# Supplementary material for: Spatial coding dysfunction and network instability in the aging medial entorhinal cortex
Source: Nat Commun. 2025 Oct 3;16:8770. doi: 10.1038/s41467-025-63229-0 (PMC12494969; doi:10.1038/s41467-025-63229-0)
Supplement: Supplementary file 3 — Supplementary Data 1 [file 41467_2025_63229_MOESM3_ESM.xlsx]

## Sheet: Table 1 Legend
Here, we report the full results of all linear mixed effects models included in this publication (see Methods for design of each model) (related to Figures [Figs.] 1, 2, 6 and Supplementary Figs. 1, 2, 3 and 6). Tab titles reflect the manuscript figure panel in which model results were presented. For each model, we report the number (no.) of observations and observation groups given random effect…

## Sheet: 1g (Left)
Model Results
Mixed LMM Regression Results
===================================================================
	Model:	MixedLM	Dependent Variable:	ReqBlock
	No. Observations:	163	Method:	REML
	No. Groups:	29	Scale:	0.014
	Min. group size	3	Log-Likelihood:	67.1225
	Max. group size	6	Converged:	Yes
	Mean group size	5.6	Unit of Analysis:	Session
-------------------------------------------------------------------
	Coef.	Std.Err.	z	P>|z|	[0.025	0.975]
Intercept	0.768	0.077	10.032	0	0.618	0.918
C(AgeGroup)[T.2.0]	0.035	0.104	0.339	0.735	-0.168	0.239
C(AgeGroup)[T.3.0]	-0.182	0.103	-1.757	0.079	-0.384	0.021
C(Sex)[T.M]	-0.038	0.054	-0.692	0.489	-0.144	0.069
C(RewardOrder)[T.370.0]	0.012	0.032	0.386	0.699	-0.05	0.075
C(AgeGroup)[T.2.0]:C(Sex)[T.M]	0.058	0.076	0.765	0.445	-0.091	0.208
C(AgeGroup)[T.3.0]:C(Sex)[T.M]	0.136	0.085	1.592	0.111	-0.031	0.303
Session	0.045	0.016	2.843	0.004	0.014	0.076
Session:C(AgeGroup)[T.2.0]	-0.011	0.022	-0.495	0.621	-0.055	0.033
Session:C(AgeGroup)[T.3.0]	-0.008	0.023	-0.373	0.709	-0.053	0.036
AnimalID Var	0.032	0.125
AnimalID x Session Cov	-0.006	0.029
Session Var	0.001	0.007
===================================================================
Model Wald Test Results
	chi2	P>chi2	df constraint
Intercept	[[100.6431604308471]]	1.10141e-23	1
C(AgeGroup)	[[5.191228431545773]]	0.0746	2
C(Sex)	[[0.47930106440066383]]	0.488739	1
C(RewardOrder)	[[0.1492147842800137]]	0.699287	1
C(AgeGroup):C(Sex)	[[2.536342952805645]]	0.281346	2
Session	[[8.081894704400533]]	0.00447097	1
Session:C(AgeGroup)	[[0.26653492767379455]]	0.875231	2
This model demonstrates that block performance improves over sessions for young but not aged mice.

## Sheet: 1g (Right) & Supp. 1h
Model Results
Mixed LMM Regression Results
===================================================================
	Model:	MixedLM	Dependent Variable:	ReqAlt
	No. Observations:	163	Method:	REML
	No. Groups:	29	Scale:	0.031
	Min. group size	3	Log-Likelihood:	10.01
	Max. group size	6	Converged:	Yes
	Mean group size	5.6	Unit of Analysis:	Session
-------------------------------------------------------------------
	Coef.	Std.Err.	z	P>|z|	[0.025	0.975]
Intercept	0.373	0.111	3.372	0.001	0.156	0.589
C(AgeGroup)[T.2.0]	-0.096	0.156	-0.618	0.537	-0.403	0.21
C(AgeGroup)[T.3.0]	-0.292	0.155	-1.888	0.059	-0.596	0.011
C(Sex)[T.M]	-0.101	0.106	-0.955	0.34	-0.308	0.106
C(RewardOrder)[T.370.0]	-0.046	0.108	-0.422	0.673	-0.258	0.167
C(AgeGroup)[T.2.0]:C(Sex)[T.M]	0.023	0.148	0.154	0.878	-0.267	0.313
C(AgeGroup)[T.3.0]:C(Sex)[T.M]	0.371	0.152	2.437	0.015	0.073	0.669
C(RewardOrder)[T.370.0]:C(AgeGroup)[T.2.0]	-0.024	0.147	-0.165	0.869	-0.312	0.263
C(RewardOrder)[T.370.0]:C(AgeGroup)[T.3.0]	0.118	0.159	0.747	0.455	-0.192	0.429
Session	0.106	0.015	6.946	0	0.076	0.136
Session:C(AgeGroup)[T.2.0]	0.034	0.022	1.568	0.117	-0.009	0.077
Session:C(AgeGroup)[T.3.0]	-0.084	0.022	-3.845	0	-0.127	-0.041
AnimalID Var	0.027	0.106
AnimalID x Session Cov	-0.002	0.017
Session Var	0	0.004
===================================================================
Model Wald Test Results
	chi2	P>chi2	df constraint
Intercept	[[11.369399861905633]]	0.00074664	1
C(AgeGroup)	[[3.6958112363256044]]	0.157567	2
C(Sex)	[[0.9112220529188214]]	0.33979	1
C(RewardOrder)	[[0.17804529271162123]]	0.673058	1
C(AgeGroup):C(Sex)	[[7.69836713101688]]	0.0212971	2
C(RewardOrder):C(AgeGroup)	[[0.8790233741752413]]	0.644351	2
Session	[[48.243830964815004]]	3.7638e-12	1
Session:C(AgeGroup)	[[30.25188927859559]]	2.69703e-07	2
This model demonstrates that alternation performance improves over sessions for young but not aged mice and that aged males perform better than aged females.

## Sheet: 1h
Model Results
Mixed LMM Regression Results
===================================================================
	Model:	MixedLM	Dependent Variable:	TotalReq
	No. Observations:	85	Method:	REML
	No. Groups:	15	Scale:	0.0295
	Min. group size	4	Log-Likelihood:	9.6019
	Max. group size	6	Converged:	Yes
	Mean group size	5.7	Unit of Analysis:	Session
-------------------------------------------------------------------
	Coef.	Std.Err.	z	P>|z|	[0.025	0.975]
Intercept	0.542	0.094	5.736	0	0.357	0.727
C(AgeGroup)[T.3.0]	-0.018	0.124	-0.144	0.886	-0.261	0.226
C(Sex)[T.M]	0.063	0.099	0.634	0.526	-0.131	0.257
C(Sex)[T.M]:C(AgeGroup)[T.3.0]	-0.024	0.149	-0.162	0.871	-0.317	0.268
Session	0.064	0.017	3.827	0	0.031	0.096
Session:C(AgeGroup)[T.3.0]	0.008	0.023	0.336	0.737	-0.037	0.052
AnimalID Var	0.013	0.048
===================================================================
Model Wald Test Results
	chi2	P>chi2	df constraint
Intercept	[[32.90220871370396]]	9.69131e-09	1
C(AgeGroup)	[[0.020723665960298975]]	0.885534	1
C(Sex)	[[0.40141728894140255]]	0.526358	1
C(Sex):C(AgeGroup)	[[0.02640350914375953]]	0.870919	1
Session	[[14.644045500042141]]	0.000129844	1
Session:C(AgeGroup)	[[0.112618172360125]]	0.737183	1
There is no age difference in RF task performance, indicating that alternation SM performance deficits in aged mice do not arise from differences the ability or motivation to perform VR tasks involving licking and running.

## Sheet: 2f (Left)
Simple Model (No Session Effect)								Full Model (Added Session Effect)
Mixed LMM Regression Results								Mixed LMM Regression Results
===================================================================								===================================================================
	Model:	MixedLM	Dependent Variable:	locstab5block					Model:	MixedLM	Dependent Variable:	locstab5block
	No. Observations:	6508	Method:	REML					No. Observations:	6508	Method:	REML
	No. Groups:	29	Scale:	0.0145					No. Groups:	29	Scale:	0.0145
	Min. group size	60	Log-Likelihood:	1847.92					Min. group size	60	Log-Likelihood:	1847.92
	Max. group size	446	Converged:	Yes					Max. group size	446	Converged:	Yes
	Mean group size	224.4	Unit of Analysis:	Grid Cell					Mean group size	224.4	Unit of Analysis:	Grid Cell
-------------------------------------------------------------------								-------------------------------------------------------------------
	Coef.	Std.Err.	z	P>|z|	[0.025	0.975]			Coef.	Std.Err.	z	P>|z|	[0.025	0.975]
Intercept	0.332	0.038	8.859	0	0.259	0.406		Intercept	0.332	0.038	8.859	0	0.259	0.406
C(AgeGroup)[T.2.0]	-0.112	0.057	-1.966	0.049	-0.223	0		C(AgeGroup)[T.2.0]	-0.112	0.057	-1.966	0.049	-0.223	0
C(AgeGroup)[T.3.0]	0.004	0.045	0.095	0.925	-0.084	0.093		C(AgeGroup)[T.3.0]	0.004	0.045	0.095	0.925	-0.084	0.093
C(Sex)[T.M]	0.025	0.06	0.415	0.678	-0.092	0.141		C(Sex)[T.M]	0.025	0.06	0.415	0.678	-0.092	0.141
C(Cohort)[T.D]	-0.012	0.074	-0.157	0.876	-0.156	0.133		C(Cohort)[T.D]	-0.012	0.074	-0.157	0.876	-0.156	0.133
Session:C(AgeGroup)[1.0]	0.011	0.002	4.91	0	0.007	0.015		Session	0.011	0.002	4.91	0	0.007	0.015
Session:C(AgeGroup)[2.0]	0.036	0.003	14.421	0	0.031	0.041		Session:C(AgeGroup)[T.2.0]	0.025	0.003	7.574	0	0.019	0.032
Session:C(AgeGroup)[3.0]	0	0.003	-0.15	0.881	-0.006	0.005		Session:C(AgeGroup)[T.3.0]	-0.011	0.004	-3.03	0.002	-0.019	-0.004
AnimalID Var	0.009							AnimalID Var	0.009
cells Var	0.018							cells Var	0.018
===================================================================								===================================================================
Simple Model Wald Test Results								Full Model Wald Test Results
	chi2	P>chi2	df constraint						chi2	P>chi2	df constraint
Intercept	[[78.48311324682719]]	8.0685e-19	1					Intercept	[[78.48311333496018]]	8.0685e-19	1
C(AgeGroup)	[[4.722309779168357]]	0.0943112	2					C(AgeGroup)	[[4.72230980597039]]	0.0943112	2
C(Sex)	[[0.1720483138189428]]	0.678298	1					C(Sex)	[[0.1720483138610966]]	0.678298	1
C(Cohort)	[[0.02452993465550456]]	0.875544	1					C(Cohort)	[[0.02452993470638878]]	0.875544	1
Session:C(AgeGroup)	[[232.10506808204164]]	4.84916e-50	3					Session	[[24.108084740101898]]	9.10771e-07	1
								Session:C(AgeGroup)	[[99.8588599203034]]	2.06978e-22	2
This model demonstrates that young spatial firing stability improves over sessions while aged does not								This model demonstrates that young spatial firing stability improves more over sessions vs. aged.

## Sheet: 2f (Right)
Simple Model (No Session Effect)								Full Model (Added Session Effect)
Mixed LMM Regression Results								Mixed LMM Regression Results
===================================================================								===================================================================
	Model:	MixedLM	Dependent Variable:	locstab5alt					Model:	MixedLM	Dependent Variable:	locstab5alt
	No. Observations:	6508	Method:	REML					No. Observations:	6508	Method:	REML
	No. Groups:	29	Scale:	0.0064					No. Groups:	29	Scale:	0.0064
	Min. group size	60	Log-Likelihood:	4557.49					Min. group size	60	Log-Likelihood:	4557.49
	Max. group size	446	Converged:	Yes					Max. group size	446	Converged:	Yes
	Mean group size	224.4	Unit of Analysis:	Grid Cell					Mean group size	224.4	Unit of Analysis:	Grid Cell
-------------------------------------------------------------------								-------------------------------------------------------------------
	Coef.	Std.Err.	z	P>|z|	[0.025	0.975]			Coef.	Std.Err.	z	P>|z|	[0.025	0.975]
Intercept	0.133	0.026	5.147	0	0.083	0.184		Intercept	0.133	0.026	5.147	0	0.083	0.184
C(AgeGroup)[T.2.0]	-0.065	0.039	-1.664	0.096	-0.143	0.012		C(AgeGroup)[T.2.0]	-0.065	0.039	-1.664	0.096	-0.143	0.012
C(AgeGroup)[T.3.0]	0.048	0.031	1.527	0.127	-0.013	0.108		C(AgeGroup)[T.3.0]	0.048	0.031	1.527	0.127	-0.013	0.108
C(Sex)[T.M]	0.031	0.041	0.749	0.454	-0.05	0.112		C(Sex)[T.M]	0.031	0.041	0.749	0.454	-0.05	0.112
C(Cohort)[T.D]	-0.016	0.051	-0.308	0.758	-0.116	0.084		C(Cohort)[T.D]	-0.016	0.051	-0.308	0.758	-0.116	0.084
Session:C(AgeGroup)[1.0]	0.009	0.001	6.172	0	0.006	0.012		Session	0.009	0.001	6.172	0	0.006	0.012
Session:C(AgeGroup)[2.0]	0.027	0.002	16.037	0	0.023	0.03		Session:C(AgeGroup)[T.2.0]	0.018	0.002	7.952	0	0.013	0.022
Session:C(AgeGroup)[3.0]	-0.01	0.002	-4.816	0	-0.013	-0.006		Session:C(AgeGroup)[T.3.0]	-0.019	0.002	-7.536	0	-0.023	-0.014
AnimalID Var	0.004							AnimalID Var	0.004
cells Var	0.008							cells Var	0.008
===================================================================								===================================================================
Simple Model Wald Test Results								Simple Model Wald Test Results
	chi2	P>chi2	df constraint						chi2	P>chi2	df constraint
Intercept	[[26.487823248579545]]	2.65205e-07	1					Intercept	[[26.487823252886525]]	2.65205e-07	1
C(AgeGroup)	[[8.305164819355074]]	0.0157238	2					C(AgeGroup)	[[8.305164820315856]]	0.0157238	2
C(Sex)	[[0.5614357223176148]]	0.453682	1					C(Sex)	[[0.5614357223565166]]	0.453682	1
C(Cohort)	[[0.09487326029811992]]	0.758071	1					C(Cohort)	[[0.09487326030190318]]	0.758071	1
Session:C(AgeGroup)	[[318.4663893789475]]	1.00169e-68	3					Session	[[38.09255781041144]]	6.7467e-10	1
								Session:C(AgeGroup)	[[197.24453875337127]]	1.47534e-43	2
This model demonstrates that young spatial firing stability improves over sessions while aged does not.								This model demonstrates that young spatial firing stability improves more over sessions vs. aged.

## Sheet: 2g (Left)
Simple Model (No Session Effect)								Full Model (Added Session Effect)
Mixed LMM Regression Results								Mixed LMM Regression Results
===================================================================								===================================================================
	Model:	MixedLM	Dependent Variable:	ABratio					Model:	MixedLM	Dependent Variable:	ABratio
	No. Observations:	6508	Method:	REML					No. Observations:	6508	Method:	REML
	No. Groups:	29	Scale:	0.0333					No. Groups:	29	Scale:	0.0333
	Min. group size	60	Log-Likelihood:	-984.573					Min. group size	60	Log-Likelihood:	-984.573
	Max. group size	446	Converged:	Yes					Max. group size	446	Converged:	Yes
	Mean group size	224.4	Unit of Analysis:	Grid Cell					Mean group size	224.4	Unit of Analysis:	Grid Cell
-------------------------------------------------------------------								-------------------------------------------------------------------
	Coef.	Std.Err.	z	P>|z|	[0.025	0.975]			Coef.	Std.Err.	z	P>|z|	[0.025	0.975]
Intercept	1.193	0.052	23.064	0	1.091	1.294		Intercept	1.193	0.052	23.064	0	1.091	1.294
C(AgeGroup)[T.2.0]	-0.108	0.078	-1.375	0.169	-0.261	0.046		C(AgeGroup)[T.2.0]	-0.108	0.078	-1.375	0.169	-0.261	0.046
C(AgeGroup)[T.3.0]	0.06	0.062	0.962	0.336	-0.062	0.183		C(AgeGroup)[T.3.0]	0.06	0.062	0.962	0.336	-0.062	0.183
C(Sex)[T.M]	-0.033	0.082	-0.405	0.685	-0.193	0.127		C(Sex)[T.M]	-0.033	0.082	-0.405	0.685	-0.193	0.127
C(Cohort)[T.D]	0.058	0.101	0.577	0.564	-0.14	0.257		C(Cohort)[T.D]	0.058	0.101	0.577	0.564	-0.14	0.257
Session:C(AgeGroup)[1.0]	0.022	0.003	6.518	0	0.016	0.029		Session	0.022	0.003	6.518	0	0.016	0.029
Session:C(AgeGroup)[2.0]	0.064	0.004	16.53	0	0.057	0.072		Session:C(AgeGroup)[T.2.0]	0.042	0.005	8.094	0	0.032	0.052
Session:C(AgeGroup)[3.0]	-0.005	0.005	-1.087	0.277	-0.014	0.004		Session:C(AgeGroup)[T.3.0]	-0.027	0.006	-4.739	0	-0.039	-0.016
AnimalID Var	0.016							AnimalID Var	0.016
cells Var	0.044							cells Var	0.044
===================================================================								===================================================================
Simple Model Wald Test Results								Full Model Wald Test Results
	chi2	P>chi2	df constraint						chi2	P>chi2	df constraint
Intercept	[[531.953902210517]]	1.06137e-117	1					Intercept	[[531.9539022019685]]	1.06137e-117	1
C(AgeGroup)	[[4.509639906515365]]	0.104892	2					C(AgeGroup)	[[4.509639906484857]]	0.104892	2
C(Sex)	[[0.16414632258744283]]	0.685367	1					C(Sex)	[[0.16414632258694645]]	0.685367	1
C(Cohort)	[[0.33291706786307596]]	0.563946	1					C(Cohort)	[[0.3329170678620008]]	0.563946	1
Session:C(AgeGroup)	[[316.92215490085357]]	2.16276e-68	3					Session	[[42.48438294208888]]	7.12488e-11	1
								Session:C(AgeGroup)	[[139.44418206237245]]	5.24905e-31	2
This model demonstrates that young spatial firing context-specificity improves over sessions while aged does not.								This model demonstrates that young spatial firing context-specificity improves more over sessions vs. aged.

## Sheet: 2g (Right)
Simple Model (No Session Effect)								Full Model (Added Session Effect)
Mixed LMM Regression Results								Mixed LMM Regression Results
===================================================================								===================================================================
	Model:	MixedLM	Dependent Variable:	AB_ratio					Model:	MixedLM	Dependent Variable:	AB_ratio
	No. Observations:	6508	Method:	REML					No. Observations:	6508	Method:	REML
	No. Groups:	29	Scale:	0.0026					No. Groups:	29	Scale:	0.0026
	Min. group size	60	Log-Likelihood:	7102.58					Min. group size	60	Log-Likelihood:	7102.58
	Max. group size	446	Converged:	Yes					Min. group size	446	Converged:	Yes
	Mean. group size	224.4	Unit of Analysis:	Grid Cell					Mean. group size	224.4	Unit of Analysis:	Grid Cell
-------------------------------------------------------------------								-------------------------------------------------------------------
	Coef.	Std.Err.	z	P>|z|	[0.025	0.975]			Coef.	Std.Err.	z	P>|z|	[0.025	0.975]
Intercept	1.003	0.012	83.859	0	0.979	1.026		Intercept	1.003	0.012	83.859	0	0.979	1.026
C(AgeGroup)[T.2.0]	0.011	0.018	0.632	0.527	-0.024	0.047		C(AgeGroup)[T.2.0]	0.011	0.018	0.632	0.527	-0.024	0.047
C(AgeGroup)[T.3.0]	0.037	0.015	2.556	0.011	0.009	0.066		C(AgeGroup)[T.3.0]	0.037	0.015	2.556	0.011	0.009	0.066
C(Sex)[T.M]	-0.012	0.019	-0.659	0.51	-0.049	0.024		C(Sex)[T.M]	-0.012	0.019	-0.659	0.51	-0.049	0.024
C(Cohort)[T.D]	0.01	0.023	0.413	0.679	-0.036	0.055		C(Cohort)[T.D]	0.01	0.023	0.413	0.679	-0.036	0.055
Session:C(AgeGroup)[1.0]	0.012	0.001	12.607	0	0.01	0.014		Session	0.012	0.001	12.607	0	0.01	0.014
Session:C(AgeGroup)[2.0]	0.011	0.001	9.552	0	0.008	0.013		Session:C(AgeGroup)[T.2.0]	-0.002	0.001	-1.168	0.243	-0.005	0.001
Session:C(AgeGroup)[3.0]	0.001	0.001	0.846	0.398	-0.001	0.004		Session:C(AgeGroup)[T.3.0]	-0.011	0.002	-6.8	0	-0.015	-0.008
AnimalID Var	0.001							AnimalID Var	0.001
cells Var	0.004							cells Var	0.004
===================================================================								===================================================================
Simple Model Wald Test Results								Simple Model Wald Test Results
	chi2	P>chi2	df constraint						chi2	P>chi2	df constraint
Intercept	[[7032.386087276505]]	0	1					Intercept	[[7032.386087313767]]	0	1
C(AgeGroup)	[[6.682984846734487]]	0.0353841	2					C(AgeGroup)	[[6.682984846843381]]	0.0353841	2
C(Sex)	[[0.43456973193843285]]	0.509755	1					C(Sex)	[[0.4345697319436096]]	0.509755	1
C(Cohort)	[[0.17094816283767006]]	0.679271	1					C(Cohort)	[[0.1709481628416379]]	0.679271	1
Session:C(AgeGroup)	[[250.90387969064923]]	4.17186e-54	3					Session	[[158.94676780625048]]	1.92208e-36	1
								Session:C(AgeGroup)	[[48.90044032342615]]	2.4066e-11	2
This model demonstrates that young spatial firing context-specificity improves over sessions while aged does not.								This model demonstrates that young spatial firing context-specificity improves more over sessions vs. aged.

## Sheet: 6j
Model Results
Mixed LMM Regression Results
===================================================================
	Model:	MixedLM	Dependent Variable:	Dists
	No. Observations:	6508	Method:	REML
	No. Groups:	29	Scale:	1308.21
	Min. group size	60	Log-Likelihood:	-35699.3
	Max. group size	446	Converged:	Yes
	Mean. group size	224.4	Unit of Analysis:	Grid Cell
-------------------------------------------------------------------
	Coef.	Std.Err.	z	P>|z|	[0.025	0.975]
Intercept	79.3	8.327	9.523	0	62.98	95.621
C(AgeGroup)[T.2.0]	1.393	12.563	0.111	0.912	-23.23	26.016
C(AgeGroup)[T.3.0]	-49.532	10.873	-4.556	0	-70.843	-28.222
C(Cohort)[T.D]	-5.626	14.313	-0.393	0.694	-33.68	22.427
C(Sex)[T.M]	6.475	11.57	0.56	0.576	-16.203	29.152
Adjdepths	0.009	0.002	4.431	0	0.005	0.013
Adjdepths:C(AgeGroup)[T.2.0]	-0.003	0.003	-1.201	0.23	-0.009	0.002
Adjdepths:C(AgeGroup)[T.3.0]	0.006	0.003	2.003	0.045	0	0.013
Session	-2.346	0.72	-3.257	0.001	-3.758	-0.935
Session:C(AgeGroup)[T.2.0]	-1.954	1.084	-1.804	0.071	-4.078	0.169
Session:C(AgeGroup)[T.3.0]	7.002	1.216	5.758	0	4.618	9.386
AnimalID Var	315.272
cells Var	2058.26
===================================================================
Simple Model Wald Test Results
	chi2	P>chi2	df constraint
Intercept	[[90.69603544163071]]	1.67529e-21	1
C(AgeGroup)	[[24.884921753217956]]	3.94737e-06	2
C(Cohort)	[[0.15451926493811988]]	0.694253	1
C(Sex)	[[0.3131298724332583]]	0.575766	1
Adjdepths	[[19.633883576598876]]	9.37911e-06	1
Adjdepths:C(AgeGroup)	[[9.718469943332268]]	0.00775642	2
Session	[[10.610980358195594]]	0.00112418	1
Session:C(AgeGroup)	[[52.762097826378266]]	3.49025e-12	2
This model indicates that preferred grid scale is predicted by depth from surface along the probe, age group, session, and the interactino of age group and probe depth.

## Sheet: Supp. 1g
Model Results
Mixed LMM Regression Results
===================================================================
	Model:	MixedLM	Dependent Variable:	ReqRate
	No. Observations:	652	Method:	REML
	No. Groups:	29	Scale:	0.0341
	Min. group size	12	Log-Likelihood:	101.358
	Max. group size	24	Converged:	Yes
	Mean group size	22.5	Unit of Analysis:	Task Epoch (A, B, A', B')
-------------------------------------------------------------------
	Coef.	Std.Err.	z	P>|z|	[0.025	0.975]
Intercept	0.711	0.06	11.802	0	0.593	0.829
C(AgeGroup)[T.2.0]	-0.039	0.081	-0.487	0.626	-0.197	0.119
C(AgeGroup)[T.3.0]	-0.087	0.08	-1.086	0.277	-0.245	0.07
C(Sex)[T.M]	-0.069	0.058	-1.186	0.236	-0.183	0.045
C(RewardOrder)[T.370.0]	-0.004	0.033	-0.119	0.905	-0.068	0.06
C(ContextID)[T.B]	-0.127	0.032	-4	0	-0.189	-0.065
C(TaskStruct)[T.1.0]	-0.517	0.051	-10.106	0	-0.617	-0.416
C(Sex)[T.M]:C(AgeGroup)[T.2.0]	0.043	0.08	0.532	0.594	-0.115	0.2
C(Sex)[T.M]:C(AgeGroup)[T.3.0]	0.244	0.085	2.871	0.004	0.078	0.411
C(ContextID)[T.B]:C(AgeGroup)[T.2.0]	0.001	0.035	0.024	0.981	-0.068	0.07
C(ContextID)[T.B]:C(AgeGroup)[T.3.0]	-0.051	0.036	-1.439	0.15	-0.122	0.019
C(TaskStruct)[T.1.0]:C(AgeGroup)[T.2.0]	-0.022	0.035	-0.634	0.526	-0.092	0.047
C(TaskStruct)[T.1.0]:C(AgeGroup)[T.3.0]	-0.121	0.037	-3.294	0.001	-0.194	-0.049
Session	0.062	0.011	5.699	0	0.041	0.084
Session:C(AgeGroup)[T.2.0]	0.013	0.015	0.874	0.382	-0.017	0.043
Session:C(AgeGroup)[T.3.0]	-0.043	0.015	-2.809	0.005	-0.073	-0.013
Satiety	0.003	0	6.187	0	0.002	0.004
AnimalID Var	0.013	0.034
AnimalID x Session Cov	-0.002	0.007
Session Var	0.001	0.002
===================================================================
Model Wald Test Results
	chi2	P>chi2	df constraint
Intercept	[[139.28867232691528]]	3.80862e-32	1
C(AgeGroup)	[[1.1847551935855243]]	0.553011	2
C(Sex)	[[1.405445585834966]]	0.235814	1
C(RewardOrder)	[[0.014232767366990693]]	0.905037	1
C(ContextID)	[[16.000249379562092]]	6.33341e-05	1
C(TaskStruct)	[[102.13439320665401]]	5.188e-24	1
C(Sex):C(AgeGroup)	[[9.524971343890673]]	0.00854434	2
C(ContextID):C(AgeGroup)	[[2.802769934898502]]	0.246256	2
C(TaskStruct):C(AgeGroup)	[[11.982282556897188]]	0.00250081	2
Session	[[32.48042798669516]]	1.20399e-08	1
Session:C(AgeGroup)	[[14.610711484459756]]	0.00067193	2
Satiety	[[38.28219198850057]]	6.12188e-10	1
This model demonstrates that context B vs. A and alternation vs. block trial structure negatively predict performance in an age-modulated manner.

[truncated: 15 more sheets: Supp. 1i (Left), Supp. 1i (Middle), Supp. 1i (Right), Supp. 1j, Supp. 1k, Supp. 2h, Supp. 2j, Supp. 3f (Left), Supp. 3f (Right), Supp. 3g (Left), Supp. 3g (Right), Supp. 6h (left), Supp. 6h (right), Supp. 6i (left), Supp. 6i (right)]
