# Supplementary material for: Spatial coding dysfunction and network instability in the aging medial entorhinal cortex
Source: Nat Commun. 2025 Oct 3;16:8770. doi: 10.1038/s41467-025-63229-0 (PMC12494969; doi:10.1038/s41467-025-63229-0)
Supplement: Supplementary file 4 — Supplementary Data 2 [file 41467_2025_63229_MOESM4_ESM.xlsx]

## Sheet: Table 2 Legend
Here, we report the results of differential gene expression across young vs. aged mice in the Random Foraging cohort (MEC Differential Gene Expression YvA) and correlation analysis of gene expression and mean animal in vivo spatial coding coherence in those same mice (Coherence Correlates) (see Methods) (related to Figure 7 and Supplementary Figure 7). In the former tab, each gene corresponds to …

## Sheet: MEC Differential Expression YvA
	Gene	baseMean	log2FoldChange	lfcSE	stat	pvalue	padj	Y2	Y3	Y11	Y16	Y17	Y18	Y19	A3	A4	A5	A6	A7	A12	A13
1	Sh3d19	2747.6	-1.6769	0.247572	47.328	6.00477323000544e-12	1.27625450230536e-07	4629.07	5426.12	2251.18	3646.88	4601.45	3475.68	4967.45	1173.86	2157.12	1113.39	1170.2	1062.42	1554.68	1236.9
2	Fzd9	55.9092	3.13051	0.481834	38.6608	5.04231742200396e-10	3.20671460518645e-06	5.11262	19.7679	13.5058	6.0819	8.42763	7.0732	0	207.133	79.5321	109.343	67.148	145.538	64.9226	49.1427
3	Jund	217.182	2.57552	0.403025	38.3101	6.03503266243804e-10	3.20671460518645e-06	39.1509	127.856	11.984	25.7211	38.945	16.0941	31.7151	385.646	420.09	571.117	509.08	563.43	58.5806	241.134
4	Rnf187	2915.47	1.93233	0.324297	39.308	3.61960736112742e-10	3.20671460518645e-06	1517.56	3197.84	585.206	408.964	564.12	437.662	639.37	6692.27	4485.77	4838.28	5570.22	5074.58	2129.02	4675.74
5	Klhdc2	2156.64	1.10232	0.188184	36.5548	1.48431819570817e-09	6.30953978631629e-06	1938.26	1977.92	1025.7	855.888	883.822	970.349	741.208	4129.11	3309.08	2953.21	3280.94	3371.58	1677.93	3077.98
6	Shank1	4839.67	-1.10242	0.184933	35.2056	2.96670697675058e-09	1.05090650139761e-05	8829.27	9787.9	3399.41	4458.18	4374.67	4063.31	6874.5	3645.02	4372.29	4017.72	5703.12	3908.85	2257.94	2063.22
7	March5	690.938	1.33979	0.237455	34.0547	5.3584446896346e-09	1.62697690619277e-05	391.103	715.842	323.16	308.421	276.368	185.787	258.935	919.282	1025.26	1097.27	1266.67	1141.82	654.364	1108.85
8	Gtpbp2	1382.52	-0.829899	0.15043	31.6163	1.87847728187993e-08	4.43612846100845e-05	2441.5	2835.69	972.033	1371.11	1064.32	1206.18	1297.17	1276.3	1295.99	1533.84	1556.75	1023.07	706.777	774.597
9	Pnrc1	1015.31	1.52507	0.283546	31.8282	1.68425916036044e-08	4.43612846100845e-05	638.951	1157.9	263.41	306.534	359.546	237.77	176.087	1960.46	1746.73	1503.41	1543.24	2054.52	780.946	1484.89
10	A230065H16Rik	34.975	4.72102	0.85487	30.448	3.42928928261431e-08	6.80017928099007e-05	3.97567	4.80573	1.43729	1.46259	0.453425	1.2953	3.40861	193.417	5.15844	39.6686	32.3126	69.1014	120.78	12.3727
11	Txndc5	1321.19	1.15199	0.207005	30.3977	3.51943032327518e-08	6.80017928099007e-05	684.064	1055.62	960.356	781.888	623.022	735.916	598.357	2569.69	1606.14	1365.21	1895.35	2384.66	1795.22	1441.21
12	Gm26935	272.041	-1.7693	0.313334	29.9779	4.36992779085025e-08	7.14449578974856e-05	778.823	687.534	267.493	177.068	226.788	198.817	143.638	288.032	148.377	222.715	269.424	295.925	82.5052	21.4345
13	Grin2a	28730	-1.32858	0.244774	30.0009	4.31844564847655e-08	7.14449578974856e-05	85522.9	59447.7	26349.4	20796.9	18699	15656.6	25346.6	15032	41944.3	21632	28459.4	24695.5	10034	8604.23
14	Gfra4	1270	0.792553	0.148213	29.318	6.14224414459386e-08	9.3248040749427e-05	1100.06	1354.33	738.716	614.972	593.128	597.072	620.826	1507.93	1923.68	2511.59	1782.26	2045.96	1123.29	1266.27
15	Minpp1	1528.04	0.760683	0.14138	28.9299	7.50451603860725e-08	0.000106334	1000.4	1422.86	945.442	884.123	1241.36	1238.42	938.54	2299.4	2108.96	1976.42	1895.16	1830.86	1721.67	1888.92
16	Nsmce4a	343.841	1.63642	0.309339	28.2445	1.06919031562863e-07	0.000142029	245.05	167.571	129.318	123.331	75.7243	134.687	172.832	708.708	439.601	718.275	325.411	694.045	243.779	635.441
17	Timp2	3415.4	1.28509	0.253175	27.5688	1.51601426125986e-07	0.000189537	2691.19	3228.25	769.436	1240.74	1413.65	1483.19	1120.64	6084.8	4779.84	4951.81	4594.48	7990.96	2456.68	5009.89
18	Miat	14461.9	-0.784593	0.151462	27.0773	1.95483954234311e-07	0.000230823	29131.2	23276.9	11751.5	13749.2	10846.2	12604.5	12795.2	10403	17133.5	14649.5	18167	13112.3	7075.14	7770.78
19	4930594M22Rik	223.072	-1.53991	0.28638	26.6929	2.38492898971984e-07	0.000253446	627.435	414.704	281.276	200.464	144.569	147.408	149.73	331.523	163.211	193.15	134.753	226.685	66.4601	41.6461
20	Rragc	898.412	0.945139	0.18987	26.7031	2.37238189531151e-07	0.000253446	777.618	877.538	487.323	494.307	454.832	477.894	421.398	1546.21	1072.62	1188.06	1172.05	1330.8	821.889	1455.24
21	Agap2	1001.13	-1.08362	0.218659	26.2549	2.99196211121137e-07	0.000302815	2356.18	1655.27	933.211	1111.33	834.509	787.885	1325.14	532.521	707.268	900.65	999.46	710.458	601.894	560.059
22	Dirc2	1901.17	1.56443	0.308842	26.1567	3.14804580042628e-07	0.00030413	1031.39	1699.78	271.772	399.137	729.04	468.909	695.138	2900.04	3330.09	3961.33	3753.79	3947.17	844.328	2584.5
23	Agpat5	1681.37	0.708634	0.136043	25.7201	3.94697683948801e-07	0.000355136	1200.31	1531.34	1081.4	963.314	1028.98	1227.36	993.157	2563.04	2071.29	2588.83	2484.5	2697.62	1313.8	1794.22
24	BC005561	1873.27	1.02053	0.211407	25.6894	4.01018812475059e-07	0.000355136	2285.49	2059.43	548.918	665.959	537.975	410.746	609.368	2391.68	3445.79	3171.5	3730.02	3255.39	1384.75	1728.74
25	Runx2os2	421.262	-1.43963	0.288396	25.3546	4.77018176839389e-07	0.000405542	994.127	763.402	555.822	391.866	396.352	309.137	624.937	145.678	351.497	220.571	460.348	320.108	160.133	203.69
26	Bag1	546.06	1.97746	0.405775	25.2061	5.15182302683713e-07	0.000421142	148.597	547.19	137.66	101.422	144.053	102.335	144.665	1867.76	702.831	966.119	780.806	622.877	332.182	1046.35
27	Gm27247	2023.37	-2.29242	0.407494	24.7237	6.61664455120231e-07	0.000520852	898.214	1213.72	8725.1	3980.72	3940.29	1705.83	4948.73	243.835	460.68	591.77	212.084	224.47	525.587	656.195
28	Dtnbp1	2218.14	1.24019	0.254837	24.3719	7.94176233819411e-07	0.000572181	1556.87	2197.57	758.623	839.68	555.273	571.409	947.838	5966.14	3226.2	3980.93	3264	3279.29	1225.74	2684.41
29	Odc1	381.214	1.3899	0.284896	24.4642	7.57052582855898e-07	0.000572181	201.944	386.33	186.505	125.612	130.018	75.6822	110.781	879.944	451.889	919.142	628.062	485.879	346.552	408.659
30	Tprgl	852.581	1.32605	0.281015	24.3396	8.07632722191334e-07	0.000572181	529.99	984.772	412.937	331.495	215.646	265.239	261.529	1865.24	1223.55	1089.85	1057.89	1627.49	790.139	1280.38
31	Taf10	349.883	1.8532	0.396722	24.2554	8.43713791741757e-07	0.000578461	169.513	418.191	98.4578	59.8754	76.2282	60.131	41.5953	729.853	450.305	714.413	901.443	349.397	262.36	566.601
32	Bod1	877.799	1.00132	0.20396	24.1244	9.03109690949781e-07	0.000599834	587.174	918.935	313.262	417.143	466.758	359.748	338.613	1167.7	1447.74	1478.88	1612.91	1615.19	519.584	1045.54
33	Tapt1	2384.29	1.52712	0.311518	23.9994	9.63648016929573e-07	0.000620648	898.987	2139.94	1202.52	636.327	554.198	583.318	1371.56	2740.78	3954.92	4191.68	3997.47	5810.79	2107.28	3190.33
34	Gltscr1	1333.92	-0.861098	0.181043	23.8888	1.02066110322169e-06	0.000624623	2412.75	2109.6	1707.05	1619.78	1188.68	1119.9	1380.77	1093.12	1094.96	781.437	1149.19	1206.95	1062.71	748.004
35	Myo9b	2387.45	-1.15173	0.223415	23.8738	1.02859775260806e-06	0.000624623	3191.04	4732.72	3083.62	2643.77	1525.53	2595.72	2753.72	2157.08	1972.12	1777.76	2694.49	2471.37	1092.18	733.146
36	Tnrc6b	7308.09	-0.603958	0.123295	23.7425	1.10124929729368e-06	0.000650165	12785.7	9975.01	6623.32	6740.29	6183.93	5659.44	7703.98	8833.14	7808.32	6719.73	7959.35	6823.24	4618.02	3879.75
37	Psip1	3412.8	0.819578	0.175249	23.6057	1.18237736930997e-06	0.000679196	3468.04	3536.6	1558.72	2032.53	1820.18	1691.23	1444.42	5369.11	4304.03	4168.79	4930.84	5879.21	3135.18	4440.32
38	1810026J23Rik	773.742	1.02849	0.221051	23.4121	1.30753840103896e-06	0.000731327	533.93	845.979	486.854	422.575	310.802	273.633	451.653	1056.88	1048.1	1096.57	1210.99	1043.62	830.669	1220.13
39	Cmas	1369.88	1.1084	0.237752	23.1741	1.47976399905442e-06	0.000776598	1073.98	1444.28	399.696	495.074	566.469	598.699	692.036	2620.72	2094.4	1799.82	2138.76	2312.19	885.136	2057.06
40	Gstm1	514.633	1.45101	0.306564	23.1504	1.49809539233495e-06	0.000776598	276.391	289.453	275.991	292.477	297.923	332.743	254.371	1033.53	522.409	762.025	332.331	699.721	464.706	1370.8
41	Map4k4	2526.54	-0.916037	0.192892	23.1861	1.47058241311966e-06	0.000776598	5843.23	5704.17	1369.57	1714.28	1194.71	1770.61	1918.16	3886.91	3040.05	2899.84	2192.15	1993.13	950.814	893.907
42	Slco3a1	7715.03	0.638151	0.136322	22.991	1.62760807722169e-06	0.00081228	8733.12	7817.67	4298.67	4408.53	4005.8	4623.06	3156.77	11495.9	10999.5	10576.9	11945.6	11373.5	8375.27	6200.11
43	Stim2	3523.5	1.44587	0.309394	22.9725	1.64336218333685e-06	0.00081228	2879.94	2046.43	2402.72	1338.71	1085.33	1062.71	1380.47	4768.1	4695.55	3113.73	4942.04	9929.21	5795.37	3888.68
44	Macrod1	2128.45	1.30194	0.277753	22.8581	1.74408701371947e-06	0.000823752	1467.67	1966.42	912.287	589.827	629.928	668.3	1007.07	5293.93	2100.19	4613.19	2076.65	4094.25	1889.01	2489.53
45	Ppp1r12b	6200.11	-0.606059	0.12628	22.8881	1.71713322281446e-06	0.000823752	10632.2	8253.14	6451.09	6308.01	5970.6	5087.61	5241.49	5504.07	7235.28	7089.92	5703.59	5755.29	4089.26	3479.89
46	Tubgcp6	1457.49	-0.547324	0.116627	22.2241	2.42611419789203e-06	0.00112097	2109.33	2096.75	1364.92	1546.32	1265.38	1474.73	1521.73	1417.66	1509.96	1388.6	1160.47	1535.1	1160.29	853.582
47	Il18	392.653	-1.0128	0.21816	22.1293	2.54885824467874e-06	0.00113255	672.058	571.649	616.234	505.555	289.487	426.728	501.955	210.671	355.879	336.435	227.005	275.269	281.872	226.345
48	Jakmip3	2141.02	-0.736402	0.155207	22.1226	2.5577533323722e-06	0.00113255	2980.51	3190.79	2325.45	2493.66	2038.47	2236.14	2455.93	1303.44	2011.79	2379.3	2197.98	1677.62	1454.34	1228.88
49	Szt2	1881.84	-0.773153	0.167752	21.968	2.77232984333063e-06	0.00120251	3117.91	3286.71	1709.23	1949.01	1426.78	1962.18	2045.14	1644.08	1626.48	2248.12	1333.26	1651.53	1388.38	956.96
50	Gm11655	318.45	-1.72282	0.375394	21.8845	2.89568802382448e-06	0.0012309	1632.09	443.01	151.039	272.521	142.153	90.9979	234.704	243.802	287.024	205.936	433.86	195.848	50.737	74.5719
51	Gripap1	3037.18	-0.654937	0.144894	21.822	2.99153430665434e-06	0.00124671	6598.54	4515.28	2494.07	2519.29	2442.05	2636.53	2686.28	2695.72	3078.56	3273.78	3161.14	2522.16	1994.25	1902.82
52	Park2	25373.6	-0.742998	0.158123	21.4994	3.53939972153345e-06	0.00144666	54997.8	46039.9	17155.9	12738	15407.3	12752.8	19678.6	24401.8	38016.2	31383.3	29808.3	35196.2	8272.62	9381.94
53	2410016O06Rik	109.123	1.36251	0.29613	21.1844	4.17136410537333e-06	0.0016728	60.3742	104.3	58.5995	47.2027	28.1403	22.2616	23.4128	147.035	195.662	191.831	270.953	177.214	112.851	87.879
54	Sclt1	3114.98	0.886808	0.19942	21.1159	4.3232863228498e-06	0.00170161	3406.32	3228.99	1285.03	1422.3	1258.58	816.696	1424.96	6875.84	5131.82	4368.71	4244.17	4543.83	3140.02	2462.51
55	Tmem165	1149.01	1.15044	0.265927	20.7867	5.13395738103091e-06	0.00198395	1013.52	1605.49	212.952	241.83	343.338	281.996	385.28	1847.48	2092.96	2270.01	1562.07	2354.11	676.923	1198.11
56	Ptp4a1	600.864	1.12013	0.2535	20.6076	5.63710270117849e-06	0.00213948	342.591	469.134	381.055	254.496	356.415	379.266	550.777	714.251	801.982	481.622	927.339	753.614	688.116	1311.44
57	Cntfr	531.835	1.20468	0.277028	20.4855	6.00860009796585e-06	0.00224047	389.932	524.33	232.191	198.014	209.034	301.25	202.808	1284.42	595.712	719.627	559.464	827.976	489.979	910.958
58	Abcb11	710.851	-1.26504	0.291588	20.359	6.41907770559903e-06	0.00232772	60.641	106.408	1515.68	1169.51	1089.92	1733.5	2348.35	26.0221	25.6822	28.3702	19.55	19.2706	1118.73	690.282
59	Pigx	696.099	0.646507	0.146229	20.3464	6.46162240442822e-06	0.00232772	722.244	623.174	472.26	439.946	489.695	377.197	409.732	1120.87	843.7	747.251	893.055	1050.41	777.149	778.698
60	Fam134a	2407.68	0.666961	0.150266	20.2267	6.87853320053733e-06	0.00235801	1947.22	2590.69	1593.7	1277.07	1304.54	1617.22	1620.61	4002.51	2863.04	3011.07	3833.7	2953.8	2841.7	2250.69
61	Lrrc71	84.4807	-1.17878	0.27417	20.2558	6.77488859181203e-06	0.00235801	217.333	229.178	40.5161	68.4655	55.1755	38.535	80.7302	90.3401	84.9784	75.2064	57.255	77.7401	28.1164	39.1601
62	Mocs3	49.7994	2.16955	0.464373	20.2587	6.76437892356216e-06	0.00235801	14.3702	27.9799	9.00301	9.10979	13.997	9.08257	10.6103	39.2793	85.8286	106.508	95.3312	191.066	19.5813	65.4437
63	Gltscr1l	3615.53	-0.473766	0.106157	20.0002	7.74330756847826e-06	0.00261232	5852.75	4885.36	3056.79	3346.91	2838.57	3281.73	3566.28	3641.54	4222.89	3269.55	3890.79	4075.66	2530.43	2158.25
64	Col5a2	655.661	-1.87415	0.441636	19.9148	8.09690480264539e-06	0.00268893	2840.85	384.036	886.232	960.075	792.437	695.844	580.676	495.456	179.663	231.025	187.402	245.301	338.432	361.827
65	4931406C07Rik	431.532	-0.579975	0.131788	19.7534	8.81069634463338e-06	0.00288096	808.921	606.065	355.227	366.202	388.031	304.745	437.956	508.44	432.951	464.187	415.516	432.556	262.211	258.44
66	Ubr2	3471.07	-0.560692	0.128679	19.7011	9.05505099588786e-06	0.002916	6480.62	4491.45	3595.77	3004.65	2950.58	3169.9	3266.99	3427.92	3358.82	3659.75	3608.33	2790.48	2351.38	2438.3
67	Mrps30	353.61	1.18251	0.279605	19.6253	9.42125742634715e-06	0.00298865	272.834	375.707	228.068	127.913	140.346	111.396	118.238	455.75	453.189	610.519	527.653	611.435	299.882	617.605
68	Jakmip1	3115.78	-0.585473	0.134553	19.4011	1.0594678610058e-05	0.00331146	5856.07	4048.93	2763.83	3139.76	2852.13	2789.07	2668.14	2467.05	3083.01	3762.83	3130.97	3010.6	2051.48	1996.99
69	Cacna1d	9822.98	-0.701468	0.163682	19.364	1.08026540354894e-05	0.00332753	16113.5	12841	11695.1	8957.62	12204.8	8929.62	12799.7	6054.47	8267.63	7602.4	8950.48	7543.06	8597.15	6965.22
70	Gm21975	418.383	-0.958582	0.219579	19.3245	1.10284482926305e-05	0.00334855	807.696	917.587	282.585	345.801	254.747	311.302	439.08	521.306	425.435	250.516	422.646	531.914	145.041	201.707
71	Enho	199.535	1.85595	0.408853	19.29	1.12290185500049e-05	0.00336143	54.4987	140.604	50.0924	68.266	49.8417	64.5836	54.4834	785.911	183.968	287.176	251.735	422.532	92.6294	287.176
72	Nktr	5957.32	-0.590658	0.136183	19.0429	1.27812677794339e-05	0.00377296	11649.9	9654.93	4765.99	5218.11	4272.17	3456.22	4200.76	6035.34	7399.73	6629.2	8124.29	5967.44	3206.36	2822
73	Flna	3696.66	-0.840583	0.18826	18.8787	1.39298214653512e-05	0.00405568	5293.62	3567.18	6095.08	4912.09	3867.82	5657.09	3691.35	2210.15	2847.76	3525.76	2721.37	2524.65	2592.66	2246.6
74	Sdc3	701.686	1.08895	0.247793	18.819	1.43725291706798e-05	0.00412802	299.113	520.622	530.296	441.16	387.679	686.509	409.192	674.206	867.361	752.832	965.364	1280.17	702.087	1307.01
75	Cacna1b	7821.12	-0.549237	0.128349	18.7451	1.49407799445641e-05	0.00423402	15628.7	13858.6	4809.97	4559.39	5159.94	4939.22	5838.37	8105.65	9125.01	9813.89	11478.1	8814.3	4227.3	3137.28
76	Arf5	705.11	0.922374	0.216973	18.7148	1.51803480363844e-05	0.0042453	465.613	889.581	286.011	285.459	278.436	327.37	342.166	1222.14	1025.88	1188.53	1301.43	954.352	435.998	868.585
77	Ap1g2	411.251	-0.827836	0.197406	18.6348	1.58304118663666e-05	0.0043696	741.669	673.145	349.527	477.894	308.941	472.924	481.177	330.617	357.055	428.261	305.129	275.435	333.727	222.007
78	Thbd	185.533	-1.11727	0.268556	18.5951	1.61634857280662e-05	0.00440434	454.814	285.701	159.67	208.188	167.646	142.372	267.537	137.879	107.488	218.058	114.549	117.167	101.011	115.39
79	Ecel1	775.968	2.20178	0.526543	18.5023	1.69695650578791e-05	0.00454932	336.306	142.288	548.255	290.968	153.474	595.906	210.123	1292.26	249.359	348.499	839.21	1114.04	3981.43	761.424
80	St3gal2	972.442	0.552085	0.129614	18.4851	1.71236451678643e-05	0.00454932	927.225	1025.99	667.775	454.858	665.72	555.378	675.788	1392.91	1383.94	1161.55	1465.4	1362.15	910.627	964.871
81	4930578G10Rik	3753.88	-1.07386	0.248119	18.2921	1.894896111241e-05	0.00485787	5432.45	7250.8	3986.22	3060.22	4064.24	2430.99	6979.65	2428.15	3381.64	3723.76	3584.39	2464.14	1795.07	1972.55
82	Gm21847	2821.64	-2.38938	0.53561	18.3269	1.86060240568593e-05	0.00485787	544.295	185.653	6653.22	5791.04	5205.09	3908.12	14268.9	91.801	62.7044	26.621	10.4705	174.61	1491.55	1088.91
83	Siah1a	664.084	0.797786	0.187758	18.2899	1.89707031251749e-05	0.00485787	421.012	788.443	342.55	350.984	351.637	316.245	427.391	836.748	1213.99	1037.59	981.038	911.782	532.188	785.573
84	Lamp1	1699.01	1.36045	0.323251	18.2496	1.9376171985484e-05	0.00490263	1015.81	1771.94	279.782	484.657	584.821	487.804	603.161	3091.73	2670.2	3428.06	1761.08	4748.48	713.843	2144.8
85	Sfswap	3462.93	-0.729544	0.175461	18.1981	1.99073068063324e-05	0.00497776	8333.31	4351.93	3123.35	2983.04	2687.67	3046.01	3193.1	2586.01	3660.58	3444.4	3630.89	3252.16	2188.03	2000.53
86	Ppp3cc	1701.96	1.19008	0.288949	18.1669	2.02364400311469e-05	0.00500122	1088.71	2197.73	247.189	822.608	461.773	564.052	563.002	2813.4	3517.72	3093.43	2508.87	2875.62	1258.56	1814.8
87	Fam171a2	247.609	1.48245	0.354089	18.1052	2.09028707222305e-05	0.0050578	124.719	274.679	62.8651	31.5555	119.105	41.9585	58.494	305.862	481.113	611.22	386.563	553.053	142.705	272.631
88	Sgpp1	654.714	1.19444	0.280429	18.1017	2.09413029111548e-05	0.0050578	286.03	665.284	274.696	271.468	262.427	232.343	468.524	1452.89	1019.35	871.074	1030.75	905.977	456.775	968.398
89	Lrrc16b	469.001	1.32339	0.310021	17.9508	2.26689724971403e-05	0.00541355	214.67	357.203	286.236	260.795	165.8	340.171	161.902	1318.29	452.902	727.929	497.409	559.889	673.063	549.757
90	Ntng2	1950.79	-1.21925	0.299488	17.8522	2.38749282052715e-05	0.00560466	7073.23	3201.39	1892.55	1758.47	1276.75	1079.64	902.877	985.766	1613.03	1604.96	2611.56	1785.39	730.795	794.612
91	Rasd2	359.57	1.15858	0.26411	17.8425	2.39965972399294e-05	0.00560466	182.317	204.342	254.489	263.365	213.657	250.473	221.09	653.557	365.053	272.725	612.556	620.159	610.814	309.389
92	Ppp1r3f	324.874	1.64494	0.419729	17.7878	2.46964378553505e-05	0.00570541	411.574	305.475	37.715	68.2523	87.9806	51.6947	69.1579	608.209	261.332	532.896	447.62	830.036	383.037	453.259
93	B4galt2	610.085	0.723515	0.175731	17.7576	2.50918413386512e-05	0.00573443	528.855	821.13	264.503	274.674	285.09	291.811	218.751	780.215	817.665	1159.53	1107.09	966.275	507.668	517.936
94	Cul9	2010.76	-0.641024	0.154652	17.6818	2.6110938530058e-05	0.00587827	3326.83	3366.6	1745.55	1838.42	1671.39	1831.45	1944.46	2297.15	1714.78	1526.05	2067.39	2312	1532.28	976.264
95	Gm10338	172.65	-2.23896	0.557937	17.67	2.62743660990291e-05	0.00587827	28.3046	16.827	407.942	281.918	283.133	164.702	891.968	1.78776	2.62035	2.49576	0	3.00303	209.235	123.168
96	Dnm2	4320.43	-0.350409	0.0832832	17.5854	2.74693046191008e-05	0.00608159	6308.59	6143	3594.98	4023.91	3576.48	3466.15	3087.22	4802.97	5002.08	4603.47	5167.59	5228.23	2609.87	2871.55
97	Nhsl2	3830.28	-0.901546	0.212674	17.549	2.80001173403191e-05	0.0061352	6995.73	8053.75	2707.66	2616.98	3340.51	2244.15	3691.22	2929.31	5167.86	4366.93	5599.39	2909.29	1729.95	1271.15
98	Nav1	8744.23	-0.811183	0.19636	17.5253	2.83510351630373e-05	0.0061487	18828.6	12776.5	8505.49	8537.94	7763.24	6777.14	7934.9	13016	7280.63	6795.69	7695.57	6737.29	5448.98	4321.21
99	Tagap1	856.495	0.989828	0.241285	17.4874	2.89216224655794e-05	0.00620909	889.383	666.751	371.561	392.193	464.813	399.137	282.836	1011.23	1311.53	1297.2	1280.41	1895.03	516.615	1212.25
100	Per1	729.397	-0.995415	0.246453	17.4132	3.00737257497355e-05	0.00639187	1319.66	1589.4	561.107	652.855	728.285	735.651	775.897	401.532	553.744	855.131	781.019	412.09	317.336	527.853
101	Olig1	139.148	1.44985	0.333778	17.3585	3.09508147600126e-05	0.00651315	65.5798	46.8342	52.5576	152.073	77.2073	70.7482	127.537	266.681	142.799	124.644	135.275	247.294	181.359	257.478
102	Lca5	1283.93	-0.911002	0.222165	17.2686	3.24497039545203e-05	0.00676163	2692.89	1208.98	1410.56	1656.27	1663.29	1383.13	1439.84	798.786	1030.18	676.94	1058.74	1206.91	1033.83	714.714
103	Glud1	1674.69	0.978974	0.243271	17.2103	3.34623092598069e-05	0.00680716	1279.01	1685.08	1024.18	837.896	870.352	672.728	894.691	4052.05	1761.07	1945.93	1733.86	2585.77	1849.97	2253.01
104	Rac3	247.01	1.0982	0.274347	17.2265	3.31767635162552e-05	0.00680716	204.715	303.179	60.5019	59.4275	97.4948	110.479	70.565	607.234	286.615	404.549	347.832	455.381	193.039	257.132
105	Veph1	1235.51	-2.24291	0.56638	17.2008	3.36290325659621e-05	0.00680716	1109.11	97.8545	2580.99	2436.79	3087.76	829.564	4644.88	30.6224	107.531	37.586	85.7156	61.6216	1335.91	851.226
106	Gm26907	404.13	-1.21692	0.29817	17.1064	3.53425627419828e-05	0.00702029	106.751	139.47	630.433	854.172	953.58	453.359	1440.08	29.3718	61.6828	46.1488	37.3708	54.4533	481.896	369.055
107	Nlrp9c	282.92	-2.01464	0.496569	17.1072	3.53280069423755e-05	0.00702029	37.0195	49.4019	638.242	534.188	360.052	212.067	1643.58	3.63773	7.99647	3.26604	14.1938	9.95246	258.761	188.527
108	Ctbp1	716.533	1.19355	0.292118	17.0444	3.65155884346375e-05	0.0071202	469.041	661.639	374.419	235.082	339.001	415.228	141.447	1276.39	1211.56	806.636	1409.78	1175.65	471.516	1044.07
109	Inafm1	397.257	1.24783	0.31132	17.0507	3.63952956515503e-05	0.0071202	302.164	417.619	155.725	182.909	126.367	74.3725	105.618	1216.82	421.837	553.775	558.426	678.747	437.82	329.395
110	Myl1	100.219	-1.50626	0.343369	16.8805	3.98084382767835e-05	0.00769171	193.249	130.192	87.9205	132.198	168.076	106.273	143.034	81.5004	109.653	32.3399	54.3031	96.0339	42.3709	25.9215
111	Hspbap1	1020.41	-0.955418	0.237585	16.8161	4.11827654465867e-05	0.00781517	1263.08	1393.76	1515.63	1610.24	1175.48	923.673	1746.92	814.95	601.821	345.992	708.28	560.194	952.033	673.734
112	Zfhx2	2355.45	-0.637251	0.161049	16.8196	4.1107003943187e-05	0.00781517	3865.05	3243.43	2619.05	2772.19	2376.03	2339.4	2434.9	1650.9	2179.35	1536.91	2107.31	1915.46	2284.28	1652.05
113	E2f6	573.811	1.69672	0.436041	16.775	4.20833184723358e-05	0.00784595	492.347	277.203	232.803	360.142	161.766	158.965	172.115	1329.65	1114.68	207.666	610.705	715.801	1464.39	735.131
114	Prr7	98.5563	1.67249	0.431463	16.786	4.1840089635617e-05	0.00784595	63.778	52.1307	45.8578	63.3029	50.6382	41.886	23.3361	41.5628	167.874	85.6507	194.846	82.214	227.808	238.904
115	5133400J02Rik	176.401	-1.39579	0.35305	16.721	4.32983920120524e-05	0.00799893	28.415	28.2044	432.648	292.367	317.672	411.838	506.081	12.2854	10.4344	4.09424	2.65251	5.06579	246.53	171.333
116	Adam11	3844.56	-0.741125	0.183041	16.7054	4.36565288226092e-05	0.00799893	8077.26	4881.53	3866.27	4065.52	3020.43	4181.7	2858.81	2655.77	3539.69	4448.83	4127.97	3540.16	2330.86	2229.03
117	Zer1	3009.16	-0.562399	0.139192	16.659	4.47378634600036e-05	0.008127	5091.36	4063.86	2983.15	2940.15	2337.86	3143.19	2817.21	2973.28	3442.06	3277.18	2730.07	2259.84	2190.88	1878.15
118	Sparc	389.947	1.36877	0.334935	16.6016	4.61109299776958e-05	0.00830544	178.892	208.679	207.178	296.257	235.567	254.431	283.871	909.339	343.385	536.99	152.306	504.606	648.678	699.077
119	Tbc1d1	4301.42	-0.709498	0.178759	16.5843	4.65345461144591e-05	0.0083113	10047.8	7963.85	3014.69	2619.22	2521.66	2188.08	3974.37	4032.1	5179.71	5490.85	5062.75	4079.69	2137.18	1907.96
120	Ctdsp2	1479.07	-0.462882	0.115761	16.5131	4.83143763690265e-05	0.00855728	1986.69	2652.87	1112.81	1274.51	1279.21	1271.91	1379.98	1337.74	1632.88	1491.05	1599.9	1694.25	1004.88	988.335
121	Ptov1	492.486	1.36097	0.338689	16.4964	4.87426003360935e-05	0.00856178	407.38	423.903	118.967	105.649	140.45	126.66	115.21	773.977	658.892	1016.66	502.889	1800.31	175.272	528.579
122	Cnih2	1131.26	1.13816	0.298277	16.4648	4.95619210407039e-05	0.00863434	934.804	1554.75	551.663	392.42	304.332	347.778	294.024	1111.31	1550.66	1998.03	1970.91	2249.86	1060.36	1516.72
123	Fgfbp3	35.9139	2.32986	0.541653	16.41	5.10151326155986e-05	0.00870301	0	14.9695	26.3896	26.7143	8.21469	11.8369	12.4464	30.6658	45.4465	60.9018	60.8596	77.4333	78.9416	47.9748
124	Lrrc48	1018.62	-0.648203	0.160214	16.4037	5.1184548674647e-05	0.00870301	1446.92	1244.11	1045.95	1194.27	1311.46	969.789	1299.54	631.27	910.198	835.813	1066.3	806.48	872.237	626.394
125	Tmem248	1572.73	0.559623	0.14283	16.4156	5.08636403224605e-05	0.00870301	1683.48	1710.57	1121.77	911.192	800.198	980.265	1004.73	2353.22	2000.44	2263.46	1954.71	1804.85	1723	1706.28
126	Ankrd11	9442.37	-0.56585	0.142057	16.3348	5.30788214759694e-05	0.00881357	19062.7	17354.6	5258	5819.55	6000.72	6091.16	6926.94	8413.45	12036.5	10908.7	14010.7	11514.4	4866.11	3929.67
127	Apoe	4022.71	1.19299	0.296954	16.3411	5.29037846500896e-05	0.00881357	1573.64	4148.71	2489.8	2244.38	1585.05	2370.7	1411.38	7165.22	5012.06	4752.47	3875.64	9820.15	4081.26	5787.47
128	Rps6kl1	591.546	-0.939526	0.222296	16.3469	5.27410257095279e-05	0.00881357	1165.76	603.523	599.531	733.555	667.767	676.432	502.746	423.631	509.804	680.736	621.112	551.15	330.476	215.419
129	Cdk16	2228.02	1.07321	0.276275	16.3197	5.35043694426917e-05	0.00881536	1770.98	2003.86	1754.28	1580.02	644.805	836.587	939.85	3925.14	3094.44	2146.01	2803.16	3454.11	3050.55	3188.43
130	Kif21b	2165.68	-0.798503	0.201641	16.2697	5.49343320242826e-05	0.00898134	4215.96	4503.9	1799.32	1568.56	1390.47	1385.71	2077.45	1885.55	2508.24	2122.19	3068.9	1689.75	1317.03	786.443
131	March8	1708.74	0.936104	0.234554	16.2398	5.58088999942218e-05	0.00905467	1191.34	1804.42	1098.14	826.262	497.527	699.177	1037.84	3663	2958.61	2006.66	2069.04	2655.12	1730.37	1684.8
132	Baz2a	1312.15	-0.733057	0.187239	16.1859	5.7420002824593e-05	0.00916941	2676.77	2215.31	1153.48	1013.32	1277.13	947.949	1186.17	1516.58	1300.4	861.069	1629.38	1029.33	785.493	777.774
133	Drp2	1741.68	-0.655119	0.156985	16.1731	5.78103506177787e-05	0.00916941	2329.13	2074.13	1913.78	2162.73	1846.39	2010.59	1749.79	1447.39	1675.76	1224.14	2068.09	1790.79	985.459	1105.4
134	Focad	7420.21	-0.671312	0.167517	16.1787	5.76396488009447e-05	0.00916941	16707.3	12123.3	4187.35	5447.67	5251.28	5178.6	4583.66	7841.52	9088.25	11092.5	9500.69	6516.39	2588.83	3775.53
135	Yars2	420.235	0.815191	0.197803	16.1447	5.86810619240966e-05	0.00923857	218.354	401.328	311.334	304.058	235.037	238.886	280.537	736.265	463.141	506.884	634.539	687.653	402.844	462.43
136	Tmed2	1228.84	1.09017	0.275532	16.1234	5.93447242861243e-05	0.00927436	490.699	1349.55	675.256	650.266	518.755	693.375	831.885	2344.54	1555.82	1367.96	1728.83	1803.08	1003.78	2190.01
137	Slc14a2	2695.74	-1.83609	0.490342	16.1067	5.98729312570661e-05	0.00928861	3835.13	810.256	5031.09	4263.82	3868.76	2630.91	9340.16	251.791	324.546	266.979	324.537	212.532	3959.81	2620.04
138	Smarcc1	2969.74	-0.73791	0.182882	16.0561	6.14937958169754e-05	0.00947094	4731.78	5598.08	2913.83	2663.24	2261.54	2100.48	2540.5	2505.03	2685.98	3281.95	4799.02	2569.1	1541.6	1384.2
139	Igfbp2	233.515	1.38817	0.342125	15.975	6.41853894667151e-05	0.00981436	67.9256	228.788	92.3457	137.645	89.6318	85.0639	56.2126	707.313	425.83	324.495	298.705	297.112	258.698	199.437
140	Piga	171.876	-0.783597	0.198125	15.9524	6.4954380691476e-05	0.009861	284.899	174.121	264.756	182.574	209.437	177.895	226.984	127.913	149.26	125.09	126.786	93.2671	145.247	118.033
141	Trib1	150.701	-1.3022	0.343164	15.8947	6.69671466450563e-05	0.0100945	179.911	553.204	117.439	137.889	132.525	132.77	157.492	93.3141	135.981	111.249	149.009	56.0781	63.0032	89.9413
142	A230006K03Rik	7378.2	-0.942848	0.22581	15.8737	6.77145288274249e-05	0.0101352	13064.8	10174.3	8003.89	6587.9	9136.61	5521.92	7812.17	5942.4	7712.99	7997.35	9745.85	5235.23	4086.09	2273.3
143	Agt	249.073	2.23513	0.547655	15.83	6.9293765384452e-05	0.0102429	57.0897	105.054	146.99	103.747	75.9183	81.4039	73.2003	890.422	149.074	207.818	58.7959	655.338	642.87	239.302
144	Snph	8233	-0.415491	0.105468	15.8272	6.93977611882412e-05	0.0102429	14649.2	11930.1	5925.24	6014.47	6477.39	6910.11	6042.33	11410.5	9118.86	8821.46	9306.34	8765.25	5200.63	4690.09
145	Lamp3	233.067	-1.54048	0.415099	15.7938	7.06335615607693e-05	0.0103534	72.6656	60.1048	480.709	418.008	352.975	292.916	890.983	8.33045	13.0803	9.97188	13.4254	10.7957	408.959	230.016
146	Gm15445	50.4037	-1.30544	0.330547	15.6882	7.4688171892041e-05	0.0108728	117.433	127.782	28.6857	44.075	30.7858	34.2988	19.2417	88.938	44.9443	62.0043	48.0832	39.4038	8.98114	10.9946
147	4930480K15Rik	756.825	-1.21945	0.30713	15.6749	7.52175741276711e-05	0.0108753	2234.97	2244.96	236.842	270.271	108.602	106.074	334.989	845.042	720.924	1234.16	1221.67	859.353	66.6858	111
148	Ubqln1	1519.77	0.996019	0.265984	15.6537	7.60620456832368e-05	0.0109231	1041.25	1671.68	1285.96	743.341	834.914	698.165	687.129	2277.28	1855.34	1495.4	1901.79	1936.94	1794.79	3052.86
149	Plch2	1921.56	-0.954023	0.24374	15.6367	7.67516915877268e-05	0.0109482	3811.75	3363.83	1935.13	2089.07	1333.46	2218.18	1508	876.03	1846.57	1967.03	2343.51	1594.37	773.648	1241.24
150	Aplp1	16332.6	0.754815	0.191161	15.6116	7.7775487584031e-05	0.0110203	11999.7	13887.9	10646.6	9978.44	10552.2	16978.8	8352.74	20198.8	18550.6	19787.6	19633	29339.6	20582	18167.9
151	Slc25a33	771.796	1.21726	0.316129	15.531	8.116208353348e-05	0.011424	509.523	850.52	358.904	212.624	324.706	253.967	168.387	2420.11	1004.24	1396.96	1086.93	762.824	562.683	892.75
152	Fbf1	1860.04	-0.593471	0.15227	15.5078	8.216701036538e-05	0.0114893	2983.7	2044.99	2275.29	2066.95	2046.81	1990.34	1878.68	1269.59	1455.64	2001.86	1418.61	1727.03	1294.58	1586.41
153	Hnrnpab	417.202	1.1482	0.310595	15.4816	8.3311364338145e-05	0.0115524	328.34	586.47	186.218	139.538	100.975	142.643	135.499	710.345	565.964	619.306	675.941	661.085	287.62	700.878
154	Otud7a	15586.5	-0.865237	0.22005	15.4605	8.42489580344467e-05	0.0115524	34682.2	16182.4	18732.7	15792.8	11701.7	16984.4	17449.8	8424.75	15312.9	15029.3	14551.1	15366.3	8783.51	9216.62
155	Tmem121	400.359	0.668381	0.170016	15.4719	8.37423726261473e-05	0.0115524	272.571	457.657	257.106	214.062	208.625	329.186	219.632	528.533	539.492	571.905	614.675	593.05	400.399	398.142
156	Ccdc175	352.65	-1.35707	0.36323	15.4217	8.59940125579508e-05	0.0117161	93.7548	83.0516	710.185	648.972	603.633	407.059	1401.89	16.2855	17.3028	30.1367	27.7196	18.0567	559.839	319.214
157	Gm20513	23.7437	-3.8526	0.998171	15.3967	8.71385563277107e-05	0.0117965	3.78522	38.7958	98.2069	32.3103	43.0657	37.676	51.6431	0	0	0.467284	0	0.449799	24.238	1.7742
158	Hcfc1	1880.02	-0.528095	0.13555	15.3223	9.06407700140484e-05	0.0121929	3219.07	2266.97	1823.66	1789.24	1663.17	2011.43	1717.75	1412.48	1808.91	2149.85	1930.21	1960.37	1346.32	1220.79
159	Spint2	1299.5	0.76336	0.203274	15.2559	9.38836736740979e-05	0.0125497	1381.38	1226.98	726.074	559.853	707.739	1010.55	655.031	2162.76	1706.71	1809.45	1585.63	1528.72	1885.05	1247.13
160	Ttll4	1329.47	-0.543016	0.141811	15.2037	9.65148069571604e-05	0.0128208	1723.52	2006.62	1718.78	1282.31	1156.9	1329.66	1473.77	1261.94	1020.12	1231.57	1241.25	1060.48	1198.34	907.371
161	Aldoc	3159.81	1.42858	0.377952	15.1775	9.78611092907826e-05	0.0129189	2172.92	2022.79	1675.14	1494.87	1262.19	1905.88	1141.77	9578.94	3018.68	3689.92	1955.22	4172.19	2480.13	7666.67
162	Vmn2r55	72.0929	-1.30392	0.349848	15.1083	0.000101518	0.0133189	77.6449	88.9432	137.017	83.3102	105.491	56.2557	209.34	21.7986	24.5589	25.1137	27.8267	20.8764	70.3411	60.7833
163	Mlycd	1127.58	0.852507	0.228663	15.0534	0.000104514	0.0134526	1394.96	1131.98	508.101	379.014	367.284	390.366	596.665	1471.42	1268.08	2275.14	1703.93	2229.77	877.509	1191.9
164	Nlrp4e	475.212	-1.64366	0.450257	15.0448	0.000104991	0.0134526	96.392	112.828	771.95	616.283	847.633	448.713	2493.82	22.9511	23.0972	12.0198	18.1697	15.4225	672.701	500.985
165	Tnrc6c	10334.7	-0.837226	0.222407	15.0434	0.000105069	0.0134526	27189.9	22250	4987.19	5650.28	5500.06	5346.17	7823.93	8355.89	11474.6	12622	14857.2	10813.5	5260.44	2554.25
166	Zzef1	4778.59	-0.727691	0.184908	15.0436	0.000105054	0.0134526	9552.46	8593.89	3100.11	3120.7	3289.73	2231.23	4324.04	4747.08	6042.4	7283.79	6581.48	4372.43	1909.44	1751.48
167	Gm14444	155.194	-1.36151	0.361471	15.0149	0.000106666	0.0135753	459.146	254.377	150.875	122.981	191.014	62.3082	213.549	67.2798	114.12	187.331	128.561	80.5125	61.7895	78.8773
168	Arhgef25	835.033	-0.848892	0.219924	14.8779	0.000114697	0.0142242	1921.33	1598.65	432.604	611.481	360.421	457.095	830.659	764.163	853.95	1113.48	1170.11	979.975	340.847	255.707
169	Nr2c2	3434.62	-0.616294	0.162929	14.8786	0.000114657	0.0142242	5811.34	3971.56	4207.86	4165.15	3421.22	2930.64	3834.54	2260.4	3292.01	3370.91	2827.07	2606.08	2606.79	2779.15
170	Pink1	1441.57	0.833057	0.217044	14.8896	0.00011399	0.0142242	844.004	1603.62	819.911	829.779	663.589	1043.25	825.615	2909.94	2010.8	1839.78	1687.87	1989.15	1188.47	1926.2
171	Rcn1	351.041	1.27132	0.339811	14.8711	0.000115111	0.0142242	86.7543	320.706	247.636	214.797	259.002	208.047	219.591	583.857	423.081	268.977	348.773	363.533	986.11	383.704
172	Vapa	1773.04	0.687813	0.179299	14.8765	0.000114785	0.0142242	1082.11	1753.81	1317.71	1351.44	1290.46	1165.96	1465.21	2556.57	1964.28	2022.85	2111.94	2317.59	1548.3	2874.37
173	Aff4	3761.87	0.592947	0.156221	14.8424	0.000116879	0.0143592	5049.65	3602.92	1691.11	1576.27	1744.55	1809.09	1632.09	4871.61	7927.19	6838.59	5089.29	5285.45	2796.26	2752.07
174	Kif6	1192.71	-1.02987	0.272548	14.7581	0.000122219	0.0148436	1679	2530.6	2178.47	1057.17	1433.37	923.749	882.402	752.791	898.191	1001.9	779.464	1159.38	933.858	487.542
175	Prr27	62.7373	-2.72587	0.744389	14.7687	0.000121539	0.0148436	29.3632	25.0492	83.2989	78.0691	275.961	118.972	136.482	3.54907	0.487652	0	0.526781	0.447137	79.3407	46.7756
176	Pigr	209.108	-1.98746	0.553415	14.7201	0.000124712	0.0150604	32.5126	88.8877	405.454	472.24	395.941	235.681	679.405	4.10432	3.83074	5.47457	4.82804	7.02527	431.424	160.698
177	Tmem150b	124.728	-1.51845	0.395046	14.686	0.000126988	0.0152486	214.194	224.813	175.27	147.925	119.354	103.344	267.225	41.6939	49.1055	84.8226	161.961	42.0227	71.8195	42.6436
178	Sdad1	647.277	-0.38386	0.101496	14.6599	0.000128756	0.015374	971.394	806.663	608.504	652.129	574.722	615.279	638.85	570.026	654.599	605.834	667.922	678.27	472.738	544.952
179	Agrn	4378.3	-0.647571	0.172867	14.6316	0.000130707	0.0153842	9117.09	7624.86	2777.79	3197.57	2474.04	3428.64	4229.46	5018.09	4101.74	5600.57	4878.81	4235.95	2727.7	1883.88
180	Cela2a	36.7286	-3.58725	0.725118	14.6168	0.000131737	0.0153842	35.7381	61.848	80.0415	51.6692	40.5702	13.5444	161.84	15.7999	8.68492	11.5779	17.509	14.3311	0	1.04536
181	Coro7	2096.23	-0.424548	0.110315	14.6177	0.000131671	0.0153842	2865.39	2119.68	2461.14	2521.6	2188.33	2295.45	2011.72	2086.2	1948.92	1948.55	1663.82	1919.4	1650.37	1666.6
182	Gm9801	1450.72	-0.862308	0.230358	14.6429	0.000129921	0.0153842	3122.86	1714.52	1673.24	1524.27	1313.65	946.688	2242.13	1088.31	1428.57	1175.48	1155.73	995.702	1055.38	873.483
183	Usp48	4700.55	-0.490884	0.132616	14.5686	0.000135146	0.0156962	9530.48	8058.83	3520.05	2783.72	3633.74	2839.41	3424.03	5013.25	4797.25	5394.21	5766.36	5614.26	2830.77	2601.42
184	Tmem160	186.231	1.59281	0.43278	14.5384	0.000137331	0.0158633	49.5888	270.809	33.1926	56.9855	42.7839	27.7791	33.3907	456.326	222.22	474.175	339.137	276.308	80.3652	244.179
185	Tmem212	148.15	-3.05685	0.820322	14.5217	0.000138552	0.0159177	224.147	11.8023	246.788	211.818	587.86	99.66	413.059	2.80382	1.02729	7.34108	0.554905	5.18108	164.361	97.6948
186	Msra	12548.9	-0.831215	0.218406	14.4366	0.000144955	0.0163436	22970.7	19851.3	13037.5	13342.3	8089.3	8236.83	16903.3	11781.2	16144.5	10917.7	12337.9	8579.66	7214.21	6278.06
187	Phgdh	370.467	0.89082	0.23383	14.4397	0.000144718	0.0163436	212.28	263.924	397.059	308.019	288.383	233.327	207.478	668.963	402.133	479.403	317.083	348.385	467.58	592.523
188	RP23-352D14.1	266.909	-2.02362	0.567893	14.4374	0.000144899	0.0163436	133.845	58.0776	513.862	360.413	945.581	204.411	836.647	3.37888	11.1413	18.7069	5.73203	7.78459	430.325	206.817
189	Yrdc	353.907	1.46992	0.39226	14.4317	0.000145334	0.0163436	139.396	380.156	118.451	108.365	149.557	116.35	83.7332	403.647	542.102	944.84	633.022	596.137	111.555	627.388
190	Rnf11	1374.04	1.09472	0.298152	14.3947	0.000148222	0.0165805	1106.13	1566.95	388.684	368.77	762.997	424.085	517.036	2412.32	2034.07	2422.51	2192.8	2416.86	581.36	2042.04
191	Csnka2ip	408.306	-1.26349	0.346438	14.3786	0.000149488	0.016611	42.6741	77.1791	702.039	496.559	857.803	934.934	1498.17	24.0666	13.8268	22.9178	9.74304	17.6424	634.864	383.861
192	Itgb6	769.088	-1.9667	0.552367	14.3715	0.000150057	0.016611	405.367	85.112	891.379	949.203	3392.18	1055.41	1985.83	31.5808	39.8174	14.9371	15.1032	31.0778	1348.51	521.738
193	Bloc1s3	63.7905	1.75094	0.472731	14.3039	0.000155543	0.0171291	15.6032	53.296	50.3031	15.3323	17.3709	6.79104	44.7387	124.994	80.0116	70.4095	105.223	85.8268	117.932	105.234
194	Fjx1	289.888	1.3253	0.344527	14.2776	0.000157731	0.017192	143.719	301.539	48.1649	67.2437	114.732	68.0298	70.5079	297.82	386.464	658.074	616.354	929.074	116.871	239.835
195	Odf2	5230.69	-0.830801	0.228739	14.2776	0.000157733	0.017192	12764.1	6946.24	5191.59	5778.94	4691.11	4865.39	4055.41	3160.97	4279.63	6226.09	4848.43	3444.17	3655.17	3322.46
196	Chic2	1216.56	0.988986	0.274253	14.2344	0.000161393	0.0175013	1071.67	1310.3	722.696	531.921	560.743	375.009	612.77	854.513	2461.61	1789.14	1674.06	2094.48	1602.04	1370.92
197	1700003H04Rik	48.444	-2.59449	0.711646	14.2228	0.000162394	0.0175204	1.67085	8.04952	97.5096	112.689	70.2352	75.2411	236.918	0	0	0.515787	0	0	20.493	54.8935
198	Ptpn23	818.937	-0.675974	0.186815	14.168	0.000167191	0.0179469	1594.05	1515.89	578.874	694.328	593.039	736.026	784.184	947.461	702.027	673.37	860.854	724.427	651.89	408.687
199	Tanc2	15496.6	-0.416423	0.110879	14.1316	0.000170453	0.0182051	27483.2	20128.8	13237	12732.6	12081.1	11811.1	12208.9	16233.9	18658.7	19741.2	18701.8	15192.8	10061.9	8679.14
200	Gm1564	63.1118	-1.88633	0.506462	14.1014	0.000173217	0.0183161	122.59	53.6932	101.439	195.173	86.0741	69.9088	83.999	8.19023	13.4684	40.3586	33.9168	8.2258	48.324	18.2047
201	Olfr406	104.592	-3.96128	1.01172	14.1068	0.000172722	0.0183161	24.9623	46.8694	325.756	108.572	101.246	61.2849	614.338	0	0.577735	0	0	0	132.692	47.9951
202	Klhl10	335.277	-1.03499	0.288152	14.0615	0.000176926	0.0185241	903.856	472.392	402.558	333.57	234.741	268.018	373.906	289.413	257.337	273.971	256.318	213.993	303.049	110.758
203	Nmb	234.486	-0.71956	0.196166	14.0625	0.000176838	0.0185241	454.687	368.207	186.997	247.194	201.599	177.903	241.136	177.393	211.466	304.213	192.3	231.37	170.359	117.977
204	Spred3	524.488	-0.570699	0.153241	14.0425	0.000178729	0.0186211	703.75	941.505	465.389	505.667	440.769	432.741	504.624	496.452	726.979	501.523	535.708	438.522	343.337	305.866
205	Ccdc74a	301.12	1.13067	0.312168	14.0328	0.000179646	0.0186254	208.475	338.358	129.899	85.743	143.668	166.468	86.0573	410.239	294.592	551.255	462.33	658.947	197.351	482.294
206	Ckmt2	304.466	-0.915303	0.250144	14.0224	0.00018065	0.0186385	638.308	406.073	338.506	329.863	271.952	215.965	454.876	183.392	293.87	196.416	334.428	208.848	222.948	167.073
207	Obox1	1911.88	-1.24786	0.351728	14.0077	0.000182059	0.0186932	296.985	221.912	3654.56	3026.15	3128.26	2254.76	8661.11	49.4198	86.5273	71.0302	73.7004	83.4093	3074.24	2084.27
208	Akap17b	1710.26	-0.441054	0.118137	13.9687	0.000185881	0.0189938	2732.19	2773.29	1290.19	1170.7	1344.33	1151.91	1479.5	1693.95	2190.88	2371.85	2075.71	1766.96	988.895	913.293
209	Polr2m	1011.88	1.0991	0.301596	13.9403	0.000188708	0.0191904	546.332	1090.84	580.96	634.757	387.539	523.934	398.282	2604.88	1448.48	992.647	1446.5	964.15	925.932	1621.06
210	Arf6	67.3887	1.257	0.321617	13.8355	0.000199528	0.0200629	46.6029	43.7742	29.5532	24.2312	22.2394	25.1743	12.6971	101.406	95.5477	152.928	92.818	207.327	36.6629	52.4795
211	Brap	1173.91	0.777564	0.217459	13.8001	0.000203323	0.0200629	962.604	1544.83	678.383	565.162	601.583	430.254	602.605	1126.5	1834.08	2119.61	1730.7	1755.97	1099.71	1382.7
212	Fech	965.417	0.862467	0.23607	13.8137	0.000201856	0.0200629	846.955	618.216	658.41	757.292	556.709	767.625	614.335	1062.82	1345.44	870.237	1735.05	956.84	885.065	1840.85
213	Gm13049	35.01	-2.3498	0.601897	13.8258	0.000200562	0.0200629	4.70246	13.5371	89.3397	71.7164	61.0983	75.4371	135.973	0	3.48271	0	0	3.99122	22.208	8.65459
214	Gm26638	65.646	-1.69782	0.492501	13.7947	0.000203913	0.0200629	334.272	202.493	0	0	0	0	0	49.9398	87.0632	98.572	87.4395	59.2645	0	0
215	Habp4	1643.26	1.1479	0.32493	13.8348	0.000199607	0.0200629	1040.26	2546.03	488.311	332.625	607.35	346.803	625.063	4358.76	2028.25	2162.47	3023.25	2421.7	1127.56	1897.15
216	Ptges2	800.464	0.628876	0.169231	13.7884	0.000204597	0.0200629	505.322	824.893	521.989	623.098	578.889	742.221	477.041	1086.93	977.52	1112.11	1024.19	891.413	771.742	1069.14
217	Ywhah	5972.19	0.966903	0.261265	13.7862	0.000204839	0.0200629	2883.41	6250.85	2721.82	3036.7	3683.68	3662.74	4276.12	10497	7675.42	7497.96	9607.02	7707.21	3822.59	10288.2
218	Ppip5k1	5054.49	-0.464802	0.127673	13.7512	0.000208691	0.0203464	7566.21	7149.96	5050.3	4916.95	4599.61	4825.29	4719.71	6160.82	5188.35	4102.72	4799.65	3992.78	3966.88	3723.59
219	Trio	14016.9	-0.799797	0.219025	13.7182	0.000212381	0.0206116	25077.9	20509.3	20156.7	13663.5	10640.9	10615.4	17347.6	10416.2	14332.5	10470.8	15782	9095.93	10463.7	7664.53
220	Mettl10	1106.76	0.43364	0.115131	13.7096	0.000213356	0.0206121	982.322	928.493	785.166	971.027	923.119	839.204	920.942	1334.96	1287.66	1490.42	1351.47	1439.59	927.892	1312.36
221	Ascc2	2470.34	-0.496884	0.136153	13.6627	0.000218756	0.020793	3495.06	3191.92	2695.13	3044.79	2247.45	2874.91	2038.41	2273.71	2346.42	1860.13	2074.79	2532.16	2069.85	1840.05
222	Brwd1	5604.47	0.563318	0.155963	13.6833	0.000216375	0.020793	5130.05	5434.97	4163.8	4544.88	4054.96	3815.92	3503.93	7981.38	6482.65	4949.6	8094.13	6783.75	5871.97	7650.52
223	RP24-125L17.1	937.438	-1.07611	0.284277	13.6594	0.000219142	0.020793	2561.3	1588.92	424.325	647.623	600.19	484.063	867.039	627.861	1459.74	795.891	1471.47	1078.26	334.95	182.495
224	Wdr90	914.45	-0.779605	0.209435	13.6741	0.00021743	0.020793	835.159	1134.05	1184.66	1747.49	1013.63	1381.32	1110.13	367.712	755.431	577.861	709.562	514.026	709.314	761.954
225	Aggf1	997.357	0.758573	0.216337	13.6158	0.000224284	0.0210561	940.812	1287.21	627.192	425.386	582.661	358.82	510.257	1279.78	1399.78	1370.8	1611	1250.81	1041.95	1276.55
226	Capn15	1816.59	-0.803517	0.226172	13.6026	0.000225877	0.0210561	3462.57	2549.97	2522.38	1933.27	1688.38	1482.32	2089.36	1374.61	1268.83	1645.33	1517.06	1128.68	1856.92	912.53
227	Gabra2	6409.92	-1.8334	0.446595	13.6081	0.000225211	0.0210561	12392.9	4876.93	12660	11827.1	3535.59	16299.4	6062.44	1444.07	3458.11	2252.34	5664.71	5535.11	2249.05	1481.2
228	Slc12a6	3783.32	-0.401832	0.111314	13.6065	0.000225405	0.0210561	6948.69	5107.31	3173.25	3083.19	3000.54	2957.06	3085.8	4198.5	3760.41	4118.94	4366.72	3986.17	2814.34	2365.57
229	Aldh8a1	72.5464	-1.23244	0.344936	13.5708	0.000229727	0.0213215	92.441	73.8778	115.349	100.347	84.2342	89.0806	199.559	24.1245	32.1976	19.6802	17.3478	35.8289	85.0233	46.559
230	2900026A02Rik	1495.9	-1.45154	0.407331	13.5294	0.00023486	0.0215186	2884.01	1551.74	2219.72	1282.01	1388.91	1067.66	5278.39	444.815	844.288	857.533	678.705	352.434	1114.32	978.082
231	Kptn	871.209	-0.480028	0.13303	13.5291	0.000234888	0.0215186	1448.04	1269.73	744.235	717.357	720.107	809.296	842.368	718.094	799.925	886.436	986.227	1041.81	663.336	549.961
232	Zswim6	5710.31	-0.894852	0.251325	13.5304	0.000234728	0.0215186	11340.5	8478.64	6656.98	6483.8	4966.62	3890.15	8270.12	2852.16	5508.53	3435.65	6187.74	3966.7	4103.17	3803.65
233	Rab11fip3	6239.59	-0.536627	0.147026	13.4778	0.0002414	0.0220202	12458.6	11422.6	3314	4009.35	3365.8	3727.21	3981.97	5633.73	7689.33	7298.75	10160.6	9048.54	2630.6	2613.25
234	Nfkb1	2721.49	-0.94616	0.254901	13.4239	0.000248439	0.0224694	6153.55	4926.29	1600.48	2286.76	1462.31	1643.92	3015.61	4718.64	3023.01	2116.63	2739.31	2426.64	1226.32	761.342
235	Tmem189	1672.62	0.651823	0.180094	13.4258	0.000248182	0.0224694	1551.47	2292.23	658.32	770.521	475.019	751.937	678.052	2873.43	2043.88	3335.54	2573.12	3146.52	1181.93	1084.77
236	Pfkfb2	1837.16	-0.49221	0.136298	13.4074	0.000250631	0.0225717	3164.5	2110.99	1898.87	1895.21	1618.78	1837.67	1726.33	1573.03	1571.34	2067.87	1651.47	1855.63	1255.58	1492.96
237	Cbx1	661.288	-0.437976	0.122866	13.3873	0.000253335	0.0227189	1055.95	953.582	574.356	594.044	603.201	595.943	621.088	745.16	541.799	623.521	709.381	622.573	502.737	514.706
238	Gm29051	541.22	-2.58061	0.737244	13.3652	0.00025634	0.0228918	21.6737	569.162	2479.17	633.21	580.921	437.892	1686.56	32.1672	16.4665	6.92363	6.27933	19.0988	668.485	419.069
239	Gm11861	104.311	-2.33905	0.671492	13.3385	0.000260012	0.0230262	203.573	11.5813	143.021	103.272	138.386	347.71	279.458	11.6942	4.28452	7.7119	6.17189	2.61936	115.442	85.4229
240	Il17f	100.589	-2.0188	0.604549	13.3402	0.000259771	0.0230262	33.1276	38.9807	314.651	147.592	165.853	126.717	323.434	1.79897	6.9217	2.35431	0.534007	3.62618	128.301	114.359
241	Tmem158	154.235	1.786	0.474789	13.3297	0.000261235	0.0230386	28.8294	144.062	25.4734	40.8758	36.2027	33.2128	35.9665	84.8404	211.575	413.001	238.591	645.483	96.4604	124.713
242	Slc35e3	964.972	0.700867	0.190219	13.3147	0.000263328	0.0231272	647.763	879.416	838.485	607.263	734.378	493.644	740.809	1757.5	1198.67	944.364	1329.08	1196.57	1151.47	990.222
243	Nlrp12	163.26	-1.28356	0.374596	13.2934	0.000266337	0.0232952	95.8629	76.3959	310.744	249.079	254.435	198.91	570.051	14.9125	26.0013	20.0069	15.2656	25.915	261.138	166.918
244	Ghrl	53.905	-1.12818	0.308723	13.2466	0.000273074	0.0235265	40.1139	65.5966	94.4915	72.7092	118.411	58.327	101.798	21.4857	38.4062	21.3357	17.2128	24.4033	47.6688	32.7111
245	Josd1	956.371	0.763383	0.212444	13.252	0.000272285	0.0235265	543.944	1099.9	774.33	622.956	478.017	558.417	623.338	973.693	1356.45	1036.07	1555.38	1518.11	1105.72	1142.87
246	Pik3c2a	1895.83	-1.00544	0.27346	13.2568	0.000271589	0.0235265	3365.71	1541.95	1937.63	2479.09	3271.16	2198.09	2983.9	901.921	993.242	1329.25	1304.5	1733.82	1743.49	757.874
247	Pla2g12a	367.506	1.32176	0.373785	13.2443	0.00027341	0.0235265	172.797	465.486	94.0412	54.9968	235.392	70.8016	134.211	551.428	582.885	689.742	617.296	746.088	254.582	475.341
248	Slc25a18	537.349	0.991362	0.279516	13.2324	0.000275157	0.0235814	344.082	442.966	397.412	251.151	254.542	324.118	534.531	813.047	583.219	507.571	511.136	901.47	530.961	1126.68
249	Atcayos	405.877	-0.821673	0.223971	13.1893	0.000281554	0.0238458	524.787	782.677	370.691	386.671	462.517	324.012	463.794	433.273	398.203	246.202	477.836	378.653	283.593	149.372
250	Btnl6	63.0779	-3.37734	0.933931	13.1889	0.000281608	0.0238458	11.4524	23.4179	172.301	105.926	104.138	87.5395	241.48	0	0	0	0	0	95.559	41.2777
251	Mettl21a	639.56	0.55165	0.148603	13.2012	0.000279769	0.0238458	399.055	570.881	487.539	471.875	577.214	634.912	491.933	907.065	721.855	654.512	791.864	823.435	733.311	688.388
252	Ambra1	8535.13	-0.482076	0.134293	13.1455	0.000288206	0.0242115	13234.6	9738.55	9205.49	9030.91	7767.37	9789.97	8382.23	6271.83	7190.96	8933.79	9184.34	7420.18	6472.65	6869.04
253	Bzrap1	6678.13	-0.652438	0.185923	13.1528	0.000287091	0.0242115	13884.2	10275.4	6229.3	5548.49	4587.11	4832.64	7376.63	6815.32	5434.84	6670.26	6471.7	6643.8	5343.24	3380.92
254	Anks4b	97.0719	-1.57882	0.456629	13.1381	0.000289359	0.0242127	266.127	61.1555	143.477	140.399	105.011	125.285	190.214	10.1941	42.9596	57.8611	48.4152	30.581	81.1085	56.218
255	Ccdc117	330.987	1.00612	0.284717	13.1091	0.000293866	0.0243028	146.801	383.37	192.017	207.677	134.855	144.388	270.673	399.998	454.488	302.444	588.85	511.448	403.297	493.518
256	Kmt2a	7502.69	-0.393342	0.106926	13.1235	0.000291617	0.0243028	10778.6	11372.6	5865.15	5711.36	5967	5675.04	6163.9	9489.32	8230.14	8941.72	10245.5	8249.56	4828.21	3519.65
257	Rexo1	1065.23	-0.561106	0.157236	13.1132	0.000293227	0.0243028	2065.31	1328.68	1108.96	911.863	982.658	959.725	819.186	950.973	995.957	1338.5	1059.6	991.985	777.566	622.311
258	Ndrg2	1334.16	1.02024	0.286278	13.0932	0.000296366	0.0243204	710.331	1139.84	896.844	902.365	696.066	924.499	985.486	2908.3	1190.78	1650.71	828.849	1880.7	1523.75	2439.74
259	Sema6b	808.323	0.674826	0.192521	13.0974	0.000295712	0.0243204	719.341	1164.26	304.811	318.711	387.63	402.93	389.026	914.619	1148.36	1379.58	1334.44	1456.09	640.246	756.473
260	Ehmt2	1808.51	-0.443802	0.124079	13.0732	0.000299554	0.0244874	3146.54	2304.75	1557.45	1558.57	1444.43	1492.07	1866.46	1757.54	1756.73	2031.46	1839.07	2105.04	1358.3	1100.74
261	Scmh1	5114.78	-0.321864	0.0897383	13.0642	0.000300995	0.0245109	8511.01	7129.63	3317.38	3902.51	4299.23	3824.38	4045.23	5969.86	6037.83	6457.21	5701.24	5968.21	3242.87	3200.27
262	Gm9758	39.8805	-2.81656	0.680126	13.0499	0.000303301	0.0246044	0	0	97.0936	77.1641	140.588	58.4312	161.845	0	0	0	0	0	14.8968	8.30801
263	B630019K06Rik	156.479	1.23028	0.352662	13.0029	0.000311004	0.0249437	164.509	144.498	27.0634	51.8417	60.6526	45.5936	27.7093	548.837	230.472	205.47	156.373	263.67	132.621	131.398
264	Rapgefl1	2231.25	-0.751036	0.209012	13.0054	0.000310595	0.0249437	4073.47	4034.27	1750.47	1867.22	1735.26	1914.76	1899.01	1138.99	2273.96	2531.13	3261.02	2519.12	1109.04	1129.82
265	Safb2	3037.9	-0.741583	0.213894	13.0144	0.000309112	0.0249437	5466.62	5084.3	2884.95	4199.05	2366.39	2854.35	2620.72	3230.99	2506.84	2043.85	2310.94	2474.29	2808.81	1678.54
266	Ttc14	4495.23	-0.584416	0.163486	12.9791	0.000314993	0.0251686	7143.2	6039.67	4581.82	4935	4390.43	3788.67	4764.19	2666.92	4796.24	5117.48	4488.81	3956.98	3044.74	3219.06
267	Wdfy2	2059.49	-0.443961	0.123321	12.956	0.000318892	0.0253848	2740.09	2203.96	2328.86	2455.38	2220.5	2130.67	2313.81	1466.23	2233.93	1965.05	1626.67	1773.6	1756.53	1617.54
268	Kcna3	267.258	1.24394	0.33366	12.9095	0.000326917	0.0259265	137.646	176.166	187.5	238.207	86.672	99.8432	93.3029	440.227	456.767	199.879	520.706	525.462	360.831	218.396
269	Raet1e	469.222	-1.84036	0.54967	12.8696	0.000333964	0.0263869	83.0457	432.458	1101.03	543.01	653.444	584.842	1819.65	29.0555	33.117	27.6181	51.1175	11.3895	714.352	484.979
270	1110008F13Rik	576.806	0.836188	0.23933	12.8447	0.000338435	0.0264452	468.091	708.653	247.787	284.182	205.305	335.912	239.983	1253.54	742.594	823.386	834.335	823.436	357.95	750.135
271	Madd	4752.67	-0.583404	0.161007	12.8458	0.000338239	0.0264452	5718.37	8307.32	3902.29	5132.77	3954.14	4182.39	5167.45	4743.95	4695.63	4146.29	6502.21	4384.43	3099.11	2600.95
272	Ssu2	187.572	-2.35601	0.680836	12.8512	0.000337264	0.0264452	201.38	144.565	337.937	380.552	270.901	244.128	446.961	8.76568	1.85289	7.7395	9.20785	7.47587	295.337	269.208
273	Ptgds	1670.64	1.96238	0.540204	12.8249	0.000342038	0.0265317	302.221	1046.32	380.241	424.149	1328.5	717.545	684.357	7266.25	1760.92	1222.36	550.189	2087.84	1964.34	3653.79
274	Rfwd2	2954.58	-0.870131	0.234463	12.8306	0.000341004	0.0265317	7375.27	2997.41	2016.16	3173.09	2834.09	1872.41	2360.33	3088.05	2704.7	3569.14	3654.37	3404.89	1325.88	988.264
275	Mfsd6	2405.72	0.712211	0.20515	12.7783	0.00035067	0.0270238	2115.56	3201.84	1299.24	812.42	1367.15	1140.79	970.925	4598.86	4307.59	3556.94	3010.72	2965.99	1886.99	2445.09
276	Sil1	3545.19	0.753478	0.210443	12.7726	0.000351737	0.0270238	2260.93	2962.91	2370.19	2531.6	2569.19	3744.52	2185.93	5920.41	3450.92	4467.33	3041.21	5061.49	5350.94	3715.09
277	Syt7	5322.58	-0.752671	0.211775	12.7701	0.000352197	0.0270238	10058.2	12879.6	2547.13	2757.99	3298.47	2763.24	3712.16	4284.88	6610.96	6213.43	10344.3	5328.43	1706.75	2010.6
278	4930419G24Rik	3664.06	-1.26129	0.362221	12.7453	0.000356908	0.0272868	12992.7	7123.32	1868.5	1746.23	1899.18	1526.16	4287.05	1789.1	5949.63	4730.72	3054.37	2075.61	907.211	1347.01
279	Dnah14	1558.39	-1.66959	0.497242	12.7341	0.000359042	0.0273515	262.129	1491.81	4281.09	2529.48	3513.69	1140.99	4342.71	77.7779	302.227	130.885	106.069	167.924	2234.9	1235.81
280	E2f3	1065.63	-0.914026	0.259787	12.7032	0.000365022	0.0277	2014.89	1323.42	1248.05	1016.43	976.22	1149.2	1707.1	578.768	798.536	582.681	1405.38	710.841	811.141	596.167
281	St5	2660.18	-0.838389	0.236317	12.6971	0.000366223	0.0277	6960.4	2683.97	2861.17	2363.42	1809.13	1868.59	2960.5	2686.03	2852.02	2854.09	1993.54	2593.3	1205.62	1550.78
282	Il1r1	416.688	-1.37785	0.390525	12.6803	0.000369532	0.0278512	980.131	234.645	871.727	390.555	390.407	453.909	940.226	282.813	156.654	265.79	106.823	240.324	310.582	209.046
283	Ablim1	8097.65	-0.363389	0.101589	12.6481	0.000375949	0.0278528	12540.1	10321.9	7130.84	6322.43	6454.78	7289.25	7301.32	10012.9	8593.2	9090.28	10041.8	7804.79	4945.4	5518.14
284	Csmd2	12678.1	-0.527512	0.147374	12.6662	0.000372317	0.0278528	16521.6	15006.1	15551	16406	11139.1	15897	11864.2	12576.3	12000.1	8815.89	12377.8	10093.3	10421.1	8823.84
285	Hmbox1	3999.05	-0.488968	0.138846	12.6661	0.000372336	0.0278528	7236.18	4990.66	3774.95	3831.31	3450.25	3360.26	3384.84	3353.52	3811.4	4125.19	4961.49	4340.28	2983.3	2383.06
286	Mesdc2	1109.32	0.652086	0.180749	12.6473	0.000376105	0.0278528	652.051	818.93	780.171	909.949	1186.77	1283.39	821.047	1666.03	1062.36	1110.29	1151.45	1133.74	1547.43	1406.85
287	Tmem163	2801.68	1.21238	0.341403	12.6535	0.000374869	0.0278528	1637.13	2590.79	1141.91	1594.23	862.327	872.828	1399.15	9617.17	3023.7	4288.25	2602.91	3904.96	1771.35	3916.77
288	Luc7l2	5922.1	-0.832649	0.242246	12.6004	0.000385666	0.0284616	18355.6	11526.3	2992.86	2830.23	3188.38	2288.52	3043.25	5490.23	5790.03	8566.76	10668.8	4282.13	1877.52	2008.82
289	1700056N10Rik	270.432	-1.13151	0.325204	12.4787	0.000411611	0.0288714	909.146	407.358	240.026	150.669	144.025	119.3	256.478	142.475	309.229	289.777	318.638	317.102	124.876	56.9525
290	1700109H08Rik	946.978	-0.726981	0.21207	12.4543	0.000417028	0.0288714	2479.39	1150.01	940.226	746.866	552.887	719.38	896.761	889.448	915.978	1040.01	994.719	836.317	553.1	542.594
291	4930506M07Rik	4081.9	-0.566044	0.166787	12.469	0.000413769	0.0288714	8736.96	5686.87	3149.8	4128.05	3586	3552.31	2896.05	3838.07	4270.57	3850.43	3972.34	3656.74	3078.19	2744.29
292	4932435O22Rik	119.239	-1.26171	0.371929	12.5042	0.00040603	0.0288714	207.94	167.352	181.618	155.822	139.603	157.59	181.267	19.0984	115.139	66.3909	48.6034	45.8423	104.517	78.5679
293	Cd46	1712.91	-0.53261	0.151755	12.4797	0.000411397	0.0288714	3460.32	2274.6	1256.22	1287.74	1477.34	1307.83	1405.57	1378.28	2048.32	2262.52	2010.53	1883.97	932.279	995.285
294	Cdh22	1552.86	1.07857	0.306708	12.5097	0.000404845	0.0288714	1335.81	1025.76	855.975	811.876	530.947	1011.6	805.86	2076.31	1618.92	1205.77	2847.54	4017.76	2460.19	1135.68
295	Clptm1l	1062.93	0.930991	0.255393	12.4764	0.000412129	0.0288714	661.088	1030.43	429.985	506.33	370.711	518.273	599.131	1605.9	1567.61	1936.73	1409.58	2613.09	474.958	1157.2
296	Dynlt1f	161.402	1.23912	0.354421	12.5065	0.000405539	0.0288714	110.776	85.3766	61.2727	127.311	149.923	113.559	44.0164	332.42	190.104	253.838	124.253	165.921	302.34	198.515
297	Ercc2	312.253	-0.772727	0.221378	12.5481	0.000396605	0.0288714	583.037	503.301	271.967	280.535	299.395	224.752	370.655	348.853	222.357	399.033	304.077	198.959	216.783	147.841
298	Gnai1	2950.87	0.998917	0.302319	12.4589	0.000416015	0.0288714	2250.5	3112.31	1637.85	1533.76	1511.16	2157.3	1526.38	3925.55	3380.7	2627.95	3524.42	3615.9	2677.21	7831.17
299	Gpr62	103.029	1.25898	0.331434	12.5107	0.000404633	0.0288714	50.2937	80.3254	21.0074	18.2203	37.7944	33.3039	57.2979	166.175	223.544	306.281	144.784	186.192	58.7458	58.4339
300	Gpx3	287.243	2.10541	0.589591	12.477	0.000411993	0.0288714	85.5193	139.308	78.929	108.607	118.554	153.277	73.9159	1514.77	121.552	179.299	98.3226	382.456	684.821	282.077
301	Hivep3	11216.2	-0.427351	0.121694	12.4732	0.000412831	0.0288714	16487.4	15179.7	11089.1	11668.7	8805.68	9189.01	11489.7	10035.2	13762.1	11751	11314.8	10231.6	8466.1	7556.9
302	Lamp2	1318.16	0.493053	0.137351	12.5395	0.000398446	0.0288714	946.797	1054.76	973.902	1257.2	1279.81	1339.41	1021.3	1485.45	1570.73	1655.41	1273.55	1475.66	1299.6	1820.71
303	Lmtk3	500.519	-0.996506	0.298738	12.462	0.000415309	0.0288714	1243.3	1357.14	389.443	259.469	276.496	197.05	521.391	578.728	517.836	389.469	508.395	294.463	268.419	205.667
304	Nek1	4055.52	-0.618319	0.170792	12.5579	0.000394529	0.0288714	6484.35	5413.74	3686.81	5139.58	3466.19	3722.6	3097.01	4343.32	4604.2	4439.36	4907.79	2928.25	2190.91	2353.13
305	Rnf165	2172.09	-1.06021	0.290979	12.5661	0.000392804	0.0288714	5248.66	3652.76	1266.42	2024.73	1682.23	1850.74	1390.73	849.895	2064.12	3328.55	3159.83	2475.26	655.902	759.49
306	Stk32c	1500.92	1.0983	0.329495	12.4849	0.000410262	0.0288714	925.878	816.287	1247.19	869.162	1118.6	1250.19	1230.47	638.472	1055.03	2512.45	1075.64	1002.78	3013.32	4257.45
307	Trim30b	137.392	-2.11939	0.649898	12.5041	0.000406054	0.0288714	33.8704	64.5118	264.444	287.555	176.069	156.469	555.782	2.03185	0.498556	4.27356	4.30802	6.11508	225.169	142.391
308	Fam184a	2135.53	0.992352	0.281237	12.4477	0.000418512	0.02888	1564.87	1767.46	1111.28	1265.24	998.386	703.378	1633.1	5387.2	4130.75	2232.12	1968.61	2488.46	2509.5	2137.05
309	Acsbg1	601.975	1.15089	0.334497	12.435	0.000421353	0.0288885	192.617	560.374	630.056	354.831	439.575	362.939	231.55	902.618	697.674	470.488	474.682	998.393	834.267	1277.59
310	Fcer2a	115.795	-1.24166	0.356156	12.4409	0.000420036	0.0288885	170.902	95.9288	232.752	140.659	127.669	125.108	301.387	58.1079	58.2597	54.3828	68.5311	16.2558	83.8804	87.3095
311	Hpse2	2843.03	-1.57428	0.481627	12.3931	0.000430935	0.0292623	1598.66	613.575	5334.73	5531.57	3778.64	2402.09	11587	127.002	153.67	308.275	102.852	187.13	4485.16	3592.01
312	Olfr59	41.2517	-2.75217	0.811086	12.3936	0.000430806	0.0292623	38.6935	14.9419	104.314	70.8387	88.8638	60.2075	135.26	0	0	0	7.53419	1.06587	30.6665	25.1385
313	Sun3	87.0909	-1.97827	0.603393	12.399	0.00042956	0.0292623	174.471	83.7212	81.9733	140.799	114.461	73.7864	314.041	11.4978	9.7215	27.7889	3.15076	15.9209	95.7296	72.2105
314	4930403D09Rik	74.8902	-2.78302	0.829525	12.3719	0.000435841	0.0295012	16.2413	5.57506	197.827	139.422	223.356	82.5086	202.697	0	0	0	0	0	130.951	49.8838
315	Acss1	1269.44	-1.21009	0.356047	12.3451	0.00044214	0.0298325	3231.9	1131.33	2885.61	1532.02	1089.06	1401.27	1019.82	477.591	1173.93	954.135	520.574	638.328	908.092	808.511
316	Rnf220	3053.19	0.848994	0.248227	12.3386	0.000443694	0.0298426	3144.51	3803.55	753.169	749.477	871.998	1093.93	1472.23	5627.87	4678.4	5746.58	4931.39	5692.4	1204.14	2975.09
317	Gls	8943.41	-0.456488	0.131486	12.312	0.000450062	0.0301755	17547.8	12882.3	5991.72	6347.39	6413.5	6461.02	7125.76	9270.81	10357.3	10407.8	13272.3	9166.27	5400.72	4563.15
318	Fras1	4307.97	-0.664343	0.195681	12.2978	0.000453497	0.0303102	7225.05	5167.43	5729.46	4815.29	3998.74	4942.96	4775.67	2282.05	3751.96	2608.76	3421.18	4257.21	3423.95	3911.93
319	Asah1	2548.14	0.412971	0.117196	12.2645	0.000461666	0.0307594	1950.64	1954.74	2307.03	2616.65	2665.18	2458.91	2090.13	2863.21	2893.94	2198.27	2337.67	3033.9	2961.12	3342.65
320	Nipa1	1206.82	0.884225	0.245072	12.2367	0.000468581	0.0309293	782.075	967.116	882.198	547.545	799.602	628.264	790.082	1947.36	1308.98	1799.82	1534.47	2518.33	707.495	1682.15
321	Pcsk7	1210.08	-0.720512	0.20861	12.2437	0.00046682	0.0309293	2096.51	1627.55	1465.68	1383.15	1078.21	1074.72	1316.57	776.926	1172.8	1387.74	1234.48	673.226	943.212	710.318
322	Ptpn1	1904.13	-0.527474	0.151886	12.2412	0.000467464	0.0309293	2635.73	3524.18	1464.41	1761.74	1515.2	1660.21	1526.85	1547.39	1946.74	2398.98	2595.22	1792.61	1135.44	1153.13
323	Ssx2ip	896.03	0.626666	0.18256	12.2036	0.000476977	0.031386	690.513	791.959	680.784	608.382	734.074	832.06	640.101	832.392	1036.71	942.93	1010.63	1346.37	867.959	1529.54
324	Dbp	275.601	1.52646	0.460685	12.1589	0.000488544	0.0320479	123.573	411.99	111.575	18.066	74.5981	42.0777	46.0984	289.97	320.503	693.249	572.135	636.116	214.408	304.058
325	Atad1	1852.02	1.53816	0.365804	12.1266	0.000497063	0.0325064	300.454	239.755	1844.04	2181.26	2587.22	3032.9	1435.16	1680.86	1547.12	1040.28	1207.65	2463.03	2376.43	3992.15
326	Mamstr	53.2616	-2.34675	0.678147	12.1161	0.000499882	0.0325905	21.183	52.3263	100.977	126.122	140.381	57.3611	161.424	16.5231	3.51651	1.67303	7.5931	1.61132	51.8095	3.16237
327	Gm21985	900.826	-0.952937	0.291886	12.11	0.000501521	0.0325974	931.521	934.111	1024.74	1097.87	1105.93	1708.81	2032.62	349.966	353.842	218.049	286.18	363.346	1377.94	826.657
328	Olfr354	158.966	-3.03925	0.887912	12.0933	0.000506029	0.0327901	29.3475	5.83881	342.558	276.526	160.042	217.454	784.112	0.280543	0	0	0	0	189.772	219.599
329	RP23-74F20.2	620.687	-0.884269	0.267744	12.0789	0.000509962	0.0328656	2004.49	1627.02	313.172	223.278	173.021	134.114	211.674	1068.08	730.109	580.007	751.989	561.572	171.093	139.991
330	Slc22a27	276.791	-2.09816	0.64239	12.0777	0.000510287	0.0328656	43.3857	74.2219	597.178	478.287	415.124	356.501	1163.13	1.18976	7.84597	0.623125	2.82573	11.9924	423.917	298.853
331	Nek9	2166.51	-0.424842	0.125686	12.0641	0.000514015	0.0330056	3899.77	3089.96	1998.88	1791.16	1555.4	1758.71	1845.01	2322.87	2620.44	2157.19	2114.72	2099.91	1530.36	1546.75
332	Nav2	23264.3	-0.767947	0.222588	12.0574	0.000515877	0.0330255	46394.3	45061.8	19795	17531.2	15147.5	12753.3	19727.9	17593.3	26942.4	23982.1	40550	19355.6	12486.9	8378.53
333	Hecw1	7647.92	-0.555697	0.155645	12.0317	0.000523031	0.0332497	9402.6	10898.4	7536.2	6410.69	8248.44	7188.39	9057.25	6016.32	8395.84	7853.69	9950.59	6879.96	4404.04	4828.45
334	Ms4a8a	100.188	-2.2104	0.678294	12.028	0.000524073	0.0332497	70.7262	59.5432	196.839	143.85	110.958	182.153	363.476	0	5.60559	4.89379	5.0455	6.25976	196.726	56.5604
335	Sft2d3	313.854	0.71964	0.21161	12.0301	0.00052349	0.0332497	240.963	391.846	129.346	167.841	168.066	201.757	166.377	342.187	414.269	528.183	552.311	463.4	380.884	246.528
336	Cic	508.248	-0.662912	0.195746	12.0058	0.000530363	0.0334491	961.292	654.195	402.96	458.564	563.958	420.118	678.653	469.102	401.074	461.361	420.421	500.477	443.981	279.322
337	Cxcr2	34.9283	-2.09531	0.626561	12.0061	0.000530272	0.0334491	20.0063	20.0947	60.6958	54.5438	74.5001	36.225	152.55	0.470835	1.85252	3.51226	5.61741	1.8979	46.7781	10.2518
338	Wbscr17	8878	-1.09078	0.32226	11.988	0.000535442	0.0336695	31785.9	9538.66	9528.07	7827.87	6027.25	4377.68	6058.18	4299.42	10398	8509.19	10987.3	7578.68	4288.16	3087.68
339	Ubn2	7840.98	-0.593076	0.17484	11.9574	0.000544295	0.0341252	17366.5	14966.6	4811.3	5204.19	3554.82	4035.47	4889.43	10089.4	9875.2	7340.31	10711.1	10310.5	4181.11	2437.81
340	Gm11541	49.0062	-1.74826	0.513565	11.9511	0.000546145	0.0341405	15.5503	84.0472	78.7231	167.495	75.4134	37.2939	100.974	3.55355	13.4401	13.0188	17.9312	13.4298	35.9288	29.2868
341	Abcd3	1519.49	0.807589	0.215501	11.9296	0.000552501	0.0342357	553.072	685.403	1575.12	1653.93	1612.08	2138.65	1326.59	1907.66	1615.15	1335.08	1307.36	1391.09	1737.53	2434.13
342	Gm7125	489.533	-1.84234	0.57018	11.9331	0.000551447	0.0342357	591.663	75.451	810.199	652.412	882.421	722.669	1728.48	14.5135	60.6165	55.2356	50.5559	16.5796	617.888	574.776
343	Ybx2	130.801	-0.992287	0.289928	11.9307	0.000552176	0.0342357	347.472	188.361	59.9871	133.963	128.096	109.185	105.214	101.324	117.376	148.792	93.7839	183.885	42.5074	71.2691
344	Dennd3	1259.27	-0.692609	0.199426	11.9203	0.000555262	0.0343068	1703.33	1980.71	994.999	1093.9	1561.12	1399.44	1497.93	845.656	1321.46	1520.15	1137.94	982.98	981.395	608.717
345	Ddx46	2088.08	-0.480005	0.142173	11.8878	0.000565026	0.0347083	3050.38	3632	1529.23	1986.52	1942.61	1632.61	1849.93	2008.51	2178.23	1843.27	2761.88	1954.83	1347.86	1515.3
346	Xkr5	168.656	-1.41919	0.442371	11.8905	0.000564218	0.0347083	52.3484	86.488	316.034	292.726	266.277	194.381	612.029	14.8589	15.7053	7.77949	7.46458	18.432	298.204	178.452
347	Rhox13	29.5193	-3.13001	0.918456	11.8526	0.00057582	0.0352694	0	16.9632	99.5543	63.1148	56.4248	41.7506	106.399	0	1.67244	0	0	0.766493	22.8554	3.7688
348	Gm3235	327.564	-0.874108	0.265268	11.8376	0.000580455	0.0353901	866.631	836.134	126.311	192.432	238.827	112.121	154.099	353.48	414.851	237.849	461.956	356.806	88.4825	145.915
349	Olfr51	51.8228	-2.96078	0.892176	11.8355	0.000581121	0.0353901	1.27373	33.3857	134.471	113.536	81.5543	103.589	176.517	0	0	0	2.67343	0	45.2898	33.2308
350	Meg3	179578	-0.624267	0.187017	11.8301	0.000582797	0.0353908	327151	274092	210672	197432	154355	145715	122837	191905	160167	163298	179900	132546	150700	103327
351	Arxes1	447.224	0.907665	0.270687	11.8147	0.000587652	0.0353945	318.796	345.167	194.62	352.078	291.413	497.312	221.709	685.44	443.416	571.629	347.698	628.26	814.412	549.186
352	Fgr	77.2606	-1.49084	0.436419	11.8241	0.000584682	0.0353945	66.7714	200.351	175.661	61.2455	157.59	37.4692	84.6957	40.878	38.3156	47.7047	26.2621	64.7333	45.8941	34.0773
353	Ube2o	2266.81	-0.457034	0.134309	11.8116	0.000588626	0.0353945	3920.74	4019.7	1274.93	1366.68	1557	1592.41	1887.34	3149.41	2751.59	2490.85	2889.1	2484.29	1351.31	1000.01
354	Zfp54	80.097	1.43385	0.418968	11.8088	0.00058952	0.0353945	50.0835	44.356	34.3427	18.6217	83.5072	30.7797	37.5834	208.107	105.934	136.126	75.7315	54.968	158.73	82.4876
355	Cyp2j6	313.146	0.853985	0.228724	11.8018	0.000591732	0.0354272	110.491	155.987	301.124	254.764	393.41	346.125	292.931	340.802	342.382	411.816	255.383	371.895	379.856	427.083
356	Abhd2	2316.94	-0.787445	0.22527	11.7797	0.00059881	0.0356282	2522.63	2622.93	3415.94	2692.95	3122.18	3704.09	2919.02	742.215	1807.7	2062.25	1948.47	1466.57	1729.54	1680.65
357	Dhcr24	527.231	0.608927	0.179869	11.7756	0.000600117	0.0356282	533.693	692.959	241.254	196.782	207.571	263.289	213.133	1180.03	748.932	780.374	849.688	720.823	442.485	310.219
358	Sdf4	3214.4	0.487336	0.138445	11.7849	0.000597132	0.0356282	2396.08	2873.81	2094.9	2448.46	2952.91	2891.19	2368.52	4635.82	3651.25	4247.55	3468.94	4552.92	3092.71	3326.52
359	BC046251	136.246	-1.09425	0.326326	11.7704	0.000601813	0.0356293	271.143	146.577	147.944	177.956	134.819	113.788	307.135	60.3885	81.075	121.886	87.9149	61.8185	71.776	123.217
360	Btbd17	145.102	1.29693	0.378864	11.7537	0.000607216	0.0357772	52.5521	111.303	195.781	88.1714	55.2961	58.1891	46.1327	172.963	171.065	217.449	176.391	233.711	304.544	147.885
361	Ptpmt1	464.399	0.876306	0.253758	11.7523	0.000607677	0.0357772	263.404	552.062	262.639	248.649	165.692	205.947	223.857	1071.56	634.456	867.968	673.34	528.298	299.407	504.306
362	Saraf	3731.35	0.845038	0.23315	11.7444	0.000610263	0.0357838	1450	2687.08	2626.5	3018.99	2739.8	4402.79	2937.98	5900.66	3858	4089.62	3756.43	5800.84	4979.75	3990.42
363	Tgif2	46.6711	-3.17251	0.944164	11.7417	0.000611156	0.0357838	153.043	12.2743	132.777	52.8243	93.3267	7.4634	119.022	0.4347	0.477855	3.64119	0.516156	2.1906	45.1622	30.2409
364	Slc8a1	28350.2	-0.828053	0.247256	11.7312	0.000614599	0.0358865	67258.8	47725.4	24860.7	25699.9	19592.7	19273.3	21930	14067	37504.2	36456.2	32373.5	21534.9	11973.1	16653.5
365	Nek5	243.479	-1.79357	0.564083	11.7247	0.000616744	0.0359131	139.229	56.5942	455.703	381.314	392.027	227.688	991.821	14.8162	5.81601	9.42196	4.39853	14.934	440.809	274.129
366	Fam160b2	1274.69	-0.404389	0.117731	11.7192	0.000618579	0.0359216	1393.11	1395.99	1723.84	1613.49	1160.12	1560.81	1422.89	1111.09	954.882	1090.37	1077.39	1116.61	1221.05	1004.01
367	Cwc25	989.254	-0.585295	0.176902	11.6815	0.000631256	0.0362515	1773.91	1637	711.777	1036.83	851.826	740.589	969.057	855.899	747.427	928.894	1195.93	1026.82	768.911	604.688
368	Gm10081	21.0674	-3.14802	0.90508	11.6838	0.000630453	0.0362515	3.43932	0.60302	14.338	61.3626	15.5333	66.8855	115.686	0	0	0	0	0	5.86968	11.2261
369	Gm20696	4518.38	-0.81019	0.246584	11.6641	0.00063719	0.0362515	11117.4	9024.21	3766	3913.2	2732.6	2902.92	2395.77	3494.55	4783.48	4129.6	3398.25	7104.03	2794.25	1701.13
370	Gm28502	22.1516	-2.95745	0.908643	11.666	0.000636534	0.0362515	3.05875	24.1717	49.6143	44.7167	33.9143	34.4691	81.0571	1.80171	0	0	0	0	20.8841	16.4341
371	Nrg3os	9530.35	-0.702228	0.205239	11.6516	0.000641477	0.0362515	19674.8	18011.3	6767.93	6423.25	6080.56	4166.63	6860.84	6532.43	13709.8	10800.3	15070.1	11891.4	3863.01	3572.59
372	Orc5	1119.2	0.516284	0.153794	11.6471	0.000643023	0.0362515	981.241	932.978	900.532	968.675	921.494	1121.34	700.912	1320.35	1395.64	1342.56	974.406	1220.44	1249.38	1638.82
373	Poc1b	894.25	-0.63516	0.190723	11.6563	0.000639851	0.0362515	1419.63	1278.8	1045.26	860.109	837.368	720.227	1200.34	750.183	1071.09	701.293	633.3	620.33	665.287	716.283
374	Safb	3218.05	-0.580264	0.177082	11.6477	0.000642819	0.0362515	6579.02	3895	3210.59	3277.79	3202.35	3054.98	2676.91	2937.02	2543.56	3225.97	2520.9	2756	2854.18	2318.38
375	Scn8a	11743.5	-0.587435	0.169029	11.6745	0.000633624	0.0362515	21499.4	19775.2	5907.02	7286.82	9215.55	7900.28	9248.54	11297.3	14885.3	16321.3	18932.9	12339.8	4498.84	5299.96
376	Skiv2l	1895.99	-0.626454	0.185412	11.6659	0.000636562	0.0362515	2313.9	2020.78	2402.69	3281.11	1710.82	3084.88	1754.14	1291.13	1192.47	1352.36	1434.86	1332.69	1830.82	1541.24
377	Syngap1	560.932	-0.985657	0.287767	11.6767	0.000632887	0.0362515	728.677	942.4	803.046	753.531	473.497	715.338	647.616	205.7	410.695	457.389	725.937	299.646	423.007	266.576
378	Ank2	40936.9	-0.494423	0.147804	11.6299	0.000648991	0.0363082	85052.2	59177.1	32479.3	31591.5	31169.4	28371.9	26720.5	33769.5	49818.5	45929.7	51811.1	49990.6	25014	22221.8
379	Celf3	1579.88	-0.592027	0.179909	11.6316	0.000648404	0.0363082	2364.91	2292.01	1493.17	2010.08	1437.67	1790.92	1662.98	1111.31	1520.22	1002.46	1280.79	1436.66	1622.16	1092.99
380	Tmem2	1660.2	-0.495309	0.143769	11.6295	0.000649154	0.0363082	2366	1804.56	2274.85	1705.42	1543.21	1711.28	1685.59	1215.77	1774.28	1475.62	1583.59	1682.77	1195.11	1224.75
381	Gm13999	533.168	-0.769766	0.228455	11.6107	0.000655748	0.0363941	1094.99	1088.21	242.104	323.352	431.873	279.724	526.653	474.667	501.167	594.913	762.364	696.854	271.452	176.031
382	Gm29154	404.674	-1.42075	0.435828	11.6104	0.000655826	0.0363941	29.2636	60.0935	894.964	738.945	743.603	357.487	1799.49	5.94949	18.9635	14.3331	7.06507	8.39559	609.789	377.086
383	Rims1	25118	-0.677063	0.202912	11.6161	0.000653832	0.0363941	66831.7	38629.3	14278.9	16327.6	14401	13641.7	19072.5	22937.4	30180.1	32634.6	37900.3	22939.3	8840.51	13036.8
384	Stpg2	1993.65	-1.94877	0.610227	11.6013	0.000659055	0.036478	3210.45	333.984	3822.35	2452.34	2605.03	1780.63	7430.16	181.135	169.818	107.075	119.69	191.686	3497.56	2009.18
385	Psme4	6013.37	-0.54964	0.1645	11.5741	0.000668782	0.0369202	12667.3	9924.88	3880.23	4509.9	3592.67	3945.69	4453.22	5050.82	7250.62	8124.18	8596.99	6058.86	2656.99	3474.87
386	Myh9	2070.98	-1.02095	0.316796	11.5658	0.000671772	0.0369892	4270.11	3508.11	2487.31	1721.77	1269.78	2753.97	3061.89	876.426	1196.14	1648.04	2051.1	994.279	2034.06	1120.74
387	C2cd4d	46.5767	1.52615	0.472457	11.5525	0.00067659	0.0370332	42.0236	37.8405	10.5102	24.3255	2.80623	10.1045	25.5005	78.4553	59.7928	66.1112	75.17	83.8688	100.462	35.1024
388	Cdk12	3327.09	-0.492614	0.148809	11.5208	0.000688222	0.0370332	7106.33	4883.9	2753.68	2436.11	2136.61	2183.74	2488.13	3074.74	4384.7	4066.91	3755.77	3416.52	1974.31	1917.87
389	Gm14553	211.539	-1.32382	0.416143	11.506	0.000693724	0.0370332	59.5444	96.3424	465.596	316.21	344.34	206.888	809.017	11.3054	28.7761	20.5668	16.9581	11.9951	304.864	269.147
390	Gm26886	357.581	-2.03979	0.644783	11.496	0.000697471	0.0370332	95.9303	88.2006	1581.06	274.179	363.348	475.316	1175.87	6.65583	16.2567	15.105	2.6346	2.60897	264.954	644.016
391	Hapln4	995.318	0.893791	0.249509	11.5385	0.000681702	0.0370332	535.9	708.013	562.14	541.617	579.476	813.026	945.07	2274.47	1131.28	1239.02	1374.52	1179.15	1204.53	846.219
392	Mbd6	356.157	-0.83606	0.247648	11.523	0.000687412	0.0370332	727.042	798.086	160.361	196.369	233.657	154.546	374.831	517.77	378.786	492.689	419.531	277.291	136.27	118.971
393	Mepe	53.6011	-2.12812	0.668887	11.4984	0.000696553	0.0370332	13.3011	40.6866	142.984	43.6229	101.691	73.5842	202.578	1.12013	5.33595	2.73634	0	1.88153	75.2676	45.6263
394	Mical3	9197.95	-0.643294	0.184925	11.5497	0.000677614	0.0370332	14370.2	16370.3	6063.43	7620.11	6985.71	5918.39	8918.99	8119.07	11348	9092.74	13568.5	12156.2	5017.48	3222.33
395	Olfr78	93.006	-3.33135	0.994687	11.5478	0.000678307	0.0370332	177.522	32.2502	89.4945	108.831	47.834	193.149	538.316	2.71305	17.3964	0	0.536925	0	52.6601	41.3808
396	Parp16	488.852	-1.8349	0.574789	11.4939	0.000698255	0.0370332	174.422	1741.06	578.218	444.119	1590.42	256.597	615.999	200.061	126.388	136.103	73.2691	188.458	532.227	186.582
397	RP23-349L18.1	84.4956	-1.39684	0.404813	11.5013	0.000695458	0.0370332	55.9396	70.7147	162.955	135.455	90.4561	84.9958	338.434	12.3663	35.8125	37.1359	23.2487	17.6566	59.9453	57.8223
398	Trip12	4930.09	-0.586251	0.175118	11.5212	0.000688079	0.0370332	10550.5	6270.99	3604.91	3565.84	3976.45	4159.47	5061.89	3942.06	5016.26	6245.75	5807.75	4966.77	2689.64	3162.93
399	Trmt1	3214.36	-0.592027	0.175777	11.4927	0.000698707	0.0370332	5781.92	4341.71	2556	3163.92	2935.81	3062.94	2948.62	2467.54	3168.19	4457.67	2692.75	3378.74	2428.01	1617.27
400	Vmn1r74	117.027	-2.60279	0.759314	11.503	0.00069485	0.0370332	1.03177	53.5328	288.366	190.812	191.676	141.223	621.95	1.21652	9.80266	0.318468	1.80565	2.45224	68.7437	65.4461
401	Wapal	1879.58	0.428108	0.126586	11.5034	0.000694702	0.0370332	2010.56	1909.17	1443.57	1331.67	1125.06	1172.23	1042.89	2064.61	2823.22	2658.38	2395.73	2976.14	1630.46	1730.4
402	A930006I01Rik	261.697	-1.61368	0.507073	11.4829	0.000702406	0.0371366	23.8008	158.898	592.931	420.241	428.443	275.18	1037.22	18.5224	18.5082	15.8719	6.66509	19.4941	405.423	242.557
403	Gramd1b	7378.71	-0.705465	0.208934	11.4573	0.000712153	0.0374656	18552.2	9569.77	5083.86	6406.29	4732.95	4301.28	5881.02	6501.74	7954.18	9491.4	10963.8	7236.73	2680.11	3946.6
404	Sh2d1b2	106.299	-1.51437	0.468337	11.4594	0.000711324	0.0374656	18.1724	24.0684	194.818	189.457	171.083	132.964	482.549	6.54701	1.96271	1.86978	3.53368	7.19859	149.767	104.198
405	RP24-571H12.4	27.1981	1.35072	0.382851	11.4503	0.000714811	0.0375126	15.2298	8.68687	16.9902	15.9127	23.0866	9.65781	27.6085	23.2436	37.9865	30.4972	44.1798	53.0138	35.043	39.6366
406	E530001K10Rik	1585.96	-1.45531	0.451123	11.439	0.00071918	0.0376489	5589.85	888.104	2787.91	2452.48	1361.34	1093.46	1901.28	1076.88	639.407	487.505	1459.42	458.798	1241.38	765.671
407	Nudt9	810.68	0.770953	0.228707	11.4035	0.00073304	0.0382802	448.197	926.341	431.662	503.143	492.614	556.458	516.888	1236.38	1031.87	1536.94	873.974	1043.29	605.198	1146.57
408	Ino80d	1878.31	-0.54141	0.157504	11.3917	0.000737727	0.0384305	2527.84	2571.93	1878.65	2020.27	1667.58	1533.51	2238.77	1447.15	1885.7	1637.45	2452.44	2067.28	1204.21	1163.53
409	1700021A07Rik	44.4917	-2.17966	0.685297	11.345	0.000756499	0.0390629	10.1368	7.2701	90.6068	137.184	46.8734	59.4289	170.102	0	1.79163	0	0.644817	0	59.068	39.7768
410	Pxn	564.481	-0.758711	0.227277	11.3475	0.000755512	0.0390629	937.271	553.199	610.403	767.866	581.752	717.674	787.707	301.347	370.944	455.111	374.138	579.425	563.018	302.879
411	Rprd1b	1457.81	-0.308966	0.0913675	11.3501	0.00075443	0.0390629	2051.9	2050.79	1219.21	1060.3	1104.17	1196.27	1402.83	1597.27	1802.83	1617	1663.09	1748.44	987.338	907.887
412	Zfp462	2481.89	-1.00069	0.29419	11.3433	0.000757217	0.0390629	6071.22	2693.56	2546.01	3344.38	1571.28	1529.85	3348.76	2395.8	2537.03	1364.95	2795.56	2146.55	1492.02	909.564
413	Klhl29	10140.4	-0.644433	0.18713	11.333	0.000761403	0.0391837	15288.5	14245.4	10452.4	8615.83	9722.27	6931.96	13336.2	9175.38	9244.64	9481.8	14519.7	9544.97	6064.57	5342.48
414	Dbi	500.912	1.33038	0.411688	11.3284	0.000763295	0.0391862	312.088	355.563	114.903	214.033	404.283	351.41	284.043	952.124	339.69	765.908	556.52	518.459	327.513	1516.23
415	Son	10218.5	-0.483278	0.145934	11.3049	0.000773031	0.0395904	20087.8	14788	6757.29	8305.46	8452.53	7195.16	7885.8	8308.21	12861.9	12751.1	12748.6	10960.3	5918.75	6037.54
416	Ank3	34850.8	-0.445019	0.136233	11.2652	0.000789745	0.0403269	75444.1	54159.4	22321.2	24873.1	22613.6	20117.7	23424.2	46243.6	41127.2	37520.5	43683	38001.9	21476.2	16905.5
417	Gm7929	86.9435	-2.49537	0.733399	11.2574	0.000793042	0.0403269	0	8.03515	122.399	262.843	85.7213	155.193	474.99	0	1.3194	0	0	0.604377	74.1871	31.917
418	Kpna7	527.305	-1.34153	0.427486	11.2573	0.000793105	0.0403269	75.673	205.878	1318.32	958.114	939.788	573.679	1674.55	16.0618	33.3455	49.227	21.193	38.9754	1010.21	467.254
419	Panx1	978.438	0.813982	0.25218	11.2479	0.000797124	0.0404346	582.669	1140.3	536.092	840.274	421.659	582.656	778.217	1216.42	977.917	1183.08	1081.33	1571.21	1638.81	1147.5
420	C7	273.963	-1.21957	0.38603	11.2294	0.000805117	0.0406044	393.127	379.756	292.469	360.704	469.03	258.933	618.696	33.6967	151.302	81.7332	128.004	137.634	239.133	291.267
421	Cspg5	734.56	0.855435	0.231436	11.2355	0.000802466	0.0406044	259.616	475.374	594.165	719.086	549.149	535.366	685.816	980.325	1099.34	880.69	970.662	1034.48	789.061	710.718
422	Ms4a2	57.7362	-2.04924	0.656801	11.2269	0.000806205	0.0406044	28.8027	22.8514	110.009	79.7148	61.1606	65.5466	280.332	1.6962	2.0008	2.38061	1.62037	0.916946	99.8991	51.376
423	Gm6657	70.7235	-2.37118	0.746892	11.2058	0.00081541	0.0408743	234.513	8.29273	90.9438	120.483	156.259	40.2605	167.737	7.17418	4.81953	11.6845	4.25923	9.23907	98.8217	35.6425
424	Olfr12	77.7354	-3.32224	0.996676	11.21	0.000813574	0.0408743	6.74717	27.9945	211.067	99.5627	89.0631	72.064	401.545	0	0	0	0	0	126.266	53.9862
425	Neu1	1657.92	0.457483	0.133804	11.1968	0.000819374	0.0409764	1291.53	1474.24	1268.31	1257.16	1260.15	1731.48	1162.11	2352.84	2090.32	1875.12	1880.9	2226.21	1743.96	1596.53
426	Olfr965	47.4288	-2.65465	0.822443	11.1639	0.000834041	0.041612	3.37414	3.54839	152.339	63.4376	22.9562	76.0106	265.72	0	0	0	0	0	51.3791	25.2383
427	Cbx4	345.845	0.757648	0.240825	11.1482	0.000841117	0.0418655	351.755	484.033	212.165	151.142	165.33	155.077	112.59	527.93	483.42	505.833	448.41	439.312	427.004	377.833
428	Drosha	3335.6	-0.457473	0.137049	11.1431	0.000843426	0.0418655	4744.83	3899.14	3465.03	3610.83	3263.84	3843.86	3134.1	2463.43	3780.02	3391.7	3248.94	2783.79	2182.6	2886.36
429	Olfr1426	43.3507	-2.81579	0.887826	11.1396	0.000845031	0.0418655	10.0944	6.1964	93.0107	45.797	55.3706	50.1883	249.751	0	0	0	0	0	58.9345	37.5662
430	C630043F03Rik	102.504	-1.00266	0.300367	11.1222	0.000852983	0.0419307	108.942	85.0345	128.758	135.803	168.91	138.819	261.675	39.7003	54.5532	22.0054	68.6288	54.1341	77.6125	90.481
431	Dnah7a	1058.56	0.847312	0.268528	11.118	0.000854929	0.0419307	1042.47	779.164	458.959	640.733	1048.83	853.395	583.751	1173.73	1191.06	892.593	1146.44	1402.52	2222.91	1383.22
432	Dnah9	2908.71	-1.2276	0.394785	11.1173	0.000855273	0.0419307	10373.8	3777.09	3478.95	3661.95	1409.29	2962.18	2188.19	1911.87	1761.36	2502.9	727.664	1995.31	1919.33	2052.13
433	Dvl1	1466.07	-0.684947	0.208418	11.1159	0.000855892	0.0419307	3046.67	3136.43	570.196	727.025	850.163	731.382	1403.6	1793.7	1465.08	2019.88	1950.07	1680.51	579.187	571.086
434	Kalrn	34557.2	-0.925317	0.281917	11.1152	0.000856211	0.0419307	86365.4	69187.4	23783.2	22467.7	20767.5	17221.1	31692.2	15387.4	52184.6	42416.5	49328.4	26018.8	13293.9	13686
435	Gm6337	33.6154	-2.65033	0.838931	11.109	0.000859096	0.0419752	11.1481	6.21742	30.2306	40.0409	68.8838	41.9331	206.754	1.19473	0	0	0	0	33.427	30.7858
436	1700011E24Rik	146.391	-1.49873	0.453571	11.0992	0.000863633	0.0420111	83.1562	77.1071	238.838	213.386	127.262	379.638	562.019	9.35959	18.1257	51.7939	22.2286	25.157	176.592	64.8044
437	Lrrn2	3926.57	0.61516	0.186269	11.0962	0.000865057	0.0420111	3361.12	3771.87	2519.82	2299.84	2647.2	4010.54	1828.03	4257.15	4946.53	5257.51	5368.22	6121.2	4518.5	4064.42
438	Ncoa2	6961.51	-0.407973	0.121406	11.0947	0.00086576	0.0420111	10829.1	9108.01	7053.09	5761.96	5661.73	5936.62	5422.73	6387.62	7838.53	7840.8	9532.52	7434.36	4429.1	4224.96
439	Ppp1r12c	1376.39	-0.632467	0.190045	11.0893	0.000868289	0.0420379	3160.7	2232.52	597.303	814.138	822.166	755.585	1166.49	1792.59	1274.39	2059.7	1887.67	1629.67	587.702	488.821
440	B3gat1	1202.64	-0.741374	0.219922	11.0694	0.000877631	0.0423936	2363.77	2530.88	504.344	656.831	828.456	664.275	782.481	1164.6	1606.2	2110.15	1914.95	932.225	349.2	428.667
441	4930563E22Rik	302.713	0.681077	0.198725	11.0626	0.000880844	0.042432	163.076	189.56	311.778	366.194	280.284	228.877	262.633	389.771	341.089	293.024	253.199	347.332	507.293	303.876
442	Gm15411	53.34	-1.66349	0.53765	11.0551	0.000884416	0.042432	149.509	35.397	95.1959	64.7264	80.5487	67.5405	81.9036	5.35991	17.0206	10.6018	24.7508	16.2067	74.3043	23.6939
443	Mgat4a	2229.2	-0.411553	0.125373	11.0555	0.000884228	0.042432	2617.75	2864.26	2456.43	2479.2	2720.89	2240.49	2272.89	1552.29	2335.09	1911.56	2152.93	1693.22	1955.37	1956.4
444	Cyp2c66	305.15	-1.4901	0.477938	11.0432	0.000890145	0.0425149	32.2907	63.6278	609.243	473.607	502.947	398.462	1318.34	10.1141	10.4625	16.2026	5.65202	2.99841	558.976	269.179
445	Gm16090	182.936	-1.72432	0.559022	11.0466	0.000888499	0.0425149	203.521	75.7543	328.542	301.864	284.474	169.393	625.827	27.3027	25.4791	11.8709	10.3995	5.7117	313.347	177.618
446	Pdilt	205.301	-1.89392	0.60772	11.0376	0.000892827	0.0425474	16.152	53.0501	461.007	313.046	339.86	268.277	882.137	1.19034	1.96254	6.23347	9.18775	1.19979	367.994	152.916
447	2010001K21Rik	196.541	-1.66153	0.537649	11.0262	0.000898339	0.042619	43.161	194.785	419.965	257.921	302.376	208.368	726.648	31.531	17.6329	7.53146	13.7944	13.939	320.069	193.858
448	Rfxap	379.456	0.805996	0.245837	11.0285	0.000897241	0.042619	264.073	351.084	192.913	362.914	307.975	180.603	221.277	526.771	344.432	508.47	410.421	677.244	388.187	576.018
449	Runx1	837.024	-1.44319	0.471608	11.0177	0.000902436	0.042718	616.368	417.02	1725.62	1700.79	1409.51	875.431	1979.05	71.4026	49.1475	109.755	33.0038	146.194	1369.05	1215.99
450	Gjd4	28.5845	-3.12927	0.971649	11.0046	0.000908865	0.0429267	5.44709	23.919	56.1383	52.8752	77.1598	19.9119	108.034	0	0.882626	0	0	0	24.1162	31.6994
451	Atp5s	567.031	1.22382	0.381574	10.9747	0.000923651	0.0432806	505.664	313.938	174.399	417.571	571.844	252.798	108.412	914.286	774.331	787.747	760.617	564.311	552.362	1240.15
452	Cacng7	655.33	-0.783671	0.242222	10.9778	0.000922121	0.0432806	1317.74	912.891	794.374	602.718	454.881	498.96	893.504	852.48	457.159	422.145	565.135	540.826	445.178	416.637
453	Gm6999	948.562	-1.32383	0.429826	10.973	0.000924502	0.0432806	1342.41	318.933	1852.44	1361.14	1471.44	899.688	2717.23	139.604	175.542	112.156	269.75	216.443	1346.23	1056.85
454	Zfp280c	907.085	-0.640018	0.191682	10.9762	0.000922917	0.0432806	1703.81	1305.77	598.417	666.168	817.831	582.462	1102.06	726.672	1080.17	1048.72	1085.87	1048.37	454.912	477.942
455	Zfp91	399.251	-0.388616	0.119164	10.9579	0.000932047	0.0435379	800.349	634.148	215.641	237.226	225.333	226.625	268.242	473.71	492.018	557.902	527.349	547.649	182.616	200.703
456	Rtn4rl2	413.345	2.09178	0.658068	10.9402	0.000940982	0.0438588	105.064	509.615	52.4884	50.949	41.9249	79.3728	47.5146	19.7013	755.446	693.899	1627.08	1071.16	188.626	543.991
457	Olfr937	19.8466	-3.06897	0.949694	10.9215	0.000950553	0.044208	31.7917	31.2637	19.893	6.76282	39.7888	57.3713	62.451	8.29897	1.57817	0	0	0	8.89913	9.75443
458	Podxl2	2210.27	1.13699	0.353849	10.9169	0.000952925	0.0442216	1998.56	2258.86	959.723	773.974	458.951	580.542	751.206	8383.27	2370.53	3075.58	1719.27	3877.23	2185.19	1550.9
459	Zfr2	2315.5	-0.545277	0.168898	10.9089	0.000957038	0.0443157	3702.55	2725.7	2677.44	2764.34	2055.14	2927.12	1965.99	2005.33	1948	2261.58	1536.39	2011.17	2173.98	1662.35
460	Tmprss6	43.7309	-1.50663	0.475272	10.9019	0.000960656	0.0443865	22.2141	25.6481	120.908	64.7544	100.766	36.8551	122.911	8.92941	2.61733	7.4813	6.36198	2.40004	61.9414	28.4439
461	Zmynd8	7079.26	-0.497463	0.151236	10.8943	0.000964606	0.0444723	10251.3	14630.3	4516.53	5303.83	4642.83	3859.94	5777.32	7932.75	10734.4	7939.18	8677.13	7872.98	3855.37	3115.73
462	2310002F09Rik	520.572	-1.44787	0.423881	10.8734	0.000975529	0.0448785	974.349	855.807	854.649	333.803	775.814	320.569	863.152	264.269	496.509	558.499	497.938	85.9368	258.652	148.062
463	Gm26665	462.455	-1.43465	0.469397	10.8642	0.000980395	0.045005	15.562	40.1157	1324.09	1067.02	621.885	439.234	1446.42	5.24277	3.60164	2.51667	5.18804	5.50454	916.998	580.987
464	Noa1	279.571	0.568115	0.173637	10.8573	0.000984063	0.045076	256.191	279.294	150.716	165.087	239.008	208.747	154.222	307.164	411.991	318.605	405.905	447.261	309.906	259.896
465	Cdh16	104.638	-2.11023	0.683359	10.8519	0.000986934	0.0451041	12.1241	12.3902	214.646	229.725	159.749	126.949	426.951	2.38255	0.65473	0	0	0	183.359	96.0012
466	Gm12724	296.495	-1.08234	0.333349	10.8482	0.000988921	0.0451041	37.3439	44.1974	665.118	522.871	586.32	336.941	1158.44	14.2814	16.3512	18.0746	9.18616	22.1922	464.709	254.904
467	Furin	471.014	-0.603679	0.184493	10.818	0.00100518	0.0457477	913.88	589.953	520.914	380.577	429.729	492.216	284.9	422.763	446.729	448.051	560.851	533.719	296.723	273.193
468	Csnk2a2	973.959	-0.783899	0.243449	10.8049	0.00101232	0.0459739	1853.77	1865.4	793.833	986.293	604.428	562.563	1109.3	666.915	772.748	1068.56	1351.61	939.167	653.537	407.281
469	Dpep1	135.497	-1.34634	0.439566	10.7943	0.00101813	0.0460396	66.6553	78.8504	425.577	201.573	286.019	139.432	262.334	18.9492	9.52248	9.06999	13.5	27.2833	244.118	114.069
470	Eif4g1	3145.5	-0.439434	0.135554	10.7904	0.00102026	0.0460396	5307.74	4904.48	2648.61	2147.96	2695.41	2329.81	2500.57	2964.34	2799.06	3622.67	3912.5	4314.57	2032.48	1856.78
471	Gm28375	1118.72	-0.675612	0.209531	10.7939	0.00101837	0.0460396	2303.33	1754.68	1171.71	930.399	755.375	621.862	1107.09	1122.48	1303	1075.47	1331.55	913.773	794.571	476.768
472	Chd5	2906.6	-0.687428	0.215541	10.7689	0.0010322	0.0461398	4155.55	7477	1687.13	2319.45	2421.31	1842	2287.31	2952.56	2386.52	3853.26	3869.47	2368.43	1731.34	1341.11
473	Flnb	7826.34	-0.526645	0.165408	10.7669	0.00103334	0.0461398	14542.1	9444.07	8254.66	8872.12	6331.84	7563.34	6785.71	7547.41	6799.96	6618.18	6901.55	7570.63	7242.1	5095.2
474	Ntrk3	22202.3	-0.46361	0.143706	10.77	0.00103159	0.0461398	50449	32164.8	13837.7	12158.6	12849.3	13811.4	16570.1	28996.9	26566.5	24093.2	29435.2	27949.1	12106	9844.41
475	Secisbp2l	2288.2	-0.523093	0.160063	10.7804	0.00102579	0.0461398	3296.53	2324.27	2580.59	2562.87	2690.27	2479.29	2836.41	1332.88	2269.38	1611.83	2292.69	1990.83	1794.15	1972.77
476	Ube2j2	1117.49	0.645433	0.203821	10.7682	0.0010326	0.0461398	1104.69	1600.35	564.187	487.016	556.504	424.029	414.529	1335.99	1630.22	1839.45	1928.33	1864.44	691.774	1203.34
477	Shisa8	75.8896	2.19589	0.592833	10.7621	0.00103602	0.0461628	13.1672	30.5234	25.0151	32.2321	2.43379	13.6705	21.9343	420.398	69.8832	100.147	119.663	106.702	52.1273	54.5574
478	Mid1ip1	298.218	0.759102	0.228474	10.7526	0.00104131	0.0463013	158.465	289.264	198.17	209.508	241.329	243.466	161.253	570.285	351.685	372.607	264.384	435.633	334.453	344.556
479	Hmgcs2	210.971	1.1537	0.341153	10.738	0.00104959	0.0465722	47.8716	69.896	250.145	241.015	187.533	205.549	282.548	134.778	109.336	64.2056	140.788	319.079	375.853	524.99
480	Olfm1	6565.84	0.735466	0.226731	10.731	0.00105357	0.046629	5670.9	7365.31	2960.6	2709.82	3408.35	3408.09	3819.31	5331.94	9001.67	10084.9	13230.6	13383	4705.25	6842.05
481	Psg16	1019.17	0.613598	0.182097	10.728	0.00105526	0.046629	646.197	654.585	1016.81	1051.61	1002.67	982.121	710.57	975.971	1556.61	1053.04	822.01	1216.58	1184.67	1394.93
482	A530021J07Rik	666.23	-1.25233	0.403706	10.7095	0.00106585	0.0469018	94.7113	173.659	1383.76	1529.84	924.676	646.141	2618.77	16.2871	57.5387	33.5117	42.827	36.9379	1127.25	641.311
483	App	18112.2	0.575489	0.173626	10.7116	0.00106465	0.0469018	11765.4	15427.3	13895.9	12023.3	16501	21729.8	12292.7	23622.7	21549.6	22223.1	18036.1	21228.6	24236.5	19039.5
484	Cd300ld	45.1154	-1.50796	0.48185	10.6901	0.00107712	0.0470496	28.3034	62.8475	90.2284	47.7649	73.1718	41.051	151.999	13.646	13.9443	16.285	3.46959	6.65404	46.3586	35.8921
485	Phc2	4172.25	-0.438117	0.135761	10.6941	0.00107477	0.0470496	7256.44	6884.43	3913.56	2612.58	2762.64	2633.43	3184.24	4426.59	4500.2	4732.9	5753.89	4979.34	2564.83	2206.49
486	Riok3	1770.34	-0.482501	0.145157	10.6885	0.00107806	0.0470496	2380.18	2947.47	1678.4	1588.67	1016.73	1395.07	1582.37	2197.19	1869.87	2262.9	1922.79	2017.87	1011.96	913.265
487	RP24-540L1.2	1019.45	-0.786528	0.240787	10.6962	0.00107357	0.0470496	2562.02	1966.65	572.519	542.665	535.584	339.757	637.227	677.842	1487.77	1128.91	1815.51	1391.39	292.405	322.058
488	Btbd1	1508.55	0.796606	0.241605	10.6762	0.00108521	0.0472646	1103.54	1535.82	505.049	804.423	1046.42	858.558	801.566	1775.57	1909.28	2354.98	2716.85	2979.14	867.197	1861.23
489	Snapc4	1950.63	-0.60533	0.191897	10.672	0.00108767	0.0472747	3052.5	3001.67	2127.45	2425.52	1608.7	2058.81	1669.36	1230.57	1579.99	1870.83	2029.87	1496.36	1884.8	1272.43
490	Gm11077	83.5009	-1.42119	0.457639	10.654	0.00109833	0.0476406	24.2357	13.2677	176.821	129.498	133.855	117.723	340.671	2.97671	2.61756	5.6113	1.41388	6.00055	105.294	109.027
491	4930533P14Rik	224.575	-2.2612	0.728937	10.6464	0.00110283	0.0477382	11.2933	360.224	346.098	284.108	319.921	283.85	900.567	6.65828	19.1402	10.7291	8.51487	9.29244	351.996	231.654
492	Gm13563	407.589	-1.2563	0.362204	10.6407	0.00110627	0.04779	963.348	757.701	316.852	369.954	252.225	148.034	363.007	830.323	384.864	353.892	544.711	239.97	129.735	51.6256
493	Herc2	7652.5	-0.413577	0.128612	10.6344	0.00111003	0.0478551	11137.2	9993.82	7301.09	7752.27	6979.25	8298.28	6775.47	8052.52	7719.08	5601.64	7570.8	7978.76	6780	5194.75
494	Pcdhb9	251.475	1.2117	0.367543	10.6187	0.00111952	0.0481665	56.077	216.614	200.16	149.729	179.799	256.823	64.0798	336.94	350.895	434.827	208.828	298.274	319.788	447.815
495	Cdc42bpa	9185.63	-0.632922	0.193314	10.5952	0.00113384	0.0486841	20196.8	14266.6	4882.65	7167.64	5335.13	6124.59	6400.08	6537.49	12386.9	13092.4	13508.8	11135.4	3941.76	3622.49
496	Coq2	1417.07	0.563692	0.179777	10.5762	0.0011455	0.0490331	1786.54	1941.5	488.213	628.426	572.412	527.227	618.21	1817.17	2286.19	2613.13	2528.23	1964.07	798.649	1269.06
497	Gm14286	108.569	-1.1971	0.38084	10.5745	0.00114658	0.0490331	346.282	198.295	139.452	72.9773	64.7279	61.2494	57.3007	34.2569	121.165	110.809	144.611	84.5829	37.1982	47.0593
498	Fam49b	4818.12	0.814207	0.254763	10.5645	0.00115282	0.0491023	3442.6	5165.43	2776.45	1711.58	3759.08	1929.43	3695.9	8436.35	6750.15	6821.82	6563.5	5590.22	3657.29	7153.91
499	Gm10277	274.654	-0.758313	0.239899	10.5677	0.00115081	0.0491023	559.932	659.348	97.651	175.051	146.244	149.715	255.327	364.085	269.378	254.784	333.963	354.532	136.122	89.0246
500	Gm16126	544.982	-0.862176	0.281174	10.555	0.00115877	0.0492475	1374.21	833.1	483.636	428.621	434.75	382.891	776.296	530.992	350.715	336.03	461.589	443.999	493.062	299.852
501	RP24-180K20.1	365.973	-1.25624	0.407992	10.5516	0.00116086	0.0492475	57.5152	83.0651	834.512	610.931	549.104	437.403	1473.76	12.4933	34.6556	16.2021	8.47772	22.787	567.671	415.05
502	Cxcl17	55.4383	-2.41553	0.757376	10.5471	0.0011637	0.0492696	39.9238	277.11	218.09	15.9156	35.4275	15.9038	11.1026	54.4435	14.9164	20.1855	20.2349	30.7881	6.46139	15.6333
503	Adamts7	193.364	-1.61954	0.541284	10.5157	0.00118362	0.0493267	168.09	70.0329	422.743	333.532	302.295	239.62	497.047	12.762	11.0214	25.3013	13.531	6.43171	441.198	163.491
504	Arid3b	386.571	-0.85114	0.253587	10.5263	0.00117685	0.0493267	300.827	709.946	605.735	520.139	430.937	433.865	339.513	360.757	426.427	248.471	297.234	296.482	254.771	186.886
505	Crp	473.142	-1.70866	0.552645	10.5319	0.00117333	0.0493267	237.835	35.1961	615.191	576.248	565.655	851.143	2574.92	18.1955	29.3	7.97849	41.9543	24.3118	563.473	482.587
506	Defb35	29.7868	-2.30562	0.739855	10.521	0.00118026	0.0493267	8.82236	5.16655	64.8791	35.0854	37.8571	36.9145	173.819	0	1.90608	0	0.684977	0	28.258	23.6226
507	Gm16066	927.527	-0.923643	0.30102	10.529	0.00117513	0.0493267	1225.44	1213.45	1175.03	1245.44	1006.58	786.683	2164.31	454.1	436.132	335.306	592.226	431.068	1260.89	658.726
508	Gm29266	497.331	-0.97721	0.313795	10.518	0.00118215	0.0493267	170.51	150.205	1141.46	810.028	834.621	552.184	1668.14	85.6602	81.0722	47.9796	42.3847	50.9662	803.232	524.195
509	Pithd1	894.317	0.718172	0.231337	10.5376	0.00116969	0.0493267	729.163	1205.91	514.513	451.719	504.206	457.244	477.635	1913.23	1033.46	1090.87	1001.03	1075.92	919.44	1146.09
510	Wdr95	511.775	-1.2047	0.385829	10.5347	0.00117155	0.0493267	192.606	892.486	1013.96	577.001	1128.88	370.401	1136.01	155.705	211.066	183.259	206.693	136.332	582.821	377.626
511	1700001C02Rik	108.856	-1.4904	0.491193	10.5099	0.00118737	0.0493862	79.0072	33.1006	255.673	141.759	220.958	165.94	295.619	11.7429	10.757	1.53702	8.71476	14.3012	170.879	113.995
512	Phka2	2561.22	-0.633821	0.194469	10.4863	0.00120266	0.0499245	4687.86	2691.45	2791.76	2725.2	2127.04	2175.92	3207.87	1690.78	2351.72	2362.92	2835.88	2929.65	1496.2	1782.81
513	Ccdc50	2348.39	-0.376335	0.115803	10.4787	0.00120759	0.0500313	3523.08	2717.98	2559.12	2251.98	2139.46	2100.14	2007.36	2162.79	2459.3	2283.26	2458.64	2866.52	1785.26	1562.6
514	Srrm2	14324	-0.582351	0.181484	10.4723	0.00121181	0.0501086	20949.1	15561.9	14624.2	21974.5	15225.1	17401.3	13516.8	14693.6	12601.2	10869.9	10642.3	9274.74	13884.2	9317.7
515	Ppp1r13l	112.14	-0.864131	0.265558	10.468	0.0012146	0.0501263	176.653	142.251	122.495	163.491	117.381	95.4742	161.648	69.142	88.5744	87.5643	146.195	60.1078	83.1799	55.8048
516	Gm28791	264.846	-1.10116	0.357114	10.4604	0.00121959	0.0502348	839.421	590.091	241.344	131.821	132.478	120.868	194.812	145.928	115.361	230.994	385.623	371.876	119.74	87.4829
517	Herpud2	1282.37	0.657648	0.209539	10.4487	0.00122736	0.0503325	1226.25	1468.81	687.62	584.661	877.61	773.613	661.233	1315.3	1997.73	1495.13	1731.62	2453.35	1013.97	1666.29
518	Kif1c	479.75	-0.723614	0.230962	10.4465	0.00122885	0.0503325	970.438	820.296	475.949	360.567	429.189	246.669	535.793	346.937	403.851	577.238	476.19	483.663	357.405	232.319
519	Moap1	282.563	0.681357	0.207508	10.4426	0.00123143	0.0503325	149.954	214.499	190.698	236.4	321.712	257.739	257.844	361.686	361.334	211.851	303.999	333.145	303.436	451.579
520	Zmiz1os1	2778.28	-0.834134	0.269215	10.4447	0.00123	0.0503325	4836.26	3104.37	4286.36	3084.61	2897.97	2290.92	4737.35	913.018	1791.88	1920.28	2056.16	1994.08	2770.64	2212.04
521	Pcgf2	313.654	-0.753088	0.235736	10.4306	0.00123942	0.0505618	681.196	657.84	98.5676	182.651	180.163	174.385	296.364	421.717	366	445.901	346.792	307.088	104.4	128.085
522	Retnlg	73.2329	-1.60941	0.537402	10.4091	0.00125393	0.0510557	145.083	210.944	66.9419	115.366	107.983	19.4308	99.2173	11.5784	38.0483	34.2906	52.8329	18.4437	42.1607	62.9408
523	Dzip1	1831.02	-0.505436	0.161239	10.3893	0.00126747	0.0515084	3190.5	3750.67	909.074	1281.98	1450.95	1267.64	1211.19	2550.37	1663.54	2275.93	2014.48	2068.27	966.49	1033.23
524	Gm13830	249.597	0.875113	0.275524	10.378	0.00127523	0.0517249	183.849	133.22	210.833	259.922	221.506	150.127	183.051	410.511	198.046	302.882	165.319	225.466	299.721	549.901
525	Sirpb1c	283.984	-2.10302	0.693089	10.3457	0.00129776	0.0525384	161.014	36.6654	773.292	377.538	449.148	331.553	913.995	5.37431	7.59475	1.60832	1.82342	12.7687	471.468	431.932
526	Serpinb7	287.863	-2.31361	0.748825	10.3395	0.00130214	0.0526155	415.094	33.6808	510.19	284.282	574.365	298.672	1013.31	17.5837	13.2235	2.908	8.79182	7.46253	548.09	302.425
527	Clip4	1947.48	1.12575	0.346883	10.3351	0.00130526	0.0526415	1403.51	1305.96	1134.74	1161.54	907.193	449.108	1462.86	3681.46	1393.3	1983.23	2448.79	5549.47	2579.74	1803.88
528	Cdh26	164.688	-1.67443	0.557314	10.3191	0.00131664	0.0528994	38.2738	30.913	368.748	289.537	364.982	194.727	563.024	1.06722	4.69199	13.4139	1.26732	4.30282	271.185	159.5
529	Gpr63	408.655	-0.956364	0.31207	10.3221	0.00131447	0.0528994	1189.05	812.436	385.451	231.34	239.102	148.489	383.956	312.431	530.479	405.768	477.009	223.738	168.524	213.392
530	Astl	87.4462	-1.68129	0.531905	10.3046	0.00132699	0.0532146	7.00866	11.6155	234.646	197.768	278.711	61.1792	261.86	3.47417	2.8642	2.72844	0	1.75079	117.454	43.1864
531	Tead1	2924.32	-1.36852	0.461852	10.2735	0.00134958	0.0540188	18918.8	3658.36	1974.32	1440.72	739.241	747.598	880.373	1709	1873.06	3270.77	2129.06	1778.8	946.151	874.268
532	RP24-324H23.3	1026.83	-1.05073	0.333832	10.2693	0.0013526	0.0540378	3162.24	2041.04	593.838	396.771	516.341	373.113	1058.76	551.719	1688.89	1577.03	981.593	797.489	321.927	314.877
533	Greb1l	3949.55	-0.79459	0.257519	10.2598	0.0013596	0.0542158	7567.99	3450.3	5438.84	3599.45	5020.92	3625.04	6796.3	2609.51	3310.18	1846.34	2254.8	2760.7	3878.18	3135.19
534	Ralgps1	7165.33	-0.436925	0.140611	10.2355	0.00137766	0.0548328	10783.7	9642.9	6882.99	8223.82	6029.16	7464.78	6743.62	6478.14	7656.85	5508.1	6447.36	6280.81	6811.65	5360.83
535	Foxk1	786.938	-0.665293	0.210362	10.2131	0.00139448	0.055296	1418.91	1333.24	735.138	481.149	680.934	462.279	924.224	630.776	1011.86	827.196	974.541	661.785	477.666	397.432
536	Gm13985	65.3266	-1.88438	0.620492	10.2131	0.0013945	0.055296	4.81238	3.61645	271.799	104.183	92.1227	89.3411	186.732	0.405171	0	0	0	0	69.5118	92.0487
537	Olfr1511	91.8051	-1.88272	0.608938	10.1982	0.00140576	0.0556388	12.2195	32.1531	232.495	98.1147	147.245	57.3584	519.917	3.4015	6.35801	1.06787	8.49958	3.42784	85.2173	77.7981
538	Ddx19b	1066.26	-0.566356	0.180809	10.1873	0.00141409	0.0558645	1596.38	1478.06	1263.4	1042.88	780.118	1321.82	1097.02	720.969	1208.71	772.002	1066.95	934.75	818.991	825.557
539	Gm15581	864.596	-1.53919	0.518124	10.1828	0.00141757	0.0558981	115.106	592.473	1751.29	1352.13	1539.81	966.045	3126.34	76.5534	108.007	17.0619	49.0008	54.7321	1353.3	1002.5
540	Hipk4	821.978	-0.865603	0.275266	10.179	0.00142046	0.0559083	1658.54	1935.54	413.37	593.467	528.971	526.303	663.045	680.036	891.237	534.779	1297.39	1133.81	467.807	183.393
541	Gm20687	308.47	-0.747742	0.239968	10.1678	0.00142918	0.0561477	376.569	200.423	346.925	649.082	442.355	570.158	347.319	180.713	150.812	118.817	127.982	161.559	351.234	294.631
542	Ddx55	1815.13	-0.383065	0.122314	10.1593	0.00143578	0.0562054	3010.55	3047.64	1193.54	1398.84	1281.2	1465.41	1176.95	1781.71	2218.28	2475.03	2310.48	1865.45	1061.29	1125.52
543	Drr1	36.9318	-3.48035	1.03589	10.1591	0.00143594	0.0562054	10.6634	79.9487	77.4397	36.297	55.8655	50.8961	115.998	0	0.49359	0.470162	0.533167	0	36.4861	51.9537
544	Foxn3	6966.08	0.652934	0.213412	10.1502	0.00144289	0.0562702	7140.5	9463.09	4195.22	3814.38	2497.79	2641.68	3041.59	13190.7	8736.26	9245.29	8691.98	12067.8	7378.05	5420.82
545	Gm28083	57.9238	-2.15837	0.720524	10.1534	0.00144034	0.0562702	4.05774	16.8982	128.323	106.052	115.872	73.4994	225.674	1.19573	1.31485	0	0	0.602461	88.9882	48.4564
546	E4f1	756.965	-0.71257	0.220274	10.1442	0.00144759	0.056345	1015.88	966.698	854.576	1153.72	758.438	1031.52	587.412	813.484	710.92	561.006	591.947	547.503	664.187	340.21
547	Tapbpl	256.856	0.809089	0.255423	10.1409	0.00145011	0.056345	218.165	212.924	219.272	143.047	160.925	161.804	102.669	380.187	270.048	279.197	320.456	545.929	374.373	206.993
548	Duoxa1	81.3595	-2.33459	0.781831	10.1297	0.00145901	0.0565873	27.4074	13.8625	251.861	130.979	139.639	96.3659	259.681	0.394326	2.16752	1.65121	0	0	183.242	31.7822
549	Itih3	251.952	2.2718	0.67453	10.112	0.00147305	0.0568208	9.29394	116.576	221.915	93.4115	152.2	63.7696	78.9823	376.832	269.447	948.789	27.3164	188.047	671.473	309.279
550	Kcng3	564.19	-0.984211	0.320977	10.1164	0.00146957	0.0568208	841.06	579.425	881.04	751.117	786.439	383.721	1223.26	167.084	348.297	301.411	401.816	212.547	659.873	361.572
551	Skint4	342	-1.52541	0.514786	10.1153	0.00147041	0.0568208	44.7943	205.346	748.092	546.533	497.253	408.407	1285.32	23.1092	43.5415	9.22146	13.7213	16.6381	494.11	451.905
552	Xkr4	26392.6	-0.644839	0.203364	10.1054	0.00147835	0.0569219	51092.5	36910.2	28938.2	21075.9	17875.7	25305.1	20745.5	16619.7	30183.6	27045	30120.6	33816.3	17515.6	12252.7
553	Gm26789	197.317	-1.58084	0.458814	10.1001	0.00148261	0.0569827	359.837	732.783	48.103	77.729	38.0542	42.5368	74.5683	192.656	347.195	209.933	301.439	315.316	0	22.2818
554	0610031O16Rik	147.405	-1.80059	0.606965	10.0908	0.00149014	0.0570702	26.7313	20.0689	332.961	263.862	409.298	170.367	417.973	0	0	4.7157	3.34179	4.53845	199.13	210.676
555	Lrrc37a	457.878	-1.23449	0.407805	10.0873	0.00149294	0.0570702	74.6834	115.789	1182.13	880.755	762.15	426.063	1646.07	16.6607	34.0084	49.8591	12.0121	26.9891	736.131	446.994
556	Smtnl2	100.817	-1.79293	0.581047	10.0881	0.00149227	0.0570702	115.088	90.1447	260.603	108.866	137.236	221.813	219.023	28.3306	31.6846	19.5423	27.4325	2.39107	133.598	15.6807
557	Gm2619	381.718	-1.29402	0.431913	10.0802	0.00149869	0.0570845	25.0145	71.8752	852.936	618.048	647.995	357.712	1642.8	13.567	14.9134	8.02969	14.7088	7.72878	594.772	473.945
558	Gm26568	40.3252	-2.06139	0.66722	10.0816	0.00149761	0.0570845	22.7967	35.8241	140.707	78.8516	87.9561	18.2488	93.5636	0	6.6226	7.64013	2.75062	6.1222	44.1795	19.2898
559	Dhx57	2613.91	-0.424434	0.13569	10.064	0.00151193	0.0573127	3815.33	2841.08	2986.93	2873.26	2816.78	2712.52	2545.02	1859.89	2093.13	2479.96	2215.69	2888.64	2297.84	2168.6
560	Metrn	27.5627	2.01443	0.566416	10.063	0.00151277	0.0573127	6.07747	6.067	27.0685	17.6213	20.0612	13.3022	0	44.4227	23.8883	51.3358	75.3842	24.1564	33.0889	43.4044
561	Prr14l	4432.37	-0.490027	0.154168	10.0693	0.00150764	0.0573127	5645.32	4751.68	4798.06	5329.54	5430.76	5673.2	4538.04	2724.32	3779.75	3096.34	4527.7	4447.33	4044.28	3266.79
562	Gm9796	59.9645	-1.0523	0.334655	10.0495	0.00152392	0.0576322	54.2913	46.8126	136.739	126.332	94.0396	54.5388	106.382	24.1283	21.2484	11.9609	25.7623	29.7162	73.5818	33.9704
563	Cst3	3517.83	0.897674	0.282968	10.0416	0.00153042	0.0577753	1588.95	3848.59	1527.03	2018.05	2320.03	2806.98	2041.85	6842.29	3619.84	5394.1	3435.34	5719.9	2612.04	5474.59
564	Add2	4059.65	-0.724798	0.23457	10.0324	0.00153809	0.0579621	7455.39	5870.72	5122.09	4056.11	3283.4	2953.38	4898.4	2588.37	4331.06	2506.88	4016.84	4101.48	3624.31	2026.72
565	4930579H20Rik	38.0065	-2.53175	0.844326	10.0208	0.00154785	0.0580944	4.05784	12.4492	58.9474	76.9712	65.9503	33.739	200.207	0	0	0	1.41971	0	59.4104	18.9386
566	Gcn1l1	2675.65	-0.566764	0.181838	10.0188	0.00154954	0.0580944	4079.93	4851.78	2855.09	2460.01	1840.35	2173.78	1997.51	3090.19	2291.05	2633.79	3134.69	2726.47	2150.36	1174.15
567	Zbtb7c	2360.29	1.7984	0.540422	10.0184	0.0015498	0.0580944	240.556	1140.68	2118.09	1332.13	1667.26	665.953	2222.33	2074.13	1743.64	2150.24	2115.23	6225.56	8584.43	763.876
568	Gm11755	22.6047	-2.6377	0.878843	10.0101	0.00155686	0.0581538	8.09105	11.5188	105.824	13.8733	48.8977	22.5196	62.5192	0	0	0	2.12382	0	18.5823	22.5155
569	Tbc1d13	608.875	-0.956373	0.300717	10.0126	0.00155469	0.0581538	872.532	1003.67	408.374	465.831	816.16	885.476	922.866	663.505	476.315	373.942	409.436	510.559	535.031	180.56
570	Fanci	427.768	-0.820702	0.261494	10.0064	0.00155994	0.0581666	161.506	136.777	1066.9	702.001	706.941	747.451	1030.16	52.879	59.7945	114.343	53.5517	109.177	642.979	404.295
571	Gpr114	57.4204	-2.04188	0.689603	10.002	0.00156373	0.0582059	80.846	45.902	140.833	204.76	72.5752	28.5519	76.769	3.88923	5.44112	11.2419	6.38316	1.42543	99.2468	26.0211
572	Cyp3a57	126.356	-1.92864	0.647732	9.98533	0.00157792	0.0586314	297.505	19.4358	179.265	218.875	209.28	148.743	352.115	41.7737	11.4981	5.39841	17.8908	9.99063	139.528	117.692
573	Cmah	729.842	-1.17548	0.39506	9.95953	0.00160019	0.0591487	82.5003	108.371	1396.79	1525.26	1058.2	734.069	3056.97	31.849	22.9122	16.3777	19.2546	42.6093	1319.01	803.608
574	Kdm5c	2183.71	-0.520957	0.169581	9.96512	0.00159534	0.0591487	5071.35	2929.34	1940.01	1688.96	1276.98	1348.96	1673.89	2347.47	2515.57	2370.85	2353.95	2500.9	1255.68	1298
575	Olfr552	51.4112	-1.89717	0.638004	9.96192	0.00159811	0.0591487	102.322	31.4906	150.171	87.7898	59.0462	46.149	104.414	1.25251	11.5381	20.0944	3.0944	7.88134	55.8654	38.6475
576	C230004F18Rik	17175.4	-0.63779	0.204997	9.95291	0.00160595	0.0592584	22121.3	18573.3	25400.3	30868.6	18457.6	21257.4	12997	12124.7	13904.2	11148.9	13680.2	9642.39	16321.6	13958.8
577	Gm12514	1008.37	-1.15594	0.389684	9.94969	0.00160877	0.0592595	99.1443	202.873	1990.36	1501.33	1875.41	1504.89	3752.42	21.9931	75.6974	39.4069	29.5539	46.6704	1899.66	1077.83
578	RP24-369K4.1	262.319	-2.19882	0.772392	9.94362	0.00161408	0.0593524	2179.76	396.615	0	0	0	0	0	98.1282	373.231	355.089	90.3986	179.237	0	0
579	Atxn7l2	518.385	-0.43726	0.13721	9.94036	0.00161694	0.0593548	749.204	748.636	342.505	468.699	405.827	457.981	537.706	527.843	657.366	577.094	649.583	524.216	286.504	324.231
580	Gm5150	138.266	-1.90444	0.649101	9.93541	0.00162129	0.059412	210.659	281.855	218.192	153.49	115.012	125.434	392.787	23.5187	43.824	12.2661	10.0436	8.52504	189.719	150.396
581	Arxes2	966.689	0.843425	0.26887	9.92201	0.00163314	0.059743	580.303	788.347	529.767	653.779	854.997	967.794	571.753	1856.78	754.381	1071.76	801.062	1437.83	1631.46	1033.64
582	Itga2	410.322	-1.12005	0.370327	9.91674	0.00163782	0.0598114	379.969	181.17	787.75	497.726	538.198	461.516	1495.8	71.0576	93.9281	63.296	97.0062	162.698	510.621	403.774
583	Slc35d3	39.2594	1.69699	0.542441	9.91233	0.00164175	0.059852	18.5021	19.1183	33.1895	21.1235	21.0482	13.1807	8.24793	132.134	33.1545	39.7738	24.3385	47.9401	111.227	26.6537
584	Lyg2	104.042	-1.76487	0.600009	9.88323	0.00166791	0.060701	29.5767	18.1423	178.074	172.489	230.727	120.524	411.131	1.16229	0.638899	4.86668	0.689999	6.72166	169.993	111.856
585	Myo18a	3648.28	-0.452922	0.141077	9.88011	0.00167075	0.060701	4437.91	4993.99	3291.78	3427.36	2923.35	4297.38	4016.49	4316.68	3589.68	3337.56	4258.76	3410.67	2645.81	2128.53
586	Ccdc57	2521.28	-0.524721	0.172709	9.87547	0.00167497	0.0607504	4827.76	3526.4	2287.28	2161.32	1851.34	2288.69	2542.83	2404.6	2458.85	3163.55	2189.48	1878.28	1937.49	1780.06
587	Serping1	83.2595	1.86942	0.528128	9.87071	0.00167931	0.0608042	19.5111	27.0977	27.0444	53.5914	60.4733	33.5693	49.6191	375.024	89.5073	118.648	34.9833	74.2813	86.0023	116.28
588	Whsc1	2891.72	-0.425339	0.138126	9.86747	0.00168227	0.0608078	4868.31	4964.1	2336.85	2199.06	1801.98	1775.01	2496.81	2791.19	3511.7	3133.2	3988.32	3115.95	1724.04	1777.49
589	Gm9992	147.334	-2.09526	0.71322	9.85969	0.0016894	0.0609617	4.02624	9.69873	393.035	308.745	236.582	117.296	588.633	0.593409	0	0	0	0	277.717	126.344
590	Dcaf15	362.42	-0.744304	0.245657	9.82865	0.00171815	0.0616849	833.476	515.381	307.935	435.08	232.778	250.438	369.37	294.029	322.676	425.517	234.851	389.568	269.926	192.853
591	Malat1	65529	-0.705552	0.222544	9.83069	0.00171624	0.0616849	21488.7	20871.8	119258	130189	167698	72004.9	164424	14296.7	11682	14739.1	15567.9	11411.5	55442.3	98331.8
592	Plekhh3	202.401	1.57827	0.538876	9.83344	0.00171367	0.0616849	150.818	282.804	107.127	33.7907	27.831	6.83387	33.1358	440.275	436.105	379.881	202.793	255.494	250.589	226.14
593	Slc7a6	5191.81	-0.433931	0.139315	9.81806	0.00172807	0.0616987	8551.87	7363.44	4345.66	3954.46	4248.07	3827.09	5252.58	4555.02	4999.71	6233.38	6716.03	6029.37	3686.4	2922.29
594	Speer4e	57.5883	-2.81925	0.944522	9.81585	0.00173014	0.0616987	0	15.1747	166.385	78.4965	84.4513	57.2503	292.7	0	0	0	0	0.604427	51.9933	59.1812
595	Tmem150c	1873.2	-0.612065	0.198313	9.81623	0.00172979	0.0616987	4145.34	2565.34	1866.05	1368.58	1019.94	1805.43	1250.96	1965.71	1662.69	2534.1	1829.34	2135.45	1059.58	1016.24
596	Znrf1	2486.02	0.389025	0.124656	9.8186	0.00172756	0.0616987	2488.59	3336.17	1211.83	1192.05	1587.05	1283.81	1477.43	3629.09	3714.31	3525.39	4313.09	3420	1938.52	1686.94
597	Stat4	564.222	-1.14665	0.382096	9.79767	0.00174733	0.0621033	318.694	552.249	988.645	721.205	691.981	568.701	2097.35	119.964	132.863	81.7576	246.091	150.349	743.085	486.181
598	Ttbk1	615.201	-0.662723	0.207572	9.79792	0.00174709	0.0621033	894.209	1119.3	506.215	458.923	531.934	344.478	692.914	873.772	598.704	540.336	877.064	594.782	303.96	276.228
599	Rapgef1	5081.36	-0.60354	0.193413	9.78627	0.0017582	0.0623851	10593.7	8920.15	2508.12	2624.12	3299.1	3005.52	4432.89	5109.49	5949.27	6085.53	8452.66	5900.27	2592.75	1665.43
600	Gm7437	508.861	-1.00961	0.341592	9.7823	0.001762	0.0624159	134.236	205.075	967.445	911.555	625.218	658.522	1872.49	35.1084	64.0965	75.4147	60.7699	47.983	838.956	627.184
601	Garnl3	8582.49	-0.530905	0.163527	9.77773	0.00176639	0.0624672	9417.24	9545.64	8731.88	10632	10163.1	8846.51	12342.3	7119.71	9389.63	8600.09	7581.71	5832.51	5298.26	6654.25
602	Asxl1	2926.14	-0.448488	0.143317	9.77407	0.0017699	0.0624875	5400.77	3699.56	2295.93	2298.39	2652.39	2114.69	2365.26	3040.92	3232.47	4019.51	3790.12	2627.36	1784.51	1644.02
603	Abca15	304.836	-1.23209	0.410429	9.76526	0.0017784	0.0626834	53.5985	50.7093	725.305	478.923	416.215	346.905	1345.78	15.6705	27.6806	9.37954	8.63983	15.7953	465.221	307.89
604	Znrf2	807.718	-0.663072	0.216952	9.7579	0.00178554	0.0628308	1407.55	731.49	1046.28	916.349	674.9	976.731	1195.36	572.872	439.117	699.408	677.863	593.886	590.956	785.302
605	Rnf112	8197.45	-0.783514	0.254132	9.75355	0.00178976	0.0628755	14418.4	9572.71	7847.32	12139.6	7335.79	10240.2	9225.16	2774.38	7528.8	6269.83	7415.66	8240.48	5857.9	5898.06
606	Sohlh2	208.165	-2.24986	0.76175	9.75028	0.00179296	0.0628836	36.3538	52.1862	424.706	365.407	297.976	298.942	864.704	10.7163	0.654396	0	0.70695	1.80019	345.642	214.519
607	Ict1os	37.9924	-1.51374	0.50591	9.74572	0.00179741	0.0629359	123.271	129.236	13.3562	8.92422	12.1623	2.96931	24.9263	41.1347	56.2219	45.8634	35.6338	29.021	0	9.17246
608	Ccdc149	2184.84	0.650984	0.208785	9.71539	0.00182732	0.0629621	1301.01	1582.34	2520.41	1427.47	1726.05	2165.4	2250.57	1446.61	2709.38	2255.54	2120.78	2678.49	2489.43	3914.28
609	Galntl5	399.271	-1.36527	0.464824	9.70653	0.00183614	0.0629621	90.8512	84.8759	885.754	678.55	627.922	428.029	1634.93	7.14176	30.7452	11.8433	18.3748	35.9923	760.793	293.988
610	Gpatch8	6945.33	-0.583804	0.181489	9.70601	0.00183667	0.0629621	10653	11775.3	5935.99	6550.78	5338.31	3307.29	4752.02	8013.33	8086.66	7693.46	10913.1	8197.22	3072.61	2945.54
611	Il1rn	63.4555	-1.04016	0.349404	9.71164	0.00183104	0.0629621	105.083	125.239	82.8051	61.8448	61.5892	57.8812	92.3177	58.9781	20.2438	22.5143	58.3866	46.7638	44.637	50.0934
612	Pdzd2	7036.27	-0.68666	0.224421	9.72758	0.00181524	0.0629621	14946.5	9467.01	7432.04	6207.63	4849.04	6196.93	6664.4	5800.73	9128.54	3729.58	7657.47	7754.49	4298.52	4374.96
613	RP24-540L1.1	2359.47	-0.797731	0.261417	9.71416	0.00182854	0.0629621	4751.62	3921.65	2322.32	2299.14	1629.15	1569.6	2745.23	1109.32	3075.22	1937.13	3076.18	1849.63	1468.98	1277.39
614	S100a1	117.49	1.44899	0.463676	9.71611	0.0018266	0.0629621	40.0355	71.5052	32.5153	77.1197	83.5895	75.4788	102.333	199.693	65.0136	254.802	122.332	105.69	63.7049	351.048
615	Scn5a	846.878	2.1922	0.707068	9.73381	0.0018091	0.0629621	410.949	127.543	380.408	655.691	248.668	495.393	162.408	417.58	141.803	166.616	1568.94	2820.09	3897.14	363.062
616	Taf5	251.254	0.718094	0.229541	9.73633	0.00180661	0.0629621	166.246	229.26	165.49	189.721	145.801	157.293	247.382	229.334	421.947	220.1	363.41	384.525	266.645	330.4
617	Tfe3	741.638	-0.56531	0.186068	9.70867	0.00183401	0.0629621	1547.96	1030.69	594.297	546.925	617.506	676.027	607.408	849.235	636.571	703.448	1047.77	581.76	441.332	502.01
618	Tnfaip3	140.922	-1.11786	0.376066	9.72668	0.00181612	0.0629621	142.951	206.66	231.673	197.929	156.582	241.104	235.656	43.711	110.696	28.1387	77.2625	27.6115	127.748	145.181
619	Vmn2r5	60.0936	-2.63559	0.892361	9.73288	0.00181001	0.0629621	3.03315	58.2434	160.993	147.94	119.635	96.4546	134.533	0.816871	7.18336	0	0	0.411662	58.6102	53.4561
620	Znf512b	2798.23	-0.746059	0.246634	9.72281	0.00181995	0.0629621	5466.02	3090.8	3622.22	3784.9	2230.81	3010.58	2837.58	1403.39	2180.03	2940.42	1774.11	2445.32	2706.3	1682.75
621	Fkbp15	2148.39	-0.551779	0.184565	9.69252	0.0018502	0.0631837	4813.43	3274.36	1888.13	1687.48	1620.98	1360.14	1605.84	1690.62	2648.41	2364.13	2406.68	1929.05	1315.05	1473.12
622	Itsn2	2635.97	-0.716369	0.238048	9.69068	0.00185205	0.0631837	4599.66	3740.03	2836.28	2689.33	2469.33	1732.38	4234.06	1800.03	2568.77	1567.11	2583.32	1969.67	2375.01	1738.64
623	Srrm3	3707.82	-0.611101	0.198447	9.6946	0.0018481	0.0631837	6894.71	7842.03	1800.03	2821.25	2364.09	1836.7	2496.8	5201.48	3911.88	3964.91	5789.95	3832.99	2039.91	1112.75
624	Gm26713	940.649	-1.28092	0.441998	9.6798	0.00186305	0.0634572	281.524	1108.17	1679.56	1461.1	1196.68	837.373	3332.31	86.7661	207.31	178.957	144.636	184.151	1388.33	1082.23
625	Brd3	2028.07	-0.400022	0.132238	9.64435	0.00189935	0.0637331	3697.58	3404.68	1341.87	1156.01	1609.59	1303.82	1660.01	2459.6	2408.12	2114.06	2482.78	2298.64	1322.15	1134
626	Ccdc138	900.443	-0.680508	0.216306	9.64424	0.00189947	0.0637331	1514.58	750.155	1051.79	800.795	1161.72	1057.39	1293.5	582.564	921.542	688.556	926.243	583.603	678.961	594.805
627	Cyp4a30b	64.764	-1.69478	0.585068	9.6598	0.00188344	0.0637331	30.3104	8.85085	135.986	100.158	125.107	66.5086	247.831	1.19125	1.96421	3.74216	1.4145	3.00161	122.589	58.0428
628	Fam69b	2214.66	0.716768	0.224101	9.65598	0.00188736	0.0637331	1481.46	2193.65	1645.12	1356.96	892.183	1681.38	932.645	4240.91	2495.57	4054.39	3361.39	2875.16	1911.81	1882.68
629	Gm11033	848.023	-1.56517	0.543555	9.63973	0.00190414	0.0637331	95.8867	730.979	1683.69	1258.8	1458.49	878.277	3017	33.1949	104.891	36.9458	48.0431	92.537	1241.03	1192.56
630	Gm16183	272.908	-1.2128	0.373429	9.66133	0.00188187	0.0637331	520.184	539.649	202.15	152.034	188.64	173.397	491.768	267.127	230.002	168.801	515.041	201.732	111.147	59.0447
631	Kif26a	200.872	-1.03378	0.330156	9.66036	0.00188287	0.0637331	290.239	291.516	479.056	191.901	174.057	174.575	245.338	124.792	146.3	104.032	164.188	183.411	179.36	63.4423
632	RP24-424K5.4	68.2154	-2.05054	0.703211	9.64512	0.00189855	0.0637331	4.18573	11.0061	112.317	95.3468	217.676	103.327	236.194	0.493428	0.542519	0	0	0.994511	132.856	40.0761
633	Vwc2	1263.04	0.822473	0.262976	9.65428	0.0018891	0.0637331	1094.74	858.761	636.96	878.529	683.42	807.855	1097.46	2473.62	1172.47	1356.56	1429.75	2330.81	1962.67	898.943
634	Wfikkn1	128.328	-0.984141	0.329409	9.6444	0.0018993	0.0637331	340.023	277.083	100.357	79.4336	79.1988	42.6724	127.817	104.749	135.314	133.43	93.5808	176.069	78.4148	28.449
635	Wt1	263.206	-1.51662	0.509773	9.63995	0.00190391	0.0637331	17.5336	74.3558	720.8	382.158	347.709	239.891	1255.87	3.80851	16.1462	7.978	15.506	10.9679	382.955	209.207
636	Arhgap39	9583.3	-0.898286	0.302386	9.63022	0.00191401	0.0639007	31501.6	16502	9318.63	5399.99	3312.25	4142.61	6521.72	5630.21	11792.3	11515.5	10239	10270.6	4491.17	3528.52
637	Gm10436	49.3056	-2.85249	0.8448	9.62625	0.00191816	0.0639007	3.04766	12.4684	131.575	124.731	75.9754	67.501	144.275	0	0	0	0	0	91.629	39.0746
638	Gm27027	161.269	-1.04029	0.33936	9.6276	0.00191674	0.0639007	260.22	176.008	290.838	198.313	185.202	151.188	277.365	156.462	128.358	48.6866	81.454	69.7099	161.698	72.2679
639	RP23-354D10.5	218.016	-1.56293	0.536847	9.62227	0.00192232	0.063939	20.1978	42.4604	383.856	393.094	273.434	320.391	1009.01	13.6937	3.92663	1.24701	4.24189	3.60055	329.49	253.591
640	Rnf157	4965.9	-0.484764	0.157996	9.6031	0.00194249	0.0645089	10053.1	9022.07	2452.52	2649.04	3236.33	2110.52	3466.89	7469.19	5561.53	6489.48	7495.3	5325.91	1986.1	2204.7
641	Ptprv	113.743	1.749	0.568037	9.60014	0.00194563	0.0645123	70.9817	23.4489	51.0177	109.052	61.9432	46.2969	54.1784	287.6	17.2419	187.128	104.529	97.7254	386.317	94.9432
642	4932414N04Rik	224.715	-1.42481	0.488635	9.5908	0.00195555	0.0647401	80.022	25.5541	452.644	438.302	387.401	285.349	785.562	3.54205	13.3476	11.6606	6.6098	4.0803	380.596	271.34
643	Gm3127	88.5404	-1.7229	0.598297	9.58051	0.00196654	0.0647697	27.3415	26.6256	220.463	144.609	141.905	72.5387	337.764	0	4.59377	2.49876	4.25189	4.21064	127.385	125.378
644	Olfr169	28.3792	-2.05414	0.709539	9.57266	0.00197497	0.0647697	46.1457	15.624	78.2367	48.3725	30.4686	28.3472	77.592	3.87015	0.607925	0	5.25093	4.45717	33.1745	25.161
645	Parpbp	167.057	-1.56943	0.539863	9.56723	0.00198082	0.0647697	199.108	92.1741	232.181	343.959	152.278	123.714	685.632	42.7616	29.1779	10.708	35.9956	13.477	238.737	138.897
646	Ralgapa2	6842.12	-0.614317	0.19359	9.58533	0.00196139	0.0647697	12011.2	7976.78	7019.69	7382.5	6624.98	4479.57	6521.66	8903.82	8587.65	4986.76	7040.68	6718.51	3515.73	4020.12
647	S100a9	89.0649	-3.07109	0.956562	9.5722	0.00197546	0.0647697	221.101	226.061	199.16	172.609	171.969	10.8096	46.8095	3.07071	4.50364	6.26802	5.40565	0.286274	78.893	99.9616
648	Srrm4os	2191.98	-0.875474	0.290961	9.57422	0.00197328	0.0647697	5047.83	4886.23	1721.4	1591.27	1647.75	1044.73	1349.97	1230.1	3426.63	2635.34	3060.4	1157.11	821.519	1067.5
649	Tectb	85.1038	-1.91875	0.605523	9.56729	0.00198075	0.0647697	12.6366	64.25	359.416	75.1447	154.883	117.924	246.044	2.61286	5.46044	25.8859	11.7705	4.93765	86.4666	24.0196
650	Usp36	2378.59	-0.460335	0.15351	9.57889	0.00196828	0.0647697	4666.98	3556.67	2100.24	2004.22	1561.24	1616.43	1961.23	2735.09	2476.97	2292.66	2669.69	2480.35	1842.55	1335.97
651	Fnbp1	4254.71	-0.418232	0.135901	9.55058	0.00199886	0.0648967	7234.81	5935.04	3278.42	3464.1	3010.25	3687.16	3641.63	5730.29	5178.18	4069.67	5412.94	3692.05	2577.81	2653.62
652	Klhl13	722.074	1.37215	0.43119	9.54956	0.00199997	0.0648967	221.423	329.018	652.086	565.295	498.69	966.249	219.736	1540.35	440.165	272.715	542.754	1149.88	1648.74	1061.94
653	Mdm4	3738.75	-0.412308	0.135558	9.54961	0.00199992	0.0648967	6942.66	4572.96	3395.39	2921.36	3416.1	3191.55	2819.22	3770.52	4368.92	3415.72	4474.92	3918.75	2712.68	2421.8
654	Olfr313	20.5431	-3.36682	1.12783	9.55119	0.0019982	0.0648967	0	14.0233	49.4936	55.34	18.4589	25.4494	91.2676	0	0	0	0	0	10.9195	22.6508
655	Ssh2	8505.67	-0.611555	0.195198	9.55651	0.00199242	0.0648967	15940.3	11117.5	7398.16	7500.76	7855.79	6969.16	6544.22	6865.86	7960.75	11273.6	13590	7074.53	4127.48	4861.4
656	Vcl	1818.27	-0.521233	0.170853	9.54252	0.00200766	0.065047	2097.69	1514.72	2196.85	2800.15	2055.56	2566.63	2677.34	1071.94	1596.2	1227.02	984.803	999.371	2078.41	1589.08
657	Mecom	3393.03	-1.63345	0.566449	9.53924	0.00201125	0.065064	819.257	1206.39	4035.38	4618.54	7969.35	4949.09	14174.3	63.1919	246.579	76.2925	46.3806	414.637	5778.5	3104.64
658	Nsd1	5293.7	-0.319785	0.104293	9.52827	0.0020233	0.0653546	7946.82	6921.33	4395.57	4437.63	4612.38	4366.4	5044.77	5128.39	6460.77	5599.5	5553.33	6074.05	4306.21	3264.63
659	Mcat	620.32	0.567044	0.189606	9.52116	0.00203116	0.0654898	563.301	820.848	446.227	357.671	239.196	324.482	388.468	737.206	783.906	902.326	946.499	930.267	651.506	592.58
660	Ppm1d	911.247	0.603775	0.206515	9.51891	0.00203365	0.0654898	972.429	1113.91	560.693	557.429	426.971	495.277	627.707	1138.61	903.352	1152.44	1356.64	1219.41	940.471	1292.11
661	6330403K07Rik	1768.76	0.903251	0.302999	9.50133	0.00205323	0.0655246	1524.6	1442.04	717.098	906.269	1272.94	1459.7	1101.35	4125.76	1646.78	1964.11	1327.09	2279.61	3217.65	1777.61
662	Gm14632	58.7091	-2.48668	0.855406	9.50497	0.00204916	0.0655246	4.04266	10.6236	128.531	90.9986	84.9442	56.3285	286.896	0	0	0	0	0	97.9095	61.653
663	Gm3147	51.9611	-2.43248	0.82694	9.50776	0.00204605	0.0655246	4.41815	3.87572	110.074	50.6339	54.4636	85.8573	320.454	0	0	0	0	0	77.184	20.4961
664	Mllt6	684.834	-0.44144	0.146103	9.51153	0.00204185	0.0655246	1036.49	1226.99	455.474	619.611	531.533	451.379	621.22	839.53	607.349	772.497	814.636	735.351	460.882	414.732
665	Olfr681	77.2723	-2.29607	0.782087	9.50572	0.00204832	0.0655246	8.85445	2.51656	128.008	144.481	187.776	108.012	320.946	0.241787	0	0	0	0	162.287	18.6895
666	Tnfrsf25	137.649	-1.25084	0.40567	9.50253	0.00205189	0.0655246	329.32	339.778	108.964	111.206	94.102	68.3775	90.5939	44.3432	149.945	105.843	321.061	84.3674	38.8912	40.2934
667	B830012L14Rik	2714.7	-0.696304	0.233256	9.49151	0.00206425	0.0657773	6230.98	5260.15	2094.09	1930.66	1280.82	1268.14	2412.43	3973.6	2951.42	1921.5	3373.31	2663.64	1436.14	1208.98
668	Prkar2b	2150.29	0.69166	0.23094	9.48852	0.00206761	0.065786	1432.6	2908.98	1525.83	1299.52	1470	911.818	938.609	2095.56	2935.5	3187.72	3643.59	3102.62	2181.3	2470.38
669	Dnase2b	110.698	-2.2283	0.777708	9.48419	0.0020725	0.0658428	44.9191	40.7932	248.862	160.837	107.279	128.156	565.588	3.99092	8.77331	0	3.68597	0	147.691	89.1933
670	C9	357.427	-1.32871	0.467688	9.48006	0.00207718	0.065893	152.537	74.4961	593.512	463.214	695.171	398.397	1352.77	19.4759	25.6877	16.8294	23.7057	12.76	810.636	364.792
671	Kmt2b	954.297	-0.612609	0.197969	9.46871	0.00209006	0.0662029	1921.04	1342.76	635.884	578.392	555.099	884.162	1034.9	1120.63	981.896	1233.43	861.216	1272.03	473.869	464.85
672	Ash1l	6756.4	-0.539587	0.178757	9.46238	0.00209729	0.0663331	12820.5	10299.5	6059.72	5101.24	5378.8	4521.73	6150.77	5144.94	9271.46	6388.31	8634.94	6539.28	4741.56	3536.87
673	Gm13189	90.7564	-1.99553	0.68655	9.45326	0.00210775	0.0664659	394.215	367.764	1.50447	4.59523	0	0	0	135.827	130.359	141.485	71.4291	23.4122	0	0
674	Gm29185	259.069	-1.1119	0.381997	9.45421	0.00210666	0.0664659	46.9204	58.1534	444.056	358.381	982.735	213.72	699.844	15.1363	10.9001	16.9462	19.2135	15.7825	372.705	372.473
675	Aes	536.416	0.871052	0.286844	9.4372	0.00212627	0.0666546	344.753	666.307	171.804	282.327	272.316	262.743	257.92	1095.18	657.463	751.776	862.594	893.204	236.659	754.776
676	Gm28045	275.698	-1.31154	0.437145	9.44224	0.00212045	0.0666546	179.557	146.194	728.352	547.374	376.019	273.734	806.863	93.6268	16.9565	84.4764	21.4781	52.5473	331.225	201.369
677	Pip4k2b	753.171	-0.437533	0.143974	9.43743	0.00212602	0.0666546	1103.21	1148.28	726.469	591.241	650.359	589.01	748.423	1030.98	686.274	710.346	849.742	682.427	549.066	478.565
678	Pitpnm2	3765.88	-0.903469	0.294811	9.44024	0.00212275	0.0666546	9070.53	5525.67	2493.82	2218.92	2798.25	3198.95	5023.32	1764.93	3458.52	4239.2	5967.85	3495.04	1976.44	1490.89
679	4921508D12Rik	104.194	-2.14591	0.738556	9.42889	0.00213593	0.0666555	18.4193	31.418	211.838	282.985	153.391	120.886	407.809	0.571537	8.79512	2.99277	0	0	158.177	61.4398
680	Bpifa2	53.4038	-2.10572	0.729599	9.42757	0.00213747	0.0666555	56.8842	8.72195	130.446	69.2437	89.1291	43.4786	203.154	1.46629	3.22438	2.04597	2.32108	0	79.4571	58.0805
681	Olfr155	60.2581	-2.34174	0.793501	9.42652	0.0021387	0.0666555	31.8735	25.1067	149.81	106.114	137.206	78.3538	150.11	1.26574	0	0	6.3445	0.762103	121.647	35.0192
682	Pdzk1	427.208	-0.762061	0.250495	9.42639	0.00213885	0.0666555	412.832	443.279	787.077	611.276	505.118	359.13	885.941	161.3	213.512	276.723	317.862	220.271	452.615	333.982
683	Oog2	25.9926	-3.20224	1.07942	9.42007	0.00214623	0.0667878	0	22.4527	103.176	56.674	27.6568	41.3977	65.0819	0	0.390347	0	0	0	20.7441	26.3227
684	Gm27188	522.552	-0.980637	0.321208	9.41451	0.00215275	0.0668925	872.785	615.982	675.122	763.384	397.134	295.126	1189.73	375.035	435.213	308.158	358.142	328.472	469.924	231.519
685	Gas1	56.803	1.66893	0.544957	9.41151	0.00215627	0.0669043	21.4192	53.7306	13.5424	36.6556	8.48904	6.08868	10.6761	63.085	70.7343	86.6101	53.4712	263.871	51.6438	55.2248
686	Atxn7	3130.76	-0.551201	0.18063	9.39534	0.00217538	0.0671051	5728.69	5302.98	2046.03	2279.7	2201.26	1868.49	2912.86	2425.09	4725.85	3801.83	4124.15	3239.91	1410.89	1762.97
687	Glrb	4417.25	0.79476	0.256597	9.40165	0.0021679	0.0671051	2048.94	4090.6	3049.71	2670.16	3898.63	4123.97	3113.7	9205.42	5043.83	4570.54	4023.55	4692.22	4373.59	6936.58
688	Psap	11917.7	0.566126	0.185987	9.39945	0.00217051	0.0671051	7142	9224.44	11804.6	8972.09	11833.8	15738.7	8761.81	14262.7	10497	13317.7	9123.83	10902.3	19630.9	15635.8
689	Rdh10	644.604	-0.436845	0.143233	9.39721	0.00217316	0.0671051	1161.21	941.829	389.021	504.143	528.647	418.088	564.569	656.425	760.966	740.95	705.103	926.313	384.888	342.302
690	Ccbe1	2104.29	-1.36248	0.470057	9.39259	0.00217864	0.0671084	6049.75	1290.75	2568.24	1645.89	2557.89	1287.57	6032.45	495.645	1009.69	1392.65	670.19	1128.52	2263.85	1066.97
691	Gm16427	1018.45	-1.03292	0.35314	9.38013	0.0021935	0.0674685	111.011	136.111	2040.79	1679.83	1772.24	1150.21	4245.88	31.5352	66.0519	34.9003	29.6758	55.1757	1778.42	1126.42
692	Arid5b	6554.6	-0.665241	0.226572	9.36908	0.00220676	0.0677783	13093	8592.14	7239.85	6222.86	5414.43	4478.81	9284.63	4334.83	5787.95	4740.9	5625.94	6530.02	5841.37	4577.69
693	Iffo1	1360.29	-0.353512	0.11539	9.36579	0.00221073	0.0678021	2092.45	1844.64	1049.87	1202.22	966.208	1091.34	1295.11	1427.97	1338.22	1743.62	1749.33	1504.75	876.923	861.375
694	4931403E22Rik	199.207	-0.982722	0.322785	9.36239	0.00221484	0.0678302	158.448	100.761	399.083	345.519	386.126	146.461	552.292	60.097	64.7459	88.4991	50.8741	45.5811	254.054	136.352
695	Pou5f2	165.34	-0.904273	0.287263	9.35069	0.00222902	0.0680684	419.359	302.021	53.807	72.2854	103.444	52.0772	98.8905	175.43	276.565	221.206	221.677	253.185	47.4192	17.3987
696	Tfr2	364.182	-1.39293	0.476234	9.3513	0.00222827	0.0680684	1423.87	762.478	177.357	167.97	470.173	222.893	115.81	71.3606	497.06	337.931	153.181	455.748	113.561	129.153
697	Acss2os	92.2484	-3.51203	0.895532	9.33678	0.00224599	0.0683902	188.064	464.289	34.7041	13.8387	55.8985	53.0992	0	28.0118	137.601	36.1831	174.074	105.713	0	0
698	Sult2a3	268.26	-1.34801	0.464749	9.33745	0.00224518	0.0683902	37.341	74.2446	568.392	451.953	399.096	355.399	1113.22	7.14021	34.0078	13.7111	6.35924	8.99624	366.831	318.948
699	Ppie	413.289	0.581201	0.191066	9.33324	0.00225034	0.0684246	309.392	319.783	313.185	500.238	360.771	359.746	243.4	466.453	519.347	359.087	389.646	552.715	531.553	560.731
700	Arl2bp	1246.74	0.678437	0.236479	9.3298	0.00225456	0.068455	1638.15	1410.49	758.205	761.275	465.956	655.141	508.029	2033.1	1442.52	1547.77	1790.32	1461.72	1514.73	1466.99
701	Olfr1043	44.7479	-2.3774	0.844834	9.31138	0.00227735	0.0690483	7.96464	10.5718	112.219	131.896	22.7145	63.4705	165.869	0.594191	0	0	0	0	63.5917	47.5791
702	Camta2	2619.87	-0.423567	0.140265	9.30011	0.0022914	0.0693752	3327.35	2781.68	2906.75	3349.3	2878.83	3415.67	2476.13	1837.24	2590.61	1756.15	2406.42	2235.07	2449.1	2267.87
703	Gm14372	1163.91	-0.909906	0.29119	9.29031	0.00230369	0.0696459	2050.21	1847.82	1021.79	1182.84	939.004	1255.42	1181.98	409.461	1672.02	825.911	1571.05	1265.73	516.695	554.785
704	Slc25a27	2868.89	-0.326361	0.106695	9.28776	0.00230689	0.0696459	4112.06	3420.65	2279.25	2435.56	2554.5	2953.12	2998.85	3001.27	2975.73	3020.37	3087.76	3175.14	1850.37	2299.83
705	Glul	953.471	0.824968	0.280217	9.26146	0.00234027	0.0705533	438.597	1055.24	717.202	636.794	779.993	667.664	643.482	1282.46	901.264	1152.25	639.697	1461.73	1009.53	1962.7
706	RP23-74F20.3	131.766	-1.63354	0.54671	9.2528	0.00235136	0.0707873	574.009	280.157	147.488	77.9221	29.7318	58.8777	12.8163	70.8697	201.544	47.6858	204.548	91.3556	15.9897	31.7357
707	Tpst1	2125.62	0.484588	0.16144	9.24651	0.00235944	0.0709301	2015.25	2274.09	1353.8	1368.32	1554.73	1899.61	1002.11	2367.41	2750.88	3126.96	2977.64	2752.83	1951.42	2363.63
708	Cebpzos	162.075	0.858577	0.27467	9.24212	0.0023651	0.070964	99.6968	111.596	89.6849	114.074	138.762	140.616	109.742	316.757	173.506	182.665	210.861	197.094	103.451	280.548
709	Cfhr2	114.264	-2.7704	0.93065	9.24047	0.00236725	0.070964	1.43848	183.434	172.371	462.595	93.4365	68.6114	318.26	0.848104	1.39825	4.44158	2.5178	1.7097	124.53	164.109
710	Cep170b	1526.06	-0.469948	0.15241	9.22234	0.0023908	0.0715197	2288.48	2888.36	738.056	890.333	1071.35	1033.23	1122.08	1720.72	1828.63	2208.01	2446.14	1827.41	689.05	612.974
711	E330010L02Rik	150.347	-1.42715	0.505225	9.22103	0.00239251	0.0715197	30.2851	44.2086	352.179	208.183	214.571	151.545	621.16	5.95171	7.8502	6.23348	10.6013	1.79968	242.851	207.444
712	Bex1	347.27	0.999624	0.334358	9.21749	0.00239714	0.0715573	217.373	363.025	118.275	216.934	175.596	226.688	147.054	1111.43	361.223	406.954	363.038	364.676	355.028	434.488
713	2510003E04Rik	2061.11	0.587691	0.194593	9.20543	0.00241298	0.0719291	1614.76	1939.68	1824.01	1371.39	1239.16	1669.36	1522.86	2572.84	2760.54	2259.24	2718.88	2624.82	1438.03	3300
714	Fbxo15	493.969	-1.31733	0.462062	9.19834	0.00242235	0.0721074	51.8864	284.463	989.75	1021.38	850.792	531.085	1657.58	26.2976	74.9158	25.2953	35.052	37.8665	857.665	471.536
715	Atp6ap1	6671.15	0.506246	0.166216	9.1749	0.00245357	0.0725505	4202.22	6326.46	5800.06	5217.08	5646.48	7573.92	4481.09	8526.21	7517.61	8479.05	5906.26	7729.38	7580.99	8409.23
716	Ccdc88c	2198.1	-0.875515	0.285523	9.18335	0.00244227	0.0725505	4236.53	3005.19	2639.49	2534.37	1860.53	1909.03	2017.83	896.951	2023.02	2544.03	3388.65	1422.05	978.681	1317.01
717	Ppapdc2	466.839	1.31443	0.456345	9.17485	0.00245363	0.0725505	333.672	591.354	99.2922	210.684	172.483	129.843	53.3579	370.245	978.812	1054.06	922.181	657.501	138.902	823.366
718	Tbcel	1771	-0.55048	0.187066	9.17448	0.00245413	0.0725505	3777.46	3742.88	1087.86	797.817	1183.07	602.901	1070.06	2177.89	2083.45	2582.05	2215	1962.61	834.225	676.731
719	Tmem130	5310.88	1.10234	0.371194	9.17435	0.0024543	0.0725505	2892.09	3419.65	4087.13	3681.03	3298.95	6141.49	2169.73	11796.5	3715.66	3567.97	4061.23	6490.85	14151.1	4878.97
720	Cited2	100.001	1.70931	0.499648	9.16864	0.00246198	0.0725753	22.0972	60.1414	28.2822	29.5763	38.7481	19.6585	13.054	124.104	148.057	190.722	112.424	509.839	32.623	70.69
721	Mrgpra6	59.9361	-2.06248	0.725641	9.16915	0.00246129	0.0725753	19.1516	76.8232	102.856	80.9974	101.617	166.109	139.28	6.15843	12.4109	4.29916	0	0.517252	76.8265	52.0582
722	4930407I10Rik	38.6871	-2.22271	0.780176	9.13961	0.00250134	0.0729265	2.49343	16.2326	79.5779	52.7088	82.2334	71.2737	150.034	2.9386	0	0	0	0.458305	59.0567	24.6112
723	4930512M02Rik	114.838	-2.06041	0.72187	9.14939	0.00248801	0.0729265	15.3828	62.471	167.633	295.904	255.141	109.229	427.284	2.51923	10.5222	0	5.98308	0.507846	167.837	87.3109
724	Cela3b	31.7353	-2.09097	0.706641	9.14747	0.00249062	0.0729265	9.74207	6.82995	138.138	34.0676	84.2141	28.5263	86.9998	4.01971	0	1.80318	0	0	22.6228	27.3313
725	Fbxl19	478.488	-0.616209	0.206248	9.13988	0.00250098	0.0729265	701.747	926.21	408.335	424.531	419.091	281.802	476.776	494.425	425.299	441.021	537.859	605.683	370.326	185.723
726	Gm14342	421.356	-0.806719	0.269883	9.14232	0.00249764	0.0729265	206.012	256.389	1061.64	687.048	624.873	438.524	1057.87	124.948	144.613	129.657	85.5753	125.357	639.148	317.331
727	Gm20692	54.7847	-1.70127	0.496826	9.14521	0.00249371	0.0729265	126.81	140.365	10.2822	13.1404	22.2649	7.78025	20.3739	83.4767	76.3946	87.4403	72.9033	105.754	0	0
728	Gm853	20.2981	-2.10564	0.735579	9.15564	0.00247953	0.0729265	3.00442	7.01958	75.1848	25.9321	41.2618	23.2984	64.0003	0	0	0	0.700971	0.594993	22.0678	21.1088
729	Npcd	649.678	-1.3609	0.466609	9.15404	0.0024817	0.0729265	2238.95	394.587	1154.72	774.507	631.932	539.786	632.729	279.791	252.435	869.099	162.82	406.447	505.705	251.989
730	5730419F03Rik	238.144	-0.91526	0.308827	9.12626	0.00251966	0.0733602	73.7708	103.582	728.212	392.851	316.247	263.94	674.392	36.3402	56.9743	38.0506	32.5394	39.028	357.805	220.286
731	Mndal	133.478	-1.86914	0.648202	9.12125	0.00252657	0.0734606	561.83	16.2654	234.172	110.49	198.786	85.7147	259.017	65.5887	16.0553	46.7328	28.2283	91.9106	98.2065	55.6893
732	Csrp1	211.459	1.21009	0.420383	9.10781	0.0025452	0.0738584	115.534	254.585	77.637	75.1305	137.36	74.8209	93.1703	572.697	223.351	383.176	167.296	192.648	133.115	459.908
733	Gm20753	84.7765	-1.17264	0.390592	9.10139	0.00255415	0.0738584	74.6878	61.3887	140.66	81.5696	210.223	70.041	261.6	34.246	25.6939	14.2302	41.1678	26.8459	91.5429	52.9754
734	Isl2	42.8852	-1.94448	0.702488	9.10226	0.00255293	0.0738584	14.6699	18.6935	89.0549	58.2849	77.1768	58.5579	166.573	1.50839	0.552835	0.526156	0	4.0535	73.9078	36.8337
735	Vps8	3244.97	-0.319255	0.106544	9.10416	0.00255029	0.0738584	4038.65	3045.96	3638.52	3843.36	3731.1	3951.41	3347.49	2704.07	3113.94	2495.11	2876.25	2492.47	3225.89	2925.34
736	2010106E10Rik	105.701	-1.47492	0.51365	9.08961	0.00257066	0.0740336	21.6441	77.17	395.051	119.107	118.676	100.175	353.538	9.18798	9.5376	4.27724	13.9415	17.4932	118.022	121.991
737	RP23-145F12.1	41.3967	-2.99945	1.01737	9.09157	0.0025679	0.0740336	21.8559	16.4477	101.405	65.443	82.3119	21.7399	163.365	0.676908	0	0.354366	0	0	37.6273	68.3265
738	Tmem176a	83.6191	1.30143	0.429402	9.09314	0.0025657	0.0740336	27.5104	83.8841	20.5826	43.8073	59.2674	43.8586	22.0904	220.107	75.7144	214.359	83.6121	85.8369	96.1468	93.8908
739	Gabrg2	4902.21	0.456235	0.151325	9.08658	0.00257492	0.0740559	3533.72	4598.54	3776.06	3082.33	4380.81	5636.82	4220.04	5733.83	5850.14	5422.12	4892.07	5877.37	6059.58	5567.5
740	Casp4	86.7992	-1.32354	0.446148	9.06123	0.00261086	0.0741863	49.4947	76.5599	213.516	129.804	136.386	95.1636	252.178	32.7982	16.0312	38.4436	14.9907	3.59711	50.8149	105.411
741	Ccdc103	51.0996	0.936188	0.315249	9.06738	0.0026021	0.0741863	32.3432	33.3265	44.7266	36.1569	25.0825	45.2286	46.5295	39.6041	47.5927	81.7124	36.7462	81.0592	91.9153	73.371
742	Clu	4387.18	0.785499	0.253075	9.07221	0.00259523	0.0741863	1666.99	3950.55	3283.6	3237.95	3520.76	5022.1	2583.99	7173.88	4240.57	6293.93	3887.79	5807.19	5319.1	5432.14
743	Gm26671	63.6357	-1.67926	0.596688	9.0758	0.00259014	0.0741863	15.5046	57.4859	150.478	80.5681	97.1735	62.8592	240.895	2.68818	8.4532	2.2515	2.55346	9.75336	99.3632	60.8713
744	Iqgap2	5013.54	-1.20312	0.421468	9.06358	0.00260751	0.0741863	16665.5	4543.58	5548.52	5163.24	3305.45	5752.75	6636.47	926.986	3053.69	2370.23	3437.17	6161.53	3416.95	3207.48
745	Pcnxl3	1271.17	-0.319291	0.107129	9.06626	0.00260369	0.0741863	1799.83	1703.78	1280.9	1123.85	963.09	1267.67	1054.91	1384.46	1427.29	1412.74	1278.28	1179.23	997.228	923.077
746	Pex12	220.712	0.522591	0.171233	9.0767	0.00258887	0.0741863	138.555	130.418	206.135	251.772	195.569	256.286	250.046	181.134	259.853	213.121	231.077	152.471	310.961	312.563
747	Rbm17	1085.59	0.521193	0.178938	9.06241	0.00260918	0.0741863	1241.06	855.666	858.419	909.762	759.045	852.509	663.382	1602.73	1336.87	979.647	1187.36	1169.73	1507.85	1274.27
748	Ubl4	1104.44	0.497787	0.160892	9.07956	0.00258483	0.0741863	626.605	985.172	1026.43	1005.17	867	1246.43	816.545	1418.43	1338.63	1124.89	1220.04	1291.01	1182.23	1313.62
749	Cd244	211.705	-2.15496	0.756743	9.05413	0.00262102	0.0742763	62.8593	172.973	474.917	326.096	294.889	149.204	840.98	7.61035	7.19288	17.2219	6.39956	0.346708	304.361	298.816
750	Tysnd1	444.058	0.762505	0.265085	9.05635	0.00261783	0.0742763	425.277	647.057	306.992	174.075	136.354	121.159	157.874	696.719	617.354	590.243	847.343	688.231	409.353	398.785
751	8030443G20Rik	142.014	-1.92345	0.684173	9.03899	0.00264281	0.0743958	35.3431	58.3757	362.755	249.79	169.88	197.602	513.254	5.35803	0	0.623488	12.7249	5.40049	223.009	154.085
752	Cxadr	1944.74	-0.519408	0.176203	9.04065	0.00264041	0.0743958	2438.45	3069.15	2143.68	1800.62	1994.78	2012.14	2019.18	1380.64	1677.8	1521.88	2613.87	1463.45	1465.67	1625.07
753	Efemp1	491.068	0.886939	0.303622	9.03662	0.00264624	0.0743958	395.13	286.939	389.683	394.091	279.63	443.213	379.413	860.869	365.175	281.224	803.306	351.973	743.6	900.709
754	Kcna5	38.5006	2.14523	0.58214	9.03873	0.00264319	0.0743958	5.10195	3.58391	19.5577	30.5343	28.2766	47.6772	21.3434	49.2853	29.7608	18.2057	109.12	65.3861	70.0661	41.11
755	Klhl17	352.754	1.22216	0.429596	9.03681	0.00264597	0.0743958	415.567	270.802	272.225	144.951	110.157	97.3282	23.463	565.912	462.588	698.391	380.345	594.857	457.054	444.917
756	Nsmf	6523.24	-0.665533	0.226699	9.04417	0.00263535	0.0743958	13841.9	7711.24	7269.26	7043.27	4593.02	7254.97	4912.42	3683.23	6315.56	6463.11	7365.87	5920.07	4936.47	4014.97
757	Fbxw19	189.843	-3.07318	0.998382	9.02672	0.00266061	0.074504	6.06501	39.8474	424.823	326.87	294.987	174.052	797.86	0	0	0	0	0.600619	411.352	181.346
758	Tspan5	9259.43	0.917341	0.300891	9.02674	0.00266059	0.074504	4955.41	10645.6	4109.25	2546.25	5259.97	4068.55	5280.57	7481.66	16239.8	18139	20590.7	15046.2	5073.07	10195.9
759	Ttc23l	310.337	-1.17093	0.408401	9.02695	0.00266029	0.074504	23.2113	68.939	624.332	524.465	623.888	358.481	1210.34	20.2301	13.0796	18.6966	5.65252	11.395	496.967	345.041
760	Pebp4	981.009	-1.01295	0.352662	9.02272	0.00266644	0.074569	410.04	875.351	2260.71	1359.17	1566.07	1621.79	2093.91	117.558	454.205	202.386	175.415	240.598	1590.46	766.468
761	Gm28048	1239.44	1.2588	0.391243	9.01869	0.00267233	0.0746356	315.044	381.262	1668.18	1872.22	1565.27	646.244	709.529	836.84	1610.17	1350.6	1366.22	344.048	2899.53	1787.06
762	Usp7	3343.85	-0.508524	0.174043	9.0157	0.0026767	0.0746596	7729.72	5523.36	1630.94	2102.72	2176.02	1695.1	2505.28	3274.11	4067.27	4162.86	5055.1	3605.76	1729.82	1555.76
763	Ctsd	4791.44	0.678199	0.216782	9.0067	0.00268991	0.0748044	2305.84	4249.5	3024.7	3423.62	3920.17	5337.03	3346.38	8449.49	5201.23	6055.33	5479.71	6046.97	5037.79	5202.43
764	Orai1	181.136	1.12649	0.362317	9.00498	0.00269245	0.0748044	125.674	100.261	108.842	107.257	132.894	41.2117	116.6	404.528	114.077	212.254	434.063	254.886	201.34	182.018
765	Rasgrp4	59.8294	-1.10465	0.387277	9.00624	0.00269059	0.0748044	101.602	97.1242	109.058	63.9501	113.352	31.3234	60.6502	26.1471	34.6935	43.2601	38.4892	17.9608	52.8898	47.1107
766	Gm20916	327.939	-1.60136	0.515571	8.99494	0.00270729	0.0749227	0	2.65569	485.495	900.996	770.586	471.245	1329.18	0	0	0	0	0	384.302	246.681
767	Phc1	949.269	-0.531483	0.181945	8.99528	0.00270677	0.0749227	1785.58	1323	694.175	988.814	754.538	650.787	1087.45	981.76	978.029	1107.07	822.863	784.968	658.037	672.697
768	Stk11ip	1032.81	-0.424869	0.143347	8.99777	0.00270309	0.0749227	1369.24	1448.58	988.27	936.732	987.858	942.868	1238.01	1103.28	921.482	1183.8	791.922	934.964	923.282	689.056
769	Mta1	633.988	-0.581289	0.201492	8.9816	0.00272711	0.0753733	1353.02	1137.27	298.628	451.614	500.372	439.572	557.805	664.579	687.011	761.003	728.771	557.658	444.262	294.264
770	Slc6a6	3765.09	-0.485495	0.162639	8.97384	0.00273872	0.0755958	7376.22	5490.85	2712.5	2585.61	2678.37	2543.78	2896.97	2999.18	4637.76	4266.42	5945.56	4666.4	2112.38	1799.22
771	9130409J20Rik	52.1294	-2.69322	0.950477	8.96793	0.00274759	0.0757423	0	10.5374	98.0004	103.389	166.751	44.4731	191.846	0	0	0	0	0	78.3062	36.5094
772	Phc3	2529.77	-0.41365	0.138784	8.96297	0.00275507	0.0758501	3850.24	3177.47	2723.48	2292.11	2425.04	2016.31	2408.33	1830.51	2928.6	2677.58	2833.62	2603.51	1821.7	1828.26
773	2300009A05Rik	417.91	0.614185	0.206749	8.95505	0.00276704	0.076081	360.22	503.401	262.744	263.82	164.594	216.014	210.815	925.988	602.282	470.235	577.914	572.406	325.707	394.599
774	4731419I09Rik	163.091	-0.95939	0.333588	8.95093	0.00277328	0.0761214	238.787	172.013	249.15	367.775	213.729	117.52	206.592	95.4267	110.814	74.2908	54.5253	78.7401	213.992	89.9143
775	Ndc80	208.783	-1.59153	0.56822	8.94936	0.00277567	0.0761214	43.8877	64.6499	458.381	379.277	386.851	241.081	758.409	12.9372	21.9767	8.62219	2.09488	1.18543	331.674	211.93
776	Ctnna3	7641.1	-1.16167	0.407912	8.94572	0.00278121	0.0761749	5977.04	9954.96	11231.4	11161.4	7966.19	6712.47	25592.7	879.187	2305.54	4307.2	3193.07	2114.83	8732.21	6847.21
777	Ehmt1	4506.19	-0.517367	0.176253	8.94222	0.00278654	0.0762227	10558.6	6706.74	2763.64	2993.06	3135.67	2101.99	3129.77	4971.23	5222.92	7301.68	5310.23	4536.26	2122.75	2232.14
778	Kansl3	2465.61	-0.285459	0.0969075	8.93464	0.00279813	0.0763434	3897.75	3714.71	2003.97	1909.35	1728.93	1753.78	1749.15	3279.51	2971.88	2534.44	2895.22	2849.58	1718.86	1511.36
779	Olfr281	44.6775	-2.41588	0.858069	8.93682	0.00279478	0.0763434	14.8879	30.0497	135.278	54.9466	95.388	80.5955	106.583	0	0	5.14258	0.41672	0	51.0827	51.1153
780	Gnb5	1330.26	-0.697565	0.243077	8.92859	0.0028074	0.0764002	2236.92	1454.36	1900	1668.64	1108.97	1659.92	1604.76	692.741	1051.21	651.996	1275.62	850.007	1486.91	981.555
781	Klk1b16	35.4681	-1.96983	0.693951	8.9286	0.00280739	0.0764002	8.0979	0.887768	69.144	96.3368	49.7542	67.0375	121.719	0.596493	0	0	0	0	41.8205	41.1595
782	Zfp318	1065.03	-0.486238	0.160144	8.92081	0.00281939	0.0766283	1741.63	1470.53	1107.11	877.866	676.773	747.284	953.641	1241.89	1299.79	978.162	1408.51	1256.5	507.276	643.484
783	F930017D23Rik	513.028	-1.58527	0.572063	8.91728	0.00282485	0.0766786	39.596	305.165	1118.87	854.945	775.848	534.16	1915.66	20.0105	22.6043	56.4778	13.8617	14.5672	952.094	558.526
784	Pde5a	574.712	-0.863325	0.300986	8.91358	0.00283058	0.076736	1406.42	585.913	520.395	745.603	633.23	443.996	708.514	321.47	568.866	279.936	327.741	648.563	464.719	390.6
785	Elf4	108.549	-1.29385	0.441962	8.90888	0.00283787	0.076738	147.035	47.1897	319.605	154.127	128.682	73.9336	299.34	29.9832	47.6445	21.5327	39.5645	17.7364	114.43	78.8863
786	Gm11906	1751.38	-1.13956	0.384178	8.91036	0.00283558	0.076738	2253.78	654.842	2093.74	4548.01	3373.64	1268.5	4230.32	661.079	1025.82	323.778	528.984	554.838	1714.81	1287.18
787	RP24-190B16.4	240.896	-1.11964	0.354629	8.89525	0.00285914	0.077215	477.856	155.76	318.821	315.907	207.101	221.029	521.562	217.388	255.327	124.109	163.364	167.479	149.839	77.0007
788	Jrkl	147.793	0.688065	0.226686	8.888	0.00287051	0.0774236	70.3086	85.865	123.44	148.285	164.395	218.364	111.137	125.457	157.178	107.252	129.65	175.969	190.728	261.067
789	Gm29536	1501.25	-1.3232	0.481621	8.88302	0.00287836	0.0775369	150.941	759.663	3289.08	2063.71	2237.48	1590.15	5496.07	100.693	98.9306	91.0961	54.9567	71.2524	2300.28	2713.26
790	Slc26a3	513.628	-1.45494	0.528562	8.87153	0.00289652	0.0779274	262.573	137.794	962.379	1124.01	661.449	462.72	1819.32	10.5198	41.7825	13.0226	47.4204	51.0898	853.978	742.732
791	Spam1	34.8874	-2.19637	0.784297	8.86541	0.00290625	0.0780903	8.02765	7.03484	71.8777	32.0458	61.1643	50.6702	174.994	0	0	1.85739	0	0	52.5943	28.1575
792	1700095J07Rik	161.351	-1.21533	0.436309	8.85716	0.00291942	0.0782045	29.0639	89.6343	314.485	232.298	367.686	182.804	502.027	13.4226	18.8415	9.8779	10.7694	17.2078	324.219	146.575
793	Elavl3	4923.09	-0.476212	0.160848	8.85583	0.00292154	0.0782045	8413.54	9000.12	2775.1	3025.49	3396.87	2892.92	4178.9	8153.83	4770.14	5883.11	6455.66	5166.85	2446.37	2364.35
794	Gm3764	5456.78	-0.784437	0.26717	8.85793	0.00291818	0.0782045	8453.12	9361.22	6783.14	5610.51	4734	4273.57	6349.57	1867.4	7000.22	4878.08	5215.86	4876.88	3039.55	3951.8
795	Ralgds	1306.9	0.580835	0.202242	8.84611	0.00293715	0.0785235	1641.18	1231.89	552.017	959.829	727.347	801.451	771.91	1599.91	1543.27	1692.76	1479.44	2520.12	1405.28	1370.21
796	Itfg1	5362.86	0.62933	0.211069	8.84024	0.0029466	0.0786771	2845.94	4148.08	4671.2	3972.52	5535.12	7280.93	3861.05	7683.18	5469.83	4679.24	4152.66	5185.58	7380.79	8213.98
797	6030443J06Rik	1597.9	-0.830854	0.290625	8.83425	0.0029563	0.078763	1149.24	2228.78	2353.87	2040.36	1845.57	1407.62	4218.89	697.546	801.169	628.533	930.841	708.884	2010.26	1349.04
798	Slirp	541.118	0.753897	0.247633	8.83367	0.00295723	0.078763	271.397	409.337	401.425	638.996	451.43	476.951	343.124	978.768	505.923	386.92	646.935	654.76	730.334	679.345
799	Cox16	807.594	1.09948	0.358552	8.8283	0.00296595	0.0787978	416.909	477.49	539.912	733.899	448.356	483.758	606.211	2481.16	862.037	785.472	605.778	739.119	652.887	1473.34
800	Xrn1	3664.73	-0.600348	0.199021	8.82835	0.00296586	0.0787978	6316.79	4439.47	4541.94	4567.89	2672.26	2525.71	3052.64	3259.74	3143.36	4217.89	4484.95	3786.91	2252.11	2044.6
801	Kcnq1ot1	11968.2	-0.569232	0.192766	8.82445	0.00297221	0.0788655	23353.2	19832.9	8529.73	9746	9643.95	6038.86	8346.63	14669.6	16218.1	9428.72	18378.3	11553.8	6678.41	5136.14
802	Tmem229a	131.907	0.747378	0.238351	8.81936	0.00298051	0.0789873	56.8346	85.4418	131.196	102.807	128.422	143.707	102.989	184.808	153.253	150.133	113.593	176.574	123.415	193.52
803	Galnt13	7782.48	0.909052	0.298533	8.80786	0.00299936	0.0792889	2653.75	6668.49	8184.49	7748.98	5294.57	5264.96	4011.6	10553	11994.2	7250.09	7757.9	10867.7	14696.9	6008.07
804	Srgap3	12818.5	-0.544091	0.188057	8.80982	0.00299614	0.0792889	27518.1	14699.2	11634.6	13497.4	10524.1	10425.7	10271.4	10035.2	12150.4	11062.9	15842.1	14079.8	9334.75	8383.64
805	1700030N03Rik	869.764	-1.3347	0.44223	8.76648	0.00306817	0.0794236	68.8703	144.449	3647.23	954.481	2041.18	574.177	2979.35	60.6581	50.139	22.055	26.1938	62.1522	959.035	586.729
806	Ctnnbip1	1573.89	0.651039	0.221614	8.76927	0.00306349	0.0794236	1215.4	2091.87	862.337	714.852	910.011	437.364	927.745	2850.02	2704.66	2440.48	2381.57	1947.08	1061.61	1489.46
807	Cybb	195.53	-1.21498	0.40218	8.77631	0.00305169	0.0794236	229.943	195.594	400.052	359.477	165.236	74.758	572.69	101.685	68.6429	123.976	88.4805	101.27	119.839	135.78
808	Eml5	7473.36	-0.643404	0.228102	8.79286	0.00302412	0.0794236	19861.6	11169.6	5597.42	6046.24	4045.56	4533.07	6879.53	5810.84	8269.61	8984.05	7493.95	6671.29	4587.97	4676.32
809	Ermn	47.9678	2.81805	0.780496	8.77247	0.00305811	0.0794236	0	4.26399	20.1582	51.6871	51.1217	16.6882	60.7833	132.433	18.1081	30.8042	5.94591	43.2624	73.3496	162.944
810	Gm12503	63.2635	-1.54706	0.545741	8.7636	0.00307302	0.0794236	11.0619	23.1091	141.214	136.216	112.577	64.6097	232.237	5.51794	0	6.00838	1.78691	2.89663	88.6168	59.8379
811	Gm16083	1455.83	-0.775151	0.258923	8.79502	0.00302054	0.0794236	2001.8	1390.04	1917.19	1828.6	2139.52	1117.72	2678.55	1627.28	943.655	894.98	666.799	987.725	1276.08	911.684
812	Gm5833	165.675	-1.32718	0.464001	8.76216	0.00307545	0.0794236	20.3072	35.7167	279.396	316.053	226.875	432.493	568.585	5.26089	7.3595	12.4666	14.1798	0.964123	255.927	143.861
813	Nell1	10253.4	0.661571	0.228587	8.77896	0.00304725	0.0794236	8298.03	9454.61	8243.86	7072.29	6961.75	10649.6	4356.16	10921	14305.2	16861	9872.08	9693.98	14284.4	12574.1
814	Prss39	33.161	-3.02928	1.06234	8.77796	0.00304892	0.0794236	0	18.7679	89.2357	95.3832	75.7828	19.4162	101.104	0	0.660363	0	0	0	27.2261	36.6777
815	Rimklb	837.938	-0.704693	0.239758	8.77683	0.0030508	0.0794236	1734.53	780.003	712.398	1106.28	671.529	860.832	1069.03	757.758	719.706	527.846	659.683	989.782	647.722	494.024
816	RP24-286C21.1	130.813	-1.93933	0.700459	8.77923	0.0030468	0.0794236	19.1969	78.7727	321.868	254.284	176.909	108.475	502.199	10.7215	7.85698	0	4.24363	1.80102	198.149	146.904
817	Slc25a26	2752.78	-0.509398	0.176305	8.77415	0.0030553	0.0794236	5297.15	4331.88	1855.01	1801.65	2344.27	2382	2277.16	2605.86	3537.69	3919.64	2433.84	2334.39	1784.86	1633.49
818	Smarcd3	1931.47	0.801658	0.270518	8.781	0.00304384	0.0794236	1468.82	2116.4	1217.6	1210.06	678.122	767.359	855.131	3006.96	2664.57	3223.69	2002.29	4479.03	2361.91	988.634
819	Speer4c	44.5833	-5.37563	1.15183	8.79638	0.00301829	0.0794236	1.97149	0	131.721	49.1314	31.8308	181.424	226.916	0	0	0	0	1.17057	0	0
820	Vps37d	277.639	0.491677	0.165745	8.77823	0.00304847	0.0794236	310.334	357.79	96.3231	119.528	99.6234	115.268	164.451	428.216	376.054	466.305	454.114	557.135	175.435	166.374
821	Wnk2	7011.57	-0.328453	0.111323	8.79456	0.0030213	0.0794236	10539.5	11989.1	4439.65	4330.89	5227.68	4393.34	5654.48	8948.83	9105	7335.98	9745.32	8596.38	4065.94	3789.91
822	Zfat	2982.08	-0.463472	0.156811	8.77271	0.0030577	0.0794236	4149.61	3619.44	3476.93	2970.73	2465.61	3123.81	3486.61	2168.69	3624.96	2594.65	2443.09	3057.37	2535.99	2031.62
823	Zscan20	482.758	-0.490375	0.166616	8.76533	0.0030701	0.0794236	678.714	625.69	573.832	548.525	462.485	492.137	395.886	411.442	426.897	327.944	550.783	539.448	396.569	328.255
824	Slfn3	104.035	-1.57099	0.559613	8.74429	0.00310573	0.0801083	10.9082	24.3025	378.209	130.413	164.481	93.9671	376.433	5.35909	2.35629	1.12243	2.54544	2.70073	197.563	66.123
825	Cxcr5	237.912	-1.72115	0.610204	8.74179	0.00310999	0.0801208	19.8293	148.035	644.631	627.263	557.066	160.972	596.611	29.7153	18.5038	4.40824	2.77658	22.625	340.862	157.466
826	Fam20c	1069.2	0.691439	0.228944	8.73776	0.00311687	0.0802008	865.544	754.079	548.885	786.41	895.42	893.821	777.328	1935.68	1052.03	1255.56	1052.46	1845.92	1462.56	843.13
827	Hdac5	1883.18	-0.479138	0.166515	8.73487	0.00312182	0.0802312	2960.05	3394.02	1491.39	1546.69	1574.05	1567.75	1413.96	2285.14	1870.75	2498.02	1597.74	1650.67	1001.08	1513.2
828	4930548K13Rik	268.033	-1.3012	0.469641	8.71266	0.00316008	0.0805173	51.656	51.3286	456.879	454.07	519.603	285.363	1110.86	3.51413	10.9435	14.7235	6.95509	23.614	474.614	288.328
829	B3gnt1	1803.87	0.62168	0.207732	8.71293	0.00315961	0.0805173	1059.71	1625.29	1139.17	1104.4	1766.73	2004.22	1344.02	2684.69	1849.89	2281.82	1672.14	2438.86	2347.09	1936.22
830	Ceacam2	669.631	-0.766014	0.255865	8.71899	0.00314913	0.0805173	710.005	644.04	897.652	702.896	1001.51	717.507	1522.03	292.946	368.476	479.5	597.436	363.678	684.955	392.212
831	Cyb5r3	617.187	0.760518	0.260109	8.70753	0.00316899	0.0805173	411.584	533.744	318.465	373.053	574.745	601.91	412.138	1099.61	544.069	577.329	585.568	968.169	620.615	1019.63
832	Defb37	50.1971	-2.49123	0.885734	8.71054	0.00316375	0.0805173	31.2507	6.68371	108.916	70.5094	80.2606	43.9675	227.365	0	2.46945	0	0.666322	0	77.551	53.1183
833	Dsp	399.737	-1.67293	0.607972	8.7168	0.0031529	0.0805173	331.408	77.3798	999.994	610.547	613.761	375.252	1390.35	66.4835	25.3337	12.0706	3.43205	42.139	621.096	427.066
834	Mau2	2372.81	-0.459142	0.159075	8.71467	0.00315659	0.0805173	3922.86	3608.61	2463.23	1964.03	2031.58	1940.05	1770.97	1965.21	2330.68	2614.21	3113.65	2166.58	1931.51	1396.23
835	Olfr118	97.0036	-2.16525	0.778744	8.71984	0.00314766	0.0805173	21.3096	12.4544	137.465	183.032	128.861	122.585	453.827	0	1.31524	2.50294	0	0	166.966	127.731
836	Olfr364-ps1	28.0296	-2.45087	0.880619	8.70646	0.00317084	0.0805173	0	6.6246	58.8916	57.4344	36.8873	49.3046	126.771	0	0	0	0	0	35.8862	20.6142
837	Prpf40b	3023.39	-0.530953	0.187771	8.71949	0.00314826	0.0805173	6510.14	4656.28	2036.03	2339.41	2018.29	2261.33	3135.54	3427.24	2939.64	3369.98	2449.01	3036.16	2185.07	1963.34
838	Vtcn1	383.993	-1.18385	0.425271	8.70394	0.00317524	0.0805328	46.9679	155.105	744.69	673.157	646.992	385.384	1516.26	16.1535	24.7294	39.8829	20.6429	41.2868	635.766	428.894
839	Prkag2os1	500.945	-0.723971	0.252106	8.70076	0.00318077	0.0805769	1183.94	943.194	339.101	427.571	303.239	227.016	332.135	386.236	644.141	428.883	900.531	441.035	215.764	240.446
840	Pdgfra	347.642	2.35402	0.603344	8.69722	0.00318696	0.0806377	5.12543	23.941	262.768	802.43	368.503	419.427	327.971	235.702	66.2426	196.647	84.0939	485.656	618.561	969.922
841	4930433N12Rik	479.668	-1.40441	0.50491	8.68823	0.00320271	0.0806521	28.2186	182.941	799.101	489.814	1266.48	497.084	2086.36	31.6646	36.5726	20.7995	17.2077	14.6059	779.224	465.281
842	Cdx4	30.1769	-3.15929	1.11027	8.68883	0.00320166	0.0806521	0	19.3247	25.9672	97.5018	69.9061	11.9487	151.416	0	0.902439	0	0	0	34.9304	10.5783
843	Prdx6	1389.84	0.472812	0.163471	8.69422	0.00319221	0.0806521	1447	1219.76	1045.28	1077.14	1102.45	1126.7	876.136	1613.57	1360.14	2080.63	1485.3	1797.73	1251.31	1974.62
844	RP23-333I7.1	455.452	-2.08693	0.734754	8.6898	0.00319996	0.0806521	10.2734	134.695	702.173	782.454	1516.71	420.111	1759.25	29.2648	8.7058	3.66033	0.829947	2.81784	681.04	324.331
845	Gm5916	71.3186	-2.22935	0.810074	8.68255	0.0032127	0.0808081	27.3423	31.063	132.916	98.4899	120.46	88.9144	286.23	0.596907	5.25016	0	1.41737	0	106.393	99.3885
846	Tmem176b	201.785	1.3164	0.416937	8.6764	0.00322357	0.0809136	72.0842	142.43	90.5482	62.3981	111.52	143.302	70.0179	610.693	100.777	458.911	206.703	397.302	178.932	179.369
847	Zbtb16	5294.54	-1.13494	0.384522	8.67587	0.00322451	0.0809136	11192.9	9544.84	6017.72	4351.47	5702.82	3309.49	6102.76	980.577	8869.9	4912.53	5313.34	3095.87	2146.47	2582.88
848	Gm12289	69.6606	-1.10886	0.376371	8.66382	0.0032459	0.081122	140.817	170.289	58.5705	26.3343	63.4129	29.3509	66.0058	52.286	58.8626	66.5184	119.798	80.509	33.119	9.3754
849	Gm7694	183.617	-0.958605	0.34007	8.66355	0.00324638	0.081122	427.787	195.752	182.634	159.586	244.458	147.585	313.964	130.618	157.226	110.057	159.797	59.7868	176.979	104.406
850	Klf15	402.512	1.22264	0.435689	8.66506	0.00324369	0.081122	236.767	376.536	538.816	99.8408	115.171	92.0364	224.624	498.406	650.511	643.263	372.781	398.881	698.477	689.054
851	Wdr20rt	43.5115	-2.40916	0.867629	8.66259	0.00324808	0.081122	5.46877	3.19558	57.0586	55.354	54.1416	52.6302	283.803	0	0	0	0	0	65.6419	31.8681
852	Nox3	271.472	-1.35728	0.499212	8.65642	0.00325912	0.0813019	221.533	65.4365	463.693	389.069	361.081	408.426	909.287	38.4627	17.5585	12.6764	25.8688	20.4937	591.116	275.912
853	Fbxl17	11101.7	-0.599701	0.204976	8.64355	0.00328221	0.0817426	20466.1	19441.3	6493.63	7633.59	8417.98	7438.41	10638.8	8314.09	11799.1	16210.7	17583	9927.7	5776.55	5283.26
854	Gm12395	151.537	-0.957464	0.330435	8.6423	0.00328447	0.0817426	135.29	160.055	356.848	202.465	202.251	135.623	310.145	64.037	63.6892	28.3042	101.707	87.5633	122.246	151.296
855	Gm3669	55.8282	-1.8254	0.660379	8.63827	0.00329173	0.0818275	9.06047	10.3164	143.372	148.112	109.848	58.8118	158.718	2.67087	0	0	0	2.15365	30.023	108.509
856	Rfx7	3881.35	-0.456697	0.156475	8.63078	0.00330529	0.0820686	4872.78	5963.56	3464.13	4707.31	3417.77	2906.03	4275.33	4334.35	3734.07	3358.26	4512.71	3127.33	2692.28	2972.96
857	Ncoa6	1782.72	-0.589274	0.204869	8.62467	0.00331641	0.0822485	4007.19	2780.27	1204.39	977.134	1150.94	1107.88	1786.47	1424.38	1913.53	2642.99	2207.33	1904.35	868.21	982.952
858	Usp49	352.351	0.551239	0.190876	8.62135	0.00332245	0.0823022	401.255	425.317	212.361	133.325	155.339	130.31	202.108	594.012	488.005	671.474	525.722	447.843	320.216	225.622
859	Gm12122	107.322	-1.45558	0.536924	8.61755	0.00332939	0.0823782	584.652	277.72	32.3346	52.4396	18.2005	19.4134	34.5437	23.9258	126.668	77.8181	121.98	88.5279	8.28519	35.9918
860	Gm20507	614.209	-0.702954	0.252189	8.6124	0.00333881	0.0825153	1067.35	991.782	685.853	554.516	577.682	421.416	911.233	554.133	521.381	391.159	522.128	349.507	637.522	413.266
861	1700069L16Rik	46.8878	-2.12784	0.753282	8.60153	0.0033588	0.0825239	114.129	6.88631	118.32	116.172	59.4243	33.4869	95.7251	0.927054	6.6234	2.91275	2.75212	2.33601	81.0428	15.6912
862	Arhgef33	850.965	-1.07526	0.387858	8.60616	0.00335028	0.0825239	1524.78	441.491	1438.79	1045.81	957.329	820.377	2276.09	413.413	328.991	421.475	217.104	216.287	1194.36	617.208
863	Celsr3	782.925	-0.822682	0.28399	8.59535	0.00337022	0.0825239	904.903	984.532	1141	1366.18	514.764	800.02	1480.1	637.201	603.847	266.15	498.758	472.312	714.782	576.396
864	Hsdl2	402.926	0.997029	0.334214	8.59644	0.00336821	0.0825239	157.417	304.471	272.791	190.156	404.336	327.891	364.551	889.929	594.315	220.973	367.769	376.2	572.611	597.551
865	Ltbp4	1461.91	-0.706196	0.249394	8.59936	0.00336282	0.0825239	2703.84	1968.87	1436.97	1217.86	1439.71	1391.34	2145.67	623.542	1358.51	1302.99	1419.29	1180.33	1401.93	875.802
866	Magea6	59.2434	-2.3604	0.853873	8.6047	0.00335297	0.0825239	59.3463	7.48073	108.906	73.2348	73.0721	73.0768	277.844	1.19764	0	0	1.896	4.42573	67.1229	81.8031
867	Olfr684	26.8772	-2.9639	1.03764	8.60252	0.00335698	0.0825239	0	19.9832	19.1422	108.484	32.9805	14.1193	143.947	0	1.13322	0.3596	0	0	17.0619	19.0706
868	Rcn2	2512.72	0.707882	0.236783	8.60253	0.00335697	0.0825239	1281.13	2396.8	1526.61	1754.73	2075.21	2552.58	1604.46	4954.26	2669.83	2794.28	2329.18	3487.97	2683.8	3067.19
869	6030452D12Rik	41.3783	-2.37689	0.858131	8.5926	0.00337532	0.0825535	4.92842	23.8771	91.3301	52.037	78.5162	36.8997	208.137	0	0	0	0.532411	4.06732	37.1835	41.7867
870	Gm16835	687.103	-0.59527	0.200909	8.57617	0.0034059	0.0831982	1115.62	932.908	617.237	789.121	576.97	511.997	700.139	442.656	687.223	951.681	762.489	730.511	465.178	335.707
871	Snrnp25	212.571	0.744628	0.259204	8.57425	0.0034095	0.0831982	151.054	204.382	122.545	86.2535	163.053	227.152	139.982	385.208	231.449	256.607	214.694	236.624	254.08	302.912
872	Drap1	333.07	0.756756	0.260738	8.56763	0.00342192	0.0834027	308.051	301.872	124.779	166.545	196.791	158.785	307.682	586.539	333.715	578.117	364.905	550.668	251.009	433.522
873	R3hdm2	6406.28	-0.724829	0.229138	8.5656	0.00342573	0.0834027	7285.45	9538.27	5651.27	6055.46	7828.28	5231.5	7504.4	6134.33	9516.74	6807.74	7126.26	5318.04	2238.55	3451.55
874	Olfr239	140.3	-0.884559	0.315103	8.56236	0.00343184	0.0834558	191.245	219.674	184.942	173.847	116.707	98.1425	301.585	87.6164	71.8176	90.4969	94.3197	90.0676	166.06	77.6786
875	Vmn1r86	172.698	-1.25545	0.451919	8.55895	0.00343828	0.0835167	126.257	37.6248	320.074	301.123	316.504	180.79	578.231	18.5048	17.277	18.8683	11.5649	6.38062	315.004	169.568
876	Dph2	289.666	0.514624	0.171376	8.55201	0.0034514	0.0837399	194.275	212.07	239.026	327.738	285.743	276.871	204.35	293.637	303.438	397.957	339.18	304.95	281.051	395.036
877	4930564B18Rik	527.028	-1.56542	0.574243	8.54942	0.00345632	0.0837636	118.427	93.1702	1387.52	754.685	909.793	456.29	2106.1	20.1184	38.3718	24.1711	4.21597	3.57853	951.409	510.54
878	1700021K19Rik	2147.22	-0.444861	0.152151	8.54698	0.00346096	0.0837805	2942.35	3682.99	1860.61	1561.72	1603.37	1786.09	1913.26	3013.18	2510.72	1934.57	2681.51	2000.76	1489.28	1080.63
879	Scg2	4054.76	1.51887	0.512742	8.54033	0.00347363	0.0839915	2004.72	1724.62	1848.72	2234.88	2215.1	3108.85	2762.18	14805.3	2132.63	1926.42	1378.32	6887.16	10489.5	3248.26
880	Gm3677	493.176	-1.11775	0.407142	8.53238	0.00348883	0.0842632	115.283	177.559	1065.75	635.328	646.861	666.369	1956.41	36.9138	77.2818	25.162	40.3559	33.6637	938.372	489.162
881	Olfr1442	25.0377	-2.29289	0.783468	8.52576	0.00350154	0.0844107	1.83585	1.0729	90.4076	71.7226	33.5299	23.863	90.599	0	0	0	0	0	7.3942	30.1032
882	Olfr414	34.5991	-2.04274	0.716641	8.52379	0.00350534	0.0844107	16.9724	15.0172	191.482	59.5505	18.3222	39.8256	66.7573	0.662084	1.09182	0.693068	1.96525	10.0244	34.3403	27.683
883	Rgs11	2036.19	-0.783845	0.255703	8.523	0.00350685	0.0844107	3070.26	2216.74	2366.15	2226.94	2801.9	1983.01	2230.02	1541.24	2226.14	3121.36	1433.65	1093.08	1125.11	1071.04
884	Whsc1l1	4532.58	-0.337469	0.118522	8.51545	0.00352144	0.084666	8086.87	7344.6	3557.67	3081.29	2843.89	3130.67	2894.41	4939.79	5625.04	4693.19	5853.87	5831.73	2569.02	3004.15
885	Map4k3	4662.31	-0.776654	0.271606	8.51129	0.00352949	0.0847636	12333.5	5166.65	5410.15	4043.42	4293.28	2157.97	3922.48	4989.07	4536	5411.22	4819.79	2989.14	2150.96	3048.76
886	Entpd4	1545.35	0.759361	0.272881	8.50869	0.00353454	0.0847891	1364.17	1412.73	1257.08	934.567	1153.89	1348.7	563.694	2731.28	1680.1	1651.78	1697.75	1128.11	2469.16	2241.88
887	Abcg3	226.798	-1.42259	0.529616	8.49935	0.00355273	0.0851293	81.6023	152.694	416.076	289.93	329.784	208.325	905.145	27.5652	31.3467	12.9713	15.9743	6.88068	367.465	329.415
888	4732440D04Rik	719.447	1.60291	0.469346	8.49185	0.00356741	0.0853142	49.0507	315.205	445.519	541.909	345.587	681.321	772.395	1583.63	1081.2	403.648	1314.12	691.546	914.814	932.306
889	Fam65a	1263.69	-0.507773	0.17277	8.48814	0.00357469	0.0853142	1854.63	1862.24	1014.78	889.329	1395.07	1240.55	1107.06	1001.25	1595.19	1274.76	1725.54	1206.72	676.85	847.737
890	Gm27252	157.047	-1.17266	0.3978	8.48722	0.0035765	0.0853142	299.171	241.458	115.591	205.582	166.392	116.086	277.172	161.552	63.8758	189.306	174.002	40.5463	87.4411	60.486
891	Sall1	77.7816	1.1539	0.366745	8.48763	0.00357569	0.0853142	34.8001	14.8718	97.1699	58.9421	84.5691	51.4416	106.231	121.187	81.733	73.217	64.8439	48.1334	162.823	88.9787
892	Clip1	5781.53	-0.299124	0.103449	8.47754	0.00359558	0.0853406	8885.48	6941.74	4854.03	5177.49	5521.47	5327.96	4594.97	6225.01	6404.66	5952.68	6805.26	5671.41	3858.28	4720.99
893	Lrp11	3370.43	0.488014	0.168421	8.48342	0.00358397	0.0853406	3039.63	3430.2	2692.85	2094.58	1868.97	3161.01	2043.88	5125.8	3915.41	3355.91	4844.97	4744.97	3235.11	3632.75
894	Oaz3	442.175	-0.561979	0.201228	8.47816	0.00359436	0.0853406	906.202	660.227	388.141	420.261	292.834	316.911	449.954	320.152	479.112	376.344	476.396	463.256	335.316	305.345
895	Pyroxd2	86.6453	-1.90942	0.689412	8.47647	0.00359769	0.0853406	143.04	249.413	114.256	145.726	54.9225	101.446	144.523	31.6662	29.372	75.7588	0.458807	23.3693	33.7542	65.3284
896	Teddm3	65.9233	-1.48827	0.530202	8.48156	0.00358765	0.0853406	172.081	110.563	95.6079	48.1392	66.0788	68.0333	96.6795	12.1953	55.78	93.2414	14.4553	20.8634	18.2227	50.9865
897	Cacna1e	30967.3	-0.693239	0.243585	8.46591	0.00361864	0.085742	65828	55822.8	27995.2	23746	20811.2	23015.4	18213.3	15433.5	42934.8	28442.8	44969.8	34484.4	14370.7	17474.7
898	Gm26611	245.617	-0.964674	0.348523	8.4614	0.00362762	0.0857636	66.655	46.0007	476.035	382.291	397.175	273.296	972.323	21.4344	17.6704	17.4586	21.2101	19.2035	444.676	283.208
899	Gm7954	112.56	-1.83893	0.678475	8.46176	0.00362691	0.0857636	12.8257	27.3393	204.173	157.671	158.98	139.962	564.578	3.44493	5.05128	2.40222	0	0	135.107	164.31
900	Gm21685	1501.95	0.715102	0.256653	8.45697	0.00363648	0.0858775	1481.02	1533.74	896.96	826.873	855.288	1346.16	611.979	2965.24	1824.01	1793.27	1843.17	1224.74	2084.51	1740.4
901	Nol12	281.759	0.628552	0.206036	8.4505	0.00364942	0.0859921	172.402	221.781	258.948	289.102	202.751	157.702	210.611	303.331	426.051	322.212	385.233	437.293	281.639	275.576
902	Tmem74bos	58.4834	-1.15089	0.401938	8.45088	0.00364868	0.0859921	120.678	81.7682	79.6581	54.6314	45.6055	58.0831	105.449	14.4664	47.8745	31.2606	61.2869	46.7549	19.1944	52.0573
903	Gnas	2193.13	0.908229	0.308592	8.44384	0.00366282	0.0862121	2016.97	1668.94	483.287	893.101	1307.21	1392.29	1147.65	5879.14	2317.53	2875.3	2354.35	4610.35	1523.26	2234.39
904	Gm12592	621.803	-0.515363	0.178147	8.43755	0.00367552	0.0863935	754.624	768.081	858.613	799.983	616.713	566.933	716.282	415.077	532.952	396.263	570.491	692.262	553.468	463.501
905	Svopl	488.28	-1.11767	0.412481	8.43599	0.00367866	0.0863935	783.704	519.944	756.673	698.377	501.01	353.164	1234.65	221.637	86.687	215.229	275.151	104.259	669.718	415.714
906	Asf1a	77.3511	0.820704	0.280269	8.43009	0.00369063	0.0864593	41.213	91.0191	37.1838	59.6319	42.0184	27.116	46.0629	135.027	129.542	83.7574	125.16	118.689	61.9568	84.5371
907	Gm20518	1244.43	-0.617164	0.224659	8.42459	0.0037018	0.0864593	2307.89	1900.66	1504.08	1151.07	1081.53	998.069	1316.48	735.07	1119.36	1008.99	1263.67	853.747	1256.9	924.525
908	Prkx	784.889	-0.427639	0.146798	8.42687	0.00369716	0.0864593	1285.7	1107.15	678.715	632.398	687.398	504.544	644.836	1017.67	1006.53	661.808	975.655	868.57	504.679	412.8
909	Rhot2	1132.91	-0.458698	0.161657	8.42479	0.0037014	0.0864593	1544	1770.76	1009.3	1095.18	1094.14	1173.09	1025.77	921.715	936.827	1487.59	855.302	1178.99	847.997	920.056
910	Robo4	30.8429	-2.23014	0.806288	8.42664	0.00369763	0.0864593	1.99298	11.3501	86.3501	76.0152	87.7729	32.2531	74.2937	0	2.58306	0	0	0	46.3548	12.8353
911	Hephl1	291.366	-1.315	0.484784	8.41476	0.00372188	0.0867477	39.8789	72.8689	834.941	397.543	600.151	250.96	967.902	13.803	19.6627	19.2807	4.24878	5.15197	368.369	484.359
912	S100a16	148.739	1.18478	0.393303	8.41393	0.00372357	0.0867477	35.1717	108.497	68.8965	144.273	115.547	113.931	100.74	270.927	80.0552	284.557	127.695	212.671	132.63	286.759
913	Vmn1r69	116.452	-1.894	0.688743	8.41255	0.00372639	0.0867477	47.5238	11.7669	199.893	143.644	245.922	211.473	492.512	0.46592	11.2666	3.90378	3.3196	0	108.627	150.016
914	Fbxw22	211.769	-1.75429	0.650501	8.40943	0.00373279	0.0868017	41.3161	55.6086	470.512	333.813	374.833	187.949	813.479	2.97048	16.3256	1.24434	3.5273	1.7964	417.795	243.598
915	Fam83a	96.7155	-1.34327	0.490884	8.38728	0.00377857	0.0877702	21.4651	65.2347	249.839	121.357	169.944	116.04	302.119	2.81216	7.72777	9.49055	6.12205	9.1516	179.426	93.2886
916	Wipf3	5255	-1.07845	0.376324	8.38487	0.00378357	0.0877904	18846.1	7148.54	3278.69	2859.33	2894.11	2041.48	4828.18	1505.18	5260.07	6720.64	9306.1	5618.86	1492.41	1770.22
917	Gm8362	45.0045	-2.86565	1.03803	8.38159	0.00379041	0.0878532	0	10.6737	115.012	127.965	20.111	51.195	213.449	0	0	0	0	0	35.9439	55.7135
918	Gm15513	278.181	-1.09901	0.361494	8.37222	0.00380999	0.0880716	475.149	617.211	244.603	224.75	201.624	108	280.166	175.214	376.505	238.824	621.34	174.608	75.8889	80.6497
919	Olfr720	83.9296	-1.91942	0.686684	8.37279	0.00380881	0.0880716	4.50705	19.5076	250.3	156.689	156.445	135.561	284.458	0	5.11128	0	3.54915	0	50.7195	108.167
920	Slc17a6	1136.41	1.68418	0.548837	8.37114	0.00381226	0.0880716	339.859	639.334	659.777	285.727	558.795	645.439	369.352	6241.16	731.297	888.545	590.884	1363.36	1956.46	639.726
921	D930032P07Rik	219.038	-1.54994	0.559395	8.35913	0.00383754	0.08844	43.6486	77.259	801.363	316.159	466.326	246.66	571.735	2.38279	34.571	11.9791	2.82952	18.5596	282.796	190.27
922	Fads1	1380.87	0.769102	0.25046	8.35605	0.00384405	0.08844	580.155	691.342	1450.56	748.955	1725.68	1828.3	1495.09	1089.82	1877.44	1349.59	1066.04	1585.72	1964.13	1879.36
923	Oosp3	133.361	-2.04117	0.747507	8.36048	0.00383469	0.08844	34.1541	124.135	388.688	263.174	177.229	120.967	436.742	0.503351	0.553328	5.79717	23.9016	15.2192	158.949	117.035
924	Txndc17	312.067	0.675979	0.229582	8.35567	0.00384486	0.08844	156.185	295.945	202.642	204.565	262.493	290.592	271.948	538.148	379.451	308.051	417.787	312.698	288.974	439.462
925	Plac1	727.422	-1.87187	0.689001	8.35202	0.0038526	0.0885222	557.658	51.6446	1762.98	1967.4	1059.24	780.468	1374.76	25.147	33.4393	20.8133	10.6916	27.5381	2218.71	293.427
926	Angptl4	67.2886	1.25854	0.451548	8.34265	0.00387251	0.0888605	18.7677	56.6074	34.8276	71.6865	38.4784	48.2571	42.6626	74.1845	92.4641	104.623	15.3622	68.5937	167.89	107.634
927	Rpl7l1	516.932	0.450268	0.157253	8.34116	0.00387568	0.0888605	434.658	538.028	314.862	384.239	465.033	409.515	400.302	697.818	691.301	547.503	669.409	543.314	458.03	683.04
928	Olfr987	19.8228	-3.37984	1.17464	8.32856	0.00390265	0.0893443	0	24.9226	15.2671	52.2314	55.1922	30.1598	69.9263	0	0	1.62219	0	0	24.5503	3.64796
929	Unc79	11949.7	-0.47302	0.166331	8.32738	0.00390519	0.0893443	22903.4	13134.4	10958.7	11262.1	10001.1	10285.7	11736.5	8999.23	12031.6	11013.3	13721.9	14373	8101.6	8773.72
930	Apod	680.414	1.7819	0.569557	8.30974	0.0039433	0.0901193	162.089	390.077	60.2161	234.391	392.197	180.667	364.688	2867.1	625.407	2231.09	274.906	509.071	574.522	659.38
931	Gm17231	1065.97	-0.91439	0.334162	8.30321	0.0039575	0.0903467	1075.73	1128.66	1951.68	1439.66	1653.18	891.486	2264.75	377.674	634.331	196.036	574.542	332.248	1517.4	886.191
932	Gm26743	368.524	-0.918937	0.30023	8.29061	0.00398507	0.0908784	871.095	622.375	193.287	201.6	222.368	147.167	154.957	381.677	576.313	531.243	602.568	511.473	28.4515	114.767
933	Sstr5	86.1164	2.29905	0.745147	8.2857	0.00399586	0.0910268	21.1579	6.7774	99.2716	50.5718	42.5507	26.1989	66.7107	61.3404	21.5672	10.0669	76.8216	295.178	389.8	37.6171
934	Fzd1	205.941	0.7989	0.268865	8.2778	0.00401328	0.0910334	125.02	80.2499	262.22	186.939	169.369	235.127	171.398	226.385	196.963	121.478	180.557	309.552	383.397	234.52
935	Setd5	3887.9	-0.506562	0.182156	8.28106	0.00400607	0.0910334	8734.79	5172.92	3377.76	3171.38	2983.45	2575.49	2937.73	3830.26	3684.58	4890.67	4346.28	3631.43	2998.88	2094.98
936	Thbs3	428.762	-1.11577	0.420649	8.27795	0.00401295	0.0910334	1696.67	526.983	306.947	364.342	281.811	415.728	427.168	135.028	259.01	265.61	237.47	454.143	401.776	229.985
937	Unc80	11228.9	-0.500715	0.176036	8.2782	0.0040124	0.0910334	23150.1	20051.9	5922.27	6243.94	5837.02	5138.34	9299.18	16001.6	13858.4	12198	17745.2	12010.9	5376.05	4371.1
938	Fbn2	1796.58	-0.79635	0.290999	8.27319	0.00402347	0.0910718	3146.19	1284.12	2781.91	2417.14	1589.22	2426.33	2992.1	659.751	944.837	1386.95	685.525	1042.9	1971.82	1823.38
939	TRPC2	66.2335	-2.3245	0.771574	8.27316	0.00402354	0.0910718	127.608	179.966	120.478	83.9897	61.5277	86.5888	57.768	10.798	13.7294	9.71628	49.1995	95.3392	30.5609	0
940	Tmem126b	548.037	0.754598	0.262255	8.26318	0.00404572	0.0914764	310.515	505.544	394.12	334.926	408.029	469.185	443.57	1115.03	449.705	489.287	641.913	713.618	482.779	914.297
941	Cramp1l	1794.26	-0.845998	0.308389	8.25559	0.00406268	0.0916647	3741.89	2655.56	2084.85	1748.11	1425.38	1197.81	2805.31	2002.28	1004.95	1701.74	1142.87	885.999	1810.39	912.454
942	Topors	607.551	0.411888	0.140733	8.25614	0.00406144	0.0916647	354.735	491.178	562.774	703.752	674.783	657.552	487.048	595.184	574.648	601.5	657.613	636.878	680.079	827.99
943	Gm20671	1248.72	-0.793377	0.281678	8.2516	0.0040716	0.0917686	1980.68	2117.19	1061.3	1053.74	1083.86	863.563	2377.94	869.153	755.859	795.755	1453.89	1404.96	804.426	859.771
944	Chst12	543.641	0.623747	0.210371	8.24755	0.0040807	0.091779	328.796	487.751	368.709	436.064	443.175	530.343	292.689	998.038	643.996	729.26	686.652	552.859	504.32	608.32
945	Ncapd2	1049.02	-0.650878	0.229025	8.24774	0.00408027	0.091779	2232.97	1362.83	950.954	923.007	1009.28	462.87	1141.86	1203.35	1079.12	1224.36	990.916	891.885	706.349	506.588
946	Amigo1	1183.97	0.547985	0.187844	8.23991	0.00409792	0.0920647	834.139	1361.19	871.862	657.926	648.251	966.843	603.594	1834.7	1635.99	1464.13	2172.19	1473.43	1079.48	971.846
947	RP23-413M3.5	28.1031	-2.25452	0.843246	8.23807	0.00410207	0.0920647	2.33495	22.5582	79.2383	73.2724	53.3462	32.709	67.0953	0	1.49871	3.32835	0	0	43.6662	14.3963
948	6430548M08Rik	2723.19	0.492964	0.175488	8.23186	0.00411614	0.0921191	2349.83	3266.88	2136.5	1789.61	1594.33	1777.38	1807.36	3221.54	3001.11	2764.25	5020.52	3658	2885.42	2851.91
949	Cd99	41.983	1.69447	0.613114	8.22935	0.00412183	0.0921191	6.92026	73.5017	8.21545	6.91372	2.40116	1.88493	3.869	84.2587	78.1422	135.3	76.8925	61.0775	10.3633	38.0209
950	Sap25	68.6838	-1.69109	0.632949	8.23475	0.00410959	0.0921191	104.954	217.492	49.8593	108.657	13.131	48.17	190.935	7.03444	22.3977	43.1456	27.6984	27.1947	41.2914	59.6134
951	Tanc1	6256.9	-0.986874	0.363039	8.22947	0.00412155	0.0921191	22397.9	5940.65	8187.87	6788.9	3825.33	5112.64	2493.23	4435.53	5027.95	3725.11	6257.29	5881.31	3499.96	4022.94
952	Crybb3	88.497	-1.29475	0.445121	8.20599	0.00417523	0.0930192	210.228	157.753	68.3757	125.472	57.936	50.4296	108.972	44.4652	74.9621	127.673	129.374	20.5537	39.0233	23.7394
953	Map3k2	2916.03	-0.451599	0.156919	8.20625	0.00417465	0.0930192	4720.68	3480.17	2901.16	2941	2409.48	2425.69	2797.36	2386.84	3559.36	3177.8	3748.62	2412.17	2075.66	1788.38
954	Olfr559	29.231	-2.35436	0.851175	8.20738	0.00417203	0.0930192	62.0288	10.3753	68.8446	114.826	9.50821	52.666	32.6506	0	3.99886	12.1317	0.863071	3.87493	28.878	8.58749
955	Epha10	4689.3	-0.675201	0.222418	8.20023	0.00418851	0.0932174	5263.37	9526.7	3492.28	4163.62	3476.72	3108.9	3586.83	6258.89	5800.37	5959.92	7679.86	3837.06	1497.61	1998.05
956	Gk5	873.702	-1.02621	0.356995	8.19024	0.00421164	0.0935932	1268.68	835.937	934.695	2231.68	820.73	499.597	1821.9	405.894	600.434	469.518	785.832	316.478	690.149	550.31
957	Gm10115	666.782	-1.19506	0.424485	8.18913	0.00421421	0.0935932	2293.22	1705.57	144.692	235.465	209.485	159.623	429.49	140.05	979.047	959.173	1085.67	764.238	83.6204	145.599
958	Obox6	40.698	-1.64769	0.612887	8.18695	0.00421929	0.0936083	7.90933	13.0012	69.17	64.4332	90.1624	44.7849	167.632	2.33075	0	1.82894	0.691737	1.76151	79.5645	26.5009
959	Ceacam11	69.3869	-1.68172	0.631963	8.17418	0.0042491	0.0941713	13.1865	13.339	126.834	116.839	97.3123	114.359	275.176	0	1.31473	2.50193	2.83882	0	127.33	80.3853
960	Sirt3	1417.16	0.399188	0.137003	8.17052	0.00425767	0.0942631	1222.21	1455.08	911.671	957.789	1082.13	1102.01	1036.75	2409.97	1751.63	1801.04	1639.37	2002.95	1075.63	1392.02
961	AI464131	174.307	0.992888	0.338956	8.16418	0.00427257	0.0943962	45.8094	102.142	291.139	149.105	115.393	187.561	115.336	146.811	182.688	155.648	100.97	232.934	415.092	199.663
962	Ccdc146	423.931	-1.41732	0.534139	8.16537	0.00426978	0.0943962	266.321	50.7886	803.388	1136.42	622.52	405.782	1177.02	18.3482	23.8328	52.6068	11.3896	17.6537	716.915	632.054
963	1700095A21Rik	350.67	-1.21644	0.453122	8.15829	0.00428647	0.0946049	44.4301	51.299	628.709	556.557	610.31	413.581	1505.06	7.14381	25.5201	4.36422	9.89678	13.2007	573.559	465.752
964	Gm13939	48.4746	-0.951319	0.334326	8.15582	0.00429232	0.0946359	72.9919	52.6404	71.1726	67.4167	44.0691	70.4572	72.8716	30.4753	15.2289	19.67	45.1125	47.1355	32.8493	36.5537
965	Csrp3	56.2071	-2.17089	0.810408	8.1521	0.00430113	0.0947319	3.03252	23.9094	120.922	98.6506	119.387	58.3429	209.11	0	0	0	1.41518	2.40244	91.6644	58.0628
966	Gm16845	212.216	-0.630423	0.221069	8.14609	0.00431541	0.0947519	245.329	271.917	264.616	313.977	233.637	176.336	299.137	225.36	116.831	179.789	161.331	156.933	202.627	123.203
967	Mageh1	390.985	0.692811	0.242807	8.14802	0.00431082	0.0947519	274.297	233.483	279.542	497.128	311.899	478.859	206.269	529.773	421.407	386.545	282.246	411.224	522.967	638.147
968	Pstpip1	327.142	1.14859	0.42542	8.1477	0.00431159	0.0947519	293.981	204.351	255.142	223.032	184.448	187.509	104.089	414.322	173.793	230.902	310.374	755.583	960.055	282.404
969	Plin5	44.1848	-0.782504	0.278352	8.13666	0.00433792	0.0951477	61.1507	86.6788	50.7832	44.5167	39.3225	39.8885	35.687	57.5353	32.2784	53.5663	35.819	30.0449	27.2181	24.0983
970	2410017I17Rik	85.2567	-1.75569	0.659977	8.13014	0.00435354	0.0952937	29.3041	38.0642	273.509	151.021	140.934	76.7474	241.386	6.55278	1.30966	11.2279	2.82939	0	144.891	75.8177
971	Ces2g	68.1935	-2.17779	0.839963	8.13071	0.00435217	0.0952937	13.4736	9.27901	215.564	112.509	132.025	52.4016	212.507	0	0	0	0	1.66333	139.003	66.2843
972	Olfr54	36.4985	-2.92682	1.05245	8.12565	0.00436434	0.0953701	11.197	6.30582	197.502	51.932	18.2077	14.5765	117.684	0	0	0	0	0	60.7615	32.8123
973	Tgfb1i1	247.618	-0.708997	0.240168	8.12495	0.00436601	0.0953701	441.244	317.123	260.728	246.147	233.144	203.662	170.706	184.137	283.656	231.922	341.178	321.606	78.4494	152.957
974	Pcdhb8	45.1069	3.47154	0.792982	8.10936	0.00440373	0.0960954	0	0	22.997	57.542	34.4599	32.0709	50.0734	122.692	20.8394	36.5313	36.2581	60.3258	73.9472	83.7594
975	Dnmt3a	7242.96	-0.321615	0.11462	8.10037	0.00442562	0.096271	12750.2	12240.6	4973.75	4723.1	4028.38	4043.35	4419.76	9106.88	8462.78	8186.34	10937.6	9904.78	4176.55	3447.41
976	Gm11379	37.0559	-1.29094	0.462902	8.09992	0.00442673	0.096271	53.4712	31.4006	81.7782	42.2291	53.5071	23.38	100.368	8.84215	13.3759	21.1772	20.9866	11.1344	43.0551	14.0768
977	Ppfia1	3430.11	-0.482997	0.176124	8.09862	0.0044299	0.096271	6799.09	5263.73	2419.27	3722.39	2718.17	2295.73	2397.05	3242.33	3779.07	3000.07	3750.05	3895.64	2502.52	2236.37
978	Zfp422	331.972	0.466404	0.158064	8.10302	0.00441916	0.096271	169.071	219.324	296.549	400.423	381.6	400.185	333.125	335.888	358.41	275.47	342.016	292.248	410.937	432.366
979	Ube2e3	1150.93	0.597234	0.214335	8.08997	0.00445108	0.0966326	1223.01	1048.75	716.164	612.041	806.229	727.791	818.523	1176.59	1730.96	1016.81	1897.58	1835.09	890.991	1612.52
980	Gm15669	80.1422	-2.14784	0.803979	8.08484	0.00446371	0.0968079	7.08199	23.0473	179.855	120.18	163.823	52.1818	353.388	0	0	3.12191	1.41626	0	134.98	82.9162
981	Gdpd4	867.583	-1.14807	0.423935	8.08001	0.00447563	0.0968687	134.39	130.333	1676.3	1474.32	1358.24	1003.29	3803.75	15.8514	62.2219	34.9877	26.8914	69.6175	1573.76	782.207
982	RP23-243H19.1	2006.93	-0.829542	0.301106	8.08142	0.00447215	0.0968687	6406.94	3267.65	1244.99	1176.56	1524.06	857.551	756.82	1580.01	2906.05	2606.64	2988.89	1277.23	969.772	533.835
983	C430002E04Rik	209.153	-1.16603	0.424417	8.07163	0.00449637	0.0972185	21.3643	57.8385	545.641	339.627	310.204	254.074	811.039	25.1817	13.2153	10.793	6.11871	10.9643	340.813	181.267
984	Rac1	1189.95	0.814009	0.292424	8.06878	0.00450345	0.0972726	1049.32	1323.45	348.198	492.167	734.046	514.87	735.928	1659.6	1505.5	2161.54	1413.79	2465.09	558.25	1697.54
985	Cherp	822.002	-0.698359	0.260725	8.05217	0.00454491	0.0978698	1705.07	1981.71	752.981	558.484	385.467	528.302	579.691	1000.64	703.433	917.562	941.058	474.251	481.535	497.85
986	Jarid2	4297.51	-0.444723	0.158531	8.05578	0.00453588	0.0978698	7243.44	4354.72	4943.95	4455.71	4146.81	4282.04	3905.52	4079.68	4218.16	4808.45	3818.96	3115.24	3086.11	3706.31
987	Nphp4	1750.91	-0.577665	0.207272	8.05268	0.00454365	0.0978698	3228.73	2192.15	1546.08	1720.77	1579.48	1630.97	1894.54	978.684	1887.12	1640.39	2122.82	1618.45	1510.8	961.779
988	Kras	1845.23	0.849115	0.322181	8.0465	0.00455917	0.0980776	2493.54	2267.35	729.307	753.517	659.332	710.945	832.281	2092.51	2709.25	2285.81	3065.67	2825.57	990.704	3417.42
989	Gm15232	45.7141	-3.08014	1.1175	8.04226	0.00456985	0.0982078	0.768835	49.7371	120.602	60.9096	63.8281	25.6686	236.212	0	0	3.32165	0	0	37.6557	41.2934
990	4930402H24Rik	13338.6	-0.327357	0.115423	8.04029	0.00457483	0.0982156	23451.2	19045.2	9858.71	10075	8944.68	7576.55	8749.28	18658.2	18394.2	16252.6	17103.4	14213.2	7684.3	6733.47
991	B230216N24Rik	656.218	-0.934413	0.339686	8.03489	0.00458849	0.0982282	1909.34	1032.09	563.052	637.711	344.213	441.239	425.307	231.1	882.204	638.781	1022.61	456.173	269.379	333.858
992	Dbndd2	1250.42	0.421345	0.147318	8.03457	0.00458928	0.0982282	1211.02	1263.17	672.116	723.082	1056.55	839.783	963.454	1855.64	1497.49	1747.52	1647.16	1829.45	917.318	1282.11
993	Fbp2	156.948	-2.57519	0.939194	8.03608	0.00458545	0.0982282	4.44674	190.654	351.242	267.328	230.526	167.857	571.259	1.04861	13.2555	1.09809	4.98061	0	223.539	170.034
994	1700028K03Rik	121.022	-1.18181	0.399062	8.02136	0.00462288	0.0983257	299.59	199.29	106.278	75.3345	119.591	26.7746	125.035	140.443	196.347	169.222	102.97	70.7585	22.1483	40.5288
995	Abhd13	442.29	0.677817	0.248195	8.02005	0.00462622	0.0983257	208.366	515.845	433.411	326.123	310.191	338.715	333.087	339.423	517.996	475.125	617.319	405.156	656.489	714.812
996	Cplx4	47.0889	-1.97186	0.744011	8.02386	0.0046165	0.0983257	36.4198	20.8159	112.442	84.4747	106.95	67.1147	107.593	0.583591	0	1.22204	1.38588	11.7635	67.8903	40.5884
997	Galnt14	3573.53	-0.687204	0.249226	8.02366	0.00461701	0.0983257	6481.41	4861.76	4639.25	4409.37	3004.82	3807.62	2392.9	1926.46	3054.81	3595.22	3581.5	3001	1748.8	3524.54
998	Gnpda2	761.012	0.620428	0.212085	8.02174	0.00462192	0.0983257	631.678	479.762	470.877	571.355	712.959	718.78	543.038	1342.74	789.292	794.664	775.138	1209.75	688.292	925.842
999	Med24	3315.25	-0.460813	0.164313	8.02644	0.00460994	0.0983257	4715.17	3290.73	3750.32	4097.69	3132.27	4187.72	3674.99	1867.56	3039.75	2981.18	2620.12	3277.65	2774.26	3004.02
1000	Olfr1508	41.6023	-2.21299	0.823427	8.02422	0.00461558	0.0983257	0	7.99899	96.7916	77.0423	78.9674	38.8853	193.933	0	0	0	0	0.602389	39.6384	48.5725
1001	Gm26787	143.717	-1.16213	0.434839	8.01769	0.00463226	0.0983556	101.077	68.1866	241.708	246.447	208.361	146.266	510.54	37.5387	36.6808	18.716	9.90503	19.2172	252.529	114.86
1002	Gm26685	135.978	-2.51906	0.892952	8.01491	0.00463937	0.0984085	66.2809	35.283	271.288	210.957	172.789	163.756	486.797	2.76004	0	0	0.655416	2.78164	339.119	151.226
1003	Gucy2d	138.367	-1.74658	0.65573	8.00948	0.00465331	0.0985075	10.0954	48.6311	420.215	269.88	290.911	162.816	379.616	2.38077	6.54207	0	1.41355	11.9983	235.428	97.2068
1004	Prl6a1	42.9668	-1.97107	0.746682	8.01019	0.00465149	0.0985075	6.09028	5.33908	110.324	69.2486	61.6028	39.8599	187.217	0	0.657818	0	0	0	65.5811	55.6139
1005	Smim7	838.492	0.594579	0.208725	8.00703	0.00465962	0.0985429	498.782	677.258	713.282	546.31	978.662	1028.02	517.559	828.002	792.763	961.817	1054.09	907.973	944.074	1290.29
1006	Caap1	774.37	0.586341	0.213215	8.00175	0.00467322	0.0985433	575.553	1042.68	551.215	449.947	518.222	321.723	525.45	856.448	1120.42	834.755	1314.2	1069.58	861.345	799.651
1007	Gm28529	134.214	-1.52233	0.457672	8.00365	0.00466831	0.0985433	178.246	251.323	209.487	157.89	66.7862	81.2798	164.898	90.275	167.091	164.351	203.854	99.6982	33.0584	10.762
1008	Ptpn20	174.831	-1.21539	0.455331	8.00162	0.00467355	0.0985433	184.62	121.466	276.97	269.233	262.403	181.494	532.094	90.2751	12.5733	29.84	40.7569	34.5975	251.916	159.392
1009	Gm5155	136.169	-1.98592	0.750478	7.99646	0.00468689	0.0987266	5.04706	37.1303	273.629	252.971	198.813	170.02	595.443	0	1.30825	6.23331	0	1.79957	190.856	173.111
1010	1700016L21Rik	125.346	-2.28445	0.851337	7.97599	0.00474018	0.0988868	8.1724	102.299	259.499	179.854	177.321	132.69	508.341	0.963658	2.11836	1.00934	0	6.31358	248.572	127.688
1011	Abl2	2898.6	-0.608259	0.221364	7.97649	0.00473887	0.0988868	7045.1	5012.54	1671.14	1672.6	1600.18	1938.31	1908.7	1971.92	3540.97	3065.75	5304.45	3170.91	1380.14	1297.69
1012	Ahdc1	761.097	-0.539629	0.185516	7.98027	0.00472899	0.0988868	884.677	1266.95	682.911	662.764	829.227	567.852	705.197	718.584	1019.84	719.978	1088.76	684.946	434.355	389.313
1013	Cacng5	662.593	1.53866	0.470609	7.97567	0.00474102	0.0988868	114.425	212.315	511.718	724.281	768.01	621.536	245.465	1619.39	401.196	541.222	1090.77	527.818	1494.84	403.316
1014	Cdkn1c	21.028	2.17695	0.813131	7.9807	0.00472786	0.0988868	5.51892	26.4625	6.44586	0	1.50152	2.16677	6.83371	45.9746	30.26	6.75381	13.8722	82.8056	21.3869	44.4096
1015	D730001G18Rik	83.209	-1.9785	0.726356	7.98194	0.00472464	0.0988868	3.31664	17.442	277.929	189.401	132.039	65.4889	317.576	5.86463	1.07469	0.511455	0	0	103.945	50.3383
1016	Gm15995	52.0297	-1.13849	0.403709	7.98585	0.00471443	0.0988868	140.822	84.3916	24.3724	42.6638	25.4232	46.4292	61.5034	62.4524	64.289	35.9627	75.2461	31.9736	26.5696	6.31696
1017	Kcnh6	1341.32	1.04775	0.36922	7.97671	0.0047383	0.0988868	859.253	734.944	934.868	1243.34	546.432	1414.06	759.064	1589.73	813.278	1281.45	983.106	3563.8	2652.34	1402.84
1018	Rgcc	210.451	0.873541	0.313095	7.9765	0.00473885	0.0988868	131.7	149.644	138.231	187.805	106.982	201.139	189.481	343.946	193.722	336.566	108.584	201.898	227.089	429.533
1019	Sntg1	16906.7	-0.495912	0.174551	7.97741	0.00473647	0.0988868	28351.8	18951	17409.4	17504	19675.5	12766.7	13768	13898.1	19650.6	19970.5	18817.9	13437.4	11967.9	10525.1
1020	Gm12709	415.939	-0.581398	0.211198	7.96873	0.00475924	0.0990891	869.646	509.619	326.408	360.671	404.29	273.269	489.34	474.583	385.522	410.932	457.475	295.283	267.526	298.583
1021	Gm15651	199.658	-0.977587	0.370115	7.96665	0.0047647	0.0990891	712.832	322.868	159.893	124.27	106.554	75.7192	217.928	100.473	244.174	159.86	212.878	140.955	100.201	116.605
1022	Rxrb	585.294	0.496022	0.178167	7.96745	0.00476259	0.0990891	625.609	611.664	376.397	494.258	358.244	316.72	272.808	669.806	691.254	1020.61	779.723	861.155	497.097	618.765
1023	Trim38	191.532	-1.11721	0.417584	7.96196	0.00477706	0.0992488	19.1919	38.9319	414.045	334.451	365.408	180.124	726.426	11.9098	3.27287	6.85951	9.19236	9.60314	310.862	251.177
1024	Il13ra1	545.58	1.60044	0.525359	7.95901	0.00478486	0.099314	86.4703	159.933	610.419	431.088	284.591	582.667	654.181	1334.34	114.639	329.863	232.502	516.645	1835.15	465.63
1025	Serpina1b	302.407	-1.01057	0.371825	7.95519	0.00479497	0.0994267	35.2568	85.57	807.529	469.813	526.702	348.766	1029.83	38.0108	25.4581	18.0414	15.5164	16.1636	513.941	303.107
1026	Dync1i2	7248.98	-0.472245	0.172553	7.94837	0.00481308	0.0996243	14808.9	10878.3	4645.22	5711.3	6190.78	4997.31	5531.3	5621.3	7953.77	7637.69	9865.79	8507.88	4085.77	5050.28
1027	Nup98	2557.59	-0.65737	0.239713	7.94807	0.00481388	0.0996243	3797.38	3272.54	3499.63	2893.57	2427.75	1751.87	4181.71	1336.07	1883.51	2010.86	2565.99	1827.68	2576.3	1781.45
1028	4933405D12Rik	344.784	-0.974811	0.353403	7.94414	0.00482434	0.0997437	102.325	117.8	503.097	683.278	523.48	379.393	1442.54	32.5972	30.4807	61.152	54.8863	61.2995	296.923	537.721
1029	Aff2	4013.28	0.846464	0.299318	7.93177	0.00485742	0.100233	4038.63	2180.95	2343.58	1750.66	2897.7	1342.2	4433.09	5463.66	8413.69	4767.07	4230.75	5177.09	5193.55	3953.33
1030	Nup214	2496.99	-0.487861	0.171469	7.93323	0.00485351	0.100233	3890.11	3707.61	1583.66	2480.78	1758.47	1933.2	2628.1	2002.47	2874.22	3118.51	3353.25	2793.06	1400.5	1433.94
1031	Atp1b2	1540.09	0.672007	0.239016	7.92001	0.0048891	0.100499	902.977	1568.39	1303.18	1194.21	1194.07	1376.32	634.141	2510.72	1945.36	2239.12	1225.19	1776.18	1935.49	1755.91
1032	B630019A10Rik	177.246	-1.47052	0.55516	7.91996	0.00488923	0.100499	145.757	141.856	314.644	274.761	395.466	114.292	542.35	8.20759	12.3016	60.2631	59.0442	14.5115	247.843	150.15
1033	Gabpb2	1019.54	-0.593044	0.218915	7.92077	0.00488704	0.100499	1822.12	1512.47	1304.15	1114.01	712.082	727.431	1007.1	889.256	1071.33	745.944	744.967	1027.9	949.789	645.065
1034	Lipo4	86.5579	-2.37152	0.881068	7.92106	0.00488626	0.100499	28.2963	5.31161	182.896	180.365	99.2753	74.7271	370.836	0	1.96467	0	0	0.600473	157.327	110.211
1035	Olfr1412	28.2303	-3.77374	1.32998	7.91664	0.00489822	0.100586	0	20.6725	98.9557	12.7775	27.0157	6.302	184.263	0	0	0	0	0	26.1572	19.0799
1036	4930433I11Rik	33.6392	-2.15747	0.798717	7.90641	0.00492599	0.100717	0.976405	4.27906	88.7789	56.5334	35.9069	44.3065	172.077	0	0	0	0	0	45.2923	22.7978
1037	Adamts10	1390.54	-0.582238	0.20794	7.91182	0.00491128	0.100717	2278.43	1963.87	1434.88	1655.16	995.984	1446.24	1005.89	2025.89	1170.77	1487.67	976.43	1229.77	844.304	952.206
1038	Brd7	1283.13	-0.499381	0.18332	7.90429	0.00493178	0.100717	2638.13	2087.84	813.014	856.436	1039.47	699.066	1216.52	1250.08	1417.22	1659.17	1403.81	1330.53	646.322	906.191
1039	Dnajc25	187.195	1.20487	0.404332	7.90778	0.00492227	0.100717	91.421	170.808	30.16	44.3328	119.057	30.5475	36.7095	181.849	344.647	369.348	586.318	430.17	77.2375	108.117
1040	Mgam	802.121	-1.02127	0.383798	7.91067	0.00491441	0.100717	57.5064	150.196	1634.36	1515.21	1357.99	956.886	2963.08	42.8282	54.9172	21.8082	19.0723	32.9768	1423.06	999.808
1041	Mterf2	507.391	0.638127	0.216444	7.90307	0.0049351	0.100717	385.49	325.18	324.902	350.269	554.879	433.668	331.101	938.837	508.921	647.164	606.794	685.109	559.59	451.572
1042	Rnf113a1	106.734	0.63159	0.22239	7.9021	0.00493774	0.100717	90.4948	82.5882	61.1542	94.4724	88.9739	71.8204	75.4111	171.265	100.483	134.768	107.276	182.777	111.481	121.317
1043	Prox2	530.389	-0.765067	0.269694	7.89979	0.00494405	0.100749	808.807	740.549	474.031	618.005	599.328	310.033	862.225	399.752	525.441	330.048	689.568	419.424	404.316	243.923
1044	4933433G15Rik	45.4861	-1.27872	0.444871	7.88807	0.0049762	0.10121	65.054	90.2393	29.462	103.989	49.9559	27.4804	55.3526	27.9467	18.0765	45.3997	51.7892	32.9787	29.8021	9.27936
1045	RP23-416H10.5	185.465	-0.980902	0.362551	7.8883	0.00497556	0.10121	574.993	288.451	230.447	188.252	115.04	64.0559	77.0355	221.846	148.404	127.844	197.826	191.486	109.617	61.2165
1046	Aspa	91.7289	1.49218	0.529184	7.87663	0.00500778	0.101755	48.1645	18.5502	39.491	64.8398	88.723	60.9584	110.438	208.942	94.7515	32.3598	19.6403	82.9384	125.277	289.131
1047	Gng5	93.7762	1.0025	0.354635	7.87258	0.00501901	0.101788	48.4978	76.6324	28.7994	75.5552	74.2454	52.5358	78.6224	210.011	73.9248	134.08	99.4222	113.77	78.933	167.837
1048	Sox5	13036.9	-1.10589	0.377926	7.87286	0.00501823	0.101788	21034.7	17413.1	21119.5	20201.5	12877.3	15962.4	8725.42	2569.46	13069.8	14950.6	12735.9	9450.99	3918.54	8486.91
1049	Crcp	690.041	0.542431	0.195277	7.86741	0.00503337	0.101982	632.272	678.796	432.662	429.528	500.359	573.661	440.552	1211.69	891.151	773.688	883.483	736.852	500.578	975.3
1050	Polr3gl	635.974	-0.512672	0.186078	7.85996	0.00505414	0.102305	1162.39	840.265	468.119	732.824	499.046	723.787	411.584	683.88	654.441	648.037	541.792	663.118	403.417	470.939
1051	C86695	115.24	-2.79836	0.994957	7.85665	0.00506342	0.102396	6.09511	44.5372	246.209	179.869	130.147	143.975	490.136	0	0	1.25249	0	0.603249	200.293	170.236
1052	Actr2	3085.71	-0.422874	0.15133	7.85099	0.00507929	0.10245	5413.44	4455.09	2480.42	2576.22	2182.9	1988.76	2451.15	2869.16	4054.55	3576.72	4560.73	3049.7	1525.87	2015.27
1053	Chd9	12747.3	-0.342193	0.122443	7.85026	0.00508135	0.10245	15451.9	15479.9	14503.1	13905.2	12726	11973.7	13094.6	10783.2	11694.7	12244.4	15561.8	9852.72	10102.2	11088.8
1054	Gm805	184.524	-1.06025	0.404469	7.85336	0.00507264	0.10245	92.7662	63.153	410.967	224.726	486.028	206.173	425.47	10.9847	36.9992	21.9603	13.0437	25.4079	327.247	238.411
1055	Hrasls	218.886	0.985808	0.361563	7.84882	0.00508539	0.10245	107.755	193.832	87.7962	69.9102	248.133	122.221	247.892	373.982	231.811	231.242	199.264	227.105	437.43	286.026
1056	Lipm	49.2637	-1.70361	0.649843	7.84428	0.00509816	0.10261	6.33891	115.368	120.572	64.9429	46.4314	78.9072	110.153	10.1434	12.0672	11.7402	2.5357	5.91889	35.5308	69.0427
1057	Depdc5	3877.72	-0.541795	0.1921	7.84251	0.00510317	0.102614	5825.52	4225.81	5308.91	3898.8	3909.46	3847.83	3946.97	5042.54	3787.07	2403.72	3634.68	2864.09	2625.13	2967.53
1058	Coa7	460.192	0.536206	0.187323	7.8266	0.00514827	0.102647	387.563	288.016	377.64	416.922	385.437	414.047	414.176	780.42	384.839	498.569	538.215	499.115	455.456	602.277
1059	Erich6	186.117	-0.894024	0.295644	7.82703	0.00514707	0.102647	321.068	288.45	94.7494	160.432	164.044	115.785	205.107	191.363	226.689	316.512	230.544	177.169	36.5451	77.1763
1060	Mkln1os	1360.93	-0.72843	0.271504	7.82835	0.00514331	0.102647	3325.52	3413.77	639.816	562.291	582.426	547.457	959.337	1250.94	1195.7	1732.28	2767.29	1064.39	475.182	536.609
1061	Pomgnt1	1606.99	0.536485	0.192691	7.83089	0.00513609	0.102647	1687	1493.9	1263.05	854.534	859.226	841.154	1283.95	1960.74	2306.79	2701.56	1632.05	2551.29	1215.78	1846.84
1062	Rnf139	340.966	0.78704	0.264005	7.82811	0.005144	0.102647	222.534	223.73	207.993	197.717	264.855	345.141	169.302	447.266	323.348	644.838	658.095	442.196	361.282	265.225
1063	She	204.779	-1.54035	0.586922	7.82996	0.00513873	0.102647	177.39	73.5265	580.093	365.763	340.693	158.653	559.833	20.3159	60.6162	16.0115	2.26935	21.9591	294.484	195.302
1064	Taok2	1678.51	-0.407658	0.145858	7.82999	0.00513864	0.102647	1640.25	1935.18	2381.04	2150.62	1705.04	2235.24	1678.07	1308.71	1523.13	1035.59	1481.06	1339.66	1700.01	1385.54
1065	Unc13a	5047.1	-0.535776	0.191411	7.83929	0.00511227	0.102647	5932	6333.7	5244.45	7200.87	4241.9	7418.69	5149.92	2940.44	4666.99	3682.9	5543.95	4175.74	4245.93	3881.93
1066	Wbp2nl	150.845	-1.69777	0.653507	7.83346	0.00512878	0.102647	99.8016	23.6087	412.551	250.699	264.298	156.13	417.965	11.5038	9.6349	0	8.45584	5.52108	295.951	155.706
1067	Map1lc3a	775.014	0.939006	0.334134	7.82367	0.00515665	0.102717	313.851	974.477	342.348	362.517	383.628	436.938	386.078	2073.93	1068.8	1119.33	1219.54	704.859	399.773	1064.12
1068	Slc5a5	341.332	0.721882	0.258963	7.81649	0.00517717	0.10303	213.605	339.238	148.616	236.127	245.343	334.623	234.14	575.859	365.278	510.435	419.783	340.001	268.884	546.716
1069	Gm12018	34.63	-2.0455	0.765025	7.81065	0.00519393	0.103162	0	7.89958	101.455	51.6662	86.3807	45.4151	119.002	0	0	0	0	1.18952	39.0966	32.7156
1070	Htr7	711.072	0.674391	0.238582	7.80572	0.0052081	0.103162	528.871	610.181	459.296	446.74	499.207	529.614	582.929	1693.09	724.731	852.899	699.771	792.312	926.249	609.124
1071	Otud5	1213.59	0.601846	0.228118	7.80664	0.00520546	0.103162	1492.79	1311.76	1009.11	676.327	592.098	564.177	725.634	1128.86	1468.61	1674.13	1578.55	1709.08	1536.59	1522.57
1072	Smad4	1768.75	-0.618184	0.214287	7.80824	0.00520084	0.103162	3263.5	2916.3	920.985	1197.56	1201.42	808.171	1603.19	1707.99	2180.78	3155.95	2636.02	1871.47	636.486	662.601
1073	Ubxn11	1410.62	-0.602934	0.20902	7.80634	0.00520633	0.103162	1788.83	1097.98	1424.74	2417.18	1636.08	1892.91	1911.29	703.846	1078.39	1236.45	1261.67	1173.19	1164.66	961.515
1074	5730559C18Rik	96.2196	-1.16902	0.457102	7.80211	0.00521852	0.103272	341.827	185.73	82.5535	50.259	54.8945	110.176	98.5453	55.9771	48.2592	64.944	53.9677	36.9884	57.2195	105.733
1075	Gm14005	2342.31	-1.73446	0.664505	7.79802	0.00523034	0.103287	1802.4	237.132	3798.96	5063.68	2035.46	1126.23	9871.58	70.0588	121.578	113.56	66.5577	99.6082	5808.75	2576.84
1076	Gm5926	25.8084	-3.15216	0.967853	7.79971	0.00522547	0.103287	0	16.4857	41.1742	23.3263	18.0612	74.9354	171.139	1.96718	1.625	0	0	3.96084	2.97075	5.67131
1077	Olfr310	47.335	-1.19043	0.438319	7.79681	0.00523385	0.103287	3.45791	5.45502	91.3683	142.539	83.3329	74.5214	128.997	0	1.34455	1.70657	0.483973	0.821618	65.8805	62.7814
1078	Gm28046	196.073	-2.35984	0.88877	7.79381	0.00524254	0.103298	7.11501	142.468	475.426	208.893	463.479	182.475	755.381	1.04869	8.06874	2.19662	11.2075	1.057	471.581	14.618
1079	Mbp	4756.8	0.995871	0.369448	7.78852	0.00525793	0.103298	2583.42	5009.55	1780.67	2042.21	3510.4	2261.45	4724.08	10405	3481.01	8125.08	3796.21	4705.61	4481.26	9689.26
1080	Phf8	1382.03	-0.476208	0.17365	7.78954	0.00525497	0.103298	2395	1673.37	1445.29	1515.62	1030.95	1316.62	1235.79	1403.14	1189.08	1746.94	1323.02	1010.5	1088.38	974.735
1081	Proca1	174.856	-1.10143	0.401817	7.78877	0.0052572	0.103298	395.634	192.916	200.876	149.303	186.337	83.5998	418.292	178.683	129.405	111.634	126.172	56.7836	140.093	78.2616
1082	Riiad1	207.482	1.01951	0.355694	7.78667	0.0052633	0.103298	111.296	149.662	131.769	188.351	95.1347	155.46	111.2	304.632	199.716	460.39	268.738	223.785	413.424	91.1868
1083	Srrd	921.41	0.487409	0.1767	7.78659	0.00526355	0.103298	908.979	904.824	872.04	605.152	403.907	716.194	606.929	1137.24	1310.5	1293.16	1000.48	1222.76	925.031	992.546
1084	Abhd3	1162.42	0.6317	0.217967	7.77897	0.0052858	0.103448	718.03	979.101	849.645	850.042	1004.64	1189.8	591.051	2242.45	1365.59	1515.89	1270.75	1336.27	1116.62	1243.96
1085	Mark4	614.592	-0.557048	0.198913	7.78081	0.00528041	0.103448	672.374	1153.06	683.177	476.478	623.482	483.278	588.77	847.576	594.039	529.869	611.375	580.131	458.42	302.258
1086	Sult1d1	42.3355	-2.43417	0.919844	7.77949	0.00528427	0.103448	10.7132	4.26639	119.35	50.4551	87.8689	29.5633	159.806	0	0	0	0	0	66.7878	63.8866
1087	Daw1	246.684	-1.88266	0.722183	7.77673	0.00529234	0.103481	383.008	88.4106	275.792	525.84	342.725	375.554	717.628	10.2033	88.8406	5.98468	7.75444	8.2275	374.41	249.196
1088	Nxpe5	166.486	-1.22745	0.446629	7.76613	0.00532349	0.103803	19.7836	52.9381	370.85	262.605	411.543	186.442	594.971	7.4862	13.3227	6.72005	10.3933	29.3975	257.757	106.593
1089	Tmbim1	211.614	1.19866	0.409718	7.76654	0.00532229	0.103803	101.99	125.196	102.937	126.806	126.814	121.872	178.623	558.283	263.486	198.702	77.5983	485.874	191.011	303.406
1090	Zscan2	286.559	-0.849576	0.321078	7.76933	0.00531409	0.103803	97.3194	145.195	522.845	436.193	517.96	347.544	870.898	39.6997	56.1978	49.329	35.7469	55.5322	586.719	250.649
1091	Endod1	1300.28	1.04151	0.346167	7.75814	0.00534711	0.104168	582.471	747.892	849.56	824.723	890.63	1407.35	719.857	3846.27	950.346	1428.98	1140.25	1986.99	1529.39	1299.28
1092	Itih1	23.7664	-2.10183	0.725809	7.75223	0.00536464	0.104223	1.96088	0.85899	89.3727	41.8257	40.0127	28.7666	96.0987	0	0.635361	0	0	0	24.0105	9.18696
1093	Lypd4	22.4816	-2.49679	0.950919	7.75264	0.00536342	0.104223	0.992631	14.7976	45.7351	27.024	82.3852	12.9636	78.7505	0	0	0	0.694397	0.589435	26.5648	24.2452
1094	Parp1	1745.71	-0.764924	0.284008	7.75539	0.00535525	0.104223	4778.73	1753.82	1505.51	1689.28	1091.08	1889.81	1581.65	915.834	1452.98	1783.76	1935.33	1849.88	863.586	1348.73
1095	Zfp251	988.202	-0.439777	0.157878	7.7483	0.0053763	0.104354	961.583	1431.16	1065.5	1053.12	1110.67	1118.04	1075.78	785.177	1096.32	725.294	1086.92	729.013	765.242	831.008
1096	Zfp668	785.519	-0.408934	0.151356	7.74296	0.00539224	0.104568	1217.79	1322.02	804.99	604.345	519.87	640.222	651.349	737.514	720.31	928.97	910.553	802.505	601.765	535.062
1097	Herc1	9911.45	-0.402381	0.147137	7.73916	0.00540359	0.104597	17985.1	13783.1	8182.2	8814.46	7329.55	7109.54	7595.89	10092.4	12288.1	12132.7	12140.9	8412.18	7409.63	5484.52
1098	Stk38	2901.48	-0.338798	0.120296	7.74022	0.00540043	0.104597	4094.02	4475.36	2341.02	2144.19	2227.23	2189.51	1974.49	4643.95	3499.32	3438.68	3200.4	3145.05	1698.52	1549.01
1099	Hnrnph1	4203.19	-0.410811	0.151183	7.73672	0.00541091	0.104618	6979.82	7036.99	2745.32	3513.92	3134.18	2956.97	3666.4	3793.05	4617.16	3863.06	5054.56	6045.7	2695.5	2742.03
1100	Mast4	11647.2	-0.876157	0.326784	7.73552	0.00541451	0.104618	34260	9921.58	16221.5	15160	8384.58	8275.87	7426.65	7973.11	13767.9	8355.44	10182.9	8094.1	8707.72	6329.58
1101	Mgst1	61.8767	1.27968	0.460332	7.72708	0.00543988	0.104918	38.7132	40.9728	29.6788	30.4441	37.4952	24.6814	32.1785	224.273	67.4246	72.7617	46.6504	65.0757	31.2457	124.679
1102	Naga	341.95	0.816312	0.298651	7.72721	0.00543947	0.104918	222.6	357.588	245.574	172.951	209.064	298.055	142.655	730.197	404.056	605.454	267.299	296.882	441.037	393.895
1103	Scd1	199.949	0.728796	0.256103	7.72526	0.00544535	0.104928	105.435	147.685	155.289	163.792	172.197	153.851	220.771	332.629	193.688	304.834	141.199	191.225	201.472	315.216
1104	A730090N16Rik	1081.87	-0.722408	0.270149	7.72305	0.00545203	0.104961	2573.86	1702.11	1143.7	964.067	539.186	632.469	1062.88	677.882	1462.73	1121.85	1162.14	792.886	715.138	595.322
1105	Sept14	160.961	-1.46462	0.560571	7.71945	0.0054629	0.105076	31.75	33.8943	397.911	288.995	313.686	154.871	571.909	0	6.42966	9.80121	3.47294	12.9706	279.9	147.856
1106	Lrp1	7324.57	-0.285583	0.103825	7.71728	0.00546947	0.105107	9837.58	10018.9	6186.99	6573.52	6610.56	6848.98	6430.3	8709.5	7703.59	7540.73	7045.3	7784.46	6595.47	4658.06
1107	Gm13562	260.774	-0.9364	0.35121	7.71154	0.00548689	0.105346	684.982	668.836	89.9835	117.165	101.025	239.979	160.458	225.253	319.48	166.938	493.145	195.928	122.915	64.7458
1108	Tmem45a2	199.618	-1.74673	0.671791	7.7073	0.00549981	0.105404	21.0917	51.5754	351.145	344.524	307.482	258.12	923.203	1.76526	16.1692	6.77895	0.698732	0.593087	284.168	227.334
1109	Trim13	198.997	0.885376	0.292602	7.70793	0.00549789	0.105404	86.0104	63.8119	138.898	153.374	211.35	326.861	247.446	195.591	188.534	140.879	231.765	248.16	248.309	304.969
1110	Sycp1	613.626	-0.989585	0.382139	7.70521	0.00550617	0.105431	103.92	109.56	1180.77	1121.7	1023.47	624.924	2222.76	17.8458	37.2668	35.5172	24.0179	43.7708	1331.29	713.953
1111	A330023F24Rik	8078.89	-0.386472	0.14036	7.6998	0.0055227	0.105497	12586.4	10844.2	9066.14	7041.14	7341.71	5509.19	6394.2	10048.3	9349.47	7559.18	7720.16	8386.23	5596.86	5661.35
1112	Atn1	345.788	-0.761289	0.259604	7.70204	0.00551584	0.105497	596.781	487.525	263.03	229.088	200.904	438.148	315.902	601.215	384.552	367.545	390.434	305.878	115.506	144.531
1113	Pcdh18	259.942	1.2493	0.434899	7.69738	0.00553011	0.105497	71.6115	65.0238	242.968	329.143	167.975	395.925	268.547	342.766	122.137	59.1259	107.92	309.545	846.296	310.201
1114	Tspyl5	559.742	0.461096	0.165343	7.69663	0.00553241	0.105497	431.127	431.769	583.116	543.768	396.833	586.096	449.753	569.755	566.734	448.452	671.263	775.639	671.68	710.401
1115	Zfp871	1877.13	-0.520909	0.186826	7.69597	0.00553442	0.105497	2461.64	2376.32	2474.74	2425.18	1722.5	1793.92	1672.57	1381.71	2028.56	1497.51	2351.7	1336.35	1266.34	1490.83
1116	H2-M9	28.5952	-2.12911	0.822851	7.69269	0.0055445	0.105594	1.02314	7.18387	52.9427	62.9966	38.4747	58.1851	105.262	0	0	0	0	0	22.2598	52.0047
1117	Itm2c	8248.36	0.521743	0.191915	7.68586	0.0055655	0.105899	6483.43	9042.29	4806.33	4666.74	6602.74	7959.28	6334.86	7223.72	10510.7	12824.8	9483.52	10185.3	10256.6	9096.8
1118	Mier2	1067.87	-0.379291	0.139938	7.67794	0.00558999	0.10627	1571.78	1610.53	1042.61	1007.55	712.761	1028.33	892.391	1116.1	967.937	1019.54	1040.46	1323.62	835.444	781.07
1119	Prrc2a	540.641	-0.494779	0.184966	7.66165	0.00564068	0.107138	1003.41	904.069	366.304	407.366	373.416	381.14	583.348	574.906	434.942	556.713	713.694	548.314	347.199	374.153
1120	4930550C17Rik	73.8698	-1.54194	0.602724	7.65603	0.0056583	0.107145	26.1733	57.6551	207.906	171.424	106.493	50.6181	159.674	15.3904	4.07554	3.01983	3.42425	3.32175	107.641	117.361
1121	Dtx1	875.018	0.688571	0.255411	7.65527	0.00566068	0.107145	865.655	1014.29	719.372	334.7	381.165	452.376	309.34	1915.84	1254.1	1228.09	1246.66	882.067	923.139	723.459
1122	RP24-497H15.1	63.0362	-2.77172	1.01471	7.65808	0.00565185	0.107145	3.03918	25.746	113.364	104.736	130.637	47.0521	262.786	0	0.656514	0	0	0	142.385	52.1046
1123	Tex9	702.462	0.546521	0.199008	7.6551	0.00566121	0.107145	696.095	532.553	546.508	531.906	534.14	519.629	550.397	954.801	943.647	943.833	596.825	843.083	1119.74	521.314
1124	Usf2	689.103	-0.472405	0.175663	7.64618	0.00568927	0.10758	1318.9	1329.32	436.382	336.165	500.37	400.071	457.744	863.223	857.688	779.578	1014.09	642.298	430.263	281.351
1125	2700089E24Rik	777.12	0.649211	0.222603	7.64352	0.00569766	0.107643	416.306	656.684	456.737	661.691	602.68	672.587	627.264	1592.45	852.53	919.938	966.091	945.047	680.187	829.49
1126	Atg3	1210.9	0.52546	0.182585	7.64149	0.00570406	0.107668	769.09	981.996	1087.39	970.055	884.688	1156.44	1100.35	1663.63	1446.17	1401.23	1520.91	1448.9	853.886	1667.8
1127	Tmed3	547.178	0.704027	0.24869	7.63627	0.00572061	0.107885	367.564	440.334	283.932	471.139	418.02	592.981	252.024	1029.66	626.861	578.157	582.613	828.618	538.564	650.032
1128	Acaa2	238.195	0.781545	0.288872	7.62612	0.00575291	0.108397	253.002	153.488	140.873	150.02	189.686	208.416	92.9184	532.692	243.054	295.898	232.049	237.614	317.301	287.726
1129	Dmrt1	375.515	-0.806981	0.297677	7.61914	0.00577522	0.108625	35.1683	75.216	874.467	603.171	726.442	741.677	1018.45	12.8894	30.797	29.9378	28.6162	30.5031	716.951	332.921
1130	Spock3	4391.6	0.706122	0.259198	7.61969	0.00577343	0.108625	2226.8	3053.25	2915.92	3645.31	4860.84	5581.89	4269.95	6022.24	3665.41	3340.72	2246.61	4656.93	9312.95	5683.61
1131	Selo	1243.61	0.730933	0.280438	7.61417	0.00579113	0.108828	1682.26	1383.87	849.295	582.833	410.658	358.264	560.972	1366.61	1702.15	2368.84	1300.75	2240.63	1340.6	1262.82
1132	Olfr1406	57.3118	-1.60544	0.623613	7.60525	0.00581986	0.109271	16.2914	44.9272	100.881	62.4451	93.0093	96.7922	220.041	3.09944	5.72373	8.8568	0	6.8676	97.1082	46.3217
1133	Gm17673	267.436	-0.981147	0.37602	7.60167	0.00583142	0.109385	109.701	144.213	630.088	451.652	422.819	258.176	765.346	41.8809	50.3123	21.1732	40.9052	62.9616	530.524	214.349
1134	Tmc7	988.663	-0.571045	0.21086	7.60019	0.0058362	0.109385	1302.49	1195.48	1171.61	952.55	1132.77	1246.21	1296.41	386.822	736.633	955.169	826.405	920.741	860.134	857.854
1135	Tram1l1	1052.38	0.717876	0.251074	7.59621	0.0058491	0.10953	504.471	828.127	696.042	794.775	982.39	1341.81	659.466	1880.47	1001.28	1227.2	934.575	1360.85	1336.93	1184.91
1136	1700123O12Rik	1644.43	-0.851599	0.322152	7.58818	0.00587521	0.109601	181.933	282.072	3251.41	2757.27	3338.84	1815.6	5998.53	132.474	132.713	56.4908	87.7078	85.6725	2915.16	1986.09
1137	Asb14	283.967	-0.903659	0.342143	7.58992	0.00586956	0.109601	263.506	129.235	515.69	459.187	312.791	344.278	854.027	66.1978	81.2644	108.282	79.7525	63.7985	497.59	199.943
1138	Bsn	4302.73	-0.675997	0.238073	7.59129	0.0058651	0.109601	5892.09	4664.44	4868.81	4538.39	4516.69	6232.08	5180.13	2428.04	4393.33	2536.52	6077.3	3325.04	3114.74	2470.59
1139	Gm29427	495.084	-0.925011	0.351602	7.58712	0.00587869	0.109601	824.964	753.011	637.181	827.794	440.828	310.813	741.985	393.783	415.22	107.194	395.357	255.715	431.538	395.797
1140	Tekt5	219.09	0.960664	0.349549	7.59294	0.00585972	0.109601	120.001	202.275	196.344	131.149	102.656	138.374	113.912	590.977	128.856	252.691	343.185	197.085	237.319	312.439
1141	Hormad1	216.821	-1.08867	0.414554	7.58176	0.00589619	0.109831	21.606	61.9356	465.958	412.351	522.664	247.919	631.242	5.21097	17.1834	13.3401	9.62546	21.5925	419.284	185.575
1142	Nmrk1	634.744	-0.643626	0.232922	7.57999	0.00590198	0.109843	1234.61	879.569	525.336	735.139	459.638	413.48	540.583	855.929	490.766	486.664	846.76	740.624	426.698	250.617
1143	Brinp3	9380.49	0.751473	0.268638	7.5714	0.00593017	0.110271	5903.93	5880.49	7735.97	8645.1	8011.34	10913.6	5544.33	7254.03	10900.5	10752.2	6599.01	17399.1	16916.5	8870.54
1144	Gpr161	758.04	-0.931385	0.361315	7.56271	0.00595883	0.110707	1949.36	862.362	1032.64	717.964	477.69	1223.95	629.203	415.938	462.983	632.588	318.825	573.558	389.769	925.726
1145	Asxl2	2428.69	-0.500651	0.182506	7.55189	0.00599472	0.11118	4641.44	3326.95	2516.21	2169.25	1786.15	1379	1579.31	2324.22	3072.24	3321.02	2854.15	2333.74	1452.08	1245.9
1146	Oxgr1	313.563	-1.31219	0.505452	7.55218	0.00599374	0.11118	120.208	86.0122	612.343	593.098	470.18	323.593	1227.52	50.6686	46.3222	13.7545	8.08695	10.7867	505.931	321.375
1147	Glb1	1528.61	0.578054	0.201122	7.54636	0.00601314	0.111424	820.304	1182.97	1432	1137.97	1308.09	1875.19	1171.82	1696.71	2053.93	2169.2	1468.16	1674.4	2020.88	1388.92
1148	Spns2	2348	-0.709127	0.262873	7.54411	0.00602065	0.111466	6195.94	4248.39	1252.39	948.84	1257.42	1161.2	1663.79	1549.3	2988.73	3870.77	3993.09	2039.85	676.15	1026.12
1149	Gm29260	828.161	-1.11163	0.42263	7.53838	0.00603983	0.1117	67.5402	139.95	1582.51	2463.73	1171.9	835.684	2924.45	22.9957	75.8223	14.6881	32.6365	30.5286	1229.72	1002.1
1150	Txndc15	1948.56	0.621587	0.22245	7.53719	0.00604381	0.1117	1272.48	1801.23	940.072	1329.7	1574.58	1935.4	1530.33	3553.49	1992.47	2378.85	1929.04	2860.31	1793.1	2388.82
1151	Pcdh8	792.489	1.10255	0.418656	7.53473	0.00605209	0.111756	713.958	342.551	604.662	451.361	386.415	878.948	364.499	572.554	511.047	319.875	1199.74	1726.61	1856.2	1166.42
1152	Fmod	51.8379	1.61494	0.563512	7.53043	0.00606655	0.111829	7.93822	37.5268	32.3967	16.9118	28.2334	19.0145	39.4186	143.397	84.6653	12.2759	40.4717	121.915	78.5514	63.0143
1153	Rnd3	397.902	0.602363	0.21391	7.53096	0.00606475	0.111829	217.066	272.098	358.676	376.876	498.244	360.381	353.083	416.196	496.771	347.947	302.166	517.374	685.381	368.372
1154	Nlrp5-ps	38.1331	1.4179	0.510708	7.52643	0.00608004	0.11198	32.3569	19.7577	24.2615	14.1872	0	8.31204	21.4337	95.1238	61.3734	52.2887	41.5897	90.8096	46.572	25.7967
1155	4922502D21Rik	24.1628	-2.02881	0.782411	7.52098	0.00609845	0.112184	12.0872	2.64812	37.5743	22.9733	45.6809	29.496	132.03	0.593732	1.95828	0.621464	0	0	18.4671	34.148
1156	Impad1	1379.53	0.466082	0.17065	7.52004	0.00610165	0.112184	1081.72	1435.96	879.172	910.299	1029.24	1321.95	1167.04	2293.21	1350.34	1737.27	1639.04	1459.92	1468	1540.32
1157	Igf2bp1	206.736	-1.46191	0.577362	7.51604	0.00611518	0.112335	100.695	103.654	549.738	330.068	429.969	155.285	488.213	2.33532	20.4488	10.1917	27.6065	16.4148	443.504	216.184
1158	Casd1	1154.45	0.473245	0.17565	7.5128	0.00612622	0.112441	898.522	1019.14	1046.02	796.686	1030.42	1319.69	886.582	1286.48	1268.9	1158	870.316	1485.43	1371.64	1724.44
1159	Itgbl1	1890.18	-0.739294	0.275537	7.50929	0.00613815	0.112499	3733.45	1864.66	3233.07	2541.98	1173.78	2206.64	1419.43	1111.58	1458.6	1687.8	1329.01	1845.81	1460.85	1395.91
1160	Obp2a	24.9659	-2.57829	0.968014	7.50876	0.00613996	0.112499	2.04418	22.4282	74.0106	29.1461	73.9611	41.7852	68.6295	0	5.96193	0	0	0	19.7555	11.8003
1161	Cdc25c	218.728	-0.847973	0.323829	7.48631	0.00621699	0.112664	121.843	71.9314	400.928	415.504	417.371	225.451	594.296	25.1393	24.5589	43.4742	38.9566	55.388	351.666	275.686
1162	Cdk6	1326.54	-0.976672	0.376064	7.49245	0.00619581	0.112664	1294.5	678.81	2062.19	2801.82	1449.12	1283.22	3931.27	263.646	387.091	231.872	231.751	667.936	1844.23	1444.03
1163	Ddx26b	3633.96	-0.497002	0.181975	7.48748	0.00621296	0.112664	7261.32	3733.27	3391.98	3652.1	2997.25	3110.62	2904.1	2794.98	3870.91	4053.04	4727.13	3764.46	2158.53	2455.76
1164	Gm12511	103.418	-1.48916	0.576706	7.48626	0.00621714	0.112664	67.2351	49.1791	237.151	175.382	216.377	109.067	297.216	27.1751	5.43084	7.24475	1.17344	16.9324	162.515	75.7715
1165	Gm15178	153.564	-1.22423	0.467296	7.48934	0.00620653	0.112664	320.246	377.777	138.625	197.936	83.5741	91.6405	209.666	19.3387	124.401	194.843	141.896	84.4324	107.863	57.6642
1166	Gm20714	112.851	-1.56174	0.589263	7.48604	0.0062179	0.112664	14.5894	15.9821	413.538	278.457	152.436	50.6287	395.441	3.22485	4.13642	0	1.91439	8.12491	135.939	105.505
1167	Gm20869	419.563	-1.98456	0.753022	7.48944	0.00620618	0.112664	0	5.31022	654.748	917.769	455.053	534.645	2373.03	0	0	0	0	0	633.342	299.985
1168	Mcf2l	6422.17	-0.491303	0.178628	7.49442	0.00618905	0.112664	8072.66	8488.98	7419.89	7780.27	6031.96	7187.78	5479.99	3536.47	6423.83	6418.6	7490.05	6097.69	4730.16	4752.11
1169	Olfr215	40.4358	-1.77979	0.696189	7.49792	0.00617701	0.112664	4.0816	4.47595	98.3154	70.7379	69.9811	52.0979	148.36	0	0	0	0	0	75.4723	42.5785
1170	Pltp	183.254	0.522854	0.197069	7.49514	0.00618656	0.112664	166.785	154.226	154.332	192.387	142.589	130.638	141.712	153.421	154.633	176.334	246.142	225.591	260.672	266.099
1171	Prpf4	882.379	-0.307618	0.112166	7.49308	0.00619366	0.112664	1021.52	844.105	1024.73	1090.06	977.768	989.302	983.756	672.059	821.32	678.42	710.9	916.775	833.03	789.562
1172	Rgmb	975.928	0.584699	0.214189	7.48709	0.00621428	0.112664	1134.68	706.665	674.944	549.677	644.407	589.906	679.759	1911.32	1070.93	843.868	1254.63	1680.83	962.184	959.203
1173	Rimbp2	6479.2	-0.908597	0.322196	7.4985	0.00617506	0.112664	8942.69	13085.1	5940.33	4871.27	5352.29	3694.57	10122.3	3348.22	7626.89	6267.1	11513.1	4272.71	3074.58	2597.55
1174	Depdc1a	181.637	-1.18681	0.439145	7.47669	0.00625028	0.112962	21.1777	14.574	228.911	400.227	360.2	208.485	843.828	6.24283	15.2152	3.26915	5.29513	3.59563	262.47	169.426
1175	Gabra3	2470.6	0.569488	0.208963	7.4785	0.00624399	0.112962	1757.58	1572.27	1679.82	2445.62	2253.17	3659.7	1902.65	2562.23	2118.86	1898.16	2386.67	3085.13	3074.75	4191.71
1176	Svil	884.015	-0.87949	0.340621	7.47822	0.00624498	0.112962	1878.3	626.621	1180.6	1175.49	824.548	809.719	1734.19	755.695	335.293	453.91	364.141	443.907	830.426	963.361
1177	Ccdc88b	183.091	-0.795907	0.29653	7.47161	0.00626796	0.113071	362.275	234.51	181.433	166.242	225.299	166.485	205.243	84.5955	162.581	187.666	243.036	103.146	158.492	82.2662
1178	Gm4117	395.903	-1.08298	0.417394	7.47254	0.00626471	0.113071	439.418	95.7602	651.394	685.695	544.293	328.509	1387.9	81.1282	71.4514	78.2285	99.5319	90.4398	647.163	341.731
1179	Mrgprb2	64.4771	-2.13211	0.831141	7.47036	0.00627229	0.113071	5.83594	38.8381	124.728	126.269	94.9208	83.9235	261.466	4.91378	0	0	0	2.97104	97.6245	61.1891
1180	Gm12756	83.0941	-0.71453	0.268351	7.46493	0.00629125	0.113182	163.358	121.212	98.9438	97.3662	53.9138	67.7518	68.1399	51.9838	57.1542	98.3023	97.4861	79.7723	52.9084	55.0236
1181	Mfsd3	217.484	0.558085	0.204173	7.46404	0.00629437	0.113182	213.716	203.518	154.378	132.931	114.087	162.333	132.121	360.455	264.559	420.614	221.998	247.71	234.426	181.922
1182	RP24-137C19.6	64.8441	-2.39569	0.929547	7.46435	0.00629328	0.113182	0	14.1755	99.8053	143.415	129.511	104.449	239.396	0	0	0	0	0.600899	105.337	71.1287
1183	Hsd17b6	151.474	-1.24641	0.493349	7.45922	0.00631125	0.113389	17.7333	48.3324	322.574	310.301	207.423	150.606	525.158	5.22705	9.5765	6.68937	6.20658	4.0975	351.993	154.724
1184	B530045E10Rik	680.482	-1.2852	0.507791	7.45516	0.00632549	0.113549	589.621	345.528	1351.91	1174.72	1105.02	501.819	2052.94	22.9569	170.381	100.753	160.085	52.3316	1153.6	745.073
1185	Txk	187.79	-1.08127	0.417622	7.44746	0.00635261	0.11394	28.2578	37.1218	453.507	293.079	329.945	200.746	686.062	16.6603	12.4258	3.11613	8.4789	7.79666	313.544	238.324
1186	Atad5	879.495	-0.584406	0.214806	7.44442	0.00636335	0.11394	1600.05	719.585	971.85	950.574	949.128	724.346	1291.31	697.069	682.767	858.946	707.902	827.085	779.845	552.473
1187	Vmn2r91	149.264	-1.40721	0.55006	7.44463	0.0063626	0.11394	17.1574	29.169	305.354	279.182	191.61	133.142	683.869	3.57024	8.5023	1.86974	7.06607	1.19954	273.876	154.133
1188	Gbp8	530.311	-1.1272	0.433524	7.43935	0.00638129	0.114006	48.8858	158.344	1064.02	1023.38	761.464	539.532	2175.32	49.4088	35.3142	39.1009	15.15	20.4797	898.565	595.383
1189	RP23-32A8.1	391.213	0.694	0.246883	7.439	0.00638252	0.114006	367.191	249.278	258.762	238.98	224.079	315.266	257.08	550.665	406.545	918.319	350.984	602.737	373.496	363.599
1190	Skint9	171.165	-1.61886	0.638485	7.43884	0.00638312	0.114006	18.6032	128.37	322.944	285.579	243.27	204.209	619.914	3.48984	9.31549	8.35483	2.36809	21.5631	295.893	232.431
1191	Mapt	11224.2	-0.445448	0.158798	7.43609	0.00639287	0.114084	18818	18186.1	5674.78	7016.4	8002.23	5887.26	7816.26	17782.4	15073.7	14850.6	16883.1	12216.4	5274.3	3656.98
1192	Gm20468	348.955	-0.666617	0.251872	7.43391	0.00640061	0.114126	434.311	315.118	672.485	536.347	398.795	295.45	513.373	189.589	144.851	247.007	265.632	152.643	359.907	359.867
1193	Gm16740	643.886	-0.737343	0.274779	7.42779	0.00642242	0.114419	819.777	1566.35	557.129	559.992	504.692	358.612	666.954	391.341	417.136	822.333	732.357	925.852	378.434	313.448
1194	Gm13083	33.7867	-2.05622	0.811303	7.4252	0.00643166	0.114488	6.13336	3.5882	99.8326	49.1817	35.6513	42.8836	137.526	0	0	0	0	0	55.6585	42.559
1195	Chd3	2889.17	-0.494927	0.188428	7.42176	0.00644397	0.114611	6039.45	5060.08	1799.23	1645.18	2012.51	2218.27	2104.74	2090.18	2889.32	3498.75	3898.2	3809.81	1680.62	1702.06
1196	Per2	2996.26	-0.641766	0.235725	7.4171	0.0064607	0.114812	3830.85	3353.69	3623.73	3981.53	3699.46	4053.05	3199.58	1505.24	2550.52	1333.12	3219.55	2791.09	1786.61	3019.57
1197	Lcn5	27.1334	-2.70545	1.00915	7.41476	0.00646909	0.114865	16.3134	26.8354	77.0585	35.3286	41.3644	36.7334	66.5779	0	0	0	2.13909	0	43.2558	34.2607
1198	Zfp433	480.647	-0.742927	0.270346	7.40894	0.00649005	0.115141	589.557	428.153	761.385	664.554	486.598	479.454	969.97	178.24	316.743	441.119	243.394	395.824	458.445	315.627
1199	Taf1c	726.544	-0.370322	0.134677	7.40361	0.00650931	0.115387	889.803	1009.19	676.577	693.329	562.937	815.898	652.591	719.059	706.695	767.464	908.635	773.322	571.787	424.331
1200	Ntpcr	380.127	0.573912	0.206862	7.39924	0.00652515	0.115571	287.849	246.706	230.201	302.806	417.12	365.17	376.952	552.315	339.169	503.264	326.358	453.046	399.501	521.327
1201	Gnao1	7525.98	-0.381787	0.141844	7.39397	0.00654429	0.115675	11802.4	12034.7	5901.02	4559.65	7055.93	5164.45	6111.08	8173.71	10225.7	8359.11	9761.7	6903.16	4479.16	4831.87
1202	Kmt2d	1955.36	-0.464697	0.175317	7.39313	0.00654733	0.115675	3316.2	3222	1348.77	1558.3	1621.52	1515.02	1811.84	2661.88	2215.54	1405.5	2119.88	1976.03	1516.47	1086.1
1203	Pde6a	271.622	-0.795423	0.300723	7.39519	0.00653985	0.115675	61.5554	104.282	592.608	479.768	439.522	335.972	847.951	24.9882	39.2354	49.8548	40.9779	41.3788	492.04	252.573
1204	Gpa33	137.507	-1.34576	0.523075	7.38861	0.00656381	0.11587	8.24176	73.9871	279.705	341.157	296.781	128.18	391.293	6.47877	7.12117	4.52365	17.9512	11.972	225.913	131.791
1205	Crybb2	68.2181	-1.47604	0.543093	7.38143	0.00659007	0.116044	32.545	24.9725	154.072	64.2462	192.404	60.2848	265.644	8.11226	11.0106	1.35292	9.20664	15.6295	77.7551	37.8172
1206	Foxo6	177.845	-1.00778	0.376211	7.38146	0.00658995	0.116044	343.897	415.314	173.533	94.8138	126.686	89.8218	220.864	54.0249	146.345	173.575	310.647	188.158	71.1112	81.0421
1207	Ormdl3	890.796	0.55972	0.197057	7.38293	0.00658459	0.116044	459.655	749.197	623.657	627.247	821.951	1042	829.496	1190.87	949.759	990.098	1194.21	1072.69	858.803	1061.5
1208	Ksr2	5730.52	-0.503257	0.187717	7.37629	0.00660894	0.116207	10589.9	7294.59	6282.3	5006.43	5199.04	5208.2	3559.43	6774.34	5331.18	4653.27	6915.83	5778.1	4595.16	3039.53
1209	Zkscan4	95.3142	1.25831	0.486511	7.37592	0.00661028	0.116207	67.1071	110.13	75.7396	28.3003	12.7972	8.59242	56.5291	131.181	177.544	117.266	164.602	136.85	102.392	145.368
1210	Esp16	50.6875	-2.04414	0.805621	7.37132	0.00662722	0.116377	10.4805	17.499	79.7736	56.7108	88.5026	41.174	276.617	0	2.26409	2.69103	0	0	72.1411	61.7712
1211	Gm12064	1065.2	-1.06863	0.377882	7.36557	0.00664846	0.116377	1451.29	2189.61	1411.05	1144.57	1056.4	652.64	1023.35	320.533	1685.14	767.293	1568.37	791.425	266.17	585.019
1212	Gm7682	22.6015	-2.67559	1.02876	7.36993	0.00663236	0.116377	1.91369	12.9143	38.2688	40.1307	37.1644	17.1069	108.586	0	0	0	0	0	35.4378	24.8986
1213	Slc39a14	1284.68	-0.596368	0.219144	7.36644	0.00664523	0.116377	2667.54	1709.67	792.417	758.367	1095.32	1341.28	1017.41	1510.87	1538.95	1992.79	1320.42	926.396	647.696	666.332
1214	Slc9a3r1	136.101	0.856367	0.324077	7.36441	0.00665276	0.116377	51.6259	160.166	88.1398	143.293	99.782	78.084	67.3461	167.298	152.464	200.419	116.346	174.31	137.007	269.14
1215	Zscan4f	70.7854	-1.84585	0.728102	7.36479	0.00665133	0.116377	11.8257	25.4079	215.021	111.213	167.644	34.5422	226.372	3.96947	3.18506	2.66097	0	0	137.834	51.3196
1216	Chrac1	361.051	0.396009	0.145624	7.3597	0.00667018	0.11649	308.352	276.799	288.827	316.659	403.539	273.504	380.38	441.79	356.763	369.114	334.909	437.869	410.905	455.305
1217	Rhox7a	64.8289	-1.66354	0.661388	7.36022	0.00666825	0.11649	28.3344	35.4724	132.873	87.7014	81.7436	107.289	191.504	2.38595	5.90211	0.624347	4.2492	1.20227	163.261	65.0623
1218	1700061I17Rik	82.8264	-1.57806	0.621003	7.34861	0.00671147	0.116573	43.9979	16.9257	180.554	149.744	152.568	96.2511	282.226	5.12545	1.25204	1.19263	2.02866	16.0715	127.841	83.7932
1219	2810049E08Rik	127.787	-0.786268	0.295961	7.34694	0.00671772	0.116573	222.739	169.008	116.233	170.438	189.105	104.451	123.199	54.0924	123.401	110.395	154.379	69.2486	84.6356	97.6922
1220	Cwc15	668.722	0.692038	0.249031	7.34939	0.00670855	0.116573	305.522	597.928	369.679	495.968	845.949	504.9	576.544	1100.56	706.489	787.976	721.962	720.54	661.717	966.369
1221	Gm5441	3404	-0.495768	0.184639	7.34533	0.00672372	0.116573	4141.92	5635.26	3688.93	3174.54	2752.71	2479.06	4377.92	3026.09	3668.37	3138.96	4177.63	2484.73	2518.18	2391.66
1222	Mecp2	2573.26	-0.355631	0.132777	7.35061	0.00670399	0.116573	4403.66	3828.07	1707.42	1746.18	1785.49	2056.67	2198.68	2829.61	2882.31	2992.96	3827.4	2610.95	1417.74	1738.52
1223	Plekhg5	3088.99	-0.883141	0.334947	7.34701	0.00671744	0.116573	7935.33	4576.31	3007.06	2290.27	2053.7	2542.03	3116.48	865.232	3085.18	4408.13	3774.11	2266.92	1316.25	2008.84
1224	Rfx1	913.345	-0.470658	0.180834	7.34434	0.00672743	0.116573	1794.21	1644.61	530.405	640.871	649.596	588.16	790.636	915.327	1073	1096.73	854.354	1055.67	704.702	448.571
1225	RP23-52N17.2	22.6249	-1.90846	0.756587	7.3445	0.00672683	0.116573	6.08565	14.2371	45.1042	48.914	39.7496	19.2927	79.0784	0.597629	2.7346	0	0.709336	0	33.2055	27.0399
1226	Trpm2	1584.76	-0.540228	0.19772	7.35649	0.0066821	0.116573	2013.22	2052.45	1774.77	2326.86	1379.56	1863.95	1274.92	1963.48	1374.07	1625.5	1188.25	1049.28	1170.05	1130.34
1227	Zfp626	347.136	-0.781529	0.289268	7.34371	0.00672978	0.116573	407.29	297.497	625.453	414.387	357.882	416.34	734.661	197.801	256.734	198.373	216.473	127.901	445.68	163.426
1228	Fam160b1	364.636	1.15434	0.369043	7.34081	0.00674066	0.116616	147.387	118.249	308.962	301.335	303.016	238.216	342.043	206.298	913.53	427.689	402.655	632.544	324.686	438.289
1229	Prelid1	913.663	0.506985	0.189441	7.34012	0.00674322	0.116616	674.635	1083.35	654.205	727.437	600.732	717.419	529.149	1293.56	1107.92	1328.61	1110.76	995.249	696.978	1271.27
1230	Ak3	1514.23	0.558877	0.211398	7.3284	0.00678736	0.116783	1120.93	1422.72	1083.2	954.682	1334.55	1796.33	1070.12	2064.26	1765.73	1351.57	1646.96	1393.9	1602.67	2591.61
1231	Bcdin3d	56.6062	1.11289	0.410158	7.32606	0.00679619	0.116783	35.6056	34.9936	11.6948	23.6124	65.5113	47.5969	33.1772	120.747	78.7309	34.514	78.0823	70.6428	90.7671	66.8111
1232	Gm27042	203.759	-0.765363	0.278114	7.32588	0.00679685	0.116783	245.884	250.728	323.581	362.479	172.289	208.789	219.139	178.004	215.98	145.517	168.685	82.824	170.302	108.421
1233	Gssos1	108.478	-0.855677	0.318415	7.33529	0.00676137	0.116783	230.858	154.315	105.26	93.0355	112.898	80.0624	110.869	90.8469	161.547	81.6699	139.202	43.6311	67.5533	46.9394
1234	Klk14	24.5075	-2.19853	0.863332	7.33117	0.0067769	0.116783	11.9998	22.8005	40.1144	34.7696	49.2013	37.1524	78.2125	0	0	2.95396	2.09854	0	49.8521	13.9506
1235	Rtf1	1606.39	-0.40885	0.152255	7.33217	0.00677314	0.116783	2790.99	1978.83	1272.41	1449.53	1420.78	1321.02	1466.99	1433.29	1732.9	1839.52	2155.17	1445.56	917.945	1264.5
1236	Trim41	448.71	-0.501543	0.189362	7.33401	0.00676619	0.116783	781.671	790.393	232.109	368.758	363.459	279.605	443.682	463.105	509.112	521.231	585.203	407.703	227.405	308.509
1237	Ttc19	5368.81	0.611656	0.224123	7.32622	0.00679559	0.116783	6406.99	5672.73	2064.74	1946.78	2177.54	1562.45	2005.96	5612.33	9910.18	12076.2	9190.15	10747	1829.06	3961.22
1238	Fabp1	30.17	-2.08366	0.826782	7.32283	0.00680842	0.116887	2.03391	8.91807	52.8904	30.7535	48.6198	53.1102	141.91	0.599297	0	0	0	0	44.5232	39.0223
1239	Gm17215	374.126	-2.20418	0.806568	7.31981	0.00681986	0.116989	20.3664	30.8719	493.294	223.844	211.303	334.018	3449.18	0	2.03045	6.77205	1.09684	14.896	279.868	170.224
1240	Gm15932	85.2628	-1.25652	0.469548	7.31642	0.00683272	0.117115	54.6404	89.5587	267.265	146.18	109.007	73.5748	174.304	42.3475	18.3606	14.9835	48.1542	13.2241	111.321	30.7589
1241	Gm5751	270.911	-0.727342	0.268467	7.31161	0.00685104	0.117334	583.312	443.602	239.135	197.833	160.079	107.136	259.622	279.147	328.576	260.64	339.286	366.11	162.749	65.5291
1242	Gsr	1020.34	0.525957	0.193164	7.3082	0.00686408	0.117463	759.844	951.283	822.896	884.853	720.781	569.737	1005.11	1602.93	869.064	1153.27	1196.04	1505.77	1029.81	1213.4
1243	Sbf1	2135.69	-0.62813	0.240588	7.30538	0.00687484	0.117553	4399.39	3012.21	1897.99	1534.39	1731.43	1926.22	2490.98	1799.25	2159.07	2488.32	2343.64	1113.62	1849.24	1153.93
1244	Gm15318	44.4671	-1.80773	0.71659	7.29512	0.0069142	0.117842	5.06409	6.21271	102.797	81.6541	116.336	37.8558	144.357	0	0	1.24987	0	0	87.9258	39.0878
1245	Lrrc20	1042.15	-0.478542	0.178118	7.29577	0.0069117	0.117842	976.944	1403.9	1398.67	1220.04	1134.25	1001.28	1467.06	866.842	782.916	707.53	1142.35	648.692	972.557	867.079
1246	Pqlc3	376.093	-0.69577	0.256768	7.29375	0.00691951	0.117842	314.092	744.371	423.261	264.316	399.793	502.563	469.018	377.34	213.991	341.546	420.174	290.063	250.949	253.826
1247	Rnd2	386.179	1.0973	0.417218	7.29547	0.00691285	0.117842	345.497	362.513	137.117	135.295	142.498	135.841	204.39	1558.41	259.64	324.14	293.661	736.422	428.737	342.336
1248	Slfn14	53.7081	-1.91447	0.761598	7.29662	0.00690843	0.117842	8.23904	7.95101	112.301	99.728	67.5684	63.6365	235.802	0	0	0	0	2.17543	104.161	50.3509
1249	Lrrc7	28501	-0.600392	0.229779	7.28303	0.00696091	0.118453	67403.2	45950	19740.6	20393.5	18131.8	18067.4	21742	17195.6	33151	34052.1	42971.4	29348.8	19083.8	11782.2
1250	8430436N08Rik	67.379	-1.77703	0.704867	7.28105	0.00696857	0.118488	3.0349	7.97721	128.467	89.3663	83.3536	91.0639	344.776	0.59635	0	0.624343	0	0	104.022	90.0248
1251	Acmsd	143.052	-1.30788	0.524337	7.27721	0.00698348	0.118647	78.7381	42.4382	293.235	265.25	241.949	154.622	420.593	4.7612	27.4746	3.73999	10.6009	11.3976	270.117	177.815
1252	Cd81	4519.76	0.540446	0.1984	7.26944	0.00701377	0.119018	3677.51	4077.83	2793.91	2746.28	3570.84	4562.17	3094.08	8357.85	4563.51	5856.63	4236.51	6380.25	4455.57	4903.75
1253	Gm14569	178.931	-1.56585	0.582679	7.26873	0.00701655	0.119018	23.3903	26.7875	258.764	886.91	204.265	118.711	631.283	10.6082	8.74468	7.77804	10.0778	0	208.829	108.884
1254	Gm4981	49.0832	-2.83092	1.04686	7.26492	0.00703143	0.119084	11.3827	30.0366	98.143	90.0836	78.7475	55.8212	168.577	0	0	1.27013	0	0	110.792	42.3119
1255	Mcfd2	1114.86	0.659356	0.241151	7.26487	0.00703162	0.119084	784.512	927.251	702.295	781.934	779.535	1295.33	658.655	2197.74	1109.92	1363.02	1217.1	1273.71	933.955	1583.11
1256	Pcdh12	87.2113	-1.93729	0.733063	7.26125	0.00704582	0.119229	2.09636	63.5776	191.64	184.495	193.415	64.1967	344.628	5.89717	13.7082	2.05189	6.99651	1.25543	115.192	31.8076
1257	Gm10283	286.923	-1.04622	0.410316	7.2546	0.00707196	0.119386	63.5723	49.4883	554.819	495.204	423.686	347.246	1145.73	22.6079	14.386	15.5794	6.35853	29.9841	530.47	317.798
1258	Gys2	220.048	-1.36426	0.53534	7.2559	0.00706683	0.119386	93.1249	130.723	408.053	266.682	260.8	198.72	1058.03	6.50641	52.2955	33.1482	34.7305	13.1163	245.598	279.145
1259	Ndp	88.4794	1.18122	0.43875	7.25604	0.0070663	0.119386	38.4541	58.6327	40.0967	89.6466	44.8413	71.6142	61.6225	144.502	50.111	66.2153	55.8994	238.371	180.801	97.9034
1260	Dusp26	1209.87	0.588608	0.218287	7.24885	0.00709464	0.119485	958.728	1145.12	933.015	716.429	900.753	1023.92	752.448	2681.62	1230.49	1277.29	1248.51	1462.69	1202.63	1404.55
1261	Il9r	36.763	-3.02348	1.107	7.2492	0.00709324	0.119485	6.33882	153.538	46.1624	61.5391	61.8971	40.7195	60.751	0.934164	0	5.37899	0	0.470744	63.0378	13.9148
1262	Ranbp9	3054.1	-0.619338	0.230383	7.2496	0.00709167	0.119485	4139.52	6900.5	2025.35	1874.97	2018.04	1868.63	3300.92	2762.4	3381.75	2952.79	5466.72	3136.08	1330.53	1599.21
1263	0610009B22Rik	254.54	0.561694	0.210251	7.24571	0.00710706	0.119599	172.204	263.419	163.367	171.436	225.265	243.367	177.774	439.711	220.451	303.261	304.91	272.655	296.592	309.143
1264	Gm29587	886.251	-0.888757	0.340454	7.24133	0.00712444	0.119797	2067.77	1726.69	765.792	802.221	508.37	529.662	826.909	225.903	1098.21	1193.12	1079.27	696.839	465.321	421.417
1265	RP23-79H24.3	72.0982	-2.80326	1.07081	7.23298	0.00715762	0.120259	0	22.2131	113.424	126.355	162.269	193.41	193.943	0.597602	0	0	0	0	120.156	77.0077
1266	Gaa	7712.44	0.976338	0.375106	7.22422	0.00719266	0.120467	5618.59	4615.11	7737.94	4953.2	4298.26	9175.78	2635.32	14473.8	6152.26	6413.61	4707.12	9585.37	20334.9	7272.83
1267	Gm3839	290.882	-1.50302	0.570524	7.22731	0.00718026	0.120467	37.1747	147.932	621.492	577.826	563.348	282.193	1139.56	45.7189	25.8458	50.6424	5.60229	4.94545	266.138	303.927
1268	Kctd16	14322.1	-0.928935	0.366543	7.22487	0.00719005	0.120467	47269.8	19507	7544.42	10207.9	12061.1	6352.56	20157.7	6338.54	12311.8	9536.94	15225.1	16745.1	7504.45	9747.36
1269	Zfp706	1440.41	0.579664	0.210599	7.22651	0.00718349	0.120467	878.025	1130.81	1171.65	1056.78	1553.06	1602.2	1009.31	1947.47	1463.43	1452.32	1915.08	1530.56	1153.86	2301.17
1270	2410012E07Rik	220.32	-1.17123	0.468285	7.22049	0.00720761	0.120622	55.5576	58.4008	468.436	360.638	466.079	203.655	711.309	13.6968	11.1282	30.5568	6.36416	6.60239	440.891	251.168
1271	Clint1	2286.36	0.565806	0.218875	7.21355	0.00723554	0.12099	2696.04	2247.55	1479.63	1404.19	1371.03	1162.31	1662.72	2959.15	2870.67	1691.8	3312.84	3955.19	2206.21	2989.68
1272	Pcsk1n	2140.45	0.808909	0.300076	7.21221	0.00724094	0.12099	1780.47	2300.97	613.004	638.612	1159.33	1301.04	973.744	6473.88	2113.2	3694.44	2635.4	3006.85	1991.83	1283.45
1273	Ryr2	20633.8	-0.490942	0.186225	7.20943	0.00725217	0.121082	36157.8	28137.3	19237.1	17330.5	16901.1	15532.9	22879.6	14700.5	27011.3	20044.2	23424.1	18728	17169.6	11619.8
1274	1700015G11Rik	32.1048	-1.97206	0.788069	7.2035	0.00727615	0.121294	11.3546	40.0295	63.1041	54.5532	50.3071	27.4637	113.618	0.557523	3.06622	0.582864	0	7.30227	42.4403	35.0873
1275	Fmnl2	7556.41	-0.473214	0.180248	7.20347	0.00727627	0.121294	16256.8	9400	5084.73	4752.99	6384.19	5218.61	8008.82	8456.97	7198.63	8454.72	8456.06	8590.85	4695.01	4831.36
1276	Ell	2111.52	-0.379107	0.14341	7.19872	0.00729555	0.121449	3793.8	2173.71	1927.56	1957.75	1945.23	2152.68	1757.3	1971.52	2035.25	2314.01	2304.73	1991.82	1644.62	1591.25
1277	Pex6	891.659	0.601345	0.231326	7.19837	0.00729697	0.121449	1406.3	868.199	340.925	355.603	271.064	387.29	386.045	1181.33	1101.97	1886.13	1242.93	1783.62	465.14	806.682
1278	Gm13802	51.5011	-1.4062	0.552821	7.19637	0.00730512	0.121489	18.4042	14.5131	107.209	185.623	69.2545	74.2579	103.54	1.0849	4.17433	9.08623	0.644073	2.73349	90.6342	39.8553
1279	Vmn2r63	214.886	-1.10042	0.421705	7.18819	0.00733851	0.121949	19.1804	33.5982	403.571	357.769	403.227	277.493	914.493	8.33234	15.7003	6.23345	2.12024	14.3974	298.609	253.676
1280	Rnf44	480.021	-0.373216	0.138409	7.18533	0.00735021	0.122048	694.872	662.701	337.493	384.313	469.937	416.251	434.083	446.028	579.398	567.018	652.226	469.93	309.676	296.374
1281	Gpx5	90.0411	-1.86343	0.747185	7.18217	0.00736315	0.122162	29.0328	29.6891	180.006	151.012	143.288	121.721	311.632	0	7.52448	3.57963	0	1.14924	156.802	125.139
1282	Kcnj10	200.473	1.31645	0.437878	7.18085	0.00736859	0.122162	80.2013	86.2097	129.453	53.5745	178.376	93.5823	148.989	485.466	181.082	535.841	139.359	313.4	113.316	267.768
1283	Gm12596	25.381	-1.93153	0.767442	7.17846	0.00737842	0.122163	47.3439	8.08101	53.4373	45.4986	33.728	28.7131	72.1492	1.08622	0.597258	0.56812	2.57888	10.9453	29.1595	21.4472
1284	Pkd1l3	916.315	-0.690967	0.263973	7.17664	0.00738589	0.122163	829.075	454.773	1819.89	1457.78	1252.51	1273.58	1839.3	199.32	500.881	286.974	382.838	374.369	1373.98	783.131
1285	Vat1l	1740.61	1.45654	0.511796	7.17762	0.00738186	0.122163	513.929	557.796	1359.39	1312.95	878.892	2852.72	1088.06	5406.73	836.295	510.206	794.305	1757.69	2719.2	3780.41
1286	Grb2	2522.13	0.476755	0.177935	7.16757	0.00742333	0.122502	2435.67	2552.74	1583	1264.88	1818.34	1561.44	2126.85	4304.33	3006.47	3214.41	3608.46	3162.63	1715.1	2955.44
1287	Kctd14	72.736	-1.4633	0.576735	7.16932	0.00741607	0.122502	29.2342	131.57	83.7604	82.4203	90.1731	81.7838	281.84	25.4539	35.3391	7.87627	5.80775	15.927	87.7975	59.3204
1288	Sipa1l1	9593.1	-0.78163	0.290847	7.16749	0.00742366	0.122502	19596.9	11201	7670.89	6991.91	10122.6	9286.41	13419.5	3549.19	9044.38	8466.57	13421.7	10539.7	5284.25	5708.36
1289	Alg2	1779.46	0.705197	0.254918	7.16068	0.00745188	0.122872	957.467	1260.89	1355.9	1140.9	1780.8	2388.3	1176.58	3338.97	1949.31	1668.21	1586.25	1861.07	1986.12	2461.63
1290	Cyp2ab1	72.021	-1.57597	0.584178	7.15561	0.00747298	0.122934	15.9665	23.0382	92.6823	95.9443	98.8814	57.0547	479.637	9.41258	3.04319	12.1748	3.2872	2.79021	73.6511	40.7315
1291	Rex2	274.954	-1.81514	0.72341	7.15783	0.00746373	0.122934	16.4407	148.013	467.739	429.497	383.506	366.651	1236.54	16.9627	9.0559	3.5532	0	11.7239	489.378	270.297
1292	Stx16	1993.28	-0.402588	0.150878	7.15603	0.00747124	0.122934	2886.02	2980.31	1536.6	1731.37	1503.03	1611.67	2107.47	2734.64	1935.37	1659.18	2473.79	2144.25	1413.26	1188.91
1293	Gm4673	53.2397	1.50971	0.549749	7.15373	0.00748084	0.122968	16.4466	25.0156	50.5034	49.4724	18.3639	55.8721	9.22266	13.8138	62.5284	67.64	43.7007	143.5	98.2027	91.0745
1294	Phf2	535.055	-0.52182	0.204182	7.15226	0.00748696	0.122974	917.814	1178.92	376.288	313.677	374.266	326.898	489.598	575.368	455.728	671.545	635.984	498.569	388.13	287.981
1295	Gm884	344.752	-1.14241	0.445	7.15071	0.00749341	0.122985	99.5122	51.1737	701.802	697.745	568.366	298.502	1384.51	36.6397	30.6538	29.7867	7.79287	13.2292	576.519	330.3
1296	Zp1	50.37	-2.04785	0.808869	7.14833	0.00750337	0.123053	50.2999	32.4121	135.338	93.8806	83.1565	52.2958	84.6972	2.94447	3.88532	4.92904	0	0	94.9732	66.3672
1297	Tmc2	495.419	-0.792227	0.303945	7.14682	0.0075097	0.123062	197.785	222.704	999.269	857.718	840.132	493.714	1534.08	150.524	95.4729	60.4491	98.2059	113.342	825.436	447.042
1298	A230077H06Rik	824.872	-0.804429	0.309188	7.14368	0.00752285	0.123077	1773.96	1108.34	688.458	1246.8	591.209	1089.56	439.207	399.417	685.416	595.012	895.841	947.5	448.675	638.801
1299	Pogz	1433.38	-0.462892	0.180958	7.14443	0.00751971	0.123077	2752.17	2205.9	1002.68	1482.16	960.556	1161.33	1257.11	1513.56	1579.46	1165.17	1395.05	1422.63	1178.71	990.812
1300	Tgm4	386.747	-0.926725	0.360865	7.14246	0.00752799	0.123077	672.889	226.981	550.776	489.74	575.915	407.574	814.319	87.3872	150.912	143.079	329.94	190.8	453.479	320.661
1301	4930448H16Rik	41.6104	-1.22947	0.489301	7.1387	0.00754377	0.123184	12.1581	23.98	86.0195	61.4746	72.9855	48.9941	139.696	1.19431	6.56604	3.12426	4.96254	4.81413	71.6711	44.9053
1302	Sh3bp1	973.609	0.582111	0.210922	7.13814	0.00754613	0.123184	711.946	1143.91	341.36	484.312	498.03	597.662	588.614	1619.63	1245.24	1550.6	1528.37	2012.07	514.525	794.259
1303	2310015D24Rik	29.1678	-2.48581	0.976317	7.12743	0.00759136	0.123267	21.4999	11.0364	60.7234	57.974	25.1917	21.3908	142.325	0	4.16995	0	0	0	37.2912	26.7463
1304	Fam58b	221.893	0.698643	0.255908	7.12689	0.00759364	0.123267	180.984	164.252	102.92	125.967	228.606	190.529	119.405	379.83	207.029	266.352	283.404	403.083	199.943	254.194
1305	Gm10309	471.104	-0.929326	0.367701	7.12735	0.0075917	0.123267	1315.74	798.161	478.45	547.272	310.7	330.793	264.422	207.158	443.734	490.415	628.67	206.956	182.924	390.063
1306	Gm14692	56.5392	-0.950804	0.361937	7.12595	0.00759762	0.123267	25.2902	27.48	96.6484	98.5024	103.314	66.4364	185.109	10.1372	19.0114	9.98736	5.66401	12.6202	81.6504	49.6979
1307	Gm14715	20.9089	-2.08033	0.760525	7.12983	0.00758119	0.123267	11.5989	4.74234	37.964	112.427	17.584	24.9267	51.6823	0	3.50772	4.77256	1.0825	0	16.0963	6.33993
1308	RP24-150C17.1	147.321	-1.73611	0.700499	7.12799	0.00758896	0.123267	23.9989	40.2952	248.235	245.529	259.02	163.576	588.667	0.589499	4.53602	9.25915	0	1.78244	294.124	182.886
1309	Sectm1a	85.1463	-1.59116	0.645923	7.1273	0.00759188	0.123267	20.7885	25.1219	224.614	315.609	161.754	58.8942	125.885	0.51221	5.06767	1.60881	6.08181	2.58116	194.685	48.8461
1310	Treml1	26.1126	-1.91465	0.741603	7.13026	0.00757936	0.123267	2.03025	2.66947	52.9315	44.6673	73.1546	38.872	94.7722	0	0	0	0	0	45.8207	10.6588
1311	Ntsr2	419.161	0.926914	0.353755	7.11937	0.00762554	0.123626	185.979	605.731	290.11	214.612	102.081	170.013	154.965	806.936	553.11	931.219	321.988	733.649	367.005	430.855
1312	Mill1	75.1894	-1.54462	0.611144	7.11293	0.00765299	0.123976	19.1627	15.0193	191.215	161.567	137.875	98.0891	228.116	0	1.30716	0.622633	6.35423	7.79065	132.304	53.229
1313	Gm12569	94.5072	-2.27236	0.906866	7.11102	0.00766115	0.124014	0	12.2902	245.592	119.094	163.805	96.3216	426.589	0	0.649338	0	0	0	174.247	84.513
1314	Gm9951	25.0372	-2.84455	1.09385	7.10825	0.00767301	0.124111	40.5191	4.94124	52.615	31.0204	36.8723	11.3682	109.746	0	0	1.73863	0	0	37.8453	23.8548
1315	Srrm4	3690.26	-0.578133	0.2253	7.10273	0.00769667	0.124399	7498.44	6384.64	2986.63	2586.34	3498.95	2604.9	2525.37	2456.83	5003.55	5087.66	3661.39	2681.36	2150.59	2536.98
1316	Csf3r	124.034	-1.24094	0.493146	7.09732	0.00771993	0.12468	97.0849	114.48	131.262	373.093	132.05	184.987	275.605	10.0648	11.2154	44.3826	23.2928	54.714	92.1791	192.065
1317	C77370	1489.45	0.629754	0.236094	7.08339	0.00778016	0.125558	1392.03	1415.72	1144.91	1000.81	841.566	849.697	601.391	1265.03	1892.6	1827.23	3110.85	2763.59	1535.18	1211.67
1318	Atp8b1	1301.6	-0.906728	0.353428	7.08144	0.00778864	0.125599	1161.69	1122.64	1924.72	2267.43	1823.79	1667.31	2974.58	214.438	902.049	725.229	337.772	262.075	1644.36	1194.25
1319	Ninl	1015.72	-0.992173	0.39279	7.07528	0.00781545	0.125936	2898.3	1058	826.871	666.333	913.346	819.684	2006.39	295.935	1002.49	604.785	905.86	754.685	914.587	552.779
1320	Arhgef1	2000.97	-0.436208	0.164794	7.06641	0.00785425	0.126355	2964.89	2908.46	1455.28	1911.43	1481.27	1812.3	2197.15	2692.91	2039.77	2487.38	1684.67	1700.12	1373.21	1304.67
1321	Ctsb	6051.35	0.791963	0.285942	7.06605	0.00785581	0.126355	2834.54	4673.58	3665.59	3540.71	5449.34	6801.92	4958.11	13657.6	5729.13	7257.93	4547.49	7341.92	6865.45	7395.62
1322	Tnfrsf26	192.04	-1.23525	0.492896	7.06527	0.00785926	0.126355	12.6391	113.004	494.494	375.293	279.679	200.94	605.788	17.7683	25.2016	9.60337	14.2925	13.8647	341.263	184.73
1323	Prrt1	331.333	-0.672967	0.246736	7.06031	0.00788104	0.126609	493.641	682.354	122.811	227.604	245.306	177.505	352.383	393.506	375.123	421.482	530.366	370.978	110.378	135.225
1324	Cnnm2	1971.97	0.487819	0.18263	7.05402	0.00790875	0.126958	1266.6	1702.22	1844.06	1290.19	1956.37	2076.87	1876.17	2935.41	2058.67	1541.68	2192.99	1902.54	2600.83	2363.02
1325	Arhgap17	1915.3	-0.846397	0.337493	7.0367	0.0079856	0.127775	6052.66	1732.82	1484.76	1608.37	1900.92	1187.04	2476.5	1055.48	1548.17	2086	1896.59	1056.05	1454.57	1274.3
1326	Gpr56	662.089	1.04971	0.416898	7.0378	0.00798071	0.127775	437.782	544.525	628.633	415.495	356.08	577.9	180.76	1402.43	645.49	398.135	426.192	746.483	1896.62	612.724
1327	Olfr911-ps1	47.882	-2.16094	0.843497	7.03671	0.00798557	0.127775	4.83129	12.8267	135.163	74.9808	65.9245	79.9277	155.856	0	0	2.93989	0	0	26.2469	111.652
1328	Tmprss11c	199.361	-1.30875	0.520932	7.03578	0.00798971	0.127775	18.1655	19.4445	458.044	273.028	291.048	251.959	897.498	1.19001	8.50177	6.85545	3.53285	1.19948	377.991	182.598
1329	Trpm1	626.542	-1.11298	0.447353	7.03998	0.00797098	0.127775	81.6449	214.018	1481.64	1127.44	1160.31	671.598	1942.39	16.4136	67.1836	67.5866	20.8358	37.6528	1256.62	626.261
1330	Dicer1	1112.04	-0.499971	0.195857	7.02709	0.00802857	0.127969	2483.18	1325.38	904.787	989.6	1042.63	755.801	960.092	1076.73	1290.45	1040.59	986.556	1096.15	934.481	682.162
1331	Ebf4	836.518	-0.821281	0.314531	7.02239	0.00804966	0.127969	1868.4	1278.14	982.369	723.805	641.062	506.856	745.735	1594.18	571.625	932.416	436.906	538.36	456.757	434.645
1332	Hexdc	1575.81	-0.417484	0.16101	7.02232	0.00804999	0.127969	3071.84	1945.81	1145.76	1483.31	1190.98	1400.83	1253	1523.53	1752.62	2084.39	1662.96	1374.89	1109.05	1062.3
1333	Mbd3	695.047	0.404818	0.153326	7.02627	0.00803223	0.127969	576.948	790.729	439.842	584.909	492.567	618.234	420.361	781.602	862.235	925.223	882.642	963.193	581.706	810.465
1334	Olfr648	25.9371	-2.52455	1.01357	7.03003	0.0080154	0.127969	0	11.0275	28.0597	23.8012	47.6136	78.355	111.466	0	0	0.484618	0	0	27.7544	34.557
1335	Rpp38	252.777	0.53894	0.20443	7.02381	0.00804327	0.127969	151.196	245.996	165.801	176.425	238.524	271.211	236.401	248.732	232.625	238.211	331.558	351.297	328.033	322.868
1336	Tmprss2	211.994	-1.85062	0.747119	7.02727	0.00802774	0.127969	201.49	22.1053	506.693	337.433	345.544	188.845	738.257	16.7387	21.9755	4.38299	0	12.1851	359.221	213.042
1337	Trpc5	2876.44	-0.606069	0.236034	7.03062	0.00801277	0.127969	5115.73	3067.67	3627.35	3417.59	3567.55	3231.15	1997.57	2209.36	2763	2326.71	2659.75	1324.16	2632.66	2329.94
1338	Cnbd1	828.408	-1.03578	0.411219	7.01725	0.00807279	0.128178	60.5269	159.011	1802.26	1570.9	1219.81	876.026	3315.17	36.2817	64.0635	21.1837	21.896	44.365	1527.3	878.911
1339	Dyrk1a	3165.94	-0.40769	0.160236	7.01673	0.00807517	0.128178	7547.53	4979.05	1650.21	1902.46	2035.89	1693.86	2014.46	3741.84	4018.78	3816.69	4109.86	3327.91	1811.86	1672.73
1340	Ankrd17	6551.71	-0.54817	0.209226	7.01136	0.0080994	0.128466	10730.5	9281.64	4674.12	6647.21	6449.08	4204.44	8588.54	5695.53	6498.07	4932.51	8829.68	6334.57	5003.03	3855.02
1341	Cd63	466.843	0.894767	0.330739	7.00695	0.00811939	0.128687	308.117	425.698	222.561	249.137	288.906	289.6	190.487	1441.41	407.365	758.394	392.23	713.107	282.177	566.622
1342	G430095P16Rik	116.056	-1.81017	0.702119	6.99582	0.00817004	0.12923	346.115	205.457	127.403	82.2644	80.6087	155.851	219.39	43.5283	100.353	64.8239	102.617	0	33.0975	63.2741
1343	Trcg1	182.438	-1.06714	0.425725	6.99801	0.00816002	0.12923	79.2289	66.9669	509.703	336.484	357.555	170.649	414.987	24.7261	16.9131	41.4193	24.4216	8.30671	367.426	135.344
1344	Zfp346	2978.58	-0.430197	0.161555	6.99541	0.00817189	0.12923	4543.82	3752.41	2640.98	3389.24	2402.96	2569.8	2623.47	3104.63	3447.7	2270.28	3124.92	3903.18	2274.74	1651.99
1345	Zmym3	2613.94	-0.566585	0.225655	6.99305	0.00818269	0.129305	5380.44	3293.62	2880.91	2915.78	1748.7	2777.27	2165.31	1992.55	2243.51	2356.01	1949.88	2350	2724.32	1816.83
1346	Nlrp2	187.64	-1.2227	0.489911	6.9897	0.00819799	0.12945	48.794	34.0349	378.626	384.573	243.879	167.418	767.995	14.3726	18.4817	6.33916	8.52906	3.48592	339.111	211.323
1347	Gabrg1	513.107	1.30916	0.506365	6.97827	0.00825054	0.130148	281.688	162.506	595.776	477.162	116.248	530.877	313.308	936.621	384.235	145.532	189.409	686.65	1798.25	565.23
1348	Gm12484	48.7797	-1.92675	0.705059	6.97743	0.0082544	0.130148	2.5892	28.0592	81.2032	55.1822	71.0667	25.3026	339.288	6.1051	5.03371	2.13042	3.6244	1.02548	39.0727	23.2322
1349	Olfr372	200.035	-1.335	0.541993	6.97461	0.00826744	0.130257	27.2442	69.2225	434.644	283.204	323.207	134.91	889.034	3.56917	20.2707	6.22907	11.3016	9.59289	382.187	205.877
1350	Olfr1219	32.765	-2.71793	1.04022	6.97203	0.00827934	0.130347	0	20.1093	125.827	66.3898	44.7118	64.9877	95.7567	0	3.81333	0	0	0	29.2449	7.86867
1351	Gm13112	277.871	2.51004	0.813181	6.9692	0.00829245	0.130361	99.1713	14.0527	97.0431	116.886	67.4624	61.7914	32.6924	2267.25	121.249	97.5707	68.5161	377.695	412.354	56.4611
1352	Gm15339	91.0817	-1.80144	0.721777	6.96927	0.00829213	0.130361	43.4527	37.1808	137.508	183.376	162.495	109.49	374.997	2.38292	15.0617	0.623792	14.1475	0	112.69	81.7384
1353	Chadl	513.034	0.750544	0.275651	6.96388	0.00831714	0.130652	346.986	380.16	228.267	448.926	434.464	558.856	197.578	809.796	616.561	845.465	560.641	656.913	671.211	426.652
1354	Gatad2b	1933.35	-0.589457	0.229351	6.9564	0.00835198	0.130717	3086.84	2862.43	2229.84	1960.73	1605.35	1145.18	2645.27	1364.23	1773.43	1340.47	2308.18	1815.26	1691.78	1237.97
1355	Pax4	90.0723	-1.69796	0.693648	6.96148	0.00832832	0.130717	18.2489	26.6617	188.759	166.086	131.742	126.648	316.126	5.37785	3.28513	3.75151	0	0	216.385	57.9406
1356	Sectm1b	103.828	-1.76763	0.693535	6.95697	0.00834934	0.130717	15.5211	15.6141	229.074	268.337	166.7	60.9675	478.657	8.64077	2.72101	0	0	3.07349	152.863	51.4246
1357	Ube3a	32486	-0.50235	0.194972	6.95844	0.0083425	0.130717	63812	54942.7	23664.4	26972.3	24048.6	16310.5	23313.7	47217.9	36856.5	34001.8	39153.1	27977.8	23160.7	13372.4
1358	Unc13c	5466.03	1.24435	0.468383	6.95899	0.00833991	0.130717	4147.35	3131.27	2824.02	2936.97	1833.9	2166.98	3658.38	23272.1	4768.37	4321.53	4763.65	5977.85	10663.8	2058.2
1359	Cc2d1b	813.712	-0.581424	0.227468	6.9484	0.00838942	0.131013	1736.09	834.694	615.543	979.437	692.527	782.228	871.167	782.264	754.952	892.864	506.611	696.351	559.425	687.818
1360	RP23-349L18.2	562.172	-0.796896	0.308856	6.94929	0.00838523	0.131013	534.086	313.04	1092.76	754.007	712.703	510.904	1647.62	205.95	220.484	185.771	319.482	139.789	682.653	551.156
1361	Sult2a5	345.223	-1.10251	0.449886	6.94964	0.00838363	0.131013	55.5127	75.138	595.576	529.027	541.637	378.922	1436.69	5.35566	20.9301	22.4379	12.0129	22.1927	646.862	490.828
1362	Trrap	4369.56	-0.530663	0.209968	6.94531	0.00840393	0.131075	10070.2	6600.11	2326.51	3460.5	2776.55	3735.13	3708.79	4047.25	4156.43	4185.53	6069.49	4455.16	3217.54	2364.71
1363	Vmn2r37	58.0075	-2.64003	1.02259	6.94493	0.0084057	0.131075	18.5716	20.3713	125.188	110.645	72.8075	70.6465	206.326	0	0	0.574193	0	1.10536	86.6355	99.2336
1364	Gm28039	1021.31	-0.892964	0.344509	6.93861	0.00843545	0.131442	1253.04	830.496	1537.6	1414.91	1159.05	621.872	3083.92	416.981	623.704	391.925	699.321	403.517	1177.62	684.327
1365	Shh	61.6832	1.69532	0.691839	6.93684	0.00844381	0.131476	55.6112	87.7754	14.1602	0	24.9492	7.16071	2.51104	196.3	80.8924	111.048	75.404	54.5978	114.462	38.6928
1366	Htra3	130.702	1.84945	0.581455	6.93037	0.00847441	0.131819	18.8968	20.1261	237.809	95.2206	75.0984	89.5659	120.191	236.64	22.7502	295.454	67.8175	120.032	289.686	140.537
1367	Trim60	123.698	-1.72179	0.705679	6.92957	0.00847821	0.131819	6.02465	30.845	251.782	312.172	142.4	113.138	509.428	0	6.74163	0.494011	2.24075	1.90197	194.438	160.169
1368	Gm12680	41.2299	-1.20378	0.478316	6.92807	0.00848532	0.131833	163.643	42.5628	17.9845	25.7465	48.7681	29.1975	35.9808	72.0874	27.3533	19.5713	27.2991	31.1041	20.7637	15.1574
1369	Capn13	305.88	-0.985582	0.399862	6.92183	0.00851498	0.131986	73.495	60.0721	682.757	515.45	547.336	266.635	1049.97	31.1992	26.0357	14.5246	13.7221	16.3063	661.013	323.804
1370	Naa40	2187.73	-0.485653	0.182177	6.92247	0.00851194	0.131986	3363.48	2648.73	2030.81	1685.71	2415.58	2279.06	2018.65	1360.85	2441.66	2790.49	2502.11	2281.41	1442.01	1367.68
1371	Os9	2373.52	0.450247	0.167595	6.92077	0.00852002	0.131986	1472.36	2072.35	1902.4	1853.27	2307.41	2882.66	2008.93	2446.87	2663.4	3157.57	2078.2	2918.75	2632.03	2833.07
1372	Wiz	1063.86	-0.526821	0.204448	6.92379	0.00850564	0.131986	1685.47	1618.08	1141.03	1401.42	634.042	793.48	955.375	1214.2	1187.76	822.84	988.715	926.006	783.557	742.08
1373	Ms4a18	53.274	-1.58849	0.634323	6.91716	0.00853726	0.132157	40.5396	14.8527	134.283	73.7443	74.2261	58.6735	208.024	3.41423	1.251	5.95884	17.568	1.14706	60.0774	52.0757
1374	Zc3h11a	4050.11	-0.416125	0.161288	6.91543	0.0085455	0.132188	7401.51	6812.51	2443.99	2844.29	3412.19	2942.75	2116.43	3738	5217.25	4657.13	6090.33	4475.26	2384.19	2165.7
1375	Ulk3	639.71	-0.38685	0.14533	6.90444	0.00859819	0.132906	742.348	647.058	663.672	954.517	633.451	795.812	635.184	667.317	561.775	517.101	495.789	584.356	522.57	534.993
1376	Sh3bp5	2817.45	-0.673765	0.268669	6.90142	0.00861275	0.133034	7313.12	3629.77	2036.54	2062.52	2482.48	2670.98	2318.87	2058.19	2868	3449.43	2720.2	2036.45	1149.51	2648.29
1377	Emr1	247.61	-0.711535	0.259974	6.89688	0.00863462	0.133082	420.263	368.242	188.166	226.185	162.365	112.782	343.316	283.302	252.405	280.064	295.436	319.712	100.401	113.903
1378	Fam135b	10357.8	-0.552022	0.208274	6.89798	0.00862934	0.133082	15116.5	12709.6	10879.4	10549.1	9349.66	11441.5	11598.4	5798.05	9838.13	9612.8	14435.8	9521.53	5395.89	8763.05
1379	Olfr1451	26.5313	-2.97057	1.12641	6.89795	0.00862949	0.133082	3.86814	24.4163	32.5828	47.7876	15.4213	11.6599	185.166	0	0	0	0	2.93067	42.3557	5.24981
1380	Hivep2	19734.4	-0.693658	0.26373	6.89491	0.00864414	0.133132	32266.2	25078.8	18320.8	19226.3	20207.7	26727.4	20094.7	9134.32	25128.1	18778	25199.6	10196.8	13101.7	12821
1381	Usp4	4391.92	-0.327005	0.126504	6.89245	0.00865606	0.133139	6829.23	6495.03	3424.53	3547.55	3587.92	3740.34	3244.23	3847.63	5473.1	4440.52	6039.69	4767.39	3190.55	2859.13
1382	Vmn2r111	94.7495	-1.30233	0.521175	6.89223	0.0086571	0.133139	9.08757	45.9898	173.805	124.884	194.335	135.135	368.733	5.95294	2.61733	16.2095	3.53443	7.80013	141.226	97.1835
1383	2410152P15Rik	253.141	-1.17477	0.481767	6.89081	0.008664	0.133149	43.4707	138.453	599.809	653.307	373.565	362.448	478.945	24.151	15.7102	25.2962	4.09704	37.2598	451.695	335.773
1384	Tepp	27.5186	2.13757	0.767804	6.8892	0.00867179	0.133172	2.87051	5.02959	27.8915	12.397	15.6489	11.1377	38.943	53.008	37.0474	2.65772	26.403	4.83229	135.06	12.3333
1385	BC030870	312.438	-1.25944	0.512969	6.8862	0.00868637	0.133204	166.769	45.6757	684.446	502.754	453.307	275.142	1227.09	42.4874	9.21701	12.2962	19.9158	41.1345	479.605	414.3
1386	Plgrkt	684.276	0.391436	0.14861	6.88741	0.00868049	0.133204	638.93	521.919	595.703	625.799	558.911	722.981	501.681	922.866	888.472	635.631	644.278	766.954	811.694	744.048
1387	Cox14	1117.19	0.396421	0.150461	6.8769	0.00873166	0.133719	972.201	1216.45	722.929	794.824	821.39	941.222	754.308	1882.81	1200.17	1248.32	1449.34	1547.16	910.148	1179.38
1388	Cyp2j9	226.078	1.20697	0.461991	6.87672	0.00873256	0.133719	71.4173	140.949	225.792	232.83	163.525	160.146	123.195	369.573	205.895	251.59	25.606	322.054	512.448	360.072
1389	4930586N03Rik	572.703	-0.939713	0.385876	6.87337	0.00874893	0.133802	374.001	285.209	1277.71	766.669	847.297	517.849	1664.93	66.8964	119.55	155.118	54.5771	111.18	793.608	983.243
1390	Bex2	2090.74	0.67492	0.263194	6.87304	0.00875059	0.133802	1931.48	2367.1	599.707	933.166	1483.01	1479.24	1200.24	4546.07	2324.01	2551.04	3089.78	2645.23	1588.06	2532.26
1391	Zfp329	2138.71	-0.373576	0.141875	6.86965	0.00876718	0.133959	3842.35	3564.46	902.949	1385.45	1312.17	1206.44	1294.67	2206.31	3070.97	3017.47	3385.57	2909.67	911.567	931.954
1392	Gpr128	296.476	-1.24039	0.501884	6.86488	0.0087906	0.134125	42.8525	77.6759	582.268	431.158	603.472	356.083	1154.93	14.6892	38.7479	16.0016	6.9774	3.55346	490.832	331.416
1393	RP23-375F6.1	194.512	-1.35497	0.54825	6.86547	0.00878772	0.134125	39.3754	47.7525	380.877	329.971	364.263	213.984	778.515	0.595237	17.6651	18.0786	3.53412	11.3992	282.475	234.683
1394	Pwwp2a	1940.88	-0.593125	0.228876	6.86018	0.00881379	0.134382	3461.65	3102.06	1168.44	1794.89	1407.73	1314.25	2395.65	1500.2	1994.71	1631.27	2911.42	2218.28	1341.49	930.268
1395	D030028A08Rik	437.499	-0.59805	0.226793	6.85804	0.00882433	0.134446	746.383	696.964	546.504	293.188	295.05	396.726	237.468	415.08	581.174	435.864	592.395	436.09	272.033	180.063
1396	1700080N15Rik	1242.23	-0.663709	0.262327	6.85569	0.00883592	0.134526	2390.65	2088.92	1736.26	1219.91	934.731	916.403	598.072	1307.73	1146.54	774.286	1185.01	1440.56	947.278	704.926
1397	Gm26806	34.7829	-2.49771	0.993133	6.85415	0.00884356	0.134546	13.6058	0.859123	58.5542	46.0242	66.14	33.8661	167.487	0	0.158877	0	0	0	83.4391	16.8267
1398	C330006A16Rik	850.089	0.340663	0.129641	6.85146	0.00885689	0.134626	1094.65	1044.11	430.142	374.021	420.085	378.461	353.858	1403.07	1156.59	1387.85	1164.64	1710.05	526.874	456.844
1399	Pyroxd1	475.799	-0.357859	0.138095	6.85053	0.0088615	0.134626	660.427	692.326	409.19	351.288	510.326	431.732	406.68	515.05	562.731	556.503	449.973	421.65	306.027	387.289
1400	Arrdc2	125.296	1.2517	0.503481	6.83871	0.00892033	0.135033	52.7393	198.917	55.4458	33.5052	46.5264	6.28607	56.1065	118.854	223.18	344.007	200.68	143.679	125.01	149.206
1401	Dhx35	1402.25	-0.577273	0.22619	6.83527	0.00893754	0.135033	2159.78	1541.77	1789.1	2063.11	1276.2	1058.93	1847.8	1041.83	1188.87	1352.99	927.115	929.15	1569.93	884.942
1402	Dnmt3l	55.6751	-1.89449	0.743701	6.82861	0.00897089	0.135033	82.7803	17.4938	77.6791	54.8505	64.5749	35.0122	317.189	23.3046	0.431389	4.10971	11.7127	7.5155	54.6868	28.1099
1403	Gm13647	19.9171	-2.36426	0.948233	6.84172	0.00890529	0.135033	71.5892	2.3282	31.6658	49.7241	28.7897	28.5609	24.4314	1.56555	5.73784	0	0	8.94016	16.2072	9.2998
1404	Mospd1	458.021	0.568667	0.205876	6.83177	0.00895504	0.135033	239.688	328.525	430.117	515.846	369.842	413.689	431.224	640.468	565.199	360.783	624.02	482.721	444.768	565.406
1405	Myo16	6177.93	-0.785465	0.310044	6.83773	0.0089252	0.135033	8784.01	4710.83	9518.03	8236.06	6575.47	5075.04	14934.1	4185.28	2851.33	1873.45	4067.53	3330.82	7764.48	4584.54
1406	Olfr742	47.477	-2.43208	0.988846	6.83232	0.00895228	0.135033	0	6.25142	65.1506	54.3448	142.936	21.1391	271.044	0	0	0	0	0	60.1771	43.6359
1407	Penk	2063.05	1.76664	0.653048	6.83383	0.00894475	0.135033	1047.46	337.17	1266.07	1826.71	566.577	2533.68	290.639	5315.33	424.617	314.121	2041.77	4951.22	4358.08	3609.25
1408	Plekhg6	75.4372	-0.819898	0.318879	6.83871	0.00892035	0.135033	24.2001	26.633	182.391	116.536	192.836	95.9188	159.479	12.8703	10.6495	16.2311	11.8806	6.83504	124.866	74.7949
1409	Rpn1	2685.55	0.56353	0.208495	6.83951	0.00891634	0.135033	1456.22	2292.73	2217.23	1791.18	2295.55	3671.15	1849.59	3217.28	3169.88	3368.62	2880.27	3315.42	2629.72	3442.84
1410	Rtn2	464.84	0.600418	0.225543	6.82904	0.00896876	0.135033	311.513	629.606	183.141	243.062	178.742	226.809	271.143	750.239	550.447	635.812	954.39	954.956	295.299	322.599
1411	Setmar	135.23	0.782427	0.287041	6.83215	0.00895314	0.135033	123.056	63.6419	66.5317	76.0125	105.686	126.857	102.298	171.458	204.763	120.693	236.673	218.87	98.4317	178.254
1412	Tes	62.7213	-1.27396	0.443596	6.8303	0.00896241	0.135033	48.6925	142.372	39.7907	58.2872	35.9739	143.435	78.3596	71.6897	47.3407	59.8696	41.3125	70.1405	14.242	26.5918
1413	Plekho1	288.283	-0.683716	0.267876	6.82723	0.00897784	0.135043	362.29	754.448	203.141	154.49	209.58	184.827	324.899	403.955	275.833	323.999	257.049	276.243	108.57	196.638
1414	Muc5b	207.4	-1.11612	0.450733	6.82231	0.00900262	0.135319	68.739	85.1485	541.017	314.972	378.153	274.873	564.291	29.5262	39.4516	36.3806	4.81236	9.37756	319.357	237.505
1415	Myh10	3665.52	-0.375937	0.142578	6.8145	0.00904207	0.135816	5856.63	4463.12	2504.24	3128.35	3220.93	3518.45	3248.63	4965.8	3437.76	3507.88	4628.24	4229.55	2180.54	2427.15
1416	2810407A14Rik	377.119	-1.148	0.475113	6.81106	0.00905947	0.135818	103.096	226.526	528.838	727.595	600.363	343.1	1363.45	44.435	66.6626	47.5008	18.0012	20.3108	739.413	450.375
1417	Cdc20b	110.427	-1.14676	0.443101	6.80958	0.00906699	0.135818	87.1037	12.4267	188.783	206.665	145.374	194.346	374.694	13.7788	9.73576	12.8858	10.5186	10.9123	187.565	91.196
1418	Gns	2173.02	0.763903	0.292112	6.80944	0.00906774	0.135818	909.042	2119.25	2441.69	1932.47	1469.7	2092.78	735.392	3006.52	2616.31	1968.56	2165.36	3058.4	3224.11	2682.68
1419	Rnpepl1	1291.03	-0.489352	0.189961	6.81158	0.00905684	0.135818	2081.9	2357.74	974.841	878.17	996.128	889.599	1041.31	1279.78	1269.67	2252.49	1556.71	1039.16	816.273	640.597
1420	Ndst3	4898.66	-0.544172	0.211857	6.80746	0.00907777	0.135872	9688.61	5504.83	3875.5	4658.4	3482.12	5124.57	5528.18	4666.7	3370.94	5073.41	5248.83	5594.88	2567.97	4196.33
1421	Csad	720.027	-0.633117	0.257559	6.79456	0.00914359	0.13638	1663.73	1403.64	659.821	571.106	535.086	452.281	354.965	827.007	547.169	545.566	657.774	919.529	567.743	374.954
1422	Lrrc29	1047.26	-0.533886	0.209693	6.79452	0.00914379	0.13638	1535.04	1489.33	1269.03	1278.67	883.642	986.82	929.007	872.998	970.199	843.882	1064.57	863.944	1174.89	499.643
1423	Pla2g7	897.653	1.11281	0.428724	6.79624	0.00913502	0.13638	478.503	693.332	672.904	435.19	524.956	986.797	195.768	2399.41	908.464	732.573	453.595	1524.27	1636.79	924.584
1424	Ube2u	281.235	-1.23385	0.485829	6.79765	0.00912777	0.13638	47.4275	41.5354	689.363	519.882	598.049	311.391	998.995	22.6082	28.7723	16.2027	1.41302	5.99687	409.004	246.647
1425	Wdr13	2088.11	-0.489763	0.194665	6.7946	0.00914342	0.13638	4360.18	3097.63	1669.5	1667.62	1272.29	1897.83	1515.88	1444.11	2102.98	2486.37	2719.6	2232.12	1391.33	1376.02
1426	4933425L06Rik	131.867	-1.32951	0.538044	6.78392	0.00919828	0.136429	22.6141	66.2403	310.179	239.078	231.016	121.125	458.082	3.73314	8.20652	3.35137	25.3316	8.06309	187.65	161.468
1427	Cyct	30.5498	-1.79384	0.722683	6.79183	0.00915762	0.136429	2.88532	6.74528	103.677	27.6989	63.7839	27.3162	122.317	0	0.623293	0	0	1.71361	32.8231	38.1135
1428	Gm14330	552.108	-0.881431	0.356504	6.78406	0.00919757	0.136429	1596	1350.79	252.144	266.155	253.788	175.733	479.785	193.281	576.503	671.845	893.83	593.377	227.558	198.717
1429	Il12rb2	582.126	-0.755287	0.297433	6.79098	0.00916194	0.136429	717.246	455.741	824.298	728.313	639.319	560.109	1550.42	274.139	429.15	207.187	354.399	222.908	671.99	514.55
1430	Olfr740	39.656	-2.42525	0.994924	6.78902	0.009172	0.136429	0.595046	34.9491	55.5949	41.6684	50.2552	21.0501	254.255	0	0.771229	0	0	0	67.4979	28.5473
1431	Plbd1	154.885	-1.00791	0.396367	6.78494	0.009193	0.136429	129.526	255.568	182.138	181.359	302.374	62.4183	395.9	72.3305	94.781	97.6693	74.8045	53.7885	130.697	135.03
1432	Ppp1r12a	4274.25	-0.651566	0.253327	6.78236	0.0092063	0.136429	8387.12	5556.63	4388.97	3928.3	3213.16	2685.14	5587.24	2219.99	4525.58	3758.56	5911.87	4266.7	2960.09	2450.23
1433	Srxn1	961.414	0.542477	0.198821	6.7814	0.00921125	0.136429	608.028	758.348	700.387	651.63	1060.55	932.103	727.917	1336.38	968.499	1060.47	1433.42	1280.93	1148.68	792.453
1434	Tcfl5	154.591	-1.37458	0.544981	6.78271	0.00920449	0.136429	160.278	87.6581	442.034	231.229	179.462	87.4795	505.741	23.0871	84.6162	6.5629	38.6003	31.6874	160.676	125.159
1435	Tinag	413.466	-1.19152	0.483501	6.78689	0.009183	0.136429	137.071	70.5925	775.118	716.515	606.114	455.966	1731.51	28.7247	38.4595	4.92356	21.0868	44.2199	685.551	472.671
1436	Resp18	2067.28	1.36033	0.50621	6.77704	0.00923376	0.136667	1477.51	904.177	644.7	1041.38	1034.89	1485.02	722.481	10337.9	1198.69	1904	882.952	2785.53	2636.92	1885.81
1437	Med12	779.287	-0.642878	0.258392	6.77072	0.00926652	0.13679	1904.36	849.5	625.097	804.899	622.926	678.989	834.156	783.096	772.893	784.46	389.093	678.199	546.314	636.036
1438	Pisd-ps1	164.674	-1.08775	0.435659	6.77048	0.00926778	0.13679	262.96	186.323	133.698	261.193	139.679	268.861	360.51	102.626	126.196	104.436	52.0587	20.6132	190.544	95.7346
1439	Ptpra	5237.87	0.694976	0.273252	6.77206	0.00925957	0.13679	6395.32	4741.13	2102.57	2635.74	3076.31	2656.25	2527.67	5646.11	7006.89	7864.47	6438.15	12653.1	2498.91	7087.52
1440	Trf	1004.57	1.77157	0.567087	6.77152	0.0092624	0.13679	154.277	233.261	472.892	975.147	1071.77	543.884	1135.34	3346.41	340.202	1954.02	393.836	564.74	1019.79	1858.47
1441	Il1b	43.4263	-1.08219	0.433153	6.76915	0.00927469	0.136797	89.8001	74.3624	69.691	56.5375	42.7138	27.1942	41.9926	40.9347	6.74834	28.8407	42.6651	26.7665	39.8086	19.9124
1442	Gm15218	1503.02	-0.930855	0.378632	6.7668	0.0092869	0.136882	150.31	308.309	2933.2	2870.18	2549.15	1354.5	5775.59	53.5309	124.86	75.3897	57.919	101.321	2920.69	1767.29
1443	Sestd1	2937.31	-0.405251	0.156726	6.76407	0.00930116	0.136997	3870.65	3548.61	2928.98	3536.2	2667.75	2843.68	3364.64	1873.7	3021.54	2429.37	3406.71	2850.35	2228.43	2551.76
1444	Gm3727	29.1474	-2.67791	1.08431	6.76253	0.00930919	0.13702	11.1548	0	84.6982	20.033	37.3357	77.778	103.441	0	0	0	0	0	30.9702	42.653
1445	Bola3	686.289	0.577299	0.221691	6.76018	0.00932143	0.137089	488.711	691.132	403.305	522.41	464.176	627.041	508.096	1352.38	603.725	905.045	863.322	667.1	650.055	861.555
1446	Ctage5	2637.75	0.439922	0.171583	6.75916	0.00932674	0.137089	3170.92	2302.39	1642.69	1763.71	1878.53	1491.08	2199.97	4058.76	3703.27	2599.63	3024.99	3843.48	2180.42	3068.7
1447	4930435H24Rik	2214.17	-0.832426	0.33168	6.75654	0.00934048	0.137101	482.177	650.143	4411.99	3654.27	3385.73	2487.8	8445.84	209.355	378.481	338.93	139.847	221.217	3589.02	2603.62
1448	Psg23	91.718	-2.38104	0.946505	6.75772	0.00933427	0.137101	27.6279	19.3684	195.177	144.277	96.6277	102.325	434.882	0	6.17643	0	0	0	128.359	129.232
1449	Ear1	190.789	-2.05486	0.796595	6.75307	0.00935867	0.137179	45.9041	12.1177	871.202	230.526	380.064	59.3741	583.903	4.75958	29.2147	0	0	2.14622	293.608	158.231
1450	Gm28807	757.25	-0.851462	0.333501	6.75399	0.00935381	0.137179	95.8535	163.468	1557.19	1314.5	1124.26	926.069	3098.73	51.1607	94.8072	38.6344	67.8186	64.7601	1235.79	768.471
1451	Dcun1d5	1369.83	0.5276	0.198533	6.75112	0.0093689	0.137234	1004.39	841.969	1430.74	1349.43	1573.24	1361.71	854.971	1261.06	1283.08	1162.36	1567.59	2048.68	1917.9	1520.55
1452	1700102P08Rik	204.394	-0.690965	0.255427	6.73714	0.00944258	0.137293	194.711	346.859	200.059	198.505	143.05	249.895	293.451	217.779	189.018	184.405	276.121	143.875	124.003	99.7927
1453	4921524L21Rik	126.384	-1.25686	0.514141	6.74374	0.0094077	0.137293	17.1621	30.9473	297.761	202.008	171.359	131.062	526.244	0.595189	5.88785	5.61026	7.77449	8.39876	234.172	130.389
1454	A630031M04Rik	527.089	-1.10406	0.453233	6.7432	0.00941057	0.137293	154.777	429.845	1171.25	897.369	1002.59	560.975	1286.14	68.921	42.3136	200.381	65.4721	48.3867	998.876	451.951
1455	Ciita	86.5979	-1.27303	0.50656	6.74076	0.00942345	0.137293	76.7068	153.808	178.372	140.357	154.142	48.1342	133.748	20.8272	26.8161	52.9776	80.556	10.1965	95.4198	40.3102
1456	Ergic2	2483.22	0.659212	0.240838	6.74685	0.00939132	0.137293	1533.68	1335.02	2576.19	2578.24	2392.66	2938.63	1325.49	2592.3	3864.06	2147.62	2103.47	3384.69	2708.4	3284.67
1457	Gcfc2	946.752	-0.670693	0.24947	6.73888	0.0094334	0.137293	1691.1	955.747	1097.72	944.926	855.043	804.795	1052.13	527.069	1071.35	1363.24	1101.28	761.201	440.729	588.195
1458	Gpr153	264.746	1.47824	0.545004	6.73608	0.00944821	0.137293	62.5817	244.259	82.077	44.0883	47.6758	53.1986	245.747	1033.35	186.371	291.436	456.817	516.685	326.65	115.519
1459	Rab2a	3909.48	0.552645	0.211296	6.74205	0.00941665	0.137293	2962.89	3478.3	2261.36	2431.98	3417.93	3832.04	3351.52	6139.54	4425.8	3442.87	5011.32	5239.48	3075.53	5662.2
1460	Sephs2	286.997	0.555436	0.204198	6.73896	0.00943297	0.137293	127.045	200.816	318.366	237.262	289.236	405.33	233.845	295.006	294.859	323.546	322.049	263.672	363.976	342.95
1461	Sepp1	462.601	1.10963	0.426291	6.73565	0.00945046	0.137293	61.5117	421.943	320.714	329.422	258.771	379.502	531.202	849.468	305.88	531.202	257.042	645.374	532.038	1052.34
1462	Tbc1d21	58.9168	-1.95145	0.803984	6.74393	0.00940673	0.137293	32.3824	6.2072	196.391	107.779	78.9529	60.3272	155.035	3.57905	2.62315	0	0	0.601168	132.424	48.5334
1463	Vps25	706.729	0.534656	0.209707	6.74339	0.00940955	0.137293	768.24	719.911	349.409	373.388	532.239	443.062	460.737	1153.36	768.681	1183.85	693.057	1055.42	502.661	890.198
1464	Smurf1	3338.99	-0.594621	0.228934	6.73218	0.0094689	0.137467	5418.76	5014.68	2418.78	3019.77	2637.32	2211.99	4785.65	3169.1	4138.72	3700.59	4130.77	2100.71	2194.9	1804.07
1465	Adrbk2	4098.28	-0.554625	0.22312	6.72048	0.00953119	0.138104	8145.1	7120.39	3613.55	3455.55	2851.19	3356.14	2728.16	2105.96	4153.94	4504.05	5037.45	4802.87	2731.77	2769.86
1466	Mxd1	631.961	-0.430864	0.168012	6.72028	0.00953225	0.138104	924.36	866.773	609.984	521.478	598.827	607.251	634.638	665.555	687.657	419.851	834.558	544.9	450.906	480.722
1467	Popdc3	708.02	-0.991732	0.413958	6.72086	0.00952917	0.138104	2242.29	797.194	675.181	584.098	525.692	721.624	988.28	611.957	404.767	590.17	320.466	182.796	822.858	444.905
1468	4930431F12Rik	36.9844	-2.66488	1.077	6.7161	0.00955461	0.138145	0	23.3703	85.59	40.6173	46.2997	54.7693	191.451	0	2.56075	0	0	0	32.6452	40.4782
1469	Akap8l	2980.69	-1.11334	0.448057	6.71793	0.00954481	0.138145	8670.84	7632.16	1221.98	1941.13	2539.24	630.736	2602	2712.53	1569.31	5213.73	3732.9	1086.17	515.927	1660.96
1470	Fam124b	193.36	-1.75363	0.727026	6.71717	0.00954888	0.138145	31.4977	37.9389	337.143	364.865	253.647	156.536	890.386	0.580279	9.56791	0	2.0671	5.74642	388.521	228.542
1471	Olfr524	65.0243	-2.53991	1.00904	6.71453	0.00956302	0.138173	1.62779	31.3901	167.36	106.229	120.797	76.2931	219.374	0	0	0	0	4.37137	143.009	39.8897
1472	Prox1	406.974	-1.31498	0.547576	6.71103	0.00958186	0.138351	1601.72	179.695	956.346	365.66	279.028	278.229	395.871	284.856	161.257	137.676	132.893	231.789	529.061	163.551
1473	Slpi	237.482	-2.05153	0.841243	6.70973	0.00958885	0.138358	408.593	498.077	299.098	755.807	406.65	76.7165	217.723	0.704125	13.931	14.0116	135.507	44.1824	307.921	145.825
1474	Gm26759	387.593	-0.966093	0.397154	6.70825	0.0095968	0.138379	935.893	317.255	559.288	459.925	531.179	249.043	575.212	101.923	172.119	397.728	229.209	161.268	393.26	343.004
1475	Cd177	111.088	-1.66706	0.705761	6.70692	0.00960394	0.138388	5.21128	72.3752	360.309	198.995	307.601	65.9362	191.369	10.77	3.08847	2.45151	1.11202	8.96703	215.244	111.806
1476	Gm10419	1604.67	-0.601632	0.231628	6.70053	0.00963841	0.138633	2834.55	2287.3	1381.42	1538.04	1474.32	1145.75	1451.09	846.18	1888.38	2003.03	2298.14	1494.9	1110.55	711.667
1477	Mageb16	316.237	-0.947278	0.376976	6.70116	0.00963502	0.138633	1080.88	558.721	231.985	163.179	124.465	67.936	223.785	156.54	261.302	320.438	598.842	437.683	103.435	98.1334
1478	Slc17a9	83.6619	-1.0539	0.421681	6.70014	0.00964051	0.138633	191.889	51.1998	174.901	89.5615	54.2968	84.8155	163.963	59.9727	34.4391	57.6526	35.9698	27.8365	75.0496	69.7196
1479	Cenpc1	1106.21	-0.414003	0.15703	6.69739	0.0096554	0.138753	1649.78	1017.66	1031.38	1243.78	1313.23	1217.45	980.943	1194.1	1190.25	1100.89	908.23	1045.12	871.812	722.25
1480	Arhgap8	178.652	-2.29423	0.923138	6.68925	0.00969963	0.139107	2.26217	511.789	412.065	184.965	536.523	120.224	297.383	5.0015	8.79564	74.6079	1.97975	19.829	226.714	98.993
1481	Ceacam12	83.3155	-2.1684	0.883451	6.68564	0.00971928	0.139107	31.566	33.3527	162.235	196.675	65.9074	82.386	418.203	0	10.8297	0	0	7.17037	99.412	58.68
1482	Gm14540	98.0056	-1.52242	0.559626	6.68675	0.00971323	0.139107	273.96	289.524	45.9921	5.84818	12.2312	21.7318	45.6594	233.314	114.184	106.189	96.1522	115.531	11.7606	0
1483	Gm15518	403.028	-0.884824	0.342364	6.68585	0.00971814	0.139107	341.35	155.66	975.54	587.601	840.995	388.258	882.115	51.0057	173.063	156.78	124.428	151.997	517.627	295.966
1484	Hsd3b5	47.5193	-2.40487	0.967572	6.68492	0.00972321	0.139107	19.2335	18.6269	92.2125	38.5217	64.6581	54.2326	228.422	0	0	0	0	3.00694	69.3554	77.0003
1485	Lurap1l	1272.78	-0.38315	0.146965	6.69003	0.00969536	0.139107	1591.33	1289.87	1562.18	1038.24	1683.74	1258.64	1563.79	1004.09	1029.35	1208.55	1197.76	1295.62	1066.52	1029.24
1486	Ogdhl	1214.07	-0.774608	0.287494	6.68269	0.00973534	0.139107	1030.51	1483.68	1542.03	2063.92	943.315	2235.85	1665.79	1417.67	952.9	726.129	757.943	518.59	994.714	663.966
1487	Reps1	2209.49	-0.570293	0.218467	6.68204	0.00973892	0.139107	5701.42	2414.73	1121.87	1423.89	1527.31	1075.38	1680.58	2740.03	2945.73	3098.69	2705.05	2732.31	1080.01	685.896
1488	Setbp1	11697	-0.71261	0.280126	6.68328	0.00973213	0.139107	23708.8	20602.1	8789.41	8875.7	9614.19	6320.39	11986.8	5528.37	13877.7	19939.4	13913.4	8403.01	6253.86	5945.5
1489	Arrdc5	37.0146	-1.24131	0.520796	6.67652	0.00976914	0.139164	38.5532	68.3405	71.3645	37.039	54.599	35.0083	67.731	16.5292	15.2349	12.7555	2.63156	8.37663	54.9873	35.0539
1490	Dcpp2	64.4776	-1.77603	0.740808	6.67652	0.00976909	0.139164	13.9202	22.7623	138.807	76.4461	118.914	104.345	233.631	1.09419	0	7.44763	1.29927	0	111.486	72.5332
1491	Gys1	1075.85	-0.469841	0.178846	6.67958	0.00975235	0.139164	1503.9	1410.98	1195.81	893.604	1041.16	897.836	1080.27	1487.78	1236.46	1080.49	1121.54	747.971	783.489	580.668
1492	Hif1an	1388.51	-0.438654	0.172753	6.67653	0.00976909	0.139164	2211.59	1639.76	1487.37	1619.53	1113.62	1571.03	1086.25	1052.11	1451.3	1239.99	1594.54	1146.34	1210.31	1015.39
1493	Gm15802	373.862	-0.880462	0.34773	6.67193	0.0097943	0.139429	44.3912	63.6127	811.887	671.193	771.253	374.966	1363.92	14.2761	34.6503	28.6623	26.8427	19.7862	697.892	310.734
1494	Celf5	977.138	-0.703974	0.286287	6.66876	0.00981176	0.139584	2108.3	1831.84	561.033	834.614	690.883	573.151	1248.65	504.025	935.92	1106.54	1250.36	757.148	680.973	596.485
1495	Tenm2	93550.7	-0.839601	0.333125	6.66561	0.00982911	0.139738	209657	101046	176218	82911.6	77379.6	91091.1	67205.4	61324.5	118978	85287.5	75542.6	35665.1	49654.3	77749.5
1496	Gm5784	601.306	-0.912289	0.36749	6.66158	0.00985135	0.13996	309.869	206.856	1287.88	931.562	1071.71	566.324	1939.27	127.348	168.752	118.424	82.6789	39.5877	920.71	647.311
1497	Cdc42ep1	66.0257	1.46043	0.49612	6.65855	0.0098681	0.140011	5.9874	27.839	76.6317	81.6021	38.2208	31.6565	66.596	145.384	64.9734	87.9299	30.8493	78.466	105.264	82.9602
1498	Gm15984	63.863	-1.39293	0.552955	6.65948	0.00986298	0.140011	3.02981	10.6155	176.833	135.672	132.419	64.495	211.313	0	2.61787	1.87063	2.82807	0.600122	111.494	40.2947
1499	Mettl7a3	24.619	-1.78755	0.676376	6.6558	0.00988338	0.140134	1.42476	58.6348	34.9475	20.2654	36.136	72.339	51.2401	4.61802	9.69525	17.9565	9.46882	4.45762	13.0019	10.4807
1500	Pcdh7	20503.1	0.743649	0.294538	6.65445	0.00989088	0.140147	29642.1	17140.7	6845.54	11406.4	5671.94	6129.37	8086.49	22061	26074	25051.8	51858.6	48197.9	18436.8	10441.1
1501	1500017E21Rik	1131.35	-0.720006	0.287724	6.64987	0.0099163	0.140356	840.975	459.185	2183.55	1789.57	1615.19	1099.74	3308.8	228.299	331.947	371.793	403.844	322.406	1770.46	1113.08
1502	Btbd9	12966.2	-0.562069	0.212939	6.64711	0.0099317	0.140356	22747.1	16601.3	9128.93	8480.8	9061.44	11196.5	17166	13318.6	17480	10857.4	16954.8	15049.5	7368.45	6116.25
1503	Gm20125	1077.37	-0.911509	0.377139	6.64491	0.00994398	0.140356	375.284	159.02	1843.05	1749.83	1626.29	1237.66	4165.37	53.5325	124.21	71.0299	97.4762	111.516	1914.02	1554.94
1504	Gm5346	28.3964	-2.8505	1.13103	6.64603	0.00993768	0.140356	15.458	1.81105	57.4906	45.9922	12.7485	19.3575	162.866	0	0	0	0	0	35.8165	46.0098
1505	Klra5	30.9265	-1.7615	0.667139	6.64468	0.00994525	0.140356	5.96902	1.30724	56.1208	22.7594	144.651	73.6636	76.8786	0	2.90109	0.921184	0.522298	0	21.0329	26.244
1506	Ulk1	1009.8	-0.477679	0.186844	6.64885	0.009922	0.140356	1652.61	1770.65	553.174	661.672	677.237	747.805	1070.64	1393.79	1070.83	1207.59	1297.13	922.14	461.456	650.467
1507	Zfp191	531.86	0.366805	0.142176	6.64205	0.00995992	0.14047	442.508	439.856	569.793	535.507	481.653	497.152	369.196	661.407	504.834	538.127	648.893	490.459	594.278	672.382
1508	2810408M09Rik	261.263	0.463419	0.176732	6.63364	0.0100071	0.140757	164.295	227.194	234.947	222.255	248.618	275.328	207.418	289.703	299.203	240.27	262.911	382.849	348.539	254.156
1509	4933440M02Rik	457.337	-0.937626	0.382434	6.63493	0.00999983	0.140757	76.694	121.077	1206.37	797.537	788.223	440.441	1441.26	49.9776	47.0837	22.4351	19.0763	44.9779	944.401	403.16
1510	Gm12474	222.477	-1.09993	0.435879	6.63073	0.0100234	0.140757	28.1984	46.3418	469.523	283.588	498.122	311.238	869.301	9.64175	6.23401	33.2643	11.4493	12.0049	374.255	161.518
1511	Lyrm2	131.108	0.592162	0.231368	6.63089	0.0100225	0.140757	96.5323	130.101	96.7347	113.954	77.8319	122.035	75.7307	213.029	153.827	157.627	109.502	178.252	123.952	186.399
1512	Por	2483.59	0.560041	0.219739	6.63679	0.0099894	0.140757	1909.35	2260.12	2145.24	1947.35	1593.21	2998.22	1231.65	2824.06	2598.26	2581.39	3003.61	3468.64	3840.38	2368.77
1513	Vmn1r139	746.199	-1.01693	0.418224	6.63016	0.0100266	0.140757	73.207	154.432	1543.6	1152.05	1362.1	795.931	2917.52	29.3188	40.2129	50.4776	11.033	56.7748	1143.21	1116.92
1514	Xirp2	962.845	-0.905171	0.36561	6.63399	0.0100051	0.140757	88.7701	198.756	1865.79	1549.34	1527	1121.96	4057.75	50.5551	98.7071	60.4348	37.4342	49.16	1586.84	1187.33
1515	Tbc1d32	2122.09	-0.430683	0.170681	6.62723	0.0100432	0.140896	3639.51	1896.12	2215.16	2303.63	2215.93	2227.95	2277.68	1536.41	1963.87	1813.92	1661.99	2249.73	1983.69	1723.6
1516	Mphosph8	2027.45	-0.458372	0.17567	6.61791	0.0100958	0.141541	3642.44	2859.57	1064.79	1399.22	1749.78	1457.71	1626.03	2148.01	2159.54	2509.32	3219.1	2552.76	806.406	1189.65
1517	Adamts2	2025.64	0.636473	0.25213	6.61334	0.0101218	0.141645	1947	2252.99	1133.97	1006.37	849.304	1318.16	1275.61	3486.68	2478.54	4841.8	2243.15	1676.53	1649.29	2199.53
1518	Birc6	6070.87	-0.360664	0.143974	6.61473	0.0101139	0.141645	10100.3	10292.2	4245.19	4870.86	4797.9	3510.76	4624.73	6155.89	5957.1	6858.62	6948.31	8762.28	4165.13	3702.96
1519	Psma8	247.978	-1.13832	0.471698	6.61268	0.0101255	0.141645	34.9637	111.262	501.979	454.539	316.821	239.806	991.055	25.4263	21.5422	6.10317	24.5324	23.4928	449.04	271.129
1520	RP23-403H2.2	38.8866	-1.38815	0.573039	6.61191	0.0101299	0.141645	16.0268	19.3836	96.4816	59.7207	85.7799	38.8355	109.615	3.86242	0	2.52643	3.43922	9.41859	62.015	37.308
1521	5830411N06Rik	211.708	-1.38853	0.56998	6.61056	0.0101376	0.14166	37.6408	30.5618	582.504	361.142	452.84	234.602	676.804	8.53071	20.4073	8.40956	1.78768	0.505797	317.716	230.455
1522	Wtap	701.621	0.410005	0.15714	6.60899	0.0101465	0.141692	667.835	740.92	436.348	427.246	555.863	508.037	363.91	1084.64	893.304	915.315	968.5	1113.13	447.01	700.636
1523	Gm13066	36.5014	-1.59569	0.620061	6.60663	0.01016	0.141752	138.828	36.7434	24.7683	18.483	22.6061	20.1806	83.6579	66.0111	11.5304	27.805	31.0641	7.38383	13.8295	8.12824
1524	Pcdhb14	108.865	2.00536	0.639496	6.60588	0.0101642	0.141752	0	24.8481	77.0155	93.8517	45.8767	185.963	129.096	195.763	91.868	52.4715	77.9462	156.385	169.449	223.574
1525	Mark2	3328.29	-0.415585	0.164644	6.60459	0.0101716	0.141763	6024.34	5681.08	2149.75	1781.35	2079.06	2188.26	3000.91	3437.67	3804.03	3700.73	5331.22	3735.38	1983.26	1699.02
1526	Ubb	17005.7	0.772261	0.289557	6.59866	0.0102056	0.142142	9141.33	13324	7662.96	10171.3	17394.2	17764.5	12314.6	33583	16966.1	20229.9	17467.9	23892.9	11848.6	26319.1
1527	4833427F10Rik	24.7711	-1.52723	0.624315	6.59581	0.0102219	0.142195	15.6842	23.0253	33.1101	26.5024	47.138	55.8028	74.6186	3.27243	0.513995	12.8088	1.66507	4.24006	30.7876	17.6259
1528	Akap8	1981.69	-0.810925	0.338692	6.58406	0.0102896	0.142195	6586.83	6110.05	634.283	540.434	424.362	450.15	510.911	2847.61	1333.05	3096.7	3215.93	1076.63	575.035	341.629
1529	C330002G04Rik	650.78	-1.21532	0.504627	6.58599	0.0102784	0.142195	368.323	196.399	1365.32	1142.76	1026.49	704.893	2113.52	31.9925	64.998	191.468	19.5715	67.915	1204.61	612.652
1530	Cabp1	1365.46	-0.731106	0.268229	6.59036	0.0102532	0.142195	2568.21	2386.42	612.032	817.624	642.704	497.838	1274.82	2006.98	1552.93	1277.05	2486.23	2278.34	334.786	380.44
1531	Grasp	576.314	1.36873	0.553128	6.58436	0.0102879	0.142195	405.067	753.809	97.1145	91.0169	107.083	93.1274	123.68	74.9671	803.327	1020.27	2178.26	1624.99	135.608	560.064
1532	Klhl34	333.876	-0.882024	0.338026	6.58798	0.010267	0.142195	665.396	395.521	351.056	359.705	303.534	305.675	403.038	108.812	470.581	220.635	504.777	237.391	155.382	192.761
1533	Olfr538	64.8885	-1.00255	0.393361	6.58762	0.010269	0.142195	37.4257	28.0028	117.636	110.88	92.69	81.0011	226.774	8.07045	18.93	16.3286	17.8854	13.0128	107.832	31.9703
1534	Plxna4os2	36.8492	-1.79055	0.586332	6.58465	0.0102862	0.142195	69.0239	70.012	18.1304	61.7663	17.506	19.7772	34.5958	54.9253	37.8104	48.022	58.9183	20.2183	0	5.18317
1535	Smg7	2444.35	-0.473854	0.190512	6.59193	0.0102442	0.142195	4117.24	2769.47	2915.55	2671.37	1975.17	2935.45	2069.98	1564.68	2351.46	1945.99	2591.42	2026.4	2178.29	2108.37
1536	Smim11	225.749	0.838923	0.324084	6.58715	0.0102718	0.142195	87.1026	276.014	92.0095	109.418	151.748	173.373	155.738	535.574	244.496	221.817	303.045	331.475	278.57	200.11
1537	Tarsl2	941.488	0.527206	0.214563	6.59296	0.0102383	0.142195	835.753	949.071	870.909	658.327	550.022	793.185	791.687	795.581	1250.79	811.412	1222.16	935.755	1100.1	1616.07
1538	Tmem59	3534.25	0.661158	0.249374	6.591	0.0102495	0.142195	1820.93	3050.02	1935.64	2628.58	3291.14	3788.97	2888.02	6283.14	3664.39	4162.18	2739.01	5200.56	3400.34	4626.64
1539	Slco1a5	260.534	-1.14521	0.494195	6.58112	0.0103066	0.142337	32.8031	71.6496	444.809	450.35	496.999	418.638	756.525	15.6198	22.722	6.2558	8.18328	4.16759	422.112	496.647
1540	BC065403	508.849	-0.906414	0.376715	6.571	0.0103654	0.143055	723.914	303.268	732.662	703.593	635.245	465.235	1390	101.794	139.857	270.102	175.948	210.301	804.371	467.598
1541	Gm28035	1158.9	-0.896008	0.360333	6.56726	0.0103872	0.143123	1913.05	1322.93	1548.95	1921.27	1085.79	1741.11	1143.14	281.306	1354.34	546.34	1035.69	415.572	1118.85	796.28
1542	Gnl1	889.738	0.430981	0.174386	6.56727	0.0103871	0.143123	1013.64	1167.46	488.679	453.816	559.55	559.607	499.176	1396.98	1069.1	991.012	1442.93	1119.4	694.067	1000.89
1543	Sun1	4391.32	-0.44404	0.1752	6.5667	0.0103904	0.143123	7069.23	6911.22	4010.95	3769.35	2703.55	4010.89	3222.84	3047.13	5289.48	5066.32	6005.52	4853.77	2672.87	2845.32
1544	4930470P17Rik	117.252	-1.81793	0.758735	6.56081	0.0104249	0.143337	240.555	33.4702	456.828	122.13	88.4666	134.707	179.009	1.50983	10.3726	23.2503	26.4872	4.56528	178.411	141.769
1545	Otogl	538.212	-1.02799	0.428954	6.56058	0.0104263	0.143337	314.159	197.054	1283.26	730.803	760.161	601.8	1666.31	20.4377	116.027	86.146	104.222	58.7157	766.653	829.213
1546	Pcdhga2	177.966	1.0028	0.385371	6.56263	0.0104142	0.143337	82.4317	75.8698	132.877	181.327	198.533	251.08	83.7989	251.868	255.243	86.5433	122.434	129.306	485.417	154.798
1547	AV064505	226.438	-1.87659	0.785256	6.55697	0.0104474	0.14335	11.1099	53.0804	394.501	353.081	318.119	293.832	1050.17	5.35899	8.50856	0	1.41412	0	424.946	256.009
1548	Fuca2	946.552	0.656803	0.250811	6.55877	0.0104369	0.14335	611.364	762.784	621.127	727.712	879.991	953.159	585.024	1831.38	984.867	1278.88	608.963	1243.1	1000.32	1163.07
1549	Nkd2	527.328	-1.14715	0.47866	6.55706	0.0104469	0.14335	1651.31	215.398	832.754	527.961	486.157	594.568	819.749	363.547	341.576	191.992	100.513	306.558	667.476	283.034
1550	4930558K02Rik	363.584	-0.944031	0.389396	6.54595	0.0105123	0.143925	175.811	174.068	669.552	528.39	485.262	362.482	1369.84	29.119	55.7265	110.92	66.4912	54.5089	580.526	427.485
1551	Atg9b	137.206	0.901586	0.365787	6.54468	0.0105198	0.143925	113.082	140.309	80.501	44.858	54.7322	86.4041	113.549	322.371	90.006	154.077	196.943	164.178	246.502	113.373
1552	Glra3	1644.8	0.609227	0.245628	6.54539	0.0105156	0.143925	1391.56	1201.7	1157.33	1471.33	1441.83	1632.29	1312.84	1865.46	1831.43	1067.33	1934.7	1638.85	3685.72	1394.78
1553	Olfr878	63.8503	-2.38743	1.00847	6.54824	0.0104988	0.143925	0	18.3841	105.987	123.475	32.6216	66.4241	409.204	0	0	0	0	2.95786	64.474	70.3764
1554	Pfn4	77.0313	0.816341	0.31385	6.54411	0.0105232	0.143925	37.5666	42.5182	61.9936	80.2449	100.652	58.1483	66.72	102.093	91.3586	37.6839	81.4363	79.1407	74.0236	164.858
1555	Fat3	12642.2	-0.830662	0.308213	6.54295	0.01053	0.143926	8992.67	19931.2	10637.9	21655.1	14086.8	14591.5	21677.9	6778.76	13451.6	12626	11855.5	5724.11	9116.72	5865.2
1556	Samd13	347.505	-0.776696	0.309405	6.54158	0.0105382	0.143945	76.9026	79.1409	744.198	536.057	537.656	502.964	1242.72	24.9368	29.9009	36.6835	40.6494	65.122	569.943	378.191
1557	Lrp2	1029.13	-1.41365	0.584529	6.53941	0.010551	0.144028	571.67	185.427	1871.52	1601.81	1617.77	2438.55	3157.76	309.359	44.5696	34.3441	26.6396	40.4401	1717.37	790.514
1558	5430416O09Rik	194.274	-1.18448	0.473547	6.5366	0.0105677	0.144163	133.98	149.138	440.994	352.578	306.307	160.47	535.572	18.932	22.2959	93.5724	105.708	24.1347	230.767	145.385
1559	Uqcc3	172.666	0.559565	0.212265	6.53484	0.0105782	0.144214	130.528	158.83	81.391	125.776	128.185	145.327	117.215	321.078	222.137	276.465	193.5	211.019	134.404	171.464
1560	1810006J02Rik	79.4756	-1.53294	0.634439	6.52932	0.010611	0.144306	6.99282	16.8477	182.473	210.597	88.7958	84.032	290.616	1.54586	5.85214	2.69757	0	0	117.757	104.451
1561	Dct	183.344	-1.6808	0.696817	6.52929	0.0106112	0.144306	34.3245	30.0627	465.598	249.857	276.549	204.821	836.97	7.14238	7.85052	0	12.7222	0	271.387	169.536
1562	Nos2	166.55	-1.38288	0.577434	6.52913	0.0106122	0.144306	121.495	92.9893	466.473	240.099	282.026	119.746	462.669	62.1734	9.95796	9.48878	8.80221	25.6891	328.378	101.713
1563	Spats2l	2591.49	-0.402534	0.159347	6.52973	0.0106086	0.144306	4809.49	3797.47	1870.92	2107.65	2239.1	1365.07	1752.74	3284.74	3330.12	3256.59	2661.57	2808.02	1766.25	1231.13
1564	Tada2b	102.53	-0.538242	0.207613	6.52639	0.0106286	0.144437	170.946	172.301	77.1595	59.2337	79.3945	70.4513	61.0321	113.627	126.477	182.782	127.63	112.43	37.8121	44.1499
1565	1700008I05Rik	151.128	-1.23951	0.497717	6.51045	0.0107242	0.144623	106.543	16.8618	348.554	221.927	268.431	173.103	540.383	20.1214	33.4581	7.56512	14.7039	9.88055	226.649	127.616
1566	1700016P03Rik	784.659	-0.935137	0.389039	6.51689	0.0106855	0.144623	1245.77	2089.05	615.279	831.544	661.754	868.903	602.594	179.835	466.621	646.56	1109.49	563.284	360.047	744.501
1567	9530053A07Rik	240.45	-1.03746	0.424439	6.50969	0.0107288	0.144623	109.582	62.5446	666.339	444.891	329.068	269.085	704.376	22.6688	11.2124	49.8578	28.9375	43.4124	467.443	156.884
1568	Brsk1	985.184	-0.779978	0.313694	6.50377	0.0107646	0.144623	1265.82	2613.11	522.889	1204.93	628.078	557.644	1044.47	1077.48	1102.71	659.718	1426.91	622.707	427.493	638.606
1569	C1s1	52.1446	-1.36237	0.544349	6.50205	0.010775	0.144623	112.111	40.2698	33.1643	26.4442	121.066	53.7625	145.982	8.61105	17.4162	20.8721	35.6193	45.8497	31.5663	37.2897
1570	Ccdc92	1228.75	0.501627	0.192733	6.4978	0.0108008	0.144623	1074.69	1225.01	705.032	674.716	923.194	919.046	742.729	2640.91	1556.34	1485.84	1770.01	1428.74	854.077	1202.15
1571	CN725425	398.713	-1.07844	0.441342	6.49822	0.0107983	0.144623	305.65	122.2	750.248	669.515	634.625	420.165	1343.37	52.2174	79.6414	170.624	42.0525	34.596	615.071	342.005
1572	Commd9	509.225	0.593686	0.225429	6.51574	0.0106924	0.144623	345.51	411.409	369.502	389.366	440.598	468.933	355.835	977.891	619.932	648.043	450.709	582.739	375.718	692.96
1573	D830013O20Rik	209.525	-1.72396	0.696986	6.49756	0.0108023	0.144623	64.2429	633.185	326.771	89.056	558.127	163.5	452.287	76.2602	41.7733	77.4181	177.889	5.57202	199.459	67.8077
1574	Defb19	47.7504	-1.41486	0.582888	6.4817	0.0108991	0.144623	12.6653	7.69193	178.693	79.3192	75.0436	56.593	125.283	0.574058	5.05126	0	3.40684	1.15677	74.4509	48.5779
1575	Extl2	1199.64	0.63598	0.240744	6.48203	0.010897	0.144623	691.605	935.13	740.459	735.885	1201.77	1367.28	1031.79	2072.46	1615.04	1457.35	1265.09	983.435	1122.75	1574.95
1576	Gm12925	397.649	-0.668347	0.255718	6.48812	0.0108598	0.144623	563.149	832.833	321.234	277.787	252.658	236.498	296.156	615.905	568.161	325.242	420.217	551.316	220.949	84.9758
1577	Gm14235	40.2778	-1.46542	0.572201	6.51237	0.0107127	0.144623	34.6262	15.1812	86.5808	85.7351	73.108	41.1273	96.575	5.56528	2.04004	0.970252	38.5371	14.4869	36.3913	32.9648
1578	Gm17171	479.592	-1.12197	0.415129	6.48319	0.0108899	0.144623	629.989	1655.6	241.482	189.879	289.648	250.262	176.571	399.497	637.89	749.294	713.422	510.399	243.953	26.3976
1579	Gm4724	189.971	0.613794	0.234749	6.49452	0.0108207	0.144623	94.603	141.177	109.082	212.292	165.436	266.423	152.811	231.616	185.336	171.875	231.871	203.821	229.341	263.907
1580	Gm7942	47.6735	-1.69668	0.711802	6.48141	0.0109008	0.144623	9.18533	8.05702	114.475	108.106	109.466	18.4129	160.848	0	1.78588	0	1.92732	0	68.0132	67.1531
1581	Grn	1176.02	0.464686	0.174096	6.50229	0.0107736	0.144623	883.471	819.2	762.787	1121.93	1003.13	1394.51	952.651	1482.33	1575.86	1493.46	1257.19	1345.05	1094.28	1278.46
1582	Hdac8	2566.52	0.306777	0.120579	6.49386	0.0108247	0.144623	2730.16	1987.56	2561.73	2232.64	2401.34	1978.73	2027.14	3029.13	3052.97	3012.72	2566.83	2734.16	2552.11	3064.07
1583	Herpud1	1499.64	0.615998	0.235428	6.50082	0.0107825	0.144623	1001.72	1322.01	928.66	1036.57	1165.84	1599.02	905.828	2972.76	1458.31	1685.27	1408.12	2414.69	1473.4	1622.72
1584	Hip1r	1303.64	-0.352009	0.137543	6.51658	0.0106873	0.144623	1397.35	1653.79	1366.97	1587.64	1376.02	1238.73	1418.42	1205.64	1448.48	1400.49	1036.75	955.63	1000.42	1164.67
1585	Layn	116.355	-1.25365	0.511745	6.50957	0.0107295	0.144623	121.425	158.983	123.492	220.622	84.8331	111.584	376.652	49.3942	17.9427	21.2865	28.2906	102.197	67.2631	145.009
1586	Lyrm9	1278.03	-0.415925	0.157104	6.48734	0.0108646	0.144623	1440.08	1663.08	1390.25	1352.58	1130.87	1446.6	980.839	1114.61	1631.23	1411.56	1375.61	1366.74	815.824	772.516
1587	Map3k3	2726.77	-0.542754	0.205185	6.51071	0.0107227	0.144623	4997.56	4111.1	1306.3	1661.4	2021	1307.63	2458.25	3153.97	4408.64	4250.69	3641.22	2802.82	1035.71	1018.43
1588	Mast3	1816.56	-0.737498	0.299106	6.48306	0.0108907	0.144623	2801.52	1976.76	2233.69	2292.45	1959.53	2877.49	2034.26	425.54	1667.23	938.973	1582.96	1359.17	1885.85	1396.38
1589	Neurl4	938.248	-0.268059	0.107567	6.49024	0.0108468	0.144623	1324.39	1289.69	769.712	769.413	817.148	992.544	770.28	979.769	966.286	966.58	986.036	964.742	814.737	724.143
1590	Nfrkb	1386.99	-0.351927	0.14202	6.50804	0.0107388	0.144623	2195.4	1557.89	1390.2	1421.49	1262.07	1362.16	1407.55	1018.67	1314.67	1414.85	1299.7	1272.86	1350.39	1150.01
1591	Nrk	144.066	-1.71667	0.72222	6.49034	0.0108462	0.144623	317.201	26.9592	181.13	166.047	226.252	151.856	433.81	34.7066	9.73665	25.9451	7.17269	5.27644	296.782	134.055
1592	Opcml	74980.9	-0.770124	0.311783	6.48209	0.0108967	0.144623	162213	164593	46942.8	43226.4	50688	45123.9	64232.1	42872.1	120913	129525	70627.7	38996.6	26464.4	43315
1593	Rab5a	1199.33	0.656533	0.265654	6.51441	0.0107004	0.144623	771.989	1455.64	711.36	882.327	818.114	854.894	856.217	1840.86	1248.11	1036.85	1494.32	1690.49	849.085	2280.33
1594	RP24-117F4.2	127.386	-1.2092	0.50239	6.49638	0.0108095	0.144623	39.0475	53.7435	296.461	266.951	209.495	120.685	379.319	2.19247	18.6766	10.333	24.7692	6.62959	235.028	120.066
1595	Rpl18	416.553	0.789353	0.313638	6.50548	0.0107543	0.144623	340.245	395.285	167.052	194.679	281.31	459.06	136.587	799.273	422.625	694.167	540.576	466.975	335.931	597.975
1596	Serpinb12	125.219	-1.3316	0.544161	6.50134	0.0107793	0.144623	7.55248	14.8852	231.642	244.714	141.204	203.468	572.231	6.1222	3.0589	0	0.660883	3.36578	196.802	127.359
1597	Slc8a3	2751.17	0.886565	0.358814	6.4817	0.0108991	0.144623	2632.75	2365.86	2092.34	1594.11	1091.18	1343.98	1409.66	7780.66	1897.39	2337.89	3226.58	4083.79	4901.17	1759.06
1598	Spen	2001.98	-0.565528	0.223477	6.49222	0.0108348	0.144623	3997.48	2751.43	1846.75	985.039	1788.2	1209.37	2227.77	2007.41	1602.76	2174.57	2446.47	2726.28	1169.31	1094.93
1599	Ssxb1	21.6021	-2.59981	1.05632	6.51048	0.0107241	0.144623	7.09749	8.88607	39.3192	53.9284	41.639	24.5585	58.1788	0	0	0	0	0	29.7277	39.0939
1600	Timm10	242.661	0.738648	0.285054	6.51846	0.010676	0.144623	114.326	276.664	126.228	121.587	205.687	168.46	162.306	496.608	231.58	375.03	390.773	234.308	211.064	282.635
1601	Tmc5	220.525	-1.33064	0.550916	6.52264	0.010651	0.144623	104.792	493.343	249.094	410.722	403.592	270.366	359.058	46.0133	15.7798	59.2351	42.2284	211.474	220.6	201.057
1602	Zdhhc8	1170.76	-0.409754	0.162117	6.49283	0.0108311	0.144623	1872.82	1902.49	827.787	755.93	915.264	829.315	1069.85	1117.6	1208.92	1359.72	1728.77	1426.36	843.01	532.812
1603	Spink10	1699.22	0.963642	0.386278	6.479	0.0109156	0.144729	1653.22	960.868	1108.96	1382.59	1405.2	790.517	596.725	1412.15	1674.77	1173.1	3201.47	3733.93	3655.55	1040.03
1604	Gm15908	131.852	-1.20389	0.507256	6.47408	0.0109459	0.144949	17.1881	21.2599	300.649	286.497	245.696	128.88	400.677	5.36418	4.58645	5.61616	0	4.2049	304.532	120.783
1605	Spata45	183.413	-0.564435	0.223678	6.47504	0.01094	0.144949	262.874	285	212.049	174.841	140.097	129.252	223.234	164.612	184.015	254.891	154.437	136.455	145.485	100.54
1606	Gm21781	568.199	-0.362484	0.145351	6.47127	0.0109632	0.144969	1022.45	705.267	464.376	489.286	407.799	417.714	587.649	621.653	598.803	662.024	615.045	547.4	408.376	406.951
1607	Lix1l	424.693	-0.473686	0.19135	6.46943	0.0109746	0.144969	666.208	642.379	427.578	402.414	385.423	283.307	443.279	300.286	337.851	395.67	498.03	517.189	338.616	307.478
1608	Pus7	1565.48	-0.469449	0.179039	6.47192	0.0109592	0.144969	2121.32	1945.25	1307.52	1687.53	1515.59	1796.55	1246.47	1098.62	2054.54	1784.82	1731.88	1720.8	1048.57	857.201
1609	Vmn2r73	186.976	-1.88178	0.793051	6.46935	0.010975	0.144969	34.3451	14.157	312.916	414.796	266.319	215.021	800.109	7.14641	0	0	0	4.20173	351.887	196.768
1610	Vwa5b1	566.488	2.4391	0.847128	6.46832	0.0109814	0.144969	26.4832	131.061	499.795	242.918	565.434	181.299	355.559	2026.82	419.319	17.8764	54.5157	918.408	2363.96	127.377
1611	Derl1	1632.23	0.467209	0.185949	6.46474	0.0110036	0.14517	1598.21	1232.29	1221.31	1134.17	1311.96	1944.74	1208.99	1848.19	1491.15	1649.93	1863.09	2325.38	2356.48	1665.34
1612	Sell	104.849	-1.84746	0.775948	6.45836	0.0110432	0.145512	124.334	62.8699	250.159	219.197	123.322	65.5321	300.54	0	8.44973	2.57597	9.85678	30.4176	136.439	134.2
1613	Tyw3	1958.93	-0.493744	0.199379	6.4585	0.0110423	0.145512	2444.24	2109.45	3436.36	2300.95	1776.95	1695.58	2723.14	1512.93	1532.72	1524.23	1094.22	1386.64	1846.06	2041.5
1614	Bptf	4534.35	-0.498512	0.201805	6.45639	0.0110554	0.145583	11463.9	8606.25	2128.94	1724.79	2126.54	1318.85	2336.7	5495.63	6449.1	6167.33	7817.05	4678.64	1884.67	1282.51
1615	Fryl	5357.18	-0.462909	0.185015	6.45378	0.0110717	0.145707	8853.38	6715.18	4368.47	6451.48	5149.89	5184.97	4221.15	5761.97	6459.41	5563.48	4959.76	3338.45	4288.91	3684.04
1616	Vmn2r76	52.0843	-1.60527	0.660395	6.44987	0.011096	0.145938	4.03877	1.76862	189.011	111.082	79.2497	54.2941	151.047	0	0	0	0	0	53.3016	85.3867
1617	4930467D21Rik	1626.69	-1.18237	0.494371	6.44668	0.011116	0.146005	1110.54	543.386	5171.55	2314.26	1835.5	1377.74	5003.07	218.629	557.836	85.8098	106.48	222.604	2609.3	1617.01
1618	4933402J07Rik	158.591	-1.09572	0.468604	6.44548	0.0111235	0.146005	20.1975	50.4207	364.213	263.608	282.077	143.308	482.952	9.52594	8.50755	5.6115	4.9488	8.40116	369.132	207.379
1619	Aim2	535.447	-0.966921	0.410941	6.44738	0.0111116	0.146005	1588.94	802.492	835.513	387.406	399.944	279.906	571.77	321.749	482.209	543.583	199.94	201.288	364.304	517.216
1620	Drg1	5705.31	0.409536	0.161296	6.44361	0.0111352	0.146005	5261.8	4295.44	4400.05	4384.17	5877.82	5279.11	5280.06	7835.46	5486.01	6958.06	5263.12	6120.69	5207.92	8224.62
1621	Gm10754	1784.69	-0.972694	0.402088	6.44274	0.0111407	0.146005	2746.04	2710.1	2242.23	2099.63	1577.39	1308.95	4052.23	422.557	734.239	555.862	1547.43	1878.9	1813.55	1296.51
1622	Gm12800	44.1277	-3.00192	1.18532	6.44246	0.0111424	0.146005	0	19.8755	95.5143	109.219	55.5433	70.5265	137.632	0	0	0	0	0	90.4203	39.056
1623	Zfand3	3728.94	-0.891959	0.320901	6.43947	0.0111612	0.146162	3749.9	4160.89	2972.66	4511.95	4992.21	5792.23	6915.39	1409.33	2540.26	3218.8	5051.14	3120.32	2245.67	1524.36
1624	C230037L18Rik	258.21	-0.650364	0.263257	6.43388	0.0111964	0.146456	587.397	319.371	214.407	194.386	353.983	181.974	184.25	336.721	220.744	198.298	298.205	193.55	191.239	140.41
1625	Gm15679	210.626	-0.875324	0.32799	6.43261	0.0112044	0.146456	365.371	223.452	335.638	125.827	169.336	161.276	366.282	228.402	174.627	288.315	148.36	163.538	112.868	85.4792
1626	Ing2	252.146	0.802132	0.332467	6.43357	0.0111984	0.146456	232.103	306.971	156.362	95.9646	112.383	83.0274	202.337	184.202	456.079	221.914	373.027	486.4	317.74	301.531
1627	Nap1l5	2731.31	0.856444	0.337404	6.43082	0.0112157	0.146508	1918.03	2027.11	1363.1	1972.72	2467.41	2167.07	1633.87	8038.96	2745.77	2960.36	1740.24	2166.39	3330.24	3707.14
1628	Slc6a9	485.764	0.473033	0.189515	6.4298	0.0112221	0.146508	491.376	455.642	342.339	417.809	361.688	411.903	243.786	791.417	561.592	454.412	642.25	545.461	480.655	600.367
1629	Rcc2	606.803	-0.320526	0.126185	6.42195	0.0112718	0.147066	832.002	1082.69	436.246	483.981	365.21	356.07	393.97	744.536	834.014	751.291	877.474	699.885	325.881	311.987
1630	Lsm6	480.986	0.812721	0.29874	6.41738	0.0113009	0.147174	217.576	332.357	253.476	408.474	419.714	419.498	431.733	1150.7	542.882	419.348	583.98	542.757	378.284	633.027
1631	Sdhaf1	122.699	0.488879	0.198648	6.41773	0.0112986	0.147174	162.552	125.734	51.1078	79.2478	74.69	76.9666	68.172	189.056	146.442	190.457	158.586	149.178	116.611	128.992
1632	Tap2	332.005	0.960322	0.376869	6.41852	0.0112936	0.147174	381.924	137.634	158.928	248.116	188.302	164.191	139.369	801.854	377.974	811.944	221.323	320.243	454.988	241.278
1633	2010204K13Rik	172.23	1.11086	0.456841	6.41482	0.0113172	0.147206	207.832	90.3684	35.6758	70.8128	104.703	151.294	61.0095	404.193	133.575	261.73	333.272	79.8536	225.631	251.272
1634	Atp6ap2	4404.15	0.549783	0.216739	6.41488	0.0113168	0.147206	2309.8	4131.3	3127.96	2828.21	4894.97	5518.42	3581.57	5467.86	4799.87	4725.66	4235.88	4360.89	4650.5	7025.14
1635	Skor2	204.595	-1.47624	0.629276	6.41314	0.0113279	0.147255	153.577	31.3665	472.271	337.457	388.99	258.387	546.388	4.10568	27.7209	20.2724	1.39298	24.2386	403.033	195.132
1636	Rai1	3738.12	-0.403837	0.160233	6.41127	0.0113398	0.14732	6865.68	7232.57	1967.23	1702.43	1760.05	1887.4	2014.93	4485.48	3825.62	5136.31	7267.97	5298.16	1637.11	1252.78
1637	1700109K24Rik	1705.64	-0.835463	0.329512	6.40898	0.0113545	0.147335	3924.82	3734.05	1022.5	983.775	802.554	560.264	1149.75	629.518	2344.21	2373.38	3301.95	2035.52	381.124	635.595
1638	A930011O12Rik	5022.9	-0.578414	0.227453	6.40893	0.0113548	0.147335	7017.71	9457.31	2888.34	3630.44	3963.71	3771.76	6196.58	4717.55	6566.75	5314.3	7004.85	4396.51	1932.84	3461.95
1639	Ylpm1	5604.29	-0.52313	0.212589	6.40735	0.0113649	0.147376	14980.8	7340.16	3124.33	3289.92	3929.54	3292.12	3536.24	4178.4	6991.38	7869.29	7848.62	6521.87	2753.91	2803.4
1640	Tmed11	21.4811	-2.45801	1.01548	6.40183	0.0114003	0.147745	5.87185	1.92896	39.5137	6.71603	132.344	6.68955	68.8808	0	0	0	0	0.872222	29.3141	8.60482
1641	F420014N23Rik	74.6982	-1.22082	0.512076	6.39932	0.0114164	0.147769	277.444	258.589	0	5.89718	4.11921	9.30183	10.1504	42.1566	127.963	107.919	152.249	42.996	3.55604	3.43411
1642	Gm14471	271.98	-0.851755	0.345565	6.39528	0.0114424	0.147769	150.549	299.177	512.201	345.144	428.488	210.772	747.765	70.8828	138.157	119.753	114.58	90.0523	404.899	175.305
1643	Mgat4b	997.088	-0.489427	0.197737	6.39598	0.0114379	0.147769	1840.96	2007.56	492.269	499.654	700.067	535.559	796.342	932.123	1062.69	1410.45	1324.73	1388.24	368.822	599.767
1644	Olfr1535	42.2302	-1.8824	0.788191	6.39637	0.0114354	0.147769	7.84916	24.2897	88.7436	25.3761	129.24	51.7127	162.735	1.44287	6.98124	0	0	2.32632	18.7527	71.7737
1645	Rbm7	423.061	0.509565	0.206837	6.39506	0.0114438	0.147769	268.501	429.639	357.271	320.968	347.145	503.327	328.42	354.199	486.605	348.854	445.661	509.841	501.268	721.153
1646	Tmem254a	401.91	0.929323	0.394063	6.39637	0.0114354	0.147769	482.263	552.924	111.759	94.5032	187.225	174.951	121.694	814.14	633.972	709.39	705.037	180.013	283.975	574.895
1647	Prdx1	1056.15	0.749668	0.30121	6.38897	0.0114832	0.148007	685.096	1021	416.79	660.902	1003.5	810.614	873.566	2093.24	800.903	1379.2	976.268	1288.1	885.199	1891.73
1648	Slc22a22	812.718	-1.04859	0.437108	6.38931	0.0114809	0.148007	74.4021	309.03	1672.68	1573.79	1372.52	853.195	2874.51	38.7668	56.0627	118.546	77.5357	29.307	1350.19	977.526
1649	Slc6a17	7092.45	-0.461121	0.178762	6.39067	0.0114722	0.148007	11472.1	10576.6	5097.26	5683.75	4739.56	5327.18	5628.72	6826.83	8607.02	9250.74	12876.7	6166.08	3457.54	3584.3
1650	Ap4e1	1014.49	-0.533965	0.213129	6.38694	0.0114963	0.148049	1768.56	1151.91	1264.48	1106.06	845.773	770.227	1040.79	851.193	907.859	876.341	946.418	1213.42	973.52	486.276
1651	C2cd2l	1133.7	0.68496	0.27672	6.38631	0.0115004	0.148049	745.603	834.223	959.797	741.262	1039.42	1652.41	621.052	828.944	1222.29	789.192	1602.97	1210.43	2274.55	1349.68
1652	Birc7	65.9234	-1.06055	0.431846	6.38365	0.0115176	0.148181	51.4797	49.6501	185.363	112.207	116.847	69.5625	102.507	10.5009	23.7386	35.9984	7.13925	21.1835	101.084	35.6669
1653	Slc9a9	6379.68	-0.473248	0.18196	6.38127	0.0115331	0.14829	10038.1	5454.79	6247.95	7888.26	5729.05	6389.92	7380.49	5217.26	6699.45	5443.98	6904.08	7381.16	4675.13	3865.85
1654	Strada	3257.56	-0.350123	0.139402	6.3789	0.0115485	0.148399	5486.84	3821.47	2941.48	3101.29	2566.9	2683.67	2729.85	2866.43	3578.48	3128.16	4059.79	4115.41	2448.23	2077.87
1655	Ep300	2323.55	-0.391818	0.155887	6.37294	0.0115873	0.148718	3525.84	2987.76	2355.38	1988.84	2237.37	2299.3	1711.5	2263.84	3151.56	1989.57	2244.95	2466.84	1949.75	1357.19
1656	Gpr165	100.284	1.31502	0.52737	6.37397	0.0115806	0.148718	17.3676	33.1421	107.894	95.542	71.4862	108.897	128.669	149.785	29.5373	53.5894	24.2411	38.4947	472.149	73.1857
1657	Fam193a	3432.45	-0.355955	0.144687	6.36749	0.011623	0.149086	7240.13	5400.01	2002.99	2081.48	2015.96	2135.45	1884.75	4670.41	4023.1	3911.27	4475.56	4609.83	2198.58	1404.8
1658	Bod1l	694.819	-0.602786	0.23038	6.36147	0.0116625	0.149116	743.628	863.928	917.396	882.737	587.411	493.229	1218.49	525.23	704.063	561.788	656.741	655.679	518.006	399.138
1659	Ccdc7	1165.24	-0.793827	0.310648	6.3602	0.0116709	0.149116	305.078	370.394	3294.81	1296.84	3032.68	994.521	3360.05	134.244	247.849	233.448	185.254	219.285	1361.46	1277.4
1660	Ctc1	928.85	-0.448752	0.181883	6.36367	0.0116481	0.149116	1269.24	997.526	757.658	1019.41	1140.95	977.497	1409.01	856.305	725.713	719.571	608.179	776.438	1013.23	733.163
1661	Gm20390	707.202	1.36822	0.473979	6.3623	0.011657	0.149116	75.7495	222.748	483.042	844.368	1305.27	781.876	523.944	1281.83	459.182	450.516	708.589	342.592	464.368	1956.76
1662	Pgrmc1	5056.97	0.647395	0.259928	6.36209	0.0116584	0.149116	3791.29	4544.29	2514.73	3634.7	4272.87	6131.04	2618.63	8357.39	4350.22	5170.38	4830.69	7671.93	5527.1	7382.3
1663	Rpl10-ps3	322.99	0.981021	0.387491	6.35965	0.0116745	0.149116	271.061	272.973	212.23	93.6949	245.294	56.563	122.559	904.655	464.462	623.535	368.022	307.044	184.225	395.542
1664	Wbp1l	1490.81	-0.418322	0.165673	6.36009	0.0116716	0.149116	1653.14	1717.51	1920.36	1753.39	1531.47	1846.47	1553.45	940.482	1488.52	930.774	1623.78	1345.36	1341.67	1224.92
1665	Gm2101	77.821	-2.4549	1.01368	6.35782	0.0116865	0.14918	4.62696	44.5782	118.743	185.583	154.43	118.258	330.144	0	0	0	0	11.5481	47.6995	73.8838
1666	Ipo13	1883.29	-0.305491	0.121296	6.35512	0.0117043	0.14931	2402.45	2272.73	1839.52	2250.97	1698	1842.31	1637.47	1812.51	1998.91	1797.44	2085.32	1709.75	1746.09	1272.62
1667	Smarca4	5588.82	-0.313669	0.125364	6.35415	0.0117107	0.14931	9436.83	6747.44	4243.15	4283.79	4696.28	5341.18	4443.7	5717.26	6811.21	5407.7	7061.09	6367.5	4110.96	3575.43
1668	Olfr1009	34.336	-2.38456	1.00651	6.34937	0.0117423	0.149444	0	9.50359	85.029	52.7692	38.4561	103.726	90.7085	0	0	0	0	0	45.8891	54.622
1669	Phf21b	478.62	-1.12569	0.420372	6.34967	0.0117403	0.149444	464.385	1012.35	466.071	582.262	419.039	645.495	561.267	145.99	791.75	451.008	530.135	246.374	83.3055	301.259
1670	Rhox3h	29.2017	-1.53266	0.631596	6.35124	0.0117299	0.149444	6.87702	6.02602	101.21	70.017	33.4551	24.8207	91.9958	0.579112	1.27331	0	3.43796	0.58364	43.2606	25.2867
1671	Asb12	178.768	-1.20591	0.50366	6.34771	0.0117533	0.149494	125.734	64.6798	258.206	365.323	318.306	140.244	644.945	35.4233	26.5892	28.7189	3.83042	32.5127	281.421	176.82
1672	Serp1	676.669	0.448953	0.171113	6.33649	0.0118279	0.150263	377.423	463.721	660.036	731.862	773.734	793.577	597.107	565.165	741.016	661.009	859.663	633.688	684.995	930.374
1673	Sipa1l3	3201.16	-0.778002	0.325241	6.33745	0.0118215	0.150263	8166.51	3438.14	3593.56	3895.06	2816.26	2785.33	2663.94	2009.15	2265.4	2429.89	2907.08	2854.99	3941.13	1049.86
1674	Dennd1a	14158.5	-0.457069	0.187101	6.33103	0.0118643	0.150456	24201.4	17331.9	13927.3	15879.8	14251.2	13131.9	11396.8	9506.66	14756.7	9975.64	13996.3	16509.1	12719.2	10635.1
1675	Pank4	1712.59	-0.286307	0.114732	6.33291	0.0118518	0.150456	2460.35	2161.9	1499.63	1670.27	1327.85	1505.42	1646.18	1754.98	1701.99	2115.39	1517.21	1999.37	1351.04	1264.72
1676	Scgb2a2	58.8216	-1.84717	0.780274	6.33148	0.0118613	0.150456	22.132	17.2119	140.286	98.9373	88.0698	78.9839	230.97	7.71113	5.45154	0	0	0	72.7539	60.9948
1677	Ak6	1311.51	0.47929	0.186296	6.32772	0.0118865	0.150496	950.445	1121.91	802.248	970.929	1426.07	1398.17	932.365	1443.92	1730.98	1390.01	1635.22	1762.13	1142.6	1654.09
1678	Pwp2	738.629	-0.414526	0.168898	6.32758	0.0118874	0.150496	956.718	890.128	957.476	721.16	711.544	1036.88	630.872	554.476	679.6	492.729	672.994	647.626	731.396	657.201
1679	RP23-285G23.2	35.2564	-2.12391	0.895923	6.3274	0.0118887	0.150496	0	18.1339	76.1021	97.2913	68.6448	32.8388	118.753	1.82459	2.00771	0	0	0	43.5225	34.4711
1680	2600014E21Rik	1139.58	-0.649919	0.270604	6.32626	0.0118963	0.150502	464.743	278.461	2550.78	1570.04	1530.63	2043.49	3027.78	256.136	180.916	138.567	138.191	185.469	1461.35	2127.59
1681	Atp11a	2413.92	-0.401984	0.160112	6.32418	0.0119102	0.150589	4460.4	3032.2	2384.92	1886.88	1488.86	1768.51	1865.64	2623.37	2509.27	3323.47	3163.18	2415.87	1567.6	1304.72
1682	Adcy1	7021.06	-0.765118	0.293721	6.3212	0.0119303	0.150698	9530.38	12508.1	5974.07	4729.42	7487.98	6255.67	7702.29	3127.29	10439.6	9624.38	9506.55	4883.3	2647.75	3878.03
1683	Zfp780b	818.239	-0.448443	0.178243	6.32079	0.011933	0.150698	1137.22	1095.73	858.778	796.093	667.138	556.131	1085.51	748.675	904.415	653.628	915.036	881.246	645.891	509.864
1684	BC107364	63.1527	-1.86052	0.769528	6.30936	0.0120102	0.151493	27.6249	2.2003	46.9528	204.613	203.594	54.8065	199.766	0	3.66225	1.55049	3.95599	0	72.3412	63.0708
1685	Prkab2	2054.97	-0.65977	0.262202	6.30951	0.0120092	0.151493	3784.08	3009.5	1537.94	2022.85	1811.19	1759.6	1822.49	1166.46	2349.28	1770.02	3934.17	1535.78	1044.35	1221.85
1686	Lmf2	241.088	0.818576	0.312227	6.30538	0.0120372	0.151653	84.5135	155.542	445.061	197.813	158.635	196.773	171.009	327.619	223.802	183.08	278.554	269.036	413.85	269.94
1687	Slc25a21	2673.31	-1.01203	0.424039	6.30642	0.0120302	0.151653	201.104	498.595	4409.93	5358.3	4120.61	3561.19	10816.5	99.8743	174.339	95.1546	212.421	37.3532	3718.11	4122.88
1688	Nfix	1912.57	-0.784532	0.308578	6.30374	0.0120483	0.151703	3455.03	2798.57	1386.77	1194.83	2185.47	1564.61	2681.99	1139.08	2616.38	2856.45	2002.87	898.092	931.517	1064.35
1689	Eml6	10507.4	-0.500713	0.209144	6.29745	0.0120912	0.152047	27775.5	13236.3	7671.65	8194.28	6562.01	7551.78	6806.76	9316.83	12753.8	11961.4	10869.8	10886.2	7346.65	6170.07
1690	Gm11418	1639.67	-0.68359	0.272769	6.29659	0.0120971	0.152047	1875.68	3300.52	1323.09	1053.61	1469.41	1392.43	2615.91	1686.84	2352.96	1644.74	1244.2	1012.17	911.486	1072.36
1691	Rptor	6563.4	-0.384222	0.153341	6.29696	0.0120945	0.152047	9342.81	10202.1	6725.67	5276.9	4382.94	4381.48	6170.28	7898.93	7533.28	7716.34	8113.53	5801.45	3594.8	4747.11
1692	Gm28876	86.5251	1.64462	0.647982	6.29396	0.012115	0.152182	74.7543	29.8334	35.2611	23.753	35.999	20.7684	14.9141	551.845	64.2956	86.8727	38.7131	69.47	135.156	29.716
1693	Gm4675	133.025	-2.22919	0.937633	6.28779	0.0121573	0.152623	17.6046	131.213	471.938	376.463	112.773	66.3491	393.067	33.6802	0.949718	3.3177	1.36796	0	108.451	145.176
1694	4930588K23Rik	52.4056	-1.44274	0.624336	6.28477	0.012178	0.15274	26.2707	38.9469	194.907	67.7952	100.649	45.0186	73.267	10.7219	3.92869	1.24744	2.82917	5.40321	118.868	43.8258
1695	Eomes	29.0087	-1.61931	0.691367	6.28423	0.0121817	0.15274	5.00606	23.1788	98.5373	46.3844	49.1388	23.8466	69.1901	2.00062	3.06715	0	1.103	1.18439	44.7497	38.7352
1696	Mcts2	94.3493	0.661589	0.258839	6.28295	0.0121905	0.15274	94.946	64.4497	66.6898	59.1962	53.4889	78.8189	43.3891	149.935	140.247	150.104	107.811	135.78	52.7557	123.277
1697	Sst	1716.93	0.873885	0.352355	6.28225	0.0121953	0.15274	1149.62	1472.75	443.608	1428.75	1109.35	1983.8	752.156	2850.17	1281.24	2049.61	1879.1	3137.75	1490.34	3008.72
1698	Chac2	292.166	0.705552	0.272165	6.27923	0.0122161	0.152781	93.1412	281.746	175.937	298.839	249.204	297.065	227.357	430.104	294.587	289.448	371.439	376.713	301.128	403.618
1699	Gm28044	154.948	-1.78112	0.720901	6.27862	0.0122203	0.152781	267.992	30.8297	286.487	236.181	135.872	168.469	649.212	9.02323	23.3068	123.566	16.0724	4.09271	119.306	98.863
1700	Nf1	4123.63	-0.440642	0.165514	6.2776	0.0122273	0.152781	5101.57	3779.6	4512.5	4053.55	4688.17	4579.74	4761.61	3860.75	4979.39	3592.65	4727.11	3936.78	2542.61	2614.79
1701	Ube2z	625.049	0.54526	0.219883	6.28036	0.0122083	0.152781	522.581	786.247	226.714	358.464	402.239	387.861	450.11	1139.77	849.287	574.672	1029.17	888.151	550.644	584.767
1702	Chl1	6664.22	-0.416816	0.165108	6.27501	0.0122452	0.152914	10659.1	9156.4	4367.09	4850.49	6358.31	6031.81	5638.17	6681.71	6603.67	9301.3	7237.91	8509.48	3014.92	4888.69
1703	AC123072.1	51.9016	1.68642	0.565274	6.27228	0.0122641	0.153033	4.03999	6.19296	92.1817	101.732	48.9212	59.364	15.0904	62.521	64.7964	21.2007	33.9382	19.8048	112.711	84.1276
1704	Sned1	533.926	1.45006	0.580056	6.27155	0.0122692	0.153033	298.768	303.932	356.781	336.773	222.227	109.992	363.149	2197.42	815.079	201.973	362.743	284.206	1415.86	206.063
1705	Cyp2d12	61.7852	-2.16592	0.905936	6.26886	0.0122878	0.153144	10.1758	6.24624	170.905	75.4159	138.855	50.0921	167.868	0	0	0	0	0	144.83	100.604
1706	Echdc2	750.707	-0.912778	0.362789	6.26716	0.0122996	0.153144	1690.92	711.387	552.309	1248.69	545.226	754.822	941.738	260.04	632.286	683.966	442.966	1193.14	395.451	456.963
1707	Gm26708	139.433	-0.900181	0.372712	6.26741	0.0122979	0.153144	129.006	56.8024	190.472	254.652	268.283	145.06	378.658	37.7529	42.0641	50.3747	12.8966	47.9569	157.22	180.859
1708	Efhc2	352.452	1.18029	0.434196	6.26397	0.0123218	0.153171	61.7369	162.495	539.571	318.2	290.173	164.898	461.407	165.06	385.074	625.555	153.3	453.87	420.117	732.873
1709	Gm21887	266.311	-1.12741	0.479061	6.26373	0.0123234	0.153171	922.655	829.57	197.289	51.0985	85.608	123.993	75.0133	163.335	221.872	140.811	269.558	491.817	130.345	25.3879
1710	Nucb1	1039.6	0.52871	0.208739	6.26446	0.0123184	0.153171	839.673	780.251	887.455	851.491	722.999	1230.27	694.987	1618.87	1027.32	1130.95	829.184	1528.07	1310.05	1102.83
1711	Rplp0	715.781	0.589555	0.228461	6.26174	0.0123373	0.153254	502.12	631.688	398.164	497.532	587.252	680.322	467.03	1349.74	868.791	899.484	1058.07	693.818	491.602	895.319
1712	Rfng	2102.27	0.584416	0.239732	6.25855	0.0123595	0.15344	1604.66	2473.51	2031.99	1960.28	972.911	1181.67	992.208	2629.02	3230.17	2150.48	2312.94	2961	2454.3	2476.59
1713	Ctf1	20.4794	1.77755	0.676342	6.25484	0.0123854	0.153672	5.26149	13.6548	10.5662	5.09174	6.98999	1.69316	10.6706	52.614	13.6441	35.467	7.15197	85.8885	16.447	21.5714
1714	Cep350	2792.64	0.695623	0.293873	6.2508	0.0124137	0.153933	3318.7	3334.21	1715.97	1893.85	873.341	1066.42	1300.76	4533.15	4288.18	3925.67	3604.92	3080.61	4519.31	1641.83
1715	Gpr85	1225.75	0.505943	0.19752	6.24657	0.0124434	0.154122	1067.75	799.558	1091.64	1033.08	1105.55	1357.93	652.86	1096.43	1573.79	1550.86	1339.33	1813.72	1386.93	1291.06
1716	Pde4dip	9800.03	-0.329811	0.133724	6.24706	0.0124399	0.154122	14686	10745.8	10910.5	10354.8	9021.84	10153.4	7641.76	8540.25	10167.5	9761.28	10526.9	8329.46	8551.28	7809.71
1717	Olfr1381	28.8249	-1.85363	0.786283	6.24169	0.0124778	0.154367	2.01992	7.96415	66.3826	72.286	31.5574	31.6614	118.301	0	0	0	2.12069	0	42.8771	28.3775
1718	Pbx1	12493.4	-0.33505	0.13438	6.24259	0.0124714	0.154367	16585.7	23933.8	7118.23	8321.97	9738.98	7522.44	8953.24	16305.8	14980.3	18278.6	15964	13840.3	6098.42	7266.36
1719	Heca	1012.77	-0.556997	0.223596	6.23714	0.0125098	0.154629	1442.64	1486.56	745.573	926.664	928.778	852.171	1533.81	711.431	1238.02	1035.45	989.6	902.856	498.425	886.747
1720	Nudt16	539.071	0.387002	0.151111	6.23581	0.0125193	0.154629	442.908	526.779	402.819	417.981	427.535	416.21	401.644	570.545	652.488	863.588	604.198	858.194	497.03	465.077
1721	Vmn2r33	100.162	-2.016	0.857083	6.23559	0.0125208	0.154629	2.63744	47.5947	195.173	160.809	105.026	171.289	472.289	1.03654	9.68522	0	0	2.08939	113.079	121.562
1722	Snx4	1334.16	0.431756	0.173845	6.23379	0.0125335	0.154696	1278.69	851.856	1115.24	992.908	1126.28	1309.1	1616.15	1721.9	1430.75	1080.4	1406.17	1318.36	1593.94	1836.48
1723	Rdh14	1005.69	0.59184	0.227743	6.2313	0.0125512	0.154825	647.723	691.971	535.557	898.648	964.464	1220.47	855.599	1198.99	1039.54	1335.82	1107.52	1309.53	771.946	1501.89
1724	Trim10	146.433	-1.56148	0.683067	6.22593	0.0125893	0.155204	10.7799	25.7331	394.845	285.617	163.674	167.827	542.376	5.76855	4.03607	2.74416	0	0	308.281	138.379
1725	Gm26533	593.155	-0.440557	0.176241	6.2235	0.0126066	0.155328	849.623	867.778	447.211	567.508	517.211	393.198	699.004	494.227	637.681	771.454	702.695	594.668	434.065	327.851
1726	BC026585	280.339	1.08105	0.399392	6.21872	0.0126407	0.155522	27.717	95.5943	341.233	395.341	295.155	180.859	584.873	274.259	179.828	182.672	208.269	74.6708	515.908	568.366
1727	Gm11638	35.6246	-3.03238	0.841833	6.21808	0.0126452	0.155522	31.4625	92.9777	14.4597	87.5931	53.6503	16.0684	30.6006	38.8941	42.7313	9.63331	27.8065	52.8665	0	0
1728	Gstm5	754.696	0.714701	0.28858	6.21816	0.0126446	0.155522	451.046	789.815	364.932	441.816	684.755	693.076	458.068	1569.56	781.357	869.198	695.203	949.965	573.911	1243.05
1729	Ldhb	2629.7	1.0775	0.422029	6.2165	0.0126565	0.155522	967.498	2448.28	387.396	636.901	2405.43	2175.02	2150.39	5633.03	3325.01	4504.21	2825.87	3358.89	2598.16	3399.63
1730	Ttc7b	7492.35	-0.597375	0.232445	6.21616	0.0126589	0.155522	12322.3	11123.6	5451.31	5105.6	4588.02	6969.36	8216.76	7633.57	7021.55	8672.63	13430.2	7307.71	2562.57	4487.82
1731	1700024B05Rik	129.385	1.77146	0.551354	6.21407	0.0126739	0.155571	7.94448	13.9153	164.593	86.4323	141.028	101.974	342.681	37.804	164.023	106.93	135.289	61.4051	145.77	301.599
1732	2310011J03Rik	251.213	0.41133	0.167891	6.21356	0.0126775	0.155571	206.407	307.636	146.581	154.166	209.063	226.442	176.826	304.205	285.038	302.531	342.601	312.763	269.97	272.757
1733	Mul1	635.313	0.531458	0.20862	6.21205	0.0126884	0.155589	428.675	637.001	439.112	342.047	476.28	672.111	427.575	1166.68	695.653	852.551	759.752	756.647	656.358	583.935
1734	Pex1	1506.07	-0.309617	0.123786	6.21131	0.0126937	0.155589	2087.61	1851.69	1444.32	1555.42	1305.85	1233.45	1345.73	1459.8	1863.03	1557.1	1830.33	1365.87	1223.18	961.556
1735	Ighmbp2	658.852	-0.303572	0.121474	6.20716	0.0127235	0.155864	867.819	717.027	639.905	725.724	585.592	708.765	661.884	754.376	582.303	746.114	574.95	599.477	528.927	531.064
1736	Aig1	7050.63	0.478018	0.191092	6.1967	0.0127989	0.15623	5842.16	7879.16	4647.65	4566.56	5128.7	4471.74	4691.11	12052.3	10542.3	9985.56	6564.24	9457.58	4410.06	8469.73
1737	Cyp2c54	91.074	-1.97226	0.845156	6.19588	0.0128048	0.15623	3.62327	55.4403	155.964	164.655	133.086	99.2249	414.134	4.80636	0	7.27116	0	1.07656	138.967	96.7876
1738	Fam53b	1938.14	-0.629745	0.244438	6.20005	0.0127747	0.15623	3580.02	3251.95	1053.2	1457.78	1292.24	918.929	1431.79	1333.86	3372.16	2057.99	3553.89	2457.53	731.585	640.975
1739	Gm1993	79.0827	-1.18658	0.509529	6.19671	0.0127988	0.15623	23.1655	14.9985	134.109	144.471	140.327	74.5006	309.532	3.5627	3.91616	4.35266	0.705078	8.37866	122.266	122.873
1740	M6pr	1514.19	0.559514	0.218322	6.19724	0.012795	0.15623	995.2	1168.6	1257.57	1075.54	1566.61	1664.83	1013.44	2831.27	1681.24	1415.72	1394.72	1710.83	1590.16	1832.95
1741	Pofut1	1249.62	-0.522245	0.215041	6.19966	0.0127775	0.15623	2405.17	1389.24	1707.69	1198.6	985.047	1237.02	873.59	905.361	1234.54	1209.17	1094.13	1345.82	1089.24	820.043
1742	Tmem86b	137.89	-1.2843	0.498531	6.19765	0.012792	0.15623	511.931	140.339	39.7904	161.931	52.9195	152.414	33.2404	246.42	75.4166	149.387	206.556	98.8231	26.7898	34.5
1743	Gm28047	2232.69	-0.492568	0.197717	6.19477	0.0128128	0.156239	1955.39	2800.11	3162.77	2709.26	2533.98	1851.14	3800.12	1581.2	2026.88	1556.57	1861.45	1423.5	2357.57	1637.76
1744	Cacng8	1432.96	-0.700195	0.286603	6.18979	0.012849	0.156541	2873.64	2319.63	1524.83	1348.69	975.557	980.851	1175.9	887.769	1222.12	751.213	2078.43	2286.27	912.672	723.899
1745	Rnf38	1969.04	-0.436503	0.170638	6.1883	0.0128597	0.156541	2371.39	2621.62	1651.9	2083.32	1467.6	1793.02	2634.05	1798.6	2515.78	1959.16	2284.17	1870.5	1261.77	1253.66
1746	Slc6a18	80.829	-2.05622	0.879688	6.18855	0.0128579	0.156541	16.176	45.1708	181.372	110.967	107.853	131	284.522	0	2.62065	0	0	7.80897	137.482	106.633
1747	Jkamp	1718.4	0.550929	0.216933	6.18659	0.0128722	0.156603	1315.29	1692.64	867.105	1052.44	1412.61	1548.68	988.747	3516.73	1995.01	2301.27	2011.56	2204.99	1258.52	1892.02
1748	Krt36	44.3906	-2.09569	0.892706	6.18348	0.0128949	0.156789	16.634	1.74735	137.024	71.8616	87.5191	54.7021	142.337	0	0	0	3.48079	0	83.1311	23.0313
1749	Mfsd5	791.666	0.624281	0.242194	6.18189	0.0129064	0.15684	525.753	710.056	417.768	426.129	654.149	909.356	399.323	1418.77	946.734	1013.68	1222.88	953.426	749.115	736.189
1750	Cxx1c	150.381	0.971412	0.393126	6.18024	0.0129185	0.156843	112.948	112.339	64.7273	48.1118	113.339	121.356	108.316	476.14	128.152	193.425	120.9	128.003	161.524	216.056
1751	Gm15514	454.12	-1.16904	0.498729	6.17832	0.0129325	0.156843	35.9864	91.0475	884.931	779.222	880.734	547.83	1733.08	27.1106	27.2067	26.5443	4.19919	4.75239	779.493	535.546
1752	Gm15713	69.7309	-2.51781	1.04973	6.17795	0.0129352	0.156843	260.167	4.43569	75.5276	60.0324	96.1288	37.823	305.679	19.6916	34.1139	0	12.7525	0	28.4593	41.4212
1753	Zeb2	6886.72	-0.844919	0.347699	6.17782	0.0129362	0.156843	14523.6	6412.54	8310.82	8130.43	7119.55	7291.62	8981.59	1538.34	6876.47	3457.93	5226.44	8409.41	4411.86	5723.41
1754	F7	60.5204	-1.30828	0.562076	6.17273	0.0129734	0.157115	89.0885	19.4478	118.146	86.1769	113.323	89.361	127.104	10.5235	17.1029	22.5008	3.23455	5.97365	123.523	21.7799
1755	Thtpa	254.862	0.503921	0.201156	6.17315	0.0129704	0.157115	214.758	200.822	253.162	168.269	146.307	265.64	219.089	336.539	316.384	291.091	367.097	211.534	274.043	303.339
1756	Larp1	2149.8	-0.301933	0.12425	6.16984	0.0129947	0.157283	3949.56	3311.17	1297.81	1274	1679.66	1357.6	1458.71	2991.78	2465.75	2442.5	2757.31	2546.7	1401.1	1163.61
1757	Gm28867	23.1219	-1.53514	0.655935	6.16793	0.0130086	0.157362	12.4862	8.75769	67.8539	57.2647	24.6457	32.9839	52.9011	0.490586	3.77624	3.16051	0	1.52523	46.1083	11.7522
1758	Dennd4a	4010.73	-0.578949	0.222517	6.15796	0.0130822	0.157534	4582.68	3727.41	6362.35	5196.93	4731.11	4757.96	4259.97	2026.35	3852.5	3872.1	4540.14	2694.28	2401.12	3145.3
1759	Gm16278	779.816	-0.583074	0.236445	6.16178	0.013054	0.157534	847.098	1001.1	1075.99	846.813	715.105	889.107	1247.99	683.052	792.137	435.023	650.097	410.198	869.563	454.146
1760	Luzp2	4987.43	0.922473	0.354574	6.1622	0.0130509	0.157534	1877.91	2723.03	4104.6	4694.61	5188.93	5542	4343.17	10769.6	3853.17	2403.45	2363.07	7024.44	8141.06	6794.98
1761	Mrgpra3	52.9261	-1.50639	0.66526	6.1589	0.0130752	0.157534	27.6281	32.4814	87.3628	92.8819	56.4786	71.757	157.762	3.21788	4.04288	4.8126	0.545819	1.3899	118.448	82.157
1762	Ppt1	4398.56	0.226875	0.0908995	6.15971	0.0130693	0.157534	4133.19	4746.15	3358.36	3931.21	3505.78	3432.25	3674.02	5427.3	5933.21	4539.96	5214.89	5510.73	4040.72	4132.03
1763	Tmem9	1628.4	0.546278	0.214522	6.15961	0.01307	0.157534	1161.82	1333.03	1072.15	1245.27	1496.71	1805.19	1031.8	2772.13	1502.39	1986.47	1459.63	2451.66	1784.95	1694.37
1764	Tsc22d4	367.859	0.917123	0.372869	6.1614	0.0130568	0.157534	219.888	344.189	153.179	202.652	330.689	244.495	229.415	1114.33	356.473	458.143	226.489	330.784	352.797	586.505
1765	Zdhhc7	787.503	0.544873	0.225309	6.16083	0.013061	0.157534	810.759	954.259	641.936	412.359	290.283	497.619	359.041	1181.6	869.195	1171.49	1340	1008.43	915.472	572.601
1766	Gm21858	337.413	-1.71192	0.625792	6.15692	0.0130899	0.157539	0	0	877.498	628.12	560.474	384.289	1806.62	0	0	0	0	0	313.74	153.038
1767	Cd109	669.662	-1.2978	0.569436	6.15489	0.0131049	0.15763	415.558	591.697	1372.38	848.308	675.236	483.486	2391.29	18.1848	98.3536	54.7368	175.257	94.951	1119.71	1036.12
1768	Gm16537	25.0085	-2.0164	0.802419	6.14112	0.0132074	0.158399	13.9865	45.1504	60.1314	26.2573	8.15628	3.32147	135.736	10.3195	11.7299	2.03027	4.03035	7.33085	18.0926	3.84534
1769	Irf2bp1	218.366	0.606389	0.255368	6.14029	0.0132136	0.158399	203.178	339.825	124.836	103.759	93.2186	104.43	83.1913	452.828	269.332	295.173	214.068	363.44	213.792	196.054
1770	Mthfr	1453.78	-0.372668	0.149004	6.14246	0.0131973	0.158399	1530.91	1435.11	1781.81	2141.49	1456.74	1960.63	1467.59	1185.79	1451.14	1255.95	974.461	1102.36	1448.05	1160.86
1771	Plekhm2	2287.87	-0.430265	0.17221	6.14199	0.0132009	0.158399	3458.18	3731.86	1663.27	1415.18	1472.76	1872.93	2137.84	3320.46	2186.87	2576.02	3497.84	2247.58	1380.57	1068.85
1772	Scd2	4821.03	0.510005	0.204261	6.14056	0.0132115	0.158399	3037.73	3797.87	4499.26	3983.69	4940.04	6741.78	2746.33	4738.17	4653.53	5786.13	5793.4	4108.21	5935.64	6732.71
1773	Zfp335	967.642	-0.52326	0.214376	6.14528	0.0131763	0.158399	1447.31	820.581	1259.46	1405.8	817.224	1458.23	930.695	630.582	869.903	561.372	734.289	835.013	967.948	808.591
1774	F2	70.6892	-1.37292	0.569077	6.13774	0.0132326	0.158448	20.0328	30.2321	176.972	90.1118	119.341	142.376	222.002	1.35584	5.96226	10.5683	1.07321	19.913	100.186	49.522
1775	Gm608	1615.28	-0.500786	0.204867	6.13843	0.0132274	0.158448	2758.75	2177.72	1345.78	1248.88	1305.53	1616.52	1810.12	978.972	2152.71	1604.42	1840.77	1547.74	915.763	1310.22
1776	Nos3	150.205	0.652909	0.2486	6.13637	0.0132429	0.158482	58.5327	87.0068	230.854	144.688	148.823	123.155	160.122	173.522	128.915	124.574	147.982	188.987	223.981	161.727
1777	1700030M09Rik	27.9944	-1.81845	0.74588	6.13139	0.0132803	0.158738	17.7006	0.749891	103.842	41.1934	34.6624	24.7993	107.993	0.503599	0	0	0	0.507378	35.2165	24.7527
1778	C1galt1c1	468.383	0.686107	0.26486	6.1318	0.0132771	0.158738	170.899	398.519	267.256	420.838	453.527	604.762	357.406	698.583	573.502	531.623	409.953	551.788	535.459	583.25
1779	D930016D06Rik	1993.55	-0.554201	0.225213	6.12954	0.0132941	0.158738	3780.54	3455.89	1138.15	1599.87	1312.56	918.398	1873.73	1631.4	2654.42	2149.16	3408.83	2056.42	819.403	1110.99
1780	Treml4	88.0817	-1.45843	0.614025	6.12996	0.013291	0.158738	152.694	50.1846	206.662	125.214	156.99	102.702	156.605	1.81098	28.38	53.2515	6.12572	30.6596	92.219	69.6458
1781	Gm26680	579.932	-0.80537	0.334738	6.12698	0.0133134	0.158879	600.514	297.623	956.213	734.412	1090.25	610.809	1441.26	376.565	211.616	130.347	114.611	236.202	703.33	615.297
1782	Gal3st3	1049.67	0.669043	0.275177	6.1219	0.0133518	0.159153	652.351	1384.63	801.345	709.273	418.695	700.719	502.216	821.972	1541.87	1212.55	1995.52	1749	938.18	1267.01
1783	Ncf2	442.729	-0.841164	0.353279	6.12095	0.0133589	0.159153	239.054	549.23	661.059	701.619	821.188	439.262	919.99	69.8041	258.585	107.491	207.029	226.192	567.325	430.373
1784	Ngb	238.116	1.32093	0.576771	6.12222	0.0133493	0.159153	236.85	155.217	61.4542	158.848	115.998	151.767	83.5094	298.925	181.583	66.969	125.57	587.017	946.777	163.133
1785	Nova2	1269.63	-0.518531	0.213712	6.11759	0.0133843	0.159367	2337.21	2501.15	872.574	808.259	704.955	511.1	1143.36	1640.5	1449.47	1141.96	1749.42	1669.22	767.074	478.613
1786	Siva1	301.615	0.49173	0.194966	6.11608	0.0133957	0.159402	302.988	211.863	170.995	227.901	201.028	256.631	287.653	485.931	352.703	458.023	335.192	342.823	251.991	336.887
1787	Zfp938	879.797	0.480178	0.183813	6.11523	0.0134022	0.159402	619.664	498.722	842.173	897.003	1012.12	906.258	687.423	887.043	1249.03	978.341	830.356	992.947	823.145	1092.92
1788	2900079G21Rik	373.559	-1.27884	0.520111	6.11314	0.013418	0.159501	1017.28	656.971	235.384	209.447	398.612	351.741	454.334	61.6578	92.7953	252.403	917.383	286.913	157.031	137.878
1789	Zfp691	75.5557	-0.780775	0.331707	6.11166	0.0134293	0.159545	135.322	109.923	96.9575	93.846	50.3814	75.1726	105.602	43.959	36.9568	30.119	76.9169	67.6004	62.1813	72.842
1790	Gm17416	84.6044	-2.40298	0.936668	6.10902	0.0134494	0.159605	0	12.8121	97.3096	99.43	173.134	22.4214	693.682	0	3.15707	0	0.486926	2.47992	56.8356	22.7135
1791	Mrps14	576.698	0.569563	0.227482	6.10975	0.0134438	0.159605	385.299	571.18	265.632	460.122	566.489	501.403	368.6	1046.32	666.021	702.142	732.512	590.77	515.883	701.4
1792	5530401A14Rik	1257.97	-0.914851	0.363309	6.10678	0.0134664	0.159718	1992.56	3115.49	1011.03	496.829	1028.08	445.646	1379.53	1964.86	2142.76	1238.54	1359.11	577.128	551.446	308.619
1793	Get4	1491.01	0.540747	0.22832	6.1051	0.0134792	0.159781	2170.33	1580.16	876.523	744.078	634.937	804.549	598.649	1856.86	1760.89	3351.41	1604.02	2186.07	1267.2	1438.53
1794	1700022N22Rik	172.283	-0.805516	0.332159	6.10122	0.0135089	0.159915	201.944	165.521	278.993	260.879	198.378	154.932	360.499	113.625	51.9557	138.238	112.873	54.2328	217.229	102.67
1795	1700128A07Rik	393.104	-0.904358	0.386648	6.09973	0.0135202	0.159915	61.5555	76.0021	839.023	651.002	598.036	432.256	1488.77	17.2538	41.1972	11.8405	21.1955	32.3834	733.721	499.217
1796	Haus3	94.7931	0.601166	0.247933	6.10111	0.0135097	0.159915	100.424	64.2947	54.3285	70.0593	77.6007	76.7081	82.4705	129.423	101.178	77.7699	115.827	130.11	87.3441	159.565
1797	Kcnk10	2245.01	-0.634603	0.268992	6.09968	0.0135206	0.159915	4230.16	2060.85	2839.99	3023.25	1903.37	1801.23	3420.45	1966.79	1678.5	1249.56	1618.48	1293.57	2718.72	1625.23
1798	Ass1	536.289	1.04473	0.405295	6.09417	0.0135629	0.160203	162.118	529.309	310.177	222.388	467.062	323.356	192.176	1807.83	605.729	910.591	450.647	478.4	588.788	459.476
1799	Begain	1026.28	0.727054	0.314409	6.09298	0.013572	0.160203	1397.32	1491.21	457.329	315.259	203.227	305.66	506.937	2607.1	1251.05	1245.64	1327.31	1459.74	990.384	809.729
1800	Cdc123	2386.88	0.361362	0.146408	6.09159	0.0135827	0.160203	1918.56	1948.13	1778.62	2254.56	2581.7	2767.43	1951.74	2898.72	2437.55	2054.62	2342.8	2633.91	2568.59	3279.38
1801	Hspa13	576.374	0.460029	0.191589	6.09179	0.0135811	0.160203	364.536	558.537	472.663	419.05	590.124	736.555	471.97	626.061	515.724	600.233	531.617	466.267	796.793	919.101
1802	Map7d2	3424.92	0.400875	0.164836	6.09329	0.0135696	0.160203	4074.83	3791.38	1950.86	2442.78	2030.48	1790.22	2011.61	6611.99	3956.57	3924.24	4429.47	5090.59	2496.11	3347.76
1803	Mms19	1766.19	-0.434006	0.181461	6.08986	0.013596	0.160271	2845.24	2115.44	2036.77	2009.91	1286.9	1683.56	1859.31	1697	1715.15	1854.9	1278.19	1241.96	1606.26	1496.04
1804	Zfp651	539.425	-0.613628	0.242129	6.08486	0.0136345	0.160637	791.721	947.151	489.828	447.185	353.623	269.85	553.542	483.509	629.343	1003.76	620.56	476.952	245.838	239.089
1805	Olfr164	141.166	-1.32828	0.581438	6.0829	0.0136497	0.160726	30.334	51.8488	419.268	146.473	228.749	91.4407	527.199	14.017	8.50044	2.02481	3.44371	11.205	150.887	290.938
1806	Gm128	106.418	-0.943647	0.395818	6.07666	0.0136979	0.160907	136.665	146.504	202.87	188.014	98.0307	68.0283	164.576	48.6636	115.47	29.9438	64.4356	42.6751	120.501	63.4802
1807	Gm17023	87.187	-0.593212	0.243279	6.07652	0.013699	0.160907	99.3169	70.1859	138.823	90.6535	114.437	122.458	148.256	40.616	78.8129	42.4971	43.2543	57.1803	91.4252	82.7022
1808	Parp2	565.238	0.419099	0.171774	6.07622	0.0137014	0.160907	511.641	404.747	434.827	591.41	450.919	546.302	598.163	438.494	578.62	640.825	485.791	751.793	685.829	793.966
1809	Skint3	308.942	-1.58767	0.695288	6.07735	0.0136926	0.160907	22.2846	161.063	535.387	476.755	358.301	313.214	1403.05	5.35281	5.34848	3.05824	11.6363	32.863	686.529	310.352
1810	Taf7	117.734	0.681411	0.260847	6.07602	0.0137029	0.160907	42.3433	84.4333	90.7452	115.206	136.735	112.258	115.666	197.14	114.056	115.465	117.771	127.54	134.765	144.158
1811	Kifc2	3641.04	-0.309163	0.124721	6.07278	0.013728	0.161057	4738.86	3507.67	4127.64	4014.66	3961.12	4130.23	3277.49	3381.42	3811.32	3835.87	2805.63	3246.22	3229.18	2907.2
1812	Srm	628.314	0.483915	0.201241	6.07242	0.0137308	0.161057	722.103	686.036	479.352	355.017	295.363	423.445	325.325	797.545	660.821	940.779	979.946	921.795	427.476	781.396
1813	Gid8	256.759	0.493565	0.200775	6.06815	0.0137641	0.161181	246.353	195.819	160.902	202.22	287.786	162.751	222.142	399.093	245.927	258.478	323.128	293.309	268.845	327.868
1814	Hmox2	1191.05	0.667768	0.258559	6.06943	0.0137541	0.161181	662.362	1012.48	570.081	783.132	1028.92	1232.28	917.269	2340.6	1274.59	1637.49	1349.94	1503.88	842.951	1518.79
1815	Ticrr	270.147	-0.860485	0.366283	6.06814	0.0137641	0.161181	42.398	83.1095	630.301	490.398	460.846	295.929	839.019	14.2838	39.9041	22.4401	18.3751	28.1944	550.142	266.719
1816	Ccr5	126.432	-1.80269	0.651475	6.0671	0.0137723	0.161187	76.0318	15.2964	258.759	79.5844	133.527	249.92	746.127	10.2875	11.3163	33.1988	44.3207	4.78705	34.0377	72.8539
1817	1700057H15Rik	322.916	-0.9476	0.381188	6.06441	0.0137933	0.161344	44.2684	70.9385	1117.51	729.047	611.546	227.549	843.842	29.4321	26.2454	42.462	12.5295	39.7417	452.329	273.384
1818	5830454E08Rik	34.2872	0.95456	0.354602	6.05855	0.0138392	0.161792	12.5205	17.6188	25.2226	29.424	19.1138	32.3489	36.9416	67.5671	43.4883	50.9905	37.4881	37.6011	31.0751	38.6208
1819	Pcdhga6	62.6975	2.04338	0.667847	6.05729	0.013849	0.161818	2.03099	5.34395	85.934	70.5452	95.5081	127.335	4.28877	29.9202	34.2227	20.0255	71.0306	67.5296	157.904	106.147
1820	Bend3	538.1	-0.571152	0.23738	6.0549	0.0138677	0.161877	629.978	637.123	783.254	856.404	630.809	490.026	601.108	249.199	579.531	406.594	375.094	270.689	572.247	451.347
1821	Rpn2	3932.87	0.619444	0.243425	6.0547	0.0138693	0.161877	2506.08	2065.59	3673.34	3965.18	3984.64	5791.99	2312.91	5620.69	3106.27	3713.45	3044.09	4763.58	6054.5	4457.85
1822	Prrc2c	4122.2	-0.482684	0.204655	6.05314	0.0138816	0.161931	9867.02	5922.26	2903.89	2889.6	3262.89	2712.9	2560.42	3487.58	4273.59	4860.39	5634.33	4161.51	3137.18	2037.19
1823	B4galnt3	745.795	-0.953276	0.411522	6.05068	0.0139009	0.161939	105.647	451.906	1652.2	1330.43	1234.25	684.734	2289.63	133.751	97.8018	111.85	65.383	69.5117	1514.49	699.557
1824	Fbxw9	715.842	-0.336255	0.13763	6.05016	0.0139051	0.161939	1104.1	791.005	662.125	657.72	635.047	813.343	616.537	672.732	684.264	717.885	661.044	894.981	531.167	579.837
1825	Pkp3	88.5903	-1.65621	0.721896	6.05114	0.0138973	0.161939	220.097	18.17	189.843	111.913	214.822	63.8869	136.748	2.76034	17.6671	29.0681	24.1981	6.35878	170.278	34.4541
1826	Casq1	120.428	-1.15069	0.470974	6.04806	0.0139216	0.161957	314.269	61.2079	204.036	94.054	111.886	92.1477	270.079	36.5265	113.739	35.9132	101.672	101.571	78.2722	70.6149
1827	Glrx5	481.764	0.773912	0.315871	6.04706	0.0139295	0.161957	309.276	616.042	293.635	212.17	214.642	164.605	281.487	1470.85	542.015	658.912	719.028	437.453	334.649	489.932
1828	Gm10230	117.99	-1.59775	0.692098	6.04782	0.0139235	0.161957	4.04008	44.2365	243.297	147.971	87.7673	155.572	644.564	2.97725	9.81784	3.74136	0.707058	3.60094	224.181	79.3866
1829	Sh3rf1	2838.43	-0.492188	0.202834	6.04554	0.0139415	0.162008	5084.79	2837.33	2816.21	3056.46	2733.94	2795.16	2911.61	1689.61	3163.7	3085.26	3181.25	2018.47	2172.03	2192.25
1830	Plekhb1	542.072	0.934862	0.404293	6.04299	0.0139616	0.162153	300.96	590.724	248.272	290.835	367.655	250.488	640.395	1040.97	328.314	612.315	287.041	576.396	692.152	1362.49
1831	Card11	282.943	-1.07958	0.440793	6.04019	0.0139838	0.162286	65.3522	135.312	877.277	397.833	535.094	434.172	702.863	38.4625	75.6751	72.4081	28.2543	8.61535	374.035	215.855
1832	Gm14565	114.687	-1.2052	0.5154	6.03962	0.0139883	0.162286	46.1077	31.6053	267.093	169.92	111.494	96.5646	530.972	17.0024	16.8881	3.71341	4.91208	13.6995	169.74	125.91
1833	Erv3	33.7656	-2.28017	0.976364	6.03806	0.0140007	0.162341	0.874001	18.5973	57.8333	45.0114	77.6183	40.654	147.152	0	0	3.01036	0	0	58.5529	23.4139
1834	Gm28590	197.707	-1.55967	0.680006	6.0324	0.0140457	0.16267	80.8194	45.6766	409.591	340.486	282.909	178.445	782.011	2.19676	33.6301	5.98225	3.65208	2.21422	319.308	280.981
1835	Irg1	34.3754	-1.50647	0.644431	6.0316	0.014052	0.16267	87.5708	63.6472	71.2712	24.0019	36.9693	26.4706	39.1451	45.0429	3.47359	3.29591	27.1526	12.7171	30.6048	9.89314
1836	Vmn2r100	77.4218	-1.49315	0.647769	6.03233	0.0140462	0.16267	8.07794	22.1105	163.24	101.769	63.3488	93.172	407.595	1.78591	6.5434	1.87038	0	3.00011	118.94	92.4531
1837	Mobp	795.191	1.14396	0.460449	6.0306	0.0140599	0.162673	172.859	698.772	339.36	600.52	665.724	243.996	1008.69	1366.31	689.942	1833	400.446	657.519	852.749	1602.79
1838	Adnp	549.135	-0.967046	0.375729	6.0292	0.0140711	0.162713	515.151	1127.18	608.841	920.954	533.84	281.591	642.852	172.771	574.909	514.534	836.539	457.978	271.504	229.243
1839	Dffb	649.257	-0.583784	0.240156	6.0281	0.0140799	0.162713	1276.47	898.096	640.711	743.862	451.412	392.856	483.386	447.742	609.788	913.679	731.629	735.934	482.368	281.665
1840	Ect2l	358.849	-0.760296	0.31631	6.02709	0.0140879	0.162713	243.178	121.063	668.215	600.133	524.604	335.991	1173.83	130.883	66.6956	89.1116	81.9512	101.342	518.093	368.802
1841	Gm17354	259.356	-0.599095	0.255006	6.02632	0.0140941	0.162713	443.069	457.555	244.408	211.679	193.512	148.609	371.198	228.023	237.237	256.116	251.84	190.911	247.645	149.18
1842	Apc2	2353.13	-0.449522	0.182828	6.01978	0.0141464	0.162787	3164.9	3424.06	2170.78	1861.6	1903.51	3257.83	1807.73	3190.76	2143.33	2313.65	2423.6	2082.83	1765.29	1433.91
1843	Bche	632.611	-0.835391	0.340348	6.01987	0.0141457	0.162787	852.695	444.795	912.018	566.176	1076	462.539	1682.1	215.909	474.836	514.146	298.014	292.895	489.616	574.817
1844	Gclm	900.378	0.644532	0.260287	6.02308	0.01412	0.162787	1169.29	614.256	334.705	606.511	504.375	272.952	554.37	1888.66	1393.69	1195.49	1048.53	1643.25	564.722	814.5
1845	Gm11999	255.481	-1.04465	0.438366	6.02073	0.0141388	0.162787	14.9683	22.7232	530.5	417.771	358.844	360.104	1138.76	9.41323	12.9331	3.6972	4.89041	2.372	434.889	264.876
1846	Gm14250	27.7175	-2.47135	1.02992	6.0209	0.0141375	0.162787	1.97061	21.5951	60.1351	52.2678	43.0938	42.6493	66.8256	0	0	0	0.689387	0	63.2201	35.5976
1847	Rp1	1558.27	-1.18299	0.514272	6.02345	0.014117	0.162787	121.115	639.591	2933.06	2454.31	2374.72	1763.63	6465.21	50.6266	254.634	61.4071	69.6136	78.9631	2584.86	1964.08
1848	Erdr1	10939.6	-1.11411	0.495687	6.01736	0.0141659	0.162923	51878.2	32075.5	1773.02	6736.13	3057.44	1654.66	4879.05	7063.32	7396.09	14961.8	9966.93	4279.75	2542.15	4890.12
1849	1700047G03Rik	90.6004	-1.33766	0.568418	5.99177	0.0143727	0.16386	21.1244	14.8175	177.211	152.237	139.27	98.5652	384.283	1.49393	1.64282	1.04189	5.81287	14.815	141.976	114.115
1850	A430093F15Rik	124.586	-1.85939	0.814028	6.00118	0.0142963	0.16386	320.816	95.2322	351.912	62.0974	235.155	57.7505	238.004	1.81512	53.229	11.787	4.09533	27.5237	60.4754	224.308
1851	Ccnk	377.689	-0.649404	0.278652	5.9918	0.0143725	0.16386	913.854	717.745	293.317	292.953	238.562	141.549	294.651	554.283	292.705	455.591	352.797	311.105	269.459	159.076
1852	Cdk17	5711.33	0.725889	0.314798	5.99641	0.0143351	0.16386	6608.15	6086.95	3060.21	2895.22	3281.71	3079.96	3485.31	2554.27	7499.11	5868.4	9722.1	10714.2	6780.87	8322.04
1853	F730035M05Rik	61.017	-0.79707	0.333336	6.00269	0.0142841	0.16386	81.4342	43.0082	81.7768	72.8517	78.7408	53.3234	168.404	25.4427	26.7054	30.8542	30.8906	40.2057	65.7553	54.8441
1854	Gm12524	83.263	-1.42904	0.600236	5.99228	0.0143686	0.16386	49.2438	61.9208	183.674	102.949	151.342	61.6229	316.432	12.8109	18.2416	25.8729	19.6292	2.5824	141.24	18.1202
1855	Gm17033	80.9168	-1.27305	0.553329	6.00194	0.0142901	0.16386	14.0074	25.4194	186.969	102.189	186.426	89.1274	273.036	0	7.13213	7.41098	2.80141	4.75573	153.829	79.7309
1856	Gm4409	228.932	-1.06849	0.458963	5.9947	0.0143489	0.16386	43.3862	46.8312	445.991	325.539	428.084	272.496	917.105	8.32846	30.0767	3.11567	15.5417	15.5904	373.092	279.876
1857	Ikzf5	321.773	-0.438455	0.178759	5.99652	0.0143341	0.16386	302.234	406.491	324.083	416.673	382.513	454.692	325.523	212.964	280.532	213.052	345.229	287.394	269.832	283.604
1858	Lnx2	697.492	-0.802109	0.334989	6.00424	0.0142715	0.16386	1236.96	612.948	1009.77	896.16	830.307	794.953	902.157	151.468	289.675	604.45	621.639	648.124	503.287	662.992
1859	Naip1	192.858	-0.814807	0.344452	5.99633	0.0143357	0.16386	24.2243	67.1843	451.968	286.871	276.569	274.457	660.082	17.2575	16.352	16.8287	19.0798	30.5906	277.576	280.975
1860	Olfr557	33.9159	-1.8203	0.784022	5.99338	0.0143597	0.16386	40.8703	3.25866	170.712	42.4317	29.2476	60.5053	43.2655	0	5.51874	1.37384	3.11868	7.94187	44.1349	22.4432
1861	Slc22a19	180.062	-1.10035	0.485592	5.99108	0.0143784	0.16386	58.0288	35.5535	284.318	274.826	297.977	137.238	769.087	8.44684	10.3159	14.2532	5.01522	16.0818	343.784	265.941
1862	Sptan1	11721	-0.433091	0.175446	6.00023	0.014304	0.16386	18697	9849.64	11602.5	13167.7	14397	13247.5	10502.4	8690.51	12148.7	10544	10643.6	12552.4	8032.24	10019.4
1863	Tdrd7	1626.87	-0.437833	0.183447	5.99684	0.0143315	0.16386	2826.51	2824.41	1083.47	1168.73	1585.22	910.599	1235.3	2206.27	1393.86	1791.07	2217.78	1511.17	960.155	1061.61
1864	Tmem35	789.777	0.641665	0.270629	5.99362	0.0143577	0.16386	660.264	931.828	347.81	433.368	475.411	883.354	303.19	1250.41	837.427	865.069	1235.21	1005.37	877.204	950.973
1865	Trp63	1009.16	-0.959131	0.423787	5.99162	0.014374	0.16386	487.631	711.944	1795.56	1839.05	1336.69	792.138	3076.95	160.89	251.877	218.337	167.274	62.6667	1341.37	1885.92
1866	Sox10	76.9168	1.53797	0.522504	5.98781	0.0144051	0.164076	9.57028	21.0121	46.9868	88.8154	70.0411	52.2525	103.023	225.237	37.2553	105.16	52.4568	63.0311	98.0784	103.916
1867	Zfand5	1405.43	0.636818	0.27698	5.98602	0.0144197	0.164154	2123.2	1561.34	581.296	613.026	727.813	542.868	774.318	1223.12	1994.51	2040.27	2290.77	2252.71	922.284	2028.5
1868	Atp1a4	158.577	-1.06601	0.45202	5.98317	0.014443	0.164283	381.585	131.358	240.173	178.335	200.379	120.34	243.339	22.9447	99.2986	78.5392	124.934	161.75	173.578	63.527
1869	Cd1d1	80.8204	1.10363	0.444811	5.98275	0.0144464	0.164283	50.7525	15.3879	74.0231	100.158	71.8796	64.5779	71.249	170.99	53.9591	46.2333	55.0917	46.9888	228.899	81.2957
1870	RP23-275B16.1	10501.8	-1.04088	0.431552	5.98153	0.0144564	0.164309	28466.4	6618.98	6692.77	16856.7	15130.2	14268.8	7380.2	1768.74	7965.96	10161.5	10400.1	8390.58	5733.43	7190.96
1871	Glt1d1	941.1	-0.593612	0.239431	5.98024	0.0144671	0.164342	1384.01	1443.05	865.598	1032.74	856.538	512.051	1037.83	704.631	1341.84	1305.86	955.497	661.507	595.844	478.415
1872	Fcgbp	239.19	-1.88297	0.812758	5.97794	0.0144859	0.164468	503.259	26.7882	492.47	319.115	388.79	214.278	779.098	7.28275	97.8465	64.5556	0.823639	23.2212	286.724	144.414
1873	Ptk2	11307.5	-0.771713	0.319614	5.97281	0.0145281	0.164859	16092.5	18723.2	12144	11246.1	10154.6	7415.85	19834.5	3729.36	11956	9816.32	15007.5	6853.33	8127.27	7204.32
1874	Nrsn2	1610.4	1.18212	0.460875	5.97033	0.0145486	0.165003	657.941	1212.61	609.159	1137.57	968.216	1328.86	420.214	6913.03	1145.48	1422.26	1152.31	2236.67	1780.55	1560.79
1875	Zcchc12	1421.95	1.28464	0.544668	5.96907	0.014559	0.165033	1095.74	781.409	844.543	1069.29	572.717	1331.84	229.424	4181.89	565.102	496.019	1042.13	2645.57	3700.26	1351.28
1876	Ces1c	187.724	-1.60907	0.701526	5.96801	0.0145677	0.165044	4.00205	51.7031	401.407	314.772	178.35	288.151	878.352	1.7696	3.89016	8.64883	9.80624	0	266.422	220.856
1877	Ldlrad1	83.0177	-1.42863	0.632186	5.96285	0.0146104	0.165439	36.8612	65.1141	151.813	165.439	111.552	76.8196	275.828	7.82542	6.30934	14.1966	17.3429	0	111.37	121.775
1878	Gm13990	116.499	-1.18878	0.50955	5.95308	0.0146916	0.165945	29.443	22.3505	208.598	208.094	145.516	90.5514	581.465	1.73583	10.1759	12.1194	8.93201	5.24876	167.373	139.387
1879	Slc26a9	251.76	-1.34932	0.595879	5.95278	0.0146941	0.165945	24.5544	24.1143	657.692	276.561	322.613	307.715	1080.44	3.0707	13.0188	0.459406	3.64631	2.65287	451.559	356.544
1880	Tatdn1	1483.57	-0.601518	0.250887	5.95392	0.0146846	0.165945	2575.36	2454.63	1712.43	1029.66	1083.1	974.237	1553.53	1013.03	2100.39	1514.25	1821.27	1097.62	644.129	1196.36
1881	Trim62	349.582	0.72599	0.299336	5.95305	0.0146919	0.165945	351.448	279.982	131.453	211.104	238.69	252.945	211.166	666.557	456.905	293.9	264.694	811.476	324.391	399.437
1882	Zfp598	341.993	-0.938963	0.402481	5.95343	0.0146887	0.165945	750.401	819.378	151.957	313.816	238.829	138.514	461.136	487.088	298.205	354.526	93.3112	320.757	137.744	222.236
1883	Ubc	10712.9	0.647769	0.253396	5.94914	0.0147245	0.1662	5411.29	7403.99	8978.13	8155.35	11889.5	14840.3	6339.8	18297	12538.1	9805.17	10820.7	9657.73	11424.5	14418.9
1884	Acnat2	127.436	-1.95924	0.854384	5.94767	0.0147367	0.16625	55.0315	20.4465	135.155	182.278	430.305	205.015	244.391	1.69006	5.57305	0	0	1.41954	385.651	117.147
1885	Arhgef26	2346.25	-1.09711	0.488526	5.94515	0.0147579	0.1664	10050.3	1354.39	2001.1	1725.71	2093.31	2569.81	2300.92	1042.2	945.287	1624.09	711.719	2558.03	2552.81	1317.81
1886	Tmprss11e	53.2782	-1.47288	0.614028	5.94293	0.0147764	0.166521	0.278905	12.5449	148.383	85.4548	84.6685	92.1019	187.459	0	0	0	0	0	68.788	66.2145
1887	Rnf20	1952.23	-0.549579	0.226453	5.93999	0.0148011	0.16671	3261.07	2292.36	2023.85	2704.26	1568.47	2061.48	1431.83	1022.48	1929.54	1854.15	2297.12	2139.05	1317.14	1428.47
1888	Scaper	4394.92	-0.578694	0.238968	5.93452	0.0148471	0.16714	6238.07	4565.16	5570.17	4810.09	4503.21	2832.07	8333.56	3552.51	3502.44	3553.8	3150.1	3688.17	4528.72	2700.87
1889	Gm26873	423.773	-0.746975	0.315217	5.92314	0.0149433	0.167513	1263.35	737.396	155.484	168.325	271.239	115.467	365.772	495.695	381.313	593.622	668.49	418.067	190.593	108.008
1890	Golga2	1170.87	-0.240441	0.0977584	5.92843	0.0148985	0.167513	1539.04	1249.31	1165.44	1011.14	1212.71	1067.06	1148.16	1330.25	1166.97	1244.88	1145.68	1313.53	935.861	862.173
1891	Ndufc1	395.75	1.0637	0.43175	5.9276	0.0149055	0.167513	186.325	306.742	127.722	167.359	362.842	467.173	195.765	1038.31	364.166	435.98	433.206	381.249	207.785	865.875
1892	Nr6a1	3727.31	-0.370525	0.153008	5.92519	0.0149259	0.167513	5693.23	5729.58	3299.8	2900.96	2708.97	2576.24	3123.32	3518.06	3506.45	5929.86	4683.35	3867.28	2467.76	2177.45
1893	Pfas	1045.26	-0.540972	0.231031	5.92662	0.0149138	0.167513	2263.01	1684.07	662.527	875.539	677.623	638.488	1028.9	1114.04	903.658	1162.25	896.587	1402.61	871.325	453.052
1894	Rps27	204.681	0.61114	0.250783	5.92336	0.0149414	0.167513	184.42	140.185	87.797	157.138	199.615	212.621	151.644	304.629	200.296	306.705	242.442	181.68	202.979	293.39
1895	Tmem59l	6952.62	0.449158	0.184513	5.92813	0.0149011	0.167513	6496.32	7177.54	3801.59	3788.43	5158.47	6221.66	5074.36	11871.7	7786.16	11556.2	7060.15	8139.92	6643.97	6560.3
1896	Try10	20.0492	-2.11519	0.936907	5.92486	0.0149287	0.167513	9.61333	14.4008	38.8264	15.7845	46.398	26.2146	75.404	0	3.39842	0	0	0	24.3442	26.305
1897	Ap1s3	761.153	-0.68468	0.287868	5.91968	0.0149727	0.167754	646.074	725.209	906.988	1539.88	997.582	597.996	1733.7	282.262	435.741	250.941	493.594	415.2	999.35	631.628
1898	Srpk1	1717.27	-0.406269	0.174948	5.91875	0.0149806	0.167754	3837.13	3367.39	948.472	772.17	906.699	949.261	942.952	2625.78	1675.51	2098.53	2275.85	1875.64	924.799	841.624
1899	Cacna1f	136.128	-1.02524	0.432695	5.9134	0.0150261	0.167813	119.638	273.531	182.689	393.257	59.8515	113.217	149.847	69.5687	87.5433	115.91	90.5211	42.3657	117.867	89.9894
1900	Nanos1	243.042	0.503393	0.207067	5.91257	0.0150333	0.167813	193.228	287.315	131.078	168.463	116.596	213.648	156.315	245.676	336.807	345.148	330.704	424.403	207.023	246.188
1901	Olfr1416	39.2518	-1.89671	0.785809	5.91349	0.0150254	0.167813	8.01749	3.19379	57.6274	56.3819	27.878	47.8663	265.689	5.67227	0	0	0	1.73187	50.765	24.7024
1902	Phf12	2424.71	-0.469462	0.195316	5.91549	0.0150083	0.167813	4805.88	2819.63	1942.62	2278.81	2111.43	1938.74	1955.53	1864.83	2625.02	3730.1	2229.44	2501.56	1770.98	1371.32
1903	Tmem206	1165.4	0.449532	0.178575	5.9133	0.015027	0.167813	719.929	997.855	1277.8	1153.62	930.008	1132.87	800.533	1663.19	1408.53	1473.3	1189.95	1081.38	1287.94	1198.66
1904	Wars2	1360.16	-0.757283	0.307448	5.9171	0.0149946	0.167813	1571.42	2193.31	909.333	1824.32	1095.72	1663.94	2208.89	988.112	2168.44	912.753	1099.83	667.24	980.369	758.541
1905	Gm16586	1707.62	-0.6205	0.246367	5.91091	0.0150474	0.167883	3449.53	2446.56	875.17	1165.25	1260.26	888.806	1405.07	1851.81	2456.27	2505.36	2726.18	1631.3	369.705	875.431
1906	Gm7247	635.156	-0.883704	0.370821	5.9084	0.0150688	0.168034	71.663	128.904	1351.26	927.291	975.757	1138.06	2384.68	35.9719	77.8166	46.0549	14.9173	61.5823	999.622	678.601
1907	Mbd2	1318.93	-0.709831	0.28543	5.90629	0.0150869	0.168147	3261.83	1134.22	1363.6	1036.78	1212.67	925.781	922.009	1416.54	968.513	1063.37	1880.32	2067.96	717.689	493.736
1908	Atraid	1151.6	0.626285	0.252871	5.90413	0.0151054	0.168265	927.424	1037.48	481.97	541.065	897.702	1019.31	851.985	2236.53	1162.62	1865.13	1174.1	1763.74	831.055	1332.28
1909	1700121C08Rik	212.203	-0.792952	0.321617	5.90212	0.0151227	0.168281	273.877	163.027	487.234	241.129	266.625	142.717	395.312	79.0266	148.108	126.225	195.106	120.911	182.166	149.376
1910	Nckap5	5593.06	-0.575483	0.246806	5.90278	0.015117	0.168281	4638.61	4734.12	8953.75	11770	7982.7	5507.17	7977.86	3299.1	2899.3	1548.27	1988.61	2773.22	8240.78	5989.29
1911	Ccdc137	1379.85	-0.393593	0.162635	5.89724	0.0151646	0.16866	1811.95	1596.17	1559.63	1579.14	1187.16	1759.66	1193.39	1032.97	1174.18	1167.92	1264.46	1733.79	1146.4	1111.09
1912	Bex4	81.8938	0.895351	0.38122	5.88699	0.0152531	0.169555	63.1886	67.9645	26.3898	58.6145	62.9342	78.0039	44.0227	187.249	96.9339	56.3152	56.5593	101.143	95.972	151.223
1913	Vmn2r25	98.9149	-1.38647	0.611829	5.88312	0.0152867	0.169839	8.07758	22.9936	170.8	174.247	149.744	126.964	424.864	8.33391	1.96293	2.49376	0	1.2	144.962	148.167
1914	Pan3	6505.35	-0.502595	0.209247	5.88113	0.015304	0.169943	14709.6	10186.2	4102.12	3421.41	4315.55	2645.34	4372.4	5791.47	6372.42	9109.01	10791.1	9651.54	3205.1	2401.6
1915	Pgp	562.744	0.533863	0.222668	5.87767	0.0153341	0.170188	526.62	622.241	313.609	229.297	327.421	518.886	358.496	916.093	726.161	965.976	746.119	544.558	452.923	630.019
1916	Cd209b	98.9277	-3.64061	1.26548	5.87084	0.0153937	0.170761	3.69925	138.555	186.25	120.895	145.422	92.4233	340.101	1.09025	0	0	0	0	209.06	147.493
1917	Wif1	235.936	-0.834863	0.368322	5.86961	0.0154045	0.170791	136.532	369.228	487.379	266.778	238.77	238.92	511.029	81.6948	99.1953	67.9963	114.394	75.0109	365.989	250.191
1918	Fuk	721.709	-0.669386	0.280773	5.86724	0.0154252	0.170932	1344.91	1089.77	712.509	742.066	757.81	836.167	218.053	606.938	804.295	564.006	803.256	727.29	468.776	428.083
1919	Fam193b	3787.08	-0.450128	0.180893	5.86533	0.015442	0.171029	4183.36	5626.64	3435.27	4236.78	3014.03	3798.09	3772.79	3903.04	4607.72	2641.97	5072.09	3980.8	2598.3	2148.2
1920	Ctla4	155.173	-1.09523	0.485609	5.86393	0.0154542	0.171075	64.4265	137.931	261.395	209.617	217.022	155.744	547.869	7.79014	23.5355	53.8881	24.7138	22.9591	255.975	189.56
1921	E130114P18Rik	894.963	0.966059	0.364547	5.85939	0.0154942	0.171428	352.526	156.039	1465.99	741.009	959.896	639.232	1659.06	303.749	1053.16	700.206	724.582	807.243	1646.19	1320.6
1922	Acsl3	2169.37	0.563309	0.227133	5.85811	0.0155054	0.171463	1054.79	1476.01	3027.73	1712.68	2228.31	2896.59	1528.11	2743.11	2440.19	1605.1	1800.64	1792.6	3391.88	2673.47
1923	Mrps17	1228.11	0.33514	0.137385	5.8536	0.0155452	0.171725	1187.93	1144.97	735.251	962.902	1036.92	1213.58	916.811	1517.75	1451.75	1625.65	1378.38	1652.31	1034.49	1334.79
1924	Trim59	129.702	1.03431	0.417252	5.85396	0.015542	0.171725	26.8314	161.457	83.9797	87.601	57.6757	38.3108	75.8155	128.426	278.64	230.065	190.212	197.21	72.8757	186.732
1925	Hist2h2be	75.3633	0.489307	0.206132	5.84711	0.0156027	0.172213	83.7701	74.4743	52.628	38.1261	59.2623	49.655	49.0337	102.888	101.969	103.036	91.3805	84.8448	99.4809	64.5367
1926	Lrrc24	708.212	0.614779	0.240614	5.84677	0.0156057	0.172213	368.937	625.157	441.26	502.8	614.263	789.23	427.421	1181.27	682.212	1174.4	901.39	859.845	686.653	660.125
1927	Tac1	378.936	1.18753	0.529055	5.84405	0.0156298	0.17239	247.503	250.167	213.469	277.273	252.407	375.236	110.03	621.296	121.296	136.468	162.239	557.294	1561.3	419.116
1928	Arhgap28	763.093	-1.12763	0.501605	5.84069	0.0156596	0.17254	582.262	590.932	1378.72	1088.29	1017.63	933.061	2221.47	200.158	76.2932	37.0625	85.3868	379.444	1121.52	971.075
1929	Unc45a	1388.26	-0.434391	0.175642	5.84127	0.0156545	0.17254	1942.25	1283.12	1731.91	1438.39	1336.14	1947.22	1125.48	1458.08	1162.98	1471.41	1239.07	1277.21	1106.64	915.68
1930	BC046401	174.644	-0.796389	0.348094	5.83581	0.0157031	0.172883	455.307	569.05	56.6105	40.8042	27.4744	20.5594	91.5585	247.351	242.628	173.688	263.713	181.149	39.8168	35.3081
1931	D030047H15Rik	149.158	-1.03062	0.434082	5.83419	0.0157177	0.172883	151.454	582.676	100.877	91.1823	60.8847	21.8945	127.518	139.405	193.674	102.899	226.169	210.741	53.4837	25.3522
1932	Defb38	58.5727	-1.37287	0.613843	5.83406	0.0157188	0.172883	6.11513	19.6827	85.7973	117.687	104.834	53.819	228.637	0.600393	3.3028	1.88189	2.84997	0.604818	110.728	83.4788
1933	Gm4131	623.779	-1.33683	0.562182	5.83355	0.0157233	0.172883	355.415	95.3271	2175.8	767.662	646.59	712.323	2362.36	39.6898	51.9761	54.8427	18.5521	218.324	761.019	473.04
1934	Pias4	774.999	-0.337983	0.14323	5.83159	0.0157409	0.172987	1283.1	1086.46	712.844	602.093	635.413	726.809	494.353	759.329	768.859	857.738	832.848	957.586	627.858	504.692
1935	Gpr113	23.2115	-1.43613	0.62809	5.82824	0.0157709	0.173227	10.1318	47.2516	31.528	33.4247	34.7687	25.6112	64.724	1.49314	2.18861	5.73161	4.72765	13.2452	16.5321	33.6033
1936	Klra3	49.0444	-1.70567	0.756605	5.82727	0.0157796	0.173234	12.7024	1.54379	96.114	127.693	56.3521	98.0486	140.804	0	0	1.08755	1.23337	0	79.8354	71.2073
1937	Gna11	1675.79	0.327009	0.13624	5.82471	0.0158026	0.173392	1979.97	2028.03	956.175	918.101	1061.95	996.206	858.503	1964.73	2444.23	2205.28	2540.57	3021.88	1043.01	1442.41
1938	Micu3	2618.1	0.432339	0.186272	5.82384	0.0158104	0.173392	3637.81	3234.27	1190.39	1150.07	1509.24	1166.35	1587.29	3136.61	3074.12	4139.28	3371.69	5044.35	2152.94	2258.97
1939	Gm13658	30.0257	-1.75132	0.782995	5.8194	0.0158503	0.17374	9.12849	4.72909	51.7103	46.8244	43.6228	45.8684	122.777	0	0	0	0	0	47.9966	47.7028
1940	Ankrd16	1869.08	-0.306429	0.128073	5.81586	0.0158822	0.173948	2704.2	2158.95	1851.93	2021.08	1622.74	1731.83	1636.94	1536.79	1953.92	1981.49	1783.68	2199.29	1662.22	1322.02
1941	Pp2d1	371.009	-0.834783	0.363549	5.81458	0.0158938	0.173948	535.989	582.935	429.702	508.141	507.262	194.445	594.11	147.752	300.48	152.087	325.142	239.221	508.702	168.159
1942	Snx18	653.239	0.63677	0.268783	5.81475	0.0158923	0.173948	531.082	807.071	293.441	343.219	333.704	414.101	461.139	490.88	945.814	933.554	1198.47	1111.19	396.341	885.332
1943	1110065P20Rik	218.542	0.457256	0.190331	5.81359	0.0159028	0.173957	174.543	280.908	122.143	143.574	133.568	141.06	154.517	382.244	231.282	307.33	285.521	308.41	161.934	232.56
1944	Cpeb2	1765.29	-0.38034	0.160521	5.8124	0.0159136	0.173985	2510.51	2778.05	1271.88	1490.97	1478.57	1246.38	2084.36	1603.84	1979.65	2106.81	2058.11	1565.17	1204.37	1335.37
1945	Clec4b2	91.206	-1.49459	0.664824	5.80757	0.0159574	0.174285	32.0244	17.8613	145.004	140.144	132.071	139.585	399.275	0	7.70867	0.524641	6.54337	3.02948	132.416	120.696
1946	Rdh16	358.655	-1.24418	0.555068	5.80821	0.0159515	0.174285	87.8163	200.996	699.067	1075.63	440.038	284.31	1001.48	18.4442	76.0701	25.036	42.4625	6.50688	714.767	348.543
1947	Olfr1425	41.4789	-1.72147	0.753502	5.80625	0.0159693	0.174289	4.14081	3.11322	61.8429	41.161	86.6834	41.6299	237.608	0	1.5335	0	0	0	69.0661	33.926
1948	Pigc	625.003	0.434456	0.171367	5.80393	0.0159904	0.174289	473.37	380.951	602.792	631.058	697.781	559.186	505.146	861.996	788.674	693.492	574.103	687.19	612.202	682.1
1949	Rnf145	3259.74	0.405564	0.17047	5.80391	0.0159906	0.174289	3273.83	3292.27	2754.97	2194.93	2336.49	2869.27	1788.36	4189.59	2977.82	5075.78	4683.86	3438.73	3409.61	3350.82
1950	Vwa2	118.3	-1.46451	0.645804	5.80542	0.0159769	0.174289	14.7509	102.391	304.584	287.771	212.579	118.974	264.211	14.4358	0	12.9808	17.1721	18.184	199.594	88.579
1951	Gm13490	298.995	-0.998679	0.442456	5.79684	0.016055	0.174663	24.2178	47.7203	609.245	476.697	487.104	303.203	1197.52	15.4684	8.50072	3.11586	12.7169	12.5932	549.065	438.754
1952	Gm14243	228.267	-1.41965	0.626116	5.79721	0.0160516	0.174663	16.2641	170.669	464.045	398.907	348.031	291.454	818.54	10.6542	9.36846	65.0716	9.48873	9.12795	356	228.12
1953	Gm16152	68.9317	-1.28518	0.57184	5.79529	0.0160692	0.174663	89.0792	143.45	96.0954	115.332	65.2735	57.9658	135.015	61.2592	9.33212	4.3707	12.5001	40.3436	88.8168	46.211
1954	RP23-167H24.1	130.937	-2.69695	1.10375	5.79528	0.0160693	0.174663	0.793123	501.386	179.115	156.056	134.352	114.07	375.603	7.01354	1.54191	11.7506	9.99358	0	217.759	123.686
1955	Sarm1	1138.09	-0.325112	0.137078	5.79736	0.0160503	0.174663	1730.58	1617.55	863.909	1184.25	1012.51	949.956	741.633	1173.81	1386.28	1238.12	1083.39	1313.41	885.488	752.411
1956	Smok4a	68.3473	-0.877037	0.36211	5.79474	0.0160742	0.174663	134.076	157.386	27.0437	36.5377	37.9773	35.4104	61.7134	83.7759	86.9038	79.8871	87.2336	89.8351	35.5676	3.5146
1957	Tmem30c	166.991	-0.87876	0.356845	5.79309	0.0160893	0.174669	259.86	200.892	155.944	181.571	162.1	81.5444	415.407	159.216	103.08	138.23	95.1531	186.755	105.529	92.586
1958	Usp30	1133.8	0.31479	0.132817	5.79288	0.0160912	0.174669	1373.45	1281.59	780.722	721.052	701.025	824.43	612.293	1442.35	1364.34	1514.98	1563.74	1724.1	1166.29	802.902
1959	Gm14490	274.231	-1.29401	0.578468	5.77825	0.0162257	0.176039	33.1906	81.9261	648.967	458.402	451.841	337.621	928.138	0.592969	29.3296	6.83131	13.3785	12.5511	528.268	308.194
1960	Adal	619.02	0.371161	0.154746	5.77448	0.0162605	0.176206	507.109	615.765	549.82	553.218	432.936	591.223	473.264	733.741	643.529	628.804	690.58	876.728	827.761	541.803
1961	Adamts12	1041.44	-0.964887	0.427649	5.77389	0.016266	0.176206	757.337	240.422	1969.08	1483.81	1486.59	1040.06	3722.83	264.477	90.3362	113.488	220.012	132.639	1977.71	1081.31
1962	Mvp	206.19	-0.814916	0.349424	5.77399	0.0162651	0.176206	477.607	210.281	241.566	213.866	215.338	178.585	236.689	242.603	64.2467	252.803	147.081	110.455	178.678	116.858
1963	Gm10999	24.7642	-1.92891	0.768177	5.77127	0.0162903	0.17629	10.4647	7.52075	48.9878	34.0643	110.964	16.9767	77.3807	0	4.93288	1.17001	7.31265	0	16.0035	10.9209
1964	Gm29561	48.1656	-1.1684	0.496123	5.77192	0.0162842	0.17629	56.6638	19.3864	136.06	107.365	71.278	44.7529	74.8415	7.36869	19.6365	30.3776	6.17197	9.16879	60.1244	31.1218
1965	Gm5286	25.3204	-2.2007	0.962836	5.76925	0.016309	0.176313	0.864861	17.8145	49.796	69.5259	36.0395	34.0602	82.9376	0	3.57746	0	0	0	32.7515	27.118
1966	Rad54l2	1331.51	-0.525556	0.225761	5.77001	0.0163019	0.176313	2626.09	1849.58	1400.78	1050.39	885.767	1139.88	1237.69	1471.71	1723.13	862.923	1385.12	1128.09	1184.54	695.514
1967	Camsap1	2799.55	-0.346464	0.141434	5.76172	0.0163791	0.176641	3885.91	3579.77	2566.95	2364.57	2666.56	2503.96	2056.74	2656.73	3626.38	2543.33	3586.88	3668.1	1889.01	1598.78
1968	Krt78	28.5586	-2.23146	0.963369	5.76428	0.0163551	0.176641	13.1793	7.99686	80.1115	50.8157	41.6054	32.7251	62.4494	0	0	0	0.709437	0	84.181	26.0471
1969	Mrpl22	541.522	0.58534	0.243146	5.76305	0.0163666	0.176641	481.511	527.454	247.84	330.857	403.413	457.697	298.562	867.867	525.569	979.835	715.356	698.655	322.026	724.663
1970	Ndufa7	614.365	0.713926	0.29287	5.76152	0.0163809	0.176641	374.705	610.289	259.2	328.557	487.692	557.596	424.034	1353.69	587.88	830.216	770.997	744.311	383.049	888.9
1971	Tpgs2	1193.08	0.542054	0.216462	5.76333	0.016364	0.176641	518.342	1080.09	979.749	1007.13	1275.02	1176.02	1035.83	1778.96	1504.68	1194.56	1404.38	1086.8	1120.37	1541.23
1972	Abhd16b	28.3219	-1.27298	0.57223	5.75768	0.0164167	0.176669	7.20128	12.6715	52.4649	51.5138	62.7475	35.2517	74.1094	1.21108	2.66744	1.26231	1.43627	0.60966	52.5368	40.8236
1973	Socs7	1975.05	-0.498312	0.208158	5.75844	0.0164096	0.176669	3127.36	4095.28	1453.78	1100.74	1122.6	876.54	1527.23	1731.27	2592.16	2282.56	3690.75	2304.35	926.24	819.867
1974	Tmem215	252.099	2.04099	0.751144	5.75819	0.016412	0.176669	57.1864	25.127	109.61	243.237	94.5103	243.258	333.397	96.3474	21.6221	27.3336	336.245	907.197	776.255	258.057
1975	Vwde	280.282	-1.14289	0.500926	5.75791	0.0164146	0.176669	47.4282	47.7225	586.559	527.587	464.015	320.606	1080.97	16.6589	29.4267	1.86956	4.94563	19.79	431.308	345.063
1976	Tmem92	63.4335	-1.20546	0.525867	5.75561	0.0164361	0.176788	27.8533	13.3569	146.092	105.642	109.189	97.0221	191.492	4.06394	3.91048	6.22048	0	13.5113	96.5007	73.2146
1977	Clnk	784.946	-0.727131	0.317293	5.75177	0.016472	0.176906	242.527	377.209	1448.34	1055.01	1505.45	750.136	2576.39	107.653	180.467	181.955	111.054	128.789	1391.89	932.355
1978	Dmbx1	86.4187	-1.65671	0.733162	5.75294	0.0164611	0.176906	87.827	29.9567	237.77	155.996	163.7	76.9291	213.398	0.879586	22.1395	12.0243	0	13.9077	124.434	70.8995
1979	Gnaz	872.9	0.469303	0.19589	5.75226	0.0164675	0.176906	850.479	926.029	522.379	416.913	606.485	757.461	499.264	1214.81	1145.48	925.624	1745.11	1037.36	734.641	838.554
1980	Klhl6	155.133	2.17533	0.689452	5.74958	0.0164926	0.177037	0	2.23313	174.91	332.496	241.461	150.291	369.248	2.14744	36.2993	15.2501	47.0994	29.6848	506.386	264.36
1981	Gm6309	22.6393	-2.36834	1.04987	5.74795	0.0165079	0.177112	0	11.7226	43.8698	46.0425	25.5723	33.6527	94.4033	0	0.665524	0	0	0	44.4897	16.5313
1982	Lrit3	84.936	-1.37748	0.621233	5.74492	0.0165364	0.177328	16.867	70.0791	213.222	126.789	86.5748	105.281	269.024	6.91709	1.90093	15.3905	8.72662	2.1786	98.8244	167.328
1983	Scrg1	137.258	1.2255	0.525712	5.74323	0.0165524	0.17741	26.6593	144.081	27.2238	81.1029	114.199	141.278	75.2662	123.479	116.575	232.014	65.3946	273.265	115.796	385.283
1984	Cd27	33.3385	-0.797099	0.346396	5.74054	0.0165777	0.177592	67.3624	45.3901	35.5282	22.7404	47.7037	22.2211	44.4149	33.4754	18.0037	19.6626	30.0355	29.417	23.2934	27.49
1985	Trmt13	805.396	-0.600359	0.246976	5.73784	0.0166032	0.177776	1575	695.256	878.894	1087.24	721.309	818.23	525.306	725.583	629.873	948.172	647.203	1024.33	534.149	465
1986	Tspan6	353.766	0.748962	0.310939	5.7358	0.0166225	0.177892	231.099	252.515	200.87	258.477	295.655	386.311	305.778	676.787	337.726	172.886	301.229	575.202	436.181	522.008
1987	Gm16751	207.316	-0.794603	0.354847	5.73302	0.0166488	0.178084	182.686	76.0215	424.765	262.201	456.65	202.775	424.967	63.0775	37.9355	51.7316	33.2121	48.5838	382.914	254.9
1988	Gm10339	381.973	-1.33357	0.580601	5.72817	0.0166949	0.178398	1.96027	96.1459	682.419	1050.05	567.694	335.047	1620.87	13.8686	13.9733	9.07826	15.7824	17.4733	589.486	333.776
1989	Gpr97	94.8478	-1.26542	0.572263	5.72834	0.0166932	0.178398	112.742	82.5652	175.742	150.203	175.294	45.0425	232.099	28.689	6.68384	39.2246	14.4412	10.8434	195.636	58.6622
1990	Vmn2r2	122.471	-0.750079	0.312998	5.72296	0.0167444	0.178837	66.4722	88.2182	250.211	227.559	142.113	183.295	270.955	36.8138	80.2778	27.3606	48.6501	34.7113	170.495	87.4634
1991	Dhx9	552.68	-0.528823	0.226383	5.72193	0.0167543	0.178853	1242.19	662.763	390.334	655.31	397.218	389.035	393.741	414.541	583.528	596.23	738.44	572.447	324.798	376.954
1992	Psmb3	842.196	0.628217	0.260607	5.72045	0.0167684	0.178914	656.94	841.421	402.944	400.755	670.911	684.956	554.196	1599.47	876.068	1326.17	1124.23	1017.73	460.309	1174.65
1993	Dnajb1	732.025	0.470886	0.189313	5.71533	0.0168174	0.178987	422.122	558.112	541.173	738.772	626.704	912.526	743.245	784.09	723.142	674.887	1006.49	857.853	707.218	952.005
1994	Glcci1	585.781	-0.660595	0.265669	5.71591	0.0168118	0.178987	1306.3	891.811	488.758	239.227	369.824	162.355	248.07	745.127	804.542	991.676	917.269	725.837	159.848	150.295
1995	Npepps	3696.25	-0.372682	0.15817	5.71609	0.0168101	0.178987	7401.44	5103.17	1958.35	2511.72	2856.63	3044.61	2242.87	5439.58	3890.27	4543.34	4411.99	4146.08	1970.07	2227.31
1996	Pdcl2	114.861	-1.02389	0.459886	5.71848	0.0167872	0.178987	86.8445	95.6514	171.368	190.026	163.106	93.9473	356.941	34.3109	34.7693	14.0345	8.91216	38.9043	181.685	137.55
1997	Preb	1432.3	-0.418803	0.18083	5.71637	0.0168075	0.178987	2454.26	1664.57	1520.84	1737.84	1020	1457.85	1218.58	1211.32	1347.65	1420.67	1419.34	1112.73	1353.25	1113.24
1998	Daam2	593.114	-0.632395	0.27085	5.71386	0.0168315	0.179048	392.852	369.616	1361.48	935.012	922.467	505.254	1271.14	261.318	246.089	199.074	126.949	241.849	895.072	575.433
1999	Gm8926	39.1261	-1.47842	0.608028	5.71289	0.0168408	0.179057	0	1.78919	62.0886	87.807	74.46	74.697	168.013	0	0	0	0	0	43.3703	35.5411
[truncated: 25,783 more rows]

## Sheet: Coherence Correlates
	Coherence	0.771507	0.743562	0.751875	0.722717	0.76769	0.783099	0.771744	0.598272	0.647575	0.688719	0.614267	0.674573	0.752533	0.741628			FDR	0.1		Bold indicates fixed value.
	Gene	Y2	Y3	Y11	Y16	Y17	Y18	Y19	A3	A4	A5	A6	A7	A12	A13	coherence-r	coherenceT	coherence-p	Significant?	BH ranking	BH crit value	Adjusted Significant?
1	Pole3	151.51	163.476	115.585	147.94	118.927	107.746	136.928	268.018	207.443	238.223	250.943	197.25	122.365	163.005	-0.926975	8.56022	1.86797e-06	1	1	4.81765e-06	1
2	Txnl4b	149.63	241.339	209.719	179.227	206.219	148.249	178.225	402.785	347.358	327.262	309.547	299.902	188.581	195.4	-0.921778	8.2357	2.78955e-06	1	2	9.6353e-06	1
3	Asf1a	41.213	91.0191	37.1838	59.6319	42.0184	27.116	46.0629	135.027	129.542	83.7574	125.16	118.689	61.9568	84.5371	-0.91818	8.02866	3.62468e-06	1	3	1.4453e-05	1
4	Rrs1	133.341	142.479	111.073	106.353	85.4862	109.06	108.302	253.637	176.85	181.419	205.589	161.151	113.878	146.17	-0.909696	7.58842	6.42944e-06	1	4	1.92706e-05	1
5	Mrpl47	640.331	598.174	641.529	666.018	395.194	416.584	555.371	1156.62	948.131	951.629	915.35	699.942	429.476	608.72	-0.89999	7.15207	1.16092e-05	1	5	2.40883e-05	1
6	Optn	832.553	797.489	762.162	839.558	748.834	689.263	772.603	2169.59	1262.93	1112.14	1316.37	1170	702.7	819.973	-0.89669	7.01719	1.40026e-05	1	6	2.89059e-05	1
7	Amigo1	834.139	1361.19	871.862	657.926	648.251	966.843	603.594	1834.7	1635.99	1464.13	2172.19	1473.43	1079.48	971.846	-0.88767	6.67777	2.26756e-05	1	7	3.37236e-05	1
8	Pacsin1	4855.01	5571.48	2927.92	3018.22	3659.24	3044.92	2063.21	9105.5	7860.84	6073.37	8687.57	6779.02	2078.65	1936.54	-0.885704	6.60887	2.50528e-05	1	8	3.85412e-05	1
9	Yars2	218.354	401.328	311.334	304.058	235.037	238.886	280.537	736.265	463.141	506.884	634.539	687.653	402.844	462.43	-0.885499	6.60179	2.53118e-05	1	9	4.33589e-05	1
10	2300009A05Rik	360.22	503.401	262.744	263.82	164.594	216.014	210.815	925.988	602.282	470.235	577.914	572.406	325.707	394.599	-0.884301	6.5607	2.68714e-05	1	10	4.81765e-05	1
11	Zfp955b	889.845	905.15	888.062	820.381	777.076	733.966	673.587	1205.87	1457.95	1141.24	1302.31	1243.44	756.902	745.41	-0.882447	6.49833	2.94372e-05	1	11	5.29942e-05	1
12	Il15ra	807.764	711.586	708.499	663.289	499.409	358.322	704.322	1566.6	1166.71	1376.71	1281.61	1027.6	760.223	428.591	-0.880177	6.42378	3.28495e-05	1	12	5.78118e-05	1
13	Ccr7	6.70472	78.1372	33.0581	27.2758	16.0021	3.29628	24.2596	120.4	64.1031	61.7504	111.198	106.323	31.979	11.4513	-0.879859	6.4135	3.33524e-05	1	13	6.26295e-05	1
14	Tmem65	396.673	730.841	252.029	263.712	401.333	289.342	384.272	1062.36	779.736	736.382	1003.82	822.883	277.368	573.627	-0.879804	6.41173	3.34397e-05	1	14	6.74471e-05	1
15	Rab42	45.622	87.7923	65.1126	58.5193	51.8461	21.4758	35.982	160.595	126.128	106.394	102.78	130.646	80.5936	34.7984	-0.878476	6.36922	3.56121e-05	1	15	7.22648e-05	1
16	Kcnj12	249.696	550.427	257.336	247.522	252.724	116.736	300.413	738.183	828.275	871.401	1234.02	705.418	278.905	285.923	-0.875358	6.27194	4.11681e-05	1	16	7.70824e-05	1
17	Rufy3	3639.48	3583.04	2840.43	2825.01	3186.09	3062.05	2394.1	5562.02	4325.54	3537.03	4730.87	3906.42	2596.65	3093.42	-0.87416	6.23546	4.34826e-05	1	17	8.19001e-05	1
18	Ccdc92	1074.69	1225.01	705.032	674.716	923.194	919.046	742.729	2640.91	1556.34	1485.84	1770.01	1428.74	854.077	1202.15	-0.869904	6.1097	5.258e-05	1	18	8.67177e-05	1
19	Igfbp2	67.9256	228.788	92.3457	137.645	89.6318	85.0639	56.2126	707.313	425.83	324.495	298.705	297.112	258.698	199.437	-0.868663	6.0741	5.55068e-05	1	19	9.15354e-05	1
20	Sgpp1	286.03	665.284	274.696	271.468	262.427	232.343	468.524	1452.89	1019.35	871.074	1030.75	905.977	456.775	968.398	-0.868271	6.06296	5.64582e-05	1	20	9.6353e-05	1
21	Slc30a9	1943.77	2596.75	2027.84	2533.38	1301.98	1200.05	1602.2	3500.52	2835.89	3016.66	3391.36	2478.71	2316.2	2677.7	-0.868094	6.05795	5.68911e-05	1	21	0.000101171	1
22	Gm11008	92.6186	82.1803	108.589	83.0874	95.2414	87.3185	130.948	27.8742	32.6239	96.0528	40.8213	47.3328	93.6294	84.8331	0.865223	5.97786	6.43177e-05	1	22	0.000105988	1
23	Dtnbp1	1556.87	2197.57	758.623	839.68	555.273	571.409	947.838	5966.14	3226.2	3980.93	3264	3279.29	1225.74	2684.41	-0.864182	5.94939	6.71997e-05	1	23	0.000110806	1
24	Ctbp1	469.041	661.639	374.419	235.082	339.001	415.228	141.447	1276.39	1211.56	806.636	1409.78	1175.65	471.516	1044.07	-0.861283	5.87173	7.57769e-05	1	24	0.000115624	1
25	Rpl13a	240.431	384.437	150.757	267.24	192.402	296.33	270.453	662.613	425.62	448.118	473.734	372.949	188.833	256.572	-0.859805	5.83297	8.04848e-05	1	25	0.000120441	1
26	Ctnnbip1	1215.4	2091.87	862.337	714.852	910.011	437.364	927.745	2850.02	2704.66	2440.48	2381.57	1947.08	1061.61	1489.46	-0.858571	5.80107	8.45917e-05	1	26	0.000125259	1
27	Slc35e3	647.763	879.416	838.485	607.263	734.378	493.644	740.809	1757.5	1198.67	944.364	1329.08	1196.57	1151.47	990.222	-0.858397	5.7966	8.51838e-05	1	27	0.000130077	1
28	Tln1	604.358	839.467	381.986	528.49	714.791	533.266	505.551	1275.68	930.645	1057.4	1189.39	788.295	635.662	457.136	-0.85631	5.74359	9.25601e-05	1	28	0.000134894	1
29	Ppt1	4133.19	4746.15	3358.36	3931.21	3505.78	3432.25	3674.02	5427.3	5933.21	4539.96	5214.89	5510.73	4040.72	4132.03	-0.855796	5.73068	9.4457e-05	1	29	0.000139712	1
30	Ube2z	522.581	786.247	226.714	358.464	402.239	387.861	450.11	1139.77	849.287	574.672	1029.17	888.151	550.644	584.767	-0.853938	5.68461	0.000101567	1	30	0.00014453	1
31	Zyx	57.7408	290.412	248.631	294.292	233.45	290.875	111.322	510.06	461.365	274.804	433.799	352.016	211.396	298.221	-0.853631	5.67708	0.000102782	1	31	0.000149347	1
32	45359	1191.34	1804.42	1098.14	826.262	497.527	699.177	1037.84	3663	2958.61	2006.66	2069.04	2655.12	1730.37	1684.8	-0.853113	5.6644	0.000104863	1	32	0.000154165	1
33	Adra1b	275.501	603.916	550.604	504.975	491.001	735.989	976.878	1643.5	1392.5	702.376	1680.32	1025.08	819.297	686.968	-0.852018	5.63784	0.000109367	1	33	0.000158983	1
34	4930422M22Rik	227.222	153.46	137.14	207.061	171.884	79.8535	146.691	312.283	297.731	261.075	278.607	314.261	162.441	218.657	-0.851954	5.63629	0.000109636	1	34	0.0001638	1
35	Rnf187	1517.56	3197.84	585.206	408.964	564.12	437.662	639.37	6692.27	4485.77	4838.28	5570.22	5074.58	2129.02	4675.74	-0.851129	5.61645	0.000113141	1	35	0.000168618	1
36	Ptpmt1	263.404	552.062	262.639	248.649	165.692	205.947	223.857	1071.56	634.456	867.968	673.34	528.298	299.407	504.306	-0.850865	5.61013	0.000114283	1	36	0.000173435	1
37	Kcna3	137.646	176.166	187.5	238.207	86.672	99.8432	93.3029	440.227	456.767	199.879	520.706	525.462	360.831	218.396	-0.850444	5.60012	0.000116117	1	37	0.000178253	1
38	Ppapdc1a	2539.89	1677.96	611.543	630.671	570.058	1230.58	591.503	6910.09	3850.61	3963.29	3589.94	2865.45	1115.68	746.577	-0.850374	5.59844	0.000116428	1	38	0.000183071	1
39	2410016O06Rik	60.3742	104.3	58.5995	47.2027	28.1403	22.2616	23.4128	147.035	195.662	191.831	270.953	177.214	112.851	87.879	-0.849869	5.58647	0.000118667	1	39	0.000187888	1
40	Dhcr24	533.693	692.959	241.254	196.782	207.571	263.289	213.133	1180.03	748.932	780.374	849.688	720.823	442.485	310.219	-0.849865	5.58638	0.000118684	1	40	0.000192706	1
41	Fam134a	1947.22	2590.69	1593.7	1277.07	1304.54	1617.22	1620.61	4002.51	2863.04	3011.07	3833.7	2953.8	2841.7	2250.69	-0.849542	5.57874	0.000120137	1	41	0.000197524	1
42	Ubl3	1596.59	1994.75	901.843	1064.6	1464.84	1415.77	791.337	3566.9	2012.83	2187.19	2655.31	2367.25	1384.21	1587.59	-0.849455	5.57668	0.000120532	1	42	0.000202341	1
43	Sclt1	3406.32	3228.99	1285.03	1422.3	1258.58	816.696	1424.96	6875.84	5131.82	4368.71	4244.17	4543.83	3140.02	2462.51	-0.848927	5.56427	0.00012294	1	43	0.000207159	1
44	Arf5	465.613	889.581	286.011	285.459	278.436	327.37	342.166	1222.14	1025.88	1188.53	1301.43	954.352	435.998	868.585	-0.848246	5.54833	0.000126109	1	44	0.000211977	1
45	Med21	293.172	461.599	213.33	315.713	408.79	325.904	335.737	768.238	618.011	478.58	520.886	595.421	288.352	432.915	-0.847439	5.52958	0.000129949	1	45	0.000216794	1
46	Pgrmc2	322.683	531.405	141.215	260.928	385.144	409.924	328.981	885.112	692.685	533.584	687.976	609.052	303.373	469.174	-0.845887	5.4939	0.000137596	1	46	0.000221612	1
47	Grem2	926.973	1028.12	426.556	664.894	595.174	580.677	550.113	1720.63	884.874	905.488	1849.49	1123.66	464.386	643.161	-0.843896	5.44884	0.000147939	1	47	0.00022643	1
48	Agpat5	1200.31	1531.34	1081.4	963.314	1028.98	1227.36	993.157	2563.04	2071.29	2588.83	2484.5	2697.62	1313.8	1794.22	-0.843612	5.44248	0.000149464	1	48	0.000231247	1
49	Tmc7	1302.49	1195.48	1171.61	952.55	1132.77	1246.21	1296.41	386.822	736.633	955.169	826.405	920.741	860.134	857.854	0.843012	5.42909	0.00015273	1	49	0.000236065	1
50	Sirt3	1222.21	1455.08	911.671	957.789	1082.13	1102.01	1036.75	2409.97	1751.63	1801.04	1639.37	2002.95	1075.63	1392.02	-0.842043	5.40762	0.000158121	1	50	0.000240883	1
51	Fbxl15	190.289	333.681	160.664	158.417	229.838	223.649	203.858	523.864	294.171	310.8	536.447	291.792	198.093	187.837	-0.841777	5.40175	0.00015963	1	51	0.0002457	1
52	Fam69b	1481.46	2193.65	1645.12	1356.96	892.183	1681.38	932.645	4240.91	2495.57	4054.39	3361.39	2875.16	1911.81	1882.68	-0.841007	5.38485	0.000164061	1	52	0.000250518	1
53	Klhdc2	1938.26	1977.92	1025.7	855.888	883.822	970.349	741.208	4129.11	3309.08	2953.21	3280.94	3371.58	1677.93	3077.98	-0.840242	5.36816	0.000168561	1	53	0.000255336	1
54	Habp4	1040.26	2546.03	488.311	332.625	607.35	346.803	625.063	4358.76	2028.25	2162.47	3023.25	2421.7	1127.56	1897.15	-0.83989	5.36054	0.000170661	1	54	0.000260153	1
55	St3gal2	927.225	1025.99	667.775	454.858	665.72	555.378	675.788	1392.91	1383.94	1161.55	1465.4	1362.15	910.627	964.871	-0.839817	5.35894	0.000171104	1	55	0.000264971	1
56	Gm11769	47.2514	56.031	37.422	43.8774	32.0281	13.0753	35.9463	90.0785	68.583	69.9539	63.1015	54.1785	35.3823	19.8011	-0.838996	5.34124	0.000176099	1	56	0.000269789	1
57	2700089E24Rik	416.306	656.684	456.737	661.691	602.68	672.587	627.264	1592.45	852.53	919.938	966.091	945.047	680.187	829.49	-0.838178	5.32372	0.000181195	1	57	0.000274606	1
58	Cdc34	201.872	271.952	106.607	83.4298	132.656	115.02	191.133	407.632	280.714	328.81	385.883	299.713	136.274	135.028	-0.837784	5.3153	0.000183697	1	58	0.000279424	1
59	Bcl7c	355.604	437.222	325.332	319.098	243.795	212.223	296.619	951.98	373.126	521.59	597.354	661.235	354.281	325.801	-0.83732	5.30546	0.00018667	1	59	0.000284241	1
60	Cox14	972.201	1216.45	722.929	794.824	821.39	941.222	754.308	1882.81	1200.17	1248.32	1449.34	1547.16	910.148	1179.38	-0.837106	5.30092	0.00018806	1	60	0.000289059	1
61	Pdf	191.334	241.068	166.713	198.488	206.468	213.13	166.407	314.983	235.365	231.543	308.711	292.928	151.005	214.148	-0.83666	5.29151	0.000190972	1	61	0.000293877	1
62	Ccne1	251.766	292.826	307.494	344.015	186.104	386.833	269.752	584.785	400.104	309.361	641.302	448.084	305.12	396.145	-0.83517	5.26029	0.00020098	1	62	0.000298694	1
63	Mrpl18	338.319	397.738	233.484	259.865	303.359	283.66	272.595	871.526	481.015	482.401	531.154	443.977	260.178	471.309	-0.834398	5.24427	0.000206328	1	63	0.000303512	1
64	Zbtb7a	604.938	980.735	323.675	397.035	444.121	266.438	244.955	1227.47	985.136	804.765	987.995	967.732	346.865	287.738	-0.834358	5.24343	0.000206614	1	64	0.00030833	1
65	Cmc2	424.675	822.294	224.427	497.842	423.151	337.977	393.25	2079.44	863.28	743.644	1056.65	631.986	310.349	355.441	-0.833639	5.2286	0.000211705	1	65	0.000313147	1
66	Jdp2	872.358	1277.74	620.939	708.396	834.944	446.547	674.624	1349.25	1591.82	1627	1958.43	1622.24	706.982	767.641	-0.831895	5.193	0.000224475	1	66	0.000317965	1
67	Aes	344.753	666.307	171.804	282.327	272.316	262.743	257.92	1095.18	657.463	751.776	862.594	893.204	236.659	754.776	-0.831299	5.18095	0.000228978	1	67	0.000322783	1
68	1110008F13Rik	468.091	708.653	247.787	284.182	205.305	335.912	239.983	1253.54	742.594	823.386	834.335	823.436	357.95	750.135	-0.831101	5.17695	0.000230493	1	68	0.0003276	1
69	Tmem141	122.702	151.214	108.184	130.852	167.456	132.091	94.8762	261.216	151.059	205.891	295.953	180.907	103.188	163.151	-0.830451	5.1639	0.000235512	1	69	0.000332418	1
70	H2-T22	280.169	407.968	309.812	536.866	443.959	314.35	432.456	835.132	635.418	706.554	537.471	528.792	450.357	423.185	-0.830132	5.15753	0.000238005	1	70	0.000337236	1
71	Prorsd1	156.083	162.202	99.0254	127.752	139.268	105.298	197.609	326.621	170.411	226.397	285.714	224.783	152.104	139.235	-0.828991	5.13481	0.000247118	1	71	0.000342053	1
72	Rplp0	502.12	631.688	398.164	497.532	587.252	680.322	467.03	1349.74	868.791	899.484	1058.07	693.818	491.602	895.319	-0.82896	5.1342	0.00024737	1	72	0.000346871	1
73	Wtap	667.835	740.92	436.348	427.246	555.863	508.037	363.91	1084.64	893.304	915.315	968.5	1113.13	447.01	700.636	-0.827413	5.10377	0.000260169	1	73	0.000351689	1
74	Map1lc3a	313.851	974.477	342.348	362.517	383.628	436.938	386.078	2073.93	1068.8	1119.33	1219.54	704.859	399.773	1064.12	-0.826459	5.08517	0.000268334	1	74	0.000356506	1
75	Lrrc3b	884.365	2229.08	1108.51	1586.99	1807.91	2478.46	1719.91	8953.68	3264.45	3720.05	4820.71	2533.17	1748.14	2110.39	-0.825788	5.07218	0.000274196	1	75	0.000361324	1
76	Pdcd2	121.845	108.974	77.9068	43.2411	24.9988	80.734	15.4264	263.306	141.2	90.2368	190.157	138.777	88.952	89.9499	-0.824662	5.05054	0.000284261	1	76	0.000366142	1
77	Fgf9	811.418	1053.01	360.342	420.989	480.509	435.497	349.336	1594.88	922.836	1113.59	1305.19	806.443	423.134	575.594	-0.824649	5.05028	0.000284385	1	77	0.000370959	1
78	Grb2	2435.67	2552.74	1583	1264.88	1818.34	1561.44	2126.85	4304.33	3006.47	3214.41	3608.46	3162.63	1715.1	2955.44	-0.824324	5.04408	0.000287341	1	78	0.000375777	1
79	Bccip	854.448	829.063	761.148	1083.01	793.658	834.411	609.84	1240.98	1199.65	774.193	1375.92	1149.8	961.689	1034.83	-0.823941	5.03677	0.00029087	1	79	0.000380594	1
80	Jund	39.1509	127.856	11.984	25.7211	38.945	16.0941	31.7151	385.646	420.09	571.117	509.08	563.43	58.5806	241.134	-0.822896	5.01696	0.000300659	1	80	0.000385412	1
81	Rpl13	876.248	1065.02	462.974	599.225	793.236	976.029	684.161	1918.33	1251.24	1389.08	1702.77	1040.09	642.637	1154.31	-0.822889	5.01682	0.000300728	1	81	0.00039023	1
82	Prtn3	45.4006	98.194	63.663	78.0545	52.66	66.953	86.1859	224.572	95.0285	134.004	156.603	88.9157	100.721	50.5547	-0.822117	5.00229	0.000308127	1	82	0.000395047	1
83	Chst12	328.796	487.751	368.709	436.064	443.175	530.343	292.689	998.038	643.996	729.26	686.652	552.859	504.32	608.32	-0.821728	4.99499	0.000311917	1	83	0.000399865	1
84	Cmas	1073.98	1444.28	399.696	495.074	566.469	598.699	692.036	2620.72	2094.4	1799.82	2138.76	2312.19	885.136	2057.06	-0.821587	4.99235	0.000313298	1	84	0.000404683	1
85	Snx21	1554.87	2000.38	1519.7	1267.44	1277.97	1312.21	1545.19	2537.58	1918.2	1648.23	2361.81	2160.21	1268.42	1070.49	-0.82153	4.9913	0.00031385	1	85	0.0004095	1
86	Inafm1	302.164	417.619	155.725	182.909	126.367	74.3725	105.618	1216.82	421.837	553.775	558.426	678.747	437.82	329.395	-0.821438	4.98958	0.000314758	1	86	0.000414318	1
87	Cspg5	259.616	475.374	594.165	719.086	549.149	535.366	685.816	980.325	1099.34	880.69	970.662	1034.48	789.061	710.718	-0.820301	4.96842	0.000326127	1	87	0.000419136	1
88	Fbn2	3146.19	1284.12	2781.91	2417.14	1589.22	2426.33	2992.1	659.751	944.837	1386.95	685.525	1042.9	1971.82	1823.38	0.819835	4.95981	0.000330879	1	88	0.000423953	1
89	E130309D14Rik	516.69	1118.47	465.26	339.267	486.538	368.401	486.557	1172.05	1010.57	1117.4	1348.78	1220.39	455.935	541.181	-0.819429	4.95234	0.00033506	1	89	0.000428771	1
90	Cd99l2	1544.8	1941.07	1107.43	1036.34	1251.69	1505.35	1100.11	3572.79	2024.05	2004.52	2244.02	2011.5	1438.66	1211.25	-0.819397	4.95175	0.000335394	1	90	0.000433589	1
91	Rtn2	311.513	629.606	183.141	243.062	178.742	226.809	271.143	750.239	550.447	635.812	954.39	954.956	295.299	322.599	-0.819395	4.95172	0.000335411	1	91	0.000438406	1
92	Camk2n2	87.2012	74.1451	1.49291	15.0234	23.3472	42.9673	20.9881	214.916	111.049	122.532	144.726	57.7512	33.9794	24.3047	-0.819042	4.94523	0.000339092	1	92	0.000443224	1
93	Slc27a4	1219.38	1715.77	1326.83	1331.94	1495.43	1943.5	1045.79	2632.84	1987.68	2264	2289.13	2042.26	1314.91	1390.53	-0.818837	4.94146	0.000341244	1	93	0.000448042	1
94	AW209491	846.627	624.147	563.23	645.081	542.786	585.53	378.698	1520.57	1174.11	667.236	883.726	851.04	603.211	619.082	-0.818804	4.94086	0.000341591	1	94	0.000452859	1
95	Plekhj1	378.528	436.449	362.214	341.196	325.951	361.612	296.085	541.068	400.984	454.938	466.179	478.911	325.801	343.981	-0.817548	4.91798	0.00035501	1	95	0.000457677	1
96	C78339	476.739	596.297	165.775	274.73	275.207	237.149	247.251	793.888	691.903	659.601	632.635	672.022	215.198	311.901	-0.817525	4.91755	0.000355267	1	96	0.000462495	1
97	Atp6v0e2	2748.1	4141.37	1909.07	2008.19	2836.63	3383.23	2373.41	7006.62	4193.31	4985.34	5290.38	4035.92	2295.08	3694.38	-0.817373	4.91481	0.000356914	1	97	0.000467312	1
98	Ppm1j	1.65308	26.7739	9.7271	11.0437	43.7367	3.67266	2.16451	66.6519	49.2738	34.4402	74.7991	13.0481	10.054	7.55969	-0.817322	4.91388	0.000357473	1	98	0.00047213	1
99	Kcnc1	3627.49	3229.98	661.244	1005.72	880.01	867.635	1126.32	9225.12	3935.19	3389.65	4401.62	4087.71	932.813	1100.43	-0.814821	4.86901	0.000385623	1	99	0.000476948	1
100	Dtx1	865.655	1014.29	719.372	334.7	381.165	452.376	309.34	1915.84	1254.1	1228.09	1246.66	882.067	923.139	723.459	-0.814238	4.85865	0.000392447	1	100	0.000481765	1
101	Orai1	125.674	100.261	108.842	107.257	132.894	41.2117	116.6	404.528	114.077	212.254	434.063	254.886	201.34	182.018	-0.813841	4.85165	0.000397132	1	101	0.000486583	1
102	Mrpl36	104.282	249.253	92.6957	180.247	153.096	164.532	118.307	444.074	216.345	227.616	360.81	251.74	130.479	306.486	-0.813613	4.84761	0.000399855	1	102	0.0004914	1
103	Tmem222	1299.23	2016.48	970.374	1218.31	1217.18	1589.54	1009.42	2899.41	1671.11	2292.4	2524.15	1803.77	1262.29	1454.96	-0.813566	4.84679	0.000400417	1	103	0.000496218	1
104	Ppapdc3	675.334	1057.8	702.087	500.074	756.739	865.569	862.14	1548.25	1303.92	1589.76	1614.28	1020.93	684.437	798.064	-0.813414	4.84412	0.000402232	1	104	0.000501036	1
105	Znrf1	2488.59	3336.17	1211.83	1192.05	1587.05	1283.81	1477.43	3629.09	3714.31	3525.39	4313.09	3420	1938.52	1686.94	-0.813392	4.84373	0.000402496	1	105	0.000505853	1
106	Txndc5	684.064	1055.62	960.356	781.888	623.022	735.916	598.357	2569.69	1606.14	1365.21	1895.35	2384.66	1795.22	1441.21	-0.81299	4.83666	0.000407353	1	106	0.000510671	1
107	Pnrc1	638.951	1157.9	263.41	306.534	359.546	237.77	176.087	1960.46	1746.73	1503.41	1543.24	2054.52	780.946	1484.89	-0.812647	4.83066	0.000411526	1	107	0.000515489	1
108	Ddit3	313.946	649.89	179.57	329.177	405.286	304.669	224.019	1018.57	487.894	554.256	721.545	726.195	375.947	519.038	-0.811913	4.81784	0.000420583	1	108	0.000520306	1
109	Slco3a1	8733.12	7817.67	4298.67	4408.53	4005.8	4623.06	3156.77	11495.9	10999.5	10576.9	11945.6	11373.5	8375.27	6200.11	-0.8116	4.81239	0.000424498	1	109	0.000525124	1
110	Pink1	844.004	1603.62	819.911	829.779	663.589	1043.25	825.615	2909.94	2010.8	1839.78	1687.87	1989.15	1188.47	1926.2	-0.811474	4.8102	0.00042608	1	110	0.000529942	1
111	Mfsd5	525.753	710.056	417.768	426.129	654.149	909.356	399.323	1418.77	946.734	1013.68	1222.88	953.426	749.115	736.189	-0.811162	4.80479	0.000430016	1	111	0.000534759	1
112	Prmt1	139.039	130.516	98.7069	85.8653	81.6097	110.468	73.9893	326.665	157.482	175.576	171.458	170.333	98.1347	106.69	-0.810926	4.8007	0.000433018	1	112	0.000539577	1
113	Triap1	185.118	212.969	145.128	168.761	159.902	169.008	128.702	314.474	254.453	160.593	259.644	189.797	203.354	144.756	-0.810754	4.79774	0.000435207	1	113	0.000544395	1
114	Bod1	587.174	918.935	313.262	417.143	466.758	359.748	338.613	1167.7	1447.74	1478.88	1612.91	1615.19	519.584	1045.54	-0.81069	4.79664	0.000436025	1	114	0.000549212	1
115	Anxa2	304.199	273.909	144.542	307.958	179.537	176.992	176.323	610.196	284.708	340.426	353.016	406.994	211.021	185.963	-0.81066	4.79612	0.000436413	1	115	0.00055403	1
116	Zfp60	2036.8	1548.71	1501.42	1807.97	1547.51	1609.67	1679.37	2556.1	2266.97	1602.55	2285.91	2171.98	1881.69	1649.34	-0.810553	4.79426	0.00043779	1	116	0.000558848	1
117	Srp19	627.149	633.812	318.522	395.751	648.117	503.113	411.236	1352.29	947.693	1032.03	907.281	859.916	378.894	829.227	-0.810003	4.7848	0.000444905	1	117	0.000563665	1
118	Map7d2	4074.83	3791.38	1950.86	2442.78	2030.48	1790.22	2011.61	6611.99	3956.57	3924.24	4429.47	5090.59	2496.11	3347.76	-0.809986	4.78451	0.00044512	1	118	0.000568483	1
119	Xxylt1	678.95	1213.67	563.195	352.463	789.819	620.92	556.853	1751.69	1063.49	1231	1537.27	1702.56	575.307	773.635	-0.809919	4.78336	0.000445994	1	119	0.000573301	1
120	Klhdc8a	103.17	265.448	152.585	114.322	198.636	143.197	97.4425	918.143	234.772	268.016	554.569	205.736	127.827	176.132	-0.809838	4.78198	0.000447048	1	120	0.000578118	1
121	Lysmd2	594.036	879.159	236.002	383.621	406.649	422.764	418.409	1147.59	894.812	547.292	1065.44	857.991	498.11	727.24	-0.809786	4.78109	0.000447729	1	121	0.000582936	1
122	Lrp11	3039.63	3430.2	2692.85	2094.58	1868.97	3161.01	2043.88	5125.8	3915.41	3355.91	4844.97	4744.97	3235.11	3632.75	-0.809454	4.7754	0.000452089	1	122	0.000587754	1
123	Gm21985	931.521	934.111	1024.74	1097.87	1105.93	1708.81	2032.62	349.966	353.842	218.049	286.18	363.346	1377.94	826.657	0.809193	4.77094	0.000455542	1	123	0.000592571	1
124	Smim12	368.92	641.026	283.542	342.765	443.789	513.869	286.983	909.312	603.284	675.192	744.581	586.926	317.521	488.107	-0.808303	4.75577	0.000467487	1	124	0.000597389	1
125	Snapc5	136.509	190.417	158.042	139.741	168.76	124.593	193.083	386.32	284.076	233.913	215.882	239.386	124.135	235.148	-0.807951	4.74981	0.000472268	1	125	0.000602206	1
126	Fzd9	5.11262	19.7679	13.5058	6.0819	8.42763	7.0732	0	207.133	79.5321	109.343	67.148	145.538	64.9226	49.1427	-0.807747	4.74637	0.00047506	1	126	0.000607024	1
127	Cdr2l	431.014	401.69	321.869	262.77	233.557	186.348	270.685	882.174	389.689	405.842	596.574	645.677	403.881	251.823	-0.807649	4.7447	0.000476415	1	127	0.000611842	1
128	Babam1	1100.67	1043.04	764.29	762.963	881.041	927.524	720.262	1659.19	1197.95	1317.89	1227.39	1178.21	847.927	927.223	-0.807348	4.73962	0.000480569	1	128	0.000616659	1
129	Tysnd1	425.277	647.057	306.992	174.075	136.354	121.159	157.874	696.719	617.354	590.243	847.343	688.231	409.353	398.785	-0.80693	4.73258	0.000486386	1	129	0.000621477	1
130	Clta	2745.68	3579.38	1291.36	1819.14	2522.84	2413.03	1870.76	4771.36	3591.51	3587.7	4529.11	3495.49	1624.92	3014.18	-0.806616	4.7273	0.000490801	1	130	0.000626295	1
131	Ccser2	4724.31	3785.26	3447.44	3968.65	3145.98	2920.83	2515.61	5087.82	5426.23	4920.01	5122.04	4530.08	3218.7	2853	-0.806422	4.72407	0.000493527	1	131	0.000631112	1
132	Lsm1	963.79	1058.92	628.133	753.145	1014.58	672.008	1002.88	1410.27	1186.19	976.481	1450.67	1305.64	789.455	908.722	-0.806116	4.71894	0.000497884	1	132	0.00063593	1
133	Cdc26	1260.08	1287.32	921.22	1068.38	1077.91	1013.89	1075.96	1429.61	1393.81	1433.58	1471.95	1421.8	1001.3	1130.72	-0.806084	4.71841	0.000498336	1	133	0.000640748	1
134	Lgi3	1877.89	2121.43	1382.48	925.6	1308	1206.92	2352.89	4705.74	3239.94	3615.7	3054.64	3977.33	2062.92	1155.68	-0.806014	4.71723	0.000499336	1	134	0.000645565	1
135	B3gat3	478.44	1034.52	309.262	252.394	286.789	329.86	314.931	2043.57	841.871	1046.03	1022.77	772.355	488.276	466.064	-0.805894	4.71523	0.000501055	1	135	0.000650383	1
136	Ppp3cc	1088.71	2197.73	247.189	822.608	461.773	564.052	563.002	2813.4	3517.72	3093.43	2508.87	2875.62	1258.56	1814.8	-0.805569	4.70981	0.000505732	1	136	0.000655201	1
137	Rpl32	224.804	322.236	139.073	210.972	209.331	301.158	249.398	685.27	385.288	519.205	509.473	346.083	160.931	415.208	-0.804965	4.69978	0.000514501	1	137	0.000660018	1
138	Bcl7b	509.142	590.251	319.09	403.026	447.517	401.823	471.635	974.16	657.433	663.024	630.43	827.563	347.62	475.341	-0.804843	4.69775	0.000516294	1	138	0.000664836	1
139	Taf10	169.513	418.191	98.4578	59.8754	76.2282	60.131	41.5953	729.853	450.305	714.413	901.443	349.397	262.36	566.601	-0.804841	4.69772	0.000516321	1	139	0.000669654	1
140	Kcnc4	1729.88	1757.68	1252.01	1039.4	1399.81	1648.65	1228.58	2507.13	2049.99	1832.56	2470.8	1694.89	1433.2	1432.89	-0.804663	4.69477	0.000518937	1	140	0.000674471	1
141	Slc25a33	509.523	850.52	358.904	212.624	324.706	253.967	168.387	2420.11	1004.24	1396.96	1086.93	762.824	562.683	892.75	-0.804537	4.69269	0.000520795	1	141	0.000679289	1
142	Aip	611.626	714.813	352.536	418.947	596.169	602.031	532.558	1354.47	816.116	934.339	967.15	814.994	379.41	789.506	-0.804033	4.68436	0.000528297	1	142	0.000684107	1
143	Treml4	152.694	50.1846	206.662	125.214	156.99	102.702	156.605	1.81098	28.38	53.2515	6.12572	30.6596	92.219	69.6458	0.803857	4.68146	0.000530933	1	143	0.000688924	1
144	Uqcc3	130.528	158.83	81.391	125.776	128.185	145.327	117.215	321.078	222.137	276.465	193.5	211.019	134.404	171.464	-0.803814	4.68076	0.000531575	1	144	0.000693742	1
145	Il20ra	268.41	27.4613	215.328	161.118	254.734	314.157	307.291	11.4948	88.2674	5.19481	40.934	104.134	255.505	146.037	0.803664	4.67829	0.000533835	1	145	0.00069856	1
146	Gemin7	262.089	583.016	233.577	269.675	403.641	394.772	262.338	862.311	572.662	694.048	746.341	405.779	385.629	458.535	-0.803522	4.67595	0.00053598	1	146	0.000703377	1
147	Fam217b	410.5	473.052	161.462	161.145	159.774	123.007	239.561	743.611	587.171	560.918	534.848	361.083	156.708	157.745	-0.803238	4.6713	0.000540286	1	147	0.000708195	1
148	Wdr3	883.368	796.854	834.348	1039.65	742.15	1133.89	834.966	544.712	529.284	863.198	403.297	588.842	872.457	887.007	0.80298	4.66707	0.000544223	1	148	0.000713012	1
149	Ftl1	1609.04	3549.29	1004.14	1442.73	1595.62	2434.68	1286.07	4225.81	3032.38	3716.44	5211.95	3233.9	1430.26	2585.41	-0.802904	4.66583	0.000545387	1	149	0.00071783	1
150	Utp11l	990.572	839.035	538.723	800.185	723.707	615.615	686.226	1277.75	1154.45	931.24	1042.12	1270.31	676.017	604.825	-0.802844	4.66485	0.000546311	1	150	0.000722648	1
151	Odc1	201.944	386.33	186.505	125.612	130.018	75.6822	110.781	879.944	451.889	919.142	628.062	485.879	346.552	408.659	-0.800895	4.6332	0.000576904	1	151	0.000727465	1
152	9530068E07Rik	736.853	1196.7	783.383	881.202	1016.02	1261.61	819.298	2309.93	1459.14	1003.7	1590.44	1577.61	928.093	1349.48	-0.800748	4.63083	0.000579267	1	152	0.000732283	1
153	Sf3b6	850.485	1018.05	448.995	683.947	652.681	667.832	550.57	1735.92	934.777	1243.45	1286.16	1013.08	519.4	1093.61	-0.800156	4.62131	0.000588862	1	153	0.000737101	1
154	Glrx5	309.276	616.042	293.635	212.17	214.642	164.605	281.487	1470.85	542.015	658.912	719.028	437.453	334.649	489.932	-0.799764	4.61502	0.000595281	1	154	0.000741918	1
155	1110065P20Rik	174.543	280.908	122.143	143.574	133.568	141.06	154.517	382.244	231.282	307.33	285.521	308.41	161.934	232.56	-0.799642	4.61307	0.000597289	1	155	0.000746736	1
156	4932435O22Rik	207.94	167.352	181.618	155.822	139.603	157.59	181.267	19.0984	115.139	66.3909	48.6034	45.8423	104.517	78.5679	0.799546	4.61153	0.000598884	1	156	0.000751554	1
157	Dusp8	1253.96	1730.97	580.787	623.843	554.908	616.377	561.918	1741.52	1927.24	1533.91	2160.76	1891.79	735.101	588.568	-0.799327	4.60803	0.000602514	1	157	0.000756371	1
158	Gm17023	99.3169	70.1859	138.823	90.6535	114.437	122.458	148.256	40.616	78.8129	42.4971	43.2543	57.1803	91.4252	82.7022	0.799257	4.60691	0.00060368	1	158	0.000761189	1
159	Uchl5	835.811	1064.03	732.356	893.112	1128.23	1022.52	1088.71	1849.68	1465.28	1264.65	1305.25	1261.01	718.216	1170.9	-0.798942	4.6019	0.000608933	1	159	0.000766007	1
160	Tnfsf13os	31.1733	31.2952	44.9058	66.6273	24.3407	11.5475	49.2375	265.409	86.768	98.2909	98.9546	211.23	58.3885	23.4263	-0.798738	4.59864	0.000612368	1	160	0.000770824	1
161	Gm7467	56.247	77.0959	17.5682	18.7932	16.6742	20.2474	26.2089	90.7162	79.9729	95.8113	118.27	87.2612	41.1882	12.2881	-0.7987	4.59805	0.000612999	1	161	0.000775642	1
162	Scn2b	930.612	2121.66	438.204	584.907	877.538	657.631	577.618	2989.9	2108.73	2438.16	2355.34	3497.97	749.943	833.853	-0.798547	4.59562	0.000615578	1	162	0.00078046	1
163	Hras	212.756	278.372	60.5266	84.1626	134.3	91.8148	114.177	378.014	267.864	318.236	355.061	355.116	40.6854	137.147	-0.797401	4.57748	0.000635202	1	163	0.000785277	1
164	Hapln4	535.9	708.013	562.14	541.617	579.476	813.026	945.07	2274.47	1131.28	1239.02	1374.52	1179.15	1204.53	846.219	-0.797145	4.57344	0.000639651	1	164	0.000790095	1
165	Mfsd6	2115.56	3201.84	1299.24	812.42	1367.15	1140.79	970.925	4598.86	4307.59	3556.94	3010.72	2965.99	1886.99	2445.09	-0.796749	4.56722	0.000646584	1	165	0.000794913	1
166	A930016O22Rik	11.1675	32.0532	6.03115	35.2814	9.98299	25.4728	17.1595	113.071	64.4792	44.4237	43.3189	104.285	27.145	7.07809	-0.79665	4.56567	0.000648329	1	166	0.00079973	1
167	Polr2m	546.332	1090.84	580.96	634.757	387.539	523.934	398.282	2604.88	1448.48	992.647	1446.5	964.15	925.932	1621.06	-0.796317	4.56046	0.000654206	1	167	0.000804548	1
168	Rac3	204.715	303.179	60.5019	59.4275	97.4948	110.479	70.565	607.234	286.615	404.549	347.832	455.381	193.039	257.132	-0.796179	4.55829	0.000656668	1	168	0.000809366	1
169	Gnaz	850.479	926.029	522.379	416.913	606.485	757.461	499.264	1214.81	1145.48	925.624	1745.11	1037.36	734.641	838.554	-0.795851	4.55316	0.000662534	1	169	0.000814183	1
170	Sh3bp1	711.946	1143.91	341.36	484.312	498.03	597.662	588.614	1619.63	1245.24	1550.6	1528.37	2012.07	514.525	794.259	-0.795535	4.54825	0.000668207	1	170	0.000819001	1
171	Mettl9	1377.76	1557.67	783.398	785.023	1233.28	1144.55	1171.84	2222.38	1626.01	1723.74	2016.06	1844.78	1199.41	1457.04	-0.795265	4.54404	0.000673099	1	171	0.000823818	1
172	Tmem121	272.571	457.657	257.106	214.062	208.625	329.186	219.632	528.533	539.492	571.905	614.675	593.05	400.399	398.142	-0.794939	4.53898	0.000679043	1	172	0.000828636	1
173	Metrnl	173.772	481.515	319.492	151.842	193.576	145.371	236.337	605.352	809.353	930.16	955.481	389.412	230.712	256.007	-0.794918	4.53866	0.000679418	1	173	0.000833454	1
174	Gclm	1169.29	614.256	334.705	606.511	504.375	272.952	554.37	1888.66	1393.69	1195.49	1048.53	1643.25	564.722	814.5	-0.794621	4.53405	0.000684882	1	174	0.000838271	1
175	Chit1	189.986	191.933	213.671	250.02	199.604	261.01	373.419	13.296	18.4303	217.221	103.406	0.974661	235.147	207.237	0.794508	4.53231	0.000686954	1	175	0.000843089	1
176	Slc9a3r2	330.236	314.844	182.423	219.531	227.692	180.265	60.1698	712.254	341.946	325.576	400.044	297.066	154.505	257.841	-0.794336	4.52964	0.000690141	1	176	0.000847907	1
177	Ier3ip1	1137.49	881.799	651.889	965.806	1039.22	896.872	812.442	1833.36	1120.02	1497.69	1407.72	1379.04	818.126	1175.88	-0.794284	4.52884	0.000691108	1	177	0.000852724	1
178	Rgs17	5670.32	5301.07	1473.89	2718.96	4157.94	2843.85	2300.45	7324.81	6640.77	5331.33	8220.31	6499.68	2901.96	2353.98	-0.794117	4.52625	0.000694215	1	178	0.000857542	1
179	Eif2s3x	728.267	934.41	523.672	518.585	632.032	719.099	639.552	1351.94	1023.03	1112.13	970.292	1114.03	524.266	775.084	-0.794085	4.52576	0.000694808	1	179	0.00086236	1
180	Tmem160	49.5888	270.809	33.1926	56.9855	42.7839	27.7791	33.3907	456.326	222.22	474.175	339.137	276.308	80.3652	244.179	-0.793712	4.52002	0.000701783	1	180	0.000867177	1
181	Dirc2	1031.39	1699.78	271.772	399.137	729.04	468.909	695.138	2900.04	3330.09	3961.33	3753.79	3947.17	844.328	2584.5	-0.793639	4.5189	0.000703149	1	181	0.000871995	1
182	Sla2	77.6796	125.385	173.531	119.222	180.22	161.292	227.951	4.94643	76.1225	74.6487	62.3185	11.2542	145.279	113.291	0.793595	4.51822	0.000703974	1	182	0.000876813	1
183	Gm8024	0	19.7842	12.6124	3.77509	16.1524	5.01488	23.2267	52.8837	116.447	19.2437	150.32	69.1278	15.1808	10.5239	-0.793586	4.51808	0.000704149	1	183	0.00088163	1
184	Neu1	1291.53	1474.24	1268.31	1257.16	1260.15	1731.48	1162.11	2352.84	2090.32	1875.12	1880.9	2226.21	1743.96	1596.53	-0.793506	4.51686	0.00070565	1	184	0.000886448	1
185	Mrps23	369.614	394.641	293.6	310.727	369.655	384.26	360.31	639.531	463.266	519.647	542.849	391.916	245.318	421.918	-0.793377	4.51487	0.000708098	1	185	0.000891266	1
186	Ace	55.7338	162.36	131.467	90.5911	101.518	152.653	46.7862	347.321	182.315	129.845	214.206	249.765	130.446	169.92	-0.793193	4.51205	0.000711579	1	186	0.000896083	1
187	Cln6	357.279	325.992	269.819	224.202	228.649	187.692	264.096	560.546	317.026	427.712	406.939	388.248	238.616	248.163	-0.792682	4.50422	0.000721336	1	187	0.000900901	1
188	Ssu2	201.38	144.565	337.937	380.552	270.901	244.128	446.961	8.76568	1.85289	7.7395	9.20785	7.47587	295.337	269.208	0.792533	4.50194	0.000724208	1	188	0.000905719	1
189	Slc6a9	491.376	455.642	342.339	417.809	361.688	411.903	243.786	791.417	561.592	454.412	642.25	545.461	480.655	600.367	-0.792069	4.49486	0.000733188	1	189	0.000910536	1
190	Nol12	172.402	221.781	258.948	289.102	202.751	157.702	210.611	303.331	426.051	322.212	385.233	437.293	281.639	275.576	-0.792041	4.49444	0.000733719	1	190	0.000915354	1
191	Llph	311.916	400.395	276.467	357.217	367.391	353.389	430.607	589.77	500.347	477.971	486.928	380.038	268.416	305.651	-0.791776	4.49041	0.000738895	1	191	0.000920172	1
192	Pigx	722.244	623.174	472.26	439.946	489.695	377.197	409.732	1120.87	843.7	747.251	893.055	1050.41	777.149	778.698	-0.791697	4.48921	0.000740442	1	192	0.000924989	1
193	Tspan31	833.788	1006.93	673.64	942.353	947.368	1057.76	900.236	1414.81	1154.91	1387.23	1400.69	1319.81	691.273	1116.15	-0.790879	4.47681	0.000756622	1	193	0.000929807	1
194	Jkamp	1315.29	1692.64	867.105	1052.44	1412.61	1548.68	988.747	3516.73	1995.01	2301.27	2011.56	2204.99	1258.52	1892.02	-0.790539	4.47168	0.000763415	1	194	0.000934624	1
195	Cacng2	2393.36	2880.87	1606.1	1922.99	2351.42	1654.91	2065.63	5456.68	3341.81	4150.71	3946.11	2010	1683.53	1112.15	-0.790181	4.46628	0.000770647	1	195	0.000939442	1
196	Bex2	1931.48	2367.1	599.707	933.166	1483.01	1479.24	1200.24	4546.07	2324.01	2551.04	3089.78	2645.23	1588.06	2532.26	-0.788268	4.43766	0.000810156	1	196	0.00094426	1
197	Dbndd2	1211.02	1263.17	672.116	723.082	1056.55	839.783	963.454	1855.64	1497.49	1747.52	1647.16	1829.45	917.318	1282.11	-0.788011	4.43385	0.000815572	1	197	0.000949077	1
198	Gm16316	12.5201	51.8668	9.50987	20.1329	0	0	0	34.8009	71.4785	47.901	91.4268	37.9134	0	0	-0.787833	4.43121	0.000819355	1	198	0.000953895	1
199	A430005L14Rik	369.538	293.87	239.166	303.2	344.039	353.763	242.332	491.037	452.107	384.448	449.908	380.846	307.84	385.038	-0.787677	4.4289	0.000822672	1	199	0.000958713	1
200	Desi1	524.98	436.699	302.024	369.956	438.067	431.489	338.567	732.955	601.162	483.16	596.967	547.253	249.206	423.628	-0.787412	4.42498	0.000828334	1	200	0.00096353	1
201	Dhrs1	555.112	856.38	547.615	472.156	682.388	555.651	474.324	902.16	881.136	767.377	1064.61	752.396	410.415	706.965	-0.787271	4.42289	0.000831374	1	201	0.000968348	1
202	Edf1	906.064	948.162	408.961	709.174	786.683	792.687	639.228	1517.72	995.886	1231.73	1288.35	1019.56	734.585	1043.92	-0.787138	4.42093	0.00083423	1	202	0.000973166	1
203	Rnf220	3144.51	3803.55	753.169	749.477	871.998	1093.93	1472.23	5627.87	4678.4	5746.58	4931.39	5692.4	1204.14	2975.09	-0.787137	4.42092	0.00083425	1	203	0.000977983	1
204	Kcnk3	589.785	894.608	390.435	273.964	427.093	233.645	649.001	1821.03	976.939	1045.07	889.386	741.806	377.295	429.226	-0.786923	4.41776	0.000838869	1	204	0.000982801	1
205	Tgfb3	451.75	357.284	429.058	475.695	602.201	618.751	422.271	219.482	426.531	469.334	151.117	338.082	497.764	550.024	0.786663	4.41393	0.000844522	1	205	0.000987619	1
206	1500011K16Rik	48.7937	155.357	80.8413	126.066	136.489	116.238	100.743	253.56	148.948	137.228	178.374	164.122	133.839	142.71	-0.786584	4.41276	0.000846256	1	206	0.000992436	1
207	Ppcs	156.916	132.263	113.059	138.036	128.874	116.873	78.1656	278.881	203.331	197.595	183.858	143.271	183.45	147.411	-0.786186	4.40692	0.000854962	1	207	0.000997254	1
208	Arrb1	1856.93	2338.5	1451.78	1682.55	1559.93	1598.16	2022.2	3526.3	2069.23	2393.91	2889.17	1969.7	1973.86	1344.26	-0.786183	4.40687	0.000855037	1	208	0.00100207	1
209	AI413582	720.831	1323.87	736.829	871.951	895.918	910.52	517.491	1717.47	1367.79	1644.9	1408.4	1158.14	750.264	1283.36	-0.786135	4.40617	0.00085608	1	209	0.00100689	1
210	Rpsa	88.3809	184.329	77.9434	120.743	138.572	200.517	133.255	486.022	238.555	214.77	325.146	137.275	198.987	146.572	-0.785851	4.402	0.000862358	1	210	0.00101171	1
211	Dap3	1407.6	1711.32	1076.78	1276.17	1350.04	1550.35	1174.41	1972.08	1679.48	1841.54	2468.22	1778.18	1174.93	1611.93	-0.785682	4.39953	0.000866103	1	211	0.00101652	1
212	Rpl29	281.169	455.517	139.591	197.806	249.306	299.447	200.253	594.861	432.314	603.875	656.665	550.165	156.603	433.823	-0.785531	4.39732	0.00086947	1	212	0.00102134	1
213	Sqstm1	4036.56	5235.12	2487.87	2913.32	3634.5	3997.68	3375.29	6841.47	4692.54	5519.19	6495.75	6227.46	3479.36	4714.04	-0.785213	4.39268	0.000876579	1	213	0.00102616	1
214	Ntmt1	1000.84	1467.49	592.423	726.456	913.754	671.763	737.923	1593.85	1309.25	1689.12	1920.96	1259.15	568.736	1022.95	-0.78444	4.38142	0.000894073	1	214	0.00103098	1
215	Prkaca	1098.52	1358.34	331.654	542.328	653.265	500.985	707.36	2733.82	1462.42	1689.15	1620.63	2744.98	494.611	853.16	-0.784102	4.37652	0.000901791	1	215	0.0010358	1
216	Ccdc87	14.2789	21.4875	52.7213	53.5335	66.6333	67.0694	79.1201	0	5.28828	21.3435	5.70405	1.81576	50.4798	42.3585	0.783495	4.36775	0.000915808	1	216	0.00104061	1
217	Pdrg1	639.858	1195.37	505.785	623.456	883.362	751.412	734.789	1244.01	1067.6	1166.95	1544.76	1225.1	617.153	789.495	-0.783247	4.36416	0.000921599	1	217	0.00104543	1
218	Tprgl	529.99	984.772	412.937	331.495	215.646	265.239	261.529	1865.24	1223.55	1089.85	1057.89	1627.49	790.139	1280.38	-0.782798	4.3577	0.000932127	1	218	0.00105025	1
219	Limk1	711.368	2648.51	567.199	429.914	608.091	341.253	587.117	5164.8	2614.74	2572.18	2058.18	1125.71	684.025	692.161	-0.782785	4.35752	0.000932425	1	219	0.00105507	1
220	Wbp1	637.055	651.152	545.339	504.601	409.405	563.509	544.424	807.901	732.864	625.702	682.77	714.657	520.567	541.395	-0.782442	4.35259	0.000940537	1	220	0.00105988	1
221	Rps25	153.653	137.424	86.9904	188.868	119.374	151.762	109.45	305.63	238.679	224.506	172.861	194.306	161.028	182.128	-0.782105	4.34776	0.000948576	1	221	0.0010647	1
222	Mrps14	385.299	571.18	265.632	460.122	566.489	501.403	368.6	1046.32	666.021	702.142	732.512	590.77	515.883	701.4	-0.781966	4.34576	0.000951911	1	222	0.00106952	1
223	Nt5m	1250.13	1564.7	836.362	841.697	943.86	921.155	860.331	2123.36	1367.75	1856.35	1771.13	1646.63	698.834	1398.39	-0.781802	4.34343	0.000955834	1	223	0.00107434	1
224	Abhd8	938.853	1376.43	884.302	923.337	1246.43	1815.16	841.589	2587.21	1579.93	1720.19	2257.45	1898.98	1186.1	1552.3	-0.781243	4.33545	0.00096935	1	224	0.00107915	1
225	Ccm2	1665.39	1752.26	1051.33	1237.6	1107.5	1483.96	985.921	2344.63	1736.52	1729.89	2142.21	2359.53	1029.81	1451.82	-0.780933	4.33104	0.000976911	1	225	0.00108397	1
226	Rbx1	1094.36	1376.69	607.439	788.895	1113.35	1110.62	712.491	2488.84	1496.79	1488.99	1940.34	1187.34	908.326	1644.08	-0.780547	4.32556	0.000986401	1	226	0.00108879	1
227	Ubac1	1816.25	1844.5	924.499	1124.17	1275.89	1335.13	910.537	2638.06	1838.64	1935.01	2081.68	1845.53	1343.54	1425.5	-0.780474	4.32452	0.000988211	1	227	0.00109361	1
228	Pid1	5083.11	8584.75	3876.58	6430.52	5261.92	4156.15	3894.51	9426.3	7901.49	4168.96	12664.4	10731.4	3815.22	4176.57	-0.779825	4.31535	0.00100432	1	228	0.00109842	1
229	C7	393.127	379.756	292.469	360.704	469.03	258.933	618.696	33.6967	151.302	81.7332	128.004	137.634	239.133	291.267	0.779768	4.31454	0.00100576	1	229	0.00110324	1
230	Shisa8	13.1672	30.5234	25.0151	32.2321	2.43379	13.6705	21.9343	420.398	69.8832	100.147	119.663	106.702	52.1273	54.5574	-0.779754	4.31434	0.0010061	1	230	0.00110806	1
231	Timm10	114.326	276.664	126.228	121.587	205.687	168.46	162.306	496.608	231.58	375.03	390.773	234.308	211.064	282.635	-0.779628	4.31256	0.00100928	1	231	0.00111288	1
232	Chchd5	132.05	144.54	147.879	125.997	189.551	162.808	170.742	267.016	198.925	179.464	288.235	187.41	199.051	153.053	-0.779494	4.31067	0.00101265	1	232	0.0011177	1
233	4933434E20Rik	843.659	1087.33	656.653	623.268	758.016	624.552	511.522	1486.96	1095.71	1193.17	1041.47	1455.77	602.915	805.284	-0.77933	4.30837	0.00101676	1	233	0.00112251	1
234	6230415J03Rik	272.863	294.826	185.826	36.9727	61.8072	106.39	32.3177	428.95	473.497	185.892	415.247	263.599	28.4749	149.22	-0.779327	4.30832	0.00101685	1	234	0.00112733	1
235	Cox10	2001.52	1715.3	1004.18	1702.35	1398.48	989.417	1149.76	3589.55	2114.93	2388.02	1888.19	1906.14	1103.67	1243.06	-0.779088	4.30495	0.00102291	1	235	0.00113215	1
236	Higd2a	497.852	693.206	273.229	489.731	508.677	480.172	459.029	948.125	647.575	750.565	731.856	616.169	373.651	586.081	-0.778987	4.30354	0.00102546	1	236	0.00113697	1
237	Ndufaf1	274.792	394.982	234.589	238.203	371.514	445.82	305.515	623.569	538.181	480.72	533.086	440.063	275.302	409.401	-0.778377	4.29498	0.00104109	1	237	0.00114178	1
238	Enho	54.4987	140.604	50.0924	68.266	49.8417	64.5836	54.4834	785.911	183.968	287.176	251.735	422.532	92.6294	287.176	-0.778119	4.29138	0.00104773	1	238	0.0011466	1
239	1700052K11Rik	74.2789	122.321	118.998	111.744	75.2939	69.1497	34.2435	131.889	120.022	137.23	204.202	115.963	87.4579	107.144	-0.77792	4.28859	0.0010529	1	239	0.00115142	1
240	Ssr2	779.78	1191.85	492.531	717.271	879.51	902.799	736.858	2012.45	1260.21	1631.51	1235.03	1638.4	770.312	1063.81	-0.777616	4.28435	0.00106082	1	240	0.00115624	1
241	Wee1	166.727	174.01	157.373	115.533	176.246	152.502	100.839	384.761	234.534	203.195	251.909	139.902	149.475	186.623	-0.777594	4.28404	0.0010614	1	241	0.00116105	1
242	Ccnd3	923.885	1166.22	599.503	609.186	553.408	551.923	851.278	1478.85	1131.56	1212.32	1134.5	1064.65	647.09	653.507	-0.777469	4.2823	0.00106466	1	242	0.00116587	1
243	3110021N24Rik	145.811	180.648	30.9616	43.8221	28.8175	22.1947	52.4947	329.619	241.087	232.433	151.601	146.44	53.8438	39.394	-0.776475	4.2685	0.00109098	1	243	0.00117069	1
244	Vegfb	270.745	482.084	132.092	121.286	179.695	205.975	165.298	634.863	514.391	500.913	430.239	328.93	176.462	235.775	-0.775982	4.26168	0.00110423	1	244	0.00117551	1
245	Mrpl34	58.3329	130.769	39.5376	47.9423	84.7212	70.285	82.3752	316.457	112.578	173.312	169.8	95.611	68.0365	89.181	-0.775566	4.25595	0.00111548	1	245	0.00118032	1
246	Minpp1	1000.4	1422.86	945.442	884.123	1241.36	1238.42	938.54	2299.4	2108.96	1976.42	1895.16	1830.86	1721.67	1888.92	-0.775536	4.25554	0.00111629	1	246	0.00118514	1
247	Rnf11	1106.13	1566.95	388.684	368.77	762.997	424.085	517.036	2412.32	2034.07	2422.51	2192.8	2416.86	581.36	2042.04	-0.775224	4.25125	0.00112481	1	247	0.00118996	1
248	Psip1	3468.04	3536.6	1558.72	2032.53	1820.18	1691.23	1444.42	5369.11	4304.03	4168.79	4930.84	5879.21	3135.18	4440.32	-0.775152	4.25026	0.00112679	1	248	0.00119478	1
249	Zdhhc3	1238.61	1237.11	983.095	963.607	1258.71	1267.77	1182.86	2008.62	1311.84	1489.01	1731.48	1286.87	1139.85	1147.9	-0.774972	4.24779	0.00113173	1	249	0.0011996	1
250	Mettl10	982.322	928.493	785.166	971.027	923.119	839.204	920.942	1334.96	1287.66	1490.42	1351.47	1439.59	927.892	1312.36	-0.774839	4.24596	0.00113541	1	250	0.00120441	1
251	Siah1a	421.012	788.443	342.55	350.984	351.637	316.245	427.391	836.748	1213.99	1037.59	981.038	911.782	532.188	785.573	-0.77475	4.24475	0.00113785	1	251	0.00120923	1
252	Tpm4	296.667	445.862	161.75	270.177	296.651	172.543	322.33	1070.86	537.347	411.219	425.024	408.22	221.603	321.027	-0.774486	4.24113	0.00114518	1	252	0.00121405	1
253	Rsph3a	1442.84	887.136	819.763	869.804	958.284	496.215	1179.17	2313.71	1741.54	1544.15	1361.21	1296.47	975.898	995.406	-0.774281	4.23833	0.00115087	1	253	0.00121887	1
254	Scpep1	555.835	968.86	477.582	648.719	706.94	739.111	446.941	1976.25	1024.54	919.275	951.586	1191.93	743.203	971.469	-0.774259	4.23802	0.0011515	1	254	0.00122368	1
255	Fkbp2	560.771	1158.96	359.265	610.356	681.212	686.78	660.086	2261.02	981.703	1333	1109.53	1172.49	550.635	891.77	-0.774214	4.23741	0.00115275	1	255	0.0012285	1
256	Cdc14b	1825.51	2183.52	1059.18	1050.28	1049.87	960.301	1581.6	2933.38	2169.67	2564.11	2528.04	1607.96	1205.9	1251.37	-0.773895	4.23305	0.0011617	1	256	0.00123332	1
257	Qpctl	486.634	476.8	357.353	357.516	362.277	400.199	409.341	630.726	521.279	670.93	588.221	563.13	378.812	412.771	-0.77372	4.23066	0.00116662	1	257	0.00123814	1
258	Brwd1	5130.05	5434.97	4163.8	4544.88	4054.96	3815.92	3503.93	7981.38	6482.65	4949.6	8094.13	6783.75	5871.97	7650.52	-0.773503	4.22771	0.00117274	1	258	0.00124295	1
259	Bag1	148.597	547.19	137.66	101.422	144.053	102.335	144.665	1867.76	702.831	966.119	780.806	622.877	332.182	1046.35	-0.773122	4.22253	0.00118357	1	259	0.00124777	1
260	Csnk1e	1713.91	2646.86	884.399	759.785	825.332	493.191	1113.1	2736.15	2587.71	2373.75	2685.9	2241.72	581.691	752.198	-0.773093	4.22214	0.0011844	1	260	0.00125259	1
261	Arrdc5	38.5532	68.3405	71.3645	37.039	54.599	35.0083	67.731	16.5292	15.2349	12.7555	2.63156	8.37663	54.9873	35.0539	0.773063	4.22174	0.00118524	1	261	0.00125741	1
262	Adamts3	2434.01	1278.45	1996.71	2555.45	1832.07	2567.38	2951.5	745.074	1460.75	1463.48	1138.18	957.002	2874.03	1701.1	0.772766	4.21771	0.00119374	1	262	0.00126222	1
263	Snrnp200	2232.15	1504.45	1775.9	1675.93	1491.52	2137.56	2547.83	1058.01	1399.62	1400.44	1380.98	1394.09	1818.96	1681.9	0.772711	4.21697	0.00119532	1	263	0.00126704	1
264	Ywhah	2883.41	6250.85	2721.82	3036.7	3683.68	3662.74	4276.12	10497	7675.42	7497.96	9607.02	7707.21	3822.59	10288.2	-0.772378	4.21245	0.00120495	1	264	0.00127186	1
265	Zfp622	406.034	504.66	296.06	307.837	351.346	253.457	253.699	773.867	383.532	494.308	566.25	627.285	337.879	487.816	-0.772184	4.20983	0.00121058	1	265	0.00127668	1
266	Nrtn	0	21.9193	0.334466	0.340512	4.54374	10.1303	17.4769	163.817	73.7654	95.6794	38.0301	24.9995	8.10197	13.5076	-0.772031	4.20776	0.00121502	1	266	0.0012815	1
267	Appbp2	2048.91	2021.98	1642.82	1604.25	1461.59	1492.86	1727.8	2587.09	2086.78	1780.42	2124.21	2061.19	1783.72	1786.34	-0.771681	4.20305	0.00122525	1	267	0.00128631	1
268	Crnde	161.435	109.855	120.236	201.878	55.8872	102.21	88.0597	434.653	80.8294	375.244	441.974	190.999	109.082	106.885	-0.770991	4.19377	0.00124561	1	268	0.00129113	1
269	Inhbb	29.1835	141.79	36.352	90.2673	60.4911	58.7257	27.844	129.402	135.256	80.5476	172.002	74.3104	68.707	63.0037	-0.77072	4.19015	0.00125366	1	269	0.00129595	1
[truncated: 20,488 more rows]
