# Supplementary material for: Spatial coding dysfunction and network instability in the aging medial entorhinal cortex
Source: Nat Commun. 2025 Oct 3;16:8770. doi: 10.1038/s41467-025-63229-0 (PMC12494969; doi:10.1038/s41467-025-63229-0)
Supplement: Supplementary file 5 — Supplementary Data 3 [file 41467_2025_63229_MOESM5_ESM.xlsx]

## Sheet: Table 3 Legend
Here, we report the results of differential gene expression across young vs. aged mice in the Split Maze cohort (MEC Differential Gene Expression YvA); correlation analysis of gene expression with improvement in task performance and with grid network alignment to visual context over sessions, as well as with remapping in those same mice (All Correlates Age DEGS) (see Methods) (related to Suppleme…

## Sheet: MEC Differential Expression YvA
	Gene	baseMean	log2FoldChange	lfcSE	stat	pvalue	padj	Y20	Y22	Y23	Y25	Y27	Y28	MA1	MA3	MA5	MA6	MA8	MA10	A15	A17	A18	A19	A20	A24
1	Gm15446	2340.53	6.78186	0.368291	18.4144	1.00688e-75	2.31562e-71	53.4111	65.5115	11.7478	16.1894	34.0226	18.0411	3410.76	5238.52	2503.68	3878.5	2136.74	3540.22	1873.06	3307.77	3577.46	3914.38	3237.94	5311.59
2	Gm17167	3734.72	3.59302	0.326045	11.02	3.06112e-28	3.51998e-24	531.435	682.505	330.517	220.835	645.344	394.268	5596.87	6266.04	3279.49	6923.3	4027.88	4478.45	2060.32	8037.68	6886.3	4751.38	4124.97	7987.31
3	Tmem254a	437.761	1.78008	0.184875	9.62857	6.05657e-22	4.64296e-18	215.583	235.934	184.953	122.531	213.011	169.537	487.717	523.337	446.286	486.432	511.502	372.657	819.624	568.858	523.46	491.953	753.712	752.614
4	G530011O06Rik	448.53	4.48475	0.477655	9.38909	6.05206e-21	3.47963e-17	45.0328	34.3108	18.055	5.36223	37.6533	20.0267	726.1	698.794	516.808	637.954	519.711	1254.85	408.384	1297.96	609.549	720.498	104.979	417.502
5	Gm13304	71.5506	7.31189	0.784059	9.3257	1.10255e-20	5.07129e-17	1.21692	1.16784	2.20093	0	0	0	75.3224	53.5042	90.8497	110.343	145.183	91.8147	42.762	240.102	53.9625	96.9872	98.5069	183.987
6	Mid1	1663.02	3.96467	0.448512	8.83961	9.6053e-19	3.68171e-15	83.2938	103.557	94.3769	63.5033	386.189	67.3027	3131.75	3351.66	1998.77	2671.46	2178.5	3543.05	1968.01	4403.58	1456.35	1490.66	534.004	2408.39
7	Gabra2	6768.6	-2.99933	0.360268	-8.32528	8.41272e-17	2.76394e-13	15759.1	11235.4	23606.6	11092	16717.3	21455.5	1805.14	2082.05	1039.74	1169.75	936.564	2444.5	4344.6	1139.07	2915.2	1792.11	886.194	1413.8
8	Gm3892	155.05	2.82827	0.357443	7.9125	2.52262e-15	7.2519e-12	18.0183	29.2365	41.5715	52.7233	23.5888	34.073	201.094	293.001	129.786	202.252	192.336	174.044	127.018	264.611	516.225	140.377	170.056	180.888
9	Gm28049	369.262	6.38503	0.94781	6.73661	1.6212e-11	4.14272e-08	3.83065	0	4.45638	22.3055	0	5.09199	445.066	243.436	1764.79	566.313	429.644	75.0987	324.459	745.963	52.7659	891.116	1029.27	43.1015
10	Gm13307	458.528	2.55176	0.387063	6.59262	4.32124e-11	9.93799e-08	112.446	146.208	229.827	69.0832	32.278	116.05	608.078	607.645	386.068	684.144	403.044	790.577	235.744	1178.62	568.184	805.548	611.167	668.8
11	Tmem181b-ps	4267.48	-1.43778	0.254593	-5.64735	1.62942e-08	2.88257e-05	4853.74	6216.38	9259.21	6019.24	12455.3	5112.9	2163.05	3130.89	2423.22	3671.47	3511	1785.58	1719.32	2612.97	2855.44	2780.24	2974.38	3270.4
12	2810442N19Rik	30.4458	8.1285	1.44927	5.60868	2.03874e-08	3.34906e-05	0	0	0	0	0	0	61.6622	40.6585	74.4215	8.32751	0	55.3201	5.20646	0	95.9754	6.82804	50.4388	149.186
13	BC061194	237.783	1.73244	0.327135	5.2958	1.18498e-07	0.000170327	143.203	175.108	74.0542	112.328	93.441	76.0057	186.128	271.754	99.1336	186.5	340.006	277.209	227.938	358.442	303.948	351.702	308.11	695.081
14	1700028P14Rik	150.198	1.98842	0.387397	5.13277	2.85512e-07	0.000364789	48.063	44.2557	118.841	33.5523	38.3884	59.3664	154.513	174.424	253.847	60.6272	200.869	156.88	142.26	158.033	238.541	125.863	290.154	405.091
15	Cphx1	121.601	3.97267	0.773091	5.13869	2.76663e-07	0.000364789	2.28334	8.43797	5.00732	21.6949	2.29271	29.4428	327.229	14.1929	208.922	78.7979	104.054	306.587	6.50381	358.413	154.224	388.212	72.2514	100.275
16	Ssbp4	959.261	-1.01291	0.207477	-4.88205	1.04988e-06	0.0012708	1792.43	1586.36	1946.1	1394.07	922.578	1068.44	677.897	943.735	597.479	660.532	754.023	609.806	1014.1	557.847	743.86	683.329	732.043	582.079
17	Gm13481	723.5	2.0457	0.424026	4.82448	1.40372e-06	0.00161414	103.052	403.324	331.551	289.887	199.385	503.694	578.565	886.191	320.836	744.249	275.938	815.824	1149.5	908.601	565.605	2418.12	1996.21	532.467
18	Dynlt1b	1156.1	-1.18255	0.252664	-4.68033	2.8641e-06	0.0031366	2094.03	1784.29	1771.08	2287.52	1460.25	1206.26	628.994	1042.48	1682.76	671.964	919.278	587.375	816.996	1067.99	643.891	649.47	719.091	776.126
19	Adam34	205.514	3.47069	0.766984	4.52511	6.03644e-06	0.00603591	38.7042	67.2186	23.8733	31.7637	18.3472	69.9087	184.566	18.227	131.101	95.0086	41.1642	188.974	7.58163	1748.76	575.375	188.823	49.9482	219.912
20	Scn10a	121.804	2.8641	0.643055	4.4539	8.43252e-06	0.00808046	11.5087	19.5175	5.83617	8.82504	90.8999	39.6199	146.363	183.381	63.3244	80.688	190.766	135.523	226.417	237.468	437.728	61.7371	235.94	16.9276
21	Gm11468	57.184	3.3774	0.765089	4.41438	1.01298e-05	0.00902541	1.04627	35.853	7.21088	1.05327	11.2074	15.7377	48.9466	15.0089	24.5291	27.2287	8.21737	77.4952	164.539	90.3083	21.1669	296.51	159.004	24.2492
22	Gm3005	101.768	-2.01883	0.457492	-4.41281	1.02035e-05	0.00902541	245.756	111.77	207.71	125.189	273.969	160.647	128.235	46.6655	24.833	115.743	20.2342	91.0343	46.3996	13.5971	60.3932	61.1144	47.2039	51.3345
23	Efcab7	522.341	-1.93103	0.439661	-4.39209	1.12268e-05	0.00933793	516.714	1102.79	2062.98	1142.9	784.749	841.261	186.377	117.558	93.265	407.44	76.0869	378.274	360.396	270.142	178.68	211.981	141.922	528.636
24	Tdrd9	200.082	2.00221	0.461796	4.33571	1.45292e-05	0.0115221	116.569	58.3331	156.284	60.0686	70.8207	75.9899	213.81	137.873	71.2877	97.8901	157.347	216.561	397.05	124.173	888.796	370.694	84.7622	303.172
25	Nfam1	83.9591	-2.45764	0.577629	-4.2547	2.09328e-05	0.0160471	563.472	91.5912	22.4236	246.074	156.178	78.9609	26.3119	17.569	29.0866	21.8505	21.7043	26.8536	13.2782	47.7412	74.1133	43.2345	14.8167	16.0049
26	Rab11fip1	61.4669	1.82319	0.430426	4.23579	2.27746e-05	0.0168958	9.57716	30.6614	23.5943	23.5647	19.9627	52.4802	51.9044	37.3909	75.3555	40.2584	74.9718	94.314	147.869	138.673	74.0007	121.794	54.7242	35.308
27	Ermard	739.609	-1.12076	0.269225	-4.16292	3.14198e-05	0.022581	1895.16	790.786	932.047	852.263	1262.54	838.841	477.149	799.186	713.274	820.079	400.638	505.184	704.136	406.146	327.357	505.684	429.015	653.486
28	Prodh2	25.8438	2.99129	0.722616	4.13952	3.48028e-05	0.0242544	0.845761	7.38754	4.76922	9.79153	0.5662	10.9048	17.0359	33.4421	41.3931	22.0104	10.5035	20.0764	40.8819	97.5738	106.189	24.7079	6.65477	10.4548
29	Gm21685	1867.35	0.93233	0.226028	4.12485	3.70975e-05	0.024413	1946.28	789.11	1165.59	1261.02	1178.75	984.488	1663.5	1540.31	2153.14	2005.18	2916.07	2029.02	3087.56	2394.36	1564.04	2462.49	2582.52	1888.95
30	Mtpn	2207.33	0.632083	0.153251	4.1245	3.71535e-05	0.024413	2077.61	1680.41	1713.97	1844.12	1780.82	1984.86	2156.84	1836.16	1989.68	1551.35	2253.12	1692.37	3704.19	2657.34	3137	1854.42	2804.87	3012.78
31	Sfrp4	129.816	-3.74107	0.91449	-4.09088	4.29733e-05	0.0274528	1454.76	350.354	15.1115	33.142	40.3291	17.0538	22.2415	19.9272	99.3213	103.143	12.1539	24.9674	2.89458	58.9577	13.9536	9.30141	17.2322	41.8478
32	Tpo	123.743	-2.08855	0.513303	-4.06884	4.72474e-05	0.0286932	469.014	397.39	59.3305	188.768	159.862	112.637	78.4003	62.6222	104.821	93.1776	102.14	69.5774	108.225	108.509	24.418	51.5202	16.3386	20.6295
33	Gnl3l	2128.14	0.536431	0.13232	4.05406	5.03369e-05	0.0290275	1661.68	1748.32	1664.51	1755	1558.15	1890.43	2313.68	2184.75	2259.87	2077.17	2271.59	2017.23	2646.67	1888.51	3111.66	1825.98	2835.48	2595.9
34	Gm21860	173.925	1.37496	0.341692	4.02398	5.72224e-05	0.0320976	45.8533	75.9166	36.9443	56.3422	88.5013	127.192	259.61	221.806	416.995	220.151	207.412	257.53	187.385	299.807	119.213	277.76	123.353	108.874
35	Diap3	772.63	1.03775	0.259991	3.99147	6.56637e-05	0.0359556	387.638	430.999	517.132	345.649	392.733	751.001	1129.48	1149.55	958.954	613.51	422.7	1000.16	1108.96	1088.54	1024.62	909.135	612.979	1063.61
36	Gm16294	53.0822	-2.9604	0.745823	-3.96931	7.20809e-05	0.0385516	448.276	23.1988	56.59	62.9694	75.6554	45.6449	2.28848	47.8935	3.16373	54.4838	16.3512	25.713	15.7153	10.6787	14.0174	23.1979	25.2459	4.39577
37	Capn8	117.376	2.41228	0.611677	3.94371	8.02314e-05	0.0410036	30.634	20.2065	61.5344	18.5127	24.453	35.3471	167.549	35.4603	112.381	311.572	108.743	178.979	28.1778	235.875	15.2773	328.094	105.112	294.869
38	Gm20671	1015.44	0.797803	0.203042	3.92926	8.5209e-05	0.0426008	567.378	961.039	688.477	711.556	460.016	839.002	1096.67	997.012	995.002	1231.77	1117.22	1263.54	848.216	1793.81	1354.08	923.892	1150.54	1278.69
39	Hnf1b	88.0373	2.25401	0.577665	3.90193	9.5427e-05	0.0466942	40.7133	33.9757	8.51764	16.1732	2.06983	57.9711	192.315	56.7683	66.1931	44.6272	211.22	99.5328	198.934	188.563	128.662	91.3258	79.5244	67.5852
40	Gm21488	62.9144	9.65927	2.49571	3.87035	0.000108679	0.0520708	0	0	0	0	0	0	0	122.82	1.50411	118.469	0.856611	0	0	11.3075	0	750.936	34.3178	92.2484
41	RP24-359F24.1	227.589	1.24043	0.321505	3.85819	0.000114229	0.0520836	97.2099	262.165	167.052	94.5326	183.92	160.797	226.975	140.746	109.326	92.1673	102.514	159.377	392.045	476.115	197.53	271.859	630.444	331.835
42	Suv420h2	332.161	-0.881054	0.228332	-3.85866	0.000114011	0.0520836	611.404	566.965	305.122	373.551	504.749	297.282	379.324	271.035	359.684	277.614	310.435	275.405	209.137	274.411	266.436	323.669	145.617	227.06
43	Gm3448	269.342	-0.81561	0.212074	-3.84588	0.000120121	0.053126	544.027	549.894	307.803	307.119	278.778	342.806	179.917	172.126	224.461	199.201	199.344	217.86	162.233	289.591	269.06	203.71	202.029	198.192
44	Ccdc170	133.369	3.32377	0.866565	3.83557	0.000125272	0.0543586	8.46789	30.5839	23.8707	10.6533	2.12717	54.5542	96.9449	602.4	40.8817	75.8882	33.2623	105.964	24.4845	1002.56	54.9576	163.408	31.2128	38.4175
45	Prodh	511.21	-1.05283	0.27712	-3.79917	0.000145181	0.0610506	390.069	489.52	511.019	746.077	671.3	1020.12	819.243	536.832	662.404	456.512	347.183	704.433	200.195	190.325	401.997	359.627	379.391	315.533
46	Scara3	285.271	-1.46956	0.389488	-3.77305	0.000161267	0.062851	1067.21	160.465	339.929	311.61	394.065	525.624	219.375	284.115	191.691	171.998	112.144	344.912	79.3959	144.473	153.351	211.987	251.606	170.922
47	Ppp2r5e	2714.49	0.553843	0.149293	3.70977	0.000207447	0.0747064	2006.34	1950.64	1884.1	2072.92	2124.56	2188.87	3597.11	2382.41	3482.78	2150.89	3692.33	3376.56	3311.52	2869.1	3111.88	2907.02	3421	2330.72
48	Gm12576	133.127	2.19872	0.592772	3.70922	0.000207897	0.0747064	33.4938	42.4796	23.351	41.2902	2.47905	99.1507	210.89	127.813	107.026	185.422	89.1727	326.562	51.7018	341.12	123.81	382.743	80.9216	126.858
49	Actb	1239.83	0.691065	0.186024	3.71493	0.000203259	0.0747064	1259.52	1022.02	883.466	802.236	724.951	846.341	1231.05	1333.97	1623.37	1239.35	1317.48	1088.22	1248.08	1294.58	1832	1039.03	1459.33	2071.91
50	Lin28b	1328.48	0.909736	0.246097	3.69665	0.000218464	0.0752187	868.271	1334.38	1140.57	889.756	634.748	837.389	1312.39	1467.9	639.886	1306.23	1392.41	1372.27	1079.49	1994.71	2476.97	2223.36	1355.36	1586.51
51	Gja5	270.45	2.08457	0.564028	3.69587	0.000219134	0.0752187	30.1985	142.045	62.3553	104.685	88.2417	257.772	301.485	109.52	137.313	186.692	115.405	389.284	298.666	460.319	144.044	495.577	98.2006	1446.29
52	Gdpd5	1036.75	-0.735083	0.198756	-3.69841	0.000216954	0.0752187	1257.22	1074.8	1052.34	1525.02	1865.81	1499.02	933.363	825.506	804.292	976.725	827.381	1047.98	782.074	788.098	814.013	497.836	1250.87	839.177
53	Slc28a3	157.793	1.60236	0.43414	3.69088	0.000223477	0.0755813	64.6107	40.7123	205.787	62.3198	72.0551	61.9015	126.409	40.1511	115.337	129.99	129.947	275.637	204.544	342.379	329.214	288.612	97.5376	253.123
54	Nudt21	1042.43	0.501084	0.137125	3.65421	0.00025797	0.0859827	998.467	779.778	772.716	841.459	693.75	863.398	1100.18	992.669	1264.91	1334.97	1118.93	992.607	1157.87	1141.7	1064.8	912.346	1238.32	1494.91
55	Chil1	69.7199	-1.63911	0.450339	-3.63973	0.000272926	0.0896678	188.162	170.517	49.981	53.8545	60.0736	161.255	37.2738	50.972	52.4237	63.3922	25.8866	120.084	20.4505	26.619	32.9777	42.4209	28.8345	69.7803
56	Myo10	670.006	-0.822525	0.227195	-3.62036	0.000294196	0.0952948	769.7	1249.46	597.863	730.915	811.927	1087.68	819.469	692.642	563.821	571.381	558.733	635.903	421.421	603.494	707.193	278.859	451.109	508.54
57	Pld1	539.565	1.50396	0.416414	3.61169	0.000304204	0.0971679	167.41	380.374	364.557	286.358	128.773	480.923	587.53	280.64	296.986	626.735	353.36	631.406	254.176	1534.53	877.983	1205.85	312.441	942.132
58	PCDHA4	3398.16	1.20042	0.333031	3.60453	0.00031272	0.0985196	2122.07	2637.53	1030.01	2313.47	2163.94	2678	4494.05	1215.45	1922.98	2783.84	2774.91	5281.29	2868.19	7488.56	6610.43	5142.79	3544.95	4094.36
59	1700007G11Rik	774.042	2.19109	0.608824	3.59888	0.000319586	0.0985947	208.108	546.951	181.755	411.639	76.4504	525.774	565.374	144.513	314.313	394.77	295.987	1339.07	2231.87	2365.93	471.162	3062.2	160.201	636.691
60	Tab1	927.175	-0.485365	0.134925	-3.5973	0.000321532	0.0985947	1328.42	1016.23	1115.91	969.27	1377.08	932.333	781.934	959.226	936.763	910.33	845.784	702.454	867.009	645.007	796.02	782.853	828.63	893.881
61	Ywhaz	13328.9	0.683194	0.190659	3.58332	0.00033925	0.101325	10069.4	11382	9269.79	10010.9	11986.5	12173.6	12341.2	9618.72	13463.5	11753.4	14541.9	9116.81	24365.6	10958.9	16353.4	12837.9	18051.1	21625.5
62	Pantr1	823.636	-1.71359	0.478085	-3.58427	0.000338017	0.101325	2965.53	1384.35	552.443	1062.08	1188.52	629.919	361.796	1394.38	248.519	827.038	965.16	866.409	464.277	396.203	372.104	89.8823	786.582	270.263
63	Tnfrsf13b	65.087	1.76296	0.496263	3.55248	0.000381624	0.108767	20.0792	75.2998	8.89941	14.7195	5.34383	46.0797	59.1737	71.5909	55.2502	96.3822	28.4375	95.2887	77.8288	102.036	97.5796	119.95	46.9856	150.641
64	Calml4	115.277	2.36837	0.66687	3.55147	0.000383081	0.108767	30.4551	80.9247	13.1795	22.8053	19.426	65.521	73.3144	38.8527	142.111	203.626	24.1436	163.873	58.3542	328.409	143.564	586.024	37.2713	43.1304
65	H2-M5	57.606	-1.32062	0.370827	-3.56128	0.000369048	0.108767	50.1927	128.952	48.3677	68.2236	143.588	72.579	25.0713	46.6182	54.5043	42.3833	46.8669	108.355	33.4963	43.8017	36.1275	38.4592	22.0124	27.3085
66	Cyp19a1	321.449	1.62339	0.459853	3.53023	0.000415199	0.116448	46.8656	147.951	147.496	132.159	284.457	262.578	273.398	190.382	315.841	267.675	149.545	444.484	1227.49	480.725	175.273	579.234	495.275	165.244
67	4931409K22Rik	46.3076	2.28191	0.650865	3.50597	0.000454939	0.118945	12.666	22.0259	4.66874	16.5039	0.997164	29.8996	61.9791	26.4053	39.7388	64.0652	36.5647	95.7339	4.06553	113.329	78.059	128.129	37.6727	61.0344
68	Zc3hav1	154.678	1.37253	0.390106	3.51834	0.000434259	0.118945	95.2331	127.035	35.4482	64.5667	50.4338	96.1651	186.434	128.775	405.945	88.0986	113.882	177.424	107.869	233.771	142.618	292.933	172.709	264.855
69	Xndc1	829.2	-0.406388	0.115533	-3.5175	0.000435628	0.118945	900.376	843.852	902.425	989.76	1041.02	933.993	860.337	950.158	778.843	791.933	905.722	797.059	780.16	560.7	856.237	652.489	740.786	639.756
70	Rmdn1	1943.42	-0.511368	0.145947	-3.50378	0.000458702	0.118945	2087.91	2281.71	2423.27	2016.93	2563.85	2173.96	2078.06	2204.93	1835.44	2198.91	1477.23	2136.92	1422.91	1410.68	2261.69	1511.59	1399.77	1495.73
71	Dtnbos	49.9087	4.02604	1.15164	3.49592	0.000472422	0.119393	0	0	22.5546	0	9.84719	0	19.1409	0	35.3303	100.859	113.01	71.6009	3.71918	75.4168	136.811	84.6844	83.7387	141.644
72	Lyrm4	2153.56	0.738424	0.211183	3.49661	0.000471211	0.119393	2074.52	1515.54	1718.17	1221.54	1494.55	1596.17	1796.77	1964.96	2373.03	2785.94	2082.07	2084.91	1987.98	3031.41	1737.63	2950.33	2076.5	4272.1
73	Hsd17b4	1492.73	-0.370988	0.10622	-3.49262	0.000478305	0.119566	1987.53	1515.13	1576.8	1720.08	1741.1	1884.2	1314.81	1396.23	1409.72	1240.29	1587.76	1436.24	1545.91	1331.12	1375.54	1093.23	1376.4	1337.02
74	Rfc1	1046.02	-1.46239	0.420508	-3.47768	0.000505779	0.125074	2271.33	2513.76	1403.89	942.89	1613.17	365.176	1756.73	1610.61	786.592	601.299	328.481	1329.63	747.434	595.686	360.636	755.286	376.792	469.04
75	Zfyve16	875.346	-0.580142	0.167838	-3.45656	0.000547111	0.133856	1198.97	704.99	1305.34	844.359	1099.97	1057.39	1036.07	974.737	932.943	875.931	686.519	884.617	566.415	613.911	877.053	693.836	651.602	751.579
76	Gal3st2	46.4931	3.01412	0.873818	3.44937	0.000561906	0.136029	6.46236	18.0359	6.23553	14.0137	0	21.3705	51.2435	3.80266	12.7954	38.6641	28.6882	63.948	5.16781	73.3171	391.765	72.2039	19.175	9.98736
77	St6galnac3	3688.08	1.63203	0.473646	3.44567	0.000569649	0.136467	751.857	2916.41	1865.58	1388.45	2207.45	2988.31	2342.11	1608.19	1072.87	3316.36	1545.2	6811.98	10719.5	6533.69	1994.8	9334.33	7009.23	1979.23
78	Ttc29	272.103	2.27023	0.66379	3.42011	0.000625965	0.140612	23.808	118.325	33.7669	68.2659	25.2797	158.187	226.415	310.029	97.4925	370.804	59.2906	1322.82	256.36	566.194	95.1085	291.623	773.502	100.59
79	Slc7a10	302.797	-1.49618	0.436832	-3.42506	0.000614662	0.140612	297.75	173.225	233.077	474.408	608.232	752.179	424.697	354.88	400.831	246.346	89.4356	493.764	60.4444	95.3692	128.109	173.02	133.477	311.109
80	Gpc5	3939.31	-0.954929	0.278975	-3.42299	0.000619367	0.140612	4729.16	3147.37	4161.89	4316.45	6660.65	8676.63	4279.05	2946.35	3291.65	4625.81	3076.37	4644.36	2155.42	1360.75	2206.72	3216.64	4401.84	3010.42
81	Prkd1	1452.66	-1.16542	0.340918	-3.41847	0.000629752	0.140612	3133.14	1863.64	1798.06	1706.86	1247.09	1614.51	1633.61	1325.31	911.191	1581.7	1258.3	3003.94	428.823	1213.9	369.928	684.405	1079.94	1293.51
82	Fam53b	1492.41	-0.626529	0.183273	-3.41856	0.000629533	0.140612	1621.93	2806.5	1603.61	1844.62	1799.34	1625.23	1087.17	1380.79	1508.18	1584.84	1299.96	1379.75	1341.92	1152.46	1609.01	1096.81	801.493	1319.69
83	Pcid2	1002.48	-0.406837	0.118748	-3.42605	0.000612432	0.140612	1193.95	1143.99	1119.86	1223.14	1339.39	1144.62	709.105	979.627	1046.42	908.481	1046.42	788.455	1000.79	869.806	977.87	884.25	916.596	751.926
84	Prrxl1	78.1841	2.07263	0.6085	3.40612	0.000658921	0.143775	14.7247	78.863	7.63404	25.5529	0	51.6185	121.818	67.1825	41.8983	62.6283	56.912	131.287	117.492	140.517	126.745	161.278	144.429	56.733
85	Pcdhb12	205.869	0.918164	0.26951	3.4068	0.000657305	0.143775	236.236	73.5557	109.761	135.216	189.491	145.976	203.392	110.736	148.517	196.816	231.433	240.896	317.38	291.939	220.672	263.868	364.107	225.655
86	Rem2	159.178	-1.19632	0.351387	-3.40457	0.000662671	0.143775	320.567	109.399	233.519	322.172	242.164	259.657	160.044	109.973	93.4813	82.3699	195.396	89.6724	233.964	58.4359	84.3382	77.5988	90.6815	101.773
87	Gm12718	228.863	2.68137	0.789398	3.39673	0.000681959	0.145219	17.7663	130.573	15.3027	62.5826	17.8528	125.579	726.789	171.203	70.9679	95.4985	84.9091	222.318	13.1283	856.692	740.206	620.343	50.9315	96.891
88	Snrpd1	478.132	0.752601	0.222049	3.38934	0.000700612	0.147823	438.668	392.746	269.141	298.206	317.221	329.18	597.094	610.325	653.712	372.369	484.099	400.168	885.372	498.458	510.436	353.391	654.77	541.023
89	Mgme1	185.199	0.671102	0.198218	3.38568	0.000710009	0.148444	120.198	158.831	126.332	201.926	108.086	136.124	222.862	136.019	209.496	200.333	173.111	183.112	273.722	246.436	156.093	262.462	207.5	210.95
90	Myadml2os	35.1317	1.47724	0.437611	3.3757	0.00073629	0.152551	6.10347	27.6784	16.2571	19.2083	6.12321	36.1045	45.6281	33.9385	31.5523	37.1131	22.3599	40.4775	24.284	71.5203	53.5156	70.074	60.94	29.4923
91	Gm28791	146.872	1.29936	0.386362	3.36307	0.000770805	0.154745	75.9718	134.876	91.3624	70.1631	42.2469	112.323	150.401	198.276	84.5535	153.148	76.642	156.307	58.6713	283.513	296.835	202.58	126.543	329.275
92	Lyrm1	617.995	0.532825	0.158485	3.362	0.000773794	0.154745	520.56	575.199	609.164	402.123	535.245	448.817	484.118	736.134	515.327	652.173	550.944	622.996	825.304	712.245	739.806	543.392	929.542	720.824
93	Ccl1	66.7214	2.93875	0.872253	3.36915	0.000754013	0.154745	4.86687	18.8044	10.6705	22.0418	1.63023	33.9648	43.4666	9.31176	183.538	37.176	24.2161	43.5585	3.31973	99.9663	36.0983	60.9176	552.405	15.0325
94	1810041L15Rik	602.315	1.11238	0.331976	3.35077	0.000805867	0.158405	205.173	353.433	608.007	388.043	388.239	579.125	559.991	352.337	296.089	327.181	819.354	514.996	1232.94	462.952	1115.84	880.519	484.387	1273.07
95	Efemp2	189.56	-1.03174	0.307868	-3.35125	0.000804475	0.158405	447.514	340.655	209.614	226.729	163.823	137.55	175.657	221.195	316.845	198.845	96.7093	129.91	128.791	115.267	121.986	133.872	123.026	124.084
96	D930007P13Rik	29.5003	2.7444	0.821761	3.33965	0.000838835	0.163488	8.84867	8.49367	17.4238	3.18128	8.46376	5.43207	37.7801	2.41792	8.13564	18.5946	7.94287	36.5813	8.62232	42.7185	169.295	136.39	5.80125	4.88261
97	Dnah7b	565.922	-1.60789	0.482626	-3.33154	0.000863676	0.16352	381.114	2405.29	419.277	690.059	874.703	747.952	157.331	1115.6	556.67	180.814	420.602	429.641	374.538	364.54	306.349	175.09	446.809	140.215
98	Gm10409	93.2272	-1.24153	0.372703	-3.33114	0.000864897	0.16352	352.356	72.917	130.408	125.059	126.109	87.704	60.3249	57.762	57.3173	98.38	59.9965	64.1292	79.7059	33.4208	71.5771	58.6347	99.6007	42.6868
99	Rnpep	2147.34	-0.419061	0.125712	-3.33351	0.000857568	0.16352	2894.95	2274.8	2712.89	2242.37	2706.16	2057.52	2000.22	1957.27	1967.86	2737.31	1924.86	2038.79	1872.15	1681.82	1626.03	1861.29	2115.29	1980.58
100	4933417E11Rik	83.8437	3.09047	0.930582	3.32101	0.000896934	0.165022	5.20197	37.1047	9.12479	15.7077	0	67.0378	38.5235	11.4446	25.073	18.8369	21.7943	110.508	0.946207	171.541	262.859	604.176	70.7386	38.5686
101	Cep152	368.698	-0.77505	0.234598	-3.30374	0.00095404	0.172764	460.312	334.297	527.229	397.061	643.507	531.653	366.311	359.806	426.15	318.49	179.393	402.672	262.673	292.237	362.119	360.282	184.165	228.215
102	Plac9a	68.0737	2.38072	0.724076	3.28794	0.00100923	0.180495	55.8035	31.8402	2.43073	1.516	28.4238	21.4024	42.7746	129.37	107.882	21.3021	39.2102	45.8363	40.892	160.532	137.396	59.6206	23.2081	275.887
103	Cenpu	142.045	-1.01222	0.307942	-3.28705	0.00101243	0.180495	204.073	148.231	232.16	229.206	161.441	131.549	161.518	120.425	195.693	96.2243	168.987	152.281	56.1334	53.8001	70.7685	160.631	148.988	64.7082
104	Smox	969.066	-0.593232	0.180732	-3.28238	0.00102936	0.182101	1244.65	875.675	868.082	1295.72	1345.91	1236.12	930.203	1075.52	1362.6	944.937	743.511	966.905	586.521	653.616	908.083	842.594	658.88	903.658
105	Gm12130	34.4165	-2.18848	0.66731	-3.27955	0.00103971	0.182529	29.3006	24.6336	148.338	29.8987	113.46	43.6259	7.14561	29.8041	14.326	5.18548	13.4381	78.2885	4.58454	25.3408	9.88891	20.6536	6.00841	15.5758
106	Ptpn20	92.1401	1.2904	0.3942	3.27346	0.00106241	0.184124	17.3037	23.8215	92.1451	51.6801	70.6856	59.2208	70.7327	105.929	103.569	116.782	89.9883	95.695	195.463	122.507	41.5497	158.49	107.693	135.266
107	Boll	238.395	1.53041	0.467612	3.27282	0.00106481	0.184124	47.2302	177.725	98.9021	90.3153	128.097	213.465	352.358	125.219	222.576	153.471	156.196	337.274	53.3865	481.823	663.058	465.056	335.309	189.649
108	Ptprb	304.994	1.03697	0.319699	3.24357	0.00118043	0.184968	115.051	318.319	137.178	192.401	124.657	320.985	351.329	263.469	274.635	258.925	224.157	431.7	172.299	490.922	376.895	611.741	394.951	430.277
109	Mob4	1291.8	0.423811	0.130658	3.24367	0.00118002	0.184968	969.548	948.251	1053.56	1391.74	1050.58	1210.93	1317.02	1217.8	1422.24	1457.65	979.787	1346.96	1405.55	1615.49	1597.76	1265.86	1418.64	1582.99
110	Gata4	188.316	2.41156	0.741546	3.25206	0.00114571	0.184968	35.1398	84.6784	28.8447	35.9771	19.4805	140.519	310.16	33.6148	68.528	263.082	120.673	411.9	12.6733	731.374	82.5232	595.47	42.8785	372.177
111	Ikbip	380.041	0.583017	0.179695	3.24449	0.00117661	0.184968	280.838	344.466	338.448	275.924	259.512	384.173	313.21	348.821	389.081	305.745	378.23	401.781	702.364	460.387	345.793	507.373	439.252	365.341
112	Gm15208	121.058	2.52502	0.77316	3.26584	0.00109139	0.184968	10.6879	54.2611	10.4156	29.2854	3.18139	126.694	86.404	39.1888	231.9	61.8153	31.7172	141.723	15.6605	531.026	48.0472	155.597	466.089	135.354
113	Slc26a9	49.3267	3.17448	0.974372	3.25798	0.00112208	0.184968	0.93844	24.5681	1.17588	2.85632	2.51357	26.9916	23.7781	28.7076	9.05994	12.7426	5.8969	213.132	36.0784	311.494	24.0475	135.217	14.9081	13.7731
114	Eomes	41.0879	-3.86992	1.19237	-3.24558	0.00117211	0.184968	2.31011	9.30182	4.67548	304.998	1.31263	13.3881	50.5951	11.5568	295.88	10.0718	1.33889	11.3134	2.10013	7.21	3.45169	7.83473	2.24298	0
115	Gm16086	27.1588	-3.08083	0.946941	-3.25346	0.00114009	0.184968	1.31224	66.0514	62.5009	258.07	1.17134	10.026	11.3685	3.34648	5.22791	6.92903	3.6644	16.2417	1.98903	13.4387	5.30954	13.8737	6.30969	2.0276
116	Cys1	394.489	-0.840574	0.258085	-3.25696	0.00112611	0.184968	851.471	370.613	454.431	285.241	597.975	350.852	424.417	499.735	277.06	516.594	358.009	489.154	308.218	329.854	199.042	296.563	269.261	222.313
117	Gm14022	77.2131	-1.21892	0.372832	-3.26935	0.00107796	0.184968	146.385	92.002	68.0564	94.4954	166.419	102.002	47.3728	140.58	84.0378	54.7691	78.0274	27.931	81.4535	45.6111	52.6855	30.3193	44.5721	33.1164
118	Zfp217	112.824	1.53016	0.472466	3.23866	0.00120091	0.18577	57.3211	69.5919	17.04	46.7306	21.8254	57.8834	211.866	75.1462	304.322	185.155	84.3221	110.706	26.9074	134.032	82.7546	151.653	231.589	161.989
119	Slc27a1	608.267	-1.80264	0.556923	-3.23679	0.00120881	0.18577	134.177	273.592	849.536	2527.77	597.32	1864.7	1123.4	562.03	201.47	224.502	495.782	304.548	340.479	185.431	319.316	258.588	532.463	153.7
120	Hexb	1392.38	-0.657847	0.203365	-3.23481	0.00121724	0.18577	2419.59	1380.84	1093.39	2304.36	1869.72	1873.81	1172.67	1017.59	1428.06	1039.18	931.245	1597.15	1047.15	1337.91	957.196	1067.23	1383.18	1142.6
121	Dxo	421.056	-0.477365	0.147716	-3.23165	0.00123079	0.186222	577.896	360.623	419.633	535.814	454.569	381.76	456.955	555.378	420.533	494.108	459.358	499.013	352.498	275.042	387.541	300.276	290.123	357.887
122	Entpd4	2228.49	0.973442	0.301426	3.22946	0.00124024	0.186425	2021.79	654.317	1620.9	1505.01	1515.94	1404.35	1681.79	1277.2	2882.12	2599.81	3238.33	2584.46	3899.03	2334.4	1319.06	3655	3675.79	2243.47
123	Tnfrsf17	55.7064	2.03324	0.630315	3.22576	0.00125641	0.187629	14.7598	24.1626	6.31363	30.4385	11.5366	40.2722	58.3136	19.3383	52.2112	116.676	24.8376	82.0741	26.8194	239.597	16.4991	149.019	33.0795	56.7683
124	Cth	124.065	-1.29428	0.402459	-3.21593	0.00130023	0.191684	110.424	226.743	123.39	267.074	50.8379	301.674	142.569	121.976	171.548	77.4018	82.2159	118.997	63.6628	91.8345	78.2565	124.438	43.7128	36.4244
125	Gm14341	27.2793	2.26155	0.705153	3.20717	0.00134047	0.195589	4.93858	18.1484	17.1669	8.45361	0.660893	17.6973	17.9398	12.7542	11.8027	18.9972	1.03406	36.2324	54.1325	30.3526	147.172	32.1591	18.419	42.9667
126	1700112E06Rik	1892.11	1.97996	0.618461	3.20142	0.00136751	0.196562	1383.24	601.143	814.919	876.728	42.7887	1472.19	786.4	2872.49	1455.74	1341.52	338.616	1596.66	3651.59	7765.18	2227	4059.77	316.896	2455.21
127	Zbtb5	619.486	-0.704705	0.220905	-3.19008	0.00142234	0.201303	1000.43	456.768	681.165	750.641	1150.93	510.412	613.884	570.116	666.044	879.445	516.763	562.42	416.534	507.716	404.695	434.931	469.584	558.278
128	Gpcpd1	5146.18	-0.569165	0.178763	-3.1839	0.00145304	0.202528	6940.54	8182.44	7625.42	6371.39	4782.48	5357.59	4626.94	5260.82	3758.96	4973.87	3726.29	4562.53	3569.36	5388.66	6091.69	4008.41	3766.07	3637.78
129	Uts2b	75.636	1.95625	0.61522	3.17975	0.001474	0.204211	13.483	41.5656	21.8658	47.1107	14.8647	51.1382	80.3988	22.7527	95.5161	81.6618	51.4895	99.9215	10.0982	229.066	38.5102	195.963	33.2876	232.754
130	Cyyr1	196.494	1.92533	0.607312	3.17025	0.00152309	0.206047	59.0766	100.76	53.0145	94.8833	36.1153	117.22	456.488	41.0329	54.3277	324.887	122.51	318.902	29.6307	469.329	285.775	574.193	84.1485	314.604
131	Slc39a13	735.691	-0.459456	0.144881	-3.17125	0.00151782	0.206047	1111.65	835.391	635.634	914.019	827.39	646.969	748.24	753.538	870.238	878.15	673.078	730.86	604.338	585.303	599.832	522.751	620.798	684.26
132	Snx21	1908.27	-0.50241	0.158251	-3.17478	0.00149953	0.206047	2963.31	2064.2	2105.28	2551.98	1963.57	1630.94	1811.03	2065.16	2038.83	2178.44	2000.67	1594.73	1424.78	1649.36	1166.3	1882.84	1514.76	1742.74
133	Gm29455	80.7984	1.85218	0.585851	3.16153	0.00156945	0.208101	20.8738	36.2294	33.9687	27.3215	12.51	68.4253	143.176	76.9634	59.6046	58.431	47.1802	143.621	5.49541	143.419	71.8583	180.763	71.7679	252.763
134	Trim71	193.46	1.41001	0.445628	3.16408	0.00155572	0.208101	36.1895	190.055	70.0673	112.805	30.8053	132.083	222.397	163.419	96.6144	327.594	309.905	274.462	143.755	470.067	230.735	351.239	116.596	203.485
135	Caps2	106.942	1.58405	0.500739	3.16343	0.00155921	0.208101	23.1987	61.9948	16.8578	27.8586	23.6509	132.902	152.92	195.374	126.926	67.8675	108.07	127.49	70.5025	278.987	166.25	187.871	103.979	52.252
136	Gm13376	53.7097	3.54026	1.12012	3.1606	0.00157446	0.208101	11.5388	17.4444	7.22936	5.08183	0	22.7263	38.422	0	30.5007	22.8486	2.26572	49.7296	0	64.2513	50.5776	596.613	20.8036	26.7415
137	Duxbl1	32.0645	2.14884	0.685111	3.13648	0.00170986	0.208115	15.6521	24.9009	2.00515	6.87718	0	13.4444	89.6113	24.8487	19.138	20.9419	33.1936	56.6798	15.9072	40.6685	52.5955	106.501	14.2287	39.9684
138	Pawr	255.172	2.04615	0.652902	3.13393	0.0017248	0.208115	63.2985	60.6713	159.164	144.885	5.43274	70.4381	234.928	212.23	375.677	445.066	149.929	596.215	23.3568	625.596	67.8098	359.037	686.274	313.088
139	Mettl21b	25.6198	1.15709	0.368975	3.13597	0.00171288	0.208115	13.5136	10.367	9.68911	25.3117	25.6914	19.47	20.0658	23.9252	10.6221	22.857	15.6679	33.3089	37.3475	35.6723	49.4458	45.2023	36.09	26.9092
140	Prrg4	187.19	1.13677	0.361037	3.14862	0.00164042	0.208115	71.8876	152.531	89.1351	89.8922	93.2844	157.196	245.846	112.889	217.17	218.333	124.406	355.534	105.982	403.371	243.924	348.733	130.001	209.3
141	Cdh17	43.4829	1.96889	0.627339	3.13848	0.00169825	0.208115	8.88397	22.519	10.5434	9.65468	11.2043	31.3922	68.7953	98.932	26.4625	40.8351	19.6165	65.4131	8.07833	91.8999	18.4806	184.335	41.6584	23.9875
142	Fer1l4	54.6874	2.64931	0.845937	3.13181	0.00173731	0.208115	4.10403	33.0915	11.1416	13.7701	2.74843	32.3253	75.5421	3.27119	82.9931	28.6379	25.3454	57.1416	7.46494	142.263	49.3832	384.952	14.3471	15.8495
143	Dtd2	507.11	0.518299	0.165266	3.13615	0.00171181	0.208115	518.177	461.289	451.157	331.857	378.153	434.187	440.299	421.088	572.266	431.136	495.427	498.754	650.803	774.013	455.023	769.651	522.045	522.654
144	Trappc2	1103.89	0.530328	0.168929	3.13936	0.00169318	0.208115	1116.52	838.151	1023.63	872.143	753.868	1033.78	1082.91	987.748	1265.18	957.174	876.786	921.102	1828.55	1179.14	1134.86	966.335	1615.92	1416.19
145	5330439A09Rik	105.004	1.75826	0.557128	3.15593	0.00159987	0.208115	33.5045	91.7825	38.7514	22.051	42.2855	95.0421	62.788	151.355	7.10928	70.7214	45.2125	131.576	96.0346	199.908	442.055	158.093	110.233	91.5716
146	6430628N08Rik	115.693	1.97263	0.630182	3.13026	0.00174651	0.208115	63.0681	31.2318	60.8308	25.3084	53.7722	63.0745	80.0507	47.0776	148.736	29.1376	229.373	84.9957	496.989	149.655	45.7625	398.695	21.4438	53.2689
147	RP23-407E2.5	249.836	-6.10935	1.94287	-3.1445	0.0016637	0.208115	14.1321	258.465	1446.41	0	2561.12	71.2395	0	23.5134	59.3327	0	0.64367	0	0	0.943561	19.058	38.9653	3.22052	0
148	Atp12a	32.6348	-1.91426	0.608688	-3.1449	0.00166145	0.208115	67.5802	36.0081	10.6259	148.811	18.6128	92.3802	15.6106	7.67608	23.3287	19.2657	17.3757	29.1637	2.00684	13.026	21.7813	9.43698	36.9252	17.8112
149	Uap1l1	249.773	-0.699386	0.221719	-3.15438	0.00160841	0.208115	301.029	394.586	231.36	290.038	278.938	457.239	207.12	273.281	186.659	201.574	332.219	142.41	201.586	175.178	217.21	158.609	236.38	210.502
150	Scmh1	4316.96	-0.509272	0.162385	-3.1362	0.00171151	0.208115	5091.87	5906.69	5866.27	4264.34	4933.83	4110.04	3779.73	5233.43	4450.69	4512.33	4129.84	4226.64	3350.65	3028.31	5177.39	2597.95	3637.44	3407.84
151	Ndn	3653.25	-0.997954	0.318183	-3.13642	0.00171027	0.208115	8880.23	2755.26	4729.17	5907.47	4570.95	5902.46	2088.47	2568.96	4556.39	2065.01	3000.38	2340.42	4968.28	1742.27	1712.37	1796	3842.13	2332.32
152	P4ha3	172.054	1.14769	0.367562	3.12244	0.00179357	0.208354	92.202	233.038	61.6817	92.6893	65.2279	86.3798	214.173	196.072	108.926	140.45	264.038	139.774	231.447	382.475	129.058	332.327	130.051	196.966
153	Prom1	521.634	-2.14049	0.685315	-3.12337	0.00178795	0.208354	66.9948	188.553	200.979	1148.93	996.502	1262.61	434.301	360.961	2903.37	442.053	101.837	407.976	66.7804	192.518	54.4828	186.079	141.987	232.51
154	Adcy7	426.908	-0.764484	0.244584	-3.12565	0.00177413	0.208354	926.431	808.583	463.339	366.121	415.422	504.307	477.917	318.208	246.02	286.181	440.725	379.501	343.743	358.83	290.527	347.829	419.533	291.129
155	Adamts16	691.313	-1.10209	0.352961	-3.1224	0.00179381	0.208354	1152.27	1834.46	966.971	502.19	1084.89	459.645	478.128	784.486	716.886	348.015	466.365	853.674	445.411	535.107	720.146	500.186	414.962	179.836
156	Dpp3	912.659	-0.394621	0.126352	-3.12318	0.00178909	0.208354	1184.43	938.348	1059.81	1044.44	1249.79	937.265	905.013	817.996	852.61	890.669	1000.94	669.332	921.577	823.084	817.813	672.865	904.473	737.418
157	Ncald	7381.83	0.623917	0.200657	3.10937	0.00187487	0.214605	5666.36	5896.42	5813.89	6172.87	5389.51	6452.23	8941.35	4669.63	5729.76	8867.88	8277.95	6452.85	8045	8586.14	8960.48	5330.7	11821.1	11798.9
158	Esr1	896.978	1.05966	0.340971	3.10778	0.00188496	0.214605	266.582	593.176	666.752	500.331	1066.41	737.54	635.58	548.513	680.256	763.52	597.196	1116.21	2500.58	1295.91	586.017	1678.69	763.317	1149.03
159	Erc1	4664.76	-0.544794	0.175251	-3.10866	0.00187939	0.214605	5855.89	5453.87	5746.35	5706.71	6004.1	4124.18	4132.67	5779.59	5525.96	5446.06	3711.43	3931.25	3085.96	2878.07	4882.55	3280.88	3577.22	4842.97
160	0610011F06Rik	651.46	-0.533368	0.171835	-3.10396	0.00190951	0.216329	942.895	712.314	792.961	764.87	777.982	502.984	584.326	963.29	753.469	713.719	573.479	537.581	523.046	455.853	569.107	476.263	531.969	550.18
161	D930019O06Rik	62.1928	0.874795	0.282258	3.09927	0.00193995	0.218701	36.6275	69.7763	26.8283	48.7294	39.086	49.0288	87.6892	48.375	44.3335	57.6919	59.1828	57.4135	54.5474	94.2279	105.185	110.134	61.6793	68.9344
162	RP23-172L16.3	82.4316	3.44327	1.11178	3.09707	0.00195442	0.219048	2.84395	21.4026	2.8507	10.3054	0	42.3556	106.264	11.4249	23.0122	23.8143	301.91	60.3381	0.517295	346.677	16.109	495.465	9.69322	8.78635
163	Gm26672	70.4341	-0.904519	0.292166	-3.09591	0.00196208	0.219048	130.873	86.02	111.81	93.1181	79.3243	77.2744	86.0688	57.5102	64.6053	53.7257	53.3748	68.8894	85.4892	59.6939	32.1527	59.8491	46.0351	22
164	Fgf23	37.9435	1.54597	0.501214	3.08445	0.00203926	0.219348	4.79432	22.0862	22.4463	14.4858	11.9078	45.1892	19.592	17.0202	36.5054	38.7395	20.0712	78.1289	42.2252	55.7895	101.342	69.7747	33.1038	49.7816
165	Sgol1	101.964	2.02649	0.658437	3.07773	0.00208584	0.219348	13.194	50.6561	17.1254	23.8887	48.7796	43.8935	123.46	43.8237	68.58	81.3858	48.1638	468.756	26.362	173.026	346.605	161.602	21.6346	74.4088
166	Fam159b	92.2584	1.48049	0.479851	3.08532	0.00203332	0.219348	74.5299	59.941	68.8292	19.6804	24.11	54.6321	71.0181	95.7347	58.0061	155.971	78.9809	60.1936	194.585	27.1638	118.889	64.6006	138.058	295.728
167	Gsap	365.61	-0.892832	0.289073	-3.0886	0.00201101	0.219348	594.243	408.822	374.924	412.554	435.332	373.109	504.029	349.108	627.858	212.19	270.165	618.161	206.7	136.203	296.031	337.418	254.311	169.827
168	Gale	617.772	-0.571388	0.184803	-3.09188	0.00198891	0.219348	790.222	644.76	910.463	738.706	736.916	508.198	663.439	858.891	511.559	623.981	679.561	542.276	537.739	354.525	566.793	472.026	600.263	379.581
169	Ip6k2	802.368	-0.636215	0.206502	-3.08092	0.00206364	0.219348	1285.13	648.372	1009.62	991.251	1065.85	1095.55	947.99	757.181	888.978	523.805	651.1	656.375	938.439	480.931	751.727	523.07	630.842	596.406
170	2810008D09Rik	1647.73	-0.610076	0.197812	-3.08413	0.00204151	0.219348	2685.46	2259.17	1823.44	1614.27	2167.62	1453.79	1645.8	2518.04	1499.08	1647.41	1283.21	1196.09	1154.97	1508.37	1560.29	1138.26	1173.91	1329.86
171	Gm15726	49.6204	2.96848	0.96604	3.07283	0.00212036	0.221655	1.54217	0	0	0	14.4263	38.741	55.1644	35.7696	90.5792	34.8862	31.4629	165.719	18.9329	192.047	55.136	112.07	19.2488	27.4423
172	Rab27a	752.75	0.664127	0.216387	3.06916	0.00214661	0.223383	464.656	612.496	685.351	460.277	378.335	680.765	871.169	679.078	790.298	1068.24	796.781	862.613	917.741	582.829	1099.09	962.629	533.647	1103.5
173	Cbx3	1217.84	0.778446	0.253758	3.06767	0.00215731	0.223486	1170.45	813.384	783.592	946.534	726.846	876.179	920.453	1192.01	1854.81	1489.34	991.798	1031.55	1512.13	1113.26	1006.72	1065.87	1669.54	2756.72
174	Atg16l1	4291.3	-0.383198	0.125124	-3.06255	0.00219456	0.226326	5065.91	3907.49	5380.71	5269.21	5549.78	4643.9	4765.07	4578.99	3216.46	3964.54	4191.42	3849.43	3560.28	3570.54	4489.01	3793.95	4117.08	3329.59
175	Got1l1	47.887	2.12989	0.696224	3.0592	0.0022193	0.227855	6.64836	28.7885	21.2893	8.92325	1.97855	31.7414	77.7496	4.94558	85.0096	59.3471	30.1715	69.5498	14.1083	130.488	31.8811	101.112	19.3707	138.864
176	H2-DMb2	76.1267	1.51411	0.497702	3.0422	0.00234855	0.231328	33.6219	22.5874	41.937	18.4253	76.1059	59.5742	104.793	21.2651	30.4421	109.181	48.5675	119.615	79.4771	99.5517	175.783	179.652	35.0562	114.644
177	Gm27174	111.101	0.932113	0.306184	3.04429	0.00233232	0.231328	78.0635	67.0434	71.6224	49.4399	51.6696	100.542	162.184	101.629	123.514	95.5945	115.401	185.674	125.884	202.907	102.047	211.005	69.724	85.8667
178	Gins1	118.214	1.35909	0.44612	3.04647	0.00231546	0.231328	100.426	40.0775	36.679	107.158	10.8923	125.835	126.067	91.5436	85.2023	142.651	77.9478	103.812	115.845	157.566	292.14	143.688	108.634	261.695
179	Oprm1	2116.13	0.793012	0.26006	3.04934	0.00229348	0.231328	2040.82	1287.54	1528.8	1179.45	1565.3	1597.63	3094.04	2394.17	1680.32	1158.89	1559.61	3057.98	2746.37	2499	4245.57	2514.13	2257.85	1682.81
180	Mup6	30.717	2.48522	0.81398	3.05317	0.00226438	0.231328	3.51341	16.9978	3.52168	11.3164	2.82377	23.1424	39.2569	2.68854	11.6305	13.5175	16.1917	42.8608	1.27814	78.784	17.0579	75.0609	170.47	22.7935
181	Cfap61	401.821	0.942506	0.309982	3.04052	0.00236171	0.231328	302.301	294.699	326.185	181.482	539.296	132.637	226.839	449.207	349.783	353.42	349.949	325.471	458.214	489.626	545.329	569.939	337.587	1000.81
182	Smim18	274.432	1.11795	0.367314	3.04359	0.00233775	0.231328	224.577	211.568	247.033	177.124	45.0329	175.505	220.301	205.404	285.11	158.198	390.238	251.544	545.94	366.523	383.756	144.305	595.171	312.447
183	Sec22c	462.441	0.682648	0.223678	3.05193	0.00227378	0.231328	283.861	422.675	443.064	324.591	425.824	367.879	348.617	421.262	419.245	399.687	441.696	383.688	817.622	571.959	743.285	318.004	803.861	387.123
184	Tmem39a	476.545	-0.629733	0.206503	-3.04951	0.00229215	0.231328	472.641	527.988	509.52	722.439	601.614	460.996	582.56	562.782	421.917	488.548	525.12	568.666	313.213	267.629	618.943	268.351	347.844	317.034
185	Gss	723.036	-0.498848	0.164081	-3.04026	0.00236378	0.231328	910.227	787.222	756.127	786.566	817.703	752.105	857.117	832.551	1024.87	763.757	625.859	697.418	728.905	480.389	548.936	375.64	624.416	644.837
186	Pgm5	337.975	1.79268	0.59046	3.03606	0.00239688	0.231611	49.8254	208.324	61.6521	139.912	49.4529	296.745	349.199	321.758	578.531	596.705	132.095	504.862	30.21	559.23	412.517	1211.43	330.323	250.79
187	1700007K13Rik	40.7639	1.08155	0.356143	3.03685	0.00239064	0.231611	21.8226	30.3808	22.7833	22.9941	13.9118	36.2257	42.474	38.2329	54.7265	37.255	30.7014	64.4458	31.7451	109.48	38.4804	45.4368	43.2198	49.4344
188	4930415O20Rik	51.0422	1.4221	0.469042	3.03192	0.00243003	0.231892	8.30995	36.9368	26.434	36.1047	17.9723	30.222	51.5044	16.5048	102.987	51.3523	55.5572	63.5778	31.6728	112.928	27.5889	77.9001	110.953	60.2532
189	Slco1a6	165.717	2.32609	0.766973	3.03282	0.00242281	0.231892	19.7223	32.529	14.0392	25.2627	9.60907	83.3406	60.5582	608.661	72.9595	57.8254	51.1788	972.724	522.468	130.1	67.0969	170.558	28.1956	56.0717
190	Lrrc27	179.594	1.11623	0.368796	3.0267	0.00247242	0.231946	122.593	98.9982	92.6246	173.496	134.82	58.6954	231.113	94.3248	201.358	96.5869	227.434	208.86	191.521	142.28	450.715	112.389	210.207	384.68
191	Gm21967	103.584	1.57525	0.521264	3.02198	0.00251128	0.231946	49.816	0	55.4323	47.8794	97.3698	61.5267	76.8141	154.614	71.7848	149.385	92.7521	78.1456	209.364	173.907	81.645	113.617	228.361	122.099
192	Lrrc72	49.8082	2.09169	0.692144	3.02204	0.00251073	0.231946	6.3192	32.5537	7.25775	29.1521	5.64324	28.6535	30.1036	8.56312	147.707	28.0072	17.0984	72.2226	148.17	84.7428	36.9298	54.4935	147.543	11.3877
193	Oas2	59.9085	2.05403	0.67865	3.02665	0.00247284	0.231946	11.5827	36.8625	32.7198	37.9895	11.2166	20.8885	41.5368	30.1807	23.9032	67.7365	15.1104	118.635	18.4341	82.2669	378.213	99.8047	15.2935	35.9782
194	Cbs	267.564	-1.21835	0.403043	-3.02288	0.00250384	0.231946	271.693	176.087	180.158	363.691	554.691	463.865	423.138	417.709	428.434	206.604	70.719	394.213	97.7882	92.6705	95.359	191.769	200.671	186.884
195	Ssmem1	89.5878	1.54545	0.512645	3.01466	0.00257271	0.235725	8.82186	40.9499	79.4104	33.9196	56.867	51.2906	103.702	25.3001	159.215	36.2922	134.323	91.4786	53.9719	149.649	134.143	238.378	53.6783	161.188
196	4930548K13Rik	97.1857	2.07319	0.689169	3.00824	0.00262764	0.236385	11.3779	73.6738	14.2553	14.0543	10.3931	74.0448	139.481	197.077	95.4652	118.896	21.669	141.055	6.11468	165.02	49.5202	135.516	146.186	335.544
197	Pbdc1	604.913	0.640683	0.212789	3.01089	0.00260484	0.236385	436.458	673.304	656.326	347.209	377.181	409.935	624.317	597.044	637.488	429.053	677.814	503.708	1023.11	669.058	768.275	723.453	496.796	837.916
198	Nadsyn1	318.39	-0.541308	0.179967	-3.00782	0.0026313	0.236385	412.143	388.311	334.675	385.969	341.601	363.057	286.545	398.515	360.25	239.85	397.807	291.437	344.714	207.642	261.743	258.875	282.663	175.227
199	9130023H24Rik	101.58	0.964707	0.321299	3.00252	0.00267755	0.238076	120.177	50.5127	59.488	52.7549	42.5174	70.5724	94.7426	95.9749	155.343	125.705	94.8471	88.9737	92.9249	99.3833	63.9935	181.794	133.471	205.255
200	2024-03-10	175.66	1.58845	0.529295	3.00107	0.0026903	0.238076	19.6385	115.506	63.1152	89.4704	25.0588	84.3978	474.546	90.4545	164.279	114.693	220.807	510.601	157.163	477.735	76.6625	220.956	98.0603	158.734
201	Xlr4a	49.411	1.61224	0.536847	3.00316	0.00267196	0.238076	13.5178	54.7591	14.8641	10.4856	16.3272	22.8515	67.1819	44.9149	58.6141	37.0344	49.882	73.6007	30.4125	113.409	25.5057	178.368	45.3588	32.3097
202	Trpc5os	89.5475	-1.50235	0.500629	-3.00093	0.00269153	0.238076	62.3706	253.146	74.0189	106.668	221.971	158.009	58.4804	162.582	56.0549	44.6389	28.2849	77.0035	14.0825	55.0064	112.892	51.698	27.9204	47.029
203	1700022N22Rik	62.5038	1.05106	0.350961	2.99482	0.00274608	0.240131	45.6218	39.0989	59.1818	27.7409	31.5187	25.9841	58.0071	105.939	31.7896	80.9531	66.6432	75.4039	36.4803	108.437	99.7618	107.773	72.3785	52.356
204	Tcf7l1	440.805	1.54274	0.514978	2.99574	0.0027378	0.240131	99.1736	171.48	93.5511	200.232	298.064	389.26	450.579	330.662	513.736	412.177	417.453	916.073	45.3861	1440.5	446.588	731.327	346.758	631.489
205	Gm16299	226.517	0.835757	0.279474	2.99047	0.00278552	0.242657	141.855	97.702	223.499	137.504	140.205	98.105	302.945	301.791	411.213	380.923	154.297	189.183	290.877	213.54	290.723	208.459	326.753	167.733
206	Pcdhb9	612.191	0.878292	0.294028	2.98711	0.00281633	0.243791	756.125	211.887	414.422	334.738	617.511	357.862	614.427	337.675	406.556	679.162	592.688	746.558	1063.64	709.704	585.884	695.893	1178.46	716.246
207	Nlrp9b	110.416	2.16311	0.725741	2.98055	0.00287733	0.246913	17.0896	45.1133	29.0579	64.5434	2.45315	103.982	145.923	37.951	74.0871	71.1403	52.4244	169.14	14.3404	227.773	49.3862	540.599	42.5199	299.957
208	Rtkn2	217.057	0.984212	0.331516	2.96883	0.0029894	0.247502	181.076	149.856	151.592	212.107	76.0475	109.237	228.751	160.748	92.5483	318.969	241.723	231.472	176.397	187.747	464.843	333.037	200.672	390.2
209	Entpd2	84.703	-1.65024	0.555957	-2.96828	0.00299474	0.247502	48.4895	13.9469	40.2416	131.335	140.217	311.223	144.283	128.93	145.825	47.9179	46.2422	107.348	23.4574	20.7918	49.3649	59.3486	32.0343	33.6595
210	Slirp	567.621	-0.584514	0.196968	-2.96756	0.00300177	0.247502	638.447	401.278	576.488	762.618	704.24	656.164	677.478	911.132	611.756	572.741	562.675	647.827	576.613	405.909	299.303	396.319	336.511	479.68
211	Ccnl2	7984.35	-0.595361	0.20052	-2.96909	0.00298684	0.247502	8066.46	7730.9	10367.8	9625.7	13544	7391.58	9053.64	10583.7	6969.26	9078.61	6672.73	7087.06	5166.95	4635.66	9203.16	6526.56	5320.89	6693.5
212	Trmt1l	2969.98	-0.400735	0.134761	-2.97366	0.00294267	0.247502	3449.42	2685.44	3719.32	3260.4	3950.7	3506.22	2506.09	3121.26	2357.5	3839.18	2674.93	2806.94	2629.83	2432.44	2540.84	2648.24	2328.36	3002.51
213	Rdh10	531.357	-0.68134	0.229077	-2.97429	0.00293668	0.247502	721.229	1062.23	372.476	615.327	584.104	581.994	590.476	638.86	442.492	499.524	503.986	497.245	480.851	553.83	282.34	395.67	431.427	310.371
214	Gm27002	86.386	1.25535	0.424106	2.95999	0.00307646	0.251788	27.7955	70.2761	71.7974	50.2838	7.63008	23.5272	81.9725	118.593	97.5514	148.806	131.578	123.696	38.6558	98.1294	88.2672	87.483	121.646	167.259
215	Oplah	405.218	-0.84482	0.285685	-2.95717	0.00310475	0.253079	507.182	419.25	349.962	775.478	450.065	558.945	344.498	288.845	895.646	315.206	285.425	399.384	313.672	321.001	317.066	274.662	281.537	196.103
216	Gm29443	29.9776	-2.25066	0.761327	-2.95623	0.00311424	0.253079	117.48	44.0838	41.8254	33.9527	21.2505	49.6055	10.7274	31.2482	24.2043	55.4997	8.74376	32.9835	1.16835	38.7068	0.74258	2.75737	11.3912	13.2255
217	Tfcp2l1	127.926	1.60234	0.542456	2.95385	0.00313834	0.253384	34.2078	44.8919	85.3473	83.2644	38.1306	56.7798	313.558	137.134	77.8543	235.978	66.9392	85.6697	19.0111	428.295	98.0717	155.509	95.596	246.44
218	Hsf2bp	254.399	1.80102	0.610422	2.95045	0.00317308	0.253384	66.891	129.543	132.439	87.5306	14.1506	232.875	207.527	828.239	88.2225	161.353	59.4654	254.411	132.388	246.005	998.328	288.64	254.212	396.964
219	Gm8237	77.4251	-1.62582	0.550502	-2.95334	0.00314353	0.253384	364.579	36.1935	67.2556	57.3513	278.156	45.1241	32.7477	92.795	51.0092	40.3639	27.9135	28.2775	52.8167	84.2405	28.7596	40.1044	38.259	27.7051
220	1700026D08Rik	30.5349	2.46152	0.83465	2.94916	0.00318634	0.253562	0	6.06842	19.6609	0.717795	18.2419	12.7876	41.243	97.4914	8.085	9.14355	22.0249	47.8652	62.0199	47.9402	101.797	13.4898	24.8951	16.156
221	RP24-92E18.1	61.6648	2.05726	0.698631	2.9447	0.00323268	0.256363	6.21014	30.5662	23.4099	25.0981	2.74564	53.9158	37.837	41.3819	37.9258	149.629	32.3724	82.5138	9.40981	181.978	16.7765	194.22	71.2416	112.735
222	Gm9725	86.5321	1.93152	0.657138	2.93929	0.00328969	0.259987	20.3924	60.0492	42.6404	33.0379	9.89957	33.5087	134.285	56.4558	25.6719	20.9066	141.572	212.664	31.6988	67.47	273.323	285.945	89.667	18.3906
223	2310043O21Rik	119.058	1.87187	0.63743	2.93659	0.00331848	0.261364	38.536	70.812	44.3416	41.9539	16.8558	121.62	131.809	26.3294	86.0571	125.482	54.3662	158.51	18.5966	559.415	85.9109	353.097	45.3581	163.995
224	Stxbp4	1948.99	-0.421223	0.143618	-2.93294	0.00335773	0.262657	1907.46	2693.14	2608.93	1872.39	2419	2274.55	2323.73	1845	1658.39	1463.41	1557.66	2169.77	1555.63	1641.87	1904.28	1557.7	1864.79	1764.13
225	4930455G09Rik	136.432	1.85606	0.633311	2.93072	0.00338178	0.262781	43.9636	29.4908	36.8831	59.3435	9.6694	125.478	147.045	70.1677	308.101	197.302	126.791	192.895	15.9212	294.468	31.788	332.117	91.0015	343.347
226	Zfp354a	479.252	-0.577289	0.196981	-2.93068	0.00338217	0.262781	499.933	408.722	708.116	628.523	791.685	479.334	466.276	493.368	513.971	355.46	411.996	507.28	296.877	402.07	342.81	551.849	441.021	327.246
227	Olfr826	45.5533	1.96749	0.67296	2.92363	0.0034597	0.2679	10.0673	23.8963	23.3045	22.8102	1.03465	31.134	46.3416	11.0972	56.1994	47.2972	25.9241	83.2203	7.04236	163.126	33.4343	126.795	30.5309	76.7034
228	Defb1	57.6016	2.52526	0.864669	2.92049	0.00349481	0.268808	3.40245	32.0152	8.60403	3.45426	0.16218	50.047	45.7748	42.9117	27.9176	128.647	10.5708	133.238	28.1638	208.406	19.1257	91.752	27.9238	174.712
229	Tbc1d10a	793.485	-0.489446	0.167573	-2.92079	0.00349142	0.268808	1239.21	934.522	762.98	972.785	1086.77	778.375	660.257	894.978	680.71	798.883	694.883	663.021	689.936	507.274	886.581	577.526	645.698	808.337
230	Gjb3	25.744	1.78393	0.611408	2.91774	0.00352583	0.269392	8.55597	10.4356	10.7554	25.9482	0	11.9505	45.4733	4.06962	25.8565	20.7081	26.7429	36.8053	39.4177	25.5932	39.902	50.1995	14.3417	66.6359
231	Gm14403	77.5731	-1.29287	0.443658	-2.91412	0.00356697	0.270737	97.6749	79.414	75.13	109.369	120.135	154.55	47.0059	49.6002	165.409	80.5667	31.5445	122.512	17.1082	80.9986	42.4223	21.3953	67.3495	34.1309
232	E130304I02Rik	255.246	1.30296	0.447383	2.9124	0.00358663	0.271333	51.6174	179.583	206.072	157.024	100.633	126.483	251.87	300.998	121.292	531.781	274.666	262.376	80.3733	391.212	121.438	605.454	482	349.548
233	Gm28638	77.2916	2.0594	0.709111	2.9042	0.00368198	0.277633	7.78941	63.7601	16.8573	33.4988	4.74302	63.8777	115	14.2246	46.8833	56.8938	43.7607	100.469	11.5924	163.136	61.1198	137.099	411.167	39.3759
234	Cyp2c54	43.8	2.38869	0.824883	2.89579	0.00378205	0.28062	0.81802	9.89379	9.22457	18.938	1.09567	37.4861	62.7077	10.954	39.1129	39.803	35.1271	118.233	2.97585	141.975	26.4773	159.749	18.23	55.5998
235	Zfp951	201.094	1.27471	0.43978	2.89851	0.00374934	0.28062	53.868	126.98	98.4086	177.52	21.7055	271.959	193.952	194.177	262.375	82.3222	174.675	156.576	257.774	375.272	206.247	297.132	468.187	200.559
236	Gm16365	132.853	1.82397	0.629538	2.89731	0.00376374	0.28062	93.184	83.2465	27.1637	65.4645	12.4474	91.3528	130.373	44.4405	106.518	89.0231	143.563	135.526	860.018	147.46	61.8189	204.704	35.7239	59.3197
237	Acadvl	1513.64	-0.490108	0.169251	-2.89575	0.0037826	0.28062	2278.1	1668.05	1788.38	1814.01	1672.82	1557.85	1580.98	1888.46	1547.14	1206.55	1414.09	1149.36	995.838	969.02	1582.82	1572.99	1376.59	1182.47
238	Nme3	220.298	-0.662869	0.228802	-2.89713	0.00376596	0.28062	349.455	317.885	227.618	346.518	221.431	258.855	192.052	249.62	197.193	253.492	165.633	98.3561	217.316	204.011	180.442	147.028	135.19	203.26
239	D030055H07Rik	55.4289	1.68276	0.581362	2.89451	0.00379756	0.280824	19.3071	46.6056	19.7983	12.9607	9.76497	49.1652	62.2909	8.3902	60.7678	21.1813	35.5246	144.678	32.1939	154.668	55.8841	70.3371	112.64	81.5621
240	Nrep	1020.66	-1.99161	0.689467	-2.88863	0.00386925	0.282492	2986.72	648.105	454.247	3050.63	605.225	401.55	333.525	508.634	5435.04	1101.29	210.405	587.205	344.086	383.794	159.153	118.727	748.393	295.156
241	Ddb2	776.168	-0.47495	0.164404	-2.88891	0.00386575	0.282492	862.61	1026.41	977.976	865.814	849.881	734.454	748.347	1048.22	695.771	885.288	721.407	726.297	494.601	644.445	879.331	575.891	721.542	512.747
242	Kansl1l	2665.64	-0.62994	0.218018	-2.8894	0.00385982	0.282492	3476.63	2728.84	4023.07	3489.07	3467.15	2555.73	2175.59	4230.27	2503.97	2460.81	1600.22	2514.05	1897.15	1662.91	2693.8	2278.76	1571.89	2651.66
243	Pygm	175.147	-1.0603	0.367217	-2.88739	0.00388447	0.282706	483.388	156.165	122.28	192.42	192.775	229.079	108.998	193.833	397.014	193.426	123.305	99.2048	111.829	98.9455	96.3109	87.7761	123.593	142.306
244	Sgcg	38.5879	2.42055	0.840775	2.87895	0.00399001	0.287656	3.38539	10.2365	10.0741	25.4538	0	28.481	17.0442	3.23817	110.331	9.57715	13.4987	28.0566	182.044	40.2971	12.5556	34.6095	134.663	31.0362
245	Cyba	32.4852	-1.02693	0.356582	-2.87991	0.00397788	0.287656	71.8917	76.4731	23.5506	37.0856	39.4221	40.9512	19.6158	23.4566	41.1116	22.8314	19.0338	27.1389	24.2539	30.3536	26.1744	21.3492	12.4266	27.6133
246	Efcab10	66.1436	1.26022	0.43811	2.87649	0.0040212	0.288099	36.1182	10.4129	53.4746	50.2282	39.2658	44.7946	47.2102	60.8677	69.2829	75.2522	60.585	82.7586	186.095	25.5019	44.6409	90.9051	123.612	89.5791
247	Setd4	904.266	-0.538036	0.186988	-2.87738	0.00400996	0.288099	959.633	904.894	1396.15	850.299	1473.08	1093.19	872.164	1147.42	667.463	812.897	906.101	596.767	774.657	757.189	738.668	896.255	609.457	820.509
248	Tnfrsf8	154.628	1.47285	0.512544	2.87361	0.00405813	0.289841	10.1324	119.169	115.77	65.8618	113.776	60.768	298.497	49.2787	73.1	119.622	275.077	144.873	422.745	240.352	175.134	249.093	123.928	126.121
249	Sfta2	58.1362	1.52786	0.532455	2.86946	0.0041117	0.290415	18.8981	35.7143	5.91946	19.6156	18.1956	69.3396	49.105	70.8029	42.358	32.0777	102.475	93.1865	16.113	94.3296	92.0364	105.467	134.295	46.5217
250	Crb1	470.079	1.26086	0.439988	2.86568	0.00416118	0.290415	96.2739	200.309	241.354	145.545	559.044	483.551	424.844	197.963	405.897	277.512	632.844	673.591	1122.57	313.493	444.674	1234.46	488.079	519.411
251	Prss54	39.6596	1.96339	0.685672	2.86345	0.0041905	0.290415	7.21272	22.2925	2.71158	32.6766	6.7592	20.6688	61.8665	27.5151	27.1865	31.8276	17.3708	91.826	3.93576	129.642	31.1302	81.8802	22.7037	94.6672
252	Crispld2	118.501	1.0596	0.369932	2.8643	0.00417928	0.290415	86.4671	116.024	68.8481	112.337	35.1178	55.4544	99.2229	51.1441	167.467	124.659	105.751	117.559	203.473	153.635	49.3553	178.586	178.018	229.899
253	4933408N05Rik	37.9757	1.58901	0.554699	2.86463	0.00417501	0.290415	0.817891	16.485	12.3016	14.8253	10.9422	31.6626	26.5822	70.3682	123.282	37.0118	57.3628	21.696	29.7525	42.7324	48.5431	75.1173	23.6149	40.4644
254	Gm11592	53.9777	0.952695	0.332492	2.86532	0.00416593	0.290415	57.345	19.6808	47.9839	28.0763	24.6026	35.1556	54.7997	74.7449	49.8204	71.2374	33.278	57.6806	42.8177	104.35	69.1289	93.0136	57.9729	49.9101
255	Pax7	81.2811	-2.6399	0.921397	-2.8651	0.00416875	0.290415	960.592	31.3134	11.3516	82.0819	5.67596	34.873	22.702	1.01317	24.9201	30.7264	18.9477	60.0533	7.22421	29.277	24.9951	57.446	47.5998	12.2677
256	Csf1r	375.788	-1.16578	0.407144	-2.86331	0.00419244	0.290415	294.556	789.595	210.846	856.108	543.601	475.831	354.1	354.558	549.302	215.514	151.314	554.999	80.304	319.224	334.91	308.516	225.786	145.111
257	Cep19	887.445	0.46508	0.162591	2.86043	0.00423072	0.292187	794.882	765.835	694.92	790.726	877.47	694.559	908.53	968.826	739.685	873.934	836.065	657.344	1481.82	913.95	926.708	739.425	1110.56	1198.77
258	Slc12a4	232.333	-1.34532	0.47128	-2.85461	0.00430893	0.296697	256.552	124.949	134.637	478.744	371.183	601.031	330.975	275.834	322.411	122.143	63.4416	324.617	30.6624	137.182	143.195	130.886	126.951	206.609
259	Setmar	78.2833	0.807222	0.283445	2.84789	0.00440099	0.296831	71.0982	36.1588	48.9863	67.708	74.8613	36.3643	84.2619	112.602	82.7203	65.6574	63.056	82.6285	117.231	132.837	51.4702	108.168	97.1894	76.1008
260	Gm29012	64.7355	1.66769	0.585184	2.84986	0.00437386	0.296831	53.1111	18.0928	54.3787	32.3904	24.0209	20.3764	31.1181	38.617	60.5043	28.7739	95.5356	56.5521	12.2453	31.0354	208.956	263.822	43.1926	92.5159
261	Cdkn2a	29.8502	2.26982	0.797285	2.84694	0.00441413	0.296831	3.62411	12.6623	6.35791	5.10778	8.73441	26.9977	22.6061	11.0907	21.9907	34.4456	0.75902	64.4005	3.29597	63.4662	146.488	66.5491	15.2082	23.5192
262	Rtn4	6308.76	0.574803	0.201498	2.85265	0.00433561	0.296831	7780.23	6283.4	4122.77	4797.09	4176.34	4093.61	6411.23	6972.72	4917.09	6999.95	5375.89	5076.27	6645.61	9525.17	7577.69	5044.32	8705.92	9052.29
263	Akap7	1211.98	-0.450119	0.157889	-2.85086	0.00436016	0.296831	1094.78	1400.6	1525.01	1212.63	1723.96	1288.87	1088.91	1231.6	1895.58	1142.24	1045.41	1132.84	983.357	997.808	942.925	1082.23	1029.32	997.55
264	6720483E21Rik	25.798	-1.05442	0.370244	-2.84791	0.00440078	0.296831	34.0147	33.3066	27.767	24.1196	39.3541	51.5772	31.1949	13.7912	29.1279	21.7878	17.768	38.3172	11.4286	19.4022	13.9833	20.3062	27.9128	9.20435
265	Ahrr	128.824	1.44598	0.508247	2.84504	0.00444059	0.29774	4.30782	62.411	26.9052	98.8454	49.193	122.652	184.372	193.785	199.273	184.669	101.865	98.5554	168.078	107.501	176.373	192.601	265.507	81.9459
266	Gpr116	170.389	1.85526	0.65272	2.84236	0.00447812	0.297881	25.7568	155.231	18.2626	70.3624	6.5732	194.025	159.336	36.9596	185.188	157.535	50.7485	306.555	362.255	315.503	91.8004	356.173	105.228	469.51
267	Slitrk6	27.3469	-2.05433	0.722816	-2.84211	0.00448155	0.297881	211.397	8.80536	19.5266	23.1249	32.8056	28.2682	20.2633	15.6469	6.77132	18.5305	16.2777	13.0476	17.1371	0	21.0078	13.6952	18.3249	7.61456
268	Dnajb13	25.2237	2.16645	0.763153	2.83882	0.0045281	0.298388	1.04414	4.91074	2.61716	12.8048	4.891	29.9303	36.6438	4.70428	11.9975	28.6418	6.55911	56.8403	14.3265	45.4811	83.8265	46.1985	8.90402	53.7052
269	Marveld3	64.7591	1.25406	0.441745	2.83889	0.00452711	0.298388	24.5499	21.4065	120.265	20.3163	17.7529	32.8015	44.542	53.5154	63.2598	59.2459	117.635	45.5202	114.694	109.224	81.7342	98.445	52.2968	88.4591
270	Chmp5	661.395	0.58794	0.207276	2.83651	0.0045609	0.299611	564.195	580.018	415.387	549.243	310.643	610.722	768.294	600.215	1101.61	518.924	706.39	627.05	975.405	748.714	780.733	625.434	728.769	693.353
271	Necap2	811.022	-0.53745	0.189828	-2.83124	0.00463673	0.302942	963.513	705.923	974.377	1116.8	1373.77	851.24	660.553	950.643	626.546	901.303	695.702	650.394	522.726	671.863	802.483	786.895	522.987	820.672
272	Lmnb2	762.918	-0.489977	0.173164	-2.82955	0.00466138	0.303689	662.403	1063.65	708.972	1107.02	1020.75	692.16	781.471	804.696	926.289	715.991	868.694	641.798	745.416	513.259	692.201	653.348	639.104	495.296
273	Rpp40	185.107	0.900884	0.318799	2.82587	0.0047153	0.305801	137.662	122.608	94.7636	111.925	131.851	124.853	314.071	170.214	245.914	112.205	296.016	108.303	235.25	189.382	305.26	149.501	115.681	366.473
274	Ccdc78	48.4825	1.56613	0.555177	2.82096	0.00478798	0.306723	20.9437	14.0665	7.0732	23.5493	5.37345	55.6011	98.5729	33.7147	35.2422	72.8653	31.1584	99.418	14.6499	104.101	43.4822	95.6057	63.605	53.6626
275	Myo18b	131.679	1.19546	0.425541	2.80927	0.00496544	0.306723	104.277	31.1671	25.6366	136.008	59.5521	133.529	114.519	206.725	79.392	205.473	74.5668	88.7952	112.338	162.249	204.769	269.72	226.172	135.327
276	1700093K21Rik	77.7976	1.26495	0.449998	2.811	0.00493872	0.306723	13.8648	89.5878	68.9591	32.6271	31.1835	40.8839	123.438	52.9691	44.2343	60.244	69.0143	109.41	50.775	150.379	102.91	216.929	59.4847	83.465
277	Has2os	186.49	1.93861	0.688006	2.81772	0.00483654	0.306723	155.888	64.0828	23.3035	116.146	4.07785	77.4648	90.5037	200.626	55.3567	267.323	54.5535	556.581	508.316	342.586	296.811	165.776	30.5815	346.841
278	Ceacam10	28.652	2.37447	0.843638	2.81457	0.00488433	0.306723	2.32066	8.31472	5.81847	6.23336	1.03425	23.3072	36.2145	17.5706	57.3249	21.0007	13.7615	80.0378	2.11043	108.201	9.39196	103.364	10.1586	9.57228
279	Gm10439	93.2276	2.47991	0.882691	2.80949	0.00496207	0.306723	42.4725	71.5739	11.8257	12.8929	0	57.2194	98.9774	18.056	34.0953	45.01	31.7752	157.334	2.45254	617.79	136.611	161.318	23.8603	154.832
280	Tbc1d8	1368.2	-0.590721	0.210281	-2.8092	0.00496645	0.306723	1582.29	1415.54	1391.73	2066.67	2031.39	1098.24	1146.07	1108.36	2266.11	1562.89	1412.22	1180.58	939.749	1006.77	1193.42	970.682	1384.31	870.6
281	Ktn1	3844.45	-0.419358	0.14929	-2.80902	0.00496932	0.306723	5379.99	3646.26	4230.13	4497.99	5890.32	3679.28	4019.61	3930	3112.21	3525.58	3030.17	3827.1	3109.11	2629.57	3897.64	3426.22	3633.1	3735.82
282	Cit	2967.12	-0.802563	0.285462	-2.81146	0.00493179	0.306723	6280.68	6971.99	2554.46	2534.4	3171.17	2613.94	1846.44	3131.73	1937.02	3393.87	3216.48	1922.01	2143.03	3252.75	2128.86	2022.3	2004.29	2282.67
283	Nae1	2393.24	-0.267867	0.0952687	-2.8117	0.00492812	0.306723	2720.27	2540.09	2816.15	2713.95	2587.49	2575.41	2171.29	2628.26	2744.97	2033.98	2049.32	2246.08	2490.53	2147.51	2024.8	2177.97	2215.83	2194.35
284	Gm27177	807.483	1.46485	0.523926	2.7959	0.00517547	0.312719	173.118	972.072	359.373	132.411	135.907	256.531	439.794	2731.22	323.669	1431.07	1620.32	386.469	999.036	1242.91	622.277	866.64	799.912	1041.96
285	Ssu2	45.6028	1.74452	0.623413	2.79834	0.00513666	0.312719	9.75126	9.09336	54.5105	13.7688	42.0609	28.6994	23.7275	62.4087	10.4991	40.9708	5.31503	14.3006	120.901	60.5693	108.394	155.961	35.8988	24.0207
286	Mpnd	1433.42	-0.351316	0.125672	-2.79551	0.00518186	0.312719	1607.97	1566.89	1576.91	1818.27	1190.77	1265.07	1719.59	1733.44	1748.53	1427.16	1657.78	1413.38	1335.99	1072.09	1024.32	1320.11	1170.04	1153.16
287	Plekhg1	601.185	-1.1657	0.417106	-2.79473	0.00519431	0.312719	862.048	956.808	358.877	655.083	1331.99	727.579	775.465	186.556	501.468	770.568	1220.02	295.001	172.335	404.589	244.626	371.62	712.85	273.849
288	Gm17191	36.2491	-1.0958	0.391939	-2.79585	0.00517635	0.312719	46.4811	28.446	93.3687	37.1418	29.0704	61.659	43.7507	28.658	24.608	40.4874	30.5406	49.8879	28.0084	20.1626	30.8641	35.5852	9.75908	14.0053
289	Edc4	2872.29	-0.432198	0.154322	-2.80062	0.00510043	0.312719	3680.66	2486	3970.69	3652.5	3964.23	3119.4	2859.07	2117.27	2446.9	2691.58	2806.96	2434.42	2460.66	1989.08	2768.92	3282.68	2871.12	2099.15
290	Sptbn5	59.5824	0.962429	0.344579	2.79306	0.00522125	0.31352	55.8116	49.5912	45.6247	24.9189	43.3125	38.5587	89.7829	38.7404	28.6305	40.2901	51.5043	64.8247	50.0628	101.401	104.651	130.987	63.2487	50.5417
291	Tmprss2	58.4921	2.00534	0.718723	2.79014	0.00526855	0.314214	11.0905	18.0252	19.4587	51.9376	0	24.2596	81.6275	21.2397	40.8156	86.2741	41.4064	153.85	4.49418	175.847	46.65	121.359	79.2838	75.238
292	Slc13a4	185.51	1.30938	0.469183	2.79076	0.00525837	0.314214	88.3625	156.137	86.1918	95.0935	69.237	90.8938	179.952	180.091	285.298	187.267	86.2115	372.764	45.6847	267.361	227.578	363.371	64.3306	493.364
293	Ddhd1	2510.72	-0.455082	0.163122	-2.78982	0.00527379	0.314214	2629.21	4268.78	3098.87	3131.17	2631.09	2351.6	1939.68	2481.16	1901.31	2952.47	2417.17	2177.01	1811.72	2032.08	2487.95	2066.28	2261.14	2554.26
294	Erdr1	5509.47	0.92596	0.332203	2.78733	0.00531439	0.315815	3048.22	1077.56	2953.79	2180.48	4815.04	1285.57	8949.07	14519.6	7356.62	8706.05	7623.43	7475.24	7693.01	6770.75	4117.48	3442.8	3791.96	3363.78
295	2410152P15Rik	88.9443	2.01864	0.72466	2.78563	0.00534231	0.316452	11.139	43.9732	13.0838	41.3419	11.1917	83.7304	121.199	15.3169	111.253	72.4788	45.9403	192.01	6.33162	208.496	330.994	204.502	31.0245	56.9907
296	Fndc3c1	60.2856	2.59863	0.933154	2.78478	0.00535638	0.316452	26.3365	21.8504	4.28858	1.43548	1.52857	43.0637	69.2133	2.72863	25.6761	148.657	10.7562	140.741	32.4469	227.159	20.3882	221.654	4.48626	82.7306
297	Pla2g12b	32.5989	2.07924	0.747848	2.7803	0.00543094	0.316452	5.0711	13.6291	13.5038	21.0592	0.848662	29.97	44.4843	8.48651	16.3174	13.6274	13.2754	49.5969	36.0822	69.1389	161.316	74.0751	7.48199	8.81564
298	4930452B06Rik	836.276	0.712729	0.256261	2.78127	0.00541473	0.316452	777.784	585.794	721.943	847.802	677.466	492.001	397.214	496.167	1082.48	887.223	838.652	520.262	1598.26	722.294	1159.07	873.563	1137.19	1237.81
299	Otx2	78.3655	-5.33967	1.91922	-2.78221	0.00539906	0.316452	970.251	0	0	140.137	0	1.48899	5.43743	10.2638	239.593	8.13027	5.81798	0.689042	0	1.59642	10.0551	16.3157	0	0.80294
300	Asap3	131.206	-1.03928	0.373764	-2.78056	0.00542648	0.316452	410.135	154.363	111.299	158.352	78.7431	210.993	123.228	160.771	107.486	43.2042	118.198	136.002	73.0531	86.4459	117.125	58.6022	95.6929	118.016
301	Ift20	1493.03	-0.47206	0.169803	-2.78004	0.0054352	0.316452	1944.52	1612.77	1718.63	1564.66	2187.14	1398.33	1508.74	1948.95	1232.86	1551.34	1561.18	1126	1041.64	1436.57	1386.24	1527.82	945.082	1182.12
302	Gja1	1574.26	-1.28901	0.464235	-2.77664	0.00549236	0.31817	932.352	726.408	1149.81	2150.86	2562.94	4769.84	2350.73	1320.31	2780.22	1044.35	527.363	2990.28	341.615	643.586	615.939	1032.71	1124.26	1273.08
303	Naprt	67.2342	-0.938085	0.338059	-2.77491	0.00552166	0.319063	39.9453	102.232	77.6308	76.334	87.8577	102.443	83.1124	108.928	82.5192	49.5633	36.3789	109.735	38.561	32.7513	67.2174	26.7205	35.5003	52.7852
304	Gm26520	127.542	0.867372	0.312926	2.77181	0.00557449	0.319359	52.2679	136.277	107.531	77.8428	50.1158	78.2663	184.547	91.7449	105.941	146.354	115.98	231.457	105.002	176.194	132.582	243.678	117.697	142.282
305	Selplg	207.047	-0.929259	0.335308	-2.77136	0.00558233	0.319359	203.452	176.663	120.636	409.119	315.567	364.354	185.487	240.57	276.342	134.868	118.114	345.635	105.544	182.018	95.8554	188.956	156.306	107.365
306	RP23-453G13.2	29.2136	1.37784	0.498682	2.76296	0.00572796	0.320697	12.2685	7.69316	15.3768	7.41248	12.0378	24.6243	24.4548	29.7128	21.801	49.9675	44.5229	69.4268	14.1327	33.9336	43.0267	80.5785	17.1731	17.7022
307	Myh11	135.26	1.15208	0.417763	2.75773	0.00582049	0.320697	56.032	58.2333	32.1141	176.258	47.4256	109.214	154.604	112.054	140.73	110.502	140.62	241.116	102.364	266.181	123.456	299.453	71.9838	192.337
308	Oit3	27.9458	2.11971	0.768322	2.75888	0.0057999	0.320697	2.18684	24.9789	6.85094	8.39519	0	15.6652	36.7866	3.89027	42.743	22.888	48.8853	34.0756	64.9119	48.7116	22.8585	90.9841	2.86794	25.3437
309	Fam47e	148.956	1.42816	0.517554	2.75945	0.00578992	0.320697	34.1536	126.219	64.1899	80.9309	20.967	156.917	209.858	40.8347	90.9417	208.535	67.0706	283.052	168.298	339.879	103.638	393.106	140.046	152.569
310	Ptges3	1861.9	0.688528	0.249006	2.7651	0.00569046	0.320697	1906.89	1209.71	1197.49	1340.5	1568.06	1188.18	1595.13	2128.29	2385.31	2283.73	1743.79	1408.54	2690.36	1628.88	1691.04	1372.29	2067.3	4108.67
311	8030451A03Rik	229.405	2.16045	0.781381	2.76492	0.00569376	0.320697	67.2492	86.8826	29.5598	153.137	34.1433	115.512	100.533	27.0862	787.322	121.278	69.8831	341.978	10.3001	618.088	104.365	505.415	898.985	57.5715
312	Gm12147	160.414	2.28823	0.829498	2.75857	0.0058055	0.320697	5.25824	100.95	36.7054	65.0219	19.1194	141.974	152.245	47.424	76.6728	85.8538	46.4213	293.834	9.56444	370.333	114.475	1227.48	51.1989	42.9297
313	Olfr799	51.2333	2.22799	0.808046	2.75726	0.00582882	0.320697	15.3997	5.79396	23.2532	18.7202	0	52.9497	60.5612	6.4777	32.6755	62.3157	25.0771	73.5298	8.40299	269.161	30.7431	124.165	19.2407	93.7329
314	Gm26907	173.521	1.69362	0.612278	2.7661	0.00567314	0.320697	37.0358	183.422	74.7576	62.1254	38.5929	165.617	116.721	38.7094	128.663	83.0458	94.1122	274.639	203.089	1044.49	112.842	307.911	66.5155	91.0964
315	Plcd4	301.66	-0.910801	0.328947	-2.76883	0.00562572	0.320697	375.9	218.282	187.945	358.039	570.112	412.481	439.901	345.884	540.803	203.627	231.424	414.423	113.716	186.83	184.429	192.301	117.532	336.258
316	Gata3	161.835	-1.79383	0.64933	-2.76258	0.00573465	0.320697	1305.18	91.6701	61.9023	75.7919	128.924	176.502	71.9832	88.6708	104.057	65.9187	49.6132	161.808	46.6537	148.322	28.211	175.416	78.8512	53.5505
317	Mus81	682.212	-0.593409	0.214587	-2.76535	0.00568618	0.320697	832.761	921.63	693.732	983.084	747.878	531.947	632.986	1125.38	924.47	680.92	626.938	453.474	452.437	466.754	556.625	664.248	478.728	505.829
318	Apeh	395.368	-0.838615	0.303829	-2.76015	0.0057774	0.320697	869.409	482.001	311.341	534.543	234.318	504.023	280.591	527.965	660.07	312.414	385.791	372.094	297.664	185.315	355.08	186.12	335.213	282.675
319	R3hcc1	255.602	-0.718678	0.26034	-2.76054	0.0057706	0.320697	485.164	203.517	253.403	374.684	348.755	270.146	179.111	233.73	377.323	192.777	225.262	277.778	211.691	109.599	166.991	198.252	243.458	249.192
320	Epsti1	252.532	1.33814	0.485994	2.7534	0.00589793	0.322096	43.0099	159.262	47.5798	87.4958	122.447	283.678	179.51	368.813	430.72	169.833	280.405	496.916	82.3846	399.122	279.201	434.44	553.17	127.581
321	Adora2b	55.2235	-1.06682	0.38766	-2.75194	0.00592428	0.322096	56.8915	67.8535	44.4986	76.9623	52.5784	138.006	63.4225	64.3278	62.8308	53.45	39.3039	61.353	29.2158	9.91175	40.5911	32.7632	31.5041	68.5599
322	Plod2	252.347	-0.77316	0.280903	-2.75241	0.00591587	0.322096	269.84	518.765	194.638	368.579	329.153	199.935	322.419	293.972	350.23	259.69	123.597	212.967	178.859	231.498	216.858	174.831	161.169	135.236
323	9430015G10Rik	1520.26	-0.417939	0.151751	-2.75412	0.00588506	0.322096	1664.1	1482.92	2232.28	1910.92	2210.29	1426.09	1687.94	1366.96	1209.05	1400.74	1377.77	1218.65	1386.64	1153.44	1649.58	1562.28	1182.04	1243.01
324	Skint7	38.2021	2.15579	0.784045	2.74958	0.0059672	0.322903	21.2335	14.5767	3.39854	20.9733	0	22.5395	28.197	54.6956	36.3979	28.8424	20.4309	68.3335	0.986531	114.159	35.0431	99.6067	101.93	16.2935
325	Ldlrad2	26.3057	2.54411	0.925218	2.74974	0.00596419	0.322903	0	17.5824	2.04998	9.88205	0	15.2413	35.0826	3.90921	24.8056	14.8036	24.8277	65.0798	1.48748	103.044	22.0624	87.396	17.1705	29.078
326	Fan1	297.525	1.00008	0.364197	2.74598	0.00603312	0.325703	200.543	291.65	203.954	161.773	154.521	181.978	229.348	190.491	205.86	431.065	169.747	539.831	302.058	624.937	317.525	706.501	286.639	157.033
327	U2surp	3978.71	-0.561573	0.204739	-2.74287	0.00609043	0.327261	6020.76	3825.93	4791.39	4236.22	6231.61	3694.03	2985.72	5982.94	3219.49	4843.09	2917.45	3352.97	2570.95	3261.86	3303.6	3408.76	3114.12	3855.81
328	Gm2897	285.213	-1.01656	0.370554	-2.74336	0.00608145	0.327261	506.8	270.429	421.668	304.45	520.685	247.217	273.503	541.522	277.231	225.407	176.222	244.526	255.607	145.503	297.067	48.2311	239.888	137.872
329	Kpna7	176.418	1.98085	0.722998	2.73977	0.00614816	0.328063	37.3284	104.444	17.6335	88.0718	4.9193	161.194	240.876	28.6847	100.73	97.6414	369.42	240.984	754.046	312.947	92.4281	413.62	42.5043	68.0464
330	Bcan	1183.99	-0.916392	0.334428	-2.74017	0.00614067	0.328063	1105.13	1037.85	834.583	1775.42	1299.38	2742.48	1781.36	1427.9	1560.22	693.486	618.685	1775.01	465.919	739.995	1001.89	942.626	999.572	510.296
331	Hars2	1197.17	-0.340718	0.124443	-2.73793	0.0061827	0.328455	1281.36	1166.56	1404.26	1083.19	1606.14	1366.64	1282.51	1410.83	1268.93	1160.65	1135.49	1137.67	991.901	824.706	1192.4	1136.02	982.911	1116.97
332	Hyal3	64.5611	-0.948363	0.346628	-2.73597	0.00621968	0.328998	163.621	62.5858	119.453	47.9546	54.238	51.0879	68.9399	57.7082	66.8034	76.166	89.4379	45.7908	56.8447	30.9457	34.8454	49.1602	57.0596	29.459
333	Ell	1559.44	-0.383463	0.140165	-2.7358	0.0062229	0.328998	1455.6	2301.26	1919.94	1881.99	1672.7	1531.24	1303.29	1559.67	1448.5	1584.86	1664.61	1495.74	1540.7	1276.94	1313.33	1683.91	1382.57	1053.14
334	Nudt12os	50.7532	2.10741	0.770857	2.73385	0.00625978	0.329434	20.3883	32.5977	0.654713	4.16893	18.7819	46.4154	20.9906	54.2094	36.331	66.9006	45.2954	53.2276	7.24719	179.989	10.6998	181.65	38.1519	95.8583
335	Igsf11	1108.17	1.29278	0.473941	2.72773	0.00637715	0.32958	116.153	628.55	812.986	971.999	455.319	429.588	1786.66	390.073	1442.17	630.712	2041.01	1877.2	664.057	1285.8	1609.27	2797.81	1475.17	532.615
336	Dpep1	30.5244	1.86615	0.684235	2.72735	0.00638448	0.32958	6.15147	11.366	7.70894	5.41914	5.14649	42.9722	37.9759	14.7053	7.77561	32.1901	24.9587	68.3233	21.3462	44.8904	39.4106	136.487	34.2925	8.31836
337	9230020A06Rik	46.85	2.66587	0.976738	2.72936	0.00634568	0.32958	0	12.013	9.33301	8.99699	0	37.3288	188.689	2.13771	13.7	34.5612	15.6051	91.859	11.5171	196.643	38.1747	123.083	33.1954	26.4625
338	Spaca1	37.1691	1.80315	0.661024	2.72782	0.00637546	0.32958	12.0712	28.8388	4.20159	11.4763	0	36.5012	29.6282	60.9096	22.814	32.6298	18.2603	88.0404	22.6797	121.553	37.5813	67.1661	49.8259	24.8662
339	Pik3r3	2599.46	-0.754945	0.276617	-2.7292	0.00634878	0.32958	4143.49	1977.79	3511.54	4333.31	3390.78	2475.31	2006.2	1791.2	5201.27	2611.21	1552.51	2043.79	1895.21	1622.82	2112.26	1571.63	2377.39	2172.59
340	Cd48	41.5863	-1.55942	0.571153	-2.73029	0.00632777	0.32958	69.6452	139.293	81.3598	34.0436	43.5473	35.6353	39.1658	17.8595	35.8145	6.44604	15.9052	94.0381	25.0294	28.1939	12.0371	41.302	11.1705	18.0668
341	Kras	2191.57	0.783164	0.287564	2.72344	0.00646051	0.330366	1618.97	1060.58	2434.74	2166.88	858.969	1007.16	2098.99	2250.86	2825.16	2784.35	2036.76	2561.77	1470.71	2413.35	2106.8	1966.47	3712.9	4072.85
342	Cort	67.9425	1.29461	0.475517	2.72252	0.00647862	0.330366	22.9698	11.1153	31.1627	63.4177	61.0901	24.7826	43.774	145.672	69.259	42.6826	86.0302	98.7568	105.286	26.1681	85.0294	49.0712	159.238	97.4589
343	Ube2l3	1992.23	0.4866	0.178585	2.72475	0.00643504	0.330366	1446.47	1652.44	1217.02	1866.36	1906	1656.39	2077.38	1634.29	2867.66	1795.49	2062.44	2025.27	2980.19	1897.4	1857.18	1873.22	2855.17	2189.71
344	Hhipl2	52.7768	1.48203	0.544137	2.72364	0.00645673	0.330366	4.31631	28.3148	20.6038	32.9579	33.4711	41.8073	131.437	63.708	22.748	38.5205	31.5081	42.5744	63.1714	49.0475	144.067	62.2341	17.2484	122.247
345	Glt6d1	25.5029	2.85899	1.04985	2.72323	0.00646474	0.330366	0.621673	2.92397	0.389501	0.625825	0.416218	36.4436	17.636	16.5958	5.1441	13.6666	21.3522	46.1915	0.282692	74.2975	111.788	62.1265	32.3326	16.2188
346	Otub1	1581	0.407488	0.149889	2.71859	0.006556	0.332836	1491.4	1369.52	1235.86	1390.7	1374.7	1366.27	1449.23	1268.1	2057.1	1347.33	1890.24	1307.21	2391.78	1549.28	1698.94	1612.29	1778.42	1879.55
347	Vipr2	215.749	-1.7808	0.654943	-2.71901	0.00654772	0.332836	355.655	181.788	75.2281	901.693	72.4604	60.0872	135.563	231.068	812.803	363.008	82.823	131.121	66.8499	15.4377	129.865	67.7823	84.4861	115.754
348	Gm15845	87.3819	2.1051	0.775013	2.71621	0.00660343	0.333686	23.5228	79.2789	9.09707	46.2398	1.82256	59.1504	93.6844	9.98006	40.8807	48.259	49.0779	173.417	10.7391	312.404	176.52	338.581	62.9457	37.2746
349	F3	1091.81	-0.914168	0.336465	-2.71698	0.00658805	0.333686	1000.09	780.313	814.343	1576.84	1671.98	2331.6	1242.83	1125.26	1824.07	975.07	537.185	1432.75	339.059	597.561	543.446	1012.93	996.718	850.526
350	Sh3gl1	1284.14	-0.367318	0.135333	-2.71418	0.00664406	0.334355	1510.91	1209.67	1475.44	1543.71	1454.61	1218.85	1543.91	1660.73	1454.92	1131.23	1270.54	1116.94	1134.61	876.537	1115.46	1302.29	1074.16	1020.05
351	B9d2	31.7279	2.32562	0.857298	2.71273	0.00667319	0.335087	4.06548	6.00812	22.0246	8.60174	4.88869	18.2385	7.93303	13.6573	48.4491	43.3162	34.0005	42.0192	3.32738	42.1773	241.675	2.71689	9.08226	18.9211
352	Cox7b	1277.45	0.488264	0.180101	2.71106	0.00670693	0.335318	1250.08	983.343	1060.11	1192.41	652.537	1086.72	1119.88	1616.53	1551.47	1299.8	1425.48	1021.59	1670.14	1386.09	1248.75	1086.94	1603.38	1738.84
353	Lhx1os	227.504	-3.91387	1.44364	-2.71111	0.00670594	0.335318	1074.32	46.8294	1.41827	541.996	0	55.1152	11.7674	63.7296	2111.4	50.7449	1.77728	17.6352	49.6593	19.9954	10.3034	27.8696	4.82507	5.68469
354	Phka1	1121.27	-0.674613	0.249014	-2.70914	0.00674572	0.336525	1069.55	1149.75	1264.2	1196.8	1407.8	2035.18	1411.6	1052.63	1348.77	949.772	660.018	1547.42	700.717	634.188	1377.86	949.33	603.978	823.267
355	Rhbdl1	2183.23	-0.543612	0.200714	-2.70838	0.0067612	0.336567	3622.17	2365.19	2754.47	2574.43	2530.09	1880.49	1629.43	2356.28	1521.21	3326.45	2131.75	1815.83	1760.87	1431.44	1779.4	1685.31	2031.05	2102.26
356	Arhgef38	160.479	1.50765	0.556884	2.70729	0.00678345	0.336945	40.3282	104.093	194.407	49.8563	8.89163	128.618	141.916	48.8351	142.155	123.435	145.546	288.908	133.586	318.287	90.1837	346.99	460.738	121.855
357	Tmem108	4343.43	-0.526606	0.194685	-2.70492	0.00683213	0.338632	5328.77	7241.52	4068.3	5374.54	4021.88	4315.41	4320.72	4434.59	5974	4603.63	3424.84	4001.53	4171.94	4010.49	2772.95	3068.73	2571.79	4476.1
358	Paqr5	112.962	1.36389	0.504433	2.70381	0.00685493	0.339032	61.3036	57.4544	55.7417	25.3108	4.57536	148.28	72.906	143.119	179.246	90.7759	114.21	183.998	138.316	165.003	98.7584	196.666	104.22	193.431
359	Ttll6	41.8726	1.6403	0.607538	2.69992	0.00693566	0.341555	5.98433	46.242	9.37287	17.3183	6.01127	33.2102	59.2889	20.0333	48.1466	27.0865	54.8219	59.5158	28.715	59.7461	74.104	157.323	9.80674	36.9787
360	Gm15862	31.1513	-2.60264	0.963891	-2.70014	0.00693107	0.341555	23.7852	25.0142	145.821	97.0097	22.8446	2.22246	9.40763	24.2314	17.5885	89.2507	35.9947	21.9427	3.29175	10.3263	0	0	31.1942	0.799009
361	2810404M03Rik	402.734	1.65412	0.613756	2.69508	0.00703716	0.341753	127.026	318.547	95.1566	144.974	25.4431	457.394	378.506	139.687	728.987	329.735	261.328	559.101	42.876	897.928	379.765	601.001	373.758	1388.01
362	Ugt1a6a	30.1028	-3.37134	1.25004	-2.69699	0.00699701	0.341753	16.9305	0	12.1848	59.4693	176.174	81.63	28.877	111.585	11.6794	0	0	9.99009	4.4055	3.25709	12.0959	0	13.148	0.424472
363	Chrna3	69.2987	-1.18281	0.43872	-2.69604	0.00701691	0.341753	169.744	29.2233	79.324	75.3943	105.024	88.0073	70.2958	105.604	40.527	103.848	55.4313	80.9863	8.35139	50.4841	42.6536	34.1455	58.9676	49.3652
364	Vwa1	588.62	-0.809279	0.300198	-2.69581	0.00702169	0.341753	1813.48	906.261	501.386	588.435	621.168	581.889	318.125	372.791	523.809	366.235	456.815	683.263	459.541	581.145	317.104	497.842	478.068	527.813
365	Wdfy1	2706.83	-0.44779	0.166129	-2.69543	0.00702972	0.341753	3492.58	3183.09	3191.94	3080.08	3574.31	2726.05	2176.87	3286.1	1792.79	2882.99	2850.16	2370.85	2064.93	1945.18	2774.95	2067.27	2129.47	3133.41
366	Bmp6	345.976	1.37583	0.510887	2.69303	0.00708068	0.342104	242.09	233.347	43.4374	163.645	45.9229	274.596	257.022	438.17	726.881	467.008	169.488	567.863	143.557	566.141	116.891	798.737	441.982	530.797
367	Six4	129.098	1.07025	0.397678	2.69124	0.00711864	0.343217	93.1404	81.6454	60.6943	80.9139	71.0303	97.4381	169.546	96.3347	125.924	114.611	126.343	184.721	91.006	343.219	77.046	342.512	68.0073	99.6311
368	Stk32c	544.408	1.79855	0.668523	2.69034	0.00713803	0.343432	71.6266	379.463	269.444	340.826	64.6199	119.58	710.48	111.316	512.53	163.946	1182.09	1537.37	307.935	2190.26	222.594	963.122	557.086	95.0508
369	Hykk	262.053	0.681814	0.253568	2.68888	0.00716916	0.343698	205.92	180.715	259.612	179.597	135.704	224.185	296.068	210.646	262.535	346.45	194.125	319.814	201.38	525.448	263.325	396.151	213.763	301.519
370	Sst	2330.94	1.04175	0.387768	2.68652	0.00722013	0.343698	976.805	1069.49	1634.09	1638.64	2004.89	1898.59	1551.75	4309.03	1379.29	1307.18	3382.99	1821.19	6302.55	1026.39	2467.31	1759.16	4151.38	3276.18
371	Cep85	1305.11	-0.484349	0.180251	-2.68708	0.00720798	0.343698	1863.81	2265.08	1324.03	1446.59	1785.95	1112.99	1442.67	1079.58	1001.56	1130.74	933.015	1104.9	979.883	1089.74	1533.31	1209.76	1048.14	1140.26
372	Ccdc40	160.497	-0.981452	0.365394	-2.68601	0.00723108	0.343698	322.787	144.61	151.423	303.109	275.331	241.406	61.1268	123.126	141.811	130.03	166.044	96.6956	76.465	169.523	70.4537	245.361	116.748	52.8877
373	Zfp711	677.57	-0.708424	0.263756	-2.68591	0.00723324	0.343698	1045.96	900.5	1049.61	814.159	1021.65	752.462	653.766	865.551	492.679	314.086	296.181	569.918	337.047	601.316	766.315	552.224	427.681	735.15
374	Gm11520	99.7829	1.23227	0.459113	2.68403	0.00727416	0.343812	50.8005	26.921	69.9411	64.8354	59.3759	90.2343	46.4983	86.2014	103.59	91.477	76.6365	170.803	36.4396	159.396	235.312	293.534	66.641	67.4562
375	Gm26555	164.653	-0.869217	0.323883	-2.68374	0.00728047	0.343812	82.2336	280.952	371.143	194.415	376.886	146.114	116.508	127.944	105.545	113.876	111.814	143.28	140.454	83.9053	211.524	119.866	114.022	123.28
376	Vmn2r48	76.9652	1.70737	0.636998	2.68034	0.00735475	0.344278	41.718	26.3823	16.3997	40.3479	7.66816	78.4992	87.1586	30.5115	43.6219	122.179	60.8233	139.929	11.903	288.991	63.9871	150.198	24.6678	150.388
377	Mrgprb1	36.2516	2.68089	1.00046	2.67966	0.00736964	0.344278	0	7.21748	4.03902	9.73504	0	42.1447	20.9456	8.72999	9.38058	27.6815	20.4329	99.6126	25.6269	271.789	59.3406	29.5954	11.2759	4.9816
378	4930526L06Rik	77.6351	2.12796	0.793593	2.68142	0.00733107	0.344278	11.4653	57.5243	13.4067	26.1555	7.16862	78.7851	69.5074	28.5169	40.768	47.5731	34.4282	122.631	7.64673	613.683	25.7697	140.321	26.0443	46.0383
379	Zfp956	1562.19	-0.372944	0.139108	-2.68097	0.00734081	0.344278	1606.5	1771.19	1990.63	1690.73	1796.42	1835.09	1488.98	2037.25	1246.56	1583.31	1551.86	1268.69	1510.14	1044.09	1483.56	1526.79	1459.82	1227.88
380	Dcaf11	2051.78	-0.343371	0.128066	-2.68121	0.00733574	0.344278	2890.29	1686.29	2308.72	2552.92	2453.19	2208.25	2072.49	1962.9	2119.28	1858.27	2023.26	1681.97	1827.2	1692.05	2248.31	1815.98	1809.09	1721.65
381	1700065O20Rik	43.7518	1.84617	0.689812	2.67634	0.0074431	0.346511	8.42678	33.9709	4.80025	20.0538	1.02539	30.7392	67.7062	12.4525	62.1324	76.9365	28.8755	84.3254	9.05708	116.519	25.8318	125.342	33.1622	46.175
382	Tmem202	234.738	0.855152	0.320002	2.67233	0.00753265	0.349182	97.3246	237.613	174.381	151.077	126.337	193.699	302.183	138.248	174.177	358.11	184.614	313.298	185.36	406.285	252.507	421.669	144.186	364.209
383	Gpr143	26.1019	2.68264	1.00408	2.67173	0.00754603	0.349182	6.20401	15.1586	0	11.1158	0	10.5015	29.3143	2.15769	10.0648	10.8492	14.7667	73.0668	2.05175	134.313	19.0165	36.456	3.69735	91.101
384	Pex5	1489.59	-0.324688	0.121471	-2.67297	0.0075182	0.349182	1639.01	1373.42	1575.39	1806.84	1828.82	1743.18	1426.89	1717.01	1205.41	1501.92	1718.79	1319.14	1512.58	1130.11	1406.89	1287.03	1222.8	1397.33
385	Gm13684	31.5514	1.10273	0.414712	2.65904	0.00783647	0.349685	7.5551	15.2422	26.5638	34.8077	14.0608	19.6306	65.6504	21.5997	31.8637	16.4217	28.386	30.2328	46.5634	32.47	57.1278	42.3208	30.4842	46.9438
386	Bhmt	74.8448	2.25516	0.849301	2.65531	0.00792347	0.349685	10.0797	33.465	4.45791	33.6904	1.58785	43.1546	130.953	3.9693	55.2281	138.35	34.9389	253.123	2.6962	170.022	99.4858	234.639	24.8805	72.4853
387	Gm11823	55.4757	1.95153	0.735426	2.65361	0.00796369	0.349685	15.3327	34.9401	5.01133	19.4577	8.93127	53.4474	95.941	8.29025	22.1717	43.7546	25.3626	133.474	6.06293	141.285	36.8602	204.071	31.9613	112.207
388	Nup210l	510.296	1.09605	0.413531	2.65046	0.00803834	0.349685	277.921	432.207	203.646	317.357	110.293	484.37	701.749	435.421	526.012	476.041	396.072	918.02	269.536	967.482	1086.96	1004.45	262.125	315.68
389	Dpep2	58.8915	1.83018	0.687038	2.66387	0.00772473	0.349685	21.7785	32.4409	19.2695	33.3968	0	33.2593	102.11	24.987	54.8729	97.6968	55.7834	83.902	11.8551	136.395	38.7536	244.3	40.7683	28.4778
390	C230029F24Rik	126.273	2.02644	0.764116	2.652	0.00800168	0.349685	16.995	72.1737	28.106	44.4722	4.554	114.839	121.872	25.3623	286.987	103.085	64.088	237.062	4.9461	337.204	87.0933	285.905	38.309	399.859
391	Rnf212	39.0276	1.97757	0.745284	2.65344	0.00796751	0.349685	7.36228	25.2848	5.12468	17.2908	1.09579	38.654	73.3335	6.25983	33.8494	18.5136	25.7043	77.0139	8.18372	134.433	36.4062	122.881	19.3007	51.8059
392	Gm14419	110.486	0.745118	0.280275	2.65853	0.00784832	0.349685	107.723	76.1901	137.857	83.1022	35.4083	91.3575	85.868	83.1504	74.7857	91.9955	83.9001	157.486	144.833	125.334	124.193	151.383	163.685	170.497
393	Serpinb7	99.1756	1.96129	0.738875	2.65443	0.00794429	0.349685	31.4978	57.6403	32.7468	41.1462	0	81.5624	111.287	40.5889	59.1604	97.0708	88.7898	187.5	23.0351	225.408	49.7089	528.69	29.8656	99.4632
394	Slc6a19	27.8273	2.25209	0.844476	2.66685	0.00765661	0.349685	3.2562	17.0062	2.7579	21.7128	4.34229	15.7627	50.6904	0	2.02365	14.7259	8.66827	37.9425	85.8671	94.7245	8.9053	30.1265	57.1165	45.2618
395	Nxpe3	432.416	0.643161	0.24268	2.65024	0.00804344	0.349685	434.849	321.685	315.97	305.074	307.934	392.565	448.586	229.27	579.836	310.749	386.627	505.015	475.273	792.506	552.135	628.803	482.564	314.038
396	1700030N03Rik	173.405	2.12316	0.798026	2.66051	0.0078022	0.349685	16.6463	155.704	22.5236	51.6003	8.02946	164.901	168.672	216.09	111.444	95.6958	70.447	200.411	15.1394	356.811	141.876	1227.29	55.8451	42.1609
397	Prss23	107.812	1.21923	0.456974	2.66805	0.00762918	0.349685	68.4103	50.5802	101.856	35.622	103.535	66.566	77.228	64.6967	34.0507	49.6944	160.358	140.796	303.723	240.376	96.9412	207.309	86.42	52.4628
398	AI464131	268.017	-1.14633	0.432441	-2.65083	0.00802935	0.349685	95.2688	153.644	256.789	436.777	487.692	750.896	435.611	171.865	372.402	162.125	143.052	371.834	103.019	139.237	120.868	257.735	172.503	192.981
399	Ltbp1	737.622	-0.854178	0.320751	-2.66305	0.00774357	0.349685	780.245	720.72	585.313	728.805	2184.27	1203.87	565.255	521.54	556.109	635.044	485.699	893.327	359.036	742.528	420.44	811.12	355.971	727.909
400	Lmf2	336.782	-0.574167	0.215071	-2.66967	0.00759269	0.349685	362.653	331.487	305.5	463.166	491.959	458.105	275.611	250.396	462.418	320.561	377.909	341.992	326.463	250.611	146.977	318.525	301.718	276.017
401	Dus1l	1013.6	-0.414811	0.155514	-2.66735	0.00764513	0.349685	1133.36	1175.85	1002.57	1143.55	1159.5	1185.71	1242.06	1525.88	810.006	908.188	1059.15	800.339	895.517	765.735	921.975	791.787	918.16	805.395
402	Map3k12	3278.68	-0.248073	0.0933275	-2.65809	0.00785848	0.349685	3356.4	3472.01	3690.45	3358.33	4026.02	3128.44	3532.19	3181.56	3516.3	3386.2	3605.95	3051.84	2889.9	2954.4	3243.22	3243.14	2920.89	2459.09
403	Asl	814.045	-0.540368	0.202949	-2.66258	0.00775444	0.349685	1009.83	945.29	845.582	954.932	874.398	1112.32	827.449	1166.35	792.592	789.722	667.592	717.575	715.979	344.926	857.767	678.131	816.21	536.176
404	Zfp286	1492.7	-0.565241	0.212892	-2.65506	0.00792944	0.349685	2194.24	1259.33	2494.55	1457.09	2030.37	1431.03	1225.62	1892.42	985.892	1765.19	1177.93	1610.72	1097.51	967.777	1584.75	1230.34	1095.12	1368.67
405	Ada	55.9141	-1.23789	0.46707	-2.65034	0.00804116	0.349685	118.747	19.9781	54.8493	98.3087	126.546	98.2613	35.092	75.5428	59.7149	29.0322	25.0423	46.8747	23.2333	28.3176	14.1029	74.1007	47.1222	31.5875
406	Alkbh1	1099.12	-0.565027	0.213151	-2.65083	0.00802949	0.349685	1440.81	1189.82	1325.28	1382.5	1867.02	863.245	854.014	1358.53	850.132	1508.83	1018.56	672.662	943.491	893.303	1085.12	822.182	758.564	950.047
407	Polb	4586.77	-0.257317	0.0970717	-2.65079	0.00803026	0.349685	4725.64	5144.85	5209.84	5142.86	5340.72	4364.76	4576.93	5396.57	4565.67	4672.48	3956.63	4428.3	4501.39	4134.48	4774.63	4042.34	3701.01	3882.65
408	Zfp772	489.674	-0.492987	0.18572	-2.65447	0.00794328	0.349685	763.705	480.017	703.802	504.659	746.734	446.869	424.331	541.946	396.896	464.989	315.22	433.879	370.389	422.436	479.279	332.581	472.616	513.788
409	Serpinf2	31.0913	1.46134	0.551951	2.64759	0.00810667	0.351768	5.43752	22.7295	3.02949	20.0814	3.13905	21.6123	62.0653	19.5303	52.373	61.9982	23.834	49.014	29.0733	51.0739	27.711	65.5901	28.2684	13.0822
410	Tmem116	784.933	0.699263	0.264225	2.64647	0.00813371	0.352277	285.926	565.808	557.892	786.222	710.397	747.245	803.453	813.767	555.227	972.543	1010.64	388.911	854.883	1344.43	1083.4	937.983	986.238	723.83
411	Nr1h5	61.9619	1.8424	0.69815	2.63897	0.00831579	0.355561	17.3649	43.5159	14.8258	16.9255	0	57.0865	122.188	27.6024	46.5222	52.3451	48.3723	132.952	5.2637	155.918	85.9598	145.529	53.4159	89.5278
412	Vrtn	41.003	1.74828	0.662483	2.63898	0.00831569	0.355561	8.73475	28.505	4.56165	16.8589	5.84305	33.3963	68.1323	50.618	46.2537	62.5849	15.2392	77.2347	4.82469	93.9568	10.8005	106.962	31.5241	72.023
413	Scn4a	27.0011	1.92744	0.72942	2.64243	0.00823138	0.355561	6.54417	14.291	0	19.7615	5.47828	19.9149	45.7027	14.0837	11.2825	30.5465	11.1378	55.3205	6.69566	60.3085	12.1355	95.5769	20.375	56.8643
414	Gm20465	56.6787	1.96513	0.745035	2.63763	0.00834867	0.355561	4.61914	24.8287	3.85896	24.8018	11.3372	57.3577	91.7901	18.4048	43.8808	70.5565	40.7482	133.744	1.40029	176.22	94.9867	132.378	31.0093	58.2932
415	Acot13	695.134	0.718876	0.272531	2.63777	0.00834521	0.355561	683.885	545.295	421.282	496.607	524.375	550.843	617.655	954	764.142	540.135	717.571	390.272	1319.04	526.613	748.844	447.207	1032.73	1231.91
416	Wars2	912.152	-0.801984	0.303958	-2.63847	0.008328	0.355561	918.286	1552.73	1257.9	1016.84	1847.2	589.763	640.762	1069.48	630.765	545.918	1160.44	1070.76	419.021	876.146	1112.37	535.855	679.611	494.883
417	Qsox1	889.746	-0.386591	0.14635	-2.64156	0.00825247	0.355561	1285.83	972.627	1150.83	905.651	1115.76	919.638	606.7	823.599	691.066	924.065	953.596	809.664	836.978	901.831	836.715	821.691	850.925	608.254
418	Rnf213	303.746	1.39078	0.528007	2.63402	0.00843796	0.356208	373.323	199.642	122.414	80.2659	83.4337	273.495	122.993	423.504	326.851	106.355	166.409	221.529	139.96	1108.94	987.254	207.356	217.046	306.657
419	Ilk	1054.53	-0.510084	0.193563	-2.63524	0.00840783	0.356208	1439.25	783.626	1120.89	1418.43	1491.3	1078.91	845.426	1179.69	1508.09	924.89	995.754	1043.89	804.083	718.465	709.371	1019.37	794.694	1105.4
420	Has3	55.6775	-1.12332	0.426789	-2.63202	0.00848777	0.356208	87.1941	73.5352	79.651	77.6211	85.0466	72.2881	26.9904	37.4244	37.9801	51.0639	36.3251	116.162	30.8843	41.3354	34.1594	73.3101	34.9969	6.22715
421	Ebag9	381.343	-1.20756	0.458481	-2.63383	0.00844277	0.356208	1462.06	631.284	413.18	541.327	474.386	500.135	217.181	45.8288	79.3619	389.822	208.678	157.343	159.643	137.031	204.533	411.498	304.772	526.102
422	Bdp1	2028.84	-0.776568	0.294629	-2.63575	0.00839515	0.356208	2774.34	3204.05	2260.32	2355.12	3941.3	2000.34	1506.32	3665.05	1000.47	1798.61	1131.88	1230.16	1496.26	1145.25	2118.24	1615.62	1219.01	2056.73
423	Sirt1	878.293	-0.662218	0.251783	-2.63011	0.00853566	0.357565	873.418	1579.56	884.352	858.495	1161.69	961.452	788.764	1434.36	1074.61	877.808	688.904	633.492	554.123	771.728	1045.4	671.414	450.802	498.905
424	Eif1a	584.16	0.48774	0.185591	2.62804	0.00858775	0.359093	583.206	343.355	598.371	546.15	476.485	534.584	434.465	440.817	448.856	577.779	732.667	477.419	913.754	587.665	808.774	564.301	758.925	687.301
425	Kdelc1	755.127	-0.435351	0.165802	-2.62572	0.00864654	0.35961	864.377	612.16	962.152	856.612	1035.76	788.207	921.894	961.236	519.808	723.973	794.733	765.15	643.568	524.487	690.507	714.738	639.683	573.233
426	Amy1	1731.87	-0.698198	0.265848	-2.62631	0.00863169	0.35961	1998.1	1504.8	2717.61	1870.22	2289.16	2673.48	2425.32	2366.21	1113.06	1083.96	1125.29	1961.29	1086.23	1097.35	2207.16	1417.45	1269.89	967.134
427	Robo3	294.217	-2.12549	0.809951	-2.62422	0.00868465	0.360332	456.082	2929.33	91.511	42.0369	52.3102	185.08	150.478	106.757	34.2777	151.895	73.2518	162.1	38.8485	454.345	108.38	160.05	62.3304	36.8476
428	Prima1	95.4541	-1.61125	0.614582	-2.62169	0.00874949	0.361258	230.506	139.268	368.508	128.985	24.1647	93.3715	42.8731	247.043	22.252	30.3711	20.2771	50.174	83.5926	62.1698	42.9555	60.9521	20.7622	49.9469
429	Ppp2r1b	1152.16	-0.579237	0.221276	-2.61771	0.0088521	0.364187	1414.02	1065.16	1219.11	1668.9	1836.78	851.804	1327.02	981.797	1941.57	1143.11	1065.04	834.238	748.716	1091.45	969.53	908.746	874.752	797.13
430	Gpt2	1495.28	-0.270477	0.103318	-2.61789	0.00884742	0.364187	1613.93	1448.47	1755.06	1540.87	2001.26	1878.85	1367.16	1364.64	1196.65	1535.92	1445.25	1283.08	1421.19	1546.37	1434.88	1240.24	1431.15	1410
431	Zbtb6	429.065	0.485397	0.185543	2.61609	0.00889444	0.365276	338.172	287.63	397.896	384.102	315.618	318.957	572.396	264.349	518.79	429.713	438.385	597.8	415.858	551.215	551.471	457.11	400.405	483.31
432	Edaradd	173.507	0.830673	0.317969	2.61244	0.0089899	0.367882	90.9746	47.9759	152.104	110.665	127.254	181.307	129.365	138.197	123.136	230.952	254.755	276.728	144.741	173.754	184.354	318.624	243.07	195.167
433	Plac1	465.827	2.79437	1.06948	2.61284	0.00897935	0.367882	98.6165	181.092	42.0563	61.3833	5.70158	104.23	323.798	20.354	539.481	111.112	978.088	2493.11	9.03007	1681.32	125.608	1491.59	48.947	69.3658
434	Eva1a	148.521	-1.06279	0.407009	-2.61123	0.00902176	0.36853	105.157	112.943	126.72	201.521	212.134	407.328	177.271	219.732	200.849	128.625	48.3475	173.283	56.8222	79.8938	70.4183	66.1614	97.4907	188.675
435	Gm15952	828.368	-0.888682	0.340453	-2.61029	0.00904652	0.368886	1006.32	2155.75	1277.27	1005.29	969.523	628.68	355.091	1054.11	813.898	517.951	868.41	454.913	765.123	876.744	950.65	450.047	333.642	427.198
436	Htr3b	78.5034	1.67221	0.640791	2.6096	0.00906482	0.368978	9.65201	71.3399	13.1018	35.6243	14.0042	77.1808	80.4733	30.003	71.1256	85.554	32.8531	188.785	18.2878	259.443	86.7824	222.868	46.3982	69.5842
437	Ccnt2	9643.75	-0.534919	0.205149	-2.60746	0.00912156	0.370632	11363.7	8910.43	12311	10581.5	15595.7	9857.36	9399.45	12827.4	6505.95	12664.8	7168.58	9038.12	6582.81	7491.19	8709.84	7814	5983.02	10782.8
438	Klhl32	2787.97	-0.640141	0.245674	-2.60565	0.00916997	0.371287	6689.84	2364.52	3752.36	2741.43	2869.57	3200.91	1942.42	3313.02	2295.38	2462.86	1636.89	3043.61	2575.35	2455.37	1889.99	2139.88	2848.84	1961.25
439	Myg1	784.122	-0.40397	0.155139	-2.60393	0.00921608	0.371844	1040.47	693.674	652.144	1034.22	884.087	852.179	822.552	1152.89	777.16	710.42	830.64	768.017	712.985	546.194	664.09	683.365	644.632	644.483
440	C330013F16Rik	116.253	1.87246	0.720338	2.59942	0.00933824	0.372181	51.5004	111.968	28.8581	27.6216	0	51.9176	165.532	226.317	27.9426	75.4257	86.5675	204.043	427.846	261.164	78.6492	183.042	28.9017	55.2524
441	Ccdc113	71.6991	1.44329	0.554873	2.60112	0.00929189	0.372181	98.868	88.4961	23.572	4.52363	23.5059	23.7359	69.4434	58.3996	51.8577	20.9215	59.3075	74.3222	167.864	185.318	43.6251	86.6086	100.81	109.405
442	Wt1os	60.5839	-3.12829	1.20221	-2.60212	0.00926499	0.372181	0	74.3968	1.34523	782.781	2.15743	29.2094	24.4111	2.05405	17.9295	11.5422	6.18522	48.6742	0	18.9634	15.2038	42.112	7.74021	5.80438
443	Map3k3	1899.86	-0.59155	0.22757	-2.59942	0.00933821	0.372181	1632.33	3595.17	2381.11	1893.41	2211.34	1570.39	2239.24	2711.16	1354.68	2301.08	2039.54	1453.55	1215.58	1299.76	2023.48	1486.52	1408.23	1380.88
444	4632428N05Rik	40.1494	-1.0067	0.387367	-2.59884	0.00935389	0.372181	45.1208	68.486	48.2514	43.9085	45.1184	87.3964	30.1862	24.8832	47.2379	29.0778	15.1314	66.6134	26.9169	17.7194	14.9405	47.7672	33.4689	30.465
445	Enpp1	199.58	-0.772601	0.297248	-2.59918	0.00934463	0.372181	310.676	266.791	176.208	289.422	491.026	136.708	145.25	111.376	139.047	175.888	173.858	215.025	124.314	237.086	196.002	181.293	120.151	102.317
446	Zfr2	1905.16	-0.368443	0.141721	-2.59978	0.00932831	0.372181	2177	2054.46	2352.75	2414.68	2203.93	1804.97	1710.72	2260.93	1682.09	1653.46	2044.61	1859.72	2081.88	1460.85	1404.45	1880.55	1930.16	1315.76
447	Cyp4f15	325.293	-1.3967	0.537688	-2.59761	0.00938753	0.372875	126.256	133.983	264.563	461.949	766.044	926.192	515.245	267.363	370.88	171.877	151.016	680.801	43.9619	60.7053	168.42	254.756	168.594	322.665
448	Fdxr	245.25	-0.555284	0.213923	-2.59572	0.00943933	0.374286	306.123	330.527	204.407	238.947	259.838	217.111	307.695	435.753	292.996	274.082	264.554	220.631	172.091	129.783	243.692	180.511	210.046	125.711
449	Uck1	1224.57	-0.319208	0.12306	-2.59393	0.00948857	0.374945	1444.21	1124.76	1284.89	1346.78	1609.57	1261.9	1341.99	1212.86	1425.01	1111.5	1331.11	1079.98	1249.69	850.325	1050.36	1162.93	1083.53	1070.82
450	Fn3krp	69.0676	1.25181	0.483124	2.59108	0.00956747	0.377415	62.7971	42.1647	19.4019	38.4503	6.42703	70.5235	72.5517	50.5909	62.6261	82.3701	44.4079	116.342	25.6086	159.473	130.511	117.756	43.3978	97.8166
451	Fam84a	798.872	0.637026	0.245998	2.58955	0.00961006	0.378446	359.47	543.195	781.144	505.407	721.977	866.052	937.447	616.601	701.949	662.077	1178.72	634.528	1040.82	1153.57	745.215	1366.02	693.497	871.996
452	Dmrt1	152.916	1.7104	0.661494	2.58566	0.00971934	0.378731	62.9961	105.414	28.2078	73.0966	15.5693	125.809	214.177	45.1608	112.874	233.416	66.9484	319.717	7.92642	399.304	72.4795	398.785	334.878	135.723
453	9130204K15Rik	110.995	2.05724	0.794928	2.58796	0.00965453	0.378731	14.0721	59.8869	47.0147	52.7178	5.23714	89.5379	155.39	5.98298	61.8279	107.933	40.9456	235.309	9.24319	232.921	60.0955	661.069	64.5481	94.1783
454	Vip	2020.87	0.644813	0.249271	2.58679	0.00968744	0.378731	1988.11	2508.02	1746.61	1254.2	1404.88	1531.41	1611.83	1231.42	1909.68	1086.08	2480.55	1310.86	2445.48	3937.87	2397.58	2203.5	3567.27	1760.37
455	Cyp2s1	108.222	-0.90448	0.34987	-2.58519	0.00973258	0.378731	224.318	129.878	113.903	142.654	141.423	122.181	85.1466	112.738	54.4873	134.827	121.381	98.2831	64.2853	62.6936	71.1639	52.3304	182.033	34.2686
456	Eif2d	1775.75	-0.32904	0.127235	-2.58608	0.00970756	0.378731	1575.85	2088.58	2200.19	1990.06	2181.11	1923.85	1742.53	1894.18	1603.21	2130	1605.1	1510.86	1557.48	1522.01	1982.49	1629.51	1350.55	1476.03
457	Clhc1	141.64	1.276	0.494054	2.58272	0.0098024	0.380804	68.0594	168.256	40.2256	67.8621	43.8564	152.646	115.963	78.4639	145.782	100.989	73.9694	179.648	29.197	273.179	189.261	495.855	176.534	149.776
458	Vmn2r32	53.127	1.75598	0.680359	2.58095	0.00985278	0.380936	6.4594	29.2955	19.4472	31.702	9.72879	50.9008	38.8248	16.9867	43.0533	50.2469	54.1106	107.077	5.87451	205.905	48.6626	181.971	28.5915	27.4493
459	Cxcl17	70.9549	1.44567	0.560904	2.57739	0.00995489	0.380936	36.0355	67.2132	43.174	33.6714	7.52332	40.2752	35.5367	23.3903	80.1775	151.106	69.2889	76.4463	296.158	90.3678	23.608	56.497	69.8593	76.8596
460	Ctdsp2	964.46	-0.496131	0.192366	-2.5791	0.00990572	0.380936	720.492	1204.33	920.519	1327.2	1376.8	902.692	969.17	1406.13	1253.13	933.938	931.667	840.387	675.649	793.584	1007.51	762.551	696.943	637.59
461	Gpld1	720.483	-0.616107	0.238657	-2.58155	0.00983566	0.380936	1111.69	606.017	688.513	984.335	821.678	997.6	978.531	609.471	884.098	537.268	413.803	934.443	569.638	437.521	414.27	727.7	697.906	554.206
462	Abcb10	454.697	-0.501751	0.194501	-2.57969	0.00988889	0.380936	445.76	497.135	586.552	561.469	581.883	493.771	413.257	341.742	744.525	382.502	508.902	389.644	390.511	350.773	268.05	353.789	441.747	432.534
463	Col3a1	111.229	-2.25716	0.8754	-2.57843	0.00992495	0.380936	536.182	526.262	51.8468	14.7461	198.977	10.3701	34.7074	178.286	23.4468	18.7057	64.6098	61.4006	0.862838	115.154	39.0522	19.3199	14.7415	93.4441
464	Itga11	467.198	0.725935	0.281831	2.57578	0.0100015	0.38166	235.282	516.346	364.408	221.983	201.068	415.671	633.079	368.948	431.798	393.07	870.153	524.259	693.163	692.371	352.872	542.406	513.958	438.737
465	Fpgs	415.958	-0.485602	0.188586	-2.57497	0.010025	0.38166	590.313	408.098	537.14	498.023	547.162	439.754	342.834	466.176	363.474	434.3	363.806	334.766	255.589	231.379	499.438	369.265	397.643	408.085
466	Nek1	2709.95	-0.56853	0.220836	-2.57444	0.0100402	0.38166	2903.97	3762.68	4060.15	2700.46	3137.34	3315.85	2710.69	3942.64	1564.98	2457.58	1933.28	2885.21	1960.37	2159.6	3501.26	1978.87	2030.5	1773.64
467	A530058N18Rik	1064.9	-0.752834	0.292394	-2.57472	0.010032	0.38166	2506.67	1158.25	1123.58	954.626	1369.91	1241.87	721.992	1818.5	757.207	993.553	705.279	855.604	1022	1243.28	649.047	527.054	773.75	745.99
468	Gm19585	443.364	1.78601	0.694608	2.57125	0.0101331	0.383874	122.543	401.375	85.6349	233.236	46.2059	356.127	1080.88	113.108	239.545	294.773	184.488	524.187	20.7218	1436.44	822.262	692.661	124.272	1202.08
469	Arrdc1	479.726	-0.488166	0.189894	-2.57073	0.0101485	0.383874	727.582	618.717	439.145	525.824	624.24	519.954	347.376	528.359	470.266	490.213	494.346	383.709	383.073	336.412	617.687	405.084	431.564	291.506
470	Rnft1	1777.17	-0.656638	0.255946	-2.56554	0.0103016	0.385664	1647.74	946.28	2414.28	3127.18	3659.74	1886.04	1523.95	1729.1	1312.04	1893.7	1454.49	1715.11	1483.75	1123.31	1340.9	1396.52	1361.35	1973.59
471	Cdk2ap1	409.084	-0.760172	0.296149	-2.56686	0.0102626	0.385664	531.388	884.649	348.861	498.094	322.587	367.559	331.871	786.052	429.07	308.174	289.485	522.485	246.898	407.458	269.863	262.848	344.548	211.617
472	Akap9	3625.34	-0.687184	0.267795	-2.56608	0.0102855	0.385664	6937.97	3405.1	4383.52	4086.21	5788.03	2666.58	2471.21	5733.62	3766.59	3861.11	2209.03	3011.61	2160.9	2639.72	2819.5	3198.09	2075.48	4041.87
473	Srrm1	4232	-0.53468	0.208438	-2.56518	0.0103123	0.385664	4997.25	4285.78	6153.12	4097.55	7160.45	4959.08	3180.34	5410.96	2571.05	4630.58	3487.51	3392.42	3462.17	2612.57	4706.35	3553.42	3099.69	4415.73
474	Casq1	64.9427	1.07683	0.420567	2.56043	0.0104544	0.386456	16.2127	42.6222	37.9918	24.1352	77.3266	26.6504	78.8117	93.6424	81.0993	91.099	60.5045	60.7714	135.381	55.7955	37.083	151.459	60.238	38.1455
475	Bloc1s6	342.498	0.605744	0.236604	2.56016	0.0104625	0.386456	326.489	269.305	298.94	218.728	278.321	309.017	411.558	252.429	391.466	162.841	383.378	278.219	621.253	422.65	468.908	365.696	434.768	270.993
476	Ctcflos	66.8564	2.06043	0.804853	2.56001	0.010467	0.386456	40.7548	17.3802	32.9723	13.5874	3.90977	40.3075	79.8601	11.1941	101.282	128.972	16.1073	89.5665	0.635796	332.218	41.0532	113.129	54.1518	86.3339
477	1700047I17Rik2	512.76	1.91149	0.746855	2.55939	0.0104856	0.386456	202.978	392.527	233.461	561.516	1.29064	62.8404	89.5337	171.027	1167.66	334.22	384.278	155.348	333.794	1925.21	825.757	1228.01	967.559	192.671
478	Ebf4	434.347	-0.834749	0.325956	-2.56092	0.0104394	0.386456	635.24	604.081	616.043	423.143	412.954	543.407	303.779	837.683	166.051	489.616	424.07	545.783	340.346	175.555	439.686	229.971	426.016	204.827
479	Ttr	313.509	3.13902	1.22692	2.55845	0.010514	0.386883	4.44901	47.5502	106.191	11.5494	5.95079	59.1396	126.913	191.356	1843.45	22.4883	1136.37	33.3543	1688.43	47.3247	4.50111	286.479	14.7709	12.8994
480	Znrf3	2280.15	0.838625	0.328143	2.55567	0.0105983	0.38936	1729.67	1545.41	2285.62	843.895	2308.07	1175.79	2397.98	1626.74	2639.29	3297.82	1897.37	1611.71	1805.36	3246.22	1625.52	2662.39	2116.82	6227.04
481	Prr7	28.6012	1.38037	0.540472	2.554	0.0106492	0.389986	6.97169	15.5904	17.5416	23.5175	9.20923	13.0724	38.3755	26.4935	28.6482	4.34108	27.6716	73.7128	14.7871	83.8927	34.5518	36.2048	32.756	27.4842
482	Adam3	96.8322	2.12987	0.833927	2.55402	0.0106488	0.389986	10.8719	96.43	19.0704	35.0169	1.94184	87.1757	80.9827	14.5593	74.6458	53.3116	24.2931	144.16	11.8652	184.787	187.417	658.909	35.1511	22.3905
483	Sdr42e1	262.459	0.54675	0.214785	2.54557	0.0109101	0.390217	181.226	242.02	221.319	167.816	240.337	186.442	281.415	312.021	362.681	261.687	268.493	187.098	344.128	182.555	303.366	218.456	385.016	378.189
484	Gm2061	39.3381	1.92028	0.752744	2.55103	0.0107404	0.390217	34.2767	2.19845	17.0917	16.479	0	23.4687	71.3247	36.2379	76.2403	1.85093	56.2049	20.9796	38.6232	70.0946	84.6674	73.3363	71.5808	13.4312
485	C330019F10Rik	53.8202	1.7738	0.694912	2.55255	0.0106937	0.390217	1.35202	18.1682	17.7905	21.0987	54.3655	47.4654	98.4021	17.4533	39.1517	22.1812	24.0662	85.169	15.3699	155.784	170.699	118.503	34.5814	27.1627
486	Neil3	131.384	1.67102	0.655289	2.55005	0.0107707	0.390217	17.2387	144.053	50.9326	127.976	9.2373	87.0073	86.2264	23.0859	109.743	65.3501	116.681	133.149	47.3244	211.145	676.546	288.263	43.7929	127.153
487	Fndc9	281.357	0.746045	0.292831	2.54769	0.0108438	0.390217	140.059	253.355	252.048	185.446	240.036	211.983	175.497	387.533	167.845	304.16	340.284	258.268	705.293	287.845	323.226	230.1	257.345	344.108
488	Bnip3	1653.64	0.5984	0.235001	2.54638	0.0108848	0.390217	1638.88	1550.78	1166.55	1458.79	922.281	1681.4	1646.99	941.136	2044.05	1141.33	1473.33	1356.11	2868.61	2119.21	1998.6	1248.45	2825.96	1683.14
489	Gpr37l1	787.606	-1.18011	0.463588	-2.5456	0.0109091	0.390217	323.645	630.188	529.877	1461.59	886.62	2087.65	1092.54	666.98	1928.62	356.687	275.352	1324.31	255.08	299.261	639.78	539.813	426.909	452
490	Lhx5	44.5982	-2.62513	1.03111	-2.54593	0.0108986	0.390217	439.869	5.74446	0.709027	74.1634	2.84347	35.5001	19.8566	6.48855	85.6017	16.6382	4.73674	19.5073	1.02886	16.5166	3.8152	32.2389	19.7195	17.7906
491	Sirt5	433.102	-1.29205	0.507103	-2.54791	0.0108371	0.390217	649.271	1920.93	641.16	210.488	171.229	252.023	352.18	258.153	208.988	285.482	1005.82	278.039	241.044	311.534	352.474	278.851	168.362	209.801
492	Arhgef10l	607.806	-0.923602	0.362017	-2.55127	0.0107332	0.390217	1285.68	997.128	399.074	891.144	562.32	435.514	585.979	429.158	1584.92	523.335	393.86	441.43	286.455	447.184	444.289	294.625	511.364	427.06
493	Col9a3	99.9788	-0.925526	0.363055	-2.54927	0.0107948	0.390217	87.9257	196.583	84.5753	135.923	63.2574	208.642	106.228	85.8613	168.758	63.0832	119.12	70.4326	28.146	72.4858	95.1203	85.3427	56.7837	71.3512
494	Snx22	110.431	-0.857231	0.336113	-2.55042	0.0107592	0.390217	173.597	129.641	64.7582	214.717	201.845	124.042	88.5864	160.514	76.736	57.5094	92.1664	100.045	55.9049	44.9891	80.3317	137.783	94.5785	90.0146
495	Ubr3	5952.94	-0.546415	0.214636	-2.54577	0.0109037	0.390217	6074.19	5266.21	8737.32	7002.58	10632.9	7066.11	4744.88	6766.11	3985.02	5930.36	4373.32	5913.99	4280.26	4016.97	6866.4	4507.13	3952.73	7036.42
496	Secisbp2	490.232	-0.436325	0.171328	-2.54672	0.0108741	0.390217	507.047	752.216	462.02	474.791	601.462	619.511	410.908	648.636	461.739	544.806	453.4	365.088	403.817	421.212	503.267	461.182	350.22	382.861
497	Misp	46.7462	1.09055	0.428965	2.54227	0.0110134	0.392601	8.90202	15.4532	23.9232	36.3847	13.2931	65.5344	72.6823	60.6509	53.3456	51.9995	29.4932	63.1174	31.4678	63.6481	62.8873	82.527	40.6686	65.453
498	Cass4	79.5536	1.81412	0.7135	2.54257	0.0110042	0.392601	15.1986	38.9931	32.0269	37.5498	1.85075	68.2596	144.511	9.25124	121.237	75.8296	31.8373	173.136	6.283	174.014	58.697	176.421	116.437	150.431
499	Mlkl	36.8689	2.06861	0.813941	2.54147	0.0110388	0.392601	40.1285	10.2777	1.41972	7.98379	0.379337	31.8254	26.1325	10.5028	29.6596	34.9181	13.9098	87.0328	18.2178	45.0547	11.0787	146.287	44.3795	104.452
500	Lmx1a	197.759	1.56315	0.615106	2.54127	0.011045	0.392601	25.9445	89.1052	31.9364	110.946	15.4501	148.436	179.751	205.528	1122.74	97.323	80.6854	207.675	119.555	271.521	107.555	287.052	123.838	334.619
501	Mcm5	154.754	1.29949	0.511749	2.53931	0.0111071	0.394182	102.988	56.7829	43.0667	154.592	25.269	129.955	210.866	69.3761	277.721	110.284	114.201	225.842	67.9642	290.718	251.159	383.449	45.0714	226.27
502	5430416N02Rik	170.589	0.591798	0.233243	2.53725	0.0111726	0.394182	128.161	146.823	126.177	112.624	146.106	118.377	213.057	224.346	118.854	271.338	177.228	115.023	270.103	206.016	156.88	204.318	193.183	141.996
503	Scd4	34.3005	1.35979	0.535878	2.5375	0.0111648	0.394182	4.33739	12.2439	21.3121	36.3961	20.8635	33.4646	44.9686	27.4759	23.9771	22.826	12.964	26.6247	44.299	18.005	100.498	29.3177	113.167	24.6681
504	Slamf1	66.3844	1.60695	0.633029	2.53851	0.0111326	0.394182	11.0427	72.181	29.0796	20.733	2.69298	64.4841	42.0142	68.6087	36.6296	104.533	27.0453	109.837	57.0418	263.106	38.1102	136.888	36.2074	74.684
505	Cyp4f13	429.762	-0.715287	0.282058	-2.53596	0.011214	0.394947	987.296	310.797	361.785	610.019	362.034	577.09	487.219	338.886	581.155	444.519	242.587	475.949	284.895	331.961	261.345	290.705	430.81	356.658
506	Rhod	46.9748	1.7997	0.710399	2.53336	0.0112974	0.397275	21.4871	22.7843	26.596	19.8838	0.476463	22.8821	70.7798	29.2425	89.133	8.13058	66.3433	72.7103	8.30384	103.957	57.0895	151.794	22.2822	51.6705
507	Gm20446	41.6266	6.17285	2.43784	2.5321	0.0113382	0.3981	0	0	0	0	0	5.85601	129.651	0	0	14.8102	36.8416	147.51	0	116.834	0	218.437	79.3388	0
508	Trim25	116.575	1.20049	0.474285	2.53115	0.0113689	0.398569	30.8698	91.6772	84.0902	38.6038	102.187	87.8653	108.724	95.3408	101.377	122.01	83.3507	150.7	45.8162	244.309	384.727	201.704	80.1994	44.7949
509	Gm10718	670.268	1.66983	0.660746	2.5272	0.0114978	0.399434	82.4191	286.759	203.679	406.569	40.4902	680.957	777.189	231.588	461.242	998.058	918.042	1566.03	70.0079	2448.43	462.579	1584.89	295.59	550.303
510	4930525G20Rik	196.448	0.91392	0.361496	2.52816	0.0114662	0.399434	100.51	238.126	120.339	98.9223	56.8405	224.969	208.564	141.712	166.353	192.084	110.727	297.135	153.331	427.681	210.86	378.842	210.095	198.969
511	Fkbp1a	5960.25	0.562109	0.222395	2.52752	0.011487	0.399434	4000.62	5178.19	4904.32	4345.37	6628.84	5590.88	5108.16	5982.57	5294.56	3934.26	7382.06	3689.62	12558.8	5702.46	5693.36	6376.94	7194.18	7719.35
512	Dnajc24	668.193	-0.502675	0.198902	-2.52725	0.0114961	0.399434	978.241	808.869	725.35	636.539	676.49	546.986	962.191	680.647	850.238	831.575	441.159	800.929	575.766	652.527	538.507	454.261	477.91	389.285
513	Gfra3	50.335	1.85509	0.737132	2.51664	0.0118481	0.402869	4.52949	34.4929	10.405	31.9156	5.05532	29.1914	102.993	5.77634	45.8122	56.3791	21.3471	140.86	4.1194	107.836	52.9427	158.77	34.1273	59.4773
514	Acoxl	376.085	1.68452	0.669344	2.51667	0.0118469	0.402869	68.5683	311.114	78.0226	149.411	17.7013	373.695	498.477	126.365	207.108	434.815	625.927	665.599	20.0243	877.16	898.303	844.059	352.664	220.522
515	Nipsnap3b	190.251	0.607751	0.241247	2.51921	0.0117619	0.402869	97.2927	100.363	208.974	166.857	153.704	180.441	135.883	212.72	144.662	240.718	200.988	203.511	301.198	163.382	210.177	172.384	251.281	279.978
516	4930507D10Rik	39.9531	1.85564	0.737097	2.5175	0.0118193	0.402869	12.2658	18.6779	7.17551	17.2959	0	39.8842	62.7361	10.1596	30.8081	49.0257	27.3849	98.7061	7.43645	101.804	38.6088	143.403	24.6954	29.0886
517	Gm14268	30.7421	2.34728	0.932928	2.51603	0.0118684	0.402869	4.79027	4.82785	1.50073	4.21981	0	41.1808	25.68	16.6821	56.1588	25.0676	36.5501	43.6745	0	70.0546	121.988	67.975	17.2773	15.7302
518	Il17ra	177.73	0.723241	0.287356	2.51688	0.0118397	0.402869	96.5675	188.792	195.668	120.371	106.602	90.613	196.776	139.257	127.199	210.152	196.79	211.536	107.946	333.983	228.288	184.899	172.495	291.198
519	Tgm7	28.0958	1.87447	0.743217	2.5221	0.0116658	0.402869	7.36156	31.8764	4.09978	9.05745	0	19.9184	45.7043	21.1211	12.7845	30.5423	12.8487	45.5565	5.95113	80.4129	41.9207	102.405	13.943	20.2204
520	Krt12	74.9173	0.927846	0.368378	2.51873	0.0117777	0.402869	54.3964	94.0696	49.0812	32.3201	63.9852	41.6898	38.4159	61.4316	88.1979	50.6114	108.718	28.1306	98.7819	189.214	65.4089	75.7422	103.151	105.167
521	Tstd1	57.4609	-0.806606	0.320619	-2.51578	0.0118769	0.402869	61.8401	42.6508	57.9078	66.4593	86.5002	47.2777	47.1516	97.1645	67.0664	114.055	48.0949	90.0793	25.9391	28.7221	22.3507	37.3617	34.5568	59.1183
522	Gm26614	38.9107	-0.858487	0.340519	-2.52111	0.0116984	0.402869	28.5135	62.5838	38.4857	42.6195	60.7993	35.2839	29.2898	81.8774	35.0506	34.2179	48.7311	56.1933	37.1982	28.9089	17.9413	20.0757	23.6862	18.9364
523	Pofut1	897.238	-0.549612	0.218369	-2.5169	0.0118392	0.402869	658.237	1220.06	1095.21	997.155	1428.46	1073.4	925.851	995.12	509.334	847.201	973.537	1006.78	752.91	607.071	952.612	662.368	930.853	514.133
524	Gbe1	924.679	-0.808879	0.320983	-2.52	0.0117354	0.402869	2297.34	1580.07	781.708	668.246	1574.72	863.917	651.231	454.36	658.783	1437.61	658.618	584.884	732.998	723.473	774.013	457.946	906.173	838.134
525	1600002K03Rik	114.378	-0.819591	0.32586	-2.51516	0.0118978	0.402983	168.906	199.787	87.51	84.2226	178.953	66.3259	93.6077	218.273	132.299	122.178	107.58	154.158	97.3864	63.2647	48.4922	82.4887	51.782	101.588
526	Gm15728	141.52	0.530581	0.211431	2.50947	0.0120913	0.4033	83.4707	101.237	127.828	111.671	121.797	153.407	137.388	147.355	96.6396	174.503	132.507	149.331	122.085	208.544	136.593	187.63	141.143	214.238
527	Rgs20	1077.52	0.678837	0.270537	2.50922	0.0120998	0.4033	1535	737.25	588.468	816.57	729.576	599.524	1097.9	787.663	909.011	1489.77	1347.44	758.233	975.043	914.671	1622.62	1201.87	1291.12	1993.55
528	BC030870	118.104	1.67515	0.66773	2.50873	0.0121168	0.4033	27.1605	81.1122	26.4681	77.7866	14.1487	112.108	171.538	33.9182	104.062	115.255	62.4272	217.089	5.48926	311.704	278.117	327.403	56.37	103.718
529	Arf3	6430.82	0.495326	0.197166	2.51222	0.0119973	0.4033	4196.91	5367.4	5696.87	5986.55	4468.68	6407.48	7220.83	4866.69	6582.88	5066.92	9045.58	5569.05	11092.5	6216.04	6545.94	7406.1	8353.71	5664.61
530	RP23-333I7.1	117.24	1.92685	0.76694	2.51239	0.0119918	0.4033	19.8411	81.7139	21.6509	50.8897	6.00246	128.284	161.02	23.8783	80.0456	48.527	78.8073	204.013	13.3882	266.377	44.8837	257.196	25.1646	598.63
531	Susd1	702.672	0.703671	0.27994	2.51365	0.011949	0.4033	541.155	677.793	528.662	372.181	445.654	779.585	774.039	530.955	357.142	503.838	791.593	895.663	927.45	1483.88	812.178	1069.49	651.449	505.38
532	Serpina9	25.7345	2.11664	0.843939	2.50805	0.01214	0.4033	35.0216	10.5859	4.42961	0.286084	0.380469	10.9924	25.4557	9.37565	26.2647	22.8088	59.698	7.39453	123.559	18.5005	19.8291	14.7888	28.2582	45.5909
533	Gm12790	36.9099	2.41099	0.961035	2.50874	0.0121161	0.4033	13.4422	22.077	4.67953	15.7901	0	20.3356	28.1491	0.714034	24.0266	15.2086	18.765	91.8969	1.35832	234.456	55.2451	94.7602	10.7768	12.6967
534	Lmo1	337.582	-1.48209	0.59097	-2.5079	0.0121451	0.4033	2036.09	51.5404	248.147	316.765	248.643	291.11	166.807	267.462	385.015	268.415	288.925	366.011	318.508	81.0643	73.6413	231.802	303.79	132.749
535	Myo7a	318.278	-0.527759	0.210314	-2.50938	0.0120942	0.4033	335.111	373.406	451.559	357.734	352.774	437.991	374.839	347.925	195.95	241.47	312.299	346.614	330.61	156.36	252.848	319.366	322.441	219.704
536	Terf1	1467.12	-0.555923	0.221147	-2.51381	0.0119434	0.4033	2709.56	1414.24	1545.62	1607.94	2079.91	1310.28	1469.48	1439.42	1469.06	1495.38	1046.83	1563.7	864.463	1076.12	1817.71	947.534	997.022	1553.93
537	Lage3	260.988	-0.471345	0.187555	-2.5131	0.0119674	0.4033	440.372	303.524	273.273	238.462	336.57	225.558	213.293	333.94	248.069	295.023	244.326	233.17	242.723	203.372	180.463	194.414	232.884	258.342
538	Xab2	2026.58	-0.433634	0.173008	-2.50644	0.0121952	0.40413	2913.89	1298.64	2432.03	2653.24	2945.04	2126.39	1772.81	2010.8	2242.9	1910.65	1971.62	1560.85	1911.77	1641.65	1618.67	1835.07	1946.46	1685.89
539	4930405A21Rik	192.328	-1.33959	0.534587	-2.50585	0.0122159	0.404231	244.424	306.031	235.347	241.408	384.314	279.467	43.6362	262.204	75.3391	520.407	162.133	39.2076	131.478	52.8038	51.7267	70.7216	109.136	252.125
540	Ctnna3	4053.18	1.14504	0.457064	2.50522	0.0122376	0.404246	1147.59	2201.64	1394.66	932.411	3254.86	5084.37	3457.69	4138.18	5146.41	2377.81	3068.92	9771.23	3181.33	11663.6	1745.14	5042.05	5039.69	4309.68
541	Parp9	142.909	0.876863	0.35011	2.50454	0.0122611	0.404246	70.1518	139.741	177.118	98.8543	33.7414	86.7204	137.399	124.729	159.815	217.268	122.915	91.1837	109.805	260.329	247.172	208.514	108.021	178.89
542	Csf1	258.983	0.580729	0.231904	2.50418	0.0122734	0.404246	219.222	289.583	148.221	188.015	172.556	246.054	275.45	174.191	346.821	213.796	236.321	264.275	477.07	311.303	228.772	334.672	227.833	307.533
543	Ppap2b	2346.55	-0.971536	0.388103	-2.5033	0.0123042	0.404246	1389.23	1099.33	1817.06	3548.74	4613.79	5465.21	2704.72	2446.73	3099.82	2103.52	1097.66	3706.04	996.24	873.368	1239.6	1797.91	1692.69	2546.19
544	Mrpl38	958.982	-0.411276	0.164291	-2.50334	0.0123029	0.404246	1457.7	1097.92	1017.73	1073.24	999.044	981.195	890.874	1187.63	1031.32	834.127	1044.49	665.036	1036.78	682.819	869.771	865.524	849.164	677.317
545	Kynu	144.951	1.94169	0.775884	2.50256	0.01233	0.404515	22.3191	63.3855	104.184	27.9724	2.25693	92.4104	335.603	5.23715	59.6383	484.858	42.3478	177.002	149.463	257.035	83.4818	425.609	215.18	61.1336
546	Ago3	3839.25	-0.596026	0.238316	-2.50099	0.0123848	0.405156	4245.37	2389.09	5734.75	4723.15	7259.55	4816.61	3835.14	3337.11	2528.76	3965.48	2795.01	4184.42	2460.32	2915.46	4851.67	3159.72	2550.85	3354.14
547	Ccdc79	347.111	0.671194	0.268472	2.50005	0.0124174	0.405647	111.475	251.684	358.9	376.458	237.455	260.099	456.411	277.662	223.111	392.489	348.135	418.301	327.281	371.347	348.661	444.419	438.248	605.86
548	Cnnm3	670.628	-0.44809	0.179298	-2.49914	0.0124495	0.406117	655.457	961.108	571.09	1041.31	772.835	643.74	467.085	736.466	835.278	670.001	720.235	590.305	548.638	599.95	545.847	477.754	667.068	567.128
549	Tmem106a	57.1242	0.734111	0.293823	2.49848	0.0124728	0.406303	24.0267	50.6032	33.1594	56.0648	50.6061	68.2105	23.3408	64.6363	39.5669	54.9045	45.4948	39.8257	94.827	92.441	63.3761	91.679	79.9365	55.5361
550	6430710C18Rik	98.3247	1.66034	0.665337	2.49549	0.0125785	0.408588	18.2156	72.6237	8.3681	42.7784	4.88072	115.619	132.522	26.1373	79.8447	50.8458	251.168	140.088	52.3765	217.274	76.9721	243.211	191.906	45.0143
551	Gm13145	113.59	1.53945	0.618263	2.48995	0.0127761	0.409037	44.9398	46.8563	16.5046	66.2949	29.056	122.066	210.414	40.7594	73.3799	131.513	69.222	245.561	14.0935	278.488	33.4394	279.358	211.004	131.669
552	1700123O12Rik	575.519	1.68226	0.6758	2.48929	0.0128	0.409037	141.256	394.863	98.2174	255.89	44.4804	591.43	1629.88	144.597	365.033	609.844	227.879	953.319	44.322	1355.76	330.504	1331.91	1404.97	435.189
553	Ccr4	108.084	1.91367	0.767765	2.49252	0.0126841	0.409037	5.7009	31.7371	25.5159	63.8179	5.4505	110.876	135.49	20.2469	90.5883	194.426	55.4263	290.542	9.62864	319.066	46.1361	353.525	57.6901	129.645
554	Sprr2a2	498.494	1.79985	0.722879	2.48984	0.0127801	0.409037	87.8033	305.918	76.3979	245.494	19.602	530.864	754.186	67.655	537.499	308.191	379.776	1251.6	60.3164	1789.34	549.313	1476.37	203.55	329.024
555	Olfr1087	35.2409	1.79179	0.719026	2.49196	0.0127039	0.409037	2.63797	29.2436	5.78599	20.467	12.3539	25.5273	42.0082	7.56582	18.38	36.8815	19.3309	80.568	9.59622	171.928	29.3558	58.3643	9.51956	54.8222
556	Inppl1	67.8476	-1.06487	0.427893	-2.48863	0.0128235	0.409037	80.074	102.874	49.9095	82.8911	87.0684	90.2408	51.2516	54.1256	179.641	87.1248	49.9329	69.5305	31.8095	50.58	57.5273	67.2035	11.6007	17.8716
557	Gm9866	1504.37	-1.14922	0.461743	-2.48887	0.0128148	0.409037	2421.19	774.728	1921.58	592.173	5326	2115.86	779.43	3013.77	522.796	778.098	2024.76	885.974	1109.96	720.012	1060.01	1055.88	870.739	1105.76
558	Ift88	1397.14	-0.529245	0.212363	-2.49217	0.0126966	0.409037	2260.62	889.763	2000.8	1423.64	2040.19	1300.29	1750.32	1495.27	1176.07	1449.63	1246.97	1246.84	997.143	988.257	1234.42	909.634	1392.77	1345.86
559	Gm3020	70.7224	-1.15206	0.462492	-2.49098	0.0127391	0.409037	278.128	30.943	72.3886	79.8231	99.1022	95.2012	48.0732	56.5279	34.6972	79.6176	36.0572	69.0994	73.4408	39.2074	42.2479	16.5457	88.3434	33.5595
560	Neurl4	895.086	-0.496741	0.199582	-2.48891	0.0128134	0.409037	1061.86	1341.31	835.19	894.431	1193.58	876.105	570.529	1462.5	945.992	820.091	923.791	791.743	848.965	788.043	643.051	741.112	652.487	720.772
561	C230037L18Rik	168.992	-0.675987	0.271079	-2.49369	0.0126423	0.409037	117.417	256.277	196.901	254.915	258.654	227.193	99.9593	264.555	107.753	171.125	100.082	167.058	117.519	133.194	176.922	144.24	115.889	132.207
562	Cdk5rap2	985.368	-0.472045	0.189749	-2.48774	0.0128558	0.409105	1062.29	1372.13	977.216	1428.45	1065.85	784.725	1061.39	1174.26	1419.97	899.284	699.057	967.242	927.905	816.995	872.399	670.125	648.11	889.212
563	Cd151	75.0569	-1.18543	0.476538	-2.48759	0.0128612	0.409105	222.215	118.415	67.5121	42.8069	156.777	58.1205	27.5215	130.291	58.258	63.4722	79.0897	33.718	75.9536	21.1145	41.618	39.6038	28.5341	86.0029
564	Gm16178	179.849	1.49284	0.600848	2.48455	0.0129716	0.410581	71.8063	188.939	87.1237	80.6391	38.481	121.2	202.283	102.674	120.943	219.825	72.0484	260.58	24.7476	291.365	92.7604	333.035	66.3717	862.461
565	4933409G03Rik	80.7305	2.32286	0.934784	2.48492	0.012958	0.410581	3.02919	66.7614	5.3137	9.75713	0.81145	84.0882	50.3786	16.2252	51.0185	41.1329	116.065	150.367	1.65297	175.915	458.39	115.28	17.4728	89.4912
566	Ptbp1	574.622	-0.439723	0.176987	-2.4845	0.0129735	0.410581	565.219	798.212	710.154	716.189	565.674	605.498	522.59	642.178	593.113	577.161	663.773	462.254	416.648	394.541	753.681	521.163	399.871	435.281
567	Gm17089	33.6258	-2.03725	0.820883	-2.48178	0.0130728	0.411283	91.8698	53.2658	29.8111	35.0519	39.1143	42.2971	0	58.7387	28.8153	99.447	7.78063	50.6183	0	2.2843	33.4197	6.92665	20.4611	5.36253
568	DNAJC19	571.609	-0.51392	0.206996	-2.48275	0.0130373	0.411283	833.171	491.183	663.209	529.191	891.995	534.717	622.004	775.707	514.643	809.863	396.691	463.513	441.103	529.315	431.464	475.039	407.96	478.195
569	Tsen54	410.494	-0.519813	0.209414	-2.48223	0.0130562	0.411283	490.682	472.342	524.905	508.135	645.019	316.226	457.657	526.662	377.557	389.771	369.146	245.888	320.72	271.214	289.9	361.538	338.099	483.435
570	Pkn1	593.507	-0.515921	0.207969	-2.48076	0.0131102	0.411518	564.922	709.718	543.971	744.696	676.442	392.881	510.624	827.033	615.22	702.511	976.611	876.836	415.863	311.061	352.728	449.689	587.311	425.018
571	Smc5	1240.44	-0.500833	0.2019	-2.4806	0.013116	0.411518	1412.39	1881.69	1506.58	1237.54	1655.15	1353.35	1176.09	1481.26	1164.53	967.366	876.41	1219.62	867.151	1368.6	1496.88	1036.5	997.972	628.858
572	Chrna2	31.0372	1.81984	0.735078	2.47571	0.0132971	0.41593	0	4.52336	27.9207	18.0041	6.5094	32.7822	19.8554	26.922	12.772	5.92456	78.7453	12.3998	43.7525	24.3264	44.0472	66.4666	27.7643	105.954
573	Acsbg1	557.675	-0.917751	0.37083	-2.47486	0.013329	0.41593	509.287	514.005	352.306	1042.44	647.212	985.189	653.637	545.141	1444.14	233.981	353.704	612.034	263.892	244.052	377.183	407.678	333.751	518.522
574	Sftpd	27.5337	1.95121	0.788886	2.47337	0.0133844	0.416528	0.63208	25.4807	3.96082	9.5465	0	28.9906	60.1812	9.66943	20.3356	22.8842	11.9117	40.2382	6.96505	53.4142	72.5112	77.1848	22.3904	29.3099
575	Cpa3	58.8991	1.61105	0.652699	2.4683	0.0135758	0.419351	14.0199	34.8551	21.0808	9.879	4.69388	88.3546	87.4434	20.7838	41.2498	46.0059	44.0482	125.107	29.9639	187.355	50.1074	132.224	17.4627	105.551
576	C330002G04Rik	216.219	1.16591	0.472397	2.46807	0.0135845	0.419351	47.1238	181.495	191.085	123.777	40.6397	222.136	299.373	87.3786	280.84	198.351	77.0529	342.896	195.2	510.118	206.781	489.142	243.236	155.321
577	Sh3rf2	309.928	1.71745	0.695714	2.46861	0.0135638	0.419351	39.0427	216.607	67.7663	119.798	24.1432	465.84	253.043	41.2911	416.954	112.721	471.129	286.715	256.178	921.279	322.82	1338.98	89.2132	135.176
578	Gm6116	28.9386	1.75927	0.712275	2.46993	0.0135141	0.419351	8.96338	10.3752	6.45023	18.2177	4.30674	26.1389	47.6619	8.4646	24.673	29.1194	19.5377	59.4456	2.92571	152.201	21.6948	42.965	23.7397	14.0148
579	Atrx	8021.27	-0.556491	0.225748	-2.4651	0.0136975	0.422087	10187.9	9033.98	11290	9569.93	12262.9	8758.57	8278.87	9931.91	7738.55	4706.5	3624.77	7449.85	4929.66	6804.63	8781.48	7684.25	5327.2	8021.83
580	Wbp1	553.42	-0.311498	0.126536	-2.46173	0.0138269	0.424834	592.971	594.497	650.965	597.295	597.203	585.583	555.02	648.021	660.207	506.709	512.008	549.021	580.673	416.168	582.653	506.455	416.105	409.997
581	mmu-mir-5103	37.0044	1.2844	0.522503	2.45817	0.0139646	0.425359	4.08888	57.1327	13.329	17.3007	24.0443	8.21675	63.821	36.7237	37.5655	21.2745	17.1123	64.0078	31.9783	55.3176	63.9902	69.6723	31.1566	49.3475
582	Tmem156	114.03	1.44419	0.587544	2.45801	0.0139711	0.425359	39.0196	72.3274	49.6914	49.4329	24.9942	121.387	125.869	130.421	94.6462	109.623	52.8464	199.826	11.0132	228.356	39.9213	244.791	379.395	78.9802
583	Rps24	134.151	0.681847	0.277326	2.45865	0.0139462	0.425359	84.5545	125.231	108.797	92.6061	52.6951	139.941	175.938	180.519	152.193	83.9938	147.429	105.67	257.684	143.777	143.532	112.132	159.405	148.62
584	Mlc1	464.635	-1.0344	0.421041	-2.45676	0.0140196	0.425359	279.815	454.847	317.876	815.523	432.073	1156.64	680.2	398.355	1021.6	229.318	181.22	707.269	180.482	175.537	256.593	360.284	321.324	394.475
585	Ednra	54.6214	-1.62194	0.659976	-2.45757	0.0139881	0.425359	39.5722	21.4972	81.249	50.4838	93.8739	191.16	38.9349	47.1644	31.1368	52.0458	60.7769	121.685	56.0659	49.9261	5.89367	16.2027	25.5174	0
586	Gm26559	384.554	-0.562044	0.228731	-2.45723	0.0140015	0.425359	644.734	345.694	564.443	305.394	696.077	287.814	331.62	405.738	411.394	397.262	266.583	338.164	295.199	356.053	310.823	278.46	364.054	322.467
587	Khdrbs2	8674.62	-0.718915	0.292457	-2.45819	0.0139639	0.425359	17691.1	11212.4	12606.4	6464.84	11381.3	10196.5	7842.27	9143.62	4608.88	7151.05	3449.01	12140.1	5001.9	6990.12	11092.6	5729.81	6920.31	6520.89
588	Mtmr11	129.465	-0.944158	0.38425	-2.45714	0.0140048	0.425359	365.556	156.039	104.818	168.912	113.94	201.374	127.908	122.376	173.753	64.8779	93.3893	59.9655	78.3269	174.934	118.639	90.1047	77.9988	37.4538
589	Lum	39.0742	1.70074	0.693504	2.45238	0.0141913	0.427142	9.07404	14.4742	46.6576	2.5269	17.9954	22.2219	64.1271	22.703	26.4038	11.5186	41.3957	62.5109	209.24	18.8744	25.9086	13.3749	61.1898	33.1377
590	Cyp2j13	93.1693	1.5485	0.631999	2.45016	0.0142792	0.428153	12.8384	82.3453	49.7724	84.5201	17.1982	78.6309	85.6726	21.2119	57.9542	75.9415	37.8965	114.521	7.96098	215.998	307.866	174.343	204.604	47.7725
591	Lmod3	44.0514	1.44516	0.590091	2.44904	0.0143236	0.428925	26.7901	41.1423	14.3888	17.7253	3.07351	37.2963	54.7175	25.6762	33.7741	31.1768	33.6594	91.3614	24.4989	137.592	23.7455	131.628	22.0904	42.5885
592	DHX30	199.132	-1.15672	0.472505	-2.44806	0.0143626	0.429535	259.169	204.263	61.5363	407.17	412.239	368.045	290.582	138.137	183.14	116.474	341.002	34.7207	176.939	157.238	58.4764	116.175	89.3156	169.747
593	Gm8126	26.392	2.76133	1.1285	2.4469	0.0144089	0.430276	5.69629	17.4941	0	6.55681	0	8.1711	49.7324	10.1107	18.428	5.52324	11.0715	85.2734	0	91.3022	84.5268	59.8	21.3689	0
594	Gm13157	265.761	-0.95025	0.388549	-2.44564	0.0144596	0.430753	216.982	396.074	496.189	273.991	761.477	314.372	139.208	268.467	91.8064	114.768	137.076	314.104	91.9748	259.453	112.472	296.583	186.875	311.829
595	Prrx2	40.3938	1.65886	0.678805	2.44379	0.0145337	0.431842	14.6586	5.22978	18.5705	1.88593	37.9971	43.6162	32.3719	61.0039	57.9293	7.17635	75.6871	14.1427	40.6761	48.7279	59.73	94.5376	23.6628	89.4847
596	Gm19967	86.893	0.913598	0.374308	2.44077	0.0146561	0.432138	32.6849	94.3505	64.6527	52.8028	14.1138	63.7301	68.2188	53.7171	116.848	168.019	86.9645	141.092	69.8353	110.822	100.412	99.8725	101.496	124.442
597	Lrrc36	118.777	1.46344	0.599697	2.4403	0.0146752	0.432138	26.8612	96.5877	70.0386	48.9573	32.0931	140.331	98.0919	23.6109	168.231	59.971	72.2384	151.134	26.4102	229.687	66.5767	374.645	62.8035	389.713
598	Gm13814	79.5866	1.19335	0.488943	2.44066	0.0146604	0.432138	41.7252	36.0243	52.3601	84.1666	55.594	30.0426	135.883	51.1816	120.332	20.2144	65.3904	55.3882	165.311	114.381	241.27	34.6063	82.4692	46.2186
599	Cdh19	223.682	-1.2797	0.524156	-2.44145	0.0146285	0.432138	150.12	361.955	80.4728	410.495	232.254	629.464	306.246	264.856	257.278	85.562	35.4839	444.866	48.0863	115.445	104.628	185.379	111.89	201.787
600	Zfp57	293.062	-0.644152	0.263675	-2.44298	0.0145666	0.432138	260.622	275.083	376.783	336.376	756.308	357.893	188.079	324.937	170.385	286.896	233.102	197.025	273.322	183.523	243.479	264.936	223.418	322.944
601	Cd59a	153.571	-0.989405	0.405136	-2.44215	0.0145999	0.432138	559.422	247.249	174.313	168.284	150.602	170.126	71.8786	118.521	89.0653	82.465	103.889	83.42	182.602	79.1713	42.3671	92.4944	90.3866	258.029
602	Atp1a4	46.8986	0.949026	0.389025	2.4395	0.0147077	0.432541	25.0557	26.2457	54.814	18.0856	40.8073	42.5117	42.6304	32.8772	33.7606	22.0996	32.7276	69.4046	30.5504	100.789	65.3211	108.226	51.2048	47.0639
603	Slc7a5	545.72	0.719356	0.295231	2.43659	0.0148266	0.433818	308.664	482.682	414.502	575.23	250.719	371.332	451.287	330.285	789.092	569.266	725.218	598.234	901.667	653.238	384.814	589.742	1064.11	362.873
604	Abca4	246.835	1.2055	0.494575	2.43744	0.0147916	0.433818	74.6948	104.966	115.469	233.931	247.995	164.572	55.6111	336.028	182.697	207.928	374.499	176.021	477.232	174.253	463.387	792.31	175.78	85.6606
605	Usp53	978.046	-0.440802	0.180838	-2.43755	0.0147874	0.433818	1306.16	906.14	1301.72	1254.42	1202.88	1206.28	1142.91	713.724	918.084	708.629	618.305	1036.42	603.985	1066.82	922.26	800.406	996.247	899.453
606	Aldh1l1	431.703	-0.798426	0.327882	-2.4351	0.0148876	0.435051	660.653	634.067	164.106	593.55	691.499	522.791	452.967	569.094	603.145	402.722	162.581	435.034	248.505	401.71	240.218	261.501	298.297	428.219
607	Enah	3596.54	-0.685881	0.281742	-2.43443	0.0149152	0.435305	4694.34	5897.13	4349.96	3604.9	5028.14	3864.8	2325.52	6365.97	1335.73	4197.93	2647.54	3369.03	2399.35	2551.2	3950.5	2537.54	2528.8	3089.39
608	Slc1a3	3940.14	-1.03443	0.425301	-2.43223	0.0150062	0.436852	1452.15	2254.04	3483.72	5942.44	7055.15	9307.45	6010.83	3644.26	7122.73	2540.47	1258.17	6451.57	1552.26	1703.82	2453.37	3129.69	2532.74	3027.7
609	1700057G04Rik	78.6494	2.34387	0.96586	2.42672	0.0152359	0.436927	6.17668	17.7873	56.2694	11.1017	0.591011	65.9072	248.486	9.70649	40.37	29.9552	45.8823	87.1671	0	98.2524	41.0551	74.9937	441.206	140.78
610	Gm12162	89.2063	1.64436	0.676456	2.43085	0.0150636	0.436927	31.0855	72.5577	28.6979	27.1706	7.67129	78.4734	89.2729	38.3434	62.436	178.661	41.1289	182.229	5.95188	271.372	80.5348	253.948	31.0934	125.086
611	Wdr95	203.966	1.37311	0.565363	2.42871	0.0151526	0.436927	44.0883	262.648	77.4968	54.9699	52.0157	170.516	389.173	345.728	113.158	150.194	97.1885	195.444	79.5961	326.855	513.381	605.95	97.4517	95.5324
612	Rgs5	196.254	1.11741	0.460541	2.4263	0.0152536	0.436927	164.58	72.4441	151.692	108.252	17.991	224.82	111.151	351.928	192.487	116.881	237.283	178.212	425.074	266.406	163.747	170.135	133.94	445.547
613	Cln8	509.028	0.442385	0.182086	2.42953	0.0151184	0.436927	426.552	352.489	440.244	606.293	379.645	531.715	453.518	312.551	504.832	488.951	554.342	393.26	775.303	665.539	635.867	597.092	583.868	460.444
614	Zfp367	496.694	0.441876	0.182053	2.42719	0.0152164	0.436927	577.792	453.09	399.768	413.577	416.654	381.138	469.45	378.084	462.176	622.199	405.321	369.309	521.372	795.023	432.797	663.614	515.346	663.785
615	Dnase1l3	97.9615	1.24377	0.511666	2.43082	0.0150647	0.436927	41.657	70.2164	57.5554	86.7778	46.1395	72.3644	47.7473	69.7199	62.6032	94.1853	78.7757	79.9204	30.2871	560.75	47.2367	78.5889	139.436	99.3456
616	Snrpa1	1116.57	-0.436098	0.17972	-2.42655	0.0152433	0.436927	1751.41	904.111	1376.28	1248.37	1383.94	1204.4	991.163	1193.36	1011.81	1253.71	1123.55	838.065	1085.56	703.278	740.972	984.762	1135.43	1168.15
617	Gm28175	905.466	-1.12732	0.464188	-2.42859	0.0151578	0.436927	3322.02	1973.31	1006.49	496.493	905.118	693.435	714.206	609.548	334.732	867.361	299.025	1231.14	185.249	1137.03	552.713	817.84	579.025	573.658
618	Mycbp	76.2758	-0.869609	0.358617	-2.4249	0.0153127	0.436927	87.2011	197.231	91.1694	83.3968	130.665	36.4073	61.5104	73.827	78.1071	50.7259	61.4269	85.3309	58.1428	85.9012	28.8815	41.7966	40.5777	80.6659
619	Reps1	1730.75	-0.517234	0.213302	-2.4249	0.0153128	0.436927	2908.55	1888.13	2571.54	1455.93	2165.09	1273.06	1499.16	2424.27	1426.72	2029.92	1714.99	1229.26	1743.61	1370.59	1382.35	1440.42	1291.93	1338.05
620	Zkscan17	576.685	-0.653705	0.269369	-2.42681	0.0152324	0.436927	1173.33	615.473	645.067	893.507	732.584	476.852	251.436	506.709	825.076	544.312	427.235	404.443	519.789	626.452	429.149	389.294	556.635	362.996
621	Lipo4	28.0256	1.83	0.756554	2.41886	0.0155692	0.437521	9.8736	9.18572	11.4209	18.3505	0	17.4093	67.1162	10.1686	20.9481	14.6094	11.1347	75.5401	2.76295	52.503	81.3748	55.7874	12.9482	33.3274
622	Nctc1	38.4598	1.44635	0.599066	2.41434	0.0157639	0.437521	35.5479	7.44476	3.56968	20.0855	14.7325	32.7948	29.6502	25.7629	32.6086	106.066	32.6682	39.6459	5.7204	67.8813	46.0692	95.1609	26.2566	70.612
623	A430108G06Rik	114.078	1.15482	0.478333	2.41425	0.0157675	0.437521	20.626	146.806	95.4367	57.577	17.3435	72.0889	167.956	60.911	97.4031	83.9628	110.815	211.463	82.8913	220.89	159.719	247.356	131.852	68.3096
624	Mmp20	119.797	1.79105	0.739328	2.42253	0.0154128	0.437521	34.1407	87.616	27.8541	50.3464	1.06357	94.3603	191.866	49.3653	94.9112	141.956	73.1817	288.466	7.22092	388.996	85.6614	352.497	45.7914	141.053
625	Mrpl18	432.268	0.386815	0.159832	2.42013	0.0155149	0.437521	466.68	379.932	342.045	319.95	301.098	410.065	419.658	417.269	592.507	374.411	380.099	479.147	575.189	433.338	398.009	447.32	538.712	505.39
626	Gm773	100.499	1.77078	0.731142	2.42194	0.0154381	0.437521	26.9937	56.0613	51.2496	41.1722	2.1907	60.9293	239.162	23.4692	47.3805	69.4179	89.9456	286.369	9.67107	344.284	140.11	223.936	32.1775	64.4552
627	Pcdhb19	236.789	0.66414	0.274316	2.42107	0.0154747	0.437521	243.707	195.585	209.152	176.289	115.89	185.411	152.09	119.57	171.326	322.85	227.636	356.917	236.503	334.39	389.455	289.596	323.299	212.534
628	Slc46a2	67.2302	1.97264	0.816226	2.41678	0.0156585	0.437521	14.4988	43.27	14.1533	32.5032	2.31529	60.3501	41.9808	10.7401	72.4225	87.4023	42.0671	134.74	2.36091	235.64	8.75457	250.626	48.8508	107.467
629	Gm14133	80.7096	2.26213	0.9358	2.41732	0.0156351	0.437521	16.0123	45.5691	10.031	26.5446	1.2618	38.4355	26.9214	323.673	25.5508	12.7903	190.627	43.7127	1.28494	105.785	10.1621	38.5152	464.381	71.5153
630	Dao	78.0204	2.10635	0.872687	2.41364	0.0157941	0.437521	2.49835	67.4266	9.39184	24.0666	3.76352	34.8939	46.7385	12.5439	240.042	80.4668	12.2261	268.119	22.8259	275.495	80.1081	180.723	5.73309	37.3051
631	Mcts1	923.584	0.513091	0.212538	2.41412	0.0157733	0.437521	1009.75	834.274	696.833	716.01	529.065	871.026	949.229	947.653	981.963	571.111	971.533	903.224	1749.76	929.712	974.513	813.836	1236.68	938.346
632	Cap2	4709.22	0.446902	0.184654	2.42021	0.0155115	0.437521	5229.37	4507.26	4112.52	4101.66	3162.14	3882.79	5436.98	3105.39	3653.79	4512.89	5851.54	3137.78	6385.26	6739.06	5537.72	4512.92	5005.86	5890.97
633	Mettl24	347.206	0.856878	0.354794	2.41515	0.0157289	0.437521	336.562	192.259	278.36	302.682	78.4309	427.813	344.425	152.785	383.878	253.751	195.778	383.189	666.84	719.275	453.795	463.794	277.693	338.402
634	Spag8	63.8785	-0.796574	0.329253	-2.41934	0.0155488	0.437521	59.9077	56.2581	89.3342	87.1543	103.727	78.3638	81.9518	92.103	68.938	43.3612	61.0545	55.2152	45.6911	21.2319	59.9153	69.0494	58.5584	17.9976
635	Edem2	1093.52	-0.317275	0.131273	-2.41692	0.0156526	0.437521	1341.57	1073.14	1278.79	1190.77	1257.55	1086.51	1312.91	1210.35	951.445	1135.24	1126.55	915.815	910.631	750.623	1193.8	984.523	909.1	1054
636	Ccdc137	2172.06	-0.299991	0.124137	-2.4166	0.0156662	0.437521	2371.27	2262.25	2434.78	2794.53	2623.79	2036.44	2081.61	2490.09	1733.15	2587.55	1967.75	1914.75	2025.37	1770.03	1887.38	2035.23	1807.21	2273.92
637	Dera	182.441	-0.912723	0.377234	-2.41952	0.0155411	0.437521	143.553	386.463	283.313	231.762	281.834	190.353	136.747	326.165	88.0444	166.553	105.293	133.073	119.471	72.6801	61.4888	161.496	263.758	131.899
638	Sncaip	516.551	-0.925947	0.383393	-2.41514	0.0157293	0.437521	1220.72	429.538	714.148	245.923	1311.17	469.208	229.812	443.82	486.053	348.365	485.776	600.589	730.068	340.732	277.847	288.619	224.224	451.312
639	Col4a3bp	2189.53	-0.459217	0.189482	-2.42354	0.0153701	0.437521	2588.79	2369.97	2913.75	2107.9	3539.18	2461.58	1746.91	2112.01	1894.55	2453.66	1630.75	1967.72	1920.97	1245.01	2604.37	2020.16	1458.6	2375.72
640	Fam98c	803.574	-0.508492	0.210633	-2.41411	0.0157738	0.437521	1555.78	824.048	825.508	887.618	717.464	851.767	793.031	1062.84	929.951	666.471	867.069	501.028	692.592	707.894	696.103	714.69	516.572	653.917
641	Ccdc37	119.389	-0.995491	0.411174	-2.42109	0.015474	0.437521	204.068	252.854	217.575	143.007	66.3709	129.687	72.8097	210.475	51.0294	73.3265	129.247	92.9285	150.038	65.8117	118.061	84.8311	51.9794	34.9027
642	1700120G11Rik	63.3603	2.21252	0.917087	2.41255	0.0158415	0.437887	7.61475	25.1166	22.5546	17.423	0	65.4599	71.971	9.26779	41.3669	76.7597	45.5525	106.491	0	169.089	300.001	120.188	26.3288	35.3006
643	Brf2	190.983	0.555665	0.230568	2.40998	0.0159533	0.437907	90.8529	154.844	132.546	199.012	141.821	182.784	240.413	145.722	218.131	171.833	249.962	185.692	274.581	238.072	206.489	273.761	199.69	131.492
644	Vmn2r96	74.6361	2.0833	0.864718	2.40922	0.0159865	0.437907	18.7652	28.2444	3.76188	37.0202	5.02728	74.1626	137.506	9.33373	71.0913	54.3605	59.7498	135.362	0	237.486	211.44	186.67	23.6138	49.8558
645	Optc	49.2465	1.3413	0.556399	2.41069	0.0159225	0.437907	7.76386	32.7547	48.2773	5.76162	43.8702	27.7753	21.25	80.1391	39.7428	70.2876	68.8603	23.4708	149.427	30.491	35.329	86.1635	80.4747	34.5986
646	Il18	333.798	-1.0453	0.433412	-2.41178	0.0158747	0.437907	128.51	472.579	290.41	365.936	412.406	843.896	744.086	476.842	250.835	130.764	219.701	452.746	208.596	224.3	92.1972	204.588	344.001	145.976
647	Emx2os	146.411	-1.21099	0.502505	-2.4099	0.0159569	0.437907	499.319	77.8866	138.043	131.926	81.704	336.868	278.704	60.0068	87.447	75.7242	109.704	212.864	86.6406	123.842	58.019	166.294	65.4423	44.9608
648	Dnah5	683.108	0.761244	0.316313	2.40662	0.016101	0.438122	198.502	357.897	750.952	431.133	623.394	591.528	603.395	687.89	595.478	828.619	583.662	1045.36	402.223	552.827	1325.13	1060.15	752.596	905.21
649	Igf2bp1	103.384	1.73153	0.719394	2.40693	0.0160873	0.438122	12.3456	62.0177	79.484	30.3748	9.80026	85.9184	148.662	60.3079	80.0416	156.615	39.9048	176.933	1.6634	301.182	255.567	218.237	53.5494	88.3142
650	Chrnb3	113.467	-1.75138	0.72743	-2.40763	0.0160564	0.438122	1041.04	116.892	102.577	49.6465	7.77393	76.5724	49.522	25.9675	47.495	24.8463	24.4108	62.3197	60.1967	165.266	40.3603	73.9446	46.317	27.2539
651	Fryl	3312.38	-0.594516	0.24707	-2.40626	0.0161167	0.438122	2800.4	7767.27	3857.97	3175.77	3598.72	3869.47	2967.92	3646.86	2130.03	2837.42	3004.26	3367.31	2015.49	2638.3	4015.27	3386.84	2458.32	2085.15
652	Brca1	246.394	1.37007	0.570114	2.40315	0.0162543	0.440822	107.388	158.657	221.091	86.7325	26.5861	256.077	537.063	138.258	151.796	123.48	111.806	299.867	110.494	412.563	753.113	650.841	74.2246	215.056
653	Ctsc	323.335	-0.689328	0.286898	-2.40269	0.0162748	0.440857	794.809	495.862	315.008	295.677	400.168	328.869	178.787	345.882	240.243	299.818	144.155	348.569	341.956	261.071	282.318	193.63	209.261	343.938
654	Uevld	776.573	0.384966	0.160289	2.4017	0.0163189	0.441014	747.264	657.511	803.621	443.698	750.163	749.177	724.881	542.33	809.044	767.556	650.113	918.634	852.587	923.788	974.944	930.263	775.782	956.96
655	2610002M06Rik	493.723	0.477381	0.198736	2.40209	0.0163019	0.441014	433.674	442.277	369.848	356.148	525.791	487.753	492.84	448.631	540.172	367.775	413.57	368.659	850.657	405.115	653.959	399.15	714.817	616.171
656	Dgat1	2116.4	-0.381129	0.15872	-2.40126	0.0163388	0.441032	2740.54	2472.81	2235.45	2346.19	2887.4	2068.33	1655.39	2709.47	1447.84	2510.02	1954.17	1741.45	1727.77	1821.97	2094.9	1723.67	2116.41	1841.51
657	Tmsb15l	26.8698	1.0857	0.452901	2.39722	0.0165198	0.444874	22.3155	29.0231	18.1967	14.2591	12.3254	15.0285	12.6174	44.1462	25.0661	28.688	25.039	18.6041	34.7339	29.702	88.1942	17.1896	11.7201	36.8083
658	Pkd1l2	287.822	1.70849	0.713065	2.39598	0.0165762	0.445554	44.9847	139.761	70.3252	143.844	38.628	310.789	366.904	261.315	215.885	283.331	337.499	519.473	5.90847	1181.38	302.388	721.677	52.1002	184.603
659	Cpt1a	174.51	-0.964492	0.402575	-2.39581	0.0165838	0.445554	143.074	294.53	180.941	168.923	226.857	393.53	237.865	164.947	207.02	135.52	51.4272	212.676	76.7824	110.595	38.3663	135.838	133.367	228.916
660	Mfge8	1172.42	-1.29002	0.539019	-2.39327	0.016699	0.448127	421.954	184.09	889.861	2216.23	1340.16	3924.45	2088.96	1070.23	1866.88	711.916	523.199	2194.32	346.791	271.338	586.882	915.475	868.989	681.808
661	Bex2	2529.21	0.530385	0.221845	2.39079	0.0168123	0.450117	2510.86	2246	1671.48	2005.62	1744.97	2177.66	2365.99	3670.88	2636.18	2105.44	2637.07	1910.74	4614.44	1934.2	2571.85	1987.67	3334.21	3400.54
662	Rab6a	6092.89	0.368658	0.154177	2.39113	0.0167967	0.450117	5910.96	4990.48	5396.81	5610.34	5066.51	5754.67	6574.78	5690.52	5927.52	6098.82	5781.04	4613.84	9085.07	6259.98	7467.47	4375.99	8281.22	6785.97
663	Erich5	62.7272	1.06469	0.446041	2.38698	0.0169874	0.454063	19.654	54.7092	42.2198	28.2652	20.6767	40.2222	62.0269	42.2905	66.8509	108.81	29.402	183.129	42.1838	58.2263	69.0942	116.232	37.7395	107.358
664	Rpusd3	207.421	-0.40868	0.171231	-2.38672	0.0169992	0.454063	237.574	287.717	285.389	204.265	263.902	210.125	183.435	227.125	169.49	203.411	186.368	159.043	212.99	152.158	235.288	192.119	194.952	128.22
665	Efemp1	444.234	0.683416	0.287375	2.37813	0.0174005	0.454604	374.87	205.349	267.232	303.181	360.274	401.481	503.774	584.47	793.583	221.378	393.815	514.698	424.84	318.966	660.571	350.633	685.337	631.755
666	Vmn2r95	40.3351	1.86154	0.780456	2.38519	0.0170702	0.454604	9.81596	34.0777	5.1246	18.9373	0	25.7706	60.5799	10.9538	42.8727	46.2813	47.1206	83.5201	2.23182	110.561	15.4446	116.053	24.6631	72.0244
667	Dcdc2c	359.202	1.56398	0.658922	2.37355	0.0176179	0.454604	137.683	165.996	53.5664	238.312	14.6887	278.332	606.77	34.2597	346.965	328.387	1387.41	246.36	89.0738	496.475	721.479	673.296	202.301	444.291
668	Adtrp	116.206	1.87804	0.790368	2.37616	0.0174937	0.454604	12.3473	72.4881	24.4257	72.6006	2.612	116.296	156.159	93.9339	51.9918	104.427	68.7525	200.771	1.18206	256.492	77.9992	264.638	62.1732	452.424
669	RP23-247J17.2	154.139	1.53823	0.64681	2.37817	0.0173987	0.454604	35.9938	123.128	26.648	51.8712	31.7812	163.974	280.572	43.0386	145.935	181.439	85.6853	346.018	17.1117	356.803	94.8766	543.393	85.7746	160.464
670	Capn13	67.6763	1.53516	0.645751	2.37733	0.0174384	0.454604	8.63503	36.9241	38.6851	35.5531	6.31049	59.5625	107.079	24.0305	66.4139	59.5187	55.9154	181.445	19.2764	176.012	51.8736	196.518	14.4029	80.0168
671	Gm6205	266.493	1.7218	0.722976	2.38155	0.0172402	0.454604	141.518	215.466	63.5468	93.0425	3.28711	223.74	221.069	59.4657	267.024	298.062	141.367	625.877	17.1112	693.537	193.064	935.274	174.789	429.629
672	Gm10801	858.617	1.55485	0.652102	2.38436	0.0171087	0.454604	97.0817	558.758	362.944	589.723	51.6189	720.848	853.502	312.206	517.977	1382.9	1050.8	1960.92	77.5713	3099.71	712.775	1863.3	420.819	821.651
673	Gm27198	49.2155	1.28039	0.538438	2.37798	0.0174079	0.454604	11.3425	36.7983	47.5406	34.4117	10.006	43.2263	60.549	10.4693	23.2783	34.0787	55.1237	69.9367	41.2442	134.254	34.1766	152.165	40.1309	47.1468
674	4930532G15Rik	43.6913	1.01643	0.426846	2.38125	0.0172541	0.454604	22.4375	35.4212	38.1776	41.3872	6.98173	33.8235	60.3919	20.0729	43.4752	40.2195	35.7249	46.7927	29.9953	123.45	37.4501	78.599	40.672	51.3718
675	Pcdhb21	217.909	0.550247	0.231416	2.37774	0.017419	0.454604	183.158	284.496	173.303	139.263	203.059	160.958	242.604	126.503	163.703	151.647	215.488	203.971	251.322	308.105	420.359	255.527	202.148	236.754
676	Oasl2	83.3949	1.26125	0.529197	2.38333	0.0171566	0.454604	160.072	23.287	74.5894	56.2467	26.4194	35.7886	15.8652	43.7487	33.2069	38.5472	46.817	43.4338	105.21	107.113	442.425	68.7789	60.1195	119.441
677	Dnase1l2	138.621	-0.698953	0.294564	-2.37284	0.017652	0.454604	133.97	213.934	111.443	125.126	229.052	105.345	186.204	249.491	159.733	129.357	156.08	128.248	71.9119	111.334	129.664	128.475	46.883	78.9233
678	Cfap69	947.781	-0.647569	0.271581	-2.38444	0.017105	0.454604	667.452	1214.08	1298.72	1351.53	1772.65	778.778	983.635	922.156	533.802	994.391	1129.91	888.14	817.378	595.322	407.508	1111.4	667.637	925.567
679	Utp11l	868.65	-0.31345	0.131758	-2.37899	0.0173604	0.454604	1047.34	839.781	823.259	876.401	1191.6	882.417	843.209	1126.17	769.98	942.764	963.985	774.604	762.332	700.539	676.743	774.753	834.319	805.505
680	Nr3c2	4933.71	-0.604703	0.254575	-2.37534	0.0175327	0.454604	4530.39	3411.62	8010.77	5143.52	8652.08	7009.89	6351.08	5276.19	3383.92	4044.07	3317.12	5505.18	5957.99	3152.89	4611.96	3613.66	2861.4	3973.03
681	G630016G05Rik	55.8161	-1.33161	0.559521	-2.37991	0.0173169	0.454604	173.103	36.4112	33.1873	109.362	123.936	8.11154	51.3955	57.0244	76.5443	17.2622	75.3747	52.8013	18.3897	45.8153	44.1812	37.5694	29.2237	14.9978
682	TRPC2	52.1054	-1.76556	0.742377	-2.37825	0.017395	0.454604	42.471	132.919	78.2002	36.6576	177.661	40.4587	0	28.1578	60.344	95.8613	16.5369	77.651	9.25719	5.3929	11.8359	26.0572	48.2887	50.1467
683	Egfem1	12204.6	-0.750179	0.315676	-2.37642	0.0174816	0.454604	19902.3	18834.6	15837.7	11257	14309	13199.4	13854.9	8948.19	3291.16	17992	11024.6	15737.1	6763.85	9408.98	14954.9	5974.89	9991.03	8400.41
684	Coasy	359.682	-0.440507	0.185643	-2.37287	0.0176503	0.454604	430.013	377.56	355.676	532.828	404.466	349.402	402.539	319.042	487.416	299.059	370.125	342.823	409.015	292.233	312.661	290.615	307.366	191.436
685	Rnpc3	2049.73	-0.491977	0.207072	-2.37588	0.0175072	0.454604	2243.66	1790.06	3164.14	2348.45	2710.75	2624.58	2439.42	1990.66	1881.83	1317.01	1405.64	2396.17	1516.8	1656.58	2505.67	2120.95	1396.66	1386.05
686	Dennd5a	1697.92	-0.437386	0.18432	-2.37297	0.0176456	0.454604	1917.53	2085.42	1590.77	2227.83	2009.39	1639.12	1150.05	2582.49	1892.1	1788.03	1894.96	1312.81	1337.76	1564.55	1277.6	1370.34	1167.64	1754.1
687	Cftr	296.308	-0.958569	0.40282	-2.37964	0.0173294	0.454604	810.917	211.307	287.746	362.801	672.657	362.673	219.124	235.985	75.5367	181.903	190.665	341.433	100.572	389.017	182.031	288.412	116.182	304.582
688	Ccdc22	580.013	-0.484887	0.204059	-2.3762	0.0174918	0.454604	1010.49	650.277	524.361	683.794	676.937	558.434	519.885	741.534	737.369	405.417	477.939	521.697	577.696	578.642	487.06	515.679	414.254	358.763
689	Vmn2r88	53.495	1.69515	0.714713	2.3718	0.0177019	0.455378	19.6171	39.0388	7.28546	10.7062	12.1297	61.2102	70.7563	7.3122	41.4011	58.3593	26.6185	124.314	3.96452	179.76	58.7433	141.188	28.6082	71.8958
690	Fktn	1882.53	0.520017	0.219297	2.37129	0.017726	0.45549	694.507	1218.47	1406.17	1863.56	1956.78	1462.07	2444.02	2012.99	2251.76	2279.91	1502.46	2466.7	2703.67	1734.84	1984.73	1705.16	2214.08	1983.71
691	Gm14446	120.072	1.09465	0.462015	2.3693	0.0178218	0.45693	98.5707	140.836	56.8618	33.2682	13.5952	119.452	188.368	32.6198	106.946	95.4602	121.503	168.522	163.309	208.742	120.183	172.161	189.911	130.985
692	Tmie	61.7235	0.971455	0.410612	2.36587	0.0179876	0.457381	53.8526	14.9728	59.4168	43.0996	34.7757	61.0004	45.0768	81.8702	52.1685	43.6324	53.592	43.1178	170.167	38.5243	34.7664	125.476	84.1206	71.3923
693	Apoe	5350.6	-1.02134	0.431725	-2.36572	0.0179949	0.457381	4810.39	3788.87	3658.84	8774.24	9132.16	11287	5373.84	8139.68	8827.79	3291.46	2100.6	6703.26	1672.52	1564.5	1672.82	3606.49	4130.96	7775.42
694	Cast	209.833	-1.48103	0.625857	-2.3664	0.0179621	0.457381	88.9536	122.263	33.5602	556.722	1258.32	317.383	128.69	64.7894	74.3658	100.091	43.9426	160.836	255.9	188.612	91.3336	180.509	44.3776	66.3477
695	Teddm3	61.1802	-1.15436	0.487988	-2.36555	0.0180032	0.457381	128.182	35.054	92.4464	45.4453	89.4983	123.428	87.5944	72.9052	22.4005	43.3026	39.9261	90.1186	17.0694	16.3999	99.3212	32.8839	42.3281	22.9405
696	Pou6f1	1049.88	-0.467049	0.197494	-2.36487	0.0180363	0.457381	1275.92	1488.5	989.996	1370	1252.57	860.872	856.1	1439.7	781.754	1489.26	822.516	1032.68	723.883	1077.34	851.99	891.531	878.174	814.988
697	Ctrl	72.8597	-0.717216	0.303284	-2.36483	0.0180383	0.457381	93.3766	129.638	74.7773	76.6999	90.2124	92.8735	76.3035	96.7749	30.561	56.8173	82.0944	72.4932	51.203	38.5377	99.3782	56.7476	53.0585	39.9283
698	Ccser2	4850.01	-0.565295	0.238771	-2.36752	0.0179077	0.457381	7649.73	4882.94	7552.72	4879.17	7348.11	4929.32	3956.21	5266.86	2878.45	6415.24	2951.45	3420.09	4198.51	3086.98	4129.35	3498.64	3761.84	6494.53
699	Saal1	313.084	-0.60772	0.256765	-2.36683	0.0179411	0.457381	509.965	410.538	354.23	269.766	554.538	216.986	259.85	330.041	393.428	335.975	228.925	251.841	352.942	268.192	149.139	236.303	213.966	298.884
700	Enkd1	166.623	-0.411022	0.173598	-2.36766	0.017901	0.457381	206.732	193.567	203.996	224.736	184.189	152.582	138.515	184.421	183.973	182.812	154.002	108.607	117.97	140.66	126.356	167.271	171.609	157.224
701	Mmp25	32.6227	1.83594	0.776841	2.36334	0.018111	0.45766	8.997	14.2883	8.19973	15.6454	0	29.298	65.9042	3.91064	36.8441	38.8681	17.1287	74.8429	5.20693	69.1087	13.238	113.333	19.3095	53.0856
702	Gm17767	235.036	1.33067	0.562901	2.36394	0.0180816	0.45766	78.237	183.767	68.1017	121.849	9.93087	327.828	280.15	149.292	140.302	298.473	204.304	381.664	103.312	461.975	606.75	484.517	117.865	212.325
703	Gm26839	231.779	0.914485	0.387215	2.3617	0.0181914	0.458242	91.5297	170.386	166.496	153.541	255.222	213.566	186.738	243.807	126.562	233.238	103.683	236.439	253.924	159.316	233.161	729.573	129.743	485.1
704	Gpr1	147.284	0.749419	0.317323	2.36169	0.0181918	0.458242	136.316	80.0338	160.351	60.2926	98.0325	164.11	53.2707	122.417	99.9187	228.126	111.022	165.534	222.092	201.306	165.931	233.96	169.789	178.617
705	Rgs21	53.9473	2.0979	0.888544	2.36106	0.0182229	0.458522	41.9803	9.64581	6.74466	7.82631	4.00627	26.5491	38.8544	8.13404	28.6005	50.7634	109.367	223.162	4.89583	258.97	28.3569	105.527	14.8958	2.77159
706	Gm12339	81.1053	1.37848	0.584032	2.36029	0.0182608	0.458596	18.8142	20.8865	24.5992	55.1683	15.338	91.3792	171.123	42.2491	77.4703	125.885	83.1014	145.352	36.4536	221.135	17.6516	191.156	80.4319	41.7019
707	Vmn2r99	45.6338	1.52978	0.648221	2.35997	0.0182765	0.458596	23.2124	18.1863	4.50751	31.413	18.1326	33.2436	38.5613	8.17251	25.2232	102.277	44.8142	102.347	7.04104	156.245	43.55	80.7767	35.5495	48.1556
708	AC168977.1	48.0154	1.48546	0.629584	2.35943	0.0183028	0.458596	4.8835	44.2973	12.2388	14.7484	4.08694	62.0856	45.2152	24.5341	64.6975	81.3575	26.4841	82.5692	59.7468	120.026	38.6953	127.103	23.2134	28.2953
709	Lrrc1	287.878	-0.754695	0.31987	-2.35938	0.0183055	0.458596	678.328	184.502	224.508	365.402	449.941	266.421	139.774	299.721	364.22	259.77	302.283	366.757	196.306	330.389	164.455	236.361	203.521	149.137
710	Pebp4	383.137	1.27259	0.539998	2.35667	0.0184398	0.459457	85.1836	376.995	126.04	179.59	110.204	551.805	373.944	138.397	250.545	363.157	292.316	592.966	119.548	677.754	1277.5	894.63	187.647	298.256
711	Wdr5	1111.8	-0.320628	0.136041	-2.35685	0.0184305	0.459457	1249.85	1001.84	1363.32	1230.4	1335.75	1018.65	1025.55	1316.99	1040.15	1488.48	1169.91	1005.06	873.796	915.512	1028.45	832.131	1131.37	985.233
712	Gm11168	423.211	1.62597	0.690732	2.35398	0.0185737	0.4603	50.5498	218.548	147.644	284.301	8.42645	374.984	508.694	150.02	308.177	627.288	600.539	990.695	43.8114	1552.92	289.106	897.025	220.454	344.615
713	BC007180	529.38	0.60306	0.256149	2.35433	0.0185559	0.4603	255.453	633.037	521.552	356.005	274.756	504.267	509.975	665.473	310.374	396.748	586.693	649.197	758.504	636.765	852.505	555.925	571.708	489.91
714	Suv420h1	2570.45	-0.437389	0.185747	-2.35475	0.018535	0.4603	2611.51	1994.91	4211.31	2557.48	4224.63	2689.32	2634.07	1863.36	2709.75	2514.08	2149.89	2607.71	2226.64	1873.42	2294.04	2062.55	2516.16	2527.19
715	Treml4	53.6908	2.05344	0.872931	2.35236	0.0186549	0.461814	13.2366	17.5972	3.22655	9.04799	0	98.5168	42.0502	3.09242	35.9654	35.3572	13.6058	123.575	11.9909	185.529	57.6153	134.072	62.3752	119.58
716	Bzw1	2048.33	0.326491	0.138837	2.35161	0.0186922	0.462239	2365.54	1844.83	1666.32	1744.45	2014.89	1873.53	1724.27	1606.2	2117.3	1763.42	2009.07	1711.11	2777.44	2247.31	2286.38	1784.57	3024.87	2308.52
717	Rpl7	450.894	0.448788	0.190899	2.35092	0.0187273	0.462324	299.865	524.715	348.029	325.406	312.823	447.762	508.185	495.293	565.717	311.486	465.623	436.195	701.069	447.963	538.908	435.62	476.976	474.45
718	Aco1	1018.71	-0.458669	0.195116	-2.35075	0.0187358	0.462324	1653.6	696.487	1111.6	1068.91	1637.16	1085.01	909.799	851.308	1186.66	862.479	1084.22	916.197	1036.04	926.434	845.999	825.558	953.765	685.473
719	Nup85	1518.48	-0.299922	0.127614	-2.35024	0.0187614	0.462461	1736.67	1658.3	1557.19	1555.84	1952.74	1467.04	1304.91	1645.35	1695.62	1882.77	1505.54	1302.51	1316.48	1367.64	1060.97	1422.32	1336.56	1564.18
720	Zfp74	590.212	0.393567	0.167494	2.34974	0.0187864	0.462579	441.356	528.4	475.492	505.168	515.356	415.981	887.658	729.889	689.422	634.695	506.664	505.879	595.013	801.585	613.624	747.613	529.594	500.426
721	Tspyl5	746.36	0.555375	0.236461	2.3487	0.0188393	0.463387	748.098	400.864	713.794	732.696	317.447	673.618	759.917	547.951	867.024	597.211	970.162	834.367	1131.56	865.376	583.657	833.676	1027.45	829.608
722	Ccdc172	46.288	1.78553	0.760463	2.34795	0.0188773	0.463825	5.61113	38.6459	13.1821	12.0017	0	54.2355	67.4348	14.0888	15.4787	77.0082	26.4465	77.1939	10.8442	134.657	39.7287	86.6303	26.6628	133.334
723	Xylt2	1028.6	-0.559493	0.238365	-2.34722	0.0189143	0.464239	2119.77	933.21	1442.5	1399.47	1089.13	900.067	726.725	725.157	766.476	1200.57	998.392	862.963	981.76	902.162	549.879	1005.54	1203.7	707.418
724	Rnf215	905.421	-0.299691	0.127734	-2.34622	0.0189649	0.464985	983.306	929.615	1152.33	1035.35	898.589	877.536	1023.91	937.543	898.235	742.152	971.04	1074.87	916.502	707.062	688.965	898.911	879.688	681.977
725	Upk3b	28.7144	1.91395	0.817191	2.3421	0.0191755	0.466663	4.08911	6.59303	5.12597	21.4164	7.65523	18.7709	45.7281	7.03453	30.0606	54.5827	11.9825	62.9191	0	71.6482	14.3421	99.7108	9.66443	45.535
726	Nme5	569.546	0.423145	0.180643	2.34245	0.0191578	0.466663	528.431	453.052	635.028	458.619	449.731	421.832	505.898	648.833	483.49	609.776	576.472	524.134	727.353	646.963	429.774	489.314	846.206	816.927
727	Amn	68.2226	-1.42622	0.608766	-2.34281	0.019139	0.466663	308.946	96.1972	45.0585	79.032	109.261	47.8202	42.4452	57.4879	5.6234	138.074	27.305	14.6207	24.8446	34.4164	34.1377	48.6011	77.8396	36.2948
728	Tnfrsf26	59.9706	1.69652	0.725211	2.33935	0.0193176	0.467367	27.0114	39.1641	21.3774	30.77	0	39.713	96.0663	14.9554	30.0621	73.7455	27.5418	169.674	14.0275	176.892	42.183	187.483	31.6923	57.112
729	Dbpht2	1770.27	0.750211	0.320932	2.3376	0.0194081	0.467367	849.299	1030.74	2174.94	1153.38	1998.65	947.383	1649.08	1202.09	1272.8	3313.68	1059.01	1498.67	1712.63	1844.61	2297.4	1842.13	2013.38	4005.02
730	4933430I17Rik	61.4953	1.11947	0.478943	2.33737	0.0194201	0.467367	105.157	18.469	36.6238	36.6577	10.6173	48.4604	82.2507	38.3258	31.5899	56.2231	23.8031	72.9011	72.2204	129.822	41.3497	115.593	110.484	76.3688
731	Kcnmb2	1496.14	0.647632	0.277132	2.33691	0.0194437	0.467367	1154.33	908.769	1646.89	934.99	939.31	2019.09	687.822	997.459	1212.4	1051.21	1855.79	1608.59	2902.07	1485.49	1902.03	1395.3	2488.32	1740.67
732	Angptl4	57.453	-1.22825	0.524816	-2.34034	0.0192662	0.467367	32.1815	50.2697	25.9239	80.3346	119.483	138.489	71.5362	93.3084	72.2223	36.2458	17.347	105.838	19.6963	25.7437	26.0453	27.7703	78.57	13.15
733	Slc14a1	110.032	-1.086	0.464329	-2.33886	0.0193426	0.467367	83.9069	118.552	62.2942	129.942	265.227	218.232	78.373	136.271	131.761	95.9005	21.5952	223.769	35.741	43.6388	55.903	82.4702	113.502	83.4996
734	Cx3cr1	328.053	-0.757072	0.323974	-2.33683	0.0194482	0.467367	362.147	329.227	246.235	530.908	444.19	509.523	290.715	405.724	312.114	343.815	132.908	561.009	119.844	155.126	356.873	246.591	322.298	235.71
735	Fam114a2	1214.72	-0.350673	0.150037	-2.33725	0.0194263	0.467367	1881.9	1257.71	1239.66	1237.31	1378.69	1211.4	1123.77	1275.8	1237.07	1339.43	1275.91	969.268	1206.68	826.891	907.399	1263.49	1048.57	1184.06
736	Sepsecs	607.098	-0.324777	0.13898	-2.33687	0.0194461	0.467367	807.456	822.525	722.747	556.72	551.751	743.531	578.205	664.257	521.163	560.392	491.994	552.876	593.198	564.837	678.366	505.355	496.624	515.77
737	Gm16004	59.6946	1.59404	0.682533	2.33547	0.0195187	0.468571	31.0852	36.2783	2.04987	32.1113	5.47907	43.3388	125.41	30.5169	42.124	127.745	40.2704	103.047	5.20783	153.278	62.8835	128.341	25.734	79.6035
738	Clec4b2	26.9767	2.22755	0.954878	2.33281	0.0196581	0.470935	2.16605	12.6137	6.33275	12.3551	1.93405	28.9527	26.2677	1.38117	14.6054	15.5231	15.1237	36.382	0	62.1035	162.579	74.7199	4.73277	7.80767
739	Ptprv	48.9719	1.39456	0.598359	2.33063	0.0197727	0.473187	20.4321	33.41	41.5753	39.0102	18.4758	17.2246	53.9594	112.861	5.88384	3.47314	30.8457	57.4053	53.531	100.82	77.0192	67.6761	51.1513	96.7405
740	Hoxc5	36.7359	2.10837	0.905138	2.32934	0.019841	0.473343	10.8168	29.6229	2.93789	10.5066	0.785281	30.217	25.8945	13.4578	78.7873	32.5044	13.5081	31.0921	1.06628	36.0129	17.3926	51.8553	6.14695	268.642
741	Gm11846	38.6897	2.17319	0.932957	2.32936	0.0198399	0.473343	8.18007	24.1847	1.02491	20.5838	0	32.7972	27.6324	2.34735	46.6353	29.6208	31.7007	80.2661	2.97581	172.121	41.9213	150.184	12.867	11.3719
742	Ercc6l2	1092.95	-0.516219	0.221604	-2.32947	0.0198341	0.473343	1321.59	1121.37	1563.14	862.081	1555.53	1120.36	1484.08	1472.56	1378.59	1091.45	679.379	749.71	1007.32	935.081	946.733	969.875	723.435	690.81
743	Bmx	54.6037	1.9492	0.83722	2.32818	0.0199023	0.473495	19.3376	53.5869	13.5391	2.28976	0	24.1809	67.2395	38.097	23.0124	86.5606	39.319	176.927	4.13812	138.884	55.9925	168.188	9.69061	61.8843
744	Dapl1	105.31	2.16139	0.928164	2.32867	0.0198765	0.473495	9.72747	60.1309	13.8147	35.9064	0	67.8187	86.8014	27.908	55.448	94.6568	40.7458	546.913	1.76934	142.456	55.1027	184.037	28.9142	443.437
745	Eme1	63.7711	1.73707	0.746671	2.32642	0.0199963	0.474586	11.3747	56.1536	17.104	37.0941	0	41.3219	33.8039	13.461	37.3355	208.146	40.9373	107.025	37.7747	117.869	75.9166	243.113	27.7306	41.7194
746	Lrp5	124.114	1.4866	0.639354	2.32517	0.020063	0.47519	27.2336	112.039	112.038	90.485	11.9144	62.8574	109.025	105.788	81.5751	149.645	59.9652	144.44	3.53832	239.753	444.486	233.747	142.051	103.462
747	Cabp4	25.5688	-0.992736	0.427155	-2.32406	0.020122	0.475553	24.6409	45.9247	20.9239	24.8168	36.1446	70.4705	17.5698	23.5518	22.6444	30.5725	5.8235	27.4126	23.8546	21.9893	21.445	19.9123	11.4788	11.063
748	Wasf1	3987.64	0.638701	0.274963	2.32286	0.0201869	0.476162	1878.59	3223.21	4090.96	3924.19	1587.96	3480.88	4766.38	2621.91	4314.32	3520.91	6478.22	3576.59	7232	4286.98	3051.75	4911.92	4906.79	3923.89
749	Gm1305	78.2608	1.54632	0.666869	2.31877	0.0204075	0.477066	12.5559	28.419	41.7247	30.5966	4.42628	77.5901	308.071	29.0261	55.7159	56.074	41.5305	155.975	56.2114	163.406	68.624	213.975	25.9857	38.7878
750	Crispld1	278.349	0.64363	0.277351	2.32063	0.0203068	0.477066	252.449	226.177	261.323	141.264	300.751	190.275	437.984	164.179	255.704	202.44	198.281	244.186	270.707	511.565	459.407	348.641	203.576	341.367
751	Inpp5j	1252.74	-0.548902	0.236709	-2.31889	0.0204009	0.477066	1191.06	967.133	1516.74	2092.25	1290.4	1377.24	1521.81	1299.68	2310.15	1163.57	1120.55	934.063	1114.18	877.773	1166.8	869.427	1093.76	642.731
752	Ankrd37	320.76	-0.561393	0.242017	-2.31965	0.02036	0.477066	475.336	311.428	458.899	426.246	201.154	309.19	459.566	267.646	350.412	309.948	469.812	255.031	188.045	279.471	281.873	287.704	272.114	169.808
753	Pbxip1	245.093	-0.821786	0.354338	-2.31922	0.0203833	0.477066	215.521	280.406	185.411	309.285	457.094	436.275	211.288	331.705	396.816	144.809	96.5239	280.207	82.7161	169.772	165.724	147.674	211.864	288.576
754	Acsl6	2884.18	-0.446684	0.192645	-2.31869	0.0204119	0.477066	5018.55	2103.96	2860.92	3262.12	4045.53	3566.54	2393.94	2491.36	3267.97	2569.96	2385.9	2645.98	3037.12	2405.72	1792.23	2402.78	3051.26	2613.4
755	1600002H07Rik	231.546	-0.629518	0.271333	-2.32009	0.020336	0.477066	527.277	317.103	220.205	255.64	223.259	210.177	185.103	330.041	259.965	195.886	177.178	130.055	141.756	227.291	212.427	154.355	182.989	217.117
756	Spry2	218.71	0.76069	0.328864	2.31309	0.0207179	0.479306	152.398	104.901	139.319	206.484	125.562	167.322	198.836	246.258	341.256	322.554	201.547	208.837	105.238	316.674	182.367	138.899	262.619	515.712
757	Snrnp25	215.372	0.411919	0.177889	2.31559	0.0205807	0.479306	186.203	174.833	200.014	168.134	210.747	169.445	248.402	258.304	216.723	186.091	217.105	162.039	288.115	235.221	233.79	161.31	231.486	328.742
758	Kcna1	456.24	0.536707	0.231692	2.31647	0.0205326	0.479306	367.613	346.393	358.665	386.135	335.233	358.879	549.176	297.33	705.984	466.652	359.329	559.142	599.019	632.798	757.668	385.652	403.377	343.269
759	Cyp2d22	98.4979	-0.915583	0.395882	-2.31277	0.0207353	0.479306	59.7183	53.249	54.3222	173.049	93.0989	226.807	151.182	143.629	177.88	64.949	69.9411	154.904	47.7572	51.3736	63.9413	78.0516	66.4518	42.6573
760	Smim6	28.6987	-1.10994	0.479763	-2.31351	0.0206946	0.479306	37.5583	52.5256	14.4578	27.1243	50.0505	19.9704	33.0452	48.3069	23.1968	60.6596	27.2015	27.5196	10.4625	23.6596	16.6087	2.57019	11.1645	30.4943
761	Epha8	138.182	-1.16629	0.504127	-2.31348	0.0206961	0.479306	446.184	120.051	85.1365	206.809	81.6387	105.531	42.1222	142.1	329.269	131.761	128.028	201.603	43.22	79.8037	60.1691	83.8463	166.85	33.1511
762	Bglap3	289.698	-2.49972	1.07932	-2.31603	0.0205568	0.479306	950.313	1881.37	58.1273	258.768	273.187	36.7708	94.6203	38.7854	20.7349	627.703	11.1749	351.813	10.183	142.766	26.6664	5.63839	378.433	47.4997
763	Prdm11	640.309	-0.76787	0.331722	-2.3148	0.0206237	0.479306	654.412	1255.86	761.028	494.289	1137.63	776.732	365.042	849.76	200.344	822.154	677.859	544.947	542.747	296.149	326.031	569.484	684.291	566.8
764	Lrp3	730.169	-0.439024	0.18969	-2.31443	0.0206441	0.479306	994.285	942.024	668.655	639.189	988.473	695.661	602.704	1173.57	654.955	789.692	741.933	617.198	638.727	643.809	673.438	495.482	526.228	657.024
765	Katnb1	1144.39	-0.282705	0.122204	-2.31338	0.0207018	0.479306	1461.7	1131.32	1307.83	1291.17	1352.98	1123.24	1127.58	1112.82	1234.65	879.852	1309.96	964.381	1109.32	944.9	1151.82	1054.9	1136.1	904.486
766	Heph	122.276	-1.18733	0.513632	-2.31164	0.0207973	0.479882	134.904	75.4894	31.8987	130.053	328.697	302.816	161.58	88.2897	188.087	101.626	20.572	200.748	50.6764	75.3998	58.4354	76.7339	111.817	63.1455
767	Abca1	608.098	-0.637376	0.275738	-2.31153	0.0208036	0.479882	506.853	534.026	456.744	981.366	905.591	869.509	520.339	506.03	1252.51	482.982	510.932	684.836	457.891	503.305	436.93	534.67	510.613	290.634
768	Ubash3a	72.54	1.73481	0.750638	2.31111	0.0208267	0.479933	14.9666	71.7429	35.8002	15.0647	0	66.2444	112.254	9.76073	46.916	50.0381	45.6019	165.984	59.5471	221.513	77.0685	236.181	27.6452	49.3906
769	1700001L19Rik	259.759	0.617126	0.267219	2.30944	0.0209191	0.48058	251.2	185.457	169.929	237.647	221.159	174.107	221.919	434.61	115.605	257.104	251.091	253.121	307.468	253.225	307.679	231.354	500.478	302.511
770	4931406G06Rik	68.0711	0.656589	0.284396	2.30872	0.0209593	0.48058	29.0472	73.0689	49.2149	61.1404	49.593	77.6531	42.9659	55.2817	70.0873	58.3603	76.5211	54.4657	94.7709	115.873	125.135	66.0263	58.7217	67.3516
771	Gm9929	256.825	0.492634	0.21343	2.30817	0.0209895	0.480794	199.308	175.505	210.043	227.28	217.244	248.858	295.363	278.633	274.124	304.936	193.655	187.233	165.468	256.344	414.487	284.868	370.954	318.553
772	Arfrp1	2502.2	-0.297962	0.129135	-2.30737	0.0210344	0.480863	2875.49	2402.32	2752.73	2545.05	3573.85	2489.58	2500.39	2633.59	2137.48	3123.99	2286.88	2183.87	2251.21	1938.98	2398.78	2239.31	2180.56	2525.48
773	Tnfsf18	65.5832	1.52018	0.659247	2.30594	0.0211141	0.481252	44.9843	15.3861	9.22613	36.2392	7.66	78.5666	92.5043	46.9136	50.3666	64.7717	29.9665	151.872	8.18201	197.32	58.4723	158.427	24.6872	104.951
774	Mif4gd	182.44	-0.821706	0.356324	-2.30607	0.0211069	0.481252	307.701	234.94	124.87	296.738	165.348	151.529	148.847	187.437	526.471	145.753	141.056	127.99	105.077	106.6	177.511	109.004	113.403	113.654
775	Fam175a	483.823	-0.463039	0.200785	-2.30614	0.0211029	0.481252	677.007	450.474	548.07	408.126	626.529	571.882	446.13	620.118	441.677	468.513	565.989	502.78	533.261	413.528	216.74	420.353	353.468	444.168
776	Izumo4	233.62	-0.625987	0.271558	-2.30517	0.0211572	0.481756	219.492	258.292	261.73	289.031	393.815	205.889	353.871	333.429	135.894	264.17	277.421	160.75	224.31	101.231	230.91	163.33	178.841	152.757
777	Eif2ak4	1609.53	-0.453635	0.196869	-2.30425	0.0212088	0.482454	1359.48	1232.92	2367.72	1924.79	2599.78	2121.19	1602.29	1575.36	1356.51	1289.81	1444.81	1626.12	1439.35	942.675	1863.33	1349.29	1526.74	1349.45
778	Atp6v0a4	291.764	1.48325	0.644516	2.30134	0.0213722	0.483014	49.1268	177.433	42.3156	172.952	29.8235	86.2688	1052.57	144.992	383.683	669.439	368.472	509.171	35.9531	414.876	107.664	826.29	128.566	52.164
779	1700066N21Rik	51.6131	1.59384	0.692273	2.30233	0.0213165	0.483014	11.4526	51.6705	7.17442	9.05678	10.9595	58.5598	40.3847	33.6492	39.8697	91.6463	35.1318	91.1142	2.23197	154.529	36.4061	143.356	60.0402	51.8019
780	Crk	2564.23	0.379025	0.164792	2.30001	0.0214474	0.483014	2012.37	2128.23	2359.78	2946.25	1742.95	1980.5	2652.65	2345.29	3483.41	2312.13	2695.83	2367.59	3491.21	2768	2440.5	2121.55	3314.18	2993.72
781	Plekha4	121.412	0.977474	0.425018	2.29984	0.0214572	0.483014	25.2575	102.888	87.0322	86.6027	94.0784	100.612	121.02	110.217	111.036	58.9464	133.087	170.605	71.7836	197.616	159.676	383.454	111.762	59.7498
782	Noxred1	185.655	-1.03924	0.4516	-2.30123	0.0213785	0.483014	68.1909	318.36	310.518	214.706	213.17	397.549	147.764	261.669	53.243	190.533	290.645	134.406	46.5271	162.066	152.285	169.197	47.0404	163.924
783	Usp20	3213.3	-0.370792	0.161067	-2.3021	0.0213294	0.483014	3198.14	3450.85	4155.37	3489.14	4533.28	3524.16	2527.67	3406.66	2305.34	3537.59	3875.91	2552.59	3337	2097.15	2990.35	3126.12	2957.47	2774.6
784	Exoc1	2107.07	-0.321822	0.139852	-2.30117	0.0213822	0.483014	2686.05	1870.79	2653.85	2048.41	2678.16	2046.7	1982.44	2827.33	1713.23	2233.05	1927.77	2071.46	1892.68	1831.76	1883	1698.29	1800.32	2081.93
785	Abcd1	349.167	-0.420941	0.182859	-2.302	0.0213354	0.483014	363.842	404.633	454.9	428.578	392.097	367.603	252.02	420.484	307.03	279.585	364.396	450.328	374.715	246.77	385.132	279.366	292.08	221.442
786	Shd	306.887	-0.729862	0.317249	-2.3006	0.0214145	0.483014	786.322	445.103	299.095	295.604	243.918	267.558	266.358	290.564	484.796	249.414	196.637	288.85	194.027	357.316	318.874	161.014	188.229	190.291
787	Vcam1	130.103	-1.16136	0.505282	-2.29844	0.0215367	0.48345	54.2973	136.492	81.6202	154.36	76.7746	509.796	270.793	123.728	140.981	61.1016	55.8716	223.541	52.0398	59.9136	110.547	74.6031	56.9722	98.4257
788	Lcp1	490.934	-0.848265	0.369033	-2.29862	0.0215266	0.48345	689.259	633.968	385.602	776.711	637.245	862.884	230.508	742.288	594.336	232.529	182.121	652.192	281.44	231.558	474.337	303.303	674.977	251.551
789	Clk3	672.408	-0.577521	0.251286	-2.29826	0.0215469	0.48345	1447.2	830.594	863.702	775.775	679.187	497.999	411.239	783.875	683.605	670.684	550.777	493.686	670.814	487.038	450.11	382.082	732.577	692.407
790	F9	48.402	1.92692	0.839061	2.29651	0.0216465	0.484681	0	72.0939	13.0425	6.44783	2.1448	18.3475	78.0281	16.8485	19.1419	18.1208	57.0243	145.092	17.477	167.26	89.6297	85.536	37.7898	27.2127
791	Lef1	697.545	-2.29459	0.999303	-2.29619	0.021665	0.484681	6222.24	487.4	86.9276	356.94	357.577	204.528	217.49	316.519	343.079	1627.37	27.5771	732.58	31.8627	196.633	46.3808	148.236	896.813	255.662
792	Uba7	40.2897	1.23486	0.537979	2.29537	0.0217122	0.484793	29.7682	25.1383	14.8149	27.5094	11.381	20.5333	80.9023	30.2829	18.1725	7.96605	75.3334	79.0769	99.3853	39.6412	64.5754	51.5681	33.0151	16.1498
793	Myrf	49.8075	0.914363	0.39832	2.29555	0.0217016	0.484793	42.4448	65.6321	16.9154	30.3238	18.7698	30.968	36.9156	96.7563	47.9083	51.202	38.8863	30.664	37.1879	52.5103	84.7204	107.391	45.9309	61.4074
794	Stra6l	96.4274	1.73062	0.754102	2.29494	0.0217368	0.484873	14.9456	27.3167	41.9151	90.3874	3.20449	83.606	111.956	8.03073	141.782	120.864	39.8026	178.732	2.17977	245.266	142.17	291.911	106.771	84.8522
795	Vmn2r71	61.3753	1.69848	0.741656	2.29011	0.0220148	0.489175	27.8134	34.0802	5.12461	32.1107	4.38364	62.0754	54.2012	24.2582	63.9408	58.3197	49.6977	150.773	0.743986	183.427	61.7801	180.221	46.1036	65.7014
796	Atic	208.195	0.527332	0.230346	2.2893	0.0220618	0.489274	127.078	203.154	204.063	156.868	87.1426	184.191	304.859	227.465	136.385	230.656	251.187	248.898	187.58	235.049	287.188	232.609	229.539	213.592
797	B230369F24Rik	403.842	0.669554	0.292921	2.28578	0.0222669	0.489366	196.286	242.715	329.232	310.816	254.177	418.011	307.698	313.088	664.884	627.813	350.537	462.542	277.064	328.135	351.36	425.4	619.44	789.95
798	Srr	2290.26	0.41556	0.181636	2.28787	0.0221449	0.489366	1221.44	1699.45	2137.29	1869.04	2633.29	2332.94	2620.81	2285.52	1829.33	2446.57	2333.67	1958.92	2860.39	2151.7	2781.41	2213.76	2435.74	3413.39
799	Mgmt	479.842	1.0255	0.448881	2.28457	0.0223381	0.489366	523.788	184.555	140.943	239.278	119.943	516.576	776.102	268.815	305.341	843.409	415.264	798.018	229.429	893.54	401.346	711.45	284.612	984.75
800	RP23-227A12.5	579.918	1.22317	0.536162	2.28134	0.0225282	0.489366	159.342	374.515	182.958	227.37	158.556	631.883	571.557	303.608	584.123	1396.11	263.458	1533.98	97.6252	1104.44	394.719	1265.26	788.072	400.94
801	Drd3	188.528	1.58662	0.696456	2.27813	0.0227188	0.489366	40.3473	137.287	32.6782	132.715	4.85317	230.278	225.898	47.8212	93.2739	184.471	114.593	410.205	36.3104	409.468	163.171	543.381	80.7126	506.034
802	Olfr816	58.2733	1.96072	0.857952	2.28535	0.0222921	0.489366	27.4617	19.6582	17.598	26.7694	0	44.7514	66.3314	1.32022	45.7487	78.5617	34.7095	154.736	1.268	181.746	37.7715	155.019	41.1477	114.322
803	Gm16157	47.3954	1.83627	0.803521	2.28528	0.0222964	0.489366	4.74981	32.9752	8.93005	25.5102	0	37.4569	65.8662	17.0994	32.7414	84.1855	24.8602	127.048	6.47942	141.113	16.0176	157.31	21.8181	48.9572
804	Tfpi	115.135	0.740566	0.325126	2.27778	0.0227394	0.489366	73.3411	76.1268	55.2306	64.1286	203.952	69.5422	130.866	128.742	82.7927	66.8035	97.4628	145.402	117.95	147.706	213.008	172.747	90.1609	136.462
805	Rnf17	427.619	0.827464	0.36356	2.276	0.0228457	0.489366	396.898	109.408	311.952	187.135	577.763	411.373	481.219	326.597	359.528	216.694	207.967	587.456	492.584	535.656	752.071	709.253	300.448	733.142
806	BC021891	258.664	0.713535	0.312636	2.28232	0.0224707	0.489366	116.303	288.899	308.977	189.825	166.877	126.399	297.172	193.092	157.73	381.343	175.064	300.545	220.464	430.43	295.585	381.003	430.904	195.345
807	Gcnt3	25.1056	1.96727	0.86255	2.28076	0.0225628	0.489366	8.51149	1.42921	12.0101	7.50666	11.3601	21.4994	31.8818	0	40.0555	22.8588	4.44988	45.164	3.86996	64.8983	19.2907	120.953	9.79722	26.3652
808	Cryab	117.188	0.738999	0.324213	2.27936	0.0226454	0.489366	75.3051	66.6822	90.7463	67.6507	105.079	90.5677	94.9678	162.041	225.435	113.806	116.008	71.1207	173.511	104.464	139.899	68.2298	101.842	242.034
809	Cacng3	3676.64	0.458274	0.201386	2.2756	0.0228699	0.489366	3936.5	3922.08	3431.48	3381.42	2469.69	2235.88	3443.45	2446.98	2710.01	3714.89	5339.7	2525.93	4769.29	3865.9	4601.82	4489.09	4335.22	4560.17
810	Rbm24	401.956	0.587408	0.257545	2.2808	0.0225602	0.489366	244.222	524.509	377.266	279.49	234.764	237.976	447.961	422.409	269.539	496.586	471.524	375.291	364.381	742.776	601.372	385.136	341.12	418.879
811	Gm17215	81.3118	1.95977	0.86056	2.27732	0.0227671	0.489366	8.01662	48.066	19.3158	25.448	6.60851	42.3832	48.0706	13.5669	245.305	297.936	20.0229	102.211	6.73004	413.584	35.7608	101.895	15.3577	13.3351
812	Gm12784	38.2077	2.36977	1.03845	2.28203	0.0224876	0.489366	2.79417	19.526	3.50099	5.06249	1.49705	28.0091	21.7824	2.1381	4.62467	186.77	4.09712	40.0152	294.901	21.458	10.5514	27.9827	4.39542	8.63246
813	Retsat	265.511	-0.737515	0.322431	-2.28736	0.0221749	0.489366	261.989	116.127	223.856	451.201	508.51	417.038	263.099	258.144	313.017	172.604	213.277	395.673	148.111	155.668	174.898	194.3	317.535	194.157
814	Noxo1	39.5394	-1.07615	0.47291	-2.27558	0.022871	0.489366	37.1994	49.6436	61.8316	38.7986	86.8757	37.6124	29.2381	51.8274	38.5718	34.8709	15.4326	81.067	31.709	6.19599	13.8905	41.5299	38.6413	16.7735
815	Cdk1	25.9149	-1.75082	0.766679	-2.28364	0.0223929	0.489366	88.8937	64.5329	2.20673	14.8661	15.1124	22.7038	28.4295	58.9919	34.0679	6.17669	3.8723	59.2167	21.4579	5.13997	14.0073	7.64347	11.7187	7.43027
816	Cpsf3l	1882.37	-0.347387	0.152254	-2.28163	0.0225114	0.489366	2304.31	1530.29	1980.73	2016.29	2724.91	2046.86	2057.89	2381.76	1669.06	2000.62	1716.95	1546.3	1691.35	1277.72	1783.71	1769.66	1664.13	1720.14
817	Fbxl12os	197.458	-0.918949	0.403852	-2.27546	0.0228783	0.489366	163.853	547.945	120.431	185.114	146.375	458.5	340.749	116.81	221.846	108.899	156.506	133.178	233.343	133.748	129.627	105.459	91.088	160.774
818	Efna1	288.608	-0.833254	0.365069	-2.28246	0.0224623	0.489366	716.438	337.619	179.548	337.347	408.008	283.996	178.605	233.489	381.529	261.394	169.348	437.154	164.902	187.979	183.871	137.926	456.536	139.26
819	Mir99ahg	6403.25	-0.628474	0.275547	-2.28082	0.022559	0.489366	8352.65	5057.97	11000.2	6399.53	10315.4	7561	8264.48	3679.83	5413.08	3731.76	3849.15	10141.3	6605.1	5032.62	5082.8	6438.64	3901.31	4431.56
820	Rhebl1	185.302	-0.549809	0.24165	-2.27523	0.0228923	0.489366	215.559	285.461	172.171	200.019	326.912	124.179	188.594	167.648	251.035	171.118	169.626	160.644	121.675	204.594	132.911	125.334	123.609	194.351
821	Zfyve27	3882.7	-0.314204	0.138105	-2.27512	0.022899	0.489366	3949.54	5224.71	4815.4	4530.96	4336.46	3792.78	3730.61	3528.05	2646.4	4321.32	4189.38	3390.11	3642.05	2988.35	4278.65	3489.26	3829.15	3205.48
822	Arhgap5	1139.24	-0.607127	0.265868	-2.28357	0.0223969	0.489366	1905.34	810.205	1747.52	1600.23	1987.17	1187.62	787.757	1199.26	912.659	652.751	521.688	1126.01	872.469	772.966	802.639	1454.01	789.422	1376.53
823	Pard3b	2583.45	-0.912221	0.399417	-2.28388	0.0223787	0.489366	6701.21	2155.81	4351.53	2982.3	2154.01	3028.46	2271.74	3533.69	1567.92	3314.95	810.017	2264.01	3706.23	980.77	1864.76	1707.26	732.658	2374.73
824	Gpc6	4945.25	-0.845612	0.369744	-2.28702	0.0221945	0.489366	9603.01	15484.4	5549.25	3958.35	3022.23	5575.32	5372.41	4533.24	2254.12	2038.02	3651.62	3936.99	3625.77	6393.43	5539.09	3062.66	2350.75	3063.83
825	1810032O08Rik	159.622	-0.517467	0.22683	-2.2813	0.0225305	0.489366	184.405	196.791	221.314	194.028	244.579	133.124	124.336	214.663	101.724	166.576	170.649	99.9481	129.701	163.828	129.868	173.611	106.695	117.357
826	Parp4	332.86	1.24827	0.548918	2.27406	0.0229626	0.489884	142.897	110.488	143.763	145.682	230.836	202.425	180.776	401.009	1307.38	347.982	56.7319	405.188	58.8729	709.63	334.979	611.37	317.516	283.955
827	Coro7	1694	-0.398171	0.175201	-2.27265	0.0230473	0.49035	1826.42	2329.61	1992.55	1987.63	1913.45	1772.79	1745.95	1388.14	1367.95	1810.64	2085.29	1300.17	1329.19	1227.05	2318.23	1497.33	1327.54	1272.16
828	Gm3373	57.4825	-1.9324	0.850053	-2.27327	0.02301	0.49035	268.492	216.798	70.3093	8.18765	4.61537	36.5657	35.3873	139.271	38.2922	0	14.7338	44.1894	35.0012	26.1182	20.7968	22.6029	30.7297	22.5936
829	Olfr539	63.1551	1.2591	0.554209	2.27189	0.023093	0.490844	23.7967	64.8206	44.3274	14.2447	27.5547	50.6793	148.391	87.3366	19.5124	51.6679	18.1839	41.7927	15.2079	125.097	83.2752	64.4208	129.817	126.667
830	Nr1h2	433.047	-0.618822	0.272535	-2.27062	0.0231701	0.492029	848.981	525.732	355.196	400.043	623.252	267.52	330.137	547.548	640.538	607.559	389.312	290.799	296.126	377.889	328.064	283.515	293.802	388.828
831	Cutal	103.262	1.64874	0.726921	2.26812	0.023322	0.493242	14.3589	92.5396	43.2779	49.2899	0	88.5856	131.103	43.6335	111.349	119.646	56.9369	201.764	9.02737	261.09	214.441	226.433	56.9109	138.326
832	Matn4	85.0806	-1.24775	0.550177	-2.26791	0.0233345	0.493242	282.925	61.1853	37.3156	99.3602	61.2889	174.682	127.619	56.0991	92.4041	96.2701	29.5401	109.761	29.8843	11.7045	62.4107	111.954	67.3377	19.7106
833	Gm7361	37.3978	-1.13286	0.499406	-2.26841	0.0233041	0.493242	30.0216	13.0448	25.7132	92.9449	113.718	48.0406	25.2954	36.4804	35.6498	31.9396	38.7431	34.4462	40.0688	21.1006	20.2618	42.5021	16.3424	6.84743
834	Atad2b	1869.68	-0.342725	0.151068	-2.26867	0.0232882	0.493242	2141.14	2009.03	2185.33	2114.75	2299.52	1600.88	1940.5	1958.1	2291.98	1901.54	1314.44	2157.46	1320.25	1655.31	1731.25	1773.5	1328.1	1931.23
835	D3Ertd751e	481.713	-0.68912	0.303917	-2.26746	0.0233621	0.493372	959.06	398.878	946.222	296.305	664.167	507.825	349.87	654.419	253.554	546.137	318.455	436.159	278.114	479.131	518.8	314.074	383.274	366.394
836	Gpnmb	136.229	1.05424	0.466139	2.26165	0.0237191	0.493599	19.5695	42.3093	37.2916	82.0147	228.701	118.628	190.587	82.1028	128.521	79.3514	174.087	182.05	220.186	126.232	111.502	190.81	290.707	147.464
837	Gm12724	80.28	1.57496	0.69656	2.26106	0.0237555	0.493599	34.3574	47.2718	10.2493	33.758	7.67076	103.075	132.849	12.5198	57.9208	77.7578	45.4115	177.891	9.6717	231.173	72.8124	253.952	48.2508	88.4478
838	Insig1	461.305	0.636266	0.281234	2.26241	0.0236721	0.493599	276.785	351.103	292.192	462.55	307.831	473.122	545.596	208.165	610.997	388.395	550.388	477.297	835.213	465.469	514.937	376.458	808.119	358.867
839	Mfsd1	903.17	0.353785	0.156491	2.26074	0.0237755	0.493599	870.306	605.009	912.123	800.652	780.151	945.718	899.839	804.732	748.995	730.335	976.153	905.508	1278.1	943.998	835.166	904.022	1366.8	949.451
840	Trim30c	74.4606	1.8632	0.82255	2.26516	0.0235031	0.493599	13.0876	58.2574	12.3002	32.1156	2.19029	70.3137	148.821	3.91113	61.6646	53.6802	37.6878	161.627	5.95126	312.886	77.2263	215.752	31.1093	41.7105
841	Matn3	100.728	1.64711	0.727219	2.26495	0.023516	0.493599	36.4934	114.359	12.4589	42.8958	5.70628	70.0637	199.616	21.0562	111.626	45.8061	95.3139	177.624	12.2721	383.896	65.6802	301.122	72.1305	44.988
842	3222401L13Rik	28.5718	2.00005	0.884327	2.26166	0.0237185	0.493599	13.6172	13.4808	0	5.0632	4.45573	3.61579	6.02285	27.1267	202.207	27.4192	18.3484	31.0949	21.297	38.6388	0	23.7886	35.2916	42.8252
843	Xkr6	4438.86	-0.590011	0.260408	-2.26572	0.0234688	0.493599	4630.8	6544.58	3241.15	7276.71	4508.99	3199.04	3395.24	4830.03	6505.87	6368.89	3160.57	6707.77	2837.35	4042.34	3079.62	2218.27	4361.31	2991.03
844	4732471J01Rik	2615.35	-1.0694	0.472296	-2.26426	0.023558	0.493599	5053.82	11057.2	1967.39	1680.54	1352.5	1449.24	2669.95	1517.48	1169.23	2173.61	2051.5	4192.14	787.026	1943.2	2265.44	2480.22	1295.77	1970.01
845	C330021F23Rik	25.3219	-1.57398	0.695178	-2.26414	0.0235654	0.493599	31.1947	65.9708	67.5847	25.6391	10.4995	12.9548	26.8176	19.7272	57.5824	5.66761	9.50807	45.9838	14.2994	13.2359	6.48584	34.5765	1.83955	6.22701
846	Rhbdf1	401.971	-0.501162	0.22163	-2.26126	0.0237434	0.493599	333.227	405.114	584.27	553.898	478.869	457.751	477.728	329.243	466.929	405.772	285.8	467.915	330.054	445.187	245.167	449.152	316.482	202.925
847	Tbl3	867.542	-0.318179	0.140472	-2.26507	0.0235087	0.493599	962.533	816.162	975.19	1066.7	922.954	971.9	990.374	1170.8	731.476	892.971	847.763	683.044	800.661	674.06	907.457	772.247	671.786	757.682
848	Zufsp	539.529	-0.896941	0.39678	-2.26055	0.0237872	0.493599	963.867	462.175	594.731	854.209	954.473	366.175	510.026	551.503	1062.38	389.865	200.527	549.164	109.173	596.461	403.925	521.954	240.777	380.135
849	Adck2	1331.51	-0.401229	0.177511	-2.26031	0.0238021	0.493599	1546.1	1139.98	1485.92	1479.93	2318.05	1479.12	997.9	1273.55	1112.58	1583.94	1248.26	1146.26	1482.26	1024.8	981.253	1233.49	1393	1040.84
850	Trmu	1198.72	-0.30193	0.133407	-2.26322	0.0236223	0.493599	1515.47	1122.55	1385.02	1374.95	1317.22	1110.11	1284.88	1442.05	1256.69	1120.56	1185.83	1107.31	948.251	1185.9	1121.1	1299.58	994.542	804.917
851	Gphn	10247.9	-0.374631	0.165524	-2.2633	0.0236169	0.493599	18494.3	10281.3	11636.4	11230.5	10068	9586.81	8371.22	11275.6	11703.7	8752.51	8689.13	9383.79	9659.95	9570.01	8429.96	8031.84	8644.08	10653.1
852	Hpgd	125.949	-0.844417	0.373301	-2.26203	0.0236958	0.493599	180.574	253.571	156.2	83.7698	171.93	239.326	168.329	69.9274	152.689	46.3254	57.3372	79.0666	127.972	130.899	48.0532	70.8813	90.7854	139.448
853	2610316D01Rik	1066.83	-1.14573	0.50711	-2.25934	0.0238625	0.494406	4118.25	655.835	1687.3	334.561	2996.73	451.14	605.055	464.95	604.792	1064.81	907.535	684.396	374.406	1053.17	382.347	1044.41	490.666	1282.65
854	Cfp	418.285	-0.581252	0.257512	-2.25718	0.0239965	0.496494	311.31	741.046	516.028	444.195	458.848	363.377	422.722	735.929	421.799	412.814	428.39	379.083	303.278	322.258	535.206	235.078	245.721	252.054
855	Hepacam	348.441	-0.921354	0.408291	-2.25661	0.0240323	0.496582	303.643	238.695	272.835	545.462	423.961	834.969	472.301	343.403	609.011	212.592	111.277	519.42	107.72	146.104	185.069	289.247	298.799	357.423
856	AI854517	1231.77	-0.678787	0.300865	-2.25612	0.024063	0.49677	2497.28	2021.49	1395.49	1520.52	734.28	1379.88	548.987	992.374	678.959	1249.51	1338.82	1852.46	1310.49	1032.31	968.566	686.694	940.435	1023.4
857	Slc16a1	1078.07	-0.549636	0.243659	-2.25576	0.0240858	0.496795	1173.25	811.012	1236.59	1951.4	1267.86	1541.44	956.887	895.069	713.232	1141.6	1212.54	1051.52	1129.83	687.981	680.493	601.865	1446.01	906.731
858	Gbp4	34.9569	2.0851	0.925368	2.25327	0.0242422	0.498818	15.3762	4.92264	0.917379	5.89689	0	45.0933	78.9611	1.40365	27.598	53.1044	23.0039	55.3383	4.66443	113.591	27.6535	129.542	4.82885	37.328
859	Oacyl	272.65	0.660327	0.293156	2.25247	0.0242924	0.498818	154.145	369.819	242.183	132.019	313.116	188.742	253.097	318.639	229.473	149.492	214.51	137.372	321.219	590.517	332.898	288.038	402.639	269.788
860	Tssc4	545.934	-0.555276	0.24647	-2.25291	0.0242647	0.498818	840.867	527.464	528.446	681.805	843.449	588.063	544.253	554.646	583.9	557.006	514.175	337.686	676.666	315.825	400.433	224.863	566.245	541.023
861	Ppan	510.316	-0.354948	0.157581	-2.25248	0.0242917	0.498818	637.224	456.919	611.689	631.457	601.638	556.645	426.532	674.719	460.683	519.245	504.337	370.934	470.626	361.431	479.541	551.972	461.075	409.018
862	Gm26608	103.724	0.935471	0.415689	2.25041	0.0244227	0.498822	68.2002	95.2682	71.4416	42.6558	56.7724	66.1973	148.161	44.9612	79.358	196.165	72.1181	158.367	48.3543	215.187	98.721	217.344	61.6084	126.158
863	Il4i1	277.706	-1.13799	0.505599	-2.25077	0.0244	0.498822	230.67	338.432	145.348	822.909	214.619	629.755	97.0285	537.026	209.305	172.005	355.574	158.299	111.886	179.711	105.62	485.28	122.945	82.3031
864	Cnot10	2386.44	-0.292163	0.129772	-2.25135	0.0243633	0.498822	2370.23	2300.17	3079.46	2700.88	2855.73	2487.45	2043.21	2204.06	2391.9	2392.04	2731.1	2499.54	2490.81	1589.89	2172.09	2157.07	2535.16	1955.06
865	Snx11	998.11	-0.321359	0.142787	-2.25062	0.0244096	0.498822	1117.29	984.355	1171.08	1219.87	1320.24	988.656	1218.32	928.775	900.214	965.376	899.064	810.472	891.97	741.237	1081.23	918.933	1086.62	722.288
866	Traf3ip2	316.307	-1.1145	0.495165	-2.25076	0.0244008	0.498822	1010.82	143.98	339.266	184.515	582.439	272.434	135.59	550.864	619.743	269.424	218.903	193.107	446.168	110.05	91.2599	159.554	212.937	152.473
867	Slc9b1	287.244	0.855177	0.380116	2.24978	0.0244631	0.499197	110.677	242.181	72.545	132.213	309.709	288.108	224.535	420.802	235.706	443.669	275.078	333.524	280.011	602.112	172.736	532.181	293.162	201.439
868	Adck5	854.934	-0.383782	0.170737	-2.24779	0.0245893	0.500323	909.811	1039.5	927.884	911.755	1019.43	862.31	965.529	1162.99	750.536	801.146	1009.09	682.68	680.233	726.814	868.634	966.816	556.403	547.253
869	Gm27207	34.8843	2.39714	1.06749	2.24559	0.0247303	0.502427	0	25.5196	3.3886	13.6116	0	32.9306	47.4414	3.8789	24.2389	16.8281	21.237	37.6534	0	66.4653	20.9712	64.3281	9.7525	239.672
870	Scyl2	333.784	0.515556	0.229717	2.24431	0.0248125	0.502657	220.335	411.733	264.898	299.602	142.659	308.716	284.163	314.317	360.296	306.11	418.657	321.358	393.096	416.411	549.009	410.127	281.331	305.295
871	Dtx3l	77.9755	1.04716	0.466616	2.24416	0.0248222	0.502657	14.7912	107.798	58.8532	57.0376	16.5025	71.9992	78.5789	32.1283	68.5131	51.1421	79.9367	96.1519	62.9399	159.643	179.805	143.99	63.0951	60.6548
872	Cers4	4545.5	-0.374982	0.1671	-2.24405	0.0248291	0.502657	5270.96	5719.64	6045.21	4071.65	5166.63	5502.46	3841.68	4735.16	2850.45	4581.55	4615.7	4918.54	4735.28	3244.15	5126.71	3824.02	4429.59	3139.64
873	Gucy2e	38.8516	0.717513	0.319985	2.24233	0.0249398	0.503127	25.9212	25.9634	40.1641	36.7415	9.75972	30.2869	36.6014	54.3367	43.2412	31.6586	55.7045	34.3244	45.1228	53.654	34.9314	45.106	57.6942	38.1165
874	Tcte2	497.433	0.475439	0.211994	2.2427	0.0249163	0.503127	406.24	442.712	418.313	455.762	308.786	391.488	554.305	541.264	500.057	567.981	664.583	331.303	795.162	581.753	587.529	303.282	595.917	507.358
875	Prosc	648.821	-0.305434	0.136195	-2.24262	0.0249211	0.503127	834.51	656.443	672.469	764.676	720.957	733.994	594.886	770.964	512.607	616.934	652.1	600.816	642.721	454.885	605.252	488.253	687.539	668.767
876	Olah	113.756	1.16416	0.519391	2.24139	0.0250008	0.503677	35.6869	98.4333	74.2238	55.611	11.4469	146.479	135.917	95.5441	59.6238	157.963	46.8563	167.286	333.337	125.828	119.227	232.468	48.7514	102.916
877	Alg6	850.001	-0.397225	0.177235	-2.24124	0.0250108	0.503677	1227.6	735.472	1035.26	828.379	1288.5	830.587	902.017	951.867	586.462	888.496	700.585	810.897	845.177	813.963	849.003	610.464	775.399	619.893
878	Uhrf1	161.278	0.926701	0.413823	2.23937	0.0251321	0.504202	63.3592	261.449	106.072	87.9985	70.5467	101.18	158.889	58.38	153.247	182.106	153.424	202.559	71.3582	284.203	316.456	337.012	162.157	132.609
879	Chn1	7853.14	0.411749	0.183891	2.23909	0.0251498	0.504202	7474.7	6402.84	7356.13	6164.63	7102.95	7975.95	8638.1	4997.34	5132.2	6969.59	10191.8	6445.37	13072.5	8956.23	8929.85	9014.98	8876.5	7654.87
880	S1pr1	491.361	-0.972858	0.434543	-2.23881	0.0251685	0.504202	222.912	211.472	355.953	699.778	657.125	1248.34	909.925	464.707	932.66	378.93	257.352	774.758	135.335	212.477	282.921	297.962	289.533	512.364
881	Gpr17	144.649	-1.16167	0.518812	-2.23909	0.0251498	0.504202	90.7656	92.2772	62.5496	297.453	320.003	359.393	110.647	178.862	229.827	28.6685	57.305	228.919	57.2574	145.863	49.6483	131.168	101.043	62.0238
882	Hip1r	986.101	-0.470764	0.210254	-2.23902	0.0251543	0.504202	1111.63	1890.45	814.209	1201.12	1019.77	998.751	830.581	1190.93	1017.98	837.811	983.774	774.579	795.85	852.444	1148.33	701.515	980.589	599.512
883	Pard6a	478.217	-0.699937	0.312747	-2.23803	0.0252193	0.504781	806.696	232.437	471.371	933.846	588.315	519.637	295.252	533.033	684.852	538.804	438.287	377.643	374.064	176.814	349.878	318.443	522.428	446.098
884	Esp16	110.966	1.54427	0.690329	2.237	0.0252863	0.505242	29.5441	64.2227	10.9777	44.9384	27.737	146.723	101.111	30.2226	74.7742	144.196	113.837	264.406	8.09182	398.714	64.1916	287.435	51.3577	134.912
885	Fosl2	375.284	-0.788077	0.352271	-2.23713	0.0252779	0.505242	392.616	243.791	245.011	662.212	646.937	576.615	273.761	614.969	290.821	470.264	276.061	461.191	427.469	162.542	358.847	122.288	333.832	195.894
886	Map3k7cl	111.442	1.42816	0.638653	2.23621	0.0253382	0.505292	58.898	96.7409	32.7981	47.7558	8.76604	118.308	125.412	36.7758	81.2373	127.743	71.1137	222.365	6.69573	305.303	102.599	300.377	83.6386	179.429
887	Pir	414.745	0.746479	0.33379	2.23637	0.0253275	0.505292	319.041	381.882	297.3	378.776	152.41	375.786	371.438	581.506	129.723	405.444	453.53	419.966	624.347	755.485	421.338	237.674	452.744	707.015
888	Ezh2	299.025	-0.645969	0.288901	-2.23596	0.0253547	0.505292	488.787	342.266	281.315	288.179	338.59	398.143	310.161	431.285	349.882	221.507	273.383	288.91	168.275	293.68	407.717	138.451	253.233	108.69
889	Gm26594	249.143	0.577368	0.258518	2.23338	0.0255241	0.50592	211.792	208.733	256.343	167.257	137.644	165.572	246.811	260.905	218.584	407.859	177.068	310.284	160.624	357.093	253.757	332.002	208.5	403.738
890	Nmur2	61.4931	1.55155	0.694786	2.23313	0.0255402	0.50592	22.5025	54.5992	13.5768	21.815	0	73.4808	55.383	31.7698	47.0354	133.204	10.5877	100.574	30.3252	147.578	56.408	150.165	47.3679	110.502
891	Colec11	32.3996	1.69643	0.759449	2.23377	0.0254982	0.50592	0.391391	18.672	18.7075	4.72772	18.7983	28.7467	4.32272	91.35	10.259	48.6445	39.4724	12.4794	56.644	74.5655	32.0287	17.7067	31.4764	74.1992
892	Mboat4	41.1972	0.901297	0.403269	2.23498	0.0254187	0.50592	51.0452	34.2891	30.1898	10.0398	22.6001	20.5274	26.2225	74.5602	44.2184	35.1287	35.5249	45.4641	74.38	54.7226	32.5698	44.7445	77.0348	28.2884
893	Folh1	170.101	-1.17129	0.524274	-2.23411	0.0254758	0.50592	99.0642	51.716	108.859	318.565	233.449	423.6	186.082	138.53	270.546	159.704	28.8474	497.218	58.5029	116.479	74.744	108.993	78.245	108.669
894	Tmem216	1157.27	-0.36163	0.161908	-2.23355	0.0255126	0.50592	1730.32	992.403	1382.48	1184.88	1410.33	1021.88	1098.66	1201.04	1030.72	1314.94	1123.78	1323.27	1062.97	996.403	774.679	1131.91	1226.38	823.897
895	Rsad2	54.8711	1.36321	0.610642	2.23243	0.0255867	0.506405	23.9863	23.3588	24.3816	36.2555	6.82247	72.1833	70.5854	8.78824	35.6481	73.1088	35.4277	96.3889	11.4103	154.243	81.2558	141.94	42.5395	49.3557
896	2610028E06Rik	63.6	0.961311	0.43085	2.2312	0.0256681	0.507144	56.754	24.6858	35.2527	50.0442	73.8339	46.1599	54.5188	38.2186	38.0895	74.0764	26.9831	72.4797	18.2073	92.4404	136.921	156.324	58.726	91.0855
897	Zfp60	2301.45	-0.401016	0.17972	-2.23134	0.0256589	0.507144	2077.06	1790.67	3019.32	2898.62	3937.2	2370.65	2166.92	1897.14	2315.09	2622.77	1998.78	2147.05	2544.19	1653.94	1839.69	1970.26	2109.09	2067.69
898	Zfp459	37.3212	1.19327	0.535098	2.23001	0.0257468	0.507827	14.6554	77.6709	23.2695	12.0838	15.2006	4.28203	39.6144	38.8611	34.192	12.848	21.2766	46.6999	86.9273	50.5001	56.4593	42.9048	62.9318	31.4034
899	Npnt	389.462	-1.61621	0.724732	-2.23008	0.0257425	0.507827	1975.08	634.29	224.277	143.42	55.641	653.588	876.643	52.4601	39.1739	517.208	135.673	499.651	138.246	489.492	135.002	134.61	212.511	93.344
900	Hhla1	95.3382	1.45879	0.654583	2.22859	0.0258414	0.508176	33.5397	73.6572	22.5483	38.6975	6.57542	133.521	156.227	19.563	80.49	70.3538	53.1249	180.059	18.5996	326.651	113.631	229.372	62.1866	97.2889
901	Arpc3	1050.61	0.577217	0.258953	2.22904	0.0258113	0.508176	497.374	1236.49	799.006	901.103	688.168	1021.22	1320.81	1033.98	947.232	697.433	1200.94	899.284	1849.86	1070.62	1606.45	816.038	1536.44	788.618
902	A730056A06Rik	132.169	0.974795	0.437439	2.22841	0.025853	0.508176	109.202	91.4971	36.8076	128.703	55.215	123.037	148.627	98.853	83.6366	69.9977	108.255	241.591	253.61	137.079	395.523	137.881	94.7624	64.7612
903	AA386476	111.299	0.602331	0.270223	2.22902	0.0258127	0.508176	89.1411	135.599	89.8243	105.12	47.2434	77.3799	90.6608	127.317	133.321	60.394	83.5997	138.212	105.351	165.057	168.599	124.509	141.743	120.306
904	Zfp606	758.874	-0.463845	0.208306	-2.22675	0.0259642	0.5095	976.848	641.401	968.121	1045.4	1011.3	686.617	865.205	581.871	1094.8	685.805	490.234	747.061	553.611	678.583	759.625	545.281	807.435	520.532
905	Kcnb1	2046.19	-1.31999	0.592789	-2.22674	0.0259646	0.5095	4641.92	7532.03	1943.39	1319.97	2439.04	1251.46	299.236	4010.19	314.377	2235.56	2304.45	875.535	1809.26	1288.81	384.568	853.211	642.159	2686.25
906	Efhb	118.646	1.10835	0.497858	2.22624	0.0259978	0.509716	18.7792	121.68	43.6955	72.9038	43.1286	113.309	157.71	138.416	88.1944	104.737	122.037	219.658	37.6433	237.938	104.319	333.473	56.2581	121.758
907	Gm16054	68.475	2.25165	1.01175	2.22551	0.0260469	0.510245	18.8082	0	19.4797	7.4141	60.1131	21.1263	181.876	0	84.1461	13.8744	94.9733	126.924	126.422	189.827	135.697	102.453	49.4154	0
908	Cd180	116.643	1.95609	0.87928	2.22466	0.0261044	0.510501	3.27574	61.8042	5.29814	38.0988	7.40297	138.597	164.266	11.798	259.836	80.1898	60.7173	289.58	3.69214	322.505	56.591	414.464	55.5044	125.961
909	Dsg4	67.9775	1.56699	0.704322	2.22482	0.0260936	0.510501	9.84151	66.1284	13.8725	25.3845	8.93432	67.4945	165.79	44.7653	52.5989	33.4092	24.4804	139.472	12.1863	247.482	90.435	160.16	19.3521	41.8074
910	Adamts6	999.566	0.888712	0.399852	2.2226	0.0262426	0.51201	615.713	835.043	546.522	597.793	528.438	1009.26	1372.79	647.552	920.77	893.512	599.455	1772.56	214.475	2338.51	1170.06	1743.47	801.617	1384.64
911	Panx3	32.8055	1.72475	0.776611	2.22087	0.02636	0.512016	0	14.776	1.39592	31.091	5.95868	31.736	32.5781	18.8836	8.69967	89.5339	12.8224	64.9942	16.0079	73.5931	68.5993	53.9338	31.734	34.1619
912	Zfp800	441.32	-0.421731	0.189886	-2.22096	0.0263534	0.512016	510.723	287.179	488.718	601.481	431.488	452.54	478.437	602.892	439.61	523.941	420.007	641.155	275.578	297.857	316.731	452.751	334.115	388.561
913	D2Wsu81e	1123.19	-0.326497	0.14696	-2.22166	0.026306	0.512016	1417.16	1166.56	1553.04	1269.96	1156.28	1087	1162.8	1393.99	1007.59	934.354	1063.45	905.178	1056.71	868.711	1063.25	1061.99	1239.17	810.3
914	Gpr55	57.3324	0.741563	0.334023	2.2201	0.0264123	0.512166	21.9501	59.9459	34.603	25.6605	74.6812	47.6708	76.0014	39.9533	40.4785	56.0833	47.4564	76.0562	64.1439	106.591	52.6439	83.9201	71.6317	52.5121
915	2310015A10Rik	136.745	-0.966634	0.435367	-2.22028	0.0264	0.512166	309.103	131.394	193.259	73.6765	274.259	55.3016	78.6835	97.5159	348.816	94.0725	151.835	124.393	79.8546	117.538	117.739	79.9677	55.8571	78.1449
916	Lrrc63	123.063	1.51211	0.681316	2.2194	0.0264596	0.512653	33.4168	79.3915	14.2055	48.7466	7.99355	100.825	156.607	103.613	227.199	122.828	44.3763	464.115	9.76873	260.47	74.0383	302.539	111.541	53.4599
917	Sec14l5	119.245	0.906213	0.409124	2.21501	0.0267594	0.514128	66.8825	127.248	35.78	49.9229	49.3238	85.0127	271.652	74.0376	111.252	160.082	77.1352	261.298	71.0793	160.435	96.2813	237.063	100.479	111.439
918	Polh	151.093	0.679859	0.306969	2.21474	0.0267777	0.514128	49.5744	186.978	112.67	90.8132	58.1666	138.033	224.464	125.821	187.567	201.888	135.258	193.332	158.89	207.043	143.462	232.483	106.321	166.911
919	Slco1b2	130.777	1.63555	0.7377	2.21709	0.026617	0.514128	52.5658	158.816	9.21142	92.7724	5.81834	119.553	74.1584	29.2612	96.3359	118.807	77.8195	156.736	3.98228	458.386	354.928	278.357	117.088	149.396
920	Ntsr2	380.056	-0.789691	0.356454	-2.21541	0.0267322	0.514128	285.671	309.345	252.267	532.5	373.78	815.736	573.389	601.746	583.498	314.867	163.225	547.547	159.821	162.327	204.565	258.178	303.72	398.819
921	P2ry12	775.86	-0.96446	0.435484	-2.21469	0.0267817	0.514128	593.335	258.709	756.784	1512.73	719.476	2292.02	750.767	997.596	906.261	573.154	298.299	1171.78	249.358	626.697	295.03	761.832	503.418	698.224
922	Fnbp1	3017.66	-0.458001	0.206685	-2.21594	0.0266957	0.514128	2912.39	3353.64	2929.53	4209.23	3919.05	2558.29	2382.09	3216.97	5129.13	4123.37	2319.39	2789.88	2558.09	1903.25	2606.74	2386.81	2095.73	2924.26
923	Gstt2	33.678	-1.15372	0.520855	-2.21505	0.026757	0.514128	110.079	58.1026	25.4127	34.5124	34.2217	12.9695	53.7794	46.4493	19.9002	32.7855	27.2719	24.482	19.7698	7.36053	14.758	11.7416	43.2807	29.3274
924	Fuom	423.671	-0.587234	0.264964	-2.21628	0.0266724	0.514128	1026.93	426.516	449.983	383.689	427.04	371.921	493.211	450.126	283.431	483.15	427.746	345.553	312.768	331.669	221.967	329.886	478.868	381.62
925	Itga3	767.565	-0.389611	0.175793	-2.2163	0.0266709	0.514128	1104.47	771.452	809.661	935.601	731.651	714.637	593.426	743.881	1017.93	816.707	863.591	843.116	737.198	537.104	723.959	762.331	672.628	436.821
926	Ppfia4	687.334	-0.660263	0.297812	-2.21704	0.02662	0.514128	1072.76	1217.21	588.493	964.169	363.702	655.897	537.709	716.552	1403.78	644.801	596.834	534.594	661.73	520.467	491.788	541.266	510.13	350.118
927	E2f6	395.038	-0.946498	0.42706	-2.21631	0.0266701	0.514128	687.672	299.301	857.077	525.43	443.562	264.512	562.023	488.178	387.763	439.005	372.941	182.102	422.319	282.48	90.2399	415.871	62.2022	328.007
928	Gpam	814.776	-0.605332	0.273375	-2.21429	0.0268086	0.514215	969.936	774.755	1041.29	968.82	1240.38	942.016	1007.75	630.231	522.436	1373.93	427.861	861.562	366.559	554.121	568.295	812.298	691.514	912.215
929	Gm26766	141.322	0.96813	0.437473	2.21301	0.0268971	0.515069	18.6424	162.299	114.76	79.1381	82.5102	140.447	159.021	89.6426	97.6336	156.839	82.3458	191.312	61.9213	287.577	142.107	324.692	141.317	211.6
930	Zfp692	1770.24	-0.369417	0.166931	-2.213	0.0268979	0.515069	1872.62	2105.42	1962.94	1766.43	1849.16	1933.73	1998.37	2705.76	1711	1696.89	1675.21	1692.28	1297.26	1410.83	2074.64	1717.51	1296.42	1097.76
931	Afm	88.0734	1.95443	0.883469	2.21223	0.0269511	0.515659	18.1408	91.3658	5.24537	12.6415	0	80.9342	110.599	51.2973	71.854	141.533	32.8841	167.363	1.26911	237.908	73.3969	255.803	30.184	202.902
932	Gm14820	269.478	0.668435	0.302248	2.21155	0.0269979	0.515871	189.684	287.031	205.789	215.77	149.746	194.353	412.051	175.526	230.421	219.874	247.115	343.55	165.498	459.523	403.091	528.096	210.26	213.218
933	Ankrd36	190.044	1.35749	0.613856	2.21142	0.0270071	0.515871	57.5977	155.792	31.97	80.7156	37.1207	257.99	277.203	90.4227	166.948	188.939	128.305	357.684	29.0855	671.561	124.87	455.074	76.4372	233.079
934	Thg1l	107.84	0.755441	0.341847	2.20988	0.0271134	0.516214	89.0544	127.26	75.9199	33.0193	48.8078	63.8809	204.594	64.0499	136.598	134.233	134.933	92.0199	84.6757	111.608	110.534	137.483	91.8403	200.602
935	Lcat	113.273	-1.25408	0.567457	-2.20999	0.0271056	0.516214	80.0108	51.4848	52.3867	196.657	212.411	261.111	126.053	124.866	285.225	109.637	9.3441	171.552	26.7171	44.1542	52.9713	56.1774	125.905	52.2549
936	Fam167a	59.2259	1.03457	0.468235	2.20951	0.0271391	0.516249	6.55101	39.6029	90.0423	26.4144	43.7171	31.8766	55.4787	42.4334	48.1259	75.9399	68.5008	56.5096	98.7844	58.6057	115.394	118.887	64.6423	24.5601
937	Gm10030	35.0499	1.62903	0.737551	2.2087	0.0271953	0.516525	11.4516	27.4798	11.2752	7.41131	4.38053	37.501	60.5914	6.25777	38.3522	37.9463	10.2784	70.5084	5.20734	80.4207	33.097	122.897	6.43646	59.4061
938	Haus3	178.572	-0.55077	0.249369	-2.20866	0.0271985	0.516525	172.568	148.107	188.853	246.847	325.051	203.475	227.678	145.916	266.443	124.463	129.458	155.924	104.542	157.689	184.133	155.5	129.813	147.835
939	Tac2	192.808	0.720436	0.32641	2.20715	0.0273037	0.517477	138.614	231.783	148.097	106.592	103.585	151.219	129.739	142.87	333.479	92.5561	276.903	166.55	370.94	308.685	222.62	214.863	178.389	153.068
940	Shisa8	181.759	-2.85544	1.29385	-2.20693	0.027319	0.517477	880.591	24.648	25.5693	495.118	1.2856	2.02717	16.4258	26.6877	1455.68	62.707	51.9811	31.2649	58.3206	39.4234	0.958518	22.0419	45.2916	31.639
941	Cyr61	188.481	-0.68113	0.308672	-2.20665	0.0273387	0.517477	118.388	237.817	166.941	384.294	268.08	237.219	199.23	198.642	119.505	236.931	136.584	206.91	83.4184	183.648	246.872	102.123	131.47	134.581
942	1700001C19Rik	46.3649	1.6441	0.745723	2.20471	0.0274747	0.517964	20.2852	24.5901	12.187	13.4083	1.23372	41.4274	34.594	32.1496	64.753	37.8846	88.5912	113.574	0.736509	81.0189	14.2644	102.446	85.4726	65.9525
943	Nsdhl	836.247	0.538445	0.244296	2.20407	0.0275194	0.517964	646.898	474.446	751.071	867.132	623.88	825.717	850.29	798.769	664.046	659.582	964.427	841.867	1705.89	575.647	737.07	731.226	1297.13	1037.37
944	Sema3a	1198.71	0.732928	0.332588	2.20371	0.0275446	0.517964	752.202	909.544	752.852	844.44	1995.5	652.228	1181.42	473.761	918.87	1208.62	1528.87	556.372	1449.62	2574.92	1232.01	1632.99	973.155	1939.39
945	Top3a	479.053	-0.620581	0.281593	-2.20382	0.0275368	0.517964	777.788	278.189	532.713	673.685	1106.12	396.936	379.154	390.35	363.13	567.873	379.386	329.055	276.555	347.174	380.308	414.692	557.749	472.107
946	Exosc10	1924.54	-0.302154	0.137073	-2.20433	0.0275014	0.517964	2331.01	1800.11	2169.78	2168.87	2648.63	1842.83	1733.87	2050.33	1905.73	1657.06	2010.54	1810.56	1837.05	1534.12	2154.54	1988.18	1672.04	1326.39
947	Rela	432.204	-0.388609	0.176506	-2.20168	0.027688	0.519489	456.551	540.898	416.374	602.327	389.182	480.16	416.389	422.782	555.546	402.731	494.21	397.888	350.467	356.023	488.76	313.991	446.716	248.673
948	Fbxo30	642.718	-0.575637	0.261439	-2.2018	0.0276796	0.519489	1042.78	496.046	927.093	787.448	982.687	634.168	472.615	544.037	629.649	543.876	426.526	812.334	361.607	498.056	337.565	537.73	577.125	957.586
949	Slfn4	58.685	1.63812	0.744852	2.19925	0.02786	0.521604	21.6777	49.9178	10.0248	39.5373	0	53.4568	69.9422	18.7747	56.8598	65.8237	25.8885	101.265	3.96818	150.829	37.2727	140.453	57.0739	153.565
950	Smim4	442.811	0.630601	0.286725	2.19932	0.027855	0.521604	391.9	507.045	299.011	307.724	204.386	269.533	274.917	769.297	761.098	366.996	438.326	313.858	585.515	468.074	465.7	395.043	694.218	457.953
951	Gm6034	25.4917	1.44791	0.658526	2.19872	0.0278978	0.521621	0.804535	28.109	14.1152	12.15	10.7696	14.9871	36.5971	21.5407	6.65643	35.5011	26.9568	29.8749	21.2188	9.88814	119.842	17.4613	20.0506	32.3271
952	Hnf4g	236.174	1.42933	0.650279	2.19803	0.027947	0.521629	54.3663	236.271	55.728	116.537	22.7048	336.573	277.914	79.3909	142.197	165.394	135.349	414.725	10.9164	569.252	432.624	472.51	231.561	497.115
953	Tril	234.33	-1.05031	0.47797	-2.19744	0.027989	0.521629	124.293	91.1811	158.935	341.114	364.826	655.298	309.588	211.68	546.809	132.25	80.4032	363.447	80.3105	93.0478	208.522	163.956	164.449	127.837
954	Ppfia1	3548.81	-0.482954	0.219762	-2.19762	0.0279763	0.521629	3278.31	4526.78	3118.87	4206.14	5797.13	2747.18	3501.67	4822.8	3495.04	5536.13	2962.19	2948.08	2355.56	2705.3	3027.86	2787.78	2188.73	3872.95
955	Sec61a1	2454.32	-0.318527	0.144985	-2.19697	0.0280223	0.521828	2198.13	3441.96	2512.2	2925.17	2792.98	2621.05	2499.28	2070.74	2213.92	2608.34	3062.66	2008.65	2398.77	2418.67	2322.68	2381.58	1706.26	1994.77
956	D430001F17Rik	36.1324	1.54544	0.70424	2.19448	0.0282009	0.524729	0.377926	54.2626	16.0095	3.81822	9.6835	26.119	42.2462	45.3267	39.2909	24.7656	25.0573	49.1579	32.8271	61.3614	55.5544	93.0756	9.67812	61.7719
957	Ikzf2	823.209	-0.805778	0.367418	-2.19308	0.0283014	0.524959	717.414	545.945	1502.7	529.604	1317.35	1398.23	745.715	1708.77	459.648	889.8	479.526	1083.33	417.162	489.126	1102.04	555.438	421.887	454.074
958	Dnah12	433.023	1.51295	0.690489	2.19113	0.0284424	0.525448	60.7414	334.431	63.9766	136.33	83.409	412.166	1463.69	97.978	751.235	323.662	172.305	774.066	39.9226	874.143	232.616	1406.85	272.106	294.786
959	Dnajc6	6204.55	0.344977	0.157533	2.18987	0.0285333	0.525448	3938.61	5513.98	5868.03	5694.21	5975.42	5870.25	6541.48	4512.99	7112.43	5902.51	7408.2	5607.73	9452.3	6579.47	6669.79	6249.05	6928.04	5857.44
960	Dock8	349.161	1.06952	0.488405	2.18983	0.0285366	0.525448	124.73	290.058	168.3	339.171	65.6053	231.173	588.653	191.369	514.259	308.39	283.405	618.232	148.257	899.074	400.47	797.145	153.036	163.576
961	Klhl23	1284.14	0.445813	0.203445	2.19131	0.028429	0.525448	1058.04	897.917	1207.45	1122.73	1111.59	1363.42	1005.65	680.445	1612.6	1117.26	1527.88	1201.91	1809.89	1450.17	1134.25	1844.82	1747.68	1220.85
962	Tyw5	1203.88	-0.477913	0.218227	-2.18998	0.0285254	0.525448	1118.37	827.398	1467.23	1627.39	1891.2	1335.58	1686.48	1302.14	993.484	1018.47	911.097	1553.93	842.114	846.842	1302.73	1078.65	808.622	1058.03
963	Fam20a	374.189	-0.628271	0.286671	-2.19161	0.0284077	0.525448	608.088	421.093	327.892	529.139	249.792	548.248	566.426	366.232	399.823	419.584	195.83	365.118	450.597	298.215	259.648	336.736	233.437	159.507
964	Rassf4	82.2216	-1.12679	0.514724	-2.18911	0.028589	0.525571	433.352	114.284	42.8556	68.8801	72.7701	73.8863	46.3735	107.05	64.3739	22.6076	28.3101	34.829	42.37	63.4443	50.7501	54.0796	68.1754	91.5964
965	Akap2	1185.13	0.598802	0.273661	2.18812	0.0286612	0.526478	1027.82	806.839	1014.22	440.106	1268.04	879.069	1342.86	1798.29	1049.36	1382.49	1004.24	1084.91	1792.5	1096.36	1904.5	932.253	1759.17	749.313
966	Defb30	32.7981	2.13009	0.973691	2.18765	0.0286951	0.526681	3.58394	16.0534	3.74276	17.44	4.79758	15.4066	34.1581	2.2847	4.94206	41.6318	74.0647	100.887	0	171.145	25.6547	61.7042	5.48441	7.38488
967	Alox12	87.2072	1.3664	0.624986	2.18628	0.0287948	0.526758	13.0387	36.1368	21.4469	57.4351	13.0885	124.966	149.347	65.7938	80.1547	150.287	40.1012	131.853	20.0103	237.888	39.57	183.679	37.417	167.517
968	Cmss1	1226.25	0.513276	0.23482	2.18583	0.0288282	0.526758	1572.27	973.518	1301.47	903.466	784.885	850.282	819.433	1210.5	1439.47	1104.45	1193.31	804.305	1977.25	1489.61	1124.86	902.858	1876.75	1743.85
969	Lipo1	418.214	0.506182	0.231579	2.18579	0.0288313	0.526758	523.664	364.015	436.156	264.812	318.537	231.386	435.486	519.124	440.35	303.307	290.15	372.292	618.092	626.528	580.616	392.82	447.585	362.937
970	Fam181b	58.7931	-1.04549	0.47805	-2.18698	0.0287436	0.526758	161.776	25.2291	56.4485	96.5458	65.0923	70.8541	55.4408	49.8043	110.819	47.9951	36.647	51.0123	41.5993	8.81706	24.2757	23.2617	69.1422	63.5159
971	Egfl6	117.545	-0.948608	0.433876	-2.18636	0.0287894	0.526758	407.058	23.6009	140.309	122.399	143.531	247.091	75.5503	63.4137	54.5806	93.7647	91.3148	94.5094	59.4792	92.0077	110.2	87.2735	114.973	94.7451
972	Psph	434.473	0.313343	0.143421	2.18477	0.0289056	0.526894	437.587	369.191	340.763	298.72	382.453	389.328	592.378	443.512	474.897	413.532	489.645	435.616	500.48	374.069	433.704	555.815	503.71	385.114
973	Olfr1267-ps1	67.9905	1.48306	0.680249	2.18017	0.029245	0.526894	32.2575	49.6835	7.94564	22.8692	3.07751	74.925	101.923	45.4171	38.2058	108.957	36.8785	171.471	5.23824	163.14	72.2104	151.709	54.4631	83.458
974	Gm29283	36.4497	1.74096	0.798065	2.18148	0.029148	0.526894	8.99569	17.5815	6.15021	13.1768	0	42.2152	55.286	6.2539	39.0833	48.1087	31.6727	93.2826	3.7186	91.7409	11.0313	118.811	38.641	30.3465
975	Ms4a1	46.6382	1.47665	0.677457	2.1797	0.0292795	0.526894	11.1203	20.6193	4.65157	31.5644	13.1702	35.9212	66.2041	29.5721	28.898	98.1757	38.5558	129.221	7.3171	136.554	7.36377	109.821	24.4226	46.3352
976	Gm28177	47.6611	1.245	0.570842	2.18099	0.0291844	0.526894	31.8823	36.4198	17.9751	48.1328	10.6786	25.1047	45.561	9.14968	13.1934	55.0205	59.2779	99.3448	25.3716	107.72	116.702	75.8246	17.7585	62.7823
977	Pcdhga6	125.652	1.22391	0.560842	2.18228	0.0290887	0.526894	87.4907	13.1813	66.6546	112.069	43.6697	118.66	123.429	13.2752	208.01	106.339	182.997	154.063	301.885	212.528	77.2313	230.93	168.812	40.5135
978	Cd3g	30.9535	1.58353	0.725502	2.18266	0.0290605	0.526894	12.1936	24.8007	3.09131	24.8355	3.2766	21.3061	52.8396	10.5651	20.3269	38.9605	10.2845	65.3944	3.3585	100.506	38.2316	85.239	11.372	30.5799
979	Dlx5	62.4805	0.827696	0.379197	2.18276	0.0290536	0.526894	15.1705	27.5667	68.4903	48.4021	69.2712	56.4648	44.2163	56.5774	39.9405	36.1863	88.1759	70.5692	149.08	60.6351	77.3214	82.7297	58.0355	75.8174
980	Aim2	206.541	1.06804	0.489809	2.18053	0.0292181	0.526894	72.3569	207.034	30.3826	206.07	55.8655	262.087	85.2661	193.334	407.413	138.985	78.3159	231.443	246.457	256.139	440.247	388.184	267.675	150.49
981	Mmp28	43.906	1.67155	0.766679	2.18024	0.0292397	0.526894	14.3834	64.4489	3.58901	13.8398	3.0682	26.2582	70.5299	41.6033	17.9399	14.9079	55.9814	66.848	4.68873	142.737	109.309	103.264	26.29	10.6208
982	Olfr56	128.01	2.05935	0.944772	2.17973	0.0292774	0.526894	21.1814	168.834	34.7724	45.5754	0.978648	84.6909	120.501	23.7571	45.003	77.6957	42.846	131.708	1.99283	1242.59	70.919	123.114	29.6717	38.3514
983	Slc6a11	463.027	-0.559693	0.256687	-2.18045	0.0292243	0.526894	582.641	254.168	394.173	576.682	911.796	672.009	467.964	409.794	458.031	416.398	343.592	548.03	480.518	272.945	298.029	376.942	395.785	474.983
984	A230072C01Rik	157.857	-0.65871	0.301753	-2.18294	0.0290399	0.526894	152.581	232.615	187.277	231.494	199.958	118.21	262.803	174.542	95.7105	148.549	184.707	139.221	116.989	138.846	118.426	65.5206	70.1044	203.877
985	Epc1	2217.37	-0.627545	0.287887	-2.17983	0.0292697	0.526894	3180.72	2530.64	1806.7	1860.37	5631.79	1680.06	1721.41	2867.58	1761.13	2710.08	1437.64	1922.99	1425.98	1391.18	2123.3	1684.38	1738.1	2438.68
986	Cnn3	649.347	-0.515565	0.236404	-2.18087	0.0291932	0.526894	1009.59	552.75	550.819	742.892	851.352	957.077	607.434	694.449	786.902	632.299	388.422	652.021	719.287	325.59	447.342	441.741	602.385	725.897
987	Phip	5870.41	-0.435104	0.199573	-2.18017	0.029245	0.526894	7147.72	5093.6	8339.99	7411.19	8613.92	5756.48	5085.44	6578.11	6312.77	4416.92	3173.21	6403.39	4131.33	4970.13	5514.07	5228.09	4499.37	6991.61
988	Gm15461	43.0571	2.03067	0.933014	2.17646	0.029521	0.526974	32.7076	0	0	9.88898	14.1918	23.4995	93.6418	71.841	85.6064	15.7198	52.1619	46.6547	0	70.4275	39.7204	105.222	101.082	12.6615
989	Adh4	31.843	1.63854	0.752827	2.17651	0.0295171	0.526974	18.8129	24.1812	4.10019	11.5292	1.0949	25.7863	57.4062	7.82132	34.5889	31.4657	26.5496	62.916	2.23165	100.531	26.4777	101.053	21.4582	15.1692
990	Plekhs1	44.8925	1.38805	0.637962	2.17576	0.029573	0.526974	34.3975	57.1254	19.2325	16.4474	0	36.1681	50.8257	12.7854	67.3677	26.8916	12.9629	51.246	32.2169	76.2999	34.1541	146.269	75.3237	58.3508
991	AA792892	192.262	1.61945	0.743877	2.17705	0.0294771	0.526974	56.9408	145.248	25.149	62.1636	23.7852	227.974	274.824	16.9844	166.823	134.534	96.2234	567.746	18.255	674.018	292.307	503.812	101.194	72.7406
992	Lama1	295.185	0.87592	0.40236	2.17695	0.0294839	0.526974	70.1183	197.353	174.236	399.369	147.845	257.976	194.757	215.209	430.994	182.907	330.887	415.776	743.495	309.165	252.536	564.953	212.234	213.52
993	RP23-171A13.12	485.655	-0.764764	0.351486	-2.1758	0.0295701	0.526974	587.969	303.164	846.485	559.961	663.128	328.286	340.941	452.83	913.574	290.167	1131.67	384.472	431.398	217.318	432.053	249.649	271.303	337.427
994	Ammecr1l	1943	-0.579902	0.266307	-2.17757	0.0294379	0.526974	2055.77	1099.73	3276.42	2241.69	3170.13	2127.23	1980.2	1688.44	1418.86	2654.24	1546.25	2368.68	1973.28	1008.28	1240.06	1810.08	1167.23	2147.49
995	Phkg2	1631.53	-0.30811	0.141574	-2.17632	0.0295317	0.526974	1673.07	2225.28	1821.77	1654.75	1556.98	1519.69	1970.17	2234.97	1338.84	1696.35	1754.29	1479.2	1313.07	1329.84	1662.49	1333.43	1369.06	1434.23
996	Naa16	1208.16	-0.405804	0.186296	-2.17827	0.029386	0.526974	1389.53	1597.21	1523.94	1102.49	1729.14	1067.63	1139.45	1362.33	1025.16	1093.86	874.166	1491.26	860.394	839.518	1526.35	1069.35	1004.41	1050.64
997	Rbm39	17702.6	-0.519871	0.238648	-2.1784	0.0293762	0.526974	21946.7	19658.4	29997.6	17187.2	24933.5	18663	12683.5	25105.2	10314.1	21215.8	11333.4	13276.8	15540.5	12543.8	18646.7	11384.5	13500.8	20714.9
998	Ccdc150	236.993	-0.886149	0.406963	-2.17747	0.0294458	0.526974	389.45	274.946	513.306	267.564	287.111	310.865	142.899	405.241	104.6	151.495	133.173	177.505	42.9968	230.75	106.681	189.048	182.014	356.237
999	Myom3	104.335	1.34718	0.622192	2.16521	0.0303717	0.527834	26.7309	57.1325	11.353	30.5528	4.85557	140.289	225.43	51.6655	237.651	124.006	55.4489	237.045	41.1672	139.166	50.6524	166.358	99.853	178.666
1000	Ttc22	123.864	0.652858	0.301626	2.16446	0.0304288	0.527834	40.1378	73.3641	117.076	132.634	102.969	110.727	126.23	86.8489	150.89	128.548	88.282	163.019	150.97	86.9059	139.92	249.016	149.661	132.357
1001	Gm10715	52.4121	1.55844	0.720139	2.16408	0.0304581	0.527834	6.05599	39.7823	16.1008	31.5874	1.09017	44.8959	79.0287	15.8718	36.772	63.349	77.6376	123.413	5.04637	144.274	45.9664	134.222	35.2984	43.0262
1002	Fbxw26	52.764	1.83885	0.847301	2.17024	0.0299884	0.527834	4.23724	26.1934	18.8634	60.6706	2.83738	23.061	39.1988	13.9664	18.3111	127.166	15.6309	119.156	0.385361	127.127	30.5979	151.203	89.3951	81.7539
1003	Rac1	1654.82	1.06161	0.488697	2.17233	0.0298305	0.527834	661.734	768.407	1381.8	1552.17	716.624	627.241	546.886	1139.42	3145.12	1823.25	3031.58	2473.75	764.421	1350.48	525.731	1077.98	4248.07	3952.14
1004	Enpp3	166.649	0.909427	0.419125	2.16982	0.0300204	0.527834	105.893	69.5039	47.7158	214.56	73.2999	163.137	176.691	88.9631	146.537	233.197	135.295	278.16	175.792	161.192	162.18	501.856	110.47	155.247
1005	Vdr	87.5694	1.37429	0.635032	2.16413	0.0304547	0.527834	7.19472	24.3324	95.4595	36.2582	9.98756	134.433	110.591	15.7914	54.8454	65.0805	90.277	146.166	48.3432	221.294	97.0774	193.055	170.351	55.7117
1006	Acsl4	2934.92	0.415383	0.19195	2.16401	0.0304633	0.527834	2288.95	1781.7	2826.6	2802.91	3148.73	2983.87	3192.01	1451.96	2727.47	2634.95	2449	3428.31	3690.16	3463.79	3156.75	3034.36	3952.79	3814.28
1007	Gm11751	130.748	1.60879	0.741111	2.17078	0.029948	0.527834	6.49606	124.162	29.8414	71.9169	18.3744	162.226	153.776	11.7383	95.5811	111.901	60.4859	234.474	9.19022	303.718	119.726	222.85	504.425	112.586
1008	Olfr93	47.7647	1.58	0.726806	2.17389	0.0297133	0.527834	3.92135	26.3479	17.6896	18.1589	8.40098	55.0512	55.0344	7.50031	90.7497	33.7213	29.5662	126.883	3.56629	134.931	70.8699	116.519	25.7109	35.1418
1009	Mael	82.2226	1.8248	0.843793	2.16261	0.0305711	0.527834	5.8719	52.8702	11.7716	30.1431	89.7344	53.8153	104.52	6.17814	68.6557	27.2426	56.0445	144.045	1.06806	211.791	45.1389	203.332	346.922	20.8621
1010	Gm12248	109.446	1.43772	0.664166	2.16471	0.0304102	0.527834	36.8104	71.4534	22.5493	81.5176	9.85994	121.841	208.324	46.1606	68.4441	102.744	53.9725	213.689	8.92739	305.318	119.148	350.909	75.0708	73.295
1011	Stpg1	221.912	0.698226	0.322544	2.16475	0.030407	0.527834	158.819	208.667	197.593	110.623	153.211	185.74	232.034	125.908	200.641	322.842	216.149	220.294	103.441	213.944	565.844	273.001	215.741	289.93
1012	Kntc1	354.197	1.17713	0.543131	2.1673	0.0302122	0.527834	99.8147	223.036	252.063	168.378	62.1537	445.167	580.716	129.299	251.447	370.677	189.962	778.836	118.477	1047.26	278.283	834.113	201.756	344.098
1013	Vmn2r18	40.3174	1.60383	0.741372	2.16333	0.0305161	0.527834	12.2701	28.582	11.274	23.0538	0	49.1951	45.6996	13.3018	31.5919	29.621	24.8467	78.0967	4.46373	146.993	35.3021	110.59	21.4448	59.386
1014	Lyg1	25.3751	2.28855	1.0553	2.16862	0.0301118	0.527834	0.742231	31.915	0.930274	2.24222	0	15.9614	25.0868	13.482	10.9154	22.6724	11.655	62.8117	3.37504	51.3234	4.00471	178.18	1.94801	19.5066
1015	Map2k4	4234.64	0.327659	0.151416	2.16396	0.0304676	0.527834	3515.91	3558.34	4504.76	3670.61	3437.54	4538.44	4061.79	3547.3	3845.93	3632.89	4175.8	4592.23	6649.67	3570.46	4832.49	3995.85	5549.12	4544.43
1016	Calhm2	153.616	0.622643	0.28707	2.16896	0.0300858	0.527834	78.3462	145.664	210.417	75.1077	149.825	101.966	131.318	116.482	87.1329	106.945	212.776	177.172	182.369	260.501	176.229	216.288	189.919	146.629
1017	Gm10310	45.5463	1.665	0.769719	2.16313	0.0305311	0.527834	14.8763	54.959	6.52948	34.275	0	26.7129	29.0354	6.60974	51.2373	36.1716	21.7829	101.652	6.76405	164.719	57.2064	121.369	46.9407	38.9914
1018	Nqo2	187.535	1.06486	0.490015	2.17312	0.0297714	0.527834	213.075	63.5586	105.298	80.3896	164.51	113.587	49.5288	246.917	345.175	70.7075	163.702	209.684	459.805	163.616	68.7514	120.338	419.081	317.906
1019	Glrx	354.143	0.358174	0.165604	2.16284	0.0305538	0.527834	412.834	299.19	281.867	337.764	289.345	352.273	315.673	314.331	313.558	256.53	375.754	296.737	535.066	417.575	490.957	280.539	399.8	404.774
1020	Ncaph	100.23	-0.983432	0.454115	-2.1656	0.0303417	0.527834	33.4968	170.059	144.248	71.3348	253.515	71.5681	98.126	108.1	49.4881	181.334	166.225	80.9361	37.0798	29.7278	110.134	59.286	61.4037	78.0857
1021	Zfp940	783.157	-0.448359	0.207181	-2.16409	0.0304573	0.527834	780.882	642.916	1130.3	839.189	1180.37	857.74	1165.65	711.162	641.253	705.073	747.572	713.845	764.699	547.873	890.556	629.154	695.076	453.517
1022	Ice2	570.682	-0.394676	0.181994	-2.16863	0.0301111	0.527834	723.25	514.885	643.68	663.268	796.06	535.498	765.149	470.965	562.797	545.713	409.455	692.931	461.975	550.292	623.016	378.362	440.46	494.523
1023	Hyal1	194.547	-0.413628	0.190707	-2.16893	0.0300883	0.527834	256.684	257.259	168.123	202.235	212.412	179.722	208.706	209.089	205.007	246.13	191.224	203.793	149.636	213.855	102.03	209.216	156.414	130.306
1024	Pias4	730.979	-0.396173	0.182666	-2.16883	0.0300952	0.527834	850.937	848.98	827.694	756.706	1036.2	534.284	678.349	819.749	884.023	972.384	766.1	493.52	592.236	532.967	730.704	532.298	616.921	683.568
1025	Gm15680	536.154	-1.11649	0.515012	-2.1679	0.0301663	0.527834	1663.53	1057.64	582.116	311.006	290.91	321.44	545.839	380.683	1589.27	332.082	242.188	385.168	217.689	278.819	740.52	275.793	140.816	295.271
1026	0610030E20Rik	564.155	-0.34494	0.159247	-2.16607	0.0303058	0.527834	557.248	636.018	560.545	671.193	667.515	555.806	595.19	738.51	603.899	529.686	562.587	606.327	515.588	555.917	601.801	459.368	448.334	289.263
1027	Ogt	18257.9	-0.349448	0.161447	-2.16448	0.0304277	0.527834	14908.1	19964.4	25655.1	18863.5	26335.5	19522.4	20424	17548.9	13394	18490.9	17792.5	17438	16070.9	16209.2	21705.3	15973.2	15131.8	13214.2
1028	Acaa1a	1635.68	-0.366847	0.169589	-2.16315	0.0305297	0.527834	1631.05	2110.38	1832.62	1980.08	1635.92	1855.32	1964.51	1839.74	1621.29	1089.04	1734.63	1586.04	1669.33	1262.35	1867.1	1484.67	1284.2	993.981
1029	Myo6	1837.17	-0.372573	0.172267	-2.16276	0.0305599	0.527834	2481.51	2260.44	2045.47	1770.78	2263.95	2233.45	1906.39	1625.08	1646.07	1735.68	1238.09	1774.83	1374.2	1285.53	2555.76	1591.3	1409.39	1871.21
1030	Slc16a9	129.256	-1.09623	0.506038	-2.1663	0.030288	0.527834	223.003	192.81	123.919	223.615	173.364	104.556	47.7173	136.836	255.235	161.992	38.5136	157.697	66.762	165.505	25.7889	138.123	71.0195	20.1607
1031	Arid4b	5092.87	-0.53639	0.248406	-2.15933	0.0308246	0.531412	7373.12	5890.12	7752.43	5111.62	8332.41	4301.26	3830.35	6647.54	3642.87	4913.49	2633.04	4516.11	3023.77	3467.25	4940.77	4264.15	3946.22	7085.23
1032	A630031M04Rik	218.18	0.828581	0.38409	2.15726	0.0309855	0.53144	122.057	146.711	249.164	91.3217	58.8848	183.685	340.734	185.57	223.311	287.987	162.255	363.752	73.3048	383.204	186.416	373.849	212.769	282.264
1033	Smtnl2	63.5085	1.1257	0.521682	2.15782	0.0309418	0.53144	48.124	12.8994	17.771	64.7662	12.8064	55.2925	133.629	29.9064	56.6222	101.771	44.8151	102.636	52.2905	125.955	24.0701	143.663	56.528	59.6058
1034	Dyx1c1Ccpg1	619.58	0.823608	0.381858	2.15685	0.0310177	0.53144	234.525	488.469	506.895	415.964	384.359	618.497	848.103	306.83	383.434	583.679	464.288	1228.93	424.389	1163.49	748.862	1471.54	376.05	504.142
1035	4933431K23Rik	305.086	1.18777	0.55028	2.15848	0.0308906	0.53144	122.294	221.482	82.7523	182.317	21.9066	398.812	462.16	124.501	162.983	308.612	292.6	768.296	351.002	761.271	281.194	604.647	139.693	205.024
1036	Spink2	29.3963	1.75217	0.812338	2.15694	0.0310103	0.53144	4.90341	8.78384	17.4186	18.9358	1.09221	26.9797	53.7873	4.68505	15.7671	36.0503	16.246	60.7128	2.22957	79.152	17.6408	131.061	9.66279	24.025
1037	Arhgap15	1661.66	0.774329	0.359045	2.15663	0.0310342	0.53144	1199.33	756.585	1760.31	721.497	1182	1880.7	2879.05	1326.68	997.103	818.679	2314.06	1244.04	3481.48	2982.25	1991.71	2011.13	1006.11	1357.08
1038	Churc1	315.193	0.501595	0.232441	2.15794	0.0309324	0.53144	388.69	352.967	235.267	220.531	156.761	262.331	253.537	369.683	383.206	223.853	289.062	252.084	440.898	425.553	284.06	282.77	414.292	437.935
1039	4931403E22Rik	58.2772	1.3509	0.626602	2.15592	0.0310901	0.53163	31.4593	82.5893	7.33314	33.8729	3.92037	42.9484	63.6833	55.287	47.7659	33.116	34.4841	84.3985	13.3076	121.351	45.3864	122.107	193.208	32.7706
1040	Rftn1	935.614	-0.966349	0.448296	-2.1556	0.0311146	0.53163	2500.2	265.232	1179.31	941.051	1749.18	1423.9	707.149	968.83	590.52	735.047	885.278	768.295	1261.34	146.862	397.885	420.693	1027.85	872.434
1041	Prpsap1	2639.86	-0.389312	0.180728	-2.15414	0.0312296	0.532976	3599	1863.09	2669.92	3149.04	4067.28	2473.19	2775.32	3154.97	2548.29	2866.69	2406.41	2336.05	2341.03	1760.86	2192.15	2400.51	2019.86	2893.85
1042	Mfap1a	815.8	0.169538	0.0787508	2.15284	0.0313315	0.534146	692.587	707.678	762.631	774.99	765.558	709.028	875.98	881.478	1019.49	839.588	854.793	837.585	828.552	838.953	869.168	747.068	846.49	832.777
1043	Cenpc1	1157.82	-0.344249	0.159961	-2.15208	0.0313912	0.534371	1201.48	1126.29	1333.68	1229.67	1592.65	1380.36	1451.47	1244.23	1244.23	904.571	956.274	982.788	1011.64	974.005	1351.42	840.008	853.482	1162.49
1044	Fermt3	135.16	-0.778918	0.362125	-2.15097	0.031479	0.535468	241.648	229.56	128.369	200.395	175.533	141.922	164.672	107.679	132.508	63.8699	78.9959	114.896	127.422	144.231	186.157	113.712	43.1106	38.1984
1045	Zswim2	32.8321	1.55826	0.724638	2.1504	0.0315236	0.53548	2.90148	33.1427	9.99802	21.9054	0.971408	25.9738	77.2887	19.5154	26.0105	18.0573	21.364	53.8659	5.27757	86.9073	13.6962	89.6	27.0806	57.4207
1046	Mtmr9	718.344	0.36924	0.171757	2.14978	0.0315729	0.53548	456.846	667.353	747.691	631.772	606.769	666.706	708.613	600.764	922.844	554.46	863.488	629.519	1078.68	760.285	811.873	744.284	830.192	648.064
1047	Zfp658	290.093	-0.420744	0.195761	-2.14928	0.0316126	0.53548	285.308	235.786	329.38	402.933	233.918	315.339	312.976	443.305	268.991	361.663	346.767	333.965	193.873	179.331	213.282	222.519	201.902	340.442
1048	Fam13a	1246.73	-0.526641	0.24499	-2.14964	0.0315833	0.53548	2179.77	1258.08	1754.47	1329.04	1484.3	1133.25	769.531	1190.6	2076.83	840.068	758.936	1321.18	873.453	1193.48	1032.42	1064.02	953.332	1228.3
1049	Sertad3	50.0072	-0.72327	0.33682	-2.14735	0.0317658	0.536381	70.2936	66.5862	36.9036	81.0349	70.5416	47.2152	48.5173	52.7344	98.9532	34.4424	32.694	34.8281	40.3265	37.5448	54.0811	42.1944	25.0708	26.1671
1050	Tbcd	4086.69	-0.40608	0.189067	-2.14781	0.0317289	0.536381	5930.96	4114.21	4937.76	4605.22	5751.57	3587.46	3052.54	4910.84	2760.48	5037.4	3657.47	3382.85	2919.22	3417.27	4546.34	3171.52	3363.66	4413.61
1051	Pax2	92.6987	1.6375	0.763758	2.144	0.0320328	0.536931	22.7205	42.1162	15.7054	45.4183	2.09932	96.4622	188.296	18.7369	164.153	62.9483	74.6806	236.855	4.27526	231.017	79.2433	283.742	49.2862	50.8211
1052	Cd163	34.2234	1.55219	0.724165	2.14342	0.032079	0.536931	34.009	26.3636	12.291	24.3949	0	9.09093	26.6036	5.51851	26.8909	34.2516	44.9635	58.6958	8.92093	60.3981	21.7895	86.5396	15.3023	119.997
1053	Ifi44	51.8874	2.0397	0.95057	2.14577	0.0318915	0.536931	14.2882	44.8347	2.73918	37.8077	0	28.2455	34.8732	10.2291	22.9566	56.5258	50.4017	105.891	0.331329	87.4392	222.498	171.308	7.64446	35.9588
1054	Lrguk	272.685	1.34155	0.625915	2.14335	0.0320854	0.536931	35.1018	180.35	250.85	408.089	94.3846	98.0149	154.861	212.872	126.175	126.64	68.8055	436.305	236.067	938.093	66.5537	437.412	954.554	83.1957
1055	Gm10067	68.5413	1.85464	0.864306	2.14581	0.0318882	0.536931	26.9604	57.798	2.41284	23.2599	8.59866	51.4735	66.7197	65.0091	123.805	24.6972	45.0468	115.76	0.583802	399.032	77.0479	110.354	8.41424	26.7714
1056	Tmem141	194.77	-0.391398	0.18256	-2.14394	0.0320375	0.536931	248.312	222.585	166.398	196.09	289.022	182.373	201.408	263.625	208.052	157.508	227.745	146.686	163.214	185.903	160.558	162.682	147.044	176.656
1057	Sh2d3c	562.797	-0.4714	0.219674	-2.1459	0.0318806	0.536931	986.907	327.561	676.589	664.391	841.152	642.554	419.741	522.754	629.775	451.852	487.302	495.602	472.457	474.203	480.049	467.99	686.443	403.024
1058	Luzp1	3084.54	-0.561627	0.261935	-2.14415	0.0320209	0.536931	5651.88	4814.74	3433.61	3521.32	2109.98	2383.78	3169.85	4167.32	2979.39	4417.43	2049.25	1975.15	2082.8	3076.47	3022.7	2200.83	2092.23	2373.01
1059	Mgat4c	8093.5	-0.641619	0.299065	-2.14541	0.0319198	0.536931	17594.4	7566.8	12776.5	6671.2	8020.59	12877.9	6500.75	9517.47	2972.54	4248.9	6242.08	8704.95	8871.7	5320.79	8096.92	4600.83	6300.47	8798.25
1060	Gm11959	33.5203	1.64101	0.765838	2.14276	0.0321323	0.537048	13.0851	20.8777	6.1512	28.0064	2.18711	26.9842	40.4115	15.6319	29.3084	36.0796	12.838	67.2585	0	86.733	25.3746	120.201	41.8806	30.3574
1061	Prss44	30.0002	1.94388	0.907316	2.14245	0.0321569	0.53707	6.79839	2.03	0.94677	11.41	0	41.8871	58.1917	6.49908	38.1851	34.1831	40.2871	59.1109	1.37392	75.4491	14.2649	102.17	16.8526	30.3637
1062	Hyal5	35.456	1.62622	0.759597	2.14089	0.0322826	0.538777	10.3635	23.8751	8.34766	15.6051	0	29.6829	73.0976	14.8688	31.3102	38.5317	25.5848	96.1961	1.34647	80.7258	52.9122	88.9618	20.4964	26.301
1063	Snai2	45.2613	0.952099	0.448962	2.12067	0.0339496	0.538935	10.1046	17.2658	50.5439	42.435	13.4181	33.1319	70.7203	49.6496	22.1446	66.0655	65.2295	50.1806	65.1474	14.7484	72.8629	61.521	56.1178	53.4167
1064	Gm15486	45.8801	1.66725	0.784514	2.1252	0.0335702	0.538935	20.7057	35.9119	6.55294	26.9082	0	27.4772	108.929	5.55502	19.7602	69.8494	42.7125	83.3568	6.3404	83.9064	18.8071	141.413	28.2839	99.3728
1065	Pcdhga1	65.1671	1.28024	0.599611	2.13511	0.0327519	0.538935	26.9629	0	31.7657	65.0935	34.9084	65.7446	58.4797	15.6059	54.7768	89.6269	120.481	63.9646	79.5012	123.151	34.177	111.966	138.606	58.1961
1066	Nrap	130.703	1.16683	0.550592	2.11922	0.034072	0.538935	70.9924	114.764	84.5176	45.1715	3.37551	175.772	162.527	75.3889	67.9669	77.5326	255.387	111.918	80.9687	169.857	158.11	277.93	172.076	248.406
1067	Ak9	198.467	1.03847	0.487111	2.1319	0.0330153	0.538935	77.5925	204.955	59.9481	57.8973	45.6837	179.191	453.77	93.597	253.675	352.263	75.9141	436.07	97.2581	304.667	131.499	364.988	193.563	189.873
1068	Gm15319	147.064	1.22536	0.57286	2.13902	0.0324338	0.538935	87.2354	86.1984	72.1776	38.9566	13.4882	143.925	189.428	40.2696	121.546	177.184	213.068	431.753	23.6236	258.29	278.841	225.937	89.6858	155.546
1069	1700123I01Rik	37.8607	1.2377	0.580344	2.1327	0.0329494	0.538935	19.8155	18.3762	10.1529	17.8417	2.7135	47.8645	56.5884	18.8097	20.0245	82.5088	55.3123	60.4397	36.0227	77.0071	19.8074	86.0483	26.343	25.8161
1070	4632404H12Rik	339.851	0.542443	0.255828	2.12034	0.0339773	0.538935	238.949	232.653	349.394	187.912	384.658	173.884	336.278	442.121	306.905	523.952	279.523	375.924	278.105	410.237	241.92	341.031	504.11	509.754
1071	Zc3hav1l	77.3721	0.681129	0.31914	2.13426	0.0328213	0.538935	63.9971	64.9803	47.3726	51.4087	78.8645	31.9315	95.9374	48.4301	84.5621	92.5728	78.3131	111.163	57.3213	117.475	67.8594	166.597	62.8099	71.1015
1072	Dupd1	51.1034	1.32163	0.627901	2.10483	0.035306	0.538935	3.18257	28.5131	27.7135	44.6005	11.3678	28.1043	85.3497	130.231	19.9972	25.2094	72.1029	64.7087	11.0954	46.4373	32.9065	77.0246	177.722	33.5939
1073	Ripk4	105.03	0.912299	0.42849	2.1291	0.033246	0.538935	83.9565	50.6108	67.1923	85.0841	48.1908	67.7667	128.767	82.6632	148.89	101.102	33.1871	234.233	50.7951	176.381	48.3171	204.189	144.059	135.16
1074	Prpf19	667.221	0.920837	0.436893	2.10769	0.0350576	0.538935	246.849	464.513	334.173	641.297	249.148	664.855	951.923	267.875	972.227	217.24	1229.45	847.894	943.582	815.831	1164.69	900.938	906.985	190.51
1075	1700057H15Rik	79.6881	1.55319	0.736238	2.10963	0.0348903	0.538935	13.8656	68.6517	30.1725	22.0349	1.95538	103.436	122.301	21.641	42.2782	72.6727	45.8646	173.208	17.2564	125.525	18.6992	174.169	306.264	74.3898
1076	Fndc7	52.7083	1.71996	0.81037	2.12243	0.0338015	0.538935	0	34.113	24.9455	43.038	2.46149	56.8493	71.4942	4.10147	11.6772	62.4003	22.3	90.0189	23.1561	120.423	92.5123	170.402	72.7582	46.0988
1077	Pacrg	1282.21	0.498661	0.23452	2.1263	0.0334782	0.538935	1053.46	1171.21	696.607	1170.67	792.046	1386.51	1675.74	1346.98	1268.65	790.705	1278.13	1580.35	1412.95	1361.05	1550.93	1143.63	2366.15	1033.99
1078	Nsa2	433.247	0.408157	0.192883	2.11608	0.034338	0.538935	421.771	230.428	348.39	350.749	557.184	339.808	357.991	452.575	511.37	421.263	361.549	462.413	387.094	494.285	463.48	457.762	579.428	600.914
1079	Dtl	510.695	0.742205	0.34705	2.13861	0.0324673	0.538935	163.479	541.1	652.63	257.276	403.462	286.806	638.451	270.811	262.557	816.696	520.503	527.47	350.592	739.178	789.594	590.636	534.496	846.77
1080	4930556J24Rik	175.617	1.12646	0.531233	2.12047	0.0339666	0.538935	67.896	68.1579	78.9209	107.863	96.4234	195.623	314.597	75.8976	135.394	210.126	88.2481	378.563	37.1983	399.536	103.703	475.145	89.0022	238.821
1081	Stamos	38.8568	1.13782	0.534587	2.12842	0.0333026	0.538935	41.306	22.4251	39.9775	20.9415	4.46251	10.4714	58.1147	35.2965	42.4426	33.3446	17.3577	64.3588	23.1044	64.3344	13.221	103.812	56.797	47.6542
1082	Gm10271	34.1479	1.67256	0.787823	2.12302	0.0337522	0.538935	1.63588	0	11.2753	23.8815	14.2339	33.9897	65.9093	15.6426	36.8446	47.1982	13.703	79.1861	7.43874	104.299	46.3353	84.6644	10.7287	17.6969
1083	Cct6b	90.7544	1.26412	0.597484	2.11574	0.0343666	0.538935	13.4461	79.6388	20.4572	25.1344	43.0364	105.909	220.948	92.1325	81.5074	81.5121	79.3671	101.883	19.098	234.043	26.5531	224.626	59.8108	124.478
1084	Hnf1aos1	70.5523	1.39082	0.66087	2.10453	0.0353321	0.538935	9.51236	47.937	18.8718	40.6946	12.7397	85.1476	70.0396	16.6798	48.8335	91.4918	92.0934	172.389	10.093	185.072	64.1453	210.382	30.1386	63.6797
1085	Zscan4f	25.1456	1.99981	0.936549	2.1353	0.0327364	0.538935	10.4895	10.065	15.0357	6.04135	0	11.8455	68.5535	2.14635	21.3289	27.1769	30.1493	35.7921	0	86.4356	4.12233	70.1258	6.89878	46.4142
1086	Tmprss11b	108.371	1.28739	0.608397	2.11603	0.0343423	0.538935	40.6933	86.8509	41.9948	42.5737	6.40967	137.178	142.059	43.4931	71.1553	148.062	55.9804	266.65	30.6367	268.439	82.8652	283.721	63.8317	138.09
1087	Gm16193	44.4362	2.64586	1.24196	2.13039	0.0331396	0.538935	0	0	10.2484	22.2313	0	37.5102	90.3504	0	63.1344	22.2027	27.3931	88.9298	0	188.467	31.986	129.709	25.7511	61.9385
1088	Bik	36.234	1.56289	0.739346	2.11388	0.0345252	0.538935	5.16077	13.8701	10.1627	44.5484	17.7664	27.4639	15.33	8.4602	31.1781	65.066	11.5799	43.0192	0.670495	69.0881	22.8705	70.1549	143.417	52.4062
1089	Gm10717	1065.36	1.42499	0.67091	2.12396	0.0336733	0.538935	214.069	485.509	305.569	795.121	61.7765	1173.65	1504.45	438.666	800.28	1544.81	1229.46	2469.82	48.1201	3356.27	756.231	2675.32	681.527	635.905
1090	Gm17268	32.5479	1.28461	0.604828	2.12392	0.033677	0.538935	13.0863	21.98	7.17593	19.7671	14.225	30.4898	73.3667	8.60057	14.2827	50.8913	16.2671	55.3249	8.18194	95.5194	48.5431	47.8019	16.101	44.2578
1091	Gm884	115.84	1.50146	0.703989	2.13279	0.0329419	0.538935	40.6237	77.0747	16.9654	80.2891	2.13439	126.58	181.09	60.9591	81.3073	149.632	60.0746	235.527	10.8666	336.405	97.7533	352.288	70.9868	104.568
1092	4930564B18Rik	88.3586	1.67597	0.785019	2.13494	0.0327661	0.538935	8.42127	96.7112	28.7757	57.7912	0	38.3652	162.123	21.2372	53.5029	92.697	66.9186	226.374	25.7618	241.035	57.8178	325.916	49.1686	37.8392
1093	Gm29103	110.764	1.31817	0.61618	2.13926	0.0324145	0.538935	52.3542	85.7492	29.723	76.5726	17.5335	99.5597	122.221	28.9524	124.117	163.848	65.9759	224.533	11.1597	283.939	54.0577	341.331	85.778	126.353
1094	Gm10720	97.3472	1.5249	0.714489	2.13425	0.032822	0.538935	14.3094	34.1407	50.9738	59.483	2.10466	97.9832	111.165	26.461	88.1521	171.776	127.38	222.711	7.94953	330.453	55.8553	213.268	72.4258	65.6567
1095	Ddr2	279.564	0.998542	0.46988	2.1251	0.0335782	0.538935	42.3006	130.4	181.996	119.357	276.762	217.75	187.248	253.863	189.279	251.251	196.63	1054.84	411.646	310.262	499.329	324.462	226.801	157.973
1096	Gm13775	122.625	1.4059	0.664356	2.11618	0.0343296	0.538935	56.5558	47.4998	51.1852	54.5646	11.5679	144.052	124.539	70.6089	78.7135	211.519	82.2521	305.213	5.0006	360.359	146.072	270.131	38.1164	149.297
1097	1700039E15Rik	38.4303	1.77075	0.835122	2.12035	0.0339762	0.538935	7.35129	45.0001	10.2373	6.5799	4.37185	24.5896	50.9661	7.02809	33.0341	35.1159	29.0733	104	0	112.974	44.0706	135.024	24.6516	17.6776
1098	Gm15179	44.2732	1.56351	0.742984	2.10437	0.0353462	0.538935	17.9389	25.8365	7.4967	25.6001	0.999132	15.0174	55.5613	37.1401	151.575	85.3925	27.3739	73.3748	2.71895	96.5175	6.05027	93.642	15.7088	58.974
1099	Htr5a	291.072	0.538645	0.251836	2.13887	0.0324461	0.538935	232.857	300.146	218.34	188.388	257.433	216.923	324.077	174.307	254.57	292.765	385.625	343.221	441.243	390.841	294.467	256.763	494.406	172.921
1100	Prkar2b	1605.72	0.515177	0.244413	2.10781	0.0350473	0.538935	2093.09	1021	1753.23	1212.06	818.927	1046.67	1716.57	1230.78	1586.96	1573.42	2074.78	1421.49	2136.39	1822.56	994.671	1992.29	2322.71	2085.41
1101	Itgae	202.954	0.928005	0.434053	2.138	0.0325168	0.538935	184.824	214.623	45.0471	80.6469	69.8924	190.267	238.892	162.892	284.466	265.592	120.279	306.202	127.619	417.932	117.295	478.347	187.506	160.842
1102	Ascl4	102.901	0.943648	0.446607	2.11293	0.0346069	0.538935	78.0416	93.9896	41.5171	62.2607	69.527	83.3302	98.631	47.8762	115.067	86.6364	81.7208	167.934	20.4148	232.99	110.223	260.565	109.346	92.1512
1103	Ddx11	57.7356	1.24173	0.589018	2.10813	0.0350198	0.538935	15.8539	51.1229	27.9257	52.0215	12.7301	46.2606	69.0161	31.2555	31.4422	39.4687	33.8276	138.012	17.7745	127.276	116.291	176.122	26.8229	26.018
1104	1700095A13Rik	27.8942	1.72876	0.817065	2.11582	0.0343601	0.538935	0	20.4248	10.882	5.82805	11.6322	37.3133	15.0459	8.30686	14.6403	22.9309	7.57998	47.0255	9.87326	34.4607	8.78472	84.5623	10.4368	152.368
1105	Morc1	568.189	1.32214	0.618417	2.13795	0.0325209	0.538935	112.347	472.897	219.802	383.293	31.2433	638.229	954.598	184.239	462.654	527.742	324.195	1272.27	194.864	1684.06	429.746	1637.91	287.037	410.288
1106	Slc26a7	183.709	1.33897	0.635774	2.10605	0.0352	0.538935	127.196	22.3399	41.4246	258.134	170.384	109.235	106.085	146.601	133.132	155.92	12.1974	188.208	37.9848	375.142	103.369	684.823	444.402	190.177
1107	Fgfr4	55.852	1.73761	0.824755	2.10682	0.0351334	0.538935	4.39049	47.2568	6.41905	24.3116	15.0152	56.6204	82.7387	2.79888	30.9441	57.9555	49.3085	109.658	3.99292	207.974	46.3872	210.455	16.3165	32.7943
1108	Dnaaf1	38.3481	0.783064	0.36839	2.12564	0.0335331	0.538935	44.8443	30.0148	17.3407	17.2581	25.6601	39.9237	32.6242	45.5909	28.2032	21.9879	49.4946	40.2998	46.2181	57.7895	44.3819	89.2899	32.7878	26.5566
1109	Pianp	710.385	0.42053	0.198486	2.11869	0.0341164	0.538935	615.845	761.281	588.867	682.396	528.744	453.593	546.156	629.33	802.689	649.706	1026.31	644.874	1098.93	753.452	684.564	695.767	1012.3	612.138
1110	Gm29570	49.9226	0.951935	0.449218	2.1191	0.0340823	0.538935	30.4196	30.9061	46.4933	43.3299	14.8932	48.9205	45.3277	19.862	38.8732	36.9343	24.0794	99.385	89.7489	92.3395	32.0243	121.404	38.9387	44.7275
1111	Tppp	3845.96	0.287306	0.135725	2.11683	0.0342746	0.538935	3963.02	3618.38	3546.53	3325.23	3238.45	3340.46	4126.94	2865.56	3707.83	3928.74	4327.39	3576.45	5065.99	4632.36	4563.79	3322.81	4706.53	3370.79
1112	Scn5a	316.707	1.60219	0.751215	2.1328	0.0329413	0.538935	14.0631	103.923	394.296	194.055	173.675	152.516	41.6368	169.44	104.574	83.6919	1073.78	62.5645	1064.46	109.426	301.066	1199.69	178.097	279.772
1113	Tspyl1	2562.72	0.447371	0.211955	2.11069	0.0347989	0.538935	3183.11	1497.5	1883.34	2469.27	1913.66	2287.12	2234.03	2109.58	3416.08	2584.57	2540.8	1965.13	4075.47	2546.84	2471.52	2089.01	3604.12	3257.85
1114	5430427O19Rik	30.9885	1.4022	0.658849	2.12826	0.0333155	0.538935	29.0345	29.2501	6.07054	14.6359	3.2273	20.8809	32.3401	39.3771	31.0972	6.46282	22.7626	44.978	8.80064	85.6242	78.3659	80.8992	12.7394	11.2473
1115	Wisp3	81.2983	0.993187	0.468126	2.12162	0.0338693	0.538935	58.0573	81.2599	49.0266	44.4698	33.9788	71.094	95.227	34.4312	56.8363	61.6439	51.9299	148.689	52.8274	222.369	88.6136	219.261	57.9447	35.7087
1116	Gm10248	66.4069	1.45434	0.688686	2.11176	0.0347068	0.538935	20.7021	57.4976	17.7735	29.3225	0.924448	102.756	82.4802	24.4237	36.17	49.1962	27.4666	110.717	190.409	167.452	41.8787	173.912	33.4655	28.778
1117	Ptrf	120.74	1.25822	0.597059	2.10736	0.0350866	0.538935	155.119	129.605	26.0499	30.7893	68.3997	46.1189	93.8406	78.1013	177.303	96.6625	61.4878	116.721	26.6555	313.875	36.2656	185.825	72.3749	458.132
1118	Chmp2b	364.411	0.594757	0.280701	2.11883	0.0341049	0.538935	282.263	293.173	322.508	381.559	380.304	264.626	418.376	247.401	376.952	190.888	243.81	247.209	707.746	295.478	318.962	291.893	508.4	787.853
1119	Cd274	37.27	0.944752	0.447057	2.11327	0.0345779	0.538935	16.5556	24.8476	17.9691	25.6369	51.4949	24.8787	43.545	28.394	32.3515	29.9896	26.4885	36.1432	27.1989	121.782	35.6975	61.1235	13.832	52.9311
1120	Vma21	599.323	0.468965	0.222481	2.10789	0.0350404	0.538935	442.547	556.34	505.501	425.903	598.349	680.448	621.847	437.959	653.302	345.328	601.353	484.177	1158.44	565.333	784.135	472.861	752.373	701.62
1121	Gm16124	228.331	0.655463	0.307782	2.12964	0.0332015	0.538935	186.319	262.578	210.279	126.524	110.858	252.965	114.147	274.907	256.633	137.592	172.359	189.384	156.492	327.998	389.875	197.886	295.043	448.115
1122	Gm13936	166.052	0.947928	0.446398	2.1235	0.0337117	0.538935	67.9928	182.217	86.1875	73.8552	104.352	160.017	157.663	59.9335	248.148	153.143	139.976	254.471	185.049	530.826	114.945	282.621	92.5043	95.0282
1123	Pstpip2	419.305	0.588322	0.275685	2.13404	0.0328396	0.538935	322.756	592.503	371.37	211.574	403.943	269.798	318.121	377.647	306.352	382.992	324.888	400.176	884.822	478.264	567.432	242.07	620.511	472.272
1124	Serpinb8	152.368	1.28035	0.602121	2.12641	0.0334693	0.538935	62.0674	114.502	193.911	92.133	150.894	28.8871	76.3397	46.1241	187.12	27.4022	171.4	32.4338	340.781	467.352	292.362	369.163	44.0809	45.6709
1125	Crh	118.502	0.869565	0.412521	2.10793	0.0350372	0.538935	118.544	174.942	72.2204	64.518	70.1457	42.1078	85.9809	107.679	131.968	107.541	129.176	37.5029	184.162	341.607	69.9811	136.118	167.121	91.7248
1126	Cd38	114.691	-1.06832	0.501047	-2.13217	0.0329931	0.538935	75.843	116.938	59.6874	198.872	121.12	309.193	116.429	56.9862	317.503	51.1608	36.3438	185.376	39.799	81.5907	47.8773	94.3023	80.4952	74.927
1127	Kank3	505.844	-0.656336	0.307813	-2.13225	0.0329861	0.538935	631.016	630.976	591.342	513.013	304.686	600.436	719.942	1208.62	271.318	541.877	518.095	496.231	314.744	473.263	301.844	376.622	421.905	189.269
1128	Fam228a	132.86	-0.935218	0.444236	-2.10523	0.0352714	0.538935	120.818	218.039	137.619	177.639	231.295	63.8848	148.326	285.14	44.5609	183.912	169.441	112.685	95.4504	33.3358	141.015	103.597	95.4833	29.2308
1129	Rsph10b	594.879	-0.485269	0.228519	-2.12354	0.0337085	0.538935	554.399	789.912	641.98	590.709	791.039	834.993	724.208	609.01	382.142	513.632	514.906	760.337	264.816	402.462	608.915	455.807	649.049	619.513
1130	Adam1a	368.85	-0.452189	0.213836	-2.11466	0.0344592	0.538935	523.212	333.814	280.009	434.416	566.824	278.791	302.337	568.006	370.701	463.058	341.767	407.98	292.893	309.483	289.075	274.749	248.669	353.52
1131	Trp53bp2	480.123	-0.44523	0.211629	-2.10382	0.0353942	0.538935	421.378	475.37	533.923	468.211	933.511	538.512	578.473	373.175	563.892	470.003	363.092	449	492.056	315.221	353.133	507.764	374.328	431.167
1132	Ccdc129	396.344	-1.03358	0.49088	-2.10556	0.0352427	0.538935	1148.71	272.328	368.535	321.744	502.993	542.713	495.183	439.239	185.047	456.861	274.373	578.796	80.3751	89.9809	467.924	76.1393	534.421	298.829
1133	2310030G06Rik	49.3707	-1.54757	0.73101	-2.11702	0.0342579	0.538935	2.74088	140.014	166.112	22.7782	39.386	23.6002	29.4089	196.052	20.1465	35.6535	40.1517	39.0865	11.2165	13.6934	44.372	19.4581	34.2014	10.6006
1134	Slc25a42	870.805	-0.381966	0.180581	-2.1152	0.0344128	0.538935	656.095	1254.26	899.232	1087.88	970.779	1009.97	1154.85	852.456	748.503	983.199	885.865	659.21	649.451	707.217	1029.74	703.579	708.203	714.001
1135	Adat3	239.793	-0.656352	0.310895	-2.11117	0.0347579	0.538935	202.05	237.944	260.886	395.344	417.197	260.371	374.467	173.892	333.683	203.99	243.217	87.3771	107.265	226.69	218.612	169.206	226.428	177.654
1136	Tshz2	3224.08	-1.28897	0.608167	-2.11943	0.0340541	0.538935	18536.3	2004.77	2492.24	2612.35	2787.22	1391.1	1403.86	2837.07	510.524	3985.62	1760	5505.41	968.255	1681.47	986.37	1483.3	5273.06	1814.45
1137	Mpzl1	1256.34	-0.639847	0.2999	-2.13354	0.0328808	0.538935	2196.3	1173.43	1010.04	1507.18	1801.62	1194.02	1115.54	1261.21	2466.48	1388.77	588.445	1208.93	971.209	587.628	752.729	796.129	1400.48	1193.93
1138	Flii	1016.85	-0.357659	0.169337	-2.11212	0.0346765	0.538935	1316.78	1073.83	855.201	1246.19	966.228	1085.48	1093.81	1575.93	964.869	993.015	1029.05	992.191	748.99	988.974	1086.59	857.826	773.758	654.593
1139	Tecpr1	2708.91	-0.433589	0.205648	-2.10841	0.0349957	0.538935	2525.1	3644.98	2740.36	3636.66	2679.21	2704.83	2277.36	2479.84	4943.2	2229.28	3374.72	2248.77	2324.61	2402.84	2399.18	2385.58	2109.35	1654.45
1140	Drd2	156.932	-1.34183	0.637769	-2.10395	0.035383	0.538935	570.993	88.636	70.6119	168.109	452.701	94.7944	65.5623	240.427	42.9636	15.8771	358.134	86.2724	55.1994	45.0323	121.381	64.6872	140.793	142.604
1141	Gm20681	53.8888	-0.544189	0.256568	-2.12103	0.0339195	0.538935	59.2474	65.916	49.7178	70.4894	56.7364	58.79	62.3173	83.0735	43.239	71.8327	53.9418	48.0321	31.713	50.7457	60.1727	29.187	43.4827	31.3643
1142	Gabrr1	97.5551	-1.41946	0.665885	-2.13168	0.0330328	0.538935	772.268	47.1711	26.8742	54.8378	101.739	54.9178	43.2153	38.9359	16.071	35.8641	79.2874	95.9901	44.074	75.0794	41.6897	107.597	50.289	70.09
1143	Rab34	510.586	-0.613388	0.29157	-2.10374	0.0354009	0.538935	723.144	770.785	654.202	443.365	383.415	591.762	732.342	845.818	271.972	459.07	513.778	471.752	501.097	233.078	536.589	374.946	454.541	228.884
1144	Slx1b	708.266	-0.340375	0.161843	-2.10312	0.0354556	0.538935	886.988	845.197	685.436	744.761	936.892	551.372	735.663	711.695	856.339	865.811	694.972	555.773	569.31	620.194	558.599	801.832	526.229	601.73
1145	Ttc13	1878.99	-0.367815	0.174183	-2.11166	0.0347159	0.538935	2062.48	1842.32	2521.94	1840.22	2891.43	2021.75	1698.18	1491.45	1356.64	1878.23	2241.7	1763.22	1875.76	1163.94	1769.54	1912.13	2025.97	1464.92
1146	Nfic	379.619	-0.914237	0.429768	-2.12728	0.0333966	0.538935	600.873	832.414	316.272	594.76	214.546	188.133	260.023	365.535	1014.94	232.371	469.599	284.934	326.741	323.226	315.54	132.194	248.1	112.941
1147	3110002H16Rik	1597.67	-0.369839	0.175336	-2.10931	0.0349176	0.538935	1865.15	1234.01	2084.7	1616.81	2506.86	1796.44	1389.98	1516.06	1583.55	1624.22	1666.17	1282.66	1655.56	915.566	1482.9	1479.41	1432.94	1625.11
1148	Mrps5	754.938	-0.417329	0.195995	-2.12928	0.0332308	0.538935	674.884	943.701	862.401	850.576	869.956	859.609	831.936	1225.25	734.678	561.47	739.184	649.33	931.056	531.212	590.41	510.017	632.398	590.82
1149	Nudt22	93.2448	-0.566987	0.265476	-2.13574	0.032701	0.538935	122.235	83.742	81.3824	123.373	104.403	140.816	96.9465	108.236	154.822	85.1019	79.1826	58.2436	92.4334	49.8735	94.2381	55.5794	85.2005	62.5966
1150	Prr5	99.7318	-0.655771	0.311297	-2.10658	0.0351543	0.538935	133.467	61.1944	114.179	122.969	107.475	211.54	75.9293	110.515	108.331	93.0938	111.303	70.2092	120.504	57.9605	34.5667	86.7322	82.9423	92.2618
1151	Gm15642	26.5278	-1.52154	0.714834	-2.12852	0.033294	0.538935	35.0842	56.0414	24.4697	24.2428	41.1124	32.8071	31.8786	79.8506	25.1901	9.19671	21.674	22.8666	35.275	9.25583	0	12.5625	15.9921	0
1152	Ccdc141	501.456	-0.829043	0.392122	-2.11425	0.0344939	0.538935	1160	423.581	253.444	691.53	534.522	784.56	385.609	605.066	400.647	746.315	389.207	486.669	252.206	733.69	150.703	422.204	155.829	450.435
1153	Gramd1b	4344.76	-0.417833	0.198581	-2.10409	0.0353705	0.538935	4081.81	6572.06	4766.44	5094.98	6062.46	3551.3	3521.38	5621.38	3611.21	5419.19	4239.09	3114.47	3739.99	2883.86	4967.94	3156.35	4004.23	3797.61
1154	Gm15738	3404.7	-0.67384	0.319769	-2.10727	0.035094	0.538935	2452.53	4476.74	4226.69	6154.36	4286.7	4718.37	3680.21	3102.17	1005.06	5288.77	3431.96	1966.53	3422.41	2933.48	3736.57	2744.18	1952.24	1705.59
1155	BC034090	49.4792	-1.05572	0.501186	-2.10643	0.0351669	0.538935	170.271	87.9351	20.1697	28.2826	26.6613	74.4279	39.355	62.816	64.5437	34.0059	56.1295	28.4946	24.5427	50.2612	14.4099	24.6634	51.9812	31.6746
1156	Pcdh9	58019.1	-0.661129	0.313314	-2.11012	0.0348484	0.538935	87041	58745.6	99370	67400.8	105104	47105.5	34395.2	51184.5	28883.1	86192.5	28145.9	56865.2	45568.2	28971.2	58816.2	32854.6	45042.7	82657.4
1157	Ttll5	2898.52	-0.330019	0.156882	-2.10361	0.0354121	0.538935	3295.34	3806.03	3736.07	3578	2990.84	2369.73	2611.62	2402.49	2969.85	2621.21	2964.96	3089.4	2173.99	2790.28	2619.09	3683.37	2148.64	2322.36
1158	Stk38	2590.12	-0.332293	0.157232	-2.11339	0.0345674	0.538935	2470.79	3295.66	2871.08	3132.59	2956.36	2892.85	2489.85	3416.22	1868.16	2324.45	2464.99	2446.95	2299.6	2291.95	3150.24	1830.35	2422.13	1998
1159	Kctd15	54.5337	-0.836961	0.391626	-2.13714	0.0325863	0.538935	100.676	103.798	82.5911	35.8063	45.9375	44.2383	72.2552	97.4567	35.027	47.6244	51.3864	34.639	59.9485	38.1832	46.253	38.124	33.8901	13.7725
1160	Fam199x	770.876	-0.367393	0.173566	-2.11673	0.0342831	0.538935	1077.08	804.757	860.688	904.481	1198.24	696.845	609.066	609.609	674.224	835.466	531.57	774.792	528.973	832.499	757.474	688.806	615.524	875.676
1161	Cbx2	53.0622	-0.854497	0.405691	-2.10628	0.0351803	0.538935	62.136	123.557	53.7947	91.7609	37.3211	56.5869	40.9784	45.0691	76.4127	62.3045	44.9737	24.4109	43.7276	59.1897	14.159	58.4657	42.5792	17.693
1162	Disp1	549.859	-0.431556	0.204415	-2.11118	0.0347572	0.538935	1035.39	468.543	678.519	501.615	777.796	629.176	534.221	499.807	314.51	521.463	426.016	483.771	644.855	535.815	454.855	537.141	407.691	446.286
1163	2310061I04Rik	1508.18	-0.282137	0.132121	-2.13545	0.0327244	0.538935	1999	1880.69	1822.86	1704.06	1378.27	1361.86	1566.32	1629.24	1241.72	1432.59	1563.24	1223.96	1459.46	1243.47	1629.84	1340.23	1444.82	1225.67
1164	Aars2	646.765	-0.367387	0.172018	-2.13574	0.0327006	0.538935	984.259	740.003	683.949	780.283	645.939	602.296	663.006	692.101	752.675	489.239	604.308	561.381	496.842	744.854	604.607	603.926	596.737	395.364
1165	Trim38	47.4174	2.04092	0.970708	2.10251	0.0355087	0.539315	2.86604	52.9573	5.38705	20.1963	0	40.0297	83.7982	8.22282	24.3739	25.1328	19.5087	55.1096	0.651634	75.9446	17.3946	103.381	13.1538	305.405
1166	Spag7	380.056	0.588971	0.280335	2.10096	0.0356448	0.539315	335.665	307.584	318.35	342.846	126.116	412.939	475.572	394.818	478.761	200.998	352.617	325.88	683.289	309.866	529.186	378.706	504.434	363.378
1167	Lhx1	61.5352	-2.20505	1.04904	-2.10198	0.0355552	0.539315	195.095	7.35677	6.87041	187.82	0	33.7675	16.6372	12.1993	466.735	55.8525	3.8169	27.8623	11.3032	18.2574	8.62298	34.0863	7.20837	14.1429
1168	Tinf2	350.669	-0.535576	0.254781	-2.1021	0.0355444	0.539315	462.421	446.759	347.212	355.351	414.232	383.541	456.001	317.003	509.991	285.565	484.397	185.534	244.986	345.485	387.356	151.966	261.798	272.438
1169	Pank4	1547.13	-0.286607	0.136408	-2.1011	0.0356322	0.539315	1887.35	2049.51	1630.49	1533.75	1530.09	1414.15	1482.71	2112.99	1596	1434.89	1577.89	1363.92	1389.74	1512.65	1518.78	1399.37	1278.83	1135.26
1170	Rmdn3	1876.79	-0.267493	0.127307	-2.10117	0.035626	0.539315	2168.71	1735.39	2422.41	2309.81	2195.98	1977.39	1753.37	1832.8	1978.23	1517.73	1743.81	1507.41	1963.66	1377.56	2041.14	1574.82	1977.27	1704.73
1171	4933440M02Rik	112.168	1.32486	0.631745	2.09714	0.0359807	0.53943	44.1457	80.9009	5.02817	71.0911	31.184	127.559	137.645	47.604	93.0001	142.602	63.0556	273.521	23.6346	266.263	113.658	342.94	47.3394	107.854
1172	Vmn1r86	123.19	1.27451	0.60716	2.09914	0.035805	0.53943	41.8142	87.9973	32.624	77.0386	28.5237	150.309	119.95	46.7803	116.783	135.904	110.711	256.944	10.0452	370.843	97.9368	338.466	63.1059	131.649
1173	Calcrl	268.997	1.1896	0.566855	2.0986	0.0358519	0.53943	133.583	51.5716	270.413	47.4773	229.908	254.416	327.987	102.273	447.695	114.651	333.575	281.044	725.574	227.417	224.291	846.955	65.5735	157.535
1174	Tbccd1	557.909	1.00902	0.481108	2.09728	0.0359689	0.53943	93.4014	1063.38	140.576	507.884	182.285	140.376	784.592	850.163	480.388	597.835	345.849	588.555	1177.64	806.357	556.158	562.293	774.467	390.167
1175	Syne3	78.6953	1.42578	0.678861	2.10026	0.0357061	0.53943	62.0569	57.9922	15.8177	33.0376	1.69147	63.2623	135.313	19.3238	134.299	53.5763	68.2852	145.641	45.1333	290.233	32.3498	169.62	57.6647	31.2173
1176	Atf7ip2	107.026	1.56742	0.746768	2.09894	0.0358226	0.53943	11.3049	172.881	12.4419	37.1242	16.6138	89.3716	68.8075	11.761	157.02	122.574	21.2986	189.118	25.5904	257.031	386.539	216.462	73.5523	56.97
1177	Nsun3	282.867	0.67898	0.323715	2.09746	0.0359529	0.53943	301.385	199.301	244.626	151.67	137.402	309.939	352.968	258.641	354.712	202.591	139.105	286.623	249.543	413.765	681.19	326.128	303.783	178.228
1178	Plcb3	147.004	-0.965758	0.460268	-2.09825	0.0358828	0.53943	133.084	65.4881	87.9553	349.464	200.529	183.931	109.734	148.423	427.177	179.349	55.3963	181.985	50.7407	44.9129	113.66	75.4601	110.815	127.967
1179	Tpcn1	157.568	-0.635565	0.302634	-2.10011	0.0357188	0.53943	126.795	230.606	122.943	163.604	262.495	168.736	62.8188	229.755	223.049	196.071	200.18	154.619	127.024	94.0641	79.9129	99.061	154.514	139.983
1180	Hbs1l	1657.52	-0.374015	0.178317	-2.09747	0.0359517	0.53943	1745.08	1721.07	1960.33	1902.4	2670.79	1288.64	1927.86	2109.59	1516.34	1552.13	1172.88	1561.42	1440.24	1192.09	1651.67	1393.37	1653.18	1376.27
1181	Ccdc50	2562.05	-0.444456	0.211809	-2.09839	0.035871	0.53943	3476.23	2252.16	3545.07	2620.02	3856.15	2338.15	2409.69	2403.99	2912.73	2725.68	1521.71	2759.71	1503.05	2107.09	2250.48	2241.08	1884.99	3309.02
1182	Lmcd1	50.2433	-1.07703	0.513436	-2.09768	0.0359331	0.53943	88.5484	51.3963	47.1076	52.2017	130.234	76.7945	36.8467	32.0755	50.7725	52.3745	12.8291	56.7662	3.55777	43.413	32.046	20.0737	62.2915	55.0514
1183	Tcf3	350.673	-0.421736	0.200913	-2.0991	0.0358083	0.53943	379.884	513.548	443.474	507.625	317.87	276.791	233.377	485.162	361.673	319.858	318.532	334.097	324.726	263.819	266.187	324.911	371.127	269.444
1184	Aspscr1	1301.68	-0.355277	0.169378	-2.09754	0.0359458	0.53943	1995.12	1336.53	1660.96	1388.94	1556.26	1207.38	877.636	1635.45	976.463	1282.64	1277.93	1086.34	1297.61	964.429	1312.98	1220.31	1287.91	1065.25
1185	Gm10138	141.923	0.70642	0.336978	2.09634	0.0360521	0.540148	103.182	144.866	161.477	42.1995	101.162	136.361	146.057	79.6351	128.032	87.4314	86.5725	219.861	122.898	214.334	118.175	257.914	217.494	186.966
1186	Etv3	815.313	-0.459569	0.219286	-2.09575	0.0361043	0.540578	718.405	1169.83	1054.48	1115.24	889.305	941.439	755.314	896.082	477.378	878.357	770.697	724.274	705.376	498.098	1215.29	566.943	616.426	682.689
1187	Slco4a1	133.238	-0.935905	0.446747	-2.09493	0.0361771	0.541315	210.293	181.082	82.5052	252.605	176.775	65.505	43.1664	136.455	398.286	140.319	79.3498	123.546	71.6904	63.7776	77.1576	130.63	62.5819	102.557
1188	Gm15802	102.018	1.26771	0.605629	2.09321	0.0363308	0.541766	50.7197	38.4791	22.5477	81.5087	18.6336	113.594	164.721	45.3906	78.2392	122.199	87.407	227.783	23.8081	302.768	81.6376	264.86	23.585	88.4366
1189	Glb1l3	169.482	1.36806	0.653238	2.09428	0.036235	0.541766	63.8062	135.218	35.8729	77.3972	29.5857	188.589	229.568	50.0779	148.183	196.243	116.524	410.018	10.4156	483.71	107.012	527.024	98.65	142.784
1190	Kif4	209.582	1.1244	0.53722	2.09301	0.0363486	0.541766	105.443	255.984	101.094	214.845	25.8342	130.676	220.221	37.6112	140.823	167.502	129.621	427.53	247.234	678.372	168.878	368.664	256.581	95.5554
1191	Exosc8	777.533	-0.364497	0.174103	-2.09357	0.0362979	0.541766	1145.66	599.369	827.06	718.33	1023.76	657.378	908.058	873.829	915.625	813.626	817.201	831.41	703.728	578.468	476.626	804.08	585.864	715.517
1192	Hgh1	383.739	-0.34006	0.162447	-2.09336	0.0363167	0.541766	385.678	343.531	432.279	457.027	460.473	384.491	459.781	555.591	418.488	325.153	386.277	353.545	335.972	232.501	357.329	352.043	376.427	290.719
1193	Gm21971	62.546	-1.72318	0.822976	-2.09384	0.036274	0.541766	67.6486	296.18	22.8676	45.2604	23.1205	166.252	108.805	19.8473	130.903	7.22369	24.8185	21.9306	43.4733	38.7137	8.21764	92.2407	6.08508	2.24087
1194	Gm14230	39.938	1.64667	0.787068	2.09215	0.0364249	0.541986	5.72599	21.9857	3.07476	27.9943	0	50.3694	49.9517	10.1714	33.0949	52.761	30.8428	91.1129	6.69548	118.099	30.8893	117.418	25.7352	42.9617
1195	2700060E02Rik	414.885	0.458227	0.219001	2.09236	0.0364068	0.541986	475.306	331.863	300.53	341.02	297.151	364.406	399.662	409.225	527.573	262.869	472.719	388.38	725.647	460.463	321.69	351.346	560.188	477.883
1196	Rcn1	464.195	0.690649	0.330252	2.09127	0.0365034	0.542667	326.498	339.551	358.678	398.686	315.336	304.96	438.235	219.193	524.274	627.893	688.069	518.123	1104.57	292.767	230.094	538.149	700.876	429.558
1197	Gm13470	113.23	1.43635	0.687005	2.09075	0.0365507	0.542669	32.6312	73.0848	39.9802	28.4688	7.76818	79.9801	465.542	134.386	50.6695	141.128	52.3979	223.091	10.5517	317.454	54.7678	222.724	35.1805	68.3419
1198	Hps6	109.463	-0.773925	0.370266	-2.09019	0.036601	0.543065	196.976	97.6869	108.75	149.265	144.697	169.657	86.2824	75.6022	141.702	87.7561	127.178	80.3035	161.267	109.505	78.3401	19.1448	90.5558	45.6623
1199	Plin3	165.275	0.670413	0.322163	2.08097	0.0374366	0.544571	91.4104	113.958	77.6395	152.773	79.5823	159.83	174.627	192.813	274.16	235.571	111.103	235.441	116.186	200.829	71.4981	229.073	175.711	282.74
1200	Cd177	57.9355	1.66289	0.797646	2.08475	0.037092	0.544571	16.2643	17.4846	0	27.8368	14.1522	72.2452	107.803	15.5525	63.5547	81.8903	32.3572	125.102	2.21873	127.432	40.5831	192.786	35.199	70.3767
1201	Trim34a	26.1671	1.47023	0.704652	2.08647	0.0369364	0.544571	5.34655	27.7545	0	6.13584	20.1892	16.9136	11.4531	5.55194	56.1401	37.4447	12.8145	63.4395	27.6513	25.7464	45.5771	28.374	20.2965	60.1787
1202	Lhcgr	95.2296	1.26945	0.607783	2.08865	0.0367392	0.544571	12.6785	61.844	25.2977	24.1032	30.1972	138.799	112.237	46.0158	98.2745	127.512	44.8272	294.721	14.0931	208.732	108.3	115.964	84.402	166.137
1203	Otoa	108.541	1.37036	0.656233	2.08822	0.0367776	0.544571	9.50444	61.6113	87.0941	49.5176	5.2433	97.6509	119.843	17.1145	165.131	84.1463	88.1224	375.561	93.2577	217.231	76.8673	237.937	123.874	44.0375
1204	E330012B07Rik	32.872	1.52347	0.731717	2.08205	0.037338	0.544571	1.3441	15.3533	11.7893	20.9714	10.8005	50.8232	20.9579	8.35605	23.4811	60.8367	10.5575	35.0221	1.83362	48.517	107.016	75.16	34.886	53.9889
1205	Defb13	33.7356	1.73174	0.83071	2.08465	0.0371015	0.544571	19.5989	3.28919	9.23102	23.9136	0	30.6733	71.3806	7.0015	38.1736	33.2127	7.66781	73.7598	6.68219	106.988	16.5418	98.4522	8.63456	52.0391
1206	Dgat2l6	174.295	1.09502	0.526017	2.08171	0.0373689	0.544571	21.7185	134.679	160.387	63.3336	110.05	151.838	254.197	124.029	109.49	135.352	269.699	232.916	72.8098	315.755	217.991	596.45	106.963	59.6445
1207	Lipk	54.2484	1.70604	0.818267	2.08495	0.0370743	0.544571	9.81629	28.5824	8.19957	11.5273	1.09572	80.8262	92.4658	18.7788	36.105	66.6478	35.128	131.25	5.20777	180.922	31.9934	161.112	8.5785	68.2344
1208	Gm16196	47.9766	1.57528	0.755567	2.08489	0.0370789	0.544571	15.5414	37.3723	9.22522	24.7046	4.38037	44.5337	75.4744	25.0306	57.1513	37.9458	39.3998	87.8645	0.743902	126.915	47.4391	188.443	30.0376	11.3759
1209	Efcab11	320.283	0.838958	0.402744	2.0831	0.0372419	0.544571	98.0185	300.794	174.948	182.858	146.493	303.884	421.485	491.676	498.802	300.738	148.251	535.842	276.294	593.248	192.975	666.57	140.811	291.412
1210	Fbxw13	108.295	1.4751	0.708202	2.08287	0.0372627	0.544571	50.7136	73.6442	17.4256	65.8799	10.9501	112.513	74.4132	42.2374	81.2123	204.533	54.815	239.73	2.23168	317.922	92.6718	301.787	67.5884	139.044
1211	Mapk1	7417.92	0.501072	0.240077	2.08713	0.0368762	0.544571	5154.5	6788.99	8576.59	7087.1	3286.1	5368.86	7968.03	5242.3	8894.78	6313.48	9986.54	7535.81	11071.3	9160.17	5051.71	8493.2	10547.4	6995.62
1212	Akap5	1522.03	0.54306	0.260834	2.08201	0.0373414	0.544571	1108.53	1259.64	1259.81	1237.86	1555.65	1095.99	1318.82	1604.42	1160.97	2271.93	1329.24	1237.96	1182.52	1434.07	1682.97	1556.23	1338.21	3761.66
1213	Gm15221	32.3311	2.21722	1.06219	2.0874	0.0368519	0.544571	4.76947	5.60805	0.747102	1.20042	0	11.1045	323.238	5.13103	11.51	9.4439	17.4798	78.6093	3.7954	12.8223	1.60821	83.6123	3.90955	7.37021
1214	Tmprss11d	161.109	1.56066	0.748913	2.08391	0.0371687	0.544571	67.2162	121.219	21.8275	87.0238	7.78015	139.495	354.149	43.3008	248.003	107.337	86.5127	299.544	15.2578	486.658	75.7063	603.604	34.6729	100.655
1215	1700046C09Rik	69.5927	1.2648	0.607222	2.08293	0.037258	0.544571	25.3587	65.9592	24.5987	36.2288	20.8186	63.2557	82.9006	38.3399	55.6617	97.1945	38.5549	135.588	6.69569	243.742	44.1288	158.382	26.808	88.4524
1216	1700015F17Rik	108.012	1.04238	0.500572	2.08238	0.0373075	0.544571	45.8236	96.3928	122.954	49.2889	8.58232	108.13	77.2981	72.8864	176.184	73.0199	79.9591	138.361	209.12	228.442	210.642	122.981	52.7455	71.3991
1217	Gm29514	463.075	0.694561	0.333296	2.08391	0.037168	0.544571	289.644	213.737	394.864	432.287	385.877	467.263	239.838	661.519	502.808	459.83	400.24	348.628	1009.04	648.418	765.931	260.766	252.278	602.38
1218	Serhl	81.3099	-0.93752	0.450464	-2.08123	0.0374125	0.544571	188.608	67.3139	87.1126	73.5542	33.6828	117.842	123.834	176.856	62.3315	29.6212	66.1972	140.795	31.9362	58.0798	31.9717	75.6905	31.9311	66.2206
1219	Ndrg2	2028.52	-0.660769	0.317373	-2.082	0.0373427	0.544571	3103.39	1613.66	1355.05	2851.58	2422.62	2958.88	2019.8	2312.78	4317.59	1444.45	1039.07	2023.96	1048	1346.01	1081.09	1452.72	1642.36	2480.38
1220	Tal1	25.5985	-1.7507	0.840268	-2.08351	0.037205	0.544571	227.487	10.7864	1.99198	28.328	8.03707	6.83329	6.19765	9.58011	23.9625	15.8871	19.4864	18.2694	10.9527	27.792	3.5732	18.5762	13.2049	9.82614
1221	Adat1	786.866	-0.387541	0.186127	-2.08213	0.0373309	0.544571	838.413	1119.2	882.173	735.862	1024.24	719.9	1029.93	897.102	551.091	775.729	838.683	685.355	639.858	702.6	923.056	682.785	641.045	476.573
1222	Tars2	962.103	-0.31272	0.150091	-2.08354	0.037202	0.544571	1093.57	849.89	1085.14	971.164	1470.47	1000.34	833.538	1162.94	914.362	1010.6	970.134	747.904	1023.49	786.371	786.898	800.339	853.233	957.464
1223	Ccbl1	438.489	-0.485291	0.233186	-2.08113	0.0374217	0.544571	741.465	419.366	455.461	513.689	438.484	467.524	446.589	654.033	576.765	329.553	357.732	322.466	382.876	366.944	396.169	269.578	503.797	250.317
1224	E2f1	135.851	0.574864	0.276443	2.0795	0.0375714	0.544648	48.9583	84.1481	135.28	148.451	120.066	82.6686	118.75	99.1839	138.27	204.127	201.835	141.659	166.224	139.396	129.922	113.782	197.678	174.927
1225	Slc6a5	152.751	1.92031	0.923596	2.07916	0.0376023	0.544648	16.1041	36.3279	8.64729	180.331	6.16384	73.2917	77.7112	26.9581	895.502	49.4639	45.1819	122.784	4.70771	129.849	26.3721	153.589	415.011	481.522
1226	Tenm2	57785.9	-0.54756	0.263268	-2.07986	0.0375388	0.544648	56502.9	51910.3	79181.7	70748.9	93870.8	69265.1	50333.8	46086	35961.7	59675.4	36820	101424	44859.3	34104.5	65627.4	37034.6	67145.4	39595
1227	Pld4	57.8909	-1.03032	0.495512	-2.0793	0.0375896	0.544648	120.229	139.109	53.3657	91.2757	25.6045	29.4329	31.0043	41.9312	89.9923	62.7056	20.4761	111.632	17.9574	52.8374	37.0135	35.9218	57.3824	24.1655
1228	Il17rc	50.1703	-0.989432	0.475794	-2.07954	0.037568	0.544648	114.063	46.6897	34.3951	44.5527	95.4784	86.0765	55.2044	68.3383	74.3236	20.7277	10.9704	39.5837	28.1661	20.3389	18.5984	30.3902	62.9579	52.2103
1229	Eea1	1184.92	-0.369766	0.1779	-2.0785	0.0376631	0.544764	1513.37	1368.82	1380.71	1193.98	1406.31	1412.84	1188.3	1526.58	1197.84	771.432	702.427	1260.6	903.698	1098.72	1155.68	938.86	1026.38	1281.98
1230	Sdcbp2	110.227	0.839092	0.403927	2.07734	0.0377704	0.544867	54.2256	36.4501	97.4796	138.634	20.8503	127.695	57.8332	110.116	182.486	77.4841	105.637	128.881	153.621	94.3299	125.262	183.138	122.19	167.768
1231	Basp1	2748.45	0.516318	0.248496	2.07777	0.0377303	0.544867	1906.48	3226.11	1926.71	1912.12	2296.64	2049.87	1943.73	5124.48	2129.05	2855.28	3008.93	2037.54	3316.52	2920.06	2974.54	1954.43	4012.1	3877.52
1232	Kcnv1	1368.75	0.646542	0.311252	2.07723	0.0377805	0.544867	561.341	1384.27	1458.41	1222.13	1019.28	1238.85	1448.99	665.709	970.872	746.32	2235.31	910.671	2384.34	2304.71	1678.59	1991.73	962.463	1453.43
1233	Ncaph2	2343.71	-0.331125	0.15939	-2.07745	0.0377596	0.544867	3198.99	2708.83	2406.55	2311.41	2669.96	2318.21	2027.96	3107.73	2886.65	1860.2	2540.71	1736.08	1927.66	2179.95	2491.64	1978.68	1960.82	1874.71
1234	Gm16169	141.304	0.915184	0.440741	2.07647	0.0378509	0.544974	38.8671	99.3042	181.085	30.1638	53.9835	155.458	192.486	224.829	203.695	57.8472	90.0894	169.024	189.609	130.972	278.994	126.649	116.52	203.9
1235	Idh2	834.047	-0.400423	0.192849	-2.07635	0.0378613	0.544974	1104.2	587.388	959.403	1060.06	872.186	1043.8	1089.42	911.606	895.651	629.574	794.79	801.54	782.463	564.386	819.889	823.653	797.083	475.756
1236	Wnt8a	27.1807	0.881286	0.424991	2.07366	0.0381112	0.545004	14.9813	26.8125	9.95408	13.9971	16.5512	20.8954	37.8658	26.1398	22.8688	32.9241	28.6284	46.5176	22.6998	25.4289	16.9588	58.5787	13.0396	54.4111
1237	Mettl7a1	442.469	0.33633	0.162091	2.07494	0.0379919	0.545004	299.88	357.099	344.997	409.946	398.064	428.681	530.241	476.015	541.677	332.253	454.34	567.596	462.53	500.277	600.593	469.022	431.789	359.437
1238	E2f2	40.7525	1.22655	0.591537	2.0735	0.0381258	0.545004	7.91356	35.1245	1.41779	26.2279	29.546	32.9056	65.6511	31.3657	45.683	41.0351	60.6343	46.4941	16.4487	60.8544	100.435	83.5168	23.7857	24.5059
1239	Gm15996	48.4057	1.07703	0.519754	2.07219	0.0382474	0.545004	16.5386	23.319	35.2088	52.1329	24.9059	33.8759	82.2695	4.10397	42.0993	35.2583	54.903	73.4043	30.8452	51.4567	128.216	91.7774	55.2373	35.751
1240	Gata6	43.2858	1.50232	0.725275	2.07138	0.0383237	0.545004	24.1284	35.0931	9.27208	17.5235	0.971552	28.0478	81.0539	14.57	47.3554	68.1275	27.3498	96.187	3.29853	114.756	24.4571	128.34	29.4789	29.1343
1241	Gnaq	9033.6	0.4414	0.212776	2.07448	0.0380347	0.545004	9417.27	6167.39	7532.81	6285.52	10685.2	5909.39	7496.56	7679.35	10458.5	11856.3	8269.22	8385.46	8360.56	11106.4	6942.28	9534.73	10772.2	15745.7
1242	2310016G11Rik	33.9323	2.06337	0.996128	2.07139	0.0383223	0.545004	4.34041	2.91607	9.97389	6.55639	0.967768	40.4531	77.1181	2.07457	21.9404	23.7334	56.4444	90.1913	0	142.758	26.3467	84.5602	4.74721	15.6586
1243	Gm6871	69.7156	1.46645	0.706727	2.07499	0.037987	0.545004	109.351	30.901	6.94933	25.3763	0	64.2688	91.5301	32.96	60.7291	65.4276	32.7381	125.694	40.7915	223.813	36.0394	157.378	61.7828	89.1496
1244	Stox2	3620.01	0.750233	0.361714	2.07411	0.0380694	0.545004	1676.07	3391.47	3921.51	2036.7	1470.1	3852.78	4534.46	2339.84	2065.71	3535.44	6155.64	2677.55	3243.32	4434.14	10101.1	3824.45	2742.46	3157.49
1245	1700020G17Rik	115.817	1.69739	0.819458	2.07136	0.0383251	0.545004	11.5245	136.294	37.54	59.5403	4.11758	108.888	99.8088	16.9047	79.1318	92.1604	58.7503	211.892	6.9875	781.247	68.3834	196.181	58.3983	56.9548
1246	Tmem215	315.536	0.908172	0.438443	2.07136	0.0383255	0.545004	368.958	238.886	323.861	203.704	211.121	163.735	87.2007	307.241	314.2	49.9195	433.679	142.718	822.918	682.562	248.288	441.723	279.112	359.822
1247	Kirrel	299.003	-0.660445	0.318178	-2.07571	0.0379208	0.545004	883.203	352.138	253.362	225.342	219.281	333.979	246.874	206.985	268.397	288.383	432.897	236.904	176.269	216.726	229.849	244.377	240.667	326.426
1248	Ercc1	893.903	-0.364719	0.176066	-2.07149	0.0383131	0.545004	1171.65	928.052	965.831	927.502	1154.5	716.026	955.653	1413.32	887.194	779.778	892.407	745.801	897.223	794.053	612.48	828.91	739.08	680.797
1249	Tyw1	1916.37	-0.356536	0.172026	-2.07257	0.0382123	0.545004	2568.58	1573.6	2126.22	1914.44	2906.66	2167.07	1338.5	1627.76	1902.58	2163.1	1776.01	2076.26	2064.83	1324.99	1516.23	1635.64	1878.34	1933.93
1250	Pisd	2183.99	-0.234422	0.113176	-2.0713	0.0383307	0.545004	2482.45	2038.29	2601.72	2698.52	2514.49	2166.6	2199.07	2098.36	1600.92	2361.38	2232.96	1991.84	2205.87	1926.04	1953.99	2285.81	2069.55	1883.89
1251	Nubp1	778.945	-0.328824	0.158801	-2.07066	0.0383902	0.545335	1004.98	639.214	778.983	824.88	1054.61	673.259	934.122	1082.05	718.859	887.501	770.582	687.95	641.625	696.588	695.504	591.77	591.395	747.142
1252	Zcchc3	383.487	-0.509676	0.246224	-2.06997	0.0384553	0.5454	448.772	286.544	433.909	508.698	645.854	370.798	240.656	438.286	475.575	423.211	391.149	347.235	395.43	266.765	161.09	370.502	395.32	302.972
1253	1700028K03Rik	96.1604	-0.915207	0.44216	-2.06986	0.0384659	0.5454	130.779	191.492	117.318	33.0922	182.067	108.635	73.4185	146.566	59.2335	104.593	94.8125	84.1635	58.6824	67.9883	123.477	10.3008	64.5496	79.7181
1254	Mitf	985.235	-0.491819	0.237736	-2.06876	0.0385689	0.546187	530.165	912.914	848.759	889.627	1777.04	1241.25	1299.22	1180.73	1179.36	1447.79	812.526	1212.66	551.411	757.286	636.058	816.22	828.32	812.915
1255	Lhx4	84.2992	1.65117	0.798469	2.06792	0.0386471	0.546583	19.4545	45.7375	12.1959	63.7049	1.28959	111.748	82.2481	13.8125	93.8107	93.5124	66.14	116.149	13.2687	381.402	21.421	276.289	31.9614	73.2408
1256	Trappc6a	373.747	-0.435161	0.210457	-2.0677	0.0386682	0.546583	607.518	440.589	311.087	377.196	526.097	381.742	337.808	555.033	300.461	342.371	273.635	318.795	245.092	305.13	386.965	303.126	385.965	328.843
1257	Rfx4	409.551	-0.870624	0.421195	-2.06703	0.0387312	0.546801	471.823	159.392	327.016	651.728	648.787	756.044	328.042	369.777	829.323	153.056	354.464	672.955	127.333	131.684	363.61	415.317	298.496	313.075
1258	Plekho2	58.6006	-1.00268	0.485048	-2.06717	0.0387185	0.546801	59.807	189.454	67.228	69.2166	25.4176	42.5274	35.3889	77.3701	138.944	29.9168	33.4434	62.9546	36.5372	55.008	28.7131	31.9803	20.1994	50.7038
1259	Nudt3	693.791	0.438972	0.21257	2.06507	0.0389164	0.54694	611.963	545.641	471.276	713.351	449.162	602.805	780.884	552.035	1111.83	632.948	909.155	506.496	1015.43	710.128	604.728	593.038	826.325	851.046
1260	Prkg2	1050.98	0.61002	0.295284	2.06588	0.03884	0.54694	514.19	858.195	1232.22	876.201	678.746	1072.4	966.892	950.397	790.486	1287.4	783.525	915.86	738.355	767.377	1192.82	1703.73	995.391	2593.48
1261	Vmn2r9	33.3563	2.56326	1.24126	2.06505	0.0389181	0.54694	0	0	6.71347	3.85972	0	37.2829	62.6613	5.12669	27.4431	1.73276	60.1038	110.69	0	152.916	44.3864	75.3823	5.01882	7.096
1262	Eif3h	1293.34	0.406911	0.196935	2.06622	0.0388079	0.54694	1361.43	1054.77	768.035	1178.44	1170.59	1096.29	1436.47	1170.23	1864.81	1042.63	1318.03	1028.08	1978.65	1247.06	1441.04	983.363	1521.81	1618.32
1263	9530026P05Rik	1996.45	0.894685	0.433129	2.06563	0.038863	0.54694	468.345	1266.45	2153.78	1053.76	2149.08	1739.8	1787.17	2364.95	1720.89	963.943	1491.12	2352.69	1041.71	2183.73	1936.75	7877.63	1655.95	1728.39
1264	Ptgds	1689.62	1.25628	0.608078	2.06599	0.0388292	0.54694	2178.83	512.082	327.453	1399.26	1040.27	776.731	942.454	3458.48	2453.95	695.489	327.15	1404.35	615.892	727.229	1615.03	1665.9	1661.07	8611.44
1265	Wdr4	867.486	-0.406758	0.196986	-2.06491	0.0389312	0.54694	1053.3	1027.08	905.189	841.965	1384.74	707.353	902.685	1103.74	821.768	963.687	913.547	524.104	748.23	766.526	678.195	572.904	736.992	962.737
1266	Dcbld1	746.782	-0.689946	0.334019	-2.06559	0.0388673	0.54694	1951.06	446.514	921.094	678.743	1175.42	825.304	511.473	536.778	308.852	961.475	630.169	775.613	693.464	597.538	423.481	413.501	981.759	609.844
1267	2500002B13Rik	195.312	0.597271	0.289329	2.06433	0.038986	0.547041	92.0928	96.4522	187.741	173.459	251.642	109.62	201.985	199.456	189.657	181.26	188.273	273.178	221.983	229.29	307.627	294.318	102.296	215.282
1268	Gm5475	35.4567	1.13068	0.547841	2.06388	0.0390293	0.547314	21.474	30.0463	18.753	27.1777	13.6525	5.28896	44.3267	33.8019	26.4886	95.7456	22.7605	43.384	12.7306	75.9918	8.73813	62.1509	56.617	39.0916
1269	Rars2	2567.84	-0.444842	0.215566	-2.06359	0.0390562	0.547358	3292.12	1980.32	3585.73	2357.7	4566.18	2535.39	2134.02	2862.9	1853.94	3162.49	2035.12	2399.28	2552.18	1677.04	2492.24	1785.91	2130.16	2818.34
1270	Efhc1	83.0472	-0.910052	0.441072	-2.06327	0.0390867	0.547451	224.166	97.6404	75.3477	122.785	118.471	117.903	21.3787	61.2728	20.7519	64.6565	46.6042	120.34	102.911	54.9677	79.2135	52.1097	91.4299	22.9003
1271	Gm29502	281.448	1.11321	0.540227	2.06064	0.0393374	0.547841	110.501	326.145	61.3344	235.778	36.5455	259.306	371.021	148.268	208.382	299.165	127.473	654.1	68.6949	516.612	185.802	563.752	410.034	483.142
1272	Clic6	135.205	1.21933	0.59149	2.06146	0.039259	0.547841	67.6692	64.8678	7.2698	233.872	20.4607	82.9927	107.703	46.539	167.672	161.55	183.198	185.388	146.285	172.285	117.684	408.794	58.4722	200.985
1273	Olfr1511	29.525	1.6149	0.783528	2.06107	0.0392968	0.547841	12.2489	17.4158	8.08177	16.8831	8.51382	23.1231	38.5641	8.00936	18.9563	24.7947	5.39723	81.8258	0	120.842	25.221	54.67	26.1062	40.7957
1274	Rpl30	623.364	0.31161	0.151117	2.06204	0.0392043	0.547841	501.18	650.856	575.281	472.972	564.804	573.81	561.559	855.485	616.886	548.704	580.859	578.14	808.059	609.996	624.725	537.546	801.021	758.667
1275	Gm7030	29.6771	1.15866	0.562258	2.06072	0.0393295	0.547841	41.6798	15.2754	19.942	24.4473	15.2197	9.77093	12.8025	17.3931	22.2948	8.5746	30.9489	31.1537	53.0682	109.429	9.19879	45.5425	10.9318	56.5157
1276	Dync2h1	3660.5	-0.491916	0.238619	-2.06151	0.0392541	0.547841	5032.9	3234.35	5992.19	3280.66	6522.49	3319.01	4254.82	3342.42	1926.8	3218.07	2699.84	3597.85	2570.98	3096.99	4463.16	3906.33	2459.72	2970.45
1277	Col1a2	116.438	-1.31857	0.640046	-2.06011	0.0393876	0.547841	451.666	318.354	38.7949	52.7418	172.408	59.0494	39.3284	139.847	201.437	97.4414	22.8941	62.4924	11.8404	56.416	38.6365	85.1524	110.279	137.104
1278	Mrps26	1351.22	-0.359418	0.174327	-2.06175	0.0392312	0.547841	1737.28	1418.44	1555.96	1639.58	1456.37	1332.36	1286.31	2192.8	1107.74	1260.73	1264.26	945.413	1210.06	1192.9	1246.78	1059.77	1343.1	1072.09
1279	Slc29a2	95.6186	-1.11506	0.541297	-2.05998	0.0394004	0.547841	183.003	47.166	267.796	101.532	40.4678	181.008	57.4516	45.119	212.174	34.9174	105.094	65.6452	75.942	148.159	44.0889	53.5742	31.7867	26.2094
1280	Rmnd5b	1630.43	-0.299123	0.145264	-2.05917	0.0394782	0.548592	2161.23	1505.85	1942.28	1696.98	2067.19	1697.49	1490.54	2060.2	1255.71	1616.07	1628.93	1228.18	1743.86	1375.68	1286.37	1486.64	1566.43	1538.16
1281	4921504E06Rik	122.644	1.36637	0.663724	2.05864	0.039529	0.548635	31.952	106.329	49.563	55.8942	8.15411	124.16	187.779	110.858	60.1653	105.892	72.5172	323.802	9.68653	315.451	125.167	353.982	42.8718	123.369
1282	Narf	2089.9	-0.317646	0.154375	-2.05762	0.0396263	0.549653	2495.48	2089.55	2367.21	2569.37	2542.89	1568.05	2581.33	1920.76	1752.69	2559.97	2269	1960.93	1535.22	1575.33	2058	2153.69	1907.53	1711.2
1283	Tnc	272.42	-0.97556	0.474233	-2.05713	0.0396736	0.549978	803.689	278.294	49.8171	330.408	455.85	320.318	216.208	130.063	126.098	223.29	348.211	486.776	115.504	149.52	124.554	352.783	158.76	233.418
1284	Pafah1b1	7379.3	0.266544	0.129665	2.05564	0.0398173	0.550375	5554.21	6067.51	6441.09	6573.65	8146.14	6359.24	7498.9	6894.74	8464.08	8541.36	7210.42	7998.88	7417.08	6983.84	9746.68	6317.29	7412.95	9199.35
1285	Ddx6	562.406	0.866625	0.421572	2.0557	0.0398116	0.550375	299.023	430.617	346.569	274.56	391.959	601.683	1258.65	324.962	397.12	591.597	326.837	600.559	216.74	812.954	1647.91	766.793	348.859	485.923
1286	Ifi27	325.871	0.597548	0.29074	2.05527	0.0398532	0.550375	130.641	201.766	295.379	219.659	320.704	332.867	318.542	560.618	253.896	276.656	314.185	374.009	538.668	396.281	511.336	193.919	361.475	265.071
1287	Gm16066	596.41	1.2027	0.585158	2.05535	0.0398452	0.550375	315.799	520.933	210.807	387.547	215.861	298.355	1821.04	264.322	520.943	426.929	281.296	971.491	141.839	2243.34	294.982	1256.25	207.809	355.835
1288	Rgs9	701.815	-0.4838	0.235415	-2.0551	0.0398698	0.550375	691.961	938.191	673.254	772.572	739.348	934.046	539.266	868.38	554.89	520.906	1043	961.87	605.96	528.151	828.648	402.198	663.282	366.742
1289	Git2	1880.93	-0.543987	0.264649	-2.0555	0.0398303	0.550375	2540.88	1774.39	1828.18	2994.37	1984.79	2141.79	1503.62	1324.51	3988.47	1807.1	1722.14	1146.85	1329.36	1141.48	1873.78	1683.34	1591.04	1480.57
1290	AI846148	511.213	-0.414368	0.201566	-2.05575	0.0398068	0.550375	463.899	901.831	566.001	616.14	375.031	597.387	517.955	520.322	520.031	433.745	562.382	485.79	600.333	496.908	426.649	399.747	409.027	308.658
1291	Ano9	25.6814	1.32784	0.646256	2.05466	0.0399116	0.550622	21.7232	15.6383	2.91672	13.2785	4.15439	24.4564	25.2074	9.64447	14.2646	50.0356	23.5586	50.4152	4.23346	65.5538	29.8179	59.5802	34.5978	13.1883
1292	Elmo3	45.2495	-1.01843	0.495745	-2.05435	0.039942	0.550711	66.7297	83.0666	25.5964	99.6561	31.0222	33.4351	57.6866	37.8329	111.582	33.1344	53.913	14.008	37.6678	20.884	27.5407	21.1697	48.67	10.8956
1293	2310016D03Rik	89.2601	1.75165	0.852866	2.05383	0.0399917	0.551066	6.62027	120.034	6.22083	28.8736	5.91291	67.1375	350.717	2.63873	81.8776	25.5966	31.7832	89.9765	54.212	162.676	241.729	250.947	33.2605	46.4674
1294	Gm14471	145.981	0.915536	0.445943	2.05304	0.0400692	0.551275	119.423	111.018	69.7017	116.935	60.23	107.819	147.76	84.4782	110.543	211.941	107.921	273.356	38.6829	365.666	127.975	334.555	87.9673	151.678
1295	Ikzf3	79.185	1.07619	0.524395	2.05224	0.0401462	0.551872	59.709	71.2023	37.7283	27.8656	37.4739	67.7092	76.6479	14.455	82.6364	33.9233	136.086	140.667	49.4502	199.287	78.7228	186.973	88.3129	36.4807
1296	Mcts2	87.0703	0.624644	0.304543	2.05108	0.0402588	0.552429	79.9087	39.3442	87.4336	57.9719	70.4338	83.796	115.751	98.7077	87.6877	66.1326	70.113	66.2729	140.039	67.0381	68.4336	81.0215	193.621	93.5602
1297	1500009C09Rik	83.7232	-0.955385	0.465741	-2.05132	0.0402358	0.552429	217.178	94.8883	68.1422	33.6842	199.883	50.34	51.7194	137.659	65.1941	121.578	64.5827	59.8192	100.428	46.5612	54.7343	26.1234	35.8605	78.6414
1298	Dph7	1116.38	-0.326209	0.159074	-2.05068	0.0402979	0.552637	1835.98	1009.9	1278.13	1115.78	1288.56	1015.74	837.153	1338.38	1089.47	1173.87	1081.51	1017.81	1131.47	937.033	1064.04	957.218	1005.07	917.714
1299	Bax	716.452	-0.340868	0.166288	-2.04986	0.0403776	0.55307	895.47	818.932	717.906	810.069	869.84	604.957	630.331	1075.36	597.643	731.648	751.632	665.602	614.2	649.011	453.197	653.257	715.102	641.983
1300	Tcam1	67.3165	0.985674	0.48117	2.0485	0.0405113	0.554241	45.5423	42.4191	34.082	33.305	48.6288	62.581	61.9888	16.0539	65.1278	90.9123	66.7111	116.644	17.2246	156.868	70.7452	163.737	45.8841	73.242
1301	Ccdc88c	1582.94	-0.621498	0.303482	-2.04789	0.0405709	0.554397	1031.33	2001.67	1940.35	2163.59	2536.31	2045.09	949.146	2215.28	621.667	2461.5	1441.39	1467.68	838.738	862.228	1409.95	1407.02	1542.89	1557.13
1302	5330426P16Rik	63.1397	1.25612	0.613581	2.0472	0.0406387	0.554664	1.46983	26.828	12.1559	44.2237	76.4136	35.0798	68.8584	107.746	29.782	36.914	77.9236	161.929	31.5721	47.3712	135.361	62.7662	114.7	65.4195
1303	Gapvd1	7272.74	-0.245066	0.119696	-2.0474	0.0406189	0.554664	7751.19	7292.22	9758.95	7191.61	9513.81	7870.87	6337.58	5858.34	6948.05	7979.2	6319.09	6423.68	6368.61	6218.16	8522.91	6991.47	6692.36	6871.28
1304	2010204K13Rik	67.0196	0.873379	0.426792	2.04638	0.0407188	0.554682	21.4138	59.6262	28.9974	60.8278	16.4949	78.149	98.3765	48.0668	78.1362	29.5497	81.0643	110.999	160.514	47.517	65.8443	74.0563	81.0099	65.7102
1305	Vmn2r33	41.5733	1.95526	0.955322	2.0467	0.0406872	0.554682	0	32.1003	13.049	22.817	0	23.6977	48.5599	15.9417	18.0186	51.2839	28.2191	141.341	1.67115	143.974	24.4384	112.485	5.34065	65.3805
1306	Ivd	1516.61	-0.33811	0.165238	-2.0462	0.0407365	0.554682	1714.04	1377.04	1709.82	1572.4	1673.44	1927.69	1098.04	2009.8	1684.16	1621.39	1541.8	1483.7	1758.73	1078.87	1271.9	1025	1525.3	1225.89
1307	C7	155.228	1.15642	0.566368	2.04182	0.0411698	0.55654	27.3392	112.796	78.7594	130.9	14.7918	190.105	362.184	72.0921	129.19	115.397	117.267	207.046	28.9245	223.66	304.144	271.718	122.365	285.433
1308	Cep192	931.642	0.572723	0.280447	2.04218	0.0411338	0.55654	354.277	701.16	909.017	915.26	936.765	704.008	1038.75	480.44	832.899	992.424	738.351	1450.83	743.027	1287.67	1393.76	1486.33	797.354	1007.24
1309	Zp3	48.3666	1.70758	0.835664	2.04338	0.0410146	0.55654	7.35971	19.7776	9.22553	28.8257	0	43.3976	83.9987	12.5055	66.1306	103.608	37.6581	103.045	1.48734	125.68	16.5467	155.69	35.4283	20.2339
1310	Dpysl2	8329.46	0.519652	0.254536	2.04157	0.0411944	0.55654	9644.06	4655.09	5448.63	6887.85	7501.59	5341.03	6601.37	6138.06	12713.4	12013.8	8762.48	7623.63	7878.99	10120.6	5531.34	7956.05	10734.6	14377.8
1311	Gm3893	30.8613	1.70207	0.832783	2.04383	0.04097	0.55654	10.0427	11.2169	8.42056	17.0008	22.9992	11.0591	0	56.9307	34.331	72.5122	7.80267	40.1059	14.3035	72.7034	0	67.5447	49.3311	59.1993
1312	Lrp2	402.341	1.03018	0.504496	2.04199	0.0411525	0.55654	145.917	237.305	504.85	145.697	70.1567	325.92	800.649	277.269	242.793	490.242	445.72	646.672	130.672	967.532	487.615	871.061	147.794	304.261
1313	Lrrc37a	300.247	1.41787	0.694997	2.0401	0.0413402	0.55654	139.066	167.101	94.2934	170.435	10.9586	363.095	405.983	77.468	241.466	406.382	134.523	668.174	21.5755	814.122	200.786	984.396	131.882	372.737
1314	Gm4952	73.5756	0.769104	0.37659	2.04229	0.0411232	0.55654	65.3878	79.793	56.7271	57.6495	21.0628	68.7568	36.1716	39.4926	41.5393	60.7635	89.1995	107.925	52.7808	83.1281	108.38	178.63	88.0081	88.9655
1315	Triml2	30.5452	1.56377	0.766362	2.0405	0.0413001	0.55654	9.88336	36.9964	13.2711	7.10805	5.66893	32.3775	48.6325	2.02495	11.6808	3.19487	11.0867	55.2395	57.7201	57.4866	11.4264	77.7929	9.26158	98.9617
1316	Phactr2	1502.15	0.689372	0.337894	2.0402	0.0413299	0.55654	872.491	669.643	1529.27	1206.83	2103.57	787.71	1093.6	1167.67	1620.96	2076	1297.99	1052.21	1607.99	1228.78	1802.98	1503.2	1169.41	4248.46
1317	Slc6a16	104.137	1.15493	0.56536	2.04282	0.0410699	0.55654	77.173	157.292	25.4928	50.8459	20.6723	73.3459	147.674	49.6565	52.2519	91.2956	51.4345	179.336	15.9514	278.83	156.434	231.864	95.6592	119.259
1318	Gm14936	34.7935	1.65423	0.810113	2.04197	0.0411545	0.55654	3.89829	29.3368	4.88458	8.6329	2.08834	40.2992	68.8877	10.4398	20.7891	12.3511	26.9457	120.962	8.48667	152.089	42.0601	45.5489	15.3326	13.2492
1319	Slc39a12	662.698	-0.823606	0.402933	-2.04403	0.0409509	0.55654	602.755	150.303	675.282	900.958	920.985	1686.33	732.721	565.339	1053.21	550.621	463.365	838.435	525.749	201.134	350.729	616.818	412.561	681.271
1320	Trub2	1279.29	-0.371792	0.182172	-2.04088	0.0412627	0.55654	1437.76	1970.96	1615.75	1192.63	1549.4	1022.34	980.057	1479.71	966.414	1679.47	1178.95	1161.54	980.867	999.833	1259.96	1243.03	1044.65	1263.83
1321	Hmces	1106.44	-0.334982	0.163922	-2.04355	0.0409984	0.55654	1204.86	1142.08	1284.04	1274.68	1483.38	1199.3	889.401	1283.75	919.76	1236.75	1133.11	847.309	1301.69	782.083	863.205	781.289	1153.7	1135.56
1322	Fam3b	91.1387	1.42028	0.696335	2.03965	0.0413849	0.556578	15.5425	64.8606	29.7232	57.6361	4.3831	98.3934	175.364	37.5586	91.7688	103.676	37.6992	199.585	6.69575	232.432	103.703	268.973	49.3247	63.1785
1323	Odf3l1	59.4795	2.14923	1.05384	2.03942	0.0414082	0.556578	0.5038	15.5709	20.8345	61.8258	0	40.8603	33.3931	9.1532	33.5221	21.0909	29.0435	186.175	0	115.476	103.236	320.732	66.7567	12.4572
1324	Skint11	122.999	1.20592	0.592692	2.03465	0.0418862	0.557771	101.642	97.1261	57.8496	69.7854	2.68964	61.0748	85.4133	35.5282	250.74	232.724	212.64	105.81	31.9517	147.218	96.1113	157.473	184.587	283.624
1325	Gm16853	36.0212	1.34034	0.659213	2.03324	0.0420278	0.557771	5.72438	29.205	29.272	7.29938	0	41.4356	51.3103	14.6158	30.3264	34.6042	42.1182	79.0344	21.9643	69.3101	72.7722	71.2795	30.6714	17.4389
1326	Ildr2	3103.2	0.43039	0.211803	2.03203	0.0421508	0.557771	1225.63	3189.05	3253.43	2672.13	2701.43	2846.96	2950.97	3140.7	1903.96	3334.91	3960.6	3267.68	3801.64	3517.74	3405.72	3162.41	3478.45	4044.17
1327	Bet1	359.747	0.378378	0.186373	2.03022	0.0423343	0.557771	306.051	229.143	380.308	255.978	318.819	331.436	443.857	416.162	284.479	403.203	369.307	368.826	421.565	337.726	522.573	268.273	346.878	470.856
1328	Eef1a2	56.7538	0.573253	0.28236	2.03022	0.0423338	0.557771	48.8661	45.2699	35.6673	53.7655	23.2835	43.0733	38.8939	50.0389	105.074	50.3538	89.6895	62.3795	67.5372	65.3108	64.4429	53.7113	66.0717	58.1393
1329	4930510E17Rik	86.5053	1.56272	0.76775	2.03545	0.0418052	0.557771	23.0433	105.088	23.1126	23.1484	0	67.0158	156.828	13.1371	67.4676	150.911	52.8218	165.585	16.759	241.227	34.8038	247.209	97.1594	71.7792
1330	1700003M02Rik	161.238	0.848365	0.417168	2.03363	0.0419888	0.557771	102.204	131.827	48.1732	124.367	114.212	132.133	71.9484	131.293	65.8401	166.274	356.55	280.648	96.7038	327.312	164.334	141.679	173.463	273.329
1331	Myoz2	43.7303	1.51574	0.745008	2.03453	0.0418982	0.557771	16.8094	33.8574	7.24658	16.9654	0.430302	30.9151	90.9615	40.0567	53.952	66.4719	17.5369	106.017	19.1046	103.002	12.9997	141.127	16.6412	13.0505
1332	Kmo	47.9688	1.3373	0.659109	2.02895	0.042463	0.557771	5.23235	39.8459	23.9953	43.3029	0.778751	43.2897	50.6081	63.8958	21.918	54.6036	34.0996	88.6536	20.9581	97.3282	39.2029	165.324	40.3573	30.0451
1333	Wdr63	102.084	1.51286	0.745923	2.02817	0.0425427	0.557771	35.9939	69.2602	10.2492	41.9906	7.67158	131.175	195.548	28.1713	85.0048	98.126	40.2728	248.395	5.95191	288.958	41.9222	331.768	91.1332	85.9159
1334	B4galnt2	105.907	1.01168	0.498039	2.03132	0.0422228	0.557771	46.1022	69.7144	78.7164	54.3301	29.1112	125.47	203.101	34.869	97.9817	103.125	46.2581	207.287	53.7904	241.17	92.9368	258.576	90.1585	73.6301
1335	Ndp	68.0462	0.9819	0.482086	2.03677	0.0416729	0.557771	35.6927	14.0037	37.8944	49.214	12.126	102.667	74.7154	56.0446	174.497	44.1578	69.4634	66.8535	115.191	70.9167	67.9544	86.5585	34.0263	112.856
1336	Zfp936	455.692	1.35547	0.666433	2.03392	0.0419598	0.557771	131.706	353.999	90.1924	320.279	36.1674	534.055	602.578	100.166	402.463	459.161	346.182	1072.76	42.4076	1428.44	312.21	1249.24	203.704	516.749
1337	Zfp78	352.468	0.678039	0.332933	2.03656	0.041694	0.557771	220.872	267.998	215.088	284.59	261.972	288.287	292.066	108.233	678.609	391.361	475.347	397.183	627.448	434.95	270.717	548.45	246.384	334.871
1338	Dync1li1	3071.28	0.30122	0.148465	2.0289	0.0424689	0.557771	2969.14	2446.93	2646	2675.01	2786.29	3064.65	2914.09	2892.2	3663.76	3058.83	3352.21	2377.95	4613.84	2516.59	3191.83	2967.7	3314.2	3831.88
1339	Myh13	60.9315	1.5789	0.777184	2.03157	0.0421976	0.557771	2.70291	50.1128	17.9451	19.0436	20.1671	54.2913	234.185	61.4234	2.8997	50.8284	20.7046	62.5953	241.532	74.5845	40.0973	97.6553	14.1201	31.8792
1340	S100a3	42.3032	2.1394	1.05435	2.02912	0.0424464	0.557771	95.6524	1.28308	0	2.88375	2.98271	19.5275	17.7856	50.2412	6.43719	28.6874	8.66506	13.9284	62.3084	24.9357	7.7268	188.788	1.66965	227.954
1341	Gm19461	49.177	2.3734	1.16616	2.03523	0.0418277	0.557771	40.6614	0	0.612161	17.445	19.622	6.29876	8.8878	192.441	41.0483	8.29121	66.1009	29.8002	0.88856	21.7629	50.0745	0	13.4535	367.798
1342	Bst1	44.5581	1.41048	0.692221	2.03762	0.041588	0.557771	24.2337	28.0431	1.68699	13.2846	7.21169	65.2951	72.6011	57.4192	30.9462	47.9871	21.8541	65.1641	9.79537	183.758	23.605	85.3988	27.3613	36.4004
1343	2310001H17Rik	63.8802	1.05812	0.520324	2.03358	0.0419938	0.557771	15.6359	73.0632	21.3427	43.9491	50.4004	32.8087	40.6326	58.7798	74.838	73.1092	76.126	101.176	24.739	226.992	50.4727	118.417	34.7792	32.5811
1344	Gm12185	145.816	1.4477	0.711458	2.03483	0.041868	0.557771	42.8599	159.185	45.8873	42.3525	9.39649	185.195	216.645	57.4009	64.4954	134.041	102.035	239.719	17.0095	710.049	108.245	347.25	59.2345	83.6954
1345	Paqr6	85.9952	-1.23484	0.608233	-2.03021	0.0423356	0.557771	88.9648	27.5087	56.2877	167.347	100.096	150.948	120.996	135.689	234.22	45.8659	31.3284	135.776	13.4412	9.45465	15.2112	36.7086	47.6236	130.446
1346	Slc9a3r1	160.731	-0.886284	0.435216	-2.03642	0.0417079	0.557771	123.801	129.147	104.022	344.381	248.452	213.938	104.19	180.054	468.085	106.19	62.8901	176.837	74.8903	72.7622	88.0053	98.1962	113.673	183.642
1347	Haus5	171.433	-0.590506	0.291001	-2.02922	0.0424357	0.557771	233.248	167.959	211.338	243.788	133.551	124.769	191.778	143.155	435.146	135.922	153.892	170.197	109.597	131.432	122.869	133.583	139.271	104.291
1348	Pnpla3	1072.65	-0.539196	0.265709	-2.02927	0.0424306	0.557771	842.162	1054.94	1448.34	1940.66	1230.31	1022.86	1313.56	669.344	1285	736.289	1284.48	1291.49	707.453	948.117	1225.68	915.213	951.057	440.658
1349	Cfap43	230.787	-0.991507	0.488779	-2.02854	0.0425053	0.557771	141.44	205.613	159.58	741.739	294.485	394.731	208.098	233.553	218.199	175.907	183.106	213.4	224.799	68.2025	46.629	228.439	369.253	46.9909
1350	Trp53i13	215.614	-0.646988	0.317562	-2.03736	0.0416144	0.557771	276.012	88.2818	241.979	305.746	398.807	277.984	138.385	264.644	169.376	250.804	183.758	271.314	243.916	135.093	126.519	103.406	241.609	163.425
1351	Stk16	922.404	-0.354017	0.174085	-2.03359	0.0419931	0.557771	942.717	793.489	1218.56	989.903	1175.89	1062.47	1011.59	1384.53	875.368	699.584	769.997	841.739	800.823	682.391	992.331	837.172	811.426	713.316
1352	Rgp1	157.093	-0.665262	0.328121	-2.02749	0.0426126	0.557771	79.3915	154.855	217.229	157.36	265.445	305.038	158.033	196.606	119.58	91.4341	156.834	184.322	144.891	161.454	181.243	91.5356	65.1073	97.3192
1353	Gm15246	378.113	-0.611479	0.301143	-2.03052	0.0423034	0.557771	663.615	203.169	601.119	462.264	459.345	446.468	441.216	269.613	441.327	407.943	253.453	298.178	293.287	470.6	297.917	434.171	202.541	159.814
1354	Scarb1	1193.83	-0.378865	0.186063	-2.03622	0.0417282	0.557771	1520.41	1364.83	1532.56	1152.04	1475.98	1361.95	1048.12	1145.4	648.532	1268.03	1384.07	1123.85	1459.11	1078.44	900.462	1117.22	1149.82	758.087
1355	Acer3	1925.34	-0.398969	0.196177	-2.03372	0.0419794	0.557771	3457.26	1796.01	2427.59	1916.81	2406.89	2081.17	1180.16	1847.85	1640.73	2232.64	1401.22	1583.09	1725.18	1504.15	1833.41	1336.36	2022.01	2263.59
1356	Klhdc10	2698.37	-0.360378	0.17724	-2.03328	0.0420244	0.557771	2503	3760.81	3243.79	3256.59	3561.2	2282.89	2205.18	3449.4	2741.28	2171.21	2456.5	2447.74	2941.48	2618.73	2652.84	2190.36	2490.77	1596.96
1357	Sppl2b	1081.39	-0.306521	0.150598	-2.03536	0.0418144	0.557771	1159.52	1257.56	1313.03	1468.24	1183.52	1152.17	893.885	849.143	1030.17	908.744	1266.97	893.038	1189.22	1048.33	1009.69	954.259	1209.58	677.97
1358	Tmem72	58.1171	1.39319	0.687635	2.02606	0.0427591	0.557852	19.3448	64.5109	9.87485	24.5198	0	43.0919	92.1586	15.0769	133.646	67.2922	44.4472	107.356	12.3806	114.446	61.8412	119.587	38.5077	78.0262
1359	Bex1	239.745	0.426178	0.2104	2.02556	0.0428103	0.557852	236.697	186.245	197.186	197.713	134.444	200.811	242.532	315.689	349.195	221.916	240.943	244.788	338.778	150.467	271	201.912	303.743	281.353
1360	Mta3	1387.27	0.305737	0.150959	2.0253	0.0428371	0.557852	1226.42	1373.89	1064.9	1277.49	1312.99	1147.69	1258.2	1101.97	1501.59	1598.83	1541.35	1412.7	1902.07	1154.28	1691.35	1775.13	1473.67	1156.37
1361	Slc13a1	155.348	1.48915	0.734925	2.02627	0.0427374	0.557852	10.8974	83.9271	59.7973	56.0733	1.66855	193.398	145.846	63.5705	586.802	170.081	161.979	122.613	239.523	127.192	166.507	216.656	16.7303	373.009
1362	Gas8	338.346	0.433498	0.21395	2.02616	0.0427479	0.557852	333.89	222.914	372.17	301.511	227.593	311.397	320.965	409.772	329.98	248.941	356.535	263.627	453.829	256.208	469.069	275.853	536.663	399.32
1363	Nmnat2	3731.12	0.406991	0.200808	2.02677	0.0426864	0.557852	2600.6	3339.21	2671.16	4113.86	2877.94	2694.93	3230.31	4303.67	6516.74	3198.21	4347.04	3003.7	5297.04	3927.64	4290.87	3213.09	3712.52	3821.71
1364	Dnah10	150.902	1.19747	0.591201	2.02549	0.0428167	0.557852	18.255	197.228	135.486	112.738	24.4586	97.1839	145.619	112.426	171.858	75.531	105.212	164.139	54.9811	234.63	678.555	243.856	87.7015	56.386
1365	Pros1	409.325	-0.658576	0.325015	-2.02629	0.0427346	0.557852	693.044	632.966	205.557	322.413	653.467	606.952	414.512	260.543	351.485	458.939	215.643	579.131	184.616	413.044	367.296	224.556	320.529	463.159
1366	Edrf1	958.086	-0.356512	0.176087	-2.02464	0.0429043	0.558096	807.323	1212.99	1016.71	1327.98	927.848	1108.8	986.979	1207.44	893.163	850.463	1069.69	837.53	1036.96	619.967	966.912	1010.11	702.768	661.905
1367	Nr5a2	316.076	1.35919	0.671481	2.02417	0.0429523	0.558404	101.692	211.492	50.7541	182.69	31.3145	398.152	456.439	149.056	258.631	526.323	186.064	632.181	9.91948	774.081	471.549	837.316	147.018	264.697
1368	Pi16	27.2648	0.960871	0.47528	2.0217	0.0432077	0.558829	11.0755	14.8774	12.9005	24.817	18.6204	17.9825	7.4506	18.72	27.6411	64.6483	26.5846	50.6438	30.5837	25.5585	32.1958	58.0053	16.4156	32.0451
1369	Gm4745	42.0769	1.44158	0.713403	2.02071	0.0433102	0.558829	13.9311	26.2038	8.73305	21.0511	0	58.9853	48.923	19.9667	23.9608	75.6362	30.61	84.0887	23.9973	126.358	10.337	90.76	23.7913	70.0509
1370	Gm27167	104.616	1.36577	0.675803	2.02096	0.0432839	0.558829	23.7209	72.5453	28.7009	67.5267	9.85523	112.512	147.763	34.4159	58.6537	155.483	69.3758	290.713	9.67064	319.177	93.775	259.454	45.0584	84.6897
1371	4930558K02Rik	138.166	0.977537	0.483352	2.02241	0.0431337	0.558829	80.5683	128.054	64.0637	82.6562	60.1845	132.016	138.903	53.3519	96.8782	173.573	86.8187	310.232	33.1143	376.935	97.1654	274.126	173.894	124.456
1372	Poc1a	283.491	0.814328	0.403021	2.02056	0.0433252	0.558829	150.361	215.595	304.655	70.6386	169.433	173.413	135.169	588.389	167.898	437.729	192.476	590.708	548.696	269.663	220.589	247.387	260.454	359.59
1373	Slco6d1	166.29	1.53392	0.758764	2.02161	0.0432169	0.558829	37.0276	103.889	25.23	69.4153	6.96278	90.2085	173.845	67.9027	101.555	107.38	77.5725	1169.44	21.6002	409.027	78.8447	317.657	49.3776	86.2809
1374	Zc4h2	242.072	0.444859	0.22016	2.02062	0.0433192	0.558829	300.035	185.765	171.039	220.689	179.249	174.603	257.01	206.012	298.948	259.03	190.142	237.908	369.379	300.16	244.881	157.182	357.061	248.204
1375	2010320O07Rik	108.832	1.28175	0.634166	2.02115	0.043264	0.558829	3.71274	126.726	109.798	94.9372	58.6572	60.6368	75.2678	31.2447	64.8539	19.3243	112.748	80.7466	153.971	117.491	559.963	187.178	40.8992	60.8112
1376	Slc25a1	825.512	-0.298874	0.147778	-2.02246	0.0431291	0.558829	965.017	890.804	834.87	924.552	947.593	890.169	1002.24	999.152	645.235	661.18	993.144	672.223	769.293	612.714	828.146	833.624	695.032	694.229
1377	Atp9b	6596.08	-0.286189	0.141474	-2.02291	0.0430827	0.558829	7147.37	6424.21	7922.9	7484.69	9264.6	6215.79	5829.84	6471.37	4501.51	7841.98	6509.13	6656.53	6562.02	5281.74	5500.26	6036.87	6950.95	6127.69
1378	Med25	457.389	-0.457506	0.226362	-2.02112	0.043267	0.558829	578.001	562.728	540.441	672.449	483.916	471.946	360.708	423.73	609.589	462.892	405.427	249.238	446.788	411.84	335.99	552.276	445.433	219.618
1379	Pag1	894.274	-0.582705	0.288385	-2.02058	0.0433231	0.558829	820.597	1374.67	1531.33	1068.95	955.758	798.902	625.033	1167.08	855.518	710.533	886.225	927.381	1222.89	1078.39	629.133	462.566	649.866	332.1
1380	Itih3	223.056	-1.55357	0.769099	-2.01999	0.0433848	0.559284	415.721	217.878	58.5257	412.082	496.749	398.007	197.758	180.261	496.568	99.8761	0.208343	358.991	63.1106	66.5115	146.476	23.092	131.891	251.302
1381	Zwilch	457.689	-0.739603	0.366196	-2.01969	0.0434154	0.559366	591.945	255.301	799.555	686.452	878.295	360.995	200.647	518.099	296.289	890.616	277.044	345.731	247.449	413.385	362.274	328.161	232.998	553.168
1382	Pnliprp1	63.4958	1.45801	0.722955	2.01673	0.0437232	0.560081	20.1871	34.7225	29.3461	35.7712	0	65.9557	87.1069	27.0242	73.8258	122.425	23.6734	111.372	11.7498	182.363	50.0996	183.344	19.0654	64.8926
1383	1700024B05Rik	45.5161	2.1558	1.06865	2.01731	0.0436627	0.560081	3.50164	43.3428	0.3656	3.81807	0.390919	55.6568	22.8782	3.07046	24.0687	6.27397	32.2224	171.952	35.1501	21.5113	98.0244	18.9938	6.88426	271.184
1384	Gm9961	53.9973	1.08445	0.537882	2.01614	0.0437853	0.560081	8.99809	83.5454	28.6991	18.1151	42.7261	41.0044	72.276	17.2124	22.5639	53.6859	26.5578	84.6081	20.0866	121.876	119.148	84.6553	71.8539	54.3396
1385	Gm16675	123.048	1.27547	0.632201	2.01751	0.0436419	0.560081	24.9297	104.832	32.2417	61.5139	35.5537	150.334	151.489	75.3897	109.448	158.346	57.2803	264.446	15.3591	391.511	45.55	357.016	65.3468	114.269
1386	Ecel1	1299.52	1.03444	0.512979	2.01654	0.0437434	0.560081	736.896	480.526	907.183	1023.97	1041.15	957.72	503.019	618.741	2282.96	356.686	2839.84	1100.25	3927.44	451.297	612.263	2853.85	1394.42	1303.1
1387	Ripk1	331.609	-0.383636	0.19025	-2.01649	0.043749	0.560081	239.011	383.581	470.947	431.264	277.255	401.38	249.506	335.292	388.394	362.535	371.639	367.651	315.413	263.991	308.11	272.256	328.291	202.456
1388	Zfand2b	536.764	-0.357451	0.177215	-2.01705	0.0436902	0.560081	735.791	423.712	667.3	609.011	640.049	487.125	608.953	721.072	480.718	497.472	601.972	403.013	442.797	497.394	388.198	516.016	393.637	547.517
1389	Pnkp	709.805	-0.328488	0.162751	-2.01835	0.0435553	0.560081	673.798	841.835	845.692	736.942	791.741	819.851	681.48	951.337	586.579	754.254	714.284	629.125	668.274	448.252	853.695	661.79	596.825	520.733
1390	Rassf1	598.713	-0.357609	0.177265	-2.01737	0.0436564	0.560081	795.189	616.586	584.924	891.046	569.509	507.302	493.519	783.258	730.325	608.696	626.087	475.489	534.174	456.681	573.524	415.129	585.505	529.895
1391	Mtg2	927.992	-0.440428	0.218273	-2.01779	0.0436133	0.560081	1122.68	1612.76	1073.17	833.49	982.021	648.227	801.046	1502.62	819.483	953.493	890.832	841.208	734.215	834.478	622.789	724.892	718.444	988.006
1392	Gm12068	464.404	1.10003	0.546035	2.01458	0.0439483	0.560858	107.985	591.488	178.331	256.872	94.2709	477.771	698.186	158.091	434.092	481.402	274.229	948.009	103.418	1322.86	499.754	967.952	295.869	468.695
1393	Eya2	200.529	1.06178	0.527084	2.01443	0.0439639	0.560858	178.845	190.272	73.139	88.7839	147.09	113.298	52.0565	163.405	327.266	113.304	177.763	321.909	713.299	180.205	35.8894	324.191	126.547	282.254
1394	Tmem67	1274.73	-0.39666	0.196937	-2.01414	0.0439946	0.560858	1500.88	853.287	1578.24	1332.84	2273.54	1344.04	1270.28	1094.86	899.836	1505.44	1211	1335.59	1205.11	1089.74	955.257	1346.44	1075.46	1073.3
1395	Baz2b	3796.35	-0.390922	0.194067	-2.01436	0.0439714	0.560858	5616.59	4913.18	4557.03	4316.19	3484.42	3241.44	2904.18	4266.3	4957.96	4205.37	2486.51	3456.25	2855.98	3556.04	3947.8	2423.11	3682.11	3463.78
1396	Rhoa	796.424	0.401656	0.199466	2.01365	0.0440461	0.561204	684.838	790.74	559.197	640.134	588.028	784.578	791.782	675.389	1148.05	609.793	1051.58	665.133	1288.08	758.931	940.858	670.715	881.684	806.126
1397	Col22a1	324.77	1.01593	0.505027	2.01163	0.0442586	0.561422	96.1753	249.212	99.2276	198.877	120.446	332.029	351.125	640.637	150.301	293.079	154.085	944.311	54.8827	510.654	425.014	542.356	408.736	274.721
1398	Blm	351.466	0.36823	0.183023	2.01193	0.0442273	0.561422	301.462	312.218	293.928	373.019	243.476	319.693	273.486	249.387	467.921	325.696	449.007	334.771	289.331	420.981	443.177	401.776	453.323	373.732
1399	Rbm44	71.5877	1.32576	0.658804	2.01238	0.0441803	0.561422	22.8757	85.5333	41.7248	32.6535	0	72.5093	33.5871	26.9767	44.4524	88.3907	76.8416	123.494	23.897	156.079	73.5075	234.756	63.8434	87.4578
1400	G730013B05Rik	47.3947	1.25391	0.623075	2.01245	0.0441722	0.561422	10.3269	74.7273	17.9161	10.3948	4.25585	52.3308	49.5428	14.4362	52.5903	26.0678	49.0868	87.4295	33.2331	141.534	36.4256	107.4	54.7282	30.6786
1401	Ppia	3485.04	0.550525	0.273558	2.01246	0.044171	0.561422	3565.34	3914.76	2214.44	2807.11	1929.43	3595.8	3515.11	3406.98	4021	1718.35	3314.56	2329.59	7065.09	2694.37	4419.93	2669.2	5524.5	4025.21
1402	Zfp710	363.888	-0.322722	0.160415	-2.01179	0.0442423	0.561422	334.452	386.816	434.286	401.959	334.188	335.364	330.922	447.121	398.09	487.932	490.773	385.175	236.692	401.47	297.9	231.93	299.39	315.517
1403	Elmod3	723.892	-0.410871	0.204241	-2.01169	0.0442525	0.561422	1137.24	664.545	819.943	643.612	1100.01	612.056	661.03	692.075	700.509	1006.84	582.044	667.1	755.929	536.513	447.575	600.922	732.343	669.77
1404	Ngdn	518.454	-0.533184	0.264962	-2.0123	0.0441883	0.561422	921.151	379.204	543.364	535.754	856.089	435.041	352.51	728.332	655.934	558.253	503.431	326.303	471.008	344.928	335.809	359.192	426.676	599.191
1405	Hsh2d	28.4473	1.20097	0.597828	2.00888	0.0445496	0.562631	33.1274	2.98802	20.4012	14.5541	20.6275	17.6192	43.3332	6.37791	33.4599	27.5065	16.8777	31.7042	7.38055	76.8773	25.495	44.5553	19.6948	69.4723
1406	Dand5	58.5262	1.0798	0.537498	2.00893	0.0445444	0.562631	17.0079	58.8957	22.1332	39.9109	58.6737	36.5539	45.41	102.216	38.4879	43.1898	21.2338	61.5931	18.4424	57.1022	42.3499	111.04	39.4664	239.763
1407	St8sia3os	259.102	1.24953	0.621967	2.009	0.0445375	0.562631	85.977	295.583	91.8497	80.4922	61.6192	275.727	219.048	86.0765	635.522	193.838	139.633	371.157	25.4585	506.642	810.457	436.018	86.466	262.281
1408	Col15a1	72.6207	-1.37414	0.684027	-2.0089	0.044548	0.562631	51.5659	100.12	8.13876	63.98	362.759	44.1973	96.2313	95.1951	26.3164	116.459	14.9173	94.3638	17.959	67.6528	62.5343	50.828	24.8935	9.06184
1409	Cdhr1	214.583	-1.18064	0.587663	-2.00904	0.0445331	0.562631	1350.36	60.3087	238.787	98.7878	137.902	199.302	225.753	70.901	69.5029	129.058	198.887	162.611	100.881	93.0225	146.707	187.929	290.39	101.403
1410	Sp4	1342.21	-0.52687	0.262097	-2.01021	0.0444089	0.562631	1985.35	1147.7	1825.26	1190.56	2666.74	1457.76	963.524	1435.64	1541.45	889.863	739.941	1185.39	782.89	1158.49	1469.91	847.579	1098.13	1773.67
1411	Hspa1l	44.7127	0.851992	0.424373	2.00765	0.0446804	0.563121	19.6269	21.9747	22.5564	31.3052	22.954	64.5541	67.0096	39.8516	39.0702	38.8503	51.3401	55.3284	29.7477	110.632	20.9623	79.2332	56.9365	32.8963
1412	Vmn2r43	62.3108	1.60282	0.798397	2.00755	0.0446914	0.563121	21.5681	44.8678	7.72243	13.9593	0	87.1956	84.0929	21.3608	75.8058	72.3383	38.4158	122.585	7.00539	219.339	24.9347	176.18	36.3721	67.8524
1413	Zfp92	132.057	0.668747	0.333168	2.00724	0.0447243	0.563121	130.643	59.7446	99.0102	77.6136	118.201	135	108.228	63.6758	111.799	119.576	145.812	222.416	233.335	132.884	267.171	151.47	109.153	91.2986
1414	4930506C21Rik	130.3	0.599257	0.298478	2.00771	0.0446745	0.563121	81.7883	131.373	104.618	127.3	86.3998	116.268	105.77	75.768	77.9671	219.607	104.135	129.648	219.453	205.469	83.5959	206.943	136.012	133.284
1415	Car15	69.873	-0.813113	0.405112	-2.00713	0.0447353	0.563121	16.1889	118.074	72.9973	69.1455	108.098	56.1587	68.113	112.429	142.092	72.4531	92.9136	82.3715	52.8978	52.5728	56.9326	25.3893	20.5986	38.2896
1416	Nudt16l1	273.22	-0.37838	0.18841	-2.00828	0.0446138	0.563121	234.441	357.045	348.096	279.892	290.888	356.923	230.842	352.305	255.663	273.655	256.94	244.458	231.443	232.904	300.984	315.025	159	197.464
1417	1700008J07Rik	38.2742	0.589255	0.293639	2.00673	0.044778	0.563351	49.8523	27.4353	36.9379	32.1676	11.9578	25.9368	37.292	44.4064	31.4777	35.0942	34.1271	42.3242	44.5845	41.5447	43.0326	39.6642	46.384	64.716
1418	Gm12915	46.941	0.66105	0.329661	2.00524	0.044937	0.565041	36.0812	32.7464	38.2153	27.5085	29.6549	54.0876	67.1823	51.5466	22.4021	50.9664	42.5262	47.0076	40.3549	43.1108	84.9868	66.5739	78.0319	31.9543
1419	Bpifa3	42.2719	1.62803	0.812774	2.00305	0.045172	0.56506	14.6295	18.5644	1.01883	30.288	0	45.4699	68.6947	14.7586	25.393	73.4367	12.7587	115.355	7.39123	97.4363	27.4099	112.666	27.746	67.8783
1420	Lrrc6	407.501	0.659489	0.329329	2.00252	0.0452285	0.56506	426.915	269.166	292.329	366.539	126.533	436.096	588.247	179.036	379.316	391.481	477.48	369.708	792.033	319.83	299.253	684.873	501.274	434.907
1421	Cdhr2	80.1975	0.991646	0.495901	1.99968	0.0455345	0.56506	19.331	89.8499	79.9436	31.9302	17.8141	105.453	80.2036	46.3939	73.9195	16.0111	102.5	98.9876	124.257	106.058	65.0279	184.022	66.1736	135.678
1422	Fut10	293.472	0.660955	0.330475	2.00001	0.0454989	0.56506	176.858	105.341	264.635	218.358	293.215	279.176	248.216	117.597	562.074	248.517	324.557	335.024	461.372	374.704	216.065	469.98	287.391	299.425
1423	Rasef	203.641	0.927763	0.463712	2.00073	0.0454214	0.56506	147.778	134.596	108.297	144.504	26.2729	222.6	323.271	271.835	155.216	177.533	143.055	320.386	169.086	456.055	195.514	468.724	68.8426	131.967
1424	Tert	155.146	0.79122	0.395827	1.9989	0.0456187	0.56506	85.1178	88.5829	168.178	74.0887	135.403	133.757	123.913	91.1974	160.754	162.21	183.189	197.857	383.204	130.749	47.4732	337.845	130.895	158.208
1425	E330023G01Rik	111.658	1.39933	0.699037	2.0018	0.0453066	0.56506	18.1158	109.069	36.3152	45.2181	23.2994	140.056	173.217	16.6364	83.9611	96.7614	57.6861	226.756	9.22646	397.01	181.975	276.95	54.9204	62.6742
1426	Ifi203	86.3713	0.952138	0.476172	1.99957	0.0455472	0.56506	58.5754	62.3828	41.2332	49.1302	24.1836	115.045	85.0784	44.2827	49.3893	153.108	65.4675	125.782	164.794	180.919	51.8039	165.322	23.9909	94.1959
1427	Dcdc2a	426.315	0.776998	0.388681	1.99907	0.0456012	0.56506	570.766	370.821	155.063	300.905	400.134	299.105	795.853	243.592	302.903	246.137	202.389	196.456	524.718	833.414	924.553	659.001	267.159	380.698
1428	Gabarapl1	2986.98	0.394421	0.196982	2.00232	0.04525	0.56506	3509.06	2530.6	2321.45	2372.41	2803.26	2650.68	2581.53	3440.25	2603.57	2482.01	3231.86	1965.19	5275.91	3061.49	2969.59	2326.83	4127.95	3512.06
1429	Scn7a	236.106	0.965312	0.482624	2.00013	0.045486	0.56506	95.8434	318.054	114.412	75.1864	171.256	317.619	304.109	158.685	159.004	66.8977	169.535	167.035	392.929	797.898	242.163	465.918	119.235	114.121
1430	Gm9968	50.2118	-1.44432	0.720424	-2.00482	0.044982	0.56506	19.9192	19.3265	93.0838	13.8209	43.7599	146.114	122.339	56.3345	57.6955	27.3678	13.0061	173.388	58.2641	6.02564	25.5697	7.63942	13.718	6.44051
1431	4921531C22Rik	318.111	-0.495168	0.247095	-2.00396	0.0450743	0.56506	437.671	352.932	372.671	384.388	448.351	166.816	377.515	346.554	299.774	486.29	235.306	281.784	186.433	238.019	247.887	218.666	275.71	369.239
1432	Ccna1	98.6894	-1.00976	0.504752	-2.00051	0.0454452	0.56506	87.278	78.8725	249.211	36.6495	314.738	88.1394	88.1328	52.6679	98.4616	22.3018	117.07	119.749	28.0408	56.1954	116.604	95.3805	49.9971	76.9202
1433	Cutc	264.883	-0.502156	0.250846	-2.00185	0.0453007	0.56506	241.072	311.493	346.745	192.242	558.224	231.566	220.341	349.17	326.389	221.145	196.14	245.913	209.334	187.188	288.439	191.103	221.18	230.218
1434	Dvl1	1006.52	-0.618337	0.30848	-2.00446	0.0450207	0.56506	1020.44	2485.74	787.52	989.797	1002.3	954.651	742.393	2067.91	827.18	866.82	1023.84	632.233	620.475	821.816	1007.96	779.612	723.591	763.067
1435	Myc	83.8955	-0.401764	0.200999	-1.99883	0.0456264	0.56506	99.4908	95.7377	113.395	100.099	94.199	72.3084	98.1052	71.2864	59.9162	92.9172	78.0262	101.611	97.3313	70.4912	70.4696	57.8742	66.0635	70.7963
1436	Rab4a	1047.81	-0.617019	0.308662	-1.99901	0.0456072	0.56506	2746.64	923.333	935.169	1385.25	1305.09	939.117	586.736	1012.1	1341.35	913.836	690.344	711.623	1077.52	727.77	671.473	493.561	1216.66	1182.96
1437	Tmem81	71.9916	0.490799	0.246006	1.99507	0.0460352	0.565095	29.7992	71.3996	78.6423	56.2113	44.2753	63.2702	105.068	69.9576	60.5245	67.6872	89.0425	81.0419	94.8197	82.7434	77.8247	81.56	65.7688	76.212
1438	Rab3b	1725.8	0.603438	0.302405	1.99546	0.0459926	0.565095	873.754	976.716	1335.88	1389.16	1627.89	1805.84	1496.42	2476.07	1832.5	1662.11	1717.05	1698.63	3033.68	948.008	1943.36	887.005	3385.83	1974.44
1439	Grhl2	406.525	0.70727	0.354541	1.99489	0.0460553	0.565095	140.343	585.131	246.496	197.712	262.098	431.002	456.94	415.371	296.274	380.857	249.148	615.103	380.388	496.8	796.502	681.009	468.491	217.777
1440	Olfr461	44.4009	1.09221	0.547043	1.99657	0.0458714	0.565095	14.5504	31.9007	36.4711	24.6748	16.3982	32.9291	56.7389	47.5929	63.3548	55.4516	33.6742	44.6889	11.8582	92.9547	45.4497	159.421	18.0851	13.0208
1441	Enpep	170.976	0.934794	0.468037	1.99727	0.0457962	0.565095	140.762	99.8288	69.9675	115.918	163.153	118.882	177.291	305.631	115.653	159.645	45.8443	215.228	103.357	526.395	215.159	309.243	56.1662	139.45
1442	Fcrl5	52.7357	1.62435	0.814403	1.99453	0.046094	0.565095	18.8691	49.8654	14.9115	22.5483	0.937915	67.1575	40.9289	6.02733	23.1764	49.9113	8.79983	101.185	12.7344	321.71	27.5057	109.834	38.5383	34.6018
1443	Mertk	704.437	-1.00794	0.504952	-1.99611	0.0459218	0.565095	150.677	357.067	409.808	860.694	1529.44	2075.17	1013.22	871.174	922.061	499.225	174.623	1143.05	208.958	405.115	481.622	567.765	565.692	444.51
1444	Gm8108	78.07	-0.963375	0.482181	-1.99795	0.0457218	0.565095	125.349	41.2214	92.0454	41.2224	122.957	140.271	124.024	198.014	45.2962	57.7185	30.8169	98.316	77.9029	16.8431	55.4617	46.9031	65.0353	25.8622
1445	4933439K11Rik	34.1297	-1.12861	0.565985	-1.99406	0.0461452	0.565095	59.2056	34.0704	20.955	19.3357	27.3759	160.443	23.6769	29.4049	23.0551	14.0385	23.1603	37.914	59.7215	18.2306	6.54798	19.8113	24.0519	13.3363
1446	Cd9	221.145	-0.838262	0.420107	-1.99535	0.0460044	0.565095	385.659	523.456	73.2076	208.486	239.431	330.72	242.401	194.432	323.981	151.831	65.3061	255.284	79.5665	153.035	127.419	144.56	193.917	287.917
1447	Sparcl1	8874.63	-0.750878	0.376221	-1.99584	0.045951	0.565095	32747	4664.01	6702.04	7239.16	11167.6	9903.98	7498.13	8308.9	8512.51	6353.11	5013.25	8595.77	7344.47	9311.59	3567.09	5879.97	9570.32	7364.58
1448	Ncapd2	718.51	-0.431957	0.216218	-1.99779	0.0457396	0.565095	774.573	1393.56	862.394	773.431	661.904	669.986	534.038	885.996	726.535	677.491	571.673	594.236	442.594	590.495	847.314	512.845	657.834	756.293
1449	Wdr33	3259.99	-0.310274	0.1554	-1.99661	0.0458679	0.565095	4829.09	2714.67	4681.16	3678.4	3635.8	2842.72	2914.03	2818.24	3384.94	2783.74	3595.42	2760.22	3151.86	2793.43	3287.82	3116.05	3198.26	2493.99
1450	Ppp1r2	4493.81	0.305773	0.153377	1.9936	0.0461957	0.565111	3844.83	3231.26	4480.61	4601.03	4260.63	4858.07	3912.93	4274.05	4614.74	3994.15	4379	3195.92	6286.39	3530.58	4908.44	4786.92	5847.71	5881.22
1451	RP24-507O16.3	77.0521	1.59562	0.800534	1.9932	0.0462396	0.565113	25.3592	52.7696	24.5975	41.9896	0	74.9531	121.151	8.60802	57.172	83.3147	50.556	182.225	3.71993	255.03	72.8112	199.329	38.5956	94.7563
1452	Il11ra1	772.364	-0.792374	0.397549	-1.99315	0.046245	0.565113	1551.61	1204.66	625.788	1067.2	609.444	541.391	529.776	1489.04	1616.98	583.539	440.156	407.53	272.534	797.303	545.706	372.131	440.285	807.486
1453	Tfeb	78.4404	-0.830615	0.416841	-1.99264	0.0463007	0.565493	129.134	72.3416	29.063	120.568	91.0026	71.7539	57.2143	61.735	211.98	91.1138	101.269	82.6112	27.304	33.1628	35.4222	41.16	95.7644	59.3275
1454	Wdr3	954.676	-0.401343	0.201477	-1.99201	0.0463701	0.566041	1253.19	868.297	1047.2	886.316	1769.08	859.195	1098.57	955.174	857.294	923.622	859.535	746.666	1026.58	554.721	748.805	945.644	860.296	923.984
1455	Nlrp4a	89.6604	1.52039	0.763413	1.99156	0.046419	0.566337	27.8006	100.431	8.24985	32.4008	0	84.8567	153.035	46.8857	88.7988	94.3766	67.1475	185.289	13.6157	295.52	58.2128	244.219	44.1141	68.935
1456	Aqp4	294.315	-1.50421	0.755604	-1.99074	0.04651	0.566845	198.17	186.16	203.901	713.202	316.066	522.323	621.566	446.653	698.151	411.629	131.449	89.1501	3.4302	31.6431	121.045	101.349	9.51128	492.27
1457	2610005L07Rik	761.985	-0.456328	0.229214	-1.99084	0.0464987	0.566845	1030.99	596.353	959.93	740.113	1410.51	606.609	659.872	965.548	668.096	974.396	612.013	594.582	552.399	554.696	761.292	654.641	539.01	834.675
1458	Vil1	98.5557	0.763597	0.383638	1.99041	0.0465456	0.566978	85.969	51.5818	60.979	74.3188	52.3211	57.9225	77.4857	46.6238	90.1191	166.599	260.002	95.4367	40.5189	124.235	116.036	114.413	97.0908	162.35
1459	Tmem25	3962.62	-0.361253	0.181624	-1.98902	0.0466991	0.568548	7402.29	3661.21	4703.55	4360.86	3577.93	3782.46	4372.36	3486.41	3496.67	3889.87	3630.54	3563.88	3855.35	3188.5	4542.92	3061.97	3831.22	2919.1
1460	Ptpn14	792.606	0.915298	0.460248	1.98871	0.0467336	0.56864	49.3226	580.546	1046.57	332.591	884.685	431.812	588.144	733.566	651.817	704.581	1242.49	751.957	981.079	469.908	1384.62	1777.32	681.69	974.214
1461	Nr2f2	474.603	0.889224	0.447273	1.9881	0.0468007	0.56864	91.8037	148.513	398.556	410.395	659.914	340.479	200.355	474.773	458.083	593.416	530.435	439.48	1158.04	201.204	308.1	500.61	605.676	1023.02
1462	Mfi2	49.0432	0.797123	0.40099	1.98789	0.0468239	0.56864	39.6012	76.4093	27.1801	27.4516	12.9546	29.5817	67.8868	66.7503	37.2422	41.9362	32.4632	49.1494	44.3357	77.2675	74.3327	96.3411	28.5105	53.3828
1463	Kat2b	1247.38	-0.736531	0.370561	-1.98761	0.0468551	0.56864	2077.83	943.315	1888.96	1779.88	720.324	1639.03	355.285	1680.95	2901.34	942.092	1055.85	1036.17	1238.67	832.539	788.545	703.069	877.677	991.359
1464	Ankrd26	1010.81	-0.344167	0.173109	-1.98815	0.0467946	0.56864	1373.12	976.721	1518.2	1269.24	1155.86	1046.66	682.388	1050.63	777.837	1040.59	808.838	711.967	1107.67	806.386	1200.72	764.331	803.76	1099.62
1465	Gdpd4	295.84	1.38576	0.697471	1.98684	0.0469402	0.569072	108.843	203.515	90.9806	187.335	13.7381	328.564	463.121	59.6076	214.694	355.234	166.891	693.354	13.6291	758.24	255.275	881.918	142.689	387.485
1466	Tcirg1	326.349	-0.608141	0.306061	-1.98699	0.0469231	0.569072	641.599	262.867	354.467	324.153	340.356	441.11	311.744	530.916	271.986	224.266	220.48	396.738	143.611	278.502	436.127	167.88	216.376	311.106
1467	Eif3j2	85.7497	0.607424	0.305934	1.98548	0.0470915	0.570059	48.2166	42.7971	62.591	70.937	68.4716	71.9279	161.964	64.6546	158.873	59.1025	92.9862	84.6494	79.5066	110.792	56.2736	103.952	128.385	77.414
1468	Baiap2l1	314.217	-0.525536	0.264678	-1.98557	0.0470811	0.570059	347.982	722.4	313.047	308.93	363.763	282.144	178.959	393.067	180.566	339.804	271.818	337.741	247.059	337.126	196.559	269.47	297.08	268.394
1469	Gm11690	41.6713	1.76605	0.890088	1.98413	0.0472418	0.570073	0.501365	26.0515	4.87604	29.4077	0	39.2994	101.256	22.172	33.7207	50.4143	14.1648	90.2377	1.76434	89.7724	41.7286	139.792	25.6792	39.2458
1470	Wnt5b	444.376	0.726421	0.366343	1.9829	0.0473784	0.570073	232.834	168.815	602.379	399.821	184.675	272.148	403.78	577.866	411.032	593.319	402.261	670.351	344.822	347.563	190.395	559.899	974.667	662.149
1471	Gtse1	65.3752	0.840174	0.42386	1.9822	0.0474573	0.570073	53.378	60.2221	36.3448	36.655	22.3776	56.1823	74.6933	33.7055	61.3037	129.16	26.3542	112.298	54.6257	128.669	68.7526	120.888	41.3803	59.7637
1472	Gm1661	57.4612	1.28065	0.645832	1.98294	0.0473743	0.570073	5.69658	25.3588	62.0064	20.8086	15.0665	46.1911	160.023	48.2278	38.2186	39.0081	73.6393	70.8228	196.305	49.7621	28.436	116.849	7.93417	29.949
1473	Pgpep1l	106.452	1.03317	0.521082	1.98274	0.0473969	0.570073	23.7221	164.891	71.7482	43.6412	20.8145	97.2419	141.365	48.5066	68.4427	135.139	83.0986	154.03	49.1003	306.578	71.7096	203.448	77.2183	155.44
1474	Sh3bgr	61.539	1.39491	0.70346	1.98293	0.047375	0.570073	72.3747	15.6052	52.7621	6.34107	10.7845	8.66131	30.5505	35.7368	293.158	36.718	79.705	52.4508	34.2301	84.1044	125.509	56.1134	9.25003	103.649
1475	Reep5	3751.02	0.411779	0.207487	1.9846	0.0471886	0.570073	3968.61	3173.34	2980.13	3397.32	3119.91	3190.59	3156.21	2452.91	4216.75	3330.86	4598.6	3556.51	7063.55	4062.22	3298.01	3312.13	5328.21	3312.52
1476	Atp6v0e2	4315.66	0.420128	0.211976	1.98196	0.0474836	0.570073	5521.29	3411.69	3555.45	3856.46	3059.34	3944.57	3847.72	3163.74	4866.76	2963.34	4691.79	3560.65	8035.4	4742.12	4028.6	3980.23	6365	4087.74
1477	Gps2	580.394	-0.345326	0.174058	-1.98397	0.0472589	0.570073	705.234	513.345	656.927	676.541	482.226	492.902	725.75	825.157	811.984	562.243	672.355	543.862	462.666	331.423	604.038	501.173	413.14	466.117
1478	Phgdh	289.04	-0.60264	0.303878	-1.98316	0.0473493	0.570073	240.15	219.615	217.933	363.087	432.032	447.409	411.095	350.694	566.671	168.889	181.964	338.348	209.877	164.32	150.103	250.991	215.794	273.747
1479	Nphp1	608.061	-0.426892	0.215219	-1.98353	0.0473087	0.570073	370.558	948.616	591.983	519.692	876.642	684.171	696.447	898.815	518.05	622.298	677.381	575.553	539.502	392.724	497.431	434.709	527.052	573.465
1480	Stk17b	102.559	-0.580124	0.292716	-1.98187	0.0474937	0.570073	85.5634	130.559	100.662	133.255	117.125	152.49	77.12	57.312	165.316	110.407	112.598	121.82	60.5417	117.726	49.4412	92.6205	56.631	104.88
1481	Ick	1088.66	-0.420176	0.211916	-1.98275	0.0473952	0.570073	1029.1	1666.93	1032.62	1206.91	892.064	1311.9	1278.11	1705.3	838.471	993.754	1243.89	1063.74	1240.27	981.721	892.674	618.853	716.939	882.721
1482	Lpxn	109.27	-0.755133	0.38096	-1.98219	0.0474584	0.570073	84.3407	194.122	67.7258	101.972	231.961	168.735	156.6	104.62	166.468	75.4837	34.7562	85.6786	58.7004	115.799	64.4258	103.372	67.7397	84.3629
1483	Vmn2r36	85.3333	1.28283	0.647381	1.98156	0.0475284	0.570192	7.36201	58.2611	20.4996	56.8162	15.3366	127.706	80.7807	35.2058	88.7487	104.593	69.3906	175.725	17.1106	263.86	59.5742	232.123	76.1474	46.759
1484	Fbxo15	195.199	1.04731	0.528713	1.98086	0.0476074	0.570529	23.871	159.09	169.648	130.398	65.0357	172.995	360.647	36.3475	106.168	321.174	179.044	299.086	216.248	312.753	260.595	391.594	53.0006	255.884
1485	Zfp112	278.08	0.48804	0.246418	1.98054	0.0476428	0.570529	245.3	215.628	290.487	203.813	189.982	167.002	409.945	289.91	195.891	371.657	305.044	280.841	342.218	396.53	236.884	298.849	413.379	152.073
1486	Slxl1	132.804	1.65268	0.834253	1.98103	0.0475875	0.570529	31.0805	151.675	42.0236	22.233	0	116.021	240.232	13.2961	52.6343	69.4072	154.158	356.86	21.5715	502.609	153.34	301.767	57.9288	103.644
1487	Grid2	10649.4	-0.56515	0.2854	-1.9802	0.0476806	0.570529	17653.8	9943.43	9905.71	18474.1	7074.28	10592.6	7615.71	9520.34	23439.6	9416.9	7794.07	10485.1	8384.2	8637.45	7131.37	7253.91	8296.49	10071
1488	Pyroxd2	38.4754	-1.49284	0.753828	-1.98035	0.0476643	0.570529	1.61147	73.7177	72.0358	20.506	95.4879	61.1911	70.5223	115.232	12.666	13.5002	16.7588	22.7692	10.3775	45.8001	31.9196	6.18146	6.46601	15.8143
1489	Gm13822	42.3822	1.4857	0.750465	1.97971	0.0477364	0.570901	7.35981	17.5785	23.5827	23.8925	3.27811	39.9164	85.1	7.03143	54.8406	33.2972	29.9434	112.829	2.23097	115.67	18.7558	124.323	21.4905	41.76
1490	Vav1	59.2044	-0.830952	0.419808	-1.97936	0.0477754	0.57107	45.3082	140.747	43.4013	110.957	62.0143	62.7854	87.5655	52.0802	44.9254	66.2567	24.5606	62.4428	27.6485	42.9464	92.9351	49.79	25.8764	23.4378
1491	Mug2	57.9084	1.51637	0.766341	1.97871	0.0478482	0.571129	17.1788	67.0611	26.6474	18.9365	0	46.8462	73.3284	9.3905	39.8697	23.1429	49.6987	164.871	18.5996	160.808	33.096	206.155	45.0286	41.693
1492	Epb4.1l4a	520.623	-0.714877	0.361273	-1.97877	0.0478416	0.571129	970.06	298.243	754.473	441.743	590.638	743.101	667.58	644.623	403.819	373.48	471.453	685.346	938.445	229.972	264.236	280.983	403.585	209.442
1493	Hmgcs1	3064.2	0.439742	0.222428	1.97701	0.0480407	0.572456	2511.01	1847.03	2378.26	3017.28	2882.2	3275.28	2965.45	2290.2	2650.16	3661.91	3571.01	2527.33	5356	2586.9	3477.25	2011.96	3973.53	4172.92
1494	Rnf20	1775.84	-0.362431	0.183317	-1.97707	0.0480337	0.572456	1345.3	2243.98	2268.82	2176.29	1820.61	2286.86	1802.54	2316.7	1392.52	1779.55	1438.37	1651.53	1549.73	1374.69	2301.87	1507.93	1357.78	1350.12
1495	Vmn2r56	61.3186	1.56359	0.791357	1.97583	0.0481741	0.572562	14.1481	76.6446	5.31797	7.83222	6.63327	69.8918	132.795	27.7431	33.1748	43.2131	44.4564	110.685	1.28673	153.193	62.3765	170.02	26.8903	117.434
1496	Lpar3	101.924	1.32406	0.670116	1.97587	0.0481695	0.572562	24.1038	77.573	15.0998	79.1647	7.64807	91.7246	98.0641	211.611	67.5479	100.492	76.9522	244.573	6.92267	259.129	64.1577	244.55	40.7365	124.574
1497	Gpr39	192.651	0.850319	0.430275	1.97622	0.0481295	0.572562	76.7145	199.884	130.435	60.6625	116.427	207.304	241.004	85.3723	155.496	283.9	186.143	297.885	161.61	361.842	120.345	527.785	136.432	118.472
1498	Adad1	31.5819	1.8486	0.935525	1.976	0.0481548	0.572562	0.566523	61.2825	6.38819	9.69345	1.51789	16.8708	27.9684	1.08384	15.1077	2.56434	18.3954	38.3108	228.533	32.1926	16.8084	48.222	7.42532	35.5433
1499	Polrmt	1126.99	-0.429365	0.217213	-1.9767	0.0480752	0.572562	1082.75	1667.79	1441.57	1464.36	931.437	1109.61	1001.26	1651.06	1091.95	881.526	1478.75	770.683	937.108	900.884	1290.55	1041.91	847.095	695.452
1500	Pfn4	85.9786	0.782044	0.395912	1.9753	0.0482344	0.572978	44.7535	22.7638	79.269	45.2466	107.584	98.1673	138.506	66.4231	48.1398	58.468	81.6099	78.992	206.742	84.5676	76.9174	73.9963	150.101	85.3669
1501	Slc22a19	54.7601	1.72468	0.87357	1.97429	0.0483485	0.573154	8.79611	34.7238	6.1994	26.0622	0.736376	50.3842	168.537	2.62923	131.463	24.2617	20.7288	95.497	5.67849	182.709	91.9433	91.76	31.6838	11.889
1502	Isx	74.0249	1.48879	0.755682	1.97013	0.0488232	0.573529	2.04517	62.2956	0	17.1574	27.3837	100.331	98.3362	26.7301	71.6864	116.477	50.6862	178.097	23.868	134.046	74.4762	118.356	166.221	64.2553
1503	AI317395	137.12	0.698027	0.353731	1.97333	0.0484581	0.573529	38.7288	138.384	63.3767	84.9467	90.8635	219.085	166.591	69.6988	100.052	192.343	126.536	155.227	127.774	209.819	165.011	159.026	212.771	147.918
1504	Birc6	4679.43	0.425724	0.215815	1.97264	0.048537	0.573529	5081.93	3581.16	3814.37	2957.4	3530.61	3418.34	3633.63	6282.57	5263.49	6745.15	4272.16	5579.14	2986.16	6160.3	4631.24	4842.92	4126.97	7322.21
1505	Gm28342	94.5138	1.38148	0.701716	1.96872	0.0489852	0.573529	21.2681	97.9954	29.502	48.1643	0	85.9171	131.248	107.608	85.9122	107.443	71.6044	177.263	13.8162	268.311	105.51	249.745	44.8009	55.1408
1506	Gm27175	25.4908	1.33214	0.676581	1.96892	0.0489618	0.573529	17.9578	10.5318	5.72879	24.5501	0.874484	12.1629	23.7639	15.6147	20.4154	19.9527	93.8725	38.108	10.0975	64.377	25.5448	51.2418	17.9854	6.05479
1507	Gm27223	25.4908	1.33214	0.676581	1.96892	0.0489618	0.573529	17.9578	10.5318	5.72879	24.5501	0.874484	12.1629	23.7639	15.6147	20.4154	19.9527	93.8725	38.108	10.0975	64.377	25.5448	51.2418	17.9854	6.05479
1508	1700041M19Rik	205.505	1.22008	0.62004	1.96774	0.0490982	0.573529	78.003	150.693	67.1855	121.027	28.3068	264.029	316.655	49.7485	174.851	244.588	120.013	430.939	26.6032	567.745	214.767	582.214	87.3109	174.419
1509	Nlk	7074.32	0.529649	0.2694	1.96603	0.0492951	0.573529	5566.01	8439.14	5307.77	5544.08	5424.87	3723.47	8196.16	5194.89	6053.1	10716.2	9109.57	4972.53	4284.45	12501.2	6642.01	8754.06	6402.07	10506.2
1510	EU599041	92.8599	1.46761	0.74584	1.96773	0.0490993	0.573529	17.9961	63.7576	21.5245	64.2269	5.47741	125.362	96.7239	17.2119	75.2112	95.3373	24.8437	238.639	7.43942	321.657	101.497	252.604	47.1895	94.7811
1511	Chrna5	71.3636	1.69909	0.862605	1.96971	0.0488711	0.573529	31.0927	35.5808	76.4499	14.053	18.6228	29.6483	26.8974	10.1292	75.4778	27.7808	19.6622	240.845	0.875625	88.4001	32.4626	91.2333	439.302	26.0303
1512	Rab44	78.6812	1.55232	0.78934	1.96661	0.0492285	0.573529	38.4456	53.8643	26.648	19.7608	0	93.7135	110.533	17.2128	57.1628	104.595	32.5555	180.056	17.8545	280.173	63.9849	249.856	19.3019	50.5441
1513	Tceal1	162.287	0.554074	0.281538	1.96802	0.0490654	0.573529	189.109	105.884	115.278	135.498	84.752	159.478	185.389	169.503	223.446	95.1835	163.843	135.916	303.35	139.232	181.663	128.701	262.543	142.399
1514	Gm13227	439.209	1.29819	0.660033	1.96685	0.0492006	0.573529	178.163	299.549	118.99	282.819	41.0007	556.332	524.144	107.354	690.43	429.857	277.028	767.017	34.2626	1632.9	219.108	1050.62	195.479	500.709
1515	Nox1	287.879	1.11164	0.565433	1.966	0.0492987	0.573529	137.884	350.468	237.346	65.1621	21.6877	175.742	325.533	426.631	336.748	172.318	299.492	493.625	78.5128	870.795	284.579	268.134	88.7759	548.38
1516	Cenpn	134.663	0.835999	0.425145	1.96638	0.0492542	0.573529	161.325	115.739	54.3869	53.1623	53.0289	198.606	116.827	55.9121	67.0453	170.719	80.9735	169.239	141.748	227.68	169.773	361.385	98.0243	128.361
1517	Casr	191.9	1.35117	0.687122	1.96643	0.0492494	0.573529	101.437	71.5531	118.037	180.256	106.35	127.685	100.201	9.13968	214.2	77.686	156.282	377.07	928.384	154.659	63.929	544.334	46.742	76.2572
1518	Olfr297	29.7885	1.6382	0.831097	1.97113	0.0487094	0.573529	5.33917	32.2826	19.7891	4.70516	0.892575	34.5256	30.9239	10.8442	12.2664	27.1796	13.2717	40.7217	3.03471	182.487	10.6183	35.6675	10.022	61.6218
1519	Rnf123	2422.52	-0.286281	0.145429	-1.96853	0.0490071	0.573529	2393.61	2074.06	2715	3467.68	2588.27	2361.41	2430.64	2419.55	3380.95	2419.67	2385.01	2175.63	2026.4	2003.57	2380.5	2351.28	2250.43	1781.77
1520	Gm16168	321.467	-0.828988	0.421472	-1.96689	0.0491963	0.573529	667.776	546.785	150.435	140.068	669.16	229.548	244.05	376.277	127.003	499.193	396.889	391.512	170.021	273.867	164.132	301.151	123.892	314.648
1521	Myo1c	655.777	-0.399616	0.203214	-1.96648	0.0492437	0.573529	761.929	731.568	799.989	805.803	660.786	684.46	533.082	538.363	655.356	970.089	699.293	591.098	376.921	513.548	751.266	409.351	781.917	539.173
1522	Sema4g	149.677	-0.606668	0.30858	-1.966	0.049299	0.573529	188.393	240.855	141.807	169.435	157.153	131.396	102.668	343.856	107.584	103.615	189.88	141.501	127.341	122.556	135.65	116.881	66.7356	106.873
1523	Mtif2	1648.03	-0.306557	0.155511	-1.97129	0.0486908	0.573529	2126.21	1648.99	1744.26	1737.77	2021.66	1583.9	1478.53	1893.18	1399.92	2239.15	1566.77	1439.28	1741.01	1311.05	1239.64	1486.97	1202.2	1804.08
1524	Muc15	84.3836	-2.04854	1.03892	-1.97179	0.048633	0.573529	0	723.665	30.6484	49.2447	163.881	92.9003	11.9192	71.6742	48.7701	0	52.4011	18.2442	44.4653	37.1467	101.023	33.3765	38.7582	0.787358
1525	H13	2340.62	-0.273904	0.139323	-1.96596	0.0493028	0.573529	2573.08	1880.71	2682.78	2998.45	2951.14	2628.15	1988.66	2032.01	2358.82	2084.49	2722.68	2238.34	2766.42	1805.93	2131.17	2057.07	2188.6	2042.7
1526	Msh2	1283.66	-0.410722	0.208272	-1.97205	0.0486042	0.573529	2650.65	1052.95	1502.13	1307.12	1511.75	1124.3	1038.31	1051.92	1105.32	1559.72	1213.66	1105.67	1360.04	1004.73	991.274	1049.45	1152.06	1324.8
1527	P2rx4	547.371	-0.568846	0.288579	-1.97119	0.0487017	0.573529	1207.46	570.073	492.49	477.382	597.324	573.739	442.363	621.227	909.395	605.859	400.242	312.038	358.456	575.111	440.581	285.485	561.58	421.872
1528	Slc25a39	989.893	-0.391482	0.198396	-1.97324	0.0484684	0.573529	1660.15	1004.89	916.03	1273.77	990.437	1001.8	757.802	1154.77	1160.93	1002.69	920.196	754.05	1028.77	678.927	681.669	721.717	956.844	1152.64
1529	Tbc1d9b	2835.33	-0.266665	0.135532	-1.96754	0.0491206	0.573529	3289.72	2495.5	3188.67	3717.4	3739.05	2835.73	2209.56	2467.01	3446.99	2336.61	2886.93	2409.6	2791.87	2504.04	2603.65	2687.67	2965.6	2460.42
1530	Frmd5	3976.81	-0.401966	0.204346	-1.96709	0.0491734	0.573529	7860.95	4952.32	4125.28	4855.24	4355.3	2846.58	3980.14	4282.25	2809.89	3708.31	3153.16	2710.99	3546.55	4116.73	4135.08	3142.96	3777.88	3222.97
1531	Gm15091	89.9791	1.62501	0.826675	1.96572	0.0493307	0.573563	35.7534	78.1512	29.2902	22.8379	4.60505	57.1034	167.049	17.7573	118.724	94.9213	56.1718	235.221	0	357.21	123.535	143.187	25.2355	52.8706
1532	4933427E13Rik	202.656	1.3052	0.664764	1.96341	0.0495986	0.575653	54.8099	208.886	84.0415	75.7455	4.38436	234.216	281.619	67.3032	138.423	231.438	123.398	507.632	26.7842	487.444	234.984	461.457	123.286	301.948
1533	Vapb	525.746	0.411977	0.209989	1.9619	0.0497742	0.575653	508.832	574.113	330.15	448.654	363.626	380.289	384.531	698.562	781.87	455.598	600.784	468.703	683.638	624.596	461.709	716.818	533.599	447.36
1534	Dnajc15	350.469	0.651797	0.332187	1.96214	0.0497467	0.575653	253.211	296.978	380.16	247.397	127.228	384.309	90.4159	322.996	362.755	453.008	391.352	346.295	431.263	451.563	586.809	251.757	436.012	494.941
1535	Nhp2l1	1024.09	0.404182	0.205976	1.96228	0.04973	0.575653	1093.98	777.992	861.212	982.746	603.053	1026.84	941.702	1060.69	1351.18	677.062	1118.49	865.946	1590.43	1302.45	917.239	932.669	1383.19	946.695
1536	Gm609	131.764	1.55147	0.790933	1.96157	0.0498128	0.575653	54.9007	106.138	17.3998	34.677	17.9687	178.557	134.52	25.8881	113.812	77.953	50.3075	356.849	6.23526	668.435	65.1577	321.524	45.917	95.5179
1537	Srsf7	6193.02	-0.383194	0.195368	-1.9614	0.0498327	0.575653	5360.93	3842.13	8188.74	7557.95	9188.27	7197.42	7877.85	7828.91	5173.18	5985.25	5454.94	6126.93	5657.99	4256.85	6036.42	5368.31	5618.47	4753.81
1538	Lhfp	1500.46	-1.36758	0.697003	-1.96208	0.0497531	0.575653	4444.93	2306.25	326.023	4073.73	397.777	746.583	795.795	542.702	6999.85	503.9	548.442	557.763	554.537	1883.58	655.599	536.396	454.649	679.784
1539	Mtus2	2952.69	-0.451227	0.230052	-1.96141	0.049831	0.575653	4886.92	3149.92	2509.16	3662.14	3472.02	2416.2	2400.02	3250.99	3906.33	2637.92	3478.21	2679.68	2785	2910.89	2514.89	1815.79	3334.02	1338.35
1540	Gas6	2843.9	-0.382131	0.194698	-1.96269	0.049682	0.575653	5147.4	2889.61	2893.16	3361.2	2980.43	2448.03	2184.43	3041.61	2662.43	3038.18	2670.77	2742.43	2979.79	2221.61	2237.13	1914.96	3570.47	2206.57
1541	Lpl	362.128	0.952934	0.486063	1.96051	0.0499356	0.575938	102.899	134.158	454.589	233.77	486.143	221.923	376.785	147.311	239.052	146.532	508.985	307.853	1315.19	709.29	304.263	427.597	194.683	207.288
1542	Gm17484	397.402	0.363489	0.185448	1.96006	0.0499893	0.576034	296.193	402.661	416.674	336.914	289.154	276.727	542.429	422.93	306.053	336.844	547.266	380.868	479.61	369.8	396.498	364.315	536.749	451.541
1543	Gm10722	333.312	1.29011	0.658571	1.95895	0.0501186	0.576034	38.6611	236.717	179.832	260.194	27.7281	315.836	452.009	68.6128	249.545	506.031	422.74	651.057	32.8021	1086.61	187.238	760.592	179.747	343.659
1544	Sh3tc2	134.531	1.0879	0.555351	1.95894	0.0501193	0.576034	120.489	131.152	28.1483	74.9032	15.9903	158.818	161.443	47.6848	85.8684	144.599	78.6892	248.56	185.965	287.893	67.2253	328.094	43.2479	212.786
1545	4933407K13Rik	476.736	0.719159	0.366988	1.95963	0.0500395	0.576034	842.914	311.987	350.359	277.914	373.832	301.334	404.957	310.114	196.74	474.535	362.731	323.373	446.511	294.422	1301.55	495.59	436.758	1075.62
1546	Skp1a	2662.82	0.457946	0.233763	1.95901	0.0501111	0.576034	2651.73	2543.82	1904.65	2244.28	2070.24	3073.82	2265.96	1823.68	3182.58	1870.66	2547.73	1854.99	5649.37	2283.53	2970.94	2046.25	3665.49	3281.07
1547	Kmt2e	3593.82	-0.310119	0.158262	-1.95953	0.0500509	0.576034	4229.82	5519.03	4282.01	3613.09	3434.37	3378.14	2926.22	4558.63	2888.83	3626.47	2812.22	3695.8	2890.83	3688.82	3723.23	3043.3	3015.61	3362.27
1548	Fbxw14	86.228	1.27543	0.651539	1.95756	0.0502812	0.577605	62.165	73.6442	15.3755	62.5859	8.76009	63.2885	112.683	69.6135	65.421	101.804	33.4029	189.832	5.95115	261.374	44.1294	229.413	65.4426	87.2183
1549	Tmprss11f	137.617	1.38015	0.705278	1.95689	0.0503603	0.577816	76.1412	90.8633	95.5445	25.5526	5.61765	103.031	269.512	36.3293	150.989	319.989	75.2473	196.142	15.3122	370.229	85.9828	289.652	22.0275	248.951
1550	Rab11a	2258.04	0.364323	0.18615	1.95715	0.0503298	0.577816	2114.18	1809.35	2207.07	2249.12	1622.2	2494.47	1925.09	1800.39	2537.48	1620.28	2449.98	1731.57	3659.42	2066.96	2852.27	1827.59	3140.23	2537.03
1551	Nubp2	415.742	-0.423645	0.216503	-1.95677	0.0503749	0.577816	553.671	411.004	465.72	455.095	616.493	452.402	379.301	488.02	407.616	261.631	484.129	303.725	427.459	235.086	275.657	315.151	450.143	501.046
1552	Gm28363	51.6226	1.51861	0.776257	1.95632	0.0504273	0.577841	14.7242	24.1843	14.3495	26.349	6.57339	65.6058	127.545	10.9535	45.1283	31.4713	39.4088	87.8621	4.4637	179.672	28.6838	185.695	28.9556	7.58218
1553	Mylk4	70.6072	1.45318	0.742766	1.95644	0.050413	0.577841	10.411	68.6049	51.1341	20.0928	9.80719	60.9732	116.709	11.4586	42.8367	58.7384	63.6521	152.192	5.44697	355.144	62.8204	108.841	40.2072	31.8608
1554	Klra17	58.1184	1.46733	0.750537	1.95504	0.0505785	0.579054	9.53797	75.8393	3.98348	28.8007	2.12943	67.1488	73.3191	22.0483	58.4701	42.9532	39.64	104.34	4.33725	142.828	50.3808	193.116	51.1401	76.1189
1555	Rpp21	757.616	-0.301415	0.154187	-1.95486	0.0505994	0.579054	910.159	874.533	812.221	823.894	739.384	611.572	823.76	1098.02	869.646	792.787	854.066	554.544	672.346	635.272	682.933	643.327	703.873	534.757
1556	Gm26803	919.416	-0.708676	0.362535	-1.95478	0.0506087	0.579054	394.41	1610.02	1271.83	918.661	1316.56	1311.74	538.835	898.996	860.468	1542.29	991.142	717.976	967.176	211.729	1022.97	613.933	516.289	844.468
1557	Wbp2nl	63.0852	1.54921	0.792679	1.9544	0.050654	0.579256	4.7567	45.809	14.9026	35.1196	4.24493	65.8891	112.309	16.6776	33.5248	59.8269	43.1649	199.762	2.88398	209.49	47.0487	176.033	32.2363	31.8549
1558	Socs3	63.3701	-0.803239	0.411157	-1.95361	0.0507478	0.579493	52.5205	237.105	66.4649	69.2505	63.741	43.2341	61.4141	60.4398	46.54	49.4378	56.5105	28.4361	26.1693	56.7336	82.226	53.0369	42.1913	45.2103
1559	Wdfy3	6844.16	-0.31822	0.162884	-1.95367	0.0507406	0.579493	9261.8	5921.79	7120.32	8456.93	8725.62	5976.08	4668.99	6614.11	8639.05	8273.22	6989.82	6083.17	5652.45	6604.6	5471.51	5911.69	6201.93	6621.86
1560	0610009E02Rik	197.762	0.603577	0.309068	1.95289	0.0508322	0.579917	97.8803	141.863	221.188	200.207	68.0806	189.986	185.324	198.229	145.944	298.463	179.137	234.07	128.969	243.931	309.784	344.936	204.95	166.77
1561	Ptger4	330.999	0.448088	0.229457	1.95281	0.0508415	0.579917	257.671	358.93	343.964	187.209	273.322	340.028	248.289	218.649	258.742	263.581	340.244	465.112	551.245	405.899	295.075	461.177	313.014	375.836
1562	Kat6a	950.912	-0.552733	0.283067	-1.95265	0.0508606	0.579917	1748.65	877.218	765.65	1159.75	1881.32	666.706	891.676	679.427	1385.23	598.401	888.203	748.109	896.021	739.501	1153.79	748.214	745.771	542.791
1563	Vmn1r73	80.5356	1.45754	0.746684	1.95201	0.0509365	0.580207	43.5048	58.4644	10.0946	35.6819	12.9484	79.6116	86.8839	7.70573	79.263	93.8987	33.7509	247.349	2.93082	212.84	85.8369	240.71	42.2476	75.9188
1564	Tmem161a	1951.51	-0.393949	0.201815	-1.95203	0.0509342	0.580207	2321.87	1529.05	2275.62	2133.13	3538.12	1725.66	1928.95	2098	1357.2	2295.51	1956.06	1676.9	1932.7	1230.34	1580.21	1655.34	1824.66	2067.93
1565	Scd3	72.9041	0.950728	0.487303	1.951	0.0510571	0.580852	10.0198	99.0063	13.7066	77.0399	35.1622	48.8022	61.2258	44.716	125.934	87.4834	85.3694	79.224	33.2966	82.7167	62.1133	113.125	129.812	123.52
1566	Ccdc28b	375	-0.521056	0.267085	-1.9509	0.0510689	0.580852	605.973	340.803	348.367	650.826	294.218	306.163	371.294	502.314	604.499	387.218	302.766	260.509	230.042	325.3	409.815	268.374	317.907	223.617
1567	Pold3	1139.33	-0.277274	0.14211	-1.95112	0.0510428	0.580852	1347.05	1221.32	1148.02	1352.93	1657.02	1191.5	1004.01	1050.03	968.249	944.739	1162.87	925.016	1232.79	1095.95	1322.91	908.296	1187.41	787.91
1568	Gng2	1306.69	0.363373	0.186315	1.95031	0.0511389	0.581361	891.294	1051.85	1282.69	1205.21	1344.55	1460.4	1400.72	1273.46	1018.63	895.2	1203.85	1186.85	2322.45	1340.75	1467.47	1072.92	1668.84	1433.29
1569	Tulp2	160.99	1.21891	0.625099	1.94995	0.0511818	0.581561	50.8106	141.901	55.705	59.9331	14.8884	258.476	291.912	54.6767	131.404	130.266	103.111	252.656	39.7123	368.247	147.757	588.347	88.4583	119.556
1570	Rassf9	140.848	1.41114	0.724003	1.94907	0.0512867	0.582178	40.8917	108.829	26.1201	48.4233	8.59171	223.896	215.643	40.6468	98.7929	148.797	94.8946	265.799	20.9164	532.004	92.9952	444.311	49.4	74.3133
1571	Gm11583	125.708	0.505423	0.25937	1.94865	0.0513367	0.582458	108.272	107.888	139.086	103.812	117.022	88.2507	101.129	89.6281	76.08	155.576	161.202	69.5878	126.511	162.397	146.883	159.736	106.017	243.674
1572	Abhd11	460.403	-0.373781	0.191841	-1.94839	0.0513688	0.582534	651.181	548.142	631.944	472.324	472.872	451.2	383.53	614.895	336.092	425.902	464.587	345.257	487	447.308	483.453	402.409	409.678	259.474
1573	Xpnpep3	979.09	0.425199	0.218332	1.94749	0.0514756	0.582591	603.56	1030.21	837.618	844.836	876.661	805.636	1177.22	1289.81	756.437	664.281	916.872	1104.81	1017.15	939.199	1787.86	1101.42	1118.75	751.299
1574	Vmn2r30	73.2562	1.71573	0.880799	1.94793	0.0514236	0.582591	5.54952	40.4847	20.861	39.9019	0	87.4324	116.405	16.1966	83.098	31.5861	56.4587	182.924	14.4202	281.298	97.2989	189.237	53.0107	2.44958
1575	9030624G23Rik	164.631	0.725856	0.372679	1.94767	0.0514543	0.582591	107.064	142.456	96.5211	114.112	169.766	136.842	176.091	190.212	100.128	64.2351	153.622	237.724	373.118	266.878	169.511	285.927	102.213	76.9407
1576	Etf1	1093.46	0.264734	0.13595	1.94729	0.0515005	0.582591	1069.07	937.5	971.93	1097.23	1099.43	1036.48	994.346	1083.55	1153.43	884.418	1138.02	757.768	1584.57	1084.92	1210.51	1005.46	1254.66	1318.98
1577	Trpc4	2698.36	-0.741323	0.380694	-1.94729	0.0514999	0.582591	1718.4	2362.02	4869.83	2706.6	5640.91	3689.29	2629.98	3508.44	983.575	1369.61	3056.5	3478.43	2948.49	1086.77	1937.03	1504.54	3866.22	1213.82
1578	Ccdc175	85.2122	0.986778	0.507316	1.94509	0.0517636	0.582987	35.2469	60.0002	28.704	37.2485	56.081	92.5122	129.79	115.781	49.6997	52.5174	75.705	190.837	14.4253	176.827	116.512	168.633	61.6239	71.6755
1579	Gm12735	87.5421	1.55381	0.798642	1.94556	0.0517072	0.582987	16.0572	73.1342	24.3623	28.1882	13.9852	102.726	109.766	3.78457	73.3083	61.4299	58.4499	251.824	9.48296	298.668	51.1628	335.711	31.9886	31.7281
1580	Naa50	1177.64	0.328528	0.168761	1.94671	0.0515695	0.582987	883.079	995.443	1130.45	1095.13	1362.95	1135.69	1050.61	725.447	1234.44	1023.3	1216.31	1056.78	1923.13	1418.81	1041.52	1266.26	1294.84	1343.32
1581	Agt	137.141	-1.20437	0.618885	-1.94604	0.0516499	0.582987	121.006	28.1986	50.6963	251.036	225.81	346.143	121.286	123.021	486.39	29.0881	33.7116	208.095	66.3373	42.1637	42.0776	78.4426	99.0856	115.955
1582	Diap1	1103.55	-0.391518	0.201272	-1.94522	0.051749	0.582987	1038.03	1964.75	1053.88	995.045	853.889	1222.55	828.778	1351.65	1066.16	1372.62	1181.95	1501.08	895.821	952.107	851.088	770.775	876.488	1087.27
1583	Arhgef40	712.905	-0.475982	0.244589	-1.94604	0.0516495	0.582987	888.001	705.797	631.422	851.788	891.762	913.965	978.129	1196.48	706.758	476.587	666.273	414.746	854.917	542.59	522.538	618.291	518.298	453.942
1584	Nrm	67.7078	-0.89396	0.459571	-1.9452	0.0517505	0.582987	230.993	112.322	39.8567	88.1678	26.0582	60.8331	46.4802	42.1328	98.9052	96.9349	43.4521	31.2154	48.0555	76.1854	38.9098	44.426	40.0699	53.7432
1585	Prok2	79.8352	0.853305	0.438778	1.94473	0.0518076	0.583196	28.6942	57.5675	34.4903	34.4454	53.1918	119.496	87.497	63.2785	74.4755	131.574	40.9201	124.14	125.615	146.664	28.2825	140.032	60.5356	86.1338
1586	Itga8	3661.09	-0.579594	0.298105	-1.94426	0.051864	0.583466	2471.28	2492.63	8133.39	3793.96	5349.23	4167.73	4654.15	3769.82	2178.93	4466.21	2073.4	4679.29	2611.53	2225.53	3914.47	3520.24	2889.15	2508.63
1587	Fcer1g	81.0963	-0.90888	0.467504	-1.94411	0.0518822	0.583466	110.225	293.717	33.665	110.728	77.1186	47.1277	75.5238	52.3085	102.203	82.0925	34.3903	83.8494	27.7826	108.568	44.1637	67.6648	42.522	66.0823
1588	Olfr193	41.0689	1.27737	0.657119	1.94389	0.0519089	0.58348	14.3037	41.9145	4.51457	31.8582	16.5705	24.1512	26.2827	14.6176	18.2705	64.4869	17.8072	140.964	20.7986	106.37	21.0462	110.433	24.4703	40.3795
1589	Ankrd9	246.41	-0.527775	0.271543	-1.94361	0.0519422	0.58357	627.978	243.032	204.029	313.295	193.187	224.191	205.498	248.671	284.178	266.246	210.504	161.202	239.562	216.475	223.484	201.214	201.949	170.679
1590	4930556N13Rik	102.316	1.58425	0.815553	1.94255	0.0520703	0.583675	6.54407	34.0778	16.3995	51.8748	7.66887	172.217	188.129	18.7772	73.7092	96.2647	88.241	222.367	3.71975	292.753	73.916	382.313	48.2596	64.4489
1591	4930533P14Rik	88.6054	1.39802	0.719706	1.94248	0.0520785	0.583675	37.9418	64.0082	28.3206	36.5639	15.1399	115.589	92.2953	15.444	61.6132	104.141	64.2622	174.48	2.20258	352.478	47.903	239.831	52.9063	89.7776
1592	1110059G10Rik	145.92	0.521172	0.268279	1.94265	0.0520582	0.583675	142.166	182.241	116.196	125.856	59.1179	111.638	156.346	146.293	178.179	125.089	98.9444	126.198	260.706	218.807	140.357	179.062	146.141	113.22
1593	Rimklb	1247.51	-0.584218	0.300717	-1.94275	0.0520463	0.583675	1192.33	1533.25	1644.01	1017.15	2528.11	1252.34	1129.83	1617.61	608.354	1587.88	950.522	1276.41	980.93	728.893	1057.24	709.676	716.8	1923.79
1594	Plcxd1	189.911	-0.480215	0.247133	-1.94314	0.0519991	0.583675	414.37	178.957	243.96	213.096	159.185	205.017	150.34	182.65	127.677	183.553	205.365	140.296	212.481	171.144	126.945	145.208	224.465	133.692
1595	Gm16432	2349.07	-0.562033	0.289431	-1.94186	0.0521541	0.584222	1275.45	2168.63	4332.21	3054.57	3408.55	2557.53	1874.61	2755.86	1179.92	2477.01	3531.46	2292.35	2522.76	1134.92	1951.5	2016.34	1588.98	2160.57
1596	6030443J06Rik	676.458	-0.601225	0.309644	-1.94166	0.0521781	0.584222	826.769	1310.62	961.098	417.06	938.817	557.931	619.564	476.828	720.185	509.712	710.525	824.192	235.557	832.347	515.238	830.743	383.722	505.336
1597	E230008N13Rik	33.7519	1.50429	0.774915	1.94123	0.0522303	0.584237	3.04956	19.1254	10.8256	27.6243	0	34.3449	23.7713	32.2472	17.0384	38.2804	85.1583	45.1724	4.62249	63.2276	45.8405	106.346	45.3645	5.49518
1598	Dmc1	177.147	-0.892364	0.459666	-1.94133	0.0522181	0.584237	87.2353	446.834	257.202	150.157	176	226.171	79.836	242.978	127.704	167.869	227.619	274.085	54.6053	175.305	86.0385	277.313	40.5301	91.1634
1599	Gm14661	260.064	1.34128	0.691309	1.94021	0.0523543	0.585055	183.163	288.233	68.6383	64.552	26.8578	176.934	400.982	259.876	76.805	189.025	167.276	729.565	23.0908	987.871	200.026	612.488	83.175	142.586
1600	Psma2	1567.04	0.353935	0.182575	1.93857	0.0525536	0.585859	1948.83	1256.93	1314.16	1323.56	1342.06	1587.27	1437.11	1412.72	1482.91	1229.29	1327.24	1332.54	2571.87	1237.35	1677.91	1339.66	2172.35	2212.94
1601	Rab5b	2638.45	0.340127	0.175489	1.93817	0.0526025	0.586091	2202.12	2366.88	2205.56	2342.67	2672.92	2424.19	2687.83	1485.18	3190.52	2545.37	2932.34	2444.98	4015.25	2396.79	3007.1	2390.57	3244.35	2937.46
1602	Gm15286	143.963	1.27237	0.657041	1.93652	0.0528037	0.586338	34.2782	181.125	28.306	43.1257	19.8301	167.309	215.579	52.1662	123.22	206.292	89.7623	286.139	9.21084	360.135	116.62	370.565	172.159	115.513
1603	Clec4b1	30.0396	1.61229	0.832402	1.93692	0.0527554	0.586338	5.56391	13.8857	4.98001	9.60189	1.0643	47.822	27.888	3.0406	32.8849	13.4906	39.0676	88.5399	2.89151	87.9105	23.5844	98.1867	21.8879	18.4216
1604	Tmem132d	4640.53	0.531382	0.274441	1.93623	0.0528391	0.586338	2590.22	5479.82	4847.46	3667.8	3456.4	3134.22	2740.31	4114.05	3014.24	3423.15	7508.5	6055.79	3627.43	8580.49	5148.93	5866.16	5341.53	4933.05
1605	Mcm7	267.845	-0.371684	0.191938	-1.93649	0.0528083	0.586338	292.941	248.142	296.974	345.091	400.195	197.96	287.113	292.183	335.149	188.978	311.395	246.31	184.691	231.42	285.839	225.889	225.402	225.539
1606	Slc22a5	793.758	-0.280253	0.144677	-1.93709	0.0527341	0.586338	672.882	1013.05	894.467	996.606	975.609	732.13	687.014	844.329	727.876	782.81	953.915	655.239	756.068	676.656	815.687	698.866	817.233	587.204
1607	Fgfr2	7094.87	-0.57972	0.299565	-1.93521	0.0529648	0.586746	8031.45	3124.08	6011.69	9300.53	11560.9	10618.5	7909.6	8569.87	10119.5	7186.18	3382.45	9346.06	4839.93	5121.48	5922.9	3255.46	6305.72	7101.23
1608	Gm29051	236.183	1.36812	0.707277	1.93435	0.0530702	0.586783	64.2507	182.172	54.9728	69.3956	9.44856	265.838	751.866	74.9576	178.698	323.643	153.485	455.048	18.528	663.018	194.427	500.834	72.9045	217.815
1609	Keg1	40.7563	1.70901	0.883314	1.93478	0.0530178	0.586783	6.13844	28.4134	4.27321	11.672	0.913343	24.4239	62.9256	5.21844	253.169	33.7987	6.42846	48.8405	2.48118	94.2909	27.5964	85.3891	22.8893	14.7528
1610	Agmat	72.8339	1.61487	0.834679	1.93472	0.0530242	0.586783	20.2407	105.668	46.6368	28.963	20.9858	18.0642	17.2672	39.9141	31.5261	3.85369	230.873	9.93842	26.0398	342.193	37.4194	271.582	31.237	28.6078
1611	3110056K07Rik	2111.23	-0.353352	0.182655	-1.93453	0.0530483	0.586783	1392.54	1879.92	2689.59	3129.22	2196.6	2290.5	2773.29	2437.42	2503.57	2030.74	2229.94	1819.24	1935.52	1991.16	1861.36	1734.49	1322.68	1784.31
1612	2024-09-05	541.011	0.583239	0.301589	1.93388	0.0531274	0.586926	307.171	616.845	428.813	438.837	338.582	472.321	702.358	446.762	601.642	398.833	909.19	179.993	870.114	720.92	728.354	566.39	535.123	475.946
1613	Cep112	1988.74	-0.889335	0.460009	-1.9333	0.0531995	0.586926	2691.51	308.202	2400.2	3245.17	2264.85	3947.21	2736.68	2195.31	1004.59	2280.07	1033.52	3667.91	1369.69	523.53	1931.5	652.754	2129.09	1415.59
1614	Safb	3025.62	-0.307992	0.159317	-1.93321	0.0532107	0.586926	3145.38	4301.02	2914.19	3391.76	3201.46	3090.17	2850.45	4245.34	2391.32	3043.3	3366.08	2331.97	2554.43	2203.66	3115.94	2708.43	2598.83	3007.43
1615	Klhl1	791.028	-0.872225	0.451327	-1.93258	0.0532883	0.587218	3185.39	320.071	859.95	775.981	331.005	1255.59	465.456	1015.66	350.084	370.387	883.688	754.022	503.406	454.502	530.043	606.611	797.717	778.931
1616	1700027I24Rik	56.4083	1.43586	0.74351	1.93119	0.0534589	0.587667	22.0859	37.3745	29.7246	19.7624	0	52.7254	102.041	25.0344	37.6043	95.3351	25.6993	130.167	5.20753	144.497	38.613	165.219	23.5961	60.6624
1617	Hydin	540.723	0.897709	0.464667	1.93194	0.0533671	0.587667	104.894	366.838	260.776	274.106	242.886	677.207	586.45	476.385	980.136	647.591	482.687	1040.46	138.873	1096.49	383.711	1238.91	310.424	424.181
1618	Ift43	857.161	1.1112	0.575374	1.93127	0.0534502	0.587667	245.266	236.38	860.897	943.259	288.696	679.204	252.173	1372.99	357.38	2185.11	660.766	316.848	1793.56	324.474	256.106	1420.79	975.539	2259.46
1619	Itga7	485.674	-1.14957	0.595324	-1.93101	0.0534824	0.587667	1196.39	46.8442	374.195	1028.31	208.854	760.662	570.43	352.407	1650.53	239.987	268.003	416.052	174.771	587.883	291.706	203.675	269.118	102.316
1620	Man2b1	1025.82	-0.379834	0.196678	-1.93125	0.0534517	0.587667	973.217	866.424	1264.16	1260.35	1712.43	1224.84	829.79	741.565	768.271	1049.76	1174.94	988.966	886.422	808.267	930.97	1065.35	1263.58	655.462
1621	Ryr1	190.239	0.859109	0.44509	1.93019	0.0535828	0.588306	35.3683	134.118	130.883	160.806	79.4812	235.91	274.509	149.313	124.124	187.554	153.397	348.79	103.678	358.418	147.642	505.574	161.537	133.192
1622	Kif11	175.61	0.79616	0.412908	1.92818	0.0538329	0.588306	91.8227	163.403	97.2632	75.9649	88.263	181.184	242.277	142.65	112.656	313.583	144.454	297.543	55.1229	343.448	226.708	346.682	121.936	116.027
1623	Rab9	334.667	0.373258	0.193573	1.92826	0.0538232	0.588306	299.496	213.854	258.265	370.706	258.493	319.288	367.737	375.854	431.462	268.984	316.462	313.258	432.679	402.494	274.493	271.1	499.651	349.738
1624	Napb	8826.68	0.26418	0.136994	1.9284	0.053805	0.588306	7563.41	7694.5	8432.27	8376.6	8753.02	8683.36	9045.73	7786.24	8559.65	8639.43	8192.24	7709.16	10761.9	7469.91	12051.2	7089.55	12062.2	10009.8
1625	D930032P07Rik	49.0859	1.6792	0.870624	1.92873	0.0537642	0.588306	6.2935	32.7736	14.7851	26.9223	0	57.4512	61.326	17.3072	40.5092	56.9733	18.9512	105.358	0.715468	232.278	40.3163	112.922	18.5618	40.1008
1626	Slc4a4	2439.77	-0.722795	0.374881	-1.92806	0.0538474	0.588306	2427.01	1406.71	1293.06	4331.91	2450.73	3852.31	2720.76	2274.39	7530.61	1835.64	1325.33	2919.29	1146.66	1645.97	1901.41	1658.58	1241.55	1953.92
1627	Perm1	121.775	-0.401152	0.207938	-1.92919	0.0537072	0.588306	108.045	153.755	106.838	134.634	133.313	127.576	131.195	177.782	166.308	132.154	114.694	127.42	86.9238	87.3752	144.696	108.94	88.3615	61.9374
1628	Lekr1	1806.55	-0.545723	0.283072	-1.92786	0.0538731	0.588306	1694.78	2067.83	2090.66	1743.76	3723.17	1371.47	2312.91	2169.34	1357.85	2373.97	1311.47	1608.66	1210.99	1904.63	2061.72	868.887	865.216	1780.59
1629	Lemd1	189.148	-0.876335	0.454545	-1.92794	0.053863	0.588306	713.068	205.791	131.836	103.496	235.762	86.0941	195.144	179.416	283.895	185.137	197.59	87.4034	161.023	184.686	125.903	126.847	151.774	49.7997
1630	Ccnf	360.283	-0.419859	0.217645	-1.9291	0.0537188	0.588306	372.249	447.617	236.024	621.172	495.323	540.287	261.532	220.311	345.963	256.9	389.255	269.366	276.187	355.921	378.432	341.617	288.12	388.81
1631	Cpsf2	1065.46	-0.214301	0.111045	-1.92986	0.0536244	0.588306	1267.41	977.897	1098.79	1120.17	1448.92	1077.05	962.49	907.184	1053.5	1022.54	1161.94	1057.25	1155.94	948.849	973.76	943.698	994.014	1006.87
1632	Dancr	283.686	-0.375804	0.194922	-1.92797	0.0538586	0.588306	288.431	393.503	353.361	285.293	306.228	283.615	361.917	411.323	251.241	230.127	265.314	205.974	297.02	273.994	247.97	250.345	224.511	176.178
1633	Slc7a15	43.0191	1.37985	0.716061	1.927	0.0539794	0.588519	4.4479	23.9101	7.96101	17.2673	4.25639	72.7779	84.2002	59.142	33.3059	16.5382	19.3016	94.3635	47.0962	126.861	15.4245	98.6255	34.1442	14.7208
1634	Kcns2	312.558	0.773666	0.401426	1.9273	0.0539426	0.588519	290.46	159.015	248.256	159.452	499.099	101.05	349.077	174.081	95.1807	382.889	390.825	285.939	695.633	365.516	235.903	575.023	283.444	335.2
1635	Gys1	825.125	-0.334578	0.173692	-1.92627	0.0540708	0.589067	970.88	1048.03	836.371	937.629	866.945	796.369	792.663	1122.6	670.123	1001.68	641.061	838.939	689.042	850.864	783.384	650.995	866.982	487.706
1636	Gm2619	97.1438	1.40125	0.727677	1.92565	0.0541482	0.589092	13.9055	112.118	17.4253	52.7026	8.76108	130.081	113.742	32.8534	64.6724	65.7119	51.3922	200.678	6.69516	319.169	100.394	326.359	61.1462	70.7817
1637	Smco3	63.1823	1.28239	0.665956	1.92563	0.05415	0.589092	12.0682	16.7908	32.6493	16.5868	66.5803	56.0854	71.021	43.5896	76.6484	41.6858	91.3151	120.396	305.118	65.9603	11.2417	72.2164	22.4584	14.8685
1638	Malsu1	1191.77	-0.441893	0.229446	-1.92591	0.0541155	0.589092	1750.83	1177.42	1499.64	1192.92	1963.35	994.736	808.097	1173.81	1065.68	1528.2	884.493	1092.39	1111.61	1432.2	789.942	749.49	820.817	1416.28
1639	Wnt1	26.8038	0.87382	0.453928	1.92502	0.0542269	0.589142	12.2639	13.179	24.6137	14.0112	37.0887	12.932	12.7719	29.6605	17.2651	34.2052	44.447	20.6151	10.4085	46.5395	27.5831	34.1673	52.719	37.9981
1640	Cox6a2	33.9774	0.781427	0.40612	1.92413	0.0543382	0.589142	33.4261	14.1868	13.4127	29.9441	32.7141	15.7473	45.262	57.5176	25.1463	54.0702	35.3123	15.245	68.6306	34.3107	24.3298	28.4436	45.1451	38.7485
1641	Gm4409	74.4602	1.33561	0.69428	1.92374	0.0543877	0.589142	15.543	69.2615	11.274	60.9265	12.0563	73.7812	113.712	24.2597	73.7237	98.1284	38.5608	135.586	3.71999	251.263	51.8511	192.504	47.1719	66.961
1642	Gm10800	8184.02	1.44627	0.751578	1.92432	0.0543148	0.589142	1279.46	4231.98	3330.49	5187.76	459.847	9511.35	9125.57	2777.44	4250.17	14100.6	10162.1	17492.2	539.021	31264.6	5566.89	16735.7	3626.49	7670.77
1643	Rnf141	858.289	0.309786	0.161099	1.92295	0.0544859	0.589142	754.391	757.957	814.769	630.184	773.98	1017.08	951.264	624.8	841.605	920.112	762.021	720.525	1077.59	877.4	1050.01	694.159	1215.8	965.541
1644	Shmt1	265.247	0.629754	0.327429	1.92333	0.0544386	0.589142	258.462	94.0528	217.2	257.59	219.31	299.757	278.676	135.43	136.8	147.918	259.339	387.31	501.9	324.93	442.371	334.592	286.065	192.738
1645	Plcl1	2338.64	0.496874	0.258181	1.92452	0.0542899	0.589142	2177.58	2418.61	1710.73	2097.94	1190.48	2749.88	2820.51	1635.21	1893.07	1596.91	2503.83	1873.1	2412.7	3126.23	2262.17	1856.49	2529.09	5240.97
1646	Ndufaf2	746.018	0.488167	0.253783	1.92356	0.0544098	0.589142	1104.67	642.526	627.292	474.553	451.5	702.524	484.58	937.742	511.756	676.595	623.475	576.841	959.323	1024.69	643.208	693.335	827.819	1465.88
1647	Helq	1704.5	-0.377267	0.196171	-1.92315	0.0544611	0.589142	1775.49	2293.57	1975.43	1670.58	2259.12	1421.06	1984.25	1820.88	1200.5	2163.98	1694.98	1645.17	1288.54	1331.86	2235.51	1164.33	1134.16	1621.56
1648	Fastk	2471.05	-0.21794	0.113246	-1.92448	0.054295	0.589142	2809.63	2279.88	2904	2972.03	2357.13	2447.92	2495.64	2632.75	2459.79	2521.62	2918.07	2118.01	2214.62	2242.4	2216.37	2475.81	2559.03	1854.21
1649	Cep104	1077.11	-0.249384	0.129537	-1.92519	0.0542051	0.589142	1154.4	1253.48	1410.24	1048.33	1094.84	1083.2	910.967	1122.03	1050.44	1145.5	1167.06	1023.07	968.355	983.758	1290.37	998.842	916.281	766.729
1650	Fbxl15	221.557	-0.355355	0.18481	-1.92282	0.0545032	0.589142	299.585	296.626	199.577	250.398	268.172	195.795	197.286	283.653	225.525	211.191	209.02	172.166	248.136	179.621	206.722	153.921	154.331	236.294
1651	Unc13c	2635.88	-1.04577	0.544176	-1.92175	0.0546372	0.589928	8053.14	1421.85	1360.43	4905.22	1580.26	1479.45	861.03	1033.06	10162.4	2255.75	3104.14	2122.57	1590.07	1212.39	985.726	2533.15	1136.78	1648.56
1652	Rabep2	562.717	-0.429084	0.223301	-1.92155	0.0546628	0.589928	602.823	370.732	744.577	646.74	878.124	572.478	556.285	842.047	480.966	501.05	588.401	510.585	462.984	303.615	603.947	595.229	412.285	456.03
1653	Snrnp40	1550.13	-0.284227	0.147891	-1.92186	0.0546228	0.589928	2156.52	1488.06	2044.36	1603.37	1493.24	1486.2	1410.5	1767.88	1680.67	1545.45	1513.86	1274.95	1632.23	1123.37	1277.71	1212.69	1626.7	1564.49
1654	Mcee	147.107	0.487712	0.25386	1.92119	0.0547081	0.59014	143.588	175.138	87.3546	128.11	92.4005	135.01	157.495	156.507	158.613	63.0552	149.231	134.759	215.289	216.384	156.129	123.347	191.661	163.851
1655	Dynll1	654.78	0.427595	0.222674	1.92027	0.0548234	0.590755	426.558	719.076	528.32	608.417	406.925	626.469	852.013	933.184	527.968	441.612	753.779	508.105	1025.53	645.319	824.808	596.458	630.044	731.449
1656	Vmn1r202	34.0089	2.04111	1.06319	1.91978	0.0548851	0.590939	15.4885	5.04886	5.8977	10.51	0	47.6706	31.0148	5.09935	25.1116	15.1757	23.9192	78.7308	0	158.515	48.9906	64.7324	0	76.2559
1657	Pomc	66.9546	2.77173	1.44397	1.91953	0.0549173	0.59101	5.67233	0	30.3096	2.14317	61.8189	0.339362	21.0704	22.8195	344.521	36.2031	0	1.88138	1.50451	32.5879	8.84567	233.271	21.4502	380.744
1658	Coch	780.59	0.902361	0.470156	1.91928	0.0549488	0.591073	1005.38	1187.58	398.952	424.309	396.033	379.607	490.077	386.873	490.205	256.256	1271.29	275.76	1077.1	2547.48	705.307	1624.87	331.193	802.345
1659	Traf5	139.714	0.851786	0.443938	1.9187	0.055022	0.591583	103.034	274.761	90.982	110.528	35.7257	74.1267	134.056	62.7785	114.121	47.606	135.736	91.5488	161.616	329.118	182.033	353.905	81.5689	131.615
1660	Tbc1d17	1476.02	-0.346003	0.180409	-1.91789	0.0551252	0.592416	2489.78	1349.97	1398.31	1672.24	1773.53	1086.01	1570.49	1673.07	1847.96	1275.88	1414.57	1329.83	1378.79	1137.11	1357.23	1353.89	1380.42	1079.25
1661	Epcam	72.0426	1.53823	0.802244	1.91741	0.0551861	0.592539	27.4662	42.336	25.3092	34.9733	0	84.5064	85.0445	13.1316	56.4392	75.8624	36.3708	191.723	9.55079	242.014	51.2106	249.508	20.1334	51.1874
1662	Zfand1	729.499	-0.387529	0.20214	-1.91713	0.0552218	0.592539	1165.31	900.057	850.369	563.167	1002.42	511.223	774.398	822.47	650.292	758.832	653.185	662.967	666.26	714.569	605.048	425.49	735.519	669.404
1663	Olfr456	37.336	1.66427	0.868264	1.91678	0.0552656	0.59254	13.051	22.9695	6.16672	16.5434	4.2872	38.1543	72.7596	4.63759	29.0363	37.7018	16.9331	89.0457	0	119.999	39.7243	128.934	6.53983	25.5646
1664	Trim75	32.7921	0.872147	0.455088	1.91644	0.0553097	0.592737	26.5054	36.079	19.5634	20.4403	20.7814	21.2956	29.4096	13.3898	22.7251	42.3648	11.8311	59.0579	21.34	57.5732	35.9756	72.0042	19.4916	60.4304
1665	Gm28052	942.374	1.81321	0.946961	1.91477	0.0555218	0.594179	29.9668	247.309	1476.04	135.93	170.219	139.571	353.65	130.014	246.08	352.013	4653.09	1320.52	2057.02	1363.66	174.741	2980.22	979.53	153.179
1666	Slc17a9	41.7031	1.07315	0.560365	1.9151	0.0554801	0.594179	31.5227	42.5282	8.5367	12.7583	46.9403	25.0317	31.8332	49.6239	8.11817	38.1747	34.899	68.6776	41.1507	62.1244	121.841	83.5057	28.964	14.426
1667	Rmnd1	3084.5	-0.443418	0.23157	-1.91483	0.0555143	0.594179	2045.29	2727.83	4096.22	3586.06	4416.5	3502.5	4549.35	3652.99	2261.03	3080.3	3016.16	3604.29	2242.65	2182.86	4034.88	2235.5	1741.42	2545.13
1668	Trmt2a	1751.48	-0.300691	0.157067	-1.91441	0.055568	0.594397	1965.93	1283.6	2237.98	2123.61	2006.22	1788.6	2083.28	2179.64	1678.34	1465.36	1830.58	1621.58	1418.77	1273.45	1777.84	1878.18	1506.41	1407.2
1669	Ppef1	158.845	0.962973	0.503109	1.91404	0.0556145	0.594544	27.9771	37.2061	158.21	165.183	58.1207	243.243	190.662	142.446	49.0155	76.624	153.811	217.04	360.314	147.404	372.376	185.044	150.766	123.766
1670	Npff	35.1092	-0.881477	0.460567	-1.9139	0.0556335	0.594544	52.5358	38.013	45.4632	39.5035	54.294	21.4975	29.1721	55.6237	45.1213	77.1388	23.0505	14.2866	30.6412	10.1802	18.6637	20.6289	10.0076	46.1433
1671	Gm14005	572.255	1.21188	0.635685	1.90641	0.0565969	0.594693	77.6634	718.991	124.542	368.278	71.5976	596.759	695.714	117.096	513.881	500.615	1035.76	948.188	49.1607	1153.53	899.047	1324.09	754.509	351.168
1672	Hsf2	1335.93	0.390995	0.205068	1.90665	0.0565653	0.594693	941.739	914.195	1454.13	1370.45	1098.8	974.039	1604.99	1662.62	1267.34	1465.52	1122.51	1307.36	913.414	1375.72	1614.84	1481.58	1192.66	2284.86
1673	Egf	330.693	0.825639	0.432055	1.91096	0.0560097	0.594693	205.529	383.043	161.312	195.076	101.087	345.871	467.448	136.41	245.076	461.66	223.2	559.891	85.62	551.744	465.473	658.516	361.267	344.255
1674	Fam186a	132.09	1.3532	0.70961	1.90696	0.0565255	0.594693	43.2733	127.732	28.0772	62.9997	13.4569	131.668	278.349	23.6532	105.164	155.649	75.7492	290.997	4.91947	345.36	73.9913	322.433	71.9137	222.231
1675	2010109A12Rik	53.8844	0.906511	0.474684	1.90972	0.0561698	0.594693	18.9421	57.0079	42.6521	38.9249	22.2829	46.7533	100.511	22.4448	38.9853	35.996	32.1046	88.4495	22.7383	104.824	52.1306	99.9839	33.8361	111.352
1676	4933427G17Rik	242.246	1.21893	0.638221	1.90988	0.0561482	0.594693	23.2141	152.083	122.711	121.216	32.0634	289.859	798.175	61.7538	188.273	248.437	134.137	463.665	383.254	467.984	117.405	558.213	52.307	145.686
1677	Cdh3	86.6026	1.26483	0.66147	1.91215	0.0558572	0.594693	45.5798	113.964	11.1392	48.1845	0.916109	72.4645	129.724	35.4412	76.7849	95.1881	81.8515	146	52.0217	186.963	61.7948	278.513	36.7534	85.5646
1678	Dnah8	286.424	1.87528	0.980242	1.91308	0.0557384	0.594693	98.1677	13.193	146.559	65.0414	27.404	291.583	615.298	92.3493	227.201	378.64	167.107	677.924	0	1027.63	165.481	899.692	94.3356	168.024
1679	Fsd2	70.529	1.05477	0.553201	1.90666	0.0565643	0.594693	46.7963	57.7331	59.8828	33.9767	5.13754	71.4111	72.764	16.8766	68.4229	65.9746	48.2082	150.793	32.7919	136.683	78.5611	205.163	44.8709	73.4752
1680	Gm16751	134.853	1.14689	0.601184	1.90772	0.0564272	0.594693	43.3557	85.7485	72.7704	103.744	14.2455	172.184	222.125	56.3389	105.31	81.4603	93.3928	286.361	19.3434	381.939	84.9478	345.43	108.297	150.362
1681	2024-09-14	85.8345	1.38359	0.725697	1.90656	0.056577	0.594693	12.3161	105.512	27.9716	49.5918	4.1233	94.82	87.0205	11.7792	79.7791	116.715	42.7253	144.948	13.3012	212.83	99.8422	283.967	22.2042	135.575
1682	Gm4788	182.753	1.24895	0.655221	1.90616	0.05663	0.594693	86.7132	192.392	59.4449	83.9803	16.44	182.701	226.364	41.4756	188.82	199.958	124.249	408.928	14.8799	556.551	125.766	514.712	94.346	171.827
1683	Gm15614	389.366	0.791988	0.414468	1.91086	0.0560232	0.594693	189.79	512.322	237.776	195.95	140.301	347.808	438.9	307.561	411.509	389.742	284.502	739.754	123.505	918.353	402.672	729.046	248.714	390.383
1684	Gm29571	387.366	1.74354	0.914453	1.90665	0.056566	0.594693	16.6591	211.708	235.796	238.789	14.2432	295.654	615.736	60.0394	460.766	266.569	328.852	836.175	6.78188	1575.02	169.592	1264.92	228.23	147.059
1685	Ttll10	98.4221	1.40101	0.732998	1.91134	0.0559611	0.594693	44.3784	52.5538	18.5555	33.4025	161.928	52.6779	103.174	23.8013	33.2324	81.7973	46.2842	139.863	5.92775	139.256	31.9659	137.484	617.712	47.6039
1686	Cdkn1c	46.2266	1.29149	0.677164	1.9072	0.0564941	0.594693	28.6944	22.0397	56.46	16.8739	13.7602	6.09949	18.1874	51.8133	120.903	35.6541	94.4323	14.9485	91.6058	40.0213	2.33411	120.511	32.2613	65.4797
1687	Alg14	255.985	0.421971	0.221085	1.90864	0.0563089	0.594693	258.018	188.487	176.348	220.265	201.61	275.662	240.385	197.715	342.575	155.662	262.678	318.742	405.55	339.014	205.622	286.301	287.203	245.89
1688	Eno1b	187.503	0.534478	0.280286	1.9069	0.0565338	0.594693	132.352	179.951	170.187	151.618	130.625	191.765	251.165	95.0918	197.923	110.824	244.121	136.648	277.094	252.783	307.666	188.564	241.39	115.293
1689	Rec114	465.88	0.917388	0.48019	1.91047	0.0560729	0.594693	309.936	385.678	346.628	217.999	135.232	524.118	359.354	206.683	1217.2	245.113	364.774	445.232	794.464	1135.99	713.181	625.472	185.193	173.582
1690	Pitrm1	567.366	-0.53151	0.278295	-1.90988	0.0561492	0.594693	423.306	695.765	829.637	773.23	460.035	704.785	945.546	652.753	274.29	460.248	670.129	631.443	555.846	341.931	318.758	662.437	371.468	440.985
1691	Fbxw5	2453.33	-0.315404	0.165126	-1.91008	0.0561233	0.594693	2491.62	2002.9	2742.22	2879.67	3583.62	2641.96	2902.64	2781.47	2004.44	2200.6	2488.53	2306.43	2310.81	1473.68	2357.92	2615.28	2014.33	2361.84
1692	Zkscan3	2168.26	-0.321996	0.168365	-1.91249	0.0558129	0.594693	1943.99	2589.31	2732.43	2704.42	2545.58	1901.86	3019.52	2021.79	1987.9	2463.1	1568.62	2016.47	1653.91	1580	2288.1	1827.48	2034.19	2150.01
1693	Cog4	2134.26	-0.207159	0.108557	-1.9083	0.0563521	0.594693	2377.08	2156.89	2082.96	2182.71	2535.77	2059.29	1890.97	2615.47	2108.29	2658.13	2267.13	1880.82	2005.45	1809.75	2057.38	1924.97	1956.02	1847.59
1694	Cog2	1011.04	-0.274093	0.143471	-1.91044	0.0560768	0.594693	884.845	990.74	1231.9	1255.59	1225.75	975.18	938.82	963.402	1191.5	1112.71	1127.71	875.8	1044.2	786.487	1121.06	839.192	897.208	736.696
1695	Gm4922	50.5329	-0.826431	0.432251	-1.91193	0.0558858	0.594693	37.0779	44.506	137.409	37.9176	97.3621	71.2724	44.0062	29.103	36.4269	35.0431	25.8326	72.3682	26.9338	63.7564	12.8061	45.3491	44.2396	48.1825
1696	Tle2	892.335	-0.526695	0.276292	-1.9063	0.0566115	0.594693	957.8	1727.82	888.33	1026.54	582.79	945.102	765.415	1305.54	1238.5	558.846	1013.36	800.425	691.27	812.351	862.635	949.74	529.492	406.068
1697	Mapk1ip1	1005.67	-0.331608	0.173426	-1.9121	0.055863	0.594693	1060.48	1234.1	933.64	1222.55	1308.95	964.133	806.061	1531.48	1007.65	887.953	976.024	829.143	1125.29	800.04	955.846	761.451	914.419	782.814
1698	Rint1	703.475	-0.348837	0.182746	-1.90887	0.0562794	0.594693	1032.85	753.441	818.609	545.665	881.715	780.828	646.33	914.945	680.695	793.222	565.07	470.654	551.408	513.318	642.474	718.087	681.912	671.326
1699	Lrrcc1	1009.03	-0.565366	0.295871	-1.91085	0.0560238	0.594693	1563.31	973.329	1421.35	930.606	1543.69	1177.21	1134.71	1483.98	994.78	435.184	430.554	931.236	459.462	819.076	1145.95	977.743	867.839	872.485
1700	Smpdl3a	276.166	-0.45052	0.235545	-1.91267	0.0557904	0.594693	505.939	252.02	231.9	251.579	482.123	385.762	234.487	250.101	216.804	162.955	176.642	276.533	271.197	286.891	170.759	258.828	253.487	302.979
1701	Pparg	1339.21	-0.765565	0.400257	-1.91268	0.0557885	0.594693	2130.38	3504.04	1619.47	1493.03	934.696	2015.33	514.829	480.253	543.051	1558.71	754.921	1671.68	348.353	1244.44	963.816	1039.97	1720.28	1568.56
1702	Efcab9	32.8345	-1.10069	0.57726	-1.90675	0.0565527	0.594693	81.8014	44.7196	32.3129	32.0452	72.0095	22.8495	37.91	69.6155	14.0227	23.2702	8.92477	17.2619	27.5836	48.1993	28.372	17.9863	5.89066	6.24524
1703	Bfar	1804.97	-0.208822	0.109468	-1.90761	0.0564415	0.594693	2374.36	1777.31	2174.38	1987.85	2109	1608.26	1705.23	1799.51	1571.98	1740.76	1641.88	1591.1	2074.76	1575.48	1598.62	1742.95	1685.89	1730.08
1704	Ogfod2	642.882	-0.223513	0.117249	-1.90631	0.0566106	0.594693	727.164	749.117	697.279	743.989	562.609	717.56	593.454	696.962	687.309	549.031	702.611	553.676	684.794	620.155	627.706	584.181	576.164	498.122
1705	Kcnn4	26.1927	1.32946	0.697687	1.90553	0.0567111	0.59473	5.82634	20.0084	3.24506	13.0352	0	32.4661	28.6059	26.6188	39.272	56.5166	11.5235	45.5019	37.8534	22.8745	8.73154	77.8154	13.5857	27.9889
1706	6230415J03Rik	303.104	-0.789364	0.41422	-1.90566	0.0566942	0.59473	287.92	393.498	445.893	468.576	476.305	207.454	331.675	451.302	531.628	170.287	121.618	251.663	213.496	135.715	515.211	75.1063	216.72	161.801
1707	Heca	802.31	-0.353977	0.185739	-1.90578	0.0566792	0.59473	752.154	944.666	740.7	817.14	1107.77	966.517	759.692	1129.99	779.9	922.384	625.599	725.465	690.399	806.641	880.803	446.583	701.539	643.631
1708	Diablo	1379.8	-0.229164	0.120288	-1.90512	0.0567639	0.595012	1502.49	1690.04	1642.84	1551.32	1477.07	1151.92	1390.95	1520.23	1186.74	1613.07	1168.72	1248.16	1249.96	1238.3	1479.27	1217.85	1274.17	1233.28
1709	Gm10373	147.203	-1.0128	0.531676	-1.90491	0.0567915	0.59503	112.159	385.557	299.451	72.4102	194.968	113.855	121.577	237.406	85.0529	64.2695	44.1909	333.62	30.5003	136.244	94.8329	102.92	41.8317	178.814
1710	Clec14a	39.9908	0.912608	0.479438	1.90349	0.0569762	0.595338	15.5355	27.4602	44.0955	9.06472	25.1062	34.0749	68.1022	24.2056	89.3555	19.4175	13.6809	58.5879	52.0479	36.4707	39.7191	60.1257	34.4115	68.3722
1711	Topaz1	158.093	1.30382	0.684956	1.90351	0.0569737	0.595338	70.154	76.7725	87.9743	80.8087	10.3418	176.356	203.599	42.092	90.8654	195.684	117.248	453.72	9.8294	565.547	103.07	318.249	72.853	170.511
1712	Slc2a8	1210.77	-0.315335	0.165652	-1.9036	0.0569623	0.595338	1179.9	1398.95	1426.97	1507.13	1343.85	1417.26	1051.35	1201.69	1253.92	863.54	1487.45	1014.95	1158.51	967.315	1401.32	1172.01	1228.76	718.997
1713	1700017B05Rik	214.507	-0.52298	0.274658	-1.90411	0.0568955	0.595338	335.705	200.35	237.99	280.526	221.596	296.105	209.836	139.447	248.55	144.207	252.984	200.975	311.775	225.577	103.179	152.065	195.349	104.903
1714	Mpl	75.2345	1.56186	0.821585	1.90103	0.0572979	0.596431	41.5105	66.3357	7.00281	33.7561	3.20563	64.0607	87.1518	42.7455	60.1749	146.318	25.9108	138.686	0	160.662	24.7643	247.892	60.7334	143.312
1715	Gm11280	25.6339	1.1301	0.594827	1.89988	0.0574493	0.596431	10.5746	17.25	12.3143	15.2238	3.02573	17.3631	36.3668	8.65657	61.7757	28.1885	34.5781	49.1086	4.80809	55.7591	22.4218	53.0137	9.93186	21.0503
1716	Prl5a1	68.1632	1.35748	0.713819	1.90172	0.0572079	0.596431	20.876	69.606	3.87665	18.6881	32.5074	65.4215	135.711	8.86861	97.8822	51.6063	46.9381	134.347	4.92206	197.249	53.1921	162.694	43.6428	78.9089
1717	Mastl	269.214	0.560317	0.29475	1.90099	0.0573038	0.596431	287.631	270.063	199.227	192.152	104.799	219.919	232.717	237.467	174.367	356.027	194.458	501.201	206.347	369.131	255.773	422.656	279.205	342.702
1718	Gm27162	64.7898	1.63412	0.859482	1.90128	0.0572652	0.596431	8.99788	48.3666	8.19985	27.9967	2.19076	78.5024	103.103	22.6871	51.1413	75.8971	44.545	154.03	0	234.964	34.1998	172.046	31.104	68.245
1719	Vmn2r2	63.5609	0.96992	0.510427	1.90021	0.0574053	0.596431	63.9579	45.5027	46.1989	18.1784	66.7209	36.6424	42.042	18.711	39.4345	72.371	51.2213	102.773	16.7355	152.563	47.6962	157	38.4753	127.872
1720	Gucy1b3	1204.1	0.507424	0.266748	1.90226	0.057137	0.596431	966.3	1416.12	896.945	1106.27	685.127	1084.42	1317.51	615.223	1480.79	787.723	1488.46	1080.31	2078.19	1603.11	1717.17	1509.48	1066.37	774.244
1721	D330023K18Rik	430.311	-0.332987	0.175265	-1.89991	0.0574451	0.596431	470.756	466.077	462.452	493.226	379.148	457.033	448.115	636.062	551.971	375.976	457.49	380.586	471.564	405.677	384.702	246.453	335.728	322.582
1722	Rdx	985.282	-0.522299	0.27484	-1.90037	0.057384	0.596431	1962.52	844.854	1183.84	1221.67	969.16	1166.35	577.719	1116.32	1285.06	912.866	656.002	720.802	1495.35	845.8	670.44	576.896	624.952	904.487
1723	Nfe2	54.7493	1.02428	0.539294	1.8993	0.0575245	0.596567	52.5314	38.21	3.63699	15.4298	27.7788	48.2621	98.8351	29.3588	39.4703	102.159	77.8324	73.8939	27.4131	91.8559	42.9436	117.261	26.658	71.9585
1724	Gm3259	190.766	1.35026	0.711024	1.89903	0.0575607	0.596567	49.0814	147.309	29.7235	100.453	8.76563	263.568	348.609	39.9046	169.241	174.024	117.378	458.832	19.3431	530.204	144.522	551.607	109.377	171.851
1725	Skint2	108.82	1.24179	0.6539	1.89906	0.0575569	0.596567	29.8985	117.285	21.2604	44.7306	19.4877	120.311	206.803	26.2826	86.1997	102.417	110.409	238.933	13.9634	330.101	71.124	275.117	50.8324	93.5998
1726	Gm26759	206.939	0.50283	0.264928	1.89799	0.0576976	0.597037	170.663	235.927	145.295	192.348	119.189	176.616	268.453	159.561	159.164	214.361	155.637	250.136	131.447	343.681	201.539	362.577	180.946	257.367
1727	Ssr3	1290.93	0.409913	0.215946	1.89822	0.0576671	0.597037	1496.76	1242.27	932.244	866.548	1332.35	1078.4	1209.11	1022.28	1465.43	1238.35	1087.04	1037.13	2351.59	1018.39	1183.63	1103.39	1652.89	1918.86
1728	2810029C07Rik	202.439	-0.544485	0.286894	-1.89786	0.0577145	0.597037	140.118	218.528	336.16	209.094	263.502	269.221	312.35	206.374	93.4299	186.282	218.403	206.292	129.444	108.642	241.412	173.522	204.985	126.148
1729	Pcgf2	150.664	-0.594169	0.313133	-1.8975	0.0577618	0.597037	97.7414	315.607	121.075	170.929	167.404	169.576	129.913	288.07	118.862	125.162	153.58	162.487	127.421	139.944	107.716	159.644	66.0484	90.7686
1730	Flna	2562.14	-0.634706	0.334478	-1.8976	0.0577484	0.597037	1314.83	3605.84	3786.12	4008.81	2779.37	3823.03	3479.49	3322.4	1299.18	1646.12	2472.49	2140.05	1677.71	1307.75	4079.56	2102.11	2161.86	1111.84
1731	Rfx6	52.0658	1.69866	0.895805	1.89624	0.0579286	0.597086	4.43936	18.2153	8.34321	19.3624	3.96469	78.3954	78.8236	12.7396	58.512	44.3753	28.3396	151.087	0	174.998	38.9155	167.947	17.8712	30.8563
1732	Piwil4	29.1992	1.98435	1.04648	1.89622	0.057931	0.597086	0.640895	20.6709	8.03001	3.2254	0	29.3665	150.836	0	12.9651	10.8785	16.1106	28.0442	13.143	92.8546	15.558	80.8324	5.88058	36.5478
1733	Ergic1	3833.61	0.388159	0.204671	1.89651	0.0578932	0.597086	4482.3	2570.06	2650.25	3587.14	4409.51	2796.27	3356.98	2169.78	4297.16	3658.61	4698.72	3510.52	5676.6	4658.53	3693.91	3957.11	4956.01	3875.57
1734	Mthfd1	1562.83	-0.520944	0.274729	-1.89621	0.0579322	0.597086	1547.71	957.168	2037.12	2384.85	2010.14	2136.85	1993.76	983.646	1867.53	1637.11	1403.18	1451.5	1503.77	984.669	666.821	1661.98	1973.52	929.579
1735	Rpain	1873.64	-0.284452	0.149937	-1.89714	0.0578095	0.597086	1621.79	1955.85	2489.95	2055.75	2267.89	1703.88	1961.68	2420.66	1735.65	1696.27	1810.11	2073.92	1347.58	1660.54	1913.11	1886.55	1822.77	1301.53
1736	Kmt2b	466.319	-0.571123	0.301195	-1.89619	0.0579354	0.597086	487.095	949.311	394.843	520.21	607.536	314.924	185.854	619.652	346.107	555.834	612.056	597.265	361.804	284.655	433.783	431.06	416.311	275.434
1737	Csf3r	62.8759	-0.927132	0.488971	-1.89609	0.0579484	0.597086	106.623	131.726	28.5009	91.6337	80.2446	90.6624	55.4469	36.2076	82.7604	39.7761	13.708	94.149	27.4648	33.7737	100.026	48.5057	15.0154	55.5417
1738	Slc25a47	224.766	0.609454	0.321481	1.89577	0.0579907	0.597255	313.824	107.719	220.976	178.644	92.9701	152.485	153.221	226.917	258.439	224.013	160.709	338.322	351.735	359.969	148.495	324.868	267.497	164.98
1739	Gm15657	54.4895	1.33989	0.707152	1.89477	0.0581233	0.597866	25.358	35.1765	12.2997	41.9946	6.57279	44.5215	66.963	23.4705	82.7318	83.304	26.5569	110.642	0.74394	153.29	20.9613	113.331	34.32	98.5731
1740	A630010A05Rik	115.877	1.53753	0.81153	1.89461	0.0581441	0.597866	56.445	91.2477	14.3488	46.9304	8.76764	134.687	123.279	39.127	81.2439	150.892	61.6949	253.817	0	400.77	89.3603	350.88	54.6792	127.609
1741	9630033F20Rik	225.143	0.452045	0.238612	1.89448	0.0581613	0.597866	128.882	291.947	130.787	167.652	248.841	212.803	243.177	192.297	246.278	218.423	221.991	137.961	366.723	209.559	279.062	210.352	242.712	303.12
1742	Dynlt1a	831.252	-0.316565	0.167146	-1.89395	0.058232	0.597866	917.864	1147.36	768.607	813.012	1131.79	682.712	619.789	928.558	883.411	943.352	988.867	755.394	750.662	700.5	932.208	695.087	656.295	647.068
1743	Gfra2	841.176	-0.873888	0.461213	-1.89476	0.058124	0.597866	3612.62	1294.06	681.971	508.537	872.782	819.086	648.457	336.4	257.181	724.819	503.143	630.469	802.795	1677.32	371.727	421.329	563.864	414.6
1744	Gm21977	72.7346	1.90997	1.00882	1.89328	0.0583211	0.598513	14.7017	32.9188	0	48.5545	0	83.2756	78.6316	14.0441	87.0298	32.3314	54.6807	188.552	3.03271	347.881	36.3656	241.544	20.3962	25.2831
1745	Trmt61a	256.97	0.462773	0.244456	1.89308	0.0583475	0.598518	156.749	196.374	226.824	260.453	184.054	279.997	367.481	201.836	242.988	178.792	317.135	218.154	456.636	288.102	309.801	331.016	205.067	203.995
1746	Foxj3	1806.27	0.2152	0.113709	1.89254	0.0584188	0.598715	1352.9	1830.17	1914.97	1669.18	1520.4	1722.13	1777.95	1852.98	1877.43	1600.31	2078.15	1698.53	2229.9	1937.2	1833.22	2030.91	1990.2	1596.34
1747	Smarcd1	658.571	0.277752	0.146794	1.89213	0.0584741	0.598748	470.178	759.726	576.761	692.408	592.699	512.201	539.361	622.157	678.286	623.415	854.804	565.531	802.661	732.652	743.809	666.491	758.412	662.735
1748	Stc1	137.324	0.658514	0.348005	1.89225	0.0584571	0.598748	113.997	131.944	120.362	68.9844	60.7902	175.847	157.958	73.8765	103.092	80.3002	171.36	155.856	228.684	149.298	159.218	310.553	80.2917	129.412
1749	Chac2	349.384	0.337725	0.178582	1.89115	0.0586049	0.599003	324.469	271.8	274.581	350.415	297.723	290.998	439.079	367.904	335.007	376.448	344.435	325.728	560.949	330.523	291.637	262.58	445.893	398.737
1750	Nudcd1	835.942	0.476881	0.252397	1.8894	0.0588376	0.599003	812.481	427.684	922.049	761.738	948.424	626.397	1012.32	420.416	713.634	429.779	796.831	915.029	969.099	724.241	1257.48	1012.59	1009.21	1287.55
1751	Olfr544	64.1945	1.37414	0.72727	1.88945	0.0588318	0.599003	12.5223	82.7888	16.921	39.7526	7.6633	55.4302	66.4922	11.0298	46.0162	94.7388	29.1901	135.51	7.00712	206.047	23.4018	209.528	36.7966	74.6641
1752	Abca14	148.048	1.41629	0.749365	1.88999	0.0587594	0.599003	14.9584	92.1377	37.7437	133.617	16.7016	141.866	257.491	25.0422	230.918	78.995	258.091	208.254	8.50266	582.342	91.6166	353.496	41.6561	91.4431
1753	Nlrp4f	107.177	1.44825	0.76606	1.89052	0.0586891	0.599003	60.2248	33.4155	37.9721	75.5168	7.28471	117.233	186.031	25.4664	69.2063	120.678	40.69	250.369	1.28858	430.274	70.2147	252.922	51.9562	98.4359
1754	Appbp2os	52.1172	0.79458	0.420076	1.89152	0.0585553	0.599003	17.9185	58.5998	34.2094	51.1658	24.3034	43.7166	61.8824	46.7874	50.7737	36.1128	39.0839	71.3462	44.6303	80.3233	153.89	62.5242	24.6192	36.2234
1755	Gm28729	46.1837	1.10958	0.586704	1.8912	0.0585975	0.599003	10.9436	43.3035	12.1883	29.3741	54.3834	39.1777	56.8744	16.2831	38.0151	18.5754	41.4875	72.4908	16.9793	180.869	31.9778	105.536	29.978	32.8701
1756	Ppp3r1	6684.15	0.385119	0.203779	1.88989	0.0587733	0.599003	5869.17	6541.5	5867.69	5580.43	5253.03	7629.98	6929.92	4471	6120.74	4468.26	7645.65	5959.41	11899.9	8981.21	7734.45	5879.89	8409.37	5073.2
1757	Ssr4	1644.62	-0.231571	0.122542	-1.88972	0.058795	0.599003	1775.62	1583.57	1836.58	1746.48	1906.14	1707.84	1771.12	2097.88	1635.65	1592.73	1681.35	1278.97	1591.98	1211.1	1634.66	1356.44	1624.43	1570.52
1758	Pqlc1	1115.13	-0.466807	0.24693	-1.89044	0.0586993	0.599003	2001.68	706.771	1104.98	1401.19	1560.76	1042.78	810.286	1104.05	1296.97	1474.56	918.496	991.702	1151.91	771.944	700.02	704.886	1043.22	1286.11
1759	Tfpt	649.281	-0.342655	0.181133	-1.89173	0.0585266	0.599003	639.335	898.007	734.873	694.895	870.877	542.942	604.407	938.186	450.806	629.162	619.252	609.175	578.292	499.598	555.598	681.117	481.175	659.366
1760	Ctsz	684.339	-0.729168	0.385611	-1.89094	0.0586321	0.599003	2292.81	799.057	492.078	727.856	648.819	447.306	457.908	596.351	773.575	804.725	418.992	593.714	253.709	676.21	413.076	332.068	891.177	698.672
1761	Gm26728	25.6297	1.75227	0.927566	1.88911	0.0588777	0.599131	1.63587	15.3876	1.02504	9.0587	1.09482	31.648	51.0281	5.47468	25.5647	38.8683	23.1229	56.407	0	80.4252	13.2387	76.4728	18.2401	12.6413
1762	A830019P07Rik	147.643	0.922343	0.488291	1.88892	0.0589023	0.599131	50.4741	109.501	84.0154	84.9087	48.3033	150.714	141.447	276.754	77.5808	266.725	98.1892	267.703	40.0029	329.994	128.358	317.699	60.4793	124.726
1763	Rsph3b	605.455	0.310652	0.164511	1.88834	0.0589808	0.59922	589.538	549.869	566.866	486.052	585.791	621.215	483.56	552.625	624.942	467.574	710.498	444.644	983.635	672.336	514.982	739.894	664.268	639.909
1764	Id3	129.497	-0.799891	0.423625	-1.8882	0.0589987	0.59922	88.429	129.544	83.3115	151.87	148.615	307.184	233.217	115.022	210.348	78.9127	41.5792	221.759	64.4819	48.4177	150.478	80.313	87.0435	90.4153
1765	Galnt14	2051.29	-0.533446	0.282534	-1.88808	0.0590152	0.59922	4402.57	1302.04	2166.46	1439.92	2743.02	2799.52	2387.46	1847.35	1150.09	1974.44	1837.14	2612.75	2181.8	1213.06	1939.82	1276.45	2100.45	1548.9
1766	Dhx16	477.9	-0.44038	0.233198	-1.88844	0.0589667	0.59922	563.937	766.084	384.811	614.772	358.296	445.288	420.072	652.4	689.65	417.656	512.115	467.386	326.638	566.017	365.236	414.128	388.007	249.697
1767	Spi1	58.129	1.21736	0.645021	1.88731	0.0591181	0.599734	20.9311	46.8285	62.8661	75.1212	6.25377	6.70905	108.173	36.9058	18.6375	50.8808	19.0288	83.1843	47.9516	209.05	28.548	54.8839	44.1214	126.247
1768	Mecom	1085.04	1.27155	0.673877	1.88692	0.0591712	0.599804	180.327	893.111	1147.93	377.417	30.6999	443.83	2916.13	1052.85	493.526	1325.42	305.503	2964.6	262.677	1887.68	245.794	2501.46	1575.39	926.352
1769	Olfr734	28.189	1.94008	1.02841	1.88649	0.0592293	0.599804	4.78607	1.83743	5.14184	25.8752	0	31.3706	22.3152	0.653608	23.8795	41.7694	20.04	67.933	0	92.4588	14.7564	98.189	10.768	45.6286
1770	Primpol	275.914	0.784439	0.415778	1.88668	0.0592035	0.599804	135.103	271.807	225.646	268.837	43.1744	191.733	408.041	241.083	526.36	308.862	126.678	262.168	172.845	382.661	480.953	467.706	305.689	147.109
1771	Gm13490	89.3149	1.34072	0.710884	1.886	0.0592955	0.600211	29.691	110.255	10.7682	40.8928	18.8424	78.3045	157.336	12.7064	83.3474	64.5459	50.743	218.948	13.5016	295.191	55.8471	229.51	114.308	22.9285
1772	Gm17399	131.313	0.596486	0.316486	1.88471	0.0594688	0.600228	110.543	124.619	77.9821	65.725	80.4617	127.541	106.053	143.319	169.775	161.407	80.4616	227.269	98.5181	205.142	167.505	200.636	64.2121	152.465
1773	Gm10719	1411.94	1.47793	0.784285	1.88444	0.059506	0.600228	254.223	616.532	575.516	1108.93	19.3886	1374.82	1765.57	358.694	1222.73	2226.63	1810.01	3082.9	165.113	5321.09	964.082	3010.72	607.754	930.27
1774	Wdr91	943.489	-0.383083	0.203204	-1.88521	0.0594014	0.600228	1514.06	666.287	993.827	1011.24	1382.96	967.504	723.992	827.085	908.631	1250.18	933.186	792.427	736.141	853.529	613.005	988.32	839.057	981.395
1775	Pbx4	922.28	-0.420781	0.223254	-1.88476	0.0594618	0.600228	878.387	1328.23	1221.44	959.569	885.14	927.009	1108.27	1683.72	751.888	702.782	875.826	647.724	920.337	758.413	830.079	818.705	603.56	699.954
1776	Sec23b	2248.48	-0.375157	0.199077	-1.88448	0.0594995	0.600228	3471.24	1513.59	2412.85	2353.79	3367.27	2597.26	1776.1	1711.66	2376.1	2610.63	2291.68	1874.04	2227.2	1895.35	1551.89	1683.54	2360.66	2397.79
1777	Crot	847.133	-0.351647	0.186538	-1.88512	0.059413	0.600228	1133.57	845.883	989.323	975.624	781.209	1107.27	889.272	813.753	1092.11	598.89	513.461	935.144	636.835	762.951	927.607	869.321	734.768	641.407
1778	Gpr64	200.199	-0.685308	0.363498	-1.88531	0.0593874	0.600228	522.075	216.142	278.891	123.346	341.133	204.722	58.5162	213.164	148.042	83.8045	141.892	225.766	191.517	119.685	209.475	236.558	123.951	164.903
1779	Ttll11	2339.31	0.493023	0.261703	1.8839	0.0595785	0.600455	2097.21	1160.23	2585.55	2311.97	1028.77	1340	2129.23	2441.49	2952.41	2736.44	3207.76	3309.41	2457.95	3459.27	1233.29	2327.74	2976.69	2352.17
1780	Cldn14	70.9545	1.20555	0.639929	1.88388	0.0595808	0.600455	31.6732	97.0927	6.62138	23.0494	4.2485	75.3335	95.7041	150.545	65.8391	29.106	33.0453	126.171	91.4972	124.583	129.278	89.3792	21.2404	82.7731
1781	Med30	192.711	0.433683	0.230262	1.88343	0.0596422	0.600811	227.892	162.995	142.509	177.928	134.251	138.286	165.608	195.33	320.67	166.094	185.503	122.117	240.988	207.198	164.128	198.431	249.596	269.279
1782	Sorcs3	6144.03	0.314278	0.166892	1.88313	0.0596834	0.600868	4221.47	5561.86	6184.48	5356.41	6187.24	6854.21	4973.95	4987.87	3970.26	5340.29	8414.3	5806.35	7268.1	7470.81	6098.11	7257.81	7237.88	7401.12
1783	Mfsd2b	73.1536	-0.656802	0.348873	-1.88264	0.0597494	0.601101	113.04	191.208	57.8129	81.2146	56.0263	98.3848	93.3324	33.1482	53.0902	69.4647	37.6497	52.9193	59.0337	76.0355	60.3856	45.7763	94.5918	43.651
1784	Fn1	1193.46	-1.2264	0.651786	-1.88159	0.0598915	0.601114	340.723	1495.34	1776.67	1939.19	2048.9	776.82	1664.28	2478.01	448.066	2258.64	319.67	2352.92	41.6806	212.7	571.826	226.688	2097.25	432.943
1785	Fam63a	417.945	-0.731629	0.388803	-1.88175	0.0598701	0.601114	539.867	341.173	280.033	682.33	563.178	362.997	301.192	308.814	1487.88	377.227	222.99	386.529	259.916	269.975	233.62	280.933	364.205	260.157
1786	3632454L22Rik	299.752	-0.497256	0.264291	-1.88147	0.0599075	0.601114	314.27	249.736	437.387	399.788	361.716	297.681	287.303	447.041	467.977	164.318	187.752	325.607	220.09	298.673	327.513	202.253	197.466	208.974
1787	Rpl39l	26.0361	1.67155	0.888957	1.88034	0.0600612	0.601464	16.2844	1.78853	9.02893	7.15604	0	24.2392	31.8241	45.2725	13.4304	24.5916	34.9361	73.0059	0	41.6357	4.79057	78.9631	16.7578	44.9453
1788	Liph	91.0804	1.3898	0.739361	1.87974	0.060144	0.601464	6.68188	74.0958	13.3952	40.9107	0.596695	107.268	193.127	23.9415	130.12	206.512	84.812	127.124	22.805	185.185	91.3394	205.999	51.678	73.8558
1789	Gm16080	63.1003	1.28174	0.681961	1.87949	0.0601778	0.601464	32.7127	19.8861	33.1544	43.1291	2.08526	65.8481	105.277	24.5777	72.3179	66.0941	45.6701	145.643	4.95842	191.454	35.5357	152.138	45.9729	49.3509
1790	Hsd17b6	56.7378	1.33036	0.707303	1.88089	0.0599867	0.601464	26.8333	50.9059	5.93408	31.7824	16.9044	39.579	75.901	17.3577	58.7686	67.8652	48.7867	147.976	1.4355	170.955	39.3852	156.79	29.5989	34.5217
1791	Slc9c1	110.327	1.35087	0.718603	1.87985	0.0601283	0.601464	54.809	111.037	19.4734	60.104	6.57575	115.948	146.66	25.0413	56.4195	166.63	69.4069	214.769	4.46395	364.337	88.2572	285.347	66.4729	130.136
1792	Zc3h4	507.532	0.803451	0.427382	1.87994	0.0601169	0.601464	192.383	633.215	239.61	182.662	661.932	272.208	881.647	220.268	524.747	421.746	634.69	466.239	381.916	821.739	1392.58	518.567	368.292	321.133
1793	Gm28675	26.8956	1.5089	0.802471	1.88032	0.0600646	0.601464	7.77935	26.1356	0	21.1436	19.7941	8.91396	42.4557	5.20819	19.3122	25.5276	17.9236	46.4218	4.24501	140.322	22.033	46.748	6.11988	24.0374
1794	Gpr82	91.0754	-0.894537	0.475903	-1.87966	0.060154	0.601464	66.6011	299.329	142.154	62.3056	103.832	79.6753	137.17	115.142	70.6542	35.8714	29.8623	90.3729	26.678	47.5407	127.015	69.2662	50.005	85.8827
1795	Gm16230	26.9741	1.18748	0.631941	1.87909	0.0602319	0.601644	1.6354	7.68967	26.6607	19.7755	30.5787	12.9199	28.7263	57.7964	4.5063	43.4644	12.8291	13.0191	20.8207	42.7536	31.9956	19.1289	36.5491	74.6839
1796	Clu	6016.83	-0.384596	0.204696	-1.87887	0.0602627	0.601644	6887.58	4748.46	5727.75	7940.01	6741.42	9836.39	5377.1	4566.15	7567.26	4030.74	6113.54	6687.53	6656.99	5198.7	3749.42	5283.31	6389.08	4801.55
1797	Thap8	27.5793	1.39213	0.741508	1.87743	0.0604591	0.602646	2.35615	28.4933	5.9064	25.3088	1.05071	23.6483	35.7362	21.0218	30.317	47.9798	9.04329	37.5007	1.4285	74.8275	34.9604	57.7058	38.5005	20.6428
1798	Gramd1c	470.772	-0.560452	0.29853	-1.87737	0.0604671	0.602646	399.547	693.699	543.37	265.379	554.713	638.483	482.848	735.247	223.884	693.549	510.198	630.926	333.255	243.399	499.309	222.202	354.409	449.48
1799	Gtf2h3	1385.28	-0.269655	0.143641	-1.87728	0.0604795	0.602646	1578.45	1177.6	1800.05	1549.18	1786.82	1142.31	1622.01	1387.68	1212.04	1559.57	1219.95	1404.6	1158.96	1179.23	1216.61	1316.67	1118.68	1504.7
1800	Akirin2	385.655	0.594468	0.316821	1.87635	0.0606066	0.602995	198.225	416.171	396.145	349.275	177.904	188.751	219.053	446.208	516.524	298.72	559.962	566.109	341.765	431.873	283.417	288.121	562.393	701.171
1801	Lmntd1	548.942	0.966935	0.515202	1.87681	0.0605446	0.602995	128.402	187.996	854.804	181.217	423.207	443.223	518.987	706.312	380.141	265.343	1025.56	431.931	1836.33	497.942	143.693	933.559	450.85	471.467
1802	Myl2	43.7991	-1.74471	0.929802	-1.87643	0.0605966	0.602995	192.83	53.23	39.3135	17.7836	0.562755	30.4309	120.863	9.64923	120.942	24.5094	15.6725	66.4996	0	38.121	3.97045	30.8936	13.7932	9.3184
1803	Nphp3	365.925	-0.347185	0.185041	-1.87626	0.0606193	0.602995	392.167	472.666	477.279	405.325	364.961	287.043	349.103	448.464	363.203	327.357	303.244	510.354	339.032	299.45	255.277	410.021	242.591	339.114
1804	Gnb1	5332.26	0.650076	0.34654	1.87591	0.060668	0.603091	6664.64	3244.04	3611.33	3503.48	4264.73	2657.14	3397.5	5884.99	7631.48	8784.98	4681.66	4074.69	4139.85	5120.39	3119.72	4162.88	6776.97	14260.1
1805	Atoh8	52.0576	-1.2814	0.683117	-1.87581	0.0606815	0.603091	41.1022	4.53931	21.1622	47.533	141.915	123.637	25.8463	37.3328	162.172	54.8375	11.7921	111.379	17.8391	8.07073	34.9262	31.95	38.2051	22.7974
1806	Gadl1	181.107	1.19629	0.637959	1.87518	0.0607685	0.603262	25.5234	305.102	45.4401	54.0783	50.3988	177.874	233.837	300.599	100.683	114.014	55.584	286.765	14.0499	333.164	172.1	362.061	204.457	424.189
1807	Gm16223	261.038	0.958359	0.51112	1.87502	0.06079	0.603262	84.3211	228.578	90.2911	234.419	62.7669	305.379	328.615	223.852	234.618	281.372	144.949	527.481	84.5882	633.072	185.634	700.396	112.389	235.957
1808	Ppp2r3a	2919.81	-0.404264	0.215616	-1.87492	0.0608036	0.603262	4314.37	2533.13	3489.56	2588.96	5598.2	3141.88	2981.65	1878.32	1857.02	2832.16	1902.37	3072.08	2675.59	3156.39	2174.44	2915.45	2375.99	3068.98
1809	2024-03-11	554.354	-0.483839	0.258054	-1.87495	0.0607993	0.603262	585.179	1143.28	558.249	845.374	393.589	425.445	407.347	566.081	438.906	575.36	716.704	495.563	701.055	439.816	468.393	423.344	365.982	428.705
1810	Gm12756	29.2456	1.1532	0.615227	1.87444	0.0608701	0.603401	13.1404	17.5599	18.472	26.7227	6.30669	26.2087	19.927	24.7892	11.8938	17.3371	27.1449	70.2122	83.547	61.5208	41.3476	22.6417	35.8263	1.8231
1811	4930463O16Rik	68.1552	1.14865	0.612872	1.87421	0.060902	0.603457	26.4109	45.5082	26.6569	34.9024	5.01186	98.2733	69.637	54.2072	52.8421	107.817	33.8012	144.173	15.0424	183.992	24.4374	163.106	49.6288	91.3464
1812	Rps3a1	588.582	0.327471	0.174787	1.87354	0.0609932	0.603581	490.309	559.442	481.694	508.551	387.267	687.102	619.272	685.925	718.487	445.048	634.996	474.655	816.412	630.326	533.183	548.216	625.945	747.644
1813	Mroh5	141.532	-0.665595	0.35525	-1.8736	0.0609863	0.603581	241.463	129.599	209.507	218.096	188.624	143.303	77.8467	70.8999	107.764	142.354	113.674	185.882	150.237	56.2049	43.4753	118	214.012	136.627
1814	C230024C17Rik	53.721	1.36912	0.730976	1.873	0.0610688	0.604069	8.5317	38.216	42.2375	24.3369	0.951777	69.2734	56.3645	10.7079	39.2165	34.5908	46.1563	125.402	68.0227	156.192	44.1112	169.734	18.6504	14.2833
1815	Gimap6	36.028	0.971135	0.519062	1.87094	0.0613533	0.604212	1.26606	36.1262	27.4605	42.0735	14.2378	26.0988	59.1335	25.6032	29.6478	31.8668	27.5474	42.0937	75.3798	47.8417	31.0499	42.9691	39.4762	48.632
1816	Lyg2	26.4298	1.5728	0.840879	1.87043	0.0614244	0.604212	2.38543	20.3003	4.98306	14.2026	0	36.4809	45.4826	1.52028	18.2707	22.4892	15.8149	61.1681	5.78502	84.3084	21.4512	65.0605	16.6962	39.3379
1817	Aadat	96.2349	1.19343	0.637563	1.87186	0.0612263	0.604212	49.195	109.529	37.7193	28.8234	9.83517	118.812	150.729	16.1534	78.3184	85.5796	46.1424	192.778	26.4973	212.014	62.3853	250.009	44.2749	213.434
1818	Uchl1os	170.617	0.799045	0.4272	1.87042	0.0614248	0.604212	244.039	113.374	92.1559	83.0958	90.4194	96.2479	161.773	169.54	58.4926	242.689	260.571	211.535	94.9763	303.69	315.28	181.464	293.236	58.5333
1819	Pecam1	168.487	0.996013	0.532502	1.87044	0.0614226	0.604212	125.568	209.02	22.9656	155.524	61.5185	198.33	77.7443	76.4312	166.956	151.771	48.9984	196.085	65.7292	225.866	132.163	681.999	223.315	212.781
1820	Ighg2c	38.7115	1.77609	0.948542	1.87244	0.0611452	0.604212	8.08267	61.5627	13.4149	26.9915	0	12.6441	29.5536	34.2544	0	14.9734	53.7331	23.1082	1.22435	189.367	106.924	36.787	27.2781	56.908
1821	Slco1c1	283.891	-1.00096	0.53491	-1.87127	0.0613079	0.604212	186.071	89.7551	191.06	297.371	463.33	754.929	600.89	495.997	241.232	188.276	96.3018	513.289	42.6707	88.1628	213.559	148.42	123.112	375.609
1822	Pacsin3	181.831	-0.918137	0.490426	-1.87212	0.0611899	0.604212	295.71	290.573	110.574	400.167	82.7556	129.091	112.868	132.427	585.027	203.626	150.803	85.2182	55.8029	209.692	98.0114	64.5149	121.969	144.119
1823	Cpsf7	1138.38	-0.292476	0.156353	-1.87061	0.0613998	0.604212	989.717	1606.15	1128.93	1143.94	1376.59	1169.29	991.61	1593.41	1088.65	1173.77	1233.92	944.151	1075.14	910.842	1212.72	973.746	888.463	989.871
1824	Slc50a1	1812.73	-0.329896	0.176295	-1.87128	0.0613069	0.604212	2216.78	1783.3	2177.22	1695.45	2550.49	1856.02	1995.23	2592.07	1362.41	1498.2	1640.38	1492.39	1429.93	1605.8	1894.54	1841.32	1741.77	1255.79
1825	Mtfr1	410.808	-0.415611	0.222121	-1.8711	0.0613313	0.604212	631.644	475.823	531.066	546.097	337.159	337.06	335.328	386.629	640.581	417.308	307.928	304.192	332.381	292.685	321.29	446.51	326.148	424.715
1826	Chga	3081.91	-0.486903	0.260024	-1.87253	0.061133	0.604212	6546.66	3858.04	2872.45	3403.67	3115.72	3311.74	2361.31	2807.97	2507.05	1707.32	3862.51	2632.33	3921.46	2290.74	2106.74	2116.64	4086.58	1965.41
1827	Slc4a7	899.761	0.952403	0.509412	1.86961	0.0615375	0.605062	126.147	688.345	611.907	868.99	295.536	477.609	3058.08	731.046	633.897	492.272	367.907	1908.93	1027.94	1296.42	1266.81	1175.28	905.522	263.067
1828	Parp12	331.652	0.477258	0.255349	1.86904	0.0616168	0.605324	273.601	217.561	284.051	394.306	283.024	151.194	230.647	424.137	338.792	448.121	292.185	400.861	228.996	525.295	314.097	402.439	460.434	299.99
1829	Lrrc69	286.282	1.32649	0.709709	1.86906	0.0616151	0.605324	114.098	226.357	59.5605	233.575	27.3	263.467	904.826	72.1189	267.235	172.158	128.77	358.399	34.5898	1368.93	227.139	438.637	88.1093	167.814
1830	Gm12367	302.812	0.517117	0.276711	1.8688	0.061651	0.605401	338.281	267.543	202.801	155.588	331.697	198.176	307.035	305.761	273.1	387.37	161.046	382.033	223.233	532.003	280.5	380.923	260.98	462.55
1831	Acsbg2	47.9126	1.46136	0.782111	1.86849	0.0616944	0.60544	10.174	32.6035	3.92245	41.2591	1.04818	53.7993	80.3332	9.73106	59.0071	61.1048	35.245	81.9845	8.54114	151.461	29.5536	158.064	28.7282	15.8661
1832	Gm16287	107.705	0.506723	0.271208	1.86839	0.0617076	0.60544	104.671	51.3529	120.395	68.1528	121.514	96.6255	63.6588	97.9392	77.961	120.928	81.6268	132.433	80.2751	128.14	144.294	164.17	112.895	171.65
1833	Zfp442	293.504	-0.695463	0.372301	-1.86801	0.0617604	0.605699	622.679	214.612	505.102	228.79	483.164	252.885	324.112	257.626	330.299	224.912	77.9058	334.423	103.218	273.753	297.732	257.088	163.54	331.232
1834	Fam35a	1048.05	0.535418	0.286808	1.86682	0.0619273	0.606442	1280.2	402.664	1288.98	602.412	550.077	803.889	1334.7	1020.82	628.33	1630.06	934.417	1249.97	910.013	1070.03	1115.29	1389.81	1203.88	1449.38
1835	Abo	75.0266	1.41529	0.758029	1.86707	0.0618918	0.606442	4.08995	47.2671	20.4999	44.4661	3.28598	98.4259	144.561	13.2991	35.347	105.515	46.2572	206.099	13.3907	168.373	46.3356	225.302	40.7588	87.2051
1836	Ldlrad3	1364.9	-0.38546	0.206491	-1.86671	0.0619415	0.606442	1437	1057.56	1723.26	1975.44	1453.6	1449.77	1111.97	1156.73	2121.79	1597.81	1141.84	1377.68	872.607	1427.28	1400.9	942.034	1343.51	977.433
1837	5530401A14Rik	745.375	-0.777996	0.41672	-1.86695	0.0619081	0.606442	1095.31	2042.14	1272.77	345.937	1024.4	610.469	378.384	713.157	198.099	947.61	426.885	633.914	292.137	723.763	638.009	351.293	595.929	1126.54
1838	Pnma2	1022.41	0.466123	0.249936	1.86497	0.0621853	0.606535	463.217	679.885	1034.9	683.53	1195.47	1165.33	1066.01	770.839	688.205	1071.57	1410.5	964.609	1552.15	811.814	1454.91	1223.86	1055.44	1111.13
1839	Nlrp12	42.8978	1.40003	0.750501	1.86547	0.062116	0.606535	7.59179	42.011	35.5164	25.9823	1.01678	21.7453	51.2942	7.98736	33.5063	21.4764	31.009	139.465	5.52357	106.113	21.5014	112.269	29.8587	78.2932
1840	4930469K13Rik	139.765	1.37	0.734216	1.86593	0.0620507	0.606535	42.539	173.705	40.9959	29.6396	5.48038	170.979	181.725	45.3902	112.092	200.887	83.9787	231.038	8.18403	364.328	58.4702	507.877	87.9087	170.557
1841	Vmn2r7	34.2496	1.75387	0.940309	1.8652	0.0621532	0.606535	27.5292	40.8765	11.397	8.61689	0	18.6191	66.7197	1.02385	16.2502	18.1674	0	54.6684	39.7287	78.072	16.9845	23.517	54.3842	139.939
1842	Mageb18	494.375	1.22411	0.656087	1.86578	0.0620726	0.606535	158.102	683.036	323.88	148.216	64.8141	373.669	709.91	132.607	193.865	324.342	358.469	1335.3	64.3448	1628.58	545.194	1298.5	341.869	214.051
1843	Pcdhgb4	42.2036	0.709911	0.380463	1.86591	0.0620535	0.606535	19.557	32.9068	25.6013	32.517	27.2175	26.4229	42.0703	36.3999	114.484	33.9492	48.1475	53.0397	74.8213	52.3344	56.2293	29.697	26.1165	28.1522
1844	Asphd1	104.138	-0.497294	0.266707	-1.86457	0.0622412	0.606535	146.005	184.717	99.1614	100.578	67.0801	94.5266	89.2429	168.634	88.6151	115.306	115.412	117.739	80.7271	55.94	97.0012	82.9564	104.684	66.1653
1845	Sfxn3	4474.61	-0.349616	0.187468	-1.86494	0.0621903	0.606535	3980.4	5122.37	5669	5187	6495.02	3873.83	3801.8	5011.48	2989.41	6224.8	4330.49	4056.94	3646.03	3576.39	4942.3	3293.2	3674.34	4668.27
1846	Tmem194b	540.493	-0.341596	0.1832	-1.86461	0.0622363	0.606535	738.804	696.767	553.467	528.817	488.574	604.338	523.529	797.147	580.248	461.083	400.375	503.416	404.312	387.572	605.993	455.793	544.221	454.425
1847	Gm28229	29.3277	-0.593412	0.318019	-1.86596	0.0620467	0.606535	44.9422	36.2049	32.8391	42.0766	40.173	30.683	34.1086	25.6918	34.4565	13.8481	15.3473	24.9623	20.0593	26.4457	17.6548	38.3066	18.3546	31.7441
1848	Sh3bp5l	735.71	-0.331175	0.177582	-1.86491	0.0621938	0.606535	1067.64	834.827	755.376	925.712	800.336	705.889	525.279	627.905	990.146	651.181	730.196	583.987	800.206	655.31	837.35	613.019	633.914	504.503
1849	Sptan1	10063.9	-0.306776	0.164602	-1.86374	0.0623579	0.607158	7839.28	11811.1	9870.42	14043.8	11161.2	10872.3	10805.8	12030.8	10008.4	8456.6	12139.5	9077.52	8632.97	6696.29	11182.1	10385.5	8569.27	7568.23
1850	Med18	173.426	0.3681	0.197567	1.86316	0.0624397	0.607183	175.242	210.823	114.835	156.809	184.214	124.54	149.628	98.7382	158.703	198.296	150.413	154.644	220.187	222.12	256.314	178.944	182.249	184.959
1851	Ogfod1	3480.12	-0.45976	0.24675	-1.86326	0.0624257	0.607183	2498.63	2805.16	5062.27	4651.68	5474.77	3742	2878.61	3673.85	1884.49	5314.5	2833.32	4203.17	2663.22	2388.56	3616.22	2945.91	2634.36	3371.4
1852	Nckap5l	296.417	-0.589973	0.316619	-1.86335	0.0624127	0.607183	207.079	417.158	386.795	297.769	204.582	574.021	352.124	299.038	157.262	428.594	408.74	218.673	276.66	190.618	294.052	282.169	227.953	112.223
1853	Nelfb	1752.55	-0.269077	0.144455	-1.86271	0.0625037	0.607292	2150.4	2088.21	1826.07	1856.46	2208.81	1529.91	1347.75	1645.33	1899.88	2114.31	1912.85	1291.64	1749.42	1590.35	1733.04	1359.03	1699.23	1543.13
1854	Thoc5	1102.87	-0.233552	0.125379	-1.86277	0.0624948	0.607292	1212.14	1058.02	1259.8	1097.77	1516.8	1215.15	897.398	1159.4	938.107	1211.55	1116.02	913.522	1115.28	1061.88	1149.36	1041.49	1043.93	844.062
1855	Ckap2l	85.7963	1.16867	0.627791	1.86156	0.0626654	0.607587	49.0139	94.2658	23.0754	39.053	9.13304	90.565	99.0803	11.2659	71.2522	152.995	52.5909	169.348	15.6656	199.017	123.564	202.822	64.0488	77.5766
1856	Ugt2b38	50.9046	1.51551	0.814148	1.86147	0.0626778	0.607587	17.9933	45.0604	3.07495	16.4694	0	67.9823	91.4205	12.5124	42.8548	29.6116	58.2303	100.875	5.9505	182.203	38.6104	129.723	33.2601	40.4502
1857	Scn11a	61.5685	0.905335	0.486382	1.86137	0.0626925	0.607587	83.9664	30.6984	56.5086	13.0731	62.7157	32.0627	43.641	28.9375	33.774	27.37	89.9099	93.2411	101.574	61.9083	52.4662	183.074	42.2313	71.08
1858	Ssbp1	1665.31	-0.442869	0.237856	-1.86192	0.0626142	0.607587	1554.8	1698.92	2099.66	1537.79	3282.82	1438.46	1370.62	2492.41	1464.33	1892.02	1317	1283.29	1253.98	1346.21	1349.22	1359.84	1138.05	2096.24
1859	Rnpepl1	744.265	-0.581556	0.312334	-1.86197	0.0626076	0.607587	514.683	1930.84	708.543	856.683	520.703	843.137	526.5	1237.2	441.084	688.348	752.679	786.082	519.793	628.31	760.257	668.472	541.812	471.642
1860	Gm26709	35.9117	1.53065	0.822487	1.861	0.0627437	0.607736	5.72554	34.0737	11.2745	15.645	0	36.3248	87.1596	10.1688	41.3594	39.796	16.274	50.9799	1.48775	109.314	26.4761	114.695	20.3798	25.2768
1861	Fam178b	137.807	1.28109	0.688829	1.85981	0.0629128	0.608244	19.6334	80.2561	25.6225	90.5656	9.86464	204.942	244.426	34.4339	142.936	178.669	99.403	302.627	23.8081	342.971	122.456	404.118	51.459	102.335
1862	Tmc1	286.583	1.28186	0.689595	1.85886	0.0630473	0.608244	65.3279	249.81	120.338	230.096	36.9985	328.754	329.834	45.745	184.567	224.072	314.251	517.93	19.6006	1041.53	310.284	884.5	98.8471	156.013
1863	Gm15477	127.445	1.00011	0.537838	1.8595	0.0629561	0.608244	42.2634	100.973	62.6951	55.262	71.7623	77.746	179.841	231.65	196.383	49.7695	258.674	140.903	42.8893	443.657	124.034	133.067	27.2482	55.1892
1864	Tmod4	37.2892	-0.869888	0.467905	-1.85911	0.0630112	0.608244	30.2806	82.4617	28.4758	21.1353	60.4464	42.5023	22.6573	36.102	28.672	47.9723	31.6552	93.4782	35.2472	26.0733	18.9513	42.6927	11.0512	11.351
1865	Opcml	32612.7	-0.558672	0.300464	-1.85936	0.0629761	0.608244	25825.3	67568.3	42495.8	28259	33967.1	40541.4	37315.1	40681.3	9517.43	39348.2	23531.7	35947.2	27490.2	28852.8	31443.4	18636.8	27818.4	27789
1866	Hipk4	627.033	-0.534713	0.287601	-1.85922	0.0629958	0.608244	858.202	1215.35	594.737	616.854	530.906	809.827	526.079	647.726	351.033	515.514	954.817	472.266	657.571	789.128	389.04	662.38	336.68	358.475
1867	Olfr683	26.8365	1.72929	0.930924	1.85761	0.0632248	0.608387	14.9957	9.87343	0	3.18384	0	32.1802	69.9933	29.6866	15.2929	10.603	8.49806	90.9887	1.05522	58.3489	29.7141	47.5159	16.8064	44.3198
1868	Myzap	237.146	0.694875	0.373936	1.85827	0.0631303	0.608387	233.318	142.918	127.379	230.429	71.152	195.508	317.46	439.963	225.925	242.772	96.142	324.406	107.849	431.571	292.27	309.759	177.737	302.08
1869	Morf4l2	3054.23	0.352525	0.189752	1.85782	0.0631948	0.608387	2559.84	2895.26	2561.59	2832.24	2464.57	3321.7	2933.27	3639.46	3126.71	2383.17	2647.68	2376.64	5080.01	2265.68	3569.76	2470.03	4105.67	3742.9
1870	Morc3	1479.69	-0.309701	0.166715	-1.85767	0.0632159	0.608387	1613.74	1026.99	1807.17	1658.19	2292.2	1430.72	1518.21	1303.94	1378.26	1775.08	1492.6	1408.17	1323	1060.35	1400.93	1420.5	1222.71	1501.63
1871	Lins	640.219	-0.532315	0.28645	-1.85832	0.0631239	0.608387	709.675	278.689	1070.48	783.144	1071.82	664.305	667.091	603.241	464.43	745.904	702.584	596.124	502.61	273.328	524.454	759.858	450.753	655.452
1872	Iffo2	350.418	-0.520858	0.280361	-1.85781	0.0631959	0.608387	515.533	529.078	276.731	418.941	326.146	255.679	209.829	741.116	327.17	479.96	305.162	304.409	252.688	288.615	307.498	253.778	217.479	297.706
1873	Kctd19	124.594	1.49855	0.807142	1.85661	0.0633669	0.60907	29.018	59.5773	17.1697	103.856	1.07956	177.778	139.296	23.1287	84.4909	124.958	61.6263	322.797	5.86463	368.948	168.621	374.033	63.4049	117.051
1874	Snx10	2855.24	0.37335	0.201099	1.85655	0.0633753	0.60907	1919.85	2577.97	2785.04	2378.77	3243.87	2959.13	2366.83	2409.88	1987.69	3333.85	2477.95	2403.79	4456.75	2306.92	3221.11	2271.7	3808.62	4484.52
1875	Calcr	265.125	1.74213	0.938238	1.85681	0.0633382	0.60907	36.0531	84.6203	109.914	73.5947	24.4913	502.946	139.853	24.7736	62.5724	110.329	595.157	222.19	2075.75	260.468	86.2852	258.04	43.2577	61.9567
1876	Gm29585	38.208	1.02149	0.551153	1.85337	0.0638291	0.610289	26.1757	29.6795	13.3249	16.4689	8.76281	33.9798	59.5246	28.163	43.6202	39.7996	34.265	92.2021	5.2075	99.2642	41.9227	68.273	19.3065	27.8042
1877	Usp44	103.084	1.0427	0.562636	1.85325	0.0638471	0.610289	29.6697	113.48	45.7562	56.6694	18.3386	118.77	172.992	45.8392	84.6368	95.5522	76.4858	211.852	30.6417	257.081	96.4464	284.46	69.8214	47.0129
1878	Zfp935	1004.23	1.17412	0.633353	1.85382	0.0637652	0.610289	1023.68	898.96	429.361	452.223	366.482	725.929	2736.5	343.023	372.348	810.829	291.842	800.26	274.743	1408.36	393.698	1588.57	274.466	4884.94
1879	Ces1h	44.8299	1.4637	0.7889	1.85537	0.0635435	0.610289	2.48722	75.6773	6.23305	37.5551	0.832746	32.9513	57.3649	6.54186	28.5861	21.108	41.2477	74.2093	48.2435	140.4	39.4149	117.285	10.5981	66.2032
1880	Cacng5	502.698	0.645193	0.347887	1.85461	0.0636525	0.610289	423.38	258.817	520.94	527.497	366.272	354.605	398.616	242.796	465.375	328.864	1031.66	297.048	1008.51	288.065	766.18	706.766	624.462	438.717
1881	Erp27	38.9646	0.926182	0.499648	1.85367	0.0637867	0.610289	33.301	20.2189	4.20444	48.4265	37.0874	29.0322	42.4851	37.1267	8.42131	24.6074	51.38	43.2413	54.4008	100.693	36.1912	41.2068	42.4819	46.8577
1882	Ccdc67	67.2769	1.43026	0.771559	1.85373	0.0637777	0.610289	11.6934	106.955	22.3895	20.4387	1.63234	45.1172	106.261	58.1333	81.0154	18.8436	78.2869	100.565	222.104	45.5335	20.2658	237.636	15.9691	18.1447
1883	Gm29260	230.601	1.11526	0.60118	1.85511	0.0635803	0.610289	180.388	246.143	52.8189	114.771	87.7619	259.211	243.311	58.8463	135.382	183.802	136.112	400.465	27.0289	668.668	152.856	464.833	88.7581	649.654
1884	Pacrgl	444.642	0.410087	0.221149	1.85435	0.0636896	0.610289	460.965	417.41	483.648	442.515	181.764	355.207	381.533	359.176	488.537	472.747	382.702	463.671	574.781	637.284	324.209	591.246	527.59	458.571
1885	Knop1	908.919	-0.359624	0.193977	-1.85395	0.0637462	0.610289	1132.97	970.166	1197.67	874.518	1047.17	1065.69	697.574	1248.91	690.262	1147.35	690.303	699.079	918.531	609.22	993.714	815.494	646.356	915.561
1886	8030462N17Rik	1230.68	0.604777	0.326456	1.85255	0.0639467	0.610363	1524.3	740.066	800.89	895.795	735.007	585.326	1012.56	1674.25	1919.93	1889.24	878.724	1461.11	598.083	1751.06	725.304	1243.74	1281.19	2435.68
1887	9330198N18Rik	121.76	0.973103	0.525257	1.85262	0.0639368	0.610363	43.4055	145.297	54.6961	160.869	29.4255	77.7153	66.7453	136.37	98.5442	73.6671	187.583	115.343	58.8964	133.442	496.435	109.33	155.62	48.3008
1888	Ccnb2	112.675	-0.485159	0.261901	-1.85245	0.063961	0.610363	116.798	172.65	137.346	142.759	97.4784	116.33	125.938	73.8511	68.5549	114.487	150.397	149.629	61.8676	119.441	121.913	70.5396	82.4991	105.674
1889	Gm3252	207.054	-0.743507	0.401344	-1.85254	0.0639479	0.610363	497.781	249.717	245.282	227.118	217.351	140.849	154.717	340.077	156.814	342.454	67.3308	142.88	201.119	100.942	227.648	64.3897	157.617	192.888
1890	Fam109a	252.681	-0.734199	0.396428	-1.85204	0.0640203	0.610676	324.979	557.557	173.092	359.648	220.311	222.703	332.243	341.157	406.53	172.653	88.2828	230.273	115.005	274.497	73.7688	181.489	304.701	169.362
1891	Ttc39d	43.5248	0.690279	0.372803	1.85159	0.0640848	0.611038	12.6521	40.3766	35.6803	28.6667	19.0431	52.1528	47.3627	43.8445	26.8913	45.5624	53.8049	73.4166	25.889	82.6287	44.7992	54.1384	45.6618	50.8759
1892	4930554C24Rik	47.8394	1.28167	0.692896	1.84973	0.0643519	0.612558	22.9054	54.969	20.4982	8.23336	13.152	46.8464	52.0743	13.3035	54.1636	43.5094	38.5601	87.8599	2.23199	158.297	68.3993	129.702	16.0817	30.3224
1893	Phf2os1	136.081	-0.358434	0.193769	-1.8498	0.0643419	0.612558	147.897	221.095	147.308	128.847	150.363	132.584	100.868	163.261	118.12	156.301	120.454	138.887	115.52	141.332	138	84.1278	114.558	129.926
1894	Micall2	45.9655	-0.775011	0.419147	-1.84902	0.0644549	0.612931	43.3704	84.5314	26.4334	45.9164	58.8042	72.0895	95.8688	35.4804	39.5074	36.1897	19.4886	72.4755	55.3102	30.6982	38.642	34.6487	15.4796	22.4447
1895	Gm26850	26.8601	1.18528	0.641205	1.84851	0.064528	0.613229	5.58705	14.0733	8.75797	10.6503	12.7899	38.1222	43.6182	13.0619	19.8846	19.7455	17.3942	75.0567	12.5675	88.0678	15.077	59.1965	12.8876	16.9441
1896	Pcdhb16	148.525	0.438042	0.237055	1.84785	0.0646243	0.613336	133.287	96.6718	99.4638	150.786	140.892	117.446	217.038	128.095	99.8933	168.313	149.679	172.503	191.85	169.754	233.899	102.474	177.36	124.046
1897	Gm17124	26.7716	1.51776	0.821194	1.84824	0.0645678	0.613336	4.71606	48.5746	0	18.2158	2.0999	12.417	19.4297	10.5115	12.9958	18.6682	38.6722	49.0137	2.85912	47.1369	63.6305	84.0518	12.3977	36.4985
1898	Gcn1l1	1955.05	-0.339734	0.183868	-1.8477	0.0646459	0.613336	1881.73	2997.48	1575.17	2224.39	2203.42	2248.15	1685.53	2404.31	1645.18	1541.37	2628.18	1785.37	1918.78	1718.18	1957.68	1922.58	1572.56	1280.81
1899	Musk	167.53	1.11406	0.603088	1.84726	0.064709	0.613346	42.6727	169.438	46.1583	108.672	14.7262	190.68	171.349	41.44	154.032	406.531	83.9802	351.492	69.065	395.193	224.038	343.143	82.1068	120.826
1900	Clvs1	4137.64	0.468595	0.253718	1.84691	0.0647598	0.613346	2305.74	4940.21	3443.89	3931.44	3007.57	3108.42	5433.91	2340.77	5723.6	3636.19	4053.76	3852.8	6228.42	3596.94	6684.76	2954.51	5303.93	3930.68
1901	Spc25	80.1956	1.00387	0.54355	1.84688	0.0647651	0.613346	47.2946	195.229	37.8435	15.4742	12.464	55.0227	53.626	54.2597	43.2494	32.6663	59.0565	118.586	57.5756	125.935	179.747	117.96	72.0813	165.449
1902	Prrx1	143.434	-1.04883	0.567704	-1.8475	0.0646751	0.613346	154.035	92.5056	64.415	178.261	201.426	344.431	212.044	192.562	235.353	71.1796	56.4701	277.549	4.02449	124.256	110.534	115.191	51.9775	95.6029
1903	2024-03-07	3117	-0.355931	0.192731	-1.84677	0.0647803	0.613346	3175.09	2551.46	2962.47	3783.61	5139.93	3536.4	3707.28	3428.72	3344.39	2650.07	1881.08	3421.91	2257.15	2777.59	3180.76	2416.87	2729.73	3161.53
1904	Ywhag	4534.52	0.367251	0.198888	1.84652	0.0648168	0.613439	3479.87	4748.41	3252.01	4065.28	3955.04	4877.52	4724.58	3846.82	4581.54	3330.01	5667.57	3654.37	7942.86	4485.37	5780.3	3630.7	5604.06	3995.12
1905	Eprs	3941.87	-0.353295	0.191367	-1.84616	0.0648688	0.613678	6700.39	2416.2	4480.34	5335.24	4569.47	4233.24	3303.76	3290.41	3703.84	3980.5	3832.37	3395.63	4084.93	2845.57	3670.69	3083.45	4173.13	3854.42
1906	1700055N04Rik	34.3548	1.83515	0.994134	1.84598	0.0648955	0.613679	10.1042	26.2442	5.77297	4.1227	0	30.8092	106.414	2.93623	27.4246	19.1096	2.14347	108.197	3.49485	57.6196	38.0779	153.962	6.04318	15.9096
1907	Zfp770	178.86	0.658662	0.357382	1.84302	0.0653262	0.614053	95.511	110.382	132.334	132.815	91.5728	173.89	293.205	139.181	105.699	331.885	115.859	331.924	101.324	249.916	161.742	342.554	125.9	183.791
1908	Alyref	239.814	0.704089	0.381602	1.84509	0.0650249	0.614053	156.753	147.514	165.073	241.314	153.223	92.4143	137.088	301.247	444.644	202.106	235.758	478.121	109.213	171.353	167.193	205.656	402.235	505.749
1909	Tsga13	111.355	0.910902	0.494144	1.84339	0.0652715	0.614053	36.5518	146.33	32.0538	31.7783	64.2104	145.135	131.552	91.3831	53.537	156.704	106.426	162.798	116.04	177.452	54.3186	332.725	67.8361	97.5531
1910	Arhgap11a	41.2901	0.937284	0.508321	1.84388	0.0652004	0.614053	30.9534	71.7793	8.12562	45.4298	23.4247	15.6254	30.0864	4.1257	26.2934	39.287	41.4007	35.7843	37.1391	54.1568	103.522	70.1503	59.0012	46.936
1911	Stmn1	3095.37	0.465598	0.252459	1.84425	0.0651461	0.614053	3849.77	4365.19	2070.76	2210.61	1575.01	2344.29	2542.42	3160.7	3186.23	2127.29	3186.81	2430.59	4106.61	3585.36	3869.12	2132.06	5246.22	3727.74
1912	Dsc2	155.532	-0.884886	0.479517	-1.84537	0.0649836	0.614053	68.6314	59.8819	122.398	279.267	486.631	144.715	230.811	206.819	63.2958	231.637	87.4447	191.565	92.3709	62.7009	154.8	73.9978	165.178	77.43
1913	Pcf11	1801.52	-0.506701	0.274642	-1.84495	0.0650448	0.614053	2108.63	1003.83	2260.35	1924.91	3169.26	2014.75	2065.59	2069.13	1629.55	2469.49	1068.92	1857.66	1252.66	1481.97	1105.78	1285.36	1077.16	2582.32
1914	Eif4ebp3	85.9235	-0.769358	0.417092	-1.84458	0.0650988	0.614053	50.925	239.228	95.3178	58.1067	66.3598	106.587	74.7199	209.763	66.2979	88.1221	56.7468	74.5289	85.5999	62.3528	78.8945	45.3888	46.9736	40.7106
1915	Ampd3	403.904	-0.438843	0.238039	-1.84357	0.0652454	0.614053	738.527	601.738	266.916	403.582	364.954	466.047	375.862	374.685	381.289	339.785	371.509	489.291	434.34	251.271	294.815	375.285	471.943	268.434
1916	Ylpm1	4717.83	-0.403539	0.218859	-1.84383	0.0652079	0.614053	3840.66	6985.56	5760.08	4583.58	6980.19	4700.57	3674.94	7133.87	3243.98	4664.38	3673.95	4845.31	3245.31	3958.89	5743.42	3881.69	3450.76	4553.77
1917	Atad5	874.229	-0.386065	0.209287	-1.84467	0.0650863	0.614053	1258.16	1028.55	1038.04	791.903	1331.93	713.089	847.016	794.457	733.415	881.258	496.045	1108.75	573.225	771.125	819.84	932.017	665.767	951.523
1918	Cxxc1	579.442	-0.276457	0.149848	-1.84491	0.0650501	0.614053	596.159	670.014	659.428	635.329	793.164	521.064	617.5	612.177	685.853	444.343	522.745	473.561	503.32	444.184	622.093	617.17	555.668	456.186
1919	Wnk1	1864.75	-0.443464	0.240638	-1.84287	0.0653482	0.614053	2069.71	2854.76	1909.37	1425.21	3093.53	1906.14	1287.78	3097.94	1689.94	1656.71	1295.84	1530.82	1451.07	1596.96	1566.57	1463.66	1383.99	2285.46
1920	Selp	75.2771	1.10243	0.59831	1.84257	0.0653913	0.614075	37.9184	63.4365	17.4529	32.715	5.18243	88.6557	95.518	44.4103	160.416	105.955	51.871	124.162	11.2606	155.703	63.6625	144.664	32.4626	119.541
[truncated: 16,065 more rows]

## Sheet: All Correlates Age DEGs
	ChangeMeanFracReqAlt	0.257799	0.311668	0.321791	0.319969	0.303089	0.322289	0.421861	0.41576	0.445066	0.403321	0.415839	0.432759	0.060951	0.055986	0.087271	0.025026	0.04029	0.050669			FDR	0.1		Bold indicates fixed value.
[truncated: 17,988 more rows]

[truncated: 2 more sheets: Differential Expression A.FvA.M, All Correlates Aged Sex DEGs]
