# Supplementary material for: Spatial coding dysfunction and network instability in the aging medial entorhinal cortex
Source: Nat Commun. 2025 Oct 3;16:8770. doi: 10.1038/s41467-025-63229-0 (PMC12494969; doi:10.1038/s41467-025-63229-0)
Supplement: Supplementary file 8 — Source Data [file 41467_2025_63229_MOESM8_ESM.zip]

Archive with 32 entries (32 files):
- Source Data Figure 1.xlsx
- __MACOSX/._Source Data Figure 1.xlsx
- Source Data Figure 2.xlsx
- __MACOSX/._Source Data Figure 2.xlsx
- Source Data Figure 3.xlsx
- __MACOSX/._Source Data Figure 3.xlsx
- Source Data Figure 4.xlsx
- __MACOSX/._Source Data Figure 4.xlsx
- Source Data Figure 5.xlsx
- __MACOSX/._Source Data Figure 5.xlsx
- Source Data Figure 6.xlsx
- __MACOSX/._Source Data Figure 6.xlsx
- Source Data Figure 7.xlsx
- __MACOSX/._Source Data Figure 7.xlsx
- Source Data Figure 8.xlsx
- __MACOSX/._Source Data Figure 8.xlsx
- Source Data Supplementary Fig. 1.xlsx
- __MACOSX/._Source Data Supplementary Fig. 1.xlsx
- Source Data Supplementary Fig. 2.xlsx
- __MACOSX/._Source Data Supplementary Fig. 2.xlsx
- Source Data Supplementary Fig. 3.xlsx
- __MACOSX/._Source Data Supplementary Fig. 3.xlsx
- Source Data Supplementary Fig. 4.xlsx
- __MACOSX/._Source Data Supplementary Fig. 4.xlsx
- Source Data Supplementary Fig. 5.xlsx
- __MACOSX/._Source Data Supplementary Fig. 5.xlsx
- Source Data Supplementary Fig. 6.xlsx
- __MACOSX/._Source Data Supplementary Fig. 6.xlsx
- Source Data Supplementary Fig. 7.xlsx
- __MACOSX/._Source Data Supplementary Fig. 7.xlsx
- Source Data Supplementary Fig. 8.xlsx
- __MACOSX/._Source Data Supplementary Fig. 8.xlsx
