# Supplementary material for: Spatial coding dysfunction and network instability in the aging medial entorhinal cortex
Source: Nat Commun. 2025 Oct 3;16:8770. doi: 10.1038/s41467-025-63229-0 (PMC12494969; doi:10.1038/s41467-025-63229-0)
Supplement: Supplementary file 8 — Source Data [file 41467_2025_63229_MOESM8_ESM.zip › Source Data Figure 1.xlsx]

## Sheet: 1g
LMM Random Effect	LMM Fixed Effects				LMM Dependent Variable (left plot)	LMM Dependent Variable (left plot)
AnimalID	Session	Sex	AgeGroup	RewardOrder	FractionofRewardsRequested_Blocks	FractionofRewardsRequested_Alternation
A14	1	F	3	370	0.118644	0.0125
A14	2	F	3	370	0.201835	0.151899
A14	3	F	3	370	0.210084	0.35443
A15	1	F	3	270	0.773109	0.025
A15	2	F	3	270	0.747899	0.367089
A15	3	F	3	270	0.983051	0.5375
A15	4	F	3	270	0.915254	0.329114
A15	5	F	3	270	1	0.302632
A15	6	F	3	270	0.957983	0.3875
A16	1	F	3	370	0.528302	0.012821
A16	2	F	3	370	0.932773	0.171053
A16	3	F	3	370	0.626087	0.150685
A17	1	F	3	270	0.487395	0.0875
A17	2	F	3	270	0.865546	0.1375
A17	3	F	3	270	0.857143	0.05
A17	4	F	3	270	0.932773	0.025316
A17	5	F	3	270	0.092437	0.03125
A17	6	F	3	270	0.756522	0.113924
A18	1	F	3	370	0.394958	0.012658
A18	2	F	3	370	0.637931	0.0375
A18	3	F	3	370	0.97479	0.25
A18	4	F	3	370	0.855932	0.0375
A18	5	F	3	370	0.806723	0.592105
A18	6	F	3	370	1	0.2625
A19	1	M	3	370	0.823529	0.6
A19	2	M	3	370	0.890756	0.575
A19	3	M	3	370	0.857143	0.6125
A19	4	M	3	370	0.823529	0.15
A19	5	M	3	370	0.747899	0.0375
A19	6	M	3	370	0.529412	0.4375
A20	1	M	3	270	0.731092	0.3625
A20	2	M	3	270	0.94958	0.3625
A20	3	M	3	270	0.94958	0.575
A20	4	M	3	270	0.890756	0.325
A20	5	M	3	270	0.966387	0.3625
A20	6	M	3	270	0.487395	0.411765
A22	1	M	3	270	0.647059	0.45
A22	2	M	3	270	0.815126	0.375
A22	3	M	3	270	0.97479	0.3375
A22	4	M	3	270	0.915966	0.7875
A22	5	M	3	270	0.663866	0.2
A22	6	M	3	270	0.831933	0.2
A23	1	M	3	370	0.411765	0.1125
A23	2	M	3	370	0.689076	0.1875
A23	3	M	3	370	0.87395	0.5375
A23	4	M	3	370	0.915966	0.2125
A23	5	M	3	370	0.94958	0.1625
A23	6	M	3	370	1	0.9625
A24	1	M	3	370	0.848739	0.7875
A24	2	M	3	370	0.92437	0.775
A24	3	M	3	370	0.983193	0.6125
A24	4	M	3	370	0.966387	0.925
A24	5	M	3	370	0.983193	0.9125
A24	6	M	3	370	0.991597	0.8875
MA10F	1	F	2	370	0.857143	0.1
MA10F	2	F	2	370	0.97479	0.525
MA10F	3	F	2	370	0.97479	0.7625
MA10F	4	F	2	370	1	0.7375
MA10F	5	F	2	370	0.97479	1
MA10F	6	F	2	370	1	1
MA1F	1	F	2	270	0.563025	0.025
MA1F	2	F	2	270	0.941176	0.8625
MA1F	3	F	2	270	1	0.9125
MA1F	4	F	2	270	1	0.8125
MA1F	5	F	2	270	0.983193	0.9375
MA1F	6	F	2	270	1	1
MA2F	1	F	2	370	0.966387	0.475
MA2F	2	F	2	370	0.966387	0.7375
MA2F	3	F	2	370	0.991597	0.975
MA2F	4	F	2	370	0.991597	0.6875
MA2F	5	F	2	370	1	0.9625
MA2F	6	F	2	370	1	0.9625
MA3M	1	M	2	270	0.865546	0.15
MA3M	2	M	2	270	0.94958	0.7
MA3M	3	M	2	270	0.957983	1
MA3M	4	M	2	270	1	1
MA3M	5	M	2	270	1	1
MA3M	6	M	2	270	1	0.9875
MA4M	1	M	2	370	0.848739	0.125
MA4M	2	M	2	370	0.823529	0.7
MA4M	3	M	2	370	0.991597	0.5375
MA4M	4	M	2	370	0.97479	0.4625
MA5M	1	M	2	270	0.781513	0.1
MA5M	2	M	2	270	0.840336	0.125
MA5M	3	M	2	270	0.857143	0.7125
MA5M	4	M	2	270	0.983193	0.8125
MA5M	5	M	2	270	0.991597	0.75
MA5M	6	M	2	270	0.983193	1
MA6M	1	M	2	370	0.983193	0.7
MA6M	2	M	2	370	0.97479	0.1
MA6M	3	M	2	370	0.941176	0.4625
MA6M	4	M	2	370	0.991597	0.575
MA6M	5	M	2	370	0.991597	0.8125
MA6M	6	M	2	370	0.966387	0.925
MA7M	1	M	2	270	0.697479	0.125
MA7M	2	M	2	270	0.97479	0.8125
MA7M	3	M	2	270	0.97479	0.6125
MA8F	1	F	2	370	0.94958	0.4875
MA8F	2	F	2	370	0.848739	0.35
MA8F	3	F	2	370	0.865546	0.4625
MA8F	4	F	2	370	0.941176	0.9
MA8F	5	F	2	370	0.983193	0.9125
MA8F	6	F	2	370	0.991597	0.95
MA9F	1	F	2	270	0.756303	0.15
MA9F	2	F	2	270	0.663866	0.3125
MA9F	3	F	2	270	0.815126	0.825
MA9F	4	F	2	270	0.957983	0.9375
MA9F	5	F	2	270	0.97479	0.975
MA9F	6	F	2	270	0.941176	1
Y20	1	F	1	370	0.932773	0.8875
Y20	2	F	1	370	1	0.8625
Y20	3	F	1	370	0.991597	0.9
Y20	4	F	1	370	1	0.9875
Y20	5	F	1	370	0.991379	0.975
Y20	6	F	1	370	0.991453	0.936709
Y21	1	F	1	270	0.865546	0.2375
Y21	2	F	1	270	0.831933	0.625
Y21	3	F	1	270	0.907563	0.65
Y21	4	F	1	270	0.89916	0.65
Y21	5	F	1	270	0.991597	0.9125
Y21	6	F	1	270	1	0.95
Y22	1	F	1	370	0.470588	0.077922
Y22	2	F	1	370	0.886792	0.463768
Y22	3	F	1	370	1	0.7
Y22	4	F	1	370	0.991525	0.8
Y22	5	F	1	370	1	0.974359
Y22	6	F	1	370	1	0.666667
Y23	1	F	1	270	0.890756	0.2625
Y23	2	F	1	270	0.87395	0.291139
Y23	3	F	1	270	0.915966	0.725
Y23	4	F	1	270	0.991597	0.746835
Y23	5	F	1	270	0.966102	0.822785
Y23	6	F	1	270	0.974576	0.807692
Y24	1	F	1	370	0.940171	0.4875
Y24	2	F	1	370	0.94958	0.6875
Y24	3	F	1	370	0.957627	0.810127
Y24	4	F	1	370	1	0.8125
Y24	5	F	1	370	0.991597	0.875
Y24	6	F	1	370	1	0.975
Y25	1	M	1	270	0.831933	0.3875
Y25	2	M	1	270	0.764706	0.1875
Y25	3	M	1	270	0.92437	0.8125
Y25	4	M	1	270	0.831933	0.675
Y25	5	M	1	270	0.991597	0.8875
Y25	6	M	1	270	0.97479	0.9375
Y26	1	M	1	370	0.915966	0.3375
Y26	2	M	1	370	0.831933	0.575
Y26	3	M	1	370	0.773109	0.7625
Y26	4	M	1	370	0.94958	0.925
Y26	5	M	1	370	0.991597	0.95
Y26	6	M	1	370	1	0.925
Y27	1	M	1	270	0.403361	0.375
Y27	2	M	1	270	0.915966	0.7
Y27	3	M	1	270	0.915966	0.875
Y27	4	M	1	270	0.991597	0.975
Y27	5	M	1	270	1	1
Y27	6	M	1	270	1	1
Y28	1	M	1	370	0.613445	0.075
Y28	2	M	1	370	0.697479	0.15
Y28	3	M	1	370	0.92437	0.1875
Y28	4	M	1	370	0.991597	0.0625
Y28	5	M	1	370	1	0.475
Y28	6	M	1	370	0.991597	0.5625

## Sheet: 1h
LMM Random Effect	LMM Fixed Effects			LMM Dependent Variable
AnimalID	Session	Sex	AgeGroup	TotalReq
A12	1	M	3	0.418367
A12	2	M	3	0.679245
A12	3	M	3	0.974576
A12	4	M	3	0.846847
A12	5	M	3	0.785124
A12	6	M	3	0.96124
A13	1	M	3	0.248
A13	2	M	3	0.898305
A13	3	M	3	0.941176
A13	4	M	3	1
A13	5	M	3	1
A13	6	M	3	1
A3	1	F	3	0.611111
A3	2	F	3	0.694737
A3	3	F	3	0.73
A3	4	F	3	0.384615
A3	5	F	3	0.931034
A3	6	F	3	1
A4	1	F	3	1
A4	2	F	3	0.990476
A4	3	F	3	1
A4	4	F	3	1
A4	5	F	3	1
A4	6	F	3	1
A5	1	F	3	0.44375
A5	2	F	3	0.782051
A5	3	F	3	0.769737
A5	4	F	3	0.773585
A5	5	F	3	1
A5	6	F	3	0.774834
A6	1	F	3	0.359477
A6	2	F	3	0.348387
A6	3	F	3	0.653333
A6	4	F	3	0.381944
A6	5	F	3	0.969325
A6	6	F	3	0.819277
A7	1	F	3	0.778523
A7	2	F	3	0.452229
A7	3	F	3	0.875817
A7	4	F	3	0.887417
A7	5	F	3	0.948718
A7	6	F	3	0.865031
Y11	1	M	1	0.77686
Y11	2	M	1	0.709091
Y11	3	M	1	0.794393
Y11	4	M	1	0.72807
Y11	5	M	1	0.918033
Y16	1	M	1	0.367521
Y16	2	M	1	0.483871
Y16	3	M	1	0.950413
Y16	4	M	1	1
Y17	1	M	1	0.48
Y17	2	M	1	0.916667
Y17	3	M	1	1
Y17	4	M	1	1
Y17	5	M	1	0.991071
Y17	6	M	1	1
Y18	1	M	1	0.423913
Y18	2	M	1	0.887931
Y18	3	M	1	1
Y18	4	M	1	0.970588
Y18	5	M	1	0.896552
Y18	6	M	1	1
Y19	1	M	1	0.563492
Y19	2	M	1	0.697674
Y19	3	M	1	0.628571
Y19	4	M	1	0.849057
Y19	5	M	1	1
Y19	6	M	1	1
Y2	1	F	1	0.951456
Y2	2	F	1	0.184466
Y2	3	F	1	0.858491
Y2	4	F	1	0.678899
Y2	5	F	1	0.990476
Y3	1	F	1	0.582278
Y3	2	F	1	0.516556
Y3	3	F	1	0.583333
Y3	4	F	1	0.366197
Y3	5	F	1	0.5
Y4	1	F	1	0.979167
Y4	2	F	1	0.932692
Y4	3	F	1	0.95614
Y4	4	F	1	1
Y4	5	F	1	1
Y4	6	F	1	1
