# Supplementary material for: Spatial coding dysfunction and network instability in the aging medial entorhinal cortex
Source: Nat Commun. 2025 Oct 3;16:8770. doi: 10.1038/s41467-025-63229-0 (PMC12494969; doi:10.1038/s41467-025-63229-0)
Supplement: Supplementary file 8 — Source Data [file 41467_2025_63229_MOESM8_ESM.zip › Source Data Figure 2.xlsx]

## Sheet: 2c
Independent Variable	Dependent Variable
DataType	Dark Autocorrelation Peak Prominence	DataType = 1 if real; 0 if random iteration of spike time shuffle data. Each real and shuffle data point is a matched pair
1	0.333772
1	0.341915
1	0.204214
1	0.165393
1	0.269413
1	0.257464
1	0.244203
1	0.25962
1	0.236191
1	0.38407
1	0.273045
1	0.275161
1	0.314301
1	0.34507
1	0.159853
1	0.336537
1	0.377437
1	0.27554
1	0.239031
1	0.192114
1	0.16548
1	0.17182
1	0.191143
1	0.183953
1	0.175889
1	0.278631
1	0.351697
1	0.198034
1	0.340094
1	0.312376
1	0.305164
1	0.207996
1	0.22933
1	0.233102
1	0.210183
1	0.153192
1	0.475193
1	0.199263
1	0.177564
1	0.161409
1	0.251828
1	0.217642
1	0.30726
1	0.343895
1	0.316399
1	0.178266
1	0.267282
1	0.298854
1	0.241275
1	0.23004
1	0.25325
1	0.211926
1	0.203093
1	0.217999
1	0.497165
1	0.263094
1	0.176581
1	0.156446
1	0.310265
1	0.302802
1	0.195342
1	0.152001
1	0.202942
1	0.203865
1	0.350541
1	0.193619
1	0.17751
1	0.177309
1	0.194334
1	0.210211
1	0.289825
1	0.235219
1	0.275113
1	0.26084
1	0.212126
1	0.175776
1	0.267474
1	0.205591
1	0.210863
1	0.22573
1	0.321529
1	0.256933
1	0.37916
1	0.24729
1	0.278074
1	0.315192
1	0.258432
1	0.340676
1	0.372248
1	0.241579
1	0.253559
1	0.262591
1	0.311427
1	0.282076
1	0.23602
1	0.241057
1	0.194786
1	0.25748
1	0.259511
1	0.205884
1	0.226499
1	0.233553
1	0.302912
1	0.177384
1	0.179897
1	0.156979
1	0.181199
1	0.19791
1	0.281198
1	0.187611
1	0.172627
1	0.19651
1	0.186056
1	0.232405
1	0.273383
1	0.21592
1	0.175856
1	0.165988
1	0.257373
1	0.265436
1	0.179878
1	0.229641
1	0.244187
1	0.219472
1	0.348389
1	0.283958
1	0.210545
1	0.181334
1	0.339066
1	0.249161
1	0.335115
1	0.318702
1	0.187142
1	0.264757
1	0.168997
1	0.176871
1	0.165953
1	0.229666
1	0.400309
1	0.240019
1	0.284207
1	0.151275
1	0.193172
1	0.167754
1	0.170838
1	0.263532
1	0.257892
1	0.22851
1	0.194993
1	0.176168
1	0.330637
1	0.230827
1	0.286866
1	0.207975
1	0.253554
1	0.284489
1	0.460989
1	0.267229
1	0.238709
1	0.210942
1	0.190868
1	0.286459
1	0.285102
1	0.510472
1	0.23346
1	0.377912
1	0.197337
1	0.28381
1	0.226562
1	0.364831
1	0.255827
1	0.196786
1	0.250681
1	0.223889
1	0.235855
1	0.322699
1	0.188626
1	0.201788
1	0.294852
1	0.232327
1	0.243926
1	0.313673
1	0.344333
1	0.306169
1	0.373158
1	0.173897
1	0.23267
1	0.286437
1	0.318321
1	0.334983
1	0.276318
1	0.229919
1	0.298075
1	0.158667
1	0.177174
1	0.214503
1	0.228487
1	0.206471
1	0.209014
1	0.160451
1	0.172284
1	0.161679
1	0.185653
1	0.158893
1	0.189678
1	0.245269
1	0.337962
1	0.266218
1	0.193787
1	0.287019
1	0.351745
1	0.395876
1	0.333475
1	0.37967
1	0.308365
1	0.411023
1	0.302749
1	0.301784
1	0.303792
1	0.223093
1	0.239233
1	0.271512
1	0.341215
1	0.258284
1	0.21604
1	0.300931
1	0.224761
1	0.204702
1	0.198659
1	0.162286
1	0.164789
1	0.20739
1	0.183888
1	0.176314
1	0.154176
1	0.254706
1	0.289913
1	0.305488
1	0.462545
1	0.192846
1	0.239541
1	0.153247
1	0.162396
1	0.177649
1	0.170515
1	0.158408
1	0.194978
1	0.261996
1	0.165935
1	0.221932
1	0.225627
1	0.235704
1	0.171058
1	0.158743
1	0.226829
1	0.204314
1	0.198269
1	0.165407
1	0.162019
1	0.232763
1	0.264715
1	0.19688
1	0.266593
1	0.202366
1	0.308089
1	0.157917
1	0.171415
1	0.221811
1	0.519701
1	0.196509
1	0.168692
1	0.15866
1	0.207261
1	0.197119
1	0.21757
1	0.253987
1	0.201383
1	0.188637
1	0.20262
1	0.235535
1	0.17766
1	0.226332
1	0.21223
1	0.227135
1	0.200606
1	0.283689
1	0.197459
1	0.491261
1	0.210902
1	0.16999
1	0.239284
1	0.262923
1	0.169998
1	0.169252
1	0.179147
1	0.203613
1	0.259853
1	0.318552
1	0.194249
1	0.161584
1	0.205914
1	0.224149
1	0.197785
1	0.153329
1	0.175114
1	0.193622
1	0.173149
1	0.243091
1	0.195557
1	0.189695
1	0.172506
1	0.204247
1	0.194661
1	0.160675
1	0.152911
1	0.168065
1	0.162441
1	0.235939
1	0.158265
1	0.183469
1	0.195489
1	0.167612
1	0.155895
1	0.218754
1	0.209343
1	0.221334
1	0.179971
1	0.182979
1	0.233473
1	0.175373
1	0.151246
1	0.238342
1	0.195304
1	0.364116
1	0.213166
1	0.188596
1	0.20938
1	0.213789
1	0.212491
1	0.206466
1	0.205245
1	0.230078
1	0.16098
1	0.180791
1	0.205158
1	0.210418
1	0.209119
1	0.204286
1	0.19348
1	0.190587
1	0.21787
1	0.211256
1	0.18172
1	0.155078
1	0.206353
1	0.231614
1	0.162759
1	0.204734
1	0.202142
1	0.191385
1	0.180108
1	0.150371
1	0.178381
1	0.239056
1	0.19275
1	0.176441
1	0.160393
1	0.182548
1	0.183623
1	0.229707
1	0.240943
1	0.155671
1	0.201241
1	0.206464
1	0.224966
1	0.165382
1	0.523126
1	0.274728
1	0.240439
1	0.401159
1	0.423053
1	0.535658
1	0.208165
1	0.206462
1	0.225611
1	0.181413
1	0.193855
1	0.284821
1	0.379597
1	0.319814
1	0.201755
1	0.267409
1	0.34362
1	0.419191
1	0.185933
1	0.247493
1	0.19029
1	0.336318
1	0.233196
1	0.184834
1	0.186214
1	0.21034
1	0.195177
1	0.254801
1	0.175054
1	0.16024
1	0.29651
1	0.313335
1	0.557986
1	0.621783
1	0.614896
1	0.404912
1	0.699305
1	0.241189
1	0.233685
1	0.164273
1	0.173247
1	0.201791
1	0.176194
1	0.367615
1	0.378879
1	0.312125
1	0.567276
1	0.373333
1	0.192428
1	0.153889
1	0.20809
1	0.256571
1	0.154214
1	0.175045
1	0.193536
1	0.394939
1	0.212322
1	0.195198
1	0.208778
1	0.178324
1	0.184841
1	0.248559
1	0.17376
1	0.230702
1	0.193457
1	0.338847
1	0.215196
1	0.155031
1	0.183812
1	0.179584
1	0.177691
1	0.628752
1	0.325597
1	0.320212
1	0.245545
1	0.512156
1	0.33974
1	0.363332
1	0.370194
1	0.398975
1	0.286874
1	0.309328
1	0.489303
1	0.368728
1	0.226629
1	0.352747
1	0.247388
1	0.469978
1	0.300996
1	0.29607
1	0.362508
1	0.515181
1	0.509508
1	0.433873
1	0.616144
1	0.450524
1	0.540053
1	0.434818
1	0.557862
1	0.47586
1	0.225514
1	0.489702
1	0.351566
1	0.214334
1	0.175197
1	0.226519
1	0.193684
1	0.183825
1	0.171642
1	0.349952
1	0.422191
1	0.28776
1	0.368559
1	0.632765
1	0.403152
1	0.481189
1	0.261713
1	0.319752
1	0.261593
1	0.29365
1	0.244945
1	0.199345
1	0.193588
1	0.15763
1	0.378943
1	0.512489
1	0.226691
1	0.431388
1	0.316895
1	0.36903
1	0.248582
1	0.168039
1	0.160992
1	0.195468
1	0.167215
1	0.250977
1	0.21448
1	0.199855
1	0.193047
1	0.197519
1	0.315564
1	0.20627
1	0.16584
1	0.173044
1	0.18432
1	0.19831
1	0.223155
1	0.209892
1	0.43703
1	0.216199
1	0.232994
1	0.205746
1	0.215472
1	0.309983
1	0.256078
1	0.283767
1	0.230463
1	0.220482
1	0.301166
1	0.271172
1	0.199143
1	0.189504
1	0.171022
1	0.208805
1	0.334089
1	0.257985
1	0.243335
1	0.341677
1	0.189769
1	0.163949
1	0.201722
1	0.37425
1	0.160555
1	0.17278
1	0.336059
1	0.251602
1	0.254559
1	0.209805
1	0.194368
1	0.198776
1	0.253139
1	0.23184
1	0.237159
1	0.155493
1	0.167291
1	0.228275
1	0.27871
1	0.245453
1	0.355849
1	0.362568
1	0.297557
1	0.462032
1	0.36909
1	0.171198
1	0.319082
1	0.444926
1	0.282583
1	0.351949
1	0.648305
1	0.210918
1	0.227041
1	0.401557
1	0.387725
1	0.263423
1	0.375104
1	0.339537
1	0.201257
1	0.215753
1	0.213624
1	0.163572
1	0.154348
1	0.28671
1	0.340902
1	0.416382
1	0.449463
1	0.157042
1	0.324052
1	0.26891
1	0.406338
1	0.20604
1	0.209669
1	0.170249
1	0.231276
1	0.199148
1	0.299162
1	0.308199
1	0.410775
1	0.653166
1	0.170985
1	0.173584
1	0.263553
1	0.309518
1	0.249486
1	0.214474
1	0.194593
1	0.221045
1	0.167905
1	0.270633
1	0.158938
1	0.249313
1	0.219877
1	0.210122
1	0.207501
1	0.274224
1	0.251059
1	0.229493
1	0.277324
1	0.196774
1	0.199084
1	0.187341
1	0.212039
1	0.257276
1	0.174867
1	0.234199
1	0.29529
1	0.607638
1	0.338747
1	0.298108
1	0.216484
1	0.16404
1	0.265245
1	0.18746
1	0.239879
1	0.339645
1	0.1892
1	0.184643
1	0.176246
1	0.159911
1	0.197939
1	0.282983
1	0.206375
1	0.272197
1	0.197084
1	0.158939
1	0.224747
1	0.191108
1	0.334211
1	0.337938
1	0.243361
1	0.227623
1	0.228659
1	0.185389
1	0.252141
1	0.329672
1	0.219063
1	0.21773
1	0.233176
1	0.1583
1	0.182506
1	0.341858
1	0.235419
1	0.174747
1	0.290484
1	0.207767
1	0.239196
1	0.183329
1	0.211574
1	0.178718
1	0.25475
1	0.241035
1	0.194018
1	0.272164
1	0.173074
1	0.229065
1	0.218382
1	0.243855
1	0.167397
1	0.236858
1	0.208675
1	0.252613
1	0.200131
1	0.18193
1	0.184183
1	0.293455
1	0.162091
1	0.216818
1	0.344418
1	0.366582
1	0.312601
1	0.29706
1	0.220722
1	0.419633
1	0.199483
1	0.170314
1	0.186237
1	0.318911
1	0.217166
1	0.172507
1	0.205606
1	0.190387
1	0.178421
1	0.278569
1	0.243411
1	0.176905
1	0.226669
1	0.232188
1	0.253873
1	0.228168
1	0.199638
1	0.197296
1	0.170468
1	0.212669
1	0.248817
1	0.179564
1	0.182406
1	0.202192
1	0.296077
1	0.243492
1	0.17987
1	0.245123
1	0.211911
1	0.188855
1	0.211274
1	0.175628
1	0.181688
1	0.215717
1	0.250711
1	0.207802
1	0.293318
1	0.219036
1	0.29878
1	0.200401
1	0.206252
1	0.348524
1	0.206138
1	0.236608
1	0.159743
1	0.236099
1	0.233111
1	0.228341
1	0.204873
1	0.157213
1	0.191541
1	0.161114
1	0.201987
1	0.226625
1	0.171649
1	0.246356
1	0.15654
1	0.193158
1	0.185427
1	0.17157
1	0.265845
1	0.171338
1	0.161682
1	0.215544
1	0.165927
1	0.308407
1	0.183153
1	0.210111
1	0.250048
1	0.205415
1	0.233923
1	0.189579
1	0.175757
1	0.175493
1	0.171605
1	0.179021
1	0.175571
1	0.262765
1	0.213972
1	0.198562
1	0.157864
1	0.196368
1	0.204891
1	0.228595
1	0.18222
1	0.29301
1	0.253174
1	0.26934
1	0.234165
1	0.158351
1	0.254656
1	0.17792
1	0.291362
1	0.203648
1	0.182063
1	0.190921
1	0.206417
1	0.188084
1	0.219991
1	0.221799
1	0.165781
1	0.21622
1	0.180512
1	0.207434
1	0.168414
1	0.151982
1	0.161682
1	0.177229
1	0.17257
1	0.184439
1	0.233886
1	0.227163
1	0.335779
1	0.230413
1	0.177069
1	0.162294
1	0.222
1	0.156719
1	0.17801
1	0.155513
1	0.205873
1	0.239153
1	0.153948
1	0.209915
1	0.205086
1	0.187192
1	0.207389
1	0.181866
1	0.202827
1	0.167432
1	0.209976
1	0.274966
1	0.183599
1	0.206503
1	0.264484
1	0.222903
1	0.234704
1	0.208217
1	0.192973
1	0.257059
1	0.165629
1	0.1874
1	0.192034
1	0.164739
1	0.188826
1	0.252618
1	0.268323
1	0.282079
1	0.342132
1	0.186981
1	0.27374
1	0.231065
1	0.17486
1	0.198782
1	0.213283
1	0.198054
1	0.17744
1	0.214655
1	0.158807
1	0.241347
1	0.152789
1	0.181345
1	0.207942
1	0.220406
1	0.206788
1	0.213469
1	0.192289
1	0.255192
1	0.238065
1	0.20811
1	0.222319
1	0.205343
1	0.206171
1	0.176536
1	0.186086
1	0.169858
1	0.228551
1	0.180919
1	0.183099
1	0.219253
1	0.250661
1	0.19876
1	0.218532
1	0.169302
1	0.381669
1	0.345206
1	0.363866
1	0.241126
1	0.206754
1	0.284635
1	0.168957
1	0.23813
1	0.218647
1	0.30451
1	0.206657
1	0.279022
1	0.292039
1	0.35576
1	0.204446
1	0.291103
1	0.45032
1	0.292779
1	0.214126
1	0.21104
1	0.321037
1	0.206576
1	0.298717
1	0.164275
1	0.190945
1	0.319508
1	0.182607
1	0.215418
1	0.347606
1	0.313641
1	0.246207
1	0.189043
1	0.285213
1	0.27586
1	0.239264
1	0.20386
1	0.438051
1	0.226217
1	0.240654
1	0.318623
1	0.151966
1	0.230132
1	0.278752
1	0.301519
1	0.298894
1	0.357424
1	0.151196
1	0.303773
1	0.2276
1	0.172822
1	0.157962
1	0.257
1	0.229279
1	0.231233
1	0.190971
1	0.181951
1	0.155841
1	0.227561
1	0.184001
1	0.166758
1	0.212187
1	0.228178
1	0.404545
1	0.200719
1	0.159601
1	0.201921
1	0.181741
1	0.162186
1	0.170855
1	0.224869
1	0.173704
1	0.191233
1	0.166692
1	0.218488
1	0.157034
1	0.157486
1	0.195675
1	0.222648
1	0.169315
1	0.319772
1	0.178297
1	0.177905
1	0.182515
1	0.200408
1	0.210107
1	0.213494
1	0.181153
1	0.183198
1	0.160161
1	0.190937
1	0.178328
1	0.169788
1	0.175223
1	0.289255
1	0.176284
1	0.200436
1	0.168621
1	0.158793
1	0.160813
1	0.182698
1	0.174491
1	0.307019
1	0.201319
1	0.156484
1	0.182453
1	0.229739
1	0.169275
1	0.203988
1	0.239496
1	0.160101
1	0.197856
1	0.177167
1	0.22288
1	0.17128
1	0.155072
1	0.197551
1	0.172115
1	0.176853
1	0.154695
1	0.191053
1	0.173935
1	0.151295
1	0.227661
1	0.262514
1	0.160876
1	0.378862
1	0.317711
1	0.243685
1	0.21392
1	0.231002
1	0.191436
1	0.163531
1	0.188049
1	0.2511
1	0.305105
1	0.490637
1	0.155624
1	0.24887
1	0.263527
1	0.271081
1	0.179197
1	0.337643
1	0.205197
1	0.298192
1	0.180561
1	0.177531
1	0.208179
1	0.1532
1	0.190306
1	0.15678
1	0.186457
1	0.190783
1	0.182864
1	0.250036
1	0.2795
1	0.325533
1	0.207741
1	0.259258
1	0.244598
1	0.303053
1	0.200471
1	0.251699
1	0.183547
1	0.173202
1	0.173893
1	0.280302
1	0.225573
1	0.343007
1	0.16684
1	0.152721
1	0.297798
1	0.202491
1	0.251738
1	0.186908
1	0.15809
1	0.230078
1	0.173566
1	0.177078
1	0.196749
1	0.31045
1	0.189706
1	0.31826
1	0.457235
1	0.432673
1	0.329996
1	0.243541
1	0.220488
1	0.354396
1	0.21308
1	0.246456
1	0.192786
1	0.210132
1	0.174236
1	0.168323
1	0.200091
1	0.19051
1	0.16963
1	0.251003
1	0.504988
1	0.244481
1	0.358647
1	0.41025
1	0.198821
1	0.185269
1	0.176155
1	0.165193
1	0.207163
1	0.295753
1	0.259647
1	0.19097
1	0.304045
1	0.554953
1	0.494389
1	0.359776
1	0.177447
1	0.270971
1	0.383888
1	0.334943
1	0.59453
1	0.256225
1	0.169836
1	0.352038
1	0.466798
1	0.219453
1	0.479449
1	0.220227
1	0.320437
1	0.416789
1	0.306684
1	0.193838
1	0.340651
1	0.308366
1	0.298557
1	0.227855
1	0.217359
1	0.267107
1	0.159569
1	0.187384
1	0.199842
1	0.188395
1	0.152312
1	0.322738
1	0.503445
1	0.409647
1	0.68865
1	0.271419
1	0.449909
1	0.36883
1	0.228465
1	0.391619
1	0.422145
1	0.224806
1	0.515832
1	0.462251
1	0.44489
1	0.212061
1	0.178903
1	0.267845
1	0.165722
1	0.218883
1	0.19078
1	0.570097
1	0.212151
1	0.162855
1	0.17284
1	0.155033
1	0.167075
1	0.174186
1	0.183284
1	0.243445
1	0.154249
1	0.174206
1	0.238835
1	0.170707
1	0.184811
1	0.16266
1	0.184786
1	0.178715
1	0.185225
1	0.206449
1	0.22594
1	0.171192
1	0.188233
1	0.173402
1	0.18782
1	0.174335
1	0.155469
1	0.175851
1	0.193767
1	0.27929
1	0.17247
1	0.203142
1	0.19328
1	0.205745
1	0.185137
1	0.302078
1	0.203045
1	0.220464
1	0.21166
1	0.267852
1	0.318838
1	0.352336
1	0.266435
1	0.170628
1	0.290055
1	0.270565
1	0.274213
1	0.24261
1	0.351756
1	0.18413
1	0.240295
1	0.224885
1	0.215355
1	0.272429
1	0.259005
1	0.257192
1	0.288453
1	0.177651
1	0.235491
1	0.164161
1	0.2295
1	0.218861
1	0.184128
1	0.209463
1	0.188871
1	0.156415
1	0.252847
1	0.193965
1	0.232554
1	0.169505
1	0.253442
1	0.293706
1	0.301224
1	0.260465
1	0.224011
1	0.256502
1	0.185006
1	0.25777
1	0.29434
1	0.327649
1	0.302118
1	0.237135
1	0.266436
1	0.191284
1	0.359565
1	0.22751
1	0.170323
1	0.195262
1	0.182341
1	0.178732
1	0.219523
1	0.280124
1	0.25899
1	0.275455
1	0.212125
1	0.211672
1	0.156072
1	0.240674
1	0.181718
1	0.233517
1	0.152236
1	0.16542
1	0.19591
1	0.165138
1	0.188408
1	0.198225
1	0.172482
1	0.185544
1	0.165234
1	0.184822
1	0.183909
1	0.183572
1	0.188115
1	0.177041
1	0.156685
1	0.168453
1	0.190361
1	0.175606
1	0.211426
1	0.215675
1	0.156979
1	0.18587
1	0.193485
1	0.215128
1	0.187815
1	0.251615
1	0.164433
1	0.152674
1	0.160267
1	0.159805
1	0.169021
1	0.198333
1	0.222667
1	0.158064
1	0.183695
1	0.153228
1	0.227661
1	0.22762
1	0.155643
1	0.180329
1	0.176637
1	0.157678
1	0.235714
1	0.157012
1	0.382121
1	0.181676
1	0.194636
1	0.170141
1	0.308094
1	0.170579
1	0.242765
1	0.211673
1	0.389286
1	0.358421
1	0.358812
1	0.440122
1	0.23263
1	0.461577
1	0.499984
1	0.172856
1	0.235098
1	0.241946
1	0.28119
1	0.239669
1	0.270404
1	0.317265
1	0.392612
1	0.255846
1	0.188207
1	0.150146
1	0.188142
1	0.208375
1	0.394472
1	0.215217
1	0.223867
1	0.167548
1	0.162484
1	0.199462
1	0.196588
1	0.200889
1	0.242896
1	0.242446
1	0.197548
1	0.261947
1	0.224738
1	0.178997
1	0.230569
1	0.282772
1	0.183607
1	0.195097
1	0.168018
1	0.196356
1	0.185333
1	0.178012
1	0.206798
1	0.181977
1	0.292047
1	0.188283
1	0.228855
1	0.306071
1	0.238724
1	0.152558
1	0.196017
1	0.221117
1	0.235124
1	0.238144
1	0.207328
1	0.229908
1	0.164818
1	0.168627
1	0.183488
1	0.204796
1	0.174906
1	0.263394
1	0.174725
1	0.167188
1	0.242265
1	0.252915
1	0.266148
1	0.305344
1	0.277297
1	0.223814
1	0.228411
1	0.260064
1	0.20687
1	0.218604
1	0.162822
1	0.246457
1	0.276426
1	0.151954
1	0.204176
1	0.254809
1	0.193469
1	0.250104
1	0.167334
1	0.212695
1	0.291237
1	0.186439
1	0.20782
1	0.227677
1	0.206618
1	0.286516
1	0.24418
1	0.276077
1	0.317746
1	0.348632
1	0.18568
1	0.185399
1	0.179562
1	0.243714
1	0.243526
1	0.251401
1	0.293094
1	0.224723
1	0.224546
1	0.178782
1	0.167116
1	0.25274
1	0.203635
1	0.165629
1	0.17645
1	0.221072
1	0.184998
1	0.285501
1	0.209405
1	0.198716
1	0.236625
1	0.223158
1	0.231718
1	0.178884
1	0.229737
1	0.355265
1	0.200024
1	0.179225
1	0.221258
1	0.316134
1	0.27662
1	0.193089
1	0.233829
1	0.192955
1	0.179163
1	0.183358
1	0.164307
1	0.234426
1	0.194959
1	0.195018
1	0.293927
1	0.278547
1	0.238491
1	0.17254
1	0.252825
1	0.189288
1	0.345194
1	0.150556
1	0.198907
1	0.331465
1	0.244075
1	0.209299
1	0.526318
1	0.201214
1	0.236481
1	0.276112
1	0.248886
1	0.18486
1	0.231735
1	0.264873
1	0.219415
1	0.334543
1	0.175498
1	0.209948
1	0.717016
1	0.257087
1	0.184187
1	0.16864
1	0.256557
1	0.171898
1	0.235106
1	0.212222
1	0.225299
1	0.225309
1	0.229606
1	0.195725
1	0.159943
1	0.21964
1	0.160135
1	0.271675
1	0.1984
1	0.224229
1	0.386188
1	0.236052
1	0.180473
1	0.159735
1	0.323287
1	0.216232
1	0.27403
1	0.185932
1	0.280665
1	0.155825
1	0.222706
1	0.170822
1	0.210299
1	0.180177
1	0.282311
1	0.211113
1	0.258238
1	0.183979
1	0.239508
1	0.168113
1	0.166711
1	0.186871
1	0.319558
1	0.297071
1	0.382374
1	0.226457
1	0.30896
1	0.203828
1	0.17489
1	0.219218
1	0.20099
1	0.283222
1	0.281656
1	0.215871
1	0.403129
1	0.499778
1	0.662897
1	0.322015
1	0.584083
1	0.541505
1	0.180532
1	0.157041
1	0.215414
1	0.164845
1	0.158276
1	0.179829
1	0.194825
1	0.175318
1	0.212178
1	0.216307
1	0.319356
1	0.161518
1	0.26855
1	0.238896
1	0.38131
1	0.2317
1	0.1777
1	0.186264
1	0.235142
1	0.206448
1	0.187695
1	0.191272
1	0.183213
1	0.194801
1	0.2062
1	0.245964
1	0.252715
1	0.268008
1	0.348749
1	0.169901
1	0.213304
1	0.192529
1	0.167991
1	0.204512
1	0.183164
1	0.214992
1	0.175381
1	0.159845
1	0.171078
1	0.21961
1	0.233779
1	0.173024
1	0.164795
1	0.171376
1	0.218058
1	0.187861
1	0.222111
1	0.185445
1	0.165277
1	0.190775
1	0.187574
1	0.211432
1	0.181174
1	0.211981
1	0.17594
1	0.169426
1	0.20128
1	0.203162
1	0.19921
1	0.156399
1	0.157796
1	0.188884
1	0.176297
1	0.195655
1	0.186198
1	0.178347
1	0.260485
1	0.200342
1	0.190566
1	0.197131
1	0.203351
1	0.238777
1	0.195582
1	0.207193
1	0.161478
1	0.223473
1	0.216401
1	0.170239
1	0.196587
1	0.150347
1	0.250427
1	0.155074
1	0.193876
1	0.206505
1	0.188292
1	0.193811
1	0.157122
1	0.165733
1	0.207678
1	0.263114
1	0.205122
1	0.150091
1	0.216859
1	0.300985
1	0.240075
1	0.282174
1	0.157087
1	0.301491
1	0.185448
1	0.241966
1	0.258022
1	0.319021
1	0.21052
1	0.210768
1	0.204825
1	0.21552
1	0.249975
1	0.304954
1	0.188241
1	0.259117
1	0.174236
1	0.31442
1	0.206736
1	0.282493
1	0.24965
1	0.203866
1	0.253591
1	0.152022
1	0.206756
1	0.224347
1	0.30079
1	0.24675
1	0.231315
1	0.153419
1	0.273953
1	0.297787
1	0.258758
1	0.236688
1	0.18876
1	0.19116
1	0.275216
1	0.232439
1	0.199545
1	0.238498
1	0.207757
1	0.194916
1	0.208789
1	0.205167
1	0.253437
1	0.274334
1	0.184824
1	0.288227
1	0.258538
1	0.201194
1	0.221805
1	0.155638
1	0.183591
1	0.259811
1	0.240758
1	0.1881
1	0.208812
1	0.198585
1	0.2208
1	0.174809
1	0.176717
1	0.23597
1	0.315948
1	0.258432
1	0.168383
1	0.200664
1	0.250458
1	0.244064
1	0.196293
1	0.20103
1	0.242395
1	0.275678
1	0.209638
1	0.175862
1	0.232306
1	0.183307
1	0.21996
1	0.196326
1	0.198061
1	0.18657
1	0.18576
1	0.170985
1	0.182947
1	0.158062
1	0.240572
1	0.201435
1	0.189947
1	0.16546
1	0.199914
1	0.38763
1	0.238596
1	0.399083
1	0.281187
1	0.204684
1	0.272923
1	0.263548
1	0.251282
1	0.271808
1	0.184196
1	0.197591
1	0.262323
1	0.233701
1	0.237611
1	0.196667
1	0.311167
1	0.301837
1	0.220158
1	0.236823
1	0.176084
1	0.167651
1	0.173838
1	0.176213
1	0.200976
1	0.192552
1	0.179719
1	0.159493
1	0.234027
1	0.268457
1	0.331939
1	0.204297
1	0.165744
1	0.205128
1	0.158435
1	0.205743
1	0.154825
1	0.228595
1	0.223326
1	0.327901
1	0.279791
1	0.500023
1	0.440838
1	0.356643
1	0.580528
1	0.381961
1	0.213326
1	0.272267
1	0.47707
1	0.261751
1	0.474363
1	0.269939
1	0.211617
1	0.28044
1	0.530744
1	0.169156
1	0.193896
1	0.33133
1	0.486177
1	0.354989
1	0.338687
1	0.349059
1	0.337285
1	0.401299
1	0.241962
1	0.226877
1	0.254632
1	0.387196
1	0.28187
1	0.3263
1	0.220501
1	0.19467
1	0.233493
1	0.270777
1	0.217011
1	0.294238
1	0.175537
1	0.212593
1	0.249867
1	0.266235
1	0.412699
1	0.177878
1	0.153381
1	0.231302
1	0.187038
1	0.187815
1	0.216464
1	0.206637
1	0.158889
1	0.221658
1	0.191093
1	0.252459
1	0.157551
1	0.176158
1	0.191377
1	0.185712
1	0.168971
1	0.341899
1	0.187483
1	0.163075
1	0.31343
1	0.349142
1	0.376304
1	0.235595
1	0.255538
1	0.251326
1	0.248068
1	0.471905
1	0.497671
1	0.497416
1	0.48631
1	0.2628
1	0.296616
1	0.415031
1	0.301566
1	0.219669
1	0.300177
1	0.282324
1	0.257883
1	0.262054
1	0.475067
1	0.164066
1	0.308684
1	0.248257
1	0.174256
1	0.229416
1	0.24578
1	0.156003
1	0.451486
1	0.211119
1	0.467471
1	0.262616
1	0.34547
1	0.267387
1	0.244769
1	0.184328
1	0.154173
1	0.521491
1	0.510962
1	0.333826
1	0.177754
1	0.159952
1	0.151107
1	0.218709
1	0.150006
1	0.184302
1	0.189161
1	0.170472
1	0.244948
1	0.159335
1	0.211197
1	0.18127
1	0.240559
1	0.259388
1	0.170106
1	0.164933
1	0.260821
1	0.205917
1	0.202826
1	0.366721
1	0.420739
1	0.466809
1	0.23592
1	0.236285
1	0.207031
1	0.441098
1	0.466377
1	0.524022
1	0.462372
1	0.197284
1	0.251166
1	0.482197
1	0.359036
1	0.744303
1	0.175826
1	0.23212
1	0.162839
1	0.185394
1	0.17937
1	0.187831
1	0.169627
1	0.160283
1	0.154146
1	0.183766
1	0.16008
1	0.28984
1	0.210401
1	0.295619
1	0.573474
1	0.267598
1	0.349695
1	0.376628
1	0.207663
1	0.717188
1	0.185245
1	0.186819
1	0.22182
1	0.217165
1	0.528163
1	0.198804
1	0.213622
1	0.273482
1	0.196169
1	0.17489
1	0.319729
1	0.350009
1	0.234501
1	0.286334
1	0.226749
1	0.218595
1	0.167403
1	0.275861
1	0.404311
1	0.273051
1	0.177204
1	0.263075
1	0.233022
1	0.374276
1	0.174551
1	0.378737
1	0.172312
1	0.192154
1	0.303153
1	0.28162
1	0.338308
1	0.305407
1	0.236722
1	0.188116
1	0.438763
1	0.349603
1	0.536578
1	0.219426
1	0.15025
1	0.231588
1	0.188793
1	0.288487
1	0.203885
1	0.193321
1	0.166631
1	0.153072
1	0.196492
1	0.163489
1	0.160539
1	0.217212
1	0.223337
1	0.208348
1	0.258775
1	0.35876
1	0.283375
1	0.252896
1	0.244938
1	0.2021
1	0.227226
1	0.281785
1	0.396751
1	0.267318
1	0.324284
1	0.34829
1	0.381576
1	0.195587
1	0.181337
1	0.167113
1	0.183242
1	0.168398
1	0.216696
1	0.17031
1	0.29399
1	0.154618
1	0.177904
1	0.397242
1	0.21101
1	0.226794
1	0.22817
1	0.306289
1	0.295519
1	0.268751
1	0.262397
1	0.303241
1	0.214161
1	0.260757
1	0.284303
1	0.157035
1	0.266613
1	0.281898
1	0.29739
1	0.206515
1	0.239833
1	0.183529
1	0.172295
1	0.216824
1	0.180078
1	0.174291
1	0.229048
1	0.180587
1	0.209097
1	0.166457
1	0.168319
1	0.157613
1	0.414241
1	0.275171
1	0.179638
1	0.218101
1	0.168117
1	0.151405
1	0.249648
1	0.19574
[truncated: 11,018 more rows]

## Sheet: 2d
Dot Color	Independent Variable	Dependent Variable
AnimalID	AgeGroup	%GridCells
A14	3	3.7037
A14	3	13.6187
A14	3	18.2796
A15	3	7.27273
A15	3	30.2817
A15	3	29.6667
A15	3	26.3918
A15	3	11.3497
A15	3	14.0351
A16	3	7.30769
A16	3	30.7692
A16	3	0
A16	3	6.70391
A17	3	0.546448
A17	3	5.55556
A17	3	17.7778
A17	3	25.7669
A17	3	8.57909
A17	3	29.3478
A18	3	20
A18	3	12.2677
A18	3	13.4387
A18	3	6.77966
A18	3	20.7048
A18	3	0
A19	3	5.68562
A19	3	6.54762
A19	3	11.1111
A19	3	20.4545
A19	3	18.1347
A19	3	26.3415
A20	3	2.72727
A20	3	11.5942
A20	3	17.4684
A20	3	12.5
A20	3	9.01639
A20	3	4.56853
A22	3	32.4022
A22	3	22.0056
A22	3	26.3158
A22	3	5.74713
A22	3	15.5779
A22	3	5.5814
A23	3	9.7561
A23	3	9.375
A23	3	9.35484
A23	3	6.25
A23	3	17.3077
A23	3	21.9298
A24	3	14.1379
A24	3	25.058
A24	3	18.429
A24	3	28.821
A24	3	29.6089
A24	3	23.5294
MA10F	2	12.1908
MA10F	2	13.8298
MA10F	2	11.7647
MA10F	2	8.01688
MA10F	2	10.4294
MA10F	2	8.74439
MA1F	2	30.2752
MA1F	2	25.8537
MA1F	2	14.3284
MA1F	2	11.8421
MA1F	2	25.7246
MA1F	2	19.726
MA2F	2	17.4721
MA2F	2	12.0253
MA2F	2	11.7925
MA2F	2	14.4981
MA2F	2	16.1702
MA2F	2	13.7457
MA3M	2	6.18557
MA3M	2	8.48485
MA3M	2	9.83607
MA3M	2	7.30337
MA3M	2	9.52381
MA3M	2	16.3158
MA4M	2	9.79592
MA4M	2	21.9697
MA4M	2	10.9589
MA4M	2	18.8406
MA4M	2	10.5572
MA4M	2	8.33333
MA5M	2	18.0124
MA5M	2	11.9923
MA5M	2	14.5756
MA5M	2	17.0732
MA5M	2	11.9792
MA5M	2	13.75
MA6M	2	6.81115
MA6M	2	6.25
MA6M	2	18.8791
MA6M	2	5.83333
MA6M	2	14.9254
MA6M	2	24.0741
MA7M	2	13.7168
MA7M	2	11.9403
MA7M	2	9.31373
MA7M	2	5.46875
MA8F	2	15.7025
MA8F	2	18.1818
MA8F	2	26.4901
MA8F	2	14.4509
MA8F	2	4.36681
MA8F	2	8.63309
MA9F	2	11.359
MA9F	2	12.543
MA9F	2	23.0174
MA9F	2	0
MA9F	2	9.02256
MA9F	2	11.1111
Y20	1	5.9322
Y20	1	21.3333
Y20	1	7.02703
Y20	1	32.0755
Y20	1	36.5385
Y20	1	26.0736
Y21	1	25
Y21	1	15.873
Y21	1	15.0769
Y21	1	14.218
Y21	1	10.1942
Y21	1	2.7027
Y22	1	25.8359
Y22	1	28.9109
Y22	1	16.4384
Y22	1	13.4831
Y22	1	18.018
Y22	1	27.907
Y23	1	10.1333
Y23	1	5.52764
Y23	1	10.2041
Y23	1	21.4876
Y23	1	22.2826
Y23	1	17.4927
Y24	1	26.5306
Y24	1	5.58882
Y24	1	23.601
Y24	1	20.4793
Y24	1	26.1905
Y24	1	24.8227
Y25	1	0
Y25	1	24.1477
Y25	1	8.78788
Y25	1	12.8814
Y25	1	14.497
Y25	1	6.16438
Y26	1	14.2259
Y26	1	15.5488
Y26	1	13.1429
Y26	1	10
Y26	1	9.82659
Y26	1	3.8835
Y27	1	26.5
Y27	1	20.8556
Y27	1	18.3432
Y27	1	12.1795
Y27	1	23.5294
Y27	1	23.8095
Y28	1	2.96296
Y28	1	11.1413
Y28	1	11.0092
Y28	1	8.69565
Y28	1	8.3682
Y28	1	15.5875

## Sheet: 2f
LMM Random Effect	LMM Nested Random Effect	LMM Fixed Effects				LMM Dependent Variable (Left)	LMM Dependent Variable (Right)
AnimalID	Cell_ID	Session	Sex	AgeGroup	Cohort	StabilityBlock	StabilityAlt
A14	0	1	F	3	C	0.199129	-0.00452
A14	1	1	F	3	C	0.155381	0.009597
A14	2	1	F	3	C	0.089637	-0.01227
A14	3	1	F	3	C	0.099386	0.035182
A14	4	1	F	3	C	0.03625	-0.01058
A14	5	1	F	3	C	0.089866	0.00515
A14	6	1	F	3	C	0.0907	-0.00344
A14	7	1	F	3	C	0.047411	-0.00015
A14	8	2	F	3	C	0.049706	-0.02808
A14	9	2	F	3	C	0.030166	0.006783
A14	10	2	F	3	C	0.040978	-0.00099
A14	11	2	F	3	C	0.078798	0.00624
A14	12	2	F	3	C	0.032138	-0.031
A14	13	2	F	3	C	0.026672	-0.02306
A14	14	2	F	3	C	0.044626	0.001487
A14	15	2	F	3	C	0.061926	0.008115
A14	16	2	F	3	C	0.021862	0.008026
A14	17	2	F	3	C	0.057687	-0.01439
A14	18	2	F	3	C	0.032247	0.007422
A14	19	2	F	3	C	0.033415	-0.00138
A14	20	2	F	3	C	0.035153	0.017181
A14	21	2	F	3	C	0.054571	0.034691
A14	22	2	F	3	C	0.012433	0.042196
A14	23	2	F	3	C	0.037073	0.018557
A14	24	2	F	3	C	0.031504	0.029343
A14	25	2	F	3	C	0.01839	0.021423
A14	26	2	F	3	C	0.013166	-0.00242
A14	27	2	F	3	C	0.01961	-0.01403
A14	28	2	F	3	C	0.00659	0.016791
A14	29	2	F	3	C	0.063373	-0.00343
A14	30	2	F	3	C	0.008903	-0.02888
A14	31	2	F	3	C	0.044395	0.006975
A14	32	2	F	3	C	0.04216	0.007497
A14	33	2	F	3	C	0.066818	0.016856
A14	34	2	F	3	C	0.0799	0.069873
A14	35	2	F	3	C	0.186715	0.082588
A14	36	2	F	3	C	0.028215	-0.00036
A14	37	2	F	3	C	0.049179	-0.01163
A14	38	2	F	3	C	-0.00606	-0.00607
A14	39	2	F	3	C	0.045222	0.02527
A14	40	2	F	3	C	0.014057	-0.00295
A14	41	2	F	3	C	0.015907	0.006616
A14	42	2	F	3	C	0.028995	0.040404
A14	43	3	F	3	C	0.071474	0.001769
A14	44	3	F	3	C	0.080392	-0.00488
A14	45	3	F	3	C	0.013788	0.001452
A14	46	3	F	3	C	0.023745	-0.00489
A14	47	3	F	3	C	0.052773	-0.00909
A14	48	3	F	3	C	0.051875	-0.00645
A14	49	3	F	3	C	0.035583	0.003046
A14	50	3	F	3	C	0.071604	0.029582
A14	51	3	F	3	C	0.074304	0.002868
A14	52	3	F	3	C	0.068412	0.001747
A14	53	3	F	3	C	0.038337	0.026588
A14	54	3	F	3	C	0.056637	0.027475
A14	55	3	F	3	C	0.075113	0.025258
A14	56	3	F	3	C	0.214795	0.085221
A14	57	3	F	3	C	0.043954	0.012233
A14	58	3	F	3	C	0.08562	0.002142
A14	59	3	F	3	C	0.058088	-0.00073
A15	60	1	F	3	C	0.233482	0.125511
A15	61	1	F	3	C	0.238747	0.109648
A15	62	1	F	3	C	0.35803	0.070211
A15	63	1	F	3	C	0.299293	0.120548
A15	64	2	F	3	C	0.401113	0.124066
A15	65	2	F	3	C	0.418831	0.122837
A15	66	2	F	3	C	0.276153	0.034558
A15	67	2	F	3	C	0.04775	0.00941
A15	68	2	F	3	C	0.280888	0.088788
A15	69	2	F	3	C	0.478884	0.077159
A15	70	2	F	3	C	0.162013	0.2084
A15	71	2	F	3	C	0.462711	0.158477
A15	72	2	F	3	C	0.431426	0.071769
A15	73	2	F	3	C	0.27692	0.050573
A15	74	2	F	3	C	0.403543	0.08763
A15	75	2	F	3	C	0.243604	0.08476
A15	76	2	F	3	C	0.412116	0.105805
A15	77	2	F	3	C	0.36527	0.260799
A15	78	2	F	3	C	0.481989	0.097528
A15	79	2	F	3	C	0.469786	0.120299
A15	80	2	F	3	C	0.425233	0.101389
A15	81	2	F	3	C	0.491853	0.08731
A15	82	2	F	3	C	0.360053	0.072048
A15	83	2	F	3	C	0.215131	0.106243
A15	84	2	F	3	C	0.441882	0.102957
A15	85	2	F	3	C	0.395016	0.110954
A15	86	2	F	3	C	0.372842	0.068973
A15	87	2	F	3	C	0.328304	0.095262
A15	88	2	F	3	C	0.392164	0.09796
A15	89	2	F	3	C	0.337019	0.133782
A15	90	2	F	3	C	0.406145	0.008705
A15	91	2	F	3	C	0.420394	0.126666
A15	92	2	F	3	C	0.445628	0.113744
A15	93	2	F	3	C	0.33822	0.073688
A15	94	2	F	3	C	0.41934	0.10166
A15	95	2	F	3	C	0.147487	0.059017
A15	96	2	F	3	C	0.484437	0.112164
A15	97	2	F	3	C	0.305366	0.120491
A15	98	2	F	3	C	0.352044	0.104503
A15	99	2	F	3	C	0.354301	0.089604
A15	100	2	F	3	C	0.413084	0.16933
A15	101	2	F	3	C	0.280575	-0.00071
A15	102	2	F	3	C	0.303322	0.097484
A15	103	2	F	3	C	0.030347	0.026727
A15	104	2	F	3	C	0.07008	0.014808
A15	105	2	F	3	C	0.232152	0.069804
A15	106	2	F	3	C	0.481471	0.428589
A15	107	2	F	3	C	0.164214	0.087903
A15	108	2	F	3	C	0.525989	0.252138
A15	109	2	F	3	C	0.231079	0.219011
A15	110	2	F	3	C	0.144447	0.123575
A15	111	2	F	3	C	0.475849	0.316004
A15	112	2	F	3	C	0.098161	0.071586
A15	113	2	F	3	C	0.183419	0.106923
A15	114	2	F	3	C	0.186977	0.197653
A15	115	2	F	3	C	0.092294	0.082148
A15	116	2	F	3	C	0.126143	0.050952
A15	117	2	F	3	C	0.159898	0.10152
A15	118	2	F	3	C	0.413355	0.060768
A15	119	2	F	3	C	0.275436	0.035472
A15	120	2	F	3	C	0.431432	0.04987
A15	121	2	F	3	C	0.385154	0.120847
A15	122	2	F	3	C	0.346386	0.147741
A15	123	2	F	3	C	0.164907	0.079479
A15	124	2	F	3	C	0.405258	0.133043
A15	125	2	F	3	C	0.393612	0.035672
A15	126	2	F	3	C	0.467764	0.074137
A15	127	2	F	3	C	0.264693	0.057933
A15	128	2	F	3	C	0.311052	0.074124
A15	129	2	F	3	C	0.114737	0.06611
A15	130	2	F	3	C	0.124312	0.082206
A15	131	2	F	3	C	0.390757	0.10594
A15	132	2	F	3	C	0.296577	0.252634
A15	133	2	F	3	C	0.454104	0.287023
A15	134	2	F	3	C	0.247475	0.202132
A15	135	2	F	3	C	0.033248	0.037532
A15	136	2	F	3	C	0.090449	0.043104
A15	137	2	F	3	C	0.196053	0.113493
A15	138	2	F	3	C	0.409685	0.121239
A15	139	2	F	3	C	0.411282	0.081054
A15	140	2	F	3	C	0.336658	0.076972
A15	141	2	F	3	C	0.13655	0.065846
A15	142	2	F	3	C	0.283374	0.081711
A15	143	2	F	3	C	0.251583	0.10691
A15	144	2	F	3	C	0.193428	0.077395
A15	145	2	F	3	C	0.360256	0.011643
A15	146	2	F	3	C	0.404526	0.087913
A15	147	2	F	3	C	0.420085	0.08628
A15	148	2	F	3	C	0.41548	0.110819
A15	149	2	F	3	C	0.710713	0.358342
A15	150	3	F	3	C	0.307166	0.090912
A15	151	3	F	3	C	0.4905	0.113868
A15	152	3	F	3	C	0.271193	0.067431
A15	153	3	F	3	C	0.235633	0.039322
A15	154	3	F	3	C	0.330246	0.092242
A15	155	3	F	3	C	0.387482	0.054883
A15	156	3	F	3	C	0.558387	0.062277
A15	157	3	F	3	C	0.391511	0.007994
A15	158	3	F	3	C	0.228204	0.04602
A15	159	3	F	3	C	0.544375	0.023791
A15	160	3	F	3	C	0.063034	0.045582
A15	161	3	F	3	C	0.491939	0.081808
A15	162	3	F	3	C	0.487686	0.095488
A15	163	3	F	3	C	0.426888	0.051413
A15	164	3	F	3	C	0.427902	0.104875
A15	165	3	F	3	C	0.500176	0.047414
A15	166	3	F	3	C	0.374715	0.091828
A15	167	3	F	3	C	0.449948	0.060287
A15	168	3	F	3	C	0.495743	0.050724
A15	169	3	F	3	C	0.496979	0.065532
A15	170	3	F	3	C	0.508268	0.120944
A15	171	3	F	3	C	0.144655	0.088641
A15	172	3	F	3	C	0.334512	0.025637
A15	173	3	F	3	C	0.471603	0.024744
A15	174	3	F	3	C	0.402984	0.034674
A15	175	3	F	3	C	0.359266	0.037071
A15	176	3	F	3	C	0.386914	0.066891
A15	177	3	F	3	C	0.442407	0.022903
A15	178	3	F	3	C	0.403385	0.063187
A15	179	3	F	3	C	0.517412	0.073445
A15	180	3	F	3	C	0.412067	0.137694
A15	181	3	F	3	C	0.470265	0.114801
A15	182	3	F	3	C	0.406946	0.149991
A15	183	3	F	3	C	0.353116	0.117779
A15	184	3	F	3	C	0.46762	0.053688
A15	185	3	F	3	C	0.418971	0.116465
A15	186	3	F	3	C	0.459309	0.061991
A15	187	3	F	3	C	0.538235	0.080838
A15	188	3	F	3	C	0.38824	0.111988
A15	189	3	F	3	C	0.422129	0.096625
A15	190	3	F	3	C	0.46172	0.080643
A15	191	3	F	3	C	0.509325	0.072445
A15	192	3	F	3	C	0.473233	0.075293
A15	193	3	F	3	C	0.315186	0.111809
A15	194	3	F	3	C	0.152707	0.074068
A15	195	3	F	3	C	0.377864	0.130874
A15	196	3	F	3	C	0.214528	0.132951
A15	197	3	F	3	C	0.145673	0.059793
A15	198	3	F	3	C	0.236543	0.116657
A15	199	3	F	3	C	0.229693	0.130414
A15	200	3	F	3	C	0.04814	0.023266
A15	201	3	F	3	C	0.080159	0.027153
A15	202	3	F	3	C	0.250785	0.133899
A15	203	3	F	3	C	0.197718	0.057529
A15	204	3	F	3	C	0.161583	0.11231
A15	205	3	F	3	C	0.281812	0.092029
A15	206	3	F	3	C	0.385572	0.012915
A15	207	3	F	3	C	0.38839	0.072824
A15	208	3	F	3	C	0.483909	0.02422
A15	209	3	F	3	C	0.378275	0.072599
A15	210	3	F	3	C	0.54133	0.041024
A15	211	3	F	3	C	0.520721	0.060074
A15	212	3	F	3	C	0.439793	0.053618
A15	213	3	F	3	C	0.455414	0.06335
A15	214	3	F	3	C	0.486895	0.040697
A15	215	3	F	3	C	0.481351	0.047754
A15	216	3	F	3	C	0.440299	0.031523
A15	217	3	F	3	C	0.541093	0.040675
A15	218	3	F	3	C	0.480302	0.081417
A15	219	3	F	3	C	0.486753	0.094176
A15	220	3	F	3	C	0.358724	0.045392
A15	221	3	F	3	C	0.496154	0.07839
A15	222	3	F	3	C	0.53035	0.09236
A15	223	3	F	3	C	0.438142	0.040194
A15	224	3	F	3	C	0.464017	0.061811
A15	225	3	F	3	C	0.483505	0.029259
A15	226	3	F	3	C	0.509933	0.218866
A15	227	3	F	3	C	0.24401	0.0441
A15	228	3	F	3	C	0.257795	0.112926
A15	229	3	F	3	C	0.481542	0.179837
A15	230	3	F	3	C	0.205549	0.086169
A15	231	3	F	3	C	0.613844	0.372415
A15	232	3	F	3	C	0.149639	0.11869
A15	233	3	F	3	C	0.370864	0.308039
A15	234	3	F	3	C	0.320662	0.193691
A15	235	3	F	3	C	0.422284	0.054027
A15	236	3	F	3	C	0.375048	0.083256
A15	237	3	F	3	C	0.305599	0.040588
A15	238	3	F	3	C	0.275437	0.078643
A15	239	4	F	3	C	0.218826	0.048588
A15	240	4	F	3	C	0.173604	0.131903
A15	241	4	F	3	C	0.123059	0.083295
A15	242	4	F	3	C	0.213375	0.109552
A15	243	4	F	3	C	0.286869	0.039969
A15	244	4	F	3	C	0.305065	0.094055
A15	245	4	F	3	C	0.115013	0.07835
A15	246	4	F	3	C	0.209296	0.066976
A15	247	4	F	3	C	0.15657	0.118505
A15	248	4	F	3	C	0.239477	0.131109
A15	249	4	F	3	C	0.065178	0.027949
A15	250	4	F	3	C	0.241747	0.120784
A15	251	4	F	3	C	0.237914	0.164271
A15	252	4	F	3	C	0.214117	0.148503
A15	253	4	F	3	C	0.257146	0.095114
A15	254	4	F	3	C	0.356984	0.208253
A15	255	4	F	3	C	0.3001	0.054961
A15	256	4	F	3	C	0.14801	0.115192
A15	257	4	F	3	C	0.182051	0.131851
A15	258	4	F	3	C	0.225872	0.1729
A15	259	4	F	3	C	0.130339	0.072529
A15	260	4	F	3	C	0.422348	0.054324
A15	261	4	F	3	C	0.435106	0.083416
A15	262	4	F	3	C	0.417447	0.086123
A15	263	4	F	3	C	0.252174	0.075052
A15	264	4	F	3	C	0.461591	0.027656
A15	265	4	F	3	C	0.395627	0.075334
A15	266	4	F	3	C	0.285057	0.07658
A15	267	4	F	3	C	0.30127	0.121401
A15	268	4	F	3	C	0.382886	0.066193
A15	269	4	F	3	C	0.217989	0.08508
A15	270	4	F	3	C	0.258783	0.235374
A15	271	4	F	3	C	0.094299	0.037464
A15	272	4	F	3	C	0.344682	0.113489
A15	273	4	F	3	C	0.226749	0.333011
A15	274	4	F	3	C	0.167382	0.101411
A15	275	4	F	3	C	0.351893	0.284064
A15	276	4	F	3	C	0.307382	0.149555
A15	277	4	F	3	C	0.28791	0.198236
A15	278	4	F	3	C	0.36456	0.068131
A15	279	4	F	3	C	0.354155	0.114019
A15	280	4	F	3	C	0.343491	0.121913
A15	281	4	F	3	C	0.141135	0.045342
A15	282	4	F	3	C	0.548927	0.09981
A15	283	4	F	3	C	0.352823	0.120363
A15	284	4	F	3	C	0.259954	0.270219
A15	285	4	F	3	C	0.382969	0.147001
A15	286	4	F	3	C	0.620375	0.172585
A15	287	4	F	3	C	0.236064	0.060191
A15	288	4	F	3	C	0.347108	0.155786
A15	289	4	F	3	C	0.253144	0.089726
A15	290	4	F	3	C	0.351327	0.179295
A15	291	4	F	3	C	0.286699	0.114002
A15	292	4	F	3	C	0.204503	0.023949
A15	293	4	F	3	C	0.419179	0.089951
A15	294	4	F	3	C	0.319345	0.090651
A15	295	4	F	3	C	0.302074	0.120579
A15	296	4	F	3	C	0.401304	0.216208
A15	297	4	F	3	C	0.429498	0.118484
A15	298	4	F	3	C	0.328502	0.235449
A15	299	4	F	3	C	0.263611	0.314147
A15	300	4	F	3	C	0.307607	0.133761
A15	301	4	F	3	C	0.303511	0.091332
A15	302	4	F	3	C	0.284964	0.25641
A15	303	4	F	3	C	0.471585	0.11098
A15	304	4	F	3	C	0.303327	0.130167
A15	305	4	F	3	C	0.439291	0.155839
A15	306	4	F	3	C	0.329365	0.052344
A15	307	4	F	3	C	0.565529	0.471932
A15	308	4	F	3	C	0.700334	0.384503
A15	309	4	F	3	C	0.266193	0.080502
A15	310	4	F	3	C	0.624335	0.322545
A15	311	4	F	3	C	0.647313	0.331842
A15	312	4	F	3	C	0.632144	0.264385
A15	313	4	F	3	C	0.577063	0.230885
A15	314	4	F	3	C	0.30761	0.297936
A15	315	4	F	3	C	0.12489	0.082561
A15	316	4	F	3	C	0.101917	0.027811
A15	317	4	F	3	C	0.213719	0.192496
A15	318	4	F	3	C	0.128613	0.068269
A15	319	4	F	3	C	0.177806	0.121573
A15	320	4	F	3	C	0.197554	0.088296
A15	321	4	F	3	C	0.173529	0.024341
A15	322	4	F	3	C	0.355914	0.055641
A15	323	4	F	3	C	0.222156	0.073664
A15	324	4	F	3	C	0.140802	0.036882
A15	325	4	F	3	C	0.283266	0.069715
A15	326	4	F	3	C	0.326792	0.006931
A15	327	4	F	3	C	0.363668	0.113887
A15	328	4	F	3	C	0.261157	0.078238
A15	329	4	F	3	C	0.147675	0.03306
A15	330	4	F	3	C	0.428882	0.071549
A15	331	4	F	3	C	0.253806	0.042599
A15	332	4	F	3	C	0.208037	0.12734
A15	333	4	F	3	C	0.569213	0.021619
A15	334	4	F	3	C	0.237747	0.130982
A15	335	4	F	3	C	0.255374	0.098432
A15	336	4	F	3	C	0.294213	0.110439
A15	337	4	F	3	C	0.358865	0.04186
A15	338	4	F	3	C	0.391209	0.139429
A15	339	4	F	3	C	0.241884	0.138133
A15	340	4	F	3	C	0.226381	0.199199
A15	341	4	F	3	C	0.418677	0.106811
A15	342	4	F	3	C	0.383118	0.106036
A15	343	4	F	3	C	0.121838	0.039649
A15	344	4	F	3	C	0.258155	0.14346
A15	345	4	F	3	C	0.320636	0.148467
A15	346	4	F	3	C	0.209816	0.150019
A15	347	4	F	3	C	0.48701	0.222047
A15	348	4	F	3	C	0.305764	0.109132
A15	349	4	F	3	C	0.270842	0.093506
A15	350	4	F	3	C	0.202717	0.192384
A15	351	4	F	3	C	0.27216	0.111058
A15	352	4	F	3	C	0.224802	0.078853
A15	353	4	F	3	C	0.26877	0.04106
A15	354	4	F	3	C	0.372008	0.035505
A15	355	4	F	3	C	0.513267	0.359814
A15	356	4	F	3	C	0.345185	0.208501
A15	357	4	F	3	C	0.28888	0.099626
A15	358	4	F	3	C	0.494202	0.26129
A15	359	4	F	3	C	0.261041	0.131063
A15	360	4	F	3	C	0.092563	0.046804
A15	361	4	F	3	C	0.223283	0.062946
A15	362	4	F	3	C	0.283528	0.051372
A15	363	4	F	3	C	0.135791	0.064641
A15	364	4	F	3	C	0.324895	0.162445
A15	365	4	F	3	C	0.54564	0.426245
A15	366	4	F	3	C	0.356438	0.123791
A15	367	5	F	3	C	0.341984	-0.00797
A15	368	5	F	3	C	0.452334	0.01392
A15	369	5	F	3	C	0.552187	0.038826
A15	370	5	F	3	C	0.537721	0.081049
A15	371	5	F	3	C	0.512085	0.1394
A15	372	5	F	3	C	0.659653	0.086813
A15	373	5	F	3	C	0.281007	0.101025
A15	374	5	F	3	C	0.54125	0.047872
A15	375	5	F	3	C	0.448248	0.031395
A15	376	5	F	3	C	0.404994	0.234307
A15	377	5	F	3	C	0.425597	0.228392
A15	378	5	F	3	C	0.574484	0.12093
A15	379	5	F	3	C	0.644623	0.075481
A15	380	5	F	3	C	0.528142	0.136179
A15	381	5	F	3	C	0.637474	0.153055
A15	382	5	F	3	C	0.360416	0.103787
A15	383	5	F	3	C	0.31474	0.014493
A15	384	5	F	3	C	0.691483	0.08475
A15	385	5	F	3	C	0.293927	0.141125
A15	386	5	F	3	C	0.056887	0.015938
A15	387	5	F	3	C	0.216038	0.029487
A15	388	5	F	3	C	0.265697	0.083593
A15	389	5	F	3	C	0.523429	0.075246
A15	390	5	F	3	C	0.483184	0.009812
A15	391	5	F	3	C	0.35878	0.099261
A15	392	5	F	3	C	0.67307	0.221017
A15	393	5	F	3	C	0.65429	0.132439
A15	394	5	F	3	C	0.198826	0.089196
A15	395	5	F	3	C	0.644022	0.15469
A15	396	5	F	3	C	0.454647	0.055221
A15	397	5	F	3	C	0.614419	0.084694
A15	398	5	F	3	C	0.308656	0.036533
A15	399	5	F	3	C	0.416954	0.23255
A15	400	5	F	3	C	0.287815	0.099069
A15	401	5	F	3	C	0.531767	0.013254
A15	402	5	F	3	C	0.42661	0.051141
A15	403	5	F	3	C	0.333487	0.027053
A15	404	6	F	3	C	0.221822	0.045152
A15	405	6	F	3	C	0.268839	0.006853
A15	406	6	F	3	C	0.494685	0.054881
A15	407	6	F	3	C	0.282275	0.072787
A15	408	6	F	3	C	0.507034	0.114207
A15	409	6	F	3	C	0.586397	0.240719
A15	410	6	F	3	C	0.408219	0.174843
A15	411	6	F	3	C	0.375673	0.196761
A15	412	6	F	3	C	0.615077	0.165875
A15	413	6	F	3	C	0.313048	0.058353
A15	414	6	F	3	C	0.486638	0.075901
A15	415	6	F	3	C	0.161556	0.037998
A15	416	6	F	3	C	0.134298	0.093973
A15	417	6	F	3	C	0.194552	0.116157
A15	418	6	F	3	C	0.317084	0.008034
A15	419	6	F	3	C	0.42307	0.075124
A15	420	6	F	3	C	0.383789	0.082595
A15	421	6	F	3	C	0.388967	0.06939
A15	422	6	F	3	C	0.614999	0.008655
A15	423	6	F	3	C	0.439503	0.166901
A15	424	6	F	3	C	0.321494	0.18595
A15	425	6	F	3	C	0.17008	0.066607
A15	426	6	F	3	C	0.186209	0.174462
A15	427	6	F	3	C	0.214912	0.093261
A16	428	1	F	3	C	0.245113	0.069043
A16	429	1	F	3	C	0.279795	0.049619
A16	430	1	F	3	C	0.32526	0.126576
A16	431	1	F	3	C	0.584193	0.082388
A16	432	1	F	3	C	0.370927	0.108435
A16	433	1	F	3	C	0.258614	0.05307
A16	434	1	F	3	C	0.308972	0.077996
A16	435	1	F	3	C	0.089293	0.00811
A16	436	1	F	3	C	0.732757	0.422127
A16	437	1	F	3	C	0.330453	0.199809
A16	438	1	F	3	C	0.503266	0.218708
A16	439	1	F	3	C	0.067958	0.120457
A16	440	1	F	3	C	0.259829	0.005746
A16	441	1	F	3	C	0.463277	0.301176
A16	442	1	F	3	C	0.25516	0.017232
A16	443	1	F	3	C	0.188795	0.122657
A16	444	1	F	3	C	0.33002	0.055879
A16	445	1	F	3	C	0.361963	0.159688
A16	446	1	F	3	C	0.470666	0.122431
A16	447	2	F	3	C	0.441468	0.130524
A16	448	2	F	3	C	0.575951	0.365911
A16	449	2	F	3	C	0.32852	0.211881
A16	450	2	F	3	C	0.700701	0.392026
A16	451	2	F	3	C	0.51451	0.20639
A16	452	2	F	3	C	0.392127	0.365422
A16	453	2	F	3	C	0.322069	0.34569
A16	454	2	F	3	C	0.582421	0.306411
A16	455	2	F	3	C	0.607397	0.404123
A16	456	2	F	3	C	0.44189	0.104459
A16	457	2	F	3	C	0.650126	0.338125
A16	458	2	F	3	C	0.760012	0.368168
A16	459	2	F	3	C	0.753933	0.335806
A16	460	2	F	3	C	0.418301	0.316
A16	461	2	F	3	C	0.633663	0.153722
A16	462	2	F	3	C	0.54581	0.253016
A16	463	2	F	3	C	0.534052	0.026733
A16	464	2	F	3	C	0.550936	0.346139
A16	465	2	F	3	C	0.483938	0.131133
A16	466	2	F	3	C	0.614336	0.227082
A16	467	2	F	3	C	0.606309	0.262279
A16	468	2	F	3	C	0.700539	0.304551
A16	469	2	F	3	C	0.776947	0.384564
A16	470	2	F	3	C	0.815579	0.397525
A16	471	2	F	3	C	0.670062	0.341523
A16	472	2	F	3	C	0.582387	0.235354
A16	473	2	F	3	C	0.648315	0.27447
A16	474	2	F	3	C	0.791715	0.437043
A16	475	2	F	3	C	0.545962	0.155919
A16	476	2	F	3	C	0.357562	0.196271
A16	477	2	F	3	C	0.722185	0.40927
A16	478	2	F	3	C	0.394608	0.302958
A16	479	2	F	3	C	0.358291	0.146241
A16	480	2	F	3	C	0.594517	0.31875
A16	481	2	F	3	C	0.410388	0.304304
A16	482	2	F	3	C	0.071222	0.058851
A16	483	2	F	3	C	0.248928	0.02067
A16	484	2	F	3	C	0.620045	0.349259
A16	485	2	F	3	C	0.770347	0.442263
A16	486	2	F	3	C	0.72444	0.352481
A16	487	2	F	3	C	0.587491	0.274651
A16	488	2	F	3	C	0.710813	0.380845
A16	489	2	F	3	C	0.729693	0.326979
A16	490	2	F	3	C	0.748266	0.331847
A16	491	2	F	3	C	0.637907	0.267593
A16	492	2	F	3	C	0.285633	0.165296
A16	493	2	F	3	C	0.695355	0.253214
A16	494	2	F	3	C	0.204714	0.07344
A16	495	2	F	3	C	0.681513	0.273175
A16	496	2	F	3	C	0.733588	0.392042
A16	497	2	F	3	C	0.105248	0.05306
A16	498	2	F	3	C	0.307164	0.056751
A16	499	2	F	3	C	0.112755	0.156877
A16	500	2	F	3	C	0.377827	0.211122
A16	501	2	F	3	C	0.640794	0.287795
A16	502	2	F	3	C	0.583593	0.275508
A16	503	2	F	3	C	0.707109	0.354271
A16	504	2	F	3	C	0.478593	0.255746
A16	505	2	F	3	C	0.550528	0.165876
A16	506	2	F	3	C	0.310073	0.188565
A16	507	4	F	3	C	0.062788	0.007266
A16	508	4	F	3	C	0.200299	0.031874
A16	509	4	F	3	C	0.051643	0.025704
A16	510	4	F	3	C	0.067986	0.009943
A16	511	4	F	3	C	0.163248	0.11603
A16	512	4	F	3	C	0.189573	0.099788
A16	513	4	F	3	C	0.18916	0.10318
A16	514	4	F	3	C	0.109301	0.020267
A16	515	4	F	3	C	0.030457	-0.01596
A16	516	4	F	3	C	0.081904	0.065965
A16	517	4	F	3	C	0.072968	0.00862
A16	518	4	F	3	C	0.149138	0.017806
A17	519	1	F	3	C	0.069564	0.000969
A17	520	2	F	3	C	0.027702	-0.00903
A17	521	2	F	3	C	0.032573	0.00676
A17	522	3	F	3	C	0.549598	0.142323
A17	523	3	F	3	C	0.645786	0.353585
A17	524	3	F	3	C	0.787474	0.405225
A17	525	3	F	3	C	0.557904	0.336486
A17	526	3	F	3	C	0.485669	0.368795
A17	527	3	F	3	C	0.392122	0.154455
A17	528	3	F	3	C	0.656536	0.205781
A17	529	3	F	3	C	0.612232	0.352159
A17	530	3	F	3	C	0.430682	0.297053
A17	531	3	F	3	C	0.629487	0.124601
A17	532	3	F	3	C	0.650035	0.258858
A17	533	3	F	3	C	0.628539	0.223823
A17	534	3	F	3	C	0.27303	0.366445
A17	535	3	F	3	C	0.622135	0.245343
A17	536	3	F	3	C	0.696275	0.215279
A17	537	3	F	3	C	0.291652	0.190719
A17	538	3	F	3	C	0.432866	0.267086
A17	539	3	F	3	C	0.517418	0.235563
A17	540	3	F	3	C	0.586129	0.065676
A17	541	3	F	3	C	0.587582	0.291377
A17	542	3	F	3	C	0.688446	0.140842
A17	543	3	F	3	C	0.684278	0.301342
A17	544	3	F	3	C	0.622505	0.193688
A17	545	3	F	3	C	0.526759	0.173399
A17	546	3	F	3	C	0.416282	0.089177
A17	547	3	F	3	C	0.715219	0.335389
A17	548	3	F	3	C	0.645284	0.228962
A17	549	3	F	3	C	0.508838	0.337727
A17	550	3	F	3	C	0.556575	0.267988
A17	551	3	F	3	C	0.730969	0.309484
A17	552	3	F	3	C	0.60001	0.32019
A17	553	3	F	3	C	0.650517	0.225562
A17	554	3	F	3	C	0.253066	0.268985
A17	555	3	F	3	C	0.539912	0.297589
A17	556	3	F	3	C	0.542544	0.14185
A17	557	3	F	3	C	0.695836	0.306857
A17	558	3	F	3	C	0.492444	0.271487
A17	559	3	F	3	C	0.251925	0.115871
A17	560	3	F	3	C	0.303918	0.110628
A17	561	3	F	3	C	0.632167	0.220497
A17	562	4	F	3	C	0.58666	0.280259
A17	563	4	F	3	C	0.449182	0.115187
A17	564	4	F	3	C	0.670248	0.350244
A17	565	4	F	3	C	0.688986	0.326672
A17	566	4	F	3	C	0.655163	0.185596
A17	567	4	F	3	C	0.59044	0.28446
A17	568	4	F	3	C	0.262313	0.19395
A17	569	4	F	3	C	0.51667	0.158515
A17	570	4	F	3	C	0.556549	0.244494
A17	571	4	F	3	C	0.630889	0.19718
A17	572	4	F	3	C	0.654301	0.418213
A17	573	4	F	3	C	0.349408	0.161045
A17	574	4	F	3	C	0.598717	0.158094
A17	575	4	F	3	C	0.627731	0.28678
A17	576	4	F	3	C	0.582067	0.239899
A17	577	4	F	3	C	0.718138	0.308352
A17	578	4	F	3	C	0.567938	0.348364
A17	579	4	F	3	C	0.36998	0.069432
A17	580	4	F	3	C	0.695026	0.342592
A17	581	4	F	3	C	0.479859	0.194841
A17	582	4	F	3	C	0.567441	0.33246
A17	583	4	F	3	C	0.649999	0.556641
A17	584	4	F	3	C	0.394289	0.321903
A17	585	4	F	3	C	0.177904	0.014972
A17	586	4	F	3	C	0.084105	0.028356
A17	587	4	F	3	C	0.330052	0.096276
A17	588	4	F	3	C	0.335089	0.019334
A17	589	4	F	3	C	0.702325	0.254938
A17	590	4	F	3	C	0.488103	0.227147
A17	591	4	F	3	C	0.356316	0.104287
A17	592	4	F	3	C	0.55761	0.323276
A17	593	4	F	3	C	0.525702	0.329502
A17	594	4	F	3	C	0.729011	0.320167
A17	595	4	F	3	C	0.409408	0.110802
A17	596	4	F	3	C	0.860955	0.530642
A17	597	4	F	3	C	0.144578	0.065545
A17	598	4	F	3	C	0.448754	0.067523
A17	599	4	F	3	C	0.128277	-0.00807
A17	600	4	F	3	C	0.447155	0.151546
A17	601	4	F	3	C	0.222177	0.284273
A17	602	4	F	3	C	0.768543	0.353438
A17	603	4	F	3	C	0.67517	0.328801
A17	604	5	F	3	C	0.203771	0.067209
A17	605	5	F	3	C	0.041307	0.021371
A17	606	5	F	3	C	0.208668	0.180174
A17	607	5	F	3	C	0.022099	0.006455
A17	608	5	F	3	C	0.22045	0.192722
A17	609	5	F	3	C	0.019576	0.007541
A17	610	5	F	3	C	0.05073	0.096422
A17	611	5	F	3	C	0.174012	0.247536
A17	612	5	F	3	C	0.146437	0.008266
A17	613	5	F	3	C	0.2738	0.13822
A17	614	5	F	3	C	0.168737	0.091744
A17	615	5	F	3	C	0.049504	0.081361
A17	616	5	F	3	C	0.154179	0.261125
A17	617	5	F	3	C	0.073521	0.1063
A17	618	5	F	3	C	0.143671	0.134143
A17	619	5	F	3	C	0.017585	0.036417
A17	620	5	F	3	C	0.17824	0.160554
A17	621	5	F	3	C	0.047976	0.146948
A17	622	5	F	3	C	0.228659	0.227635
A17	623	5	F	3	C	0.003609	0.02531
A17	624	5	F	3	C	0.069658	0.087276
A17	625	5	F	3	C	0.077724	0.056231
A17	626	5	F	3	C	0.106475	0.03485
A17	627	5	F	3	C	0.073708	0.111425
A17	628	5	F	3	C	0.114959	0.161052
A17	629	5	F	3	C	0.250988	0.102055
A17	630	5	F	3	C	0.02607	0.018664
A17	631	5	F	3	C	0.110895	0.06598
A17	632	5	F	3	C	0.254539	0.271668
A17	633	5	F	3	C	0.116119	0.138464
A17	634	5	F	3	C	0.134357	0.127591
A17	635	5	F	3	C	0.191033	0.251665
A17	636	6	F	3	C	0.397895	0.164193
A17	637	6	F	3	C	0.283523	0.043385
A17	638	6	F	3	C	0.418511	0.10493
A17	639	6	F	3	C	0.567449	0.13006
A17	640	6	F	3	C	0.383304	0.120914
A17	641	6	F	3	C	0.135617	0.033634
A17	642	6	F	3	C	0.242468	0.063944
A17	643	6	F	3	C	0.540942	0.185088
A17	644	6	F	3	C	0.4451	0.128579
A17	645	6	F	3	C	0.334225	0.088976
A17	646	6	F	3	C	0.5858	0.215954
A17	647	6	F	3	C	0.299802	0.148193
A17	648	6	F	3	C	0.344229	0.089903
A17	649	6	F	3	C	0.423728	0.092265
A17	650	6	F	3	C	0.373511	0.060669
A17	651	6	F	3	C	0.476328	0.095952
A17	652	6	F	3	C	0.335373	0.064934
A17	653	6	F	3	C	0.483759	0.145885
A17	654	6	F	3	C	0.370554	0.139002
A17	655	6	F	3	C	0.187332	0.007635
A17	656	6	F	3	C	0.445229	0.084946
A17	657	6	F	3	C	0.177731	0.01153
A17	658	6	F	3	C	0.389606	0.089126
A17	659	6	F	3	C	0.426863	0.127692
A17	660	6	F	3	C	0.589756	0.329223
A17	661	6	F	3	C	0.57561	0.290484
A17	662	6	F	3	C	0.548783	0.302307
A17	663	6	F	3	C	0.492026	0.093384
A17	664	6	F	3	C	0.510377	0.130864
A17	665	6	F	3	C	0.351585	0.238154
A17	666	6	F	3	C	0.407461	0.212018
A17	667	6	F	3	C	0.102157	0.201755
A17	668	6	F	3	C	0.486654	0.213392
A17	669	6	F	3	C	0.400352	0.186498
A17	670	6	F	3	C	0.375326	0.193366
A17	671	6	F	3	C	0.512792	0.213933
A17	672	6	F	3	C	0.093112	0.058864
A17	673	6	F	3	C	0.339086	0.0281
A17	674	6	F	3	C	0.48722	0.191629
A17	675	6	F	3	C	0.253874	0.119732
A17	676	6	F	3	C	0.346861	0.181893
A17	677	6	F	3	C	0.319146	0.161901
A17	678	6	F	3	C	0.305243	0.174956
A17	679	6	F	3	C	0.512778	0.122058
A17	680	6	F	3	C	0.322062	0.148201
A17	681	6	F	3	C	0.44113	0.26427
A17	682	6	F	3	C	0.326477	0.119669
A17	683	6	F	3	C	0.323349	0.130182
A17	684	6	F	3	C	0.246528	0.120808
A17	685	6	F	3	C	0.167527	0.040062
A17	686	6	F	3	C	0.259561	0.110849
A17	687	6	F	3	C	0.128267	0.036067
A17	688	6	F	3	C	0.135039	0.101518
A17	689	6	F	3	C	0.470729	0.239967
A18	690	1	F	3	C	0.267031	0.360983
A18	691	1	F	3	C	0.197153	0.111974
A18	692	1	F	3	C	0.130637	0.059122
A18	693	1	F	3	C	0.336682	0.24417
A18	694	1	F	3	C	0.217917	0.104779
A18	695	1	F	3	C	0.278372	0.108625
A18	696	1	F	3	C	0.195374	-0.00747
A18	697	1	F	3	C	0.216504	0.104133
A18	698	1	F	3	C	0.345202	0.079981
A18	699	1	F	3	C	0.167674	0.151804
A18	700	1	F	3	C	0.421721	0.066919
A18	701	1	F	3	C	0.106608	0.057062
A18	702	1	F	3	C	0.222787	0.16037
A18	703	2	F	3	C	0.483088	0.238504
A18	704	2	F	3	C	0.262584	0.122544
A18	705	2	F	3	C	0.182863	0.135317
A18	706	2	F	3	C	0.238271	0.149439
A18	707	2	F	3	C	0.137864	0.19977
A18	708	2	F	3	C	0.254607	0.131165
A18	709	2	F	3	C	0.017303	0.052471
A18	710	2	F	3	C	0.311347	0.136918
A18	711	2	F	3	C	0.369313	0.187183
A18	712	2	F	3	C	0.166914	0.149705
A18	713	2	F	3	C	0.374375	0.210687
A18	714	2	F	3	C	0.406592	0.109084
A18	715	2	F	3	C	0.18474	0.173057
A18	716	2	F	3	C	0.378669	0.202009
A18	717	2	F	3	C	0.347188	0.217207
A18	718	2	F	3	C	0.45076	0.235458
A18	719	2	F	3	C	0.311878	0.121176
A18	720	2	F	3	C	0.140585	0.075583
A18	721	2	F	3	C	0.285456	0.197932
A18	722	2	F	3	C	0.288837	0.181781
A18	723	2	F	3	C	0.449221	0.186718
A18	724	2	F	3	C	0.18426	0.106995
A18	725	2	F	3	C	0.362723	0.196122
A18	726	2	F	3	C	0.328347	0.15688
A18	727	2	F	3	C	0.389621	0.10564
A18	728	2	F	3	C	0.3749	0.121617
A18	729	2	F	3	C	0.416145	0.125242
A18	730	2	F	3	C	0.414141	0.266536
A18	731	2	F	3	C	0.47171	0.244819
A18	732	2	F	3	C	0.312293	0.111176
A18	733	2	F	3	C	0.261632	0.098531
A18	734	2	F	3	C	0.35828	0.156766
A18	735	2	F	3	C	0.352659	0.166536
A18	736	2	F	3	C	0.450304	0.198594
A18	737	2	F	3	C	0.483982	0.226865
A18	738	2	F	3	C	0.473067	0.249844
A18	739	2	F	3	C	0.510017	0.209118
A18	740	2	F	3	C	0.323811	0.198742
A18	741	2	F	3	C	0.387692	0.258647
A18	742	2	F	3	C	0.335963	0.222128
A18	743	2	F	3	C	0.650868	0.334919
A18	744	2	F	3	C	0.538124	0.28083
A18	745	2	F	3	C	0.496485	0.280018
A18	746	2	F	3	C	0.430018	0.16918
A18	747	2	F	3	C	0.146312	0.021206
A18	748	2	F	3	C	0.466627	0.1496
A18	749	2	F	3	C	0.162099	0.000143
A18	750	2	F	3	C	0.162871	0.005366
A18	751	2	F	3	C	0.29619	0.031376
A18	752	2	F	3	C	0.197557	0.074235
A18	753	2	F	3	C	0.422024	0.223575
A18	754	2	F	3	C	0.287783	0.145273
A18	755	2	F	3	C	0.224933	0.16227
A18	756	2	F	3	C	0.557144	0.346963
A18	757	2	F	3	C	0.324047	0.14758
A18	758	2	F	3	C	0.515279	0.246964
A18	759	2	F	3	C	0.280658	0.129696
A18	760	2	F	3	C	0.225731	0.082222
A18	761	2	F	3	C	0.353805	0.243998
A18	762	2	F	3	C	0.347917	0.113569
A18	763	2	F	3	C	0.335275	0.149633
A18	764	2	F	3	C	0.376712	0.206196
A18	765	2	F	3	C	0.442608	0.202173
A18	766	2	F	3	C	0.345573	0.102909
A18	767	2	F	3	C	0.043797	0.09337
A18	768	2	F	3	C	0.307721	0.17327
A18	769	3	F	3	C	0.654871	0.034918
A18	770	3	F	3	C	0.293102	0.025243
A18	771	3	F	3	C	0.220282	0.125247
A18	772	3	F	3	C	0.116086	0.002268
A18	773	3	F	3	C	0.457033	0.220253
A18	774	3	F	3	C	0.346639	0.15592
A18	775	3	F	3	C	0.265382	0.162549
A18	776	3	F	3	C	0.399407	0.188384
A18	777	3	F	3	C	0.361037	0.137737
A18	778	3	F	3	C	0.496572	0.101598
A18	779	3	F	3	C	0.569129	0.329324
A18	780	3	F	3	C	0.131083	0.138827
A18	781	3	F	3	C	0.403805	0.086439
A18	782	3	F	3	C	0.323839	0.120768
A18	783	3	F	3	C	0.383826	0.076625
A18	784	3	F	3	C	0.355003	0.127564
A18	785	3	F	3	C	0.331003	0.127062
A18	786	3	F	3	C	0.416232	0.075059
A18	787	3	F	3	C	0.307353	0.21201
A18	788	3	F	3	C	0.462819	0.185599
A18	789	3	F	3	C	0.383964	0.113269
A18	790	3	F	3	C	0.457527	0.15504
A18	791	3	F	3	C	0.314365	0.12097
A18	792	3	F	3	C	0.461137	0.162809
A18	793	3	F	3	C	0.447313	0.174483
A18	794	3	F	3	C	0.201337	0.092965
A18	795	3	F	3	C	0.211245	0.072611
A18	796	3	F	3	C	0.505839	0.167664
A18	797	3	F	3	C	0.367153	0.167783
A18	798	3	F	3	C	0.512992	0.265118
A18	799	3	F	3	C	0.330244	0.074555
A18	800	3	F	3	C	0.709622	0.278232
A18	801	3	F	3	C	0.70244	0.289979
A18	802	3	F	3	C	0.561263	0.245203
A18	803	3	F	3	C	0.7791	0.460708
A18	804	3	F	3	C	0.311972	0.012111
A18	805	3	F	3	C	0.70109	0.283325
A18	806	3	F	3	C	0.347442	-0.01279
A18	807	3	F	3	C	0.308622	0.09655
A18	808	3	F	3	C	0.429273	0.115327
A18	809	3	F	3	C	0.285011	0.28386
A18	810	3	F	3	C	0.146356	0.160993
A18	811	3	F	3	C	0.170232	0.041385
A18	812	3	F	3	C	0.162702	0.044991
A18	813	3	F	3	C	0.3808	0.102476
A18	814	3	F	3	C	0.277524	0.17844
A18	815	3	F	3	C	0.374573	0.051068
A18	816	3	F	3	C	0.463787	0.271331
A18	817	3	F	3	C	0.468776	0.202842
A18	818	3	F	3	C	0.355141	0.07528
A18	819	3	F	3	C	0.265365	0.089338
A18	820	3	F	3	C	0.531605	0.07417
A18	821	3	F	3	C	0.250781	0.040243
A18	822	3	F	3	C	0.271064	0.066371
A18	823	3	F	3	C	0.32492	0.054372
A18	824	3	F	3	C	0.40485	0.042618
A18	825	3	F	3	C	0.302892	0.097589
A18	826	3	F	3	C	0.474199	0.23714
A18	827	3	F	3	C	0.268685	0.132265
A18	828	3	F	3	C	0.291623	0.078421
A18	829	3	F	3	C	0.50216	0.12059
A18	830	3	F	3	C	0.401799	0.066721
A18	831	3	F	3	C	0.280984	0.020389
A18	832	3	F	3	C	0.670151	0.275207
A18	833	3	F	3	C	0.176793	0.009846
A18	834	3	F	3	C	0.218085	0.087064
A18	835	3	F	3	C	0.314409	0.137652
A18	836	3	F	3	C	0.614118	0.098283
A18	837	4	F	3	C	0.224551	0.19981
A18	838	4	F	3	C	0.550653	0.301392
A18	839	4	F	3	C	0.280115	0.146932
A18	840	4	F	3	C	0.291265	0.058993
A18	841	4	F	3	C	0.490449	-0.00924
A18	842	4	F	3	C	0.321306	0.052289
A18	843	4	F	3	C	0.344282	0.014853
A18	844	4	F	3	C	0.429469	0.020067
A18	845	4	F	3	C	0.48824	0.043304
A18	846	4	F	3	C	0.471502	0.010591
A18	847	4	F	3	C	0.309292	0.038566
A18	848	4	F	3	C	0.255548	-0.00975
A18	849	4	F	3	C	0.397139	-0.01426
A18	850	4	F	3	C	0.25248	0.017182
A18	851	4	F	3	C	0.117346	0.012702
A18	852	4	F	3	C	0.278443	0.056793
A18	853	4	F	3	C	0.13088	0.019418
A18	854	4	F	3	C	0.009414	0.00787
A18	855	4	F	3	C	0.080292	0.040471
A18	856	4	F	3	C	0.294967	0.136102
A18	857	4	F	3	C	0.330951	0.020798
A18	858	4	F	3	C	0.128245	-0.00907
A18	859	4	F	3	C	0.342062	0.231885
A18	860	4	F	3	C	0.524492	0.001779
A18	861	4	F	3	C	0.515207	0.216905
A18	862	4	F	3	C	0.365357	0.165196
A18	863	4	F	3	C	0.496702	0.000696
A18	864	4	F	3	C	0.026264	-0.02183
A18	865	4	F	3	C	0.46629	0.01724
A18	866	4	F	3	C	0.294223	0.002341
A18	867	4	F	3	C	0.313855	-0.00018
A18	868	4	F	3	C	0.335742	0.014489
A18	869	4	F	3	C	0.240308	0.030239
A18	870	4	F	3	C	0.157061	0.048672
A18	871	4	F	3	C	0.54512	0.043107
A18	872	4	F	3	C	0.436526	0.000755
A18	873	4	F	3	C	0.284855	0.024018
A18	874	4	F	3	C	0.07356	-0.00442
A18	875	4	F	3	C	0.404497	0.079643
A18	876	4	F	3	C	0.172109	0.044483
A18	877	4	F	3	C	0.512816	0.123503
A18	878	4	F	3	C	0.369046	0.060793
A18	879	4	F	3	C	0.186917	0.04828
A18	880	4	F	3	C	0.490411	0.00872
A18	881	5	F	3	C	-0.00034	-0.00982
A18	882	5	F	3	C	0.219425	0.015798
A18	883	5	F	3	C	0.192694	0.019373
A18	884	5	F	3	C	0.262242	-0.01571
A18	885	5	F	3	C	0.324555	0.0073
A18	886	5	F	3	C	0.193944	0.030017
A18	887	5	F	3	C	0.336293	-0.00365
A18	888	5	F	3	C	0.266677	0.010515
A18	889	5	F	3	C	0.338136	0.032889
A18	890	5	F	3	C	0.332482	0.013174
A18	891	5	F	3	C	0.289844	0.015004
A18	892	5	F	3	C	0.296429	-0.00986
A18	893	5	F	3	C	0.363743	0.018707
A18	894	5	F	3	C	0.294038	0.016799
A18	895	5	F	3	C	0.301717	0.051422
A18	896	5	F	3	C	0.34492	-0.00343
A18	897	5	F	3	C	0.317649	0.002096
A18	898	5	F	3	C	0.318356	0.032819
A18	899	5	F	3	C	0.333432	0.047619
A18	900	5	F	3	C	0.332936	0.024003
A18	901	5	F	3	C	0.297699	0.009285
A18	902	5	F	3	C	0.358934	0.042815
A18	903	5	F	3	C	0.339587	0.024762
A18	904	5	F	3	C	0.229026	0.063518
A18	905	5	F	3	C	0.263566	0.068962
A18	906	5	F	3	C	0.289228	0.039881
A18	907	5	F	3	C	0.284728	0.029288
A18	908	5	F	3	C	0.217205	-0.00092
A18	909	5	F	3	C	0.085327	0.048209
A18	910	5	F	3	C	0.082105	0.01552
A18	911	5	F	3	C	0.364841	0.049604
A18	912	5	F	3	C	0.235392	0.047414
A18	913	5	F	3	C	0.119621	0.035405
A18	914	5	F	3	C	0.343468	0.024652
A18	915	5	F	3	C	0.295041	0.023936
A18	916	5	F	3	C	0.350716	0.032587
A18	917	5	F	3	C	0.345233	-0.00491
A18	918	5	F	3	C	0.192414	0.014153
A18	919	5	F	3	C	0.083746	0.002936
A18	920	5	F	3	C	0.316888	0.044879
A18	921	5	F	3	C	0.287268	-0.00289
A18	922	5	F	3	C	0.275432	0.09418
A18	923	5	F	3	C	0.375793	0.050053
A18	924	5	F	3	C	0.258731	0.006692
A18	925	5	F	3	C	0.376905	0.04928
A18	926	5	F	3	C	0.128693	0.004808
A18	927	5	F	3	C	0.31934	0.021841
A19	928	1	M	3	D	0.155261	0.15885
A19	929	1	M	3	D	0.167886	0.155779
A19	930	1	M	3	D	0.206051	0.187249
A19	931	1	M	3	D	0.156359	0.013949
A19	932	1	M	3	D	0.099028	0.026427
A19	933	1	M	3	D	0.248872	0.152622
A19	934	1	M	3	D	0.201352	0.266577
A19	935	1	M	3	D	0.11366	0.166002
A19	936	1	M	3	D	0.165395	0.148348
A19	937	1	M	3	D	0.266345	0.171588
A19	938	1	M	3	D	0.272952	0.282461
A19	939	1	M	3	D	0.277007	0.239412
A19	940	1	M	3	D	0.12021	0.132153
A19	941	1	M	3	D	0.368815	0.234682
A19	942	1	M	3	D	0.027116	0.084534
A19	943	1	M	3	D	0.077908	0.313658
A19	944	1	M	3	D	0.425069	0.36895
A19	945	2	M	3	D	0.101164	0.026689
A19	946	2	M	3	D	0.355661	0.156407
A19	947	2	M	3	D	0.29967	0.161738
A19	948	2	M	3	D	0.162269	0.093158
A19	949	2	M	3	D	0.239882	0.130347
A19	950	2	M	3	D	0.126536	0.056345
A19	951	2	M	3	D	0.147901	0.107029
A19	952	2	M	3	D	0.238246	0.118606
A19	953	2	M	3	D	0.163483	0.060953
A19	954	2	M	3	D	0.29167	0.193835
A19	955	2	M	3	D	0.402116	0.002677
A19	956	2	M	3	D	0.02137	0.027669
A19	957	2	M	3	D	0.131473	0.034058
A19	958	2	M	3	D	0.764511	0.392299
A19	959	2	M	3	D	0.370499	0.201984
A19	960	2	M	3	D	0.468992	0.223061
A19	961	2	M	3	D	0.168025	0.21316
A19	962	2	M	3	D	0.158432	0.255769
A19	963	2	M	3	D	0.250424	0.147092
A19	964	2	M	3	D	0.167364	0.115442
A19	965	2	M	3	D	0.140358	0.075075
A19	966	2	M	3	D	0.135791	0.100367
A19	967	3	M	3	D	0.166456	0.076859
A19	968	3	M	3	D	0.123907	0.064348
A19	969	3	M	3	D	0.132319	0.08278
A19	970	3	M	3	D	0.173966	0.062818
A19	971	3	M	3	D	0.255173	0.13612
A19	972	3	M	3	D	0.13891	0.200045
A19	973	3	M	3	D	0.14297	0.171721
A19	974	3	M	3	D	0.350475	0.163199
A19	975	3	M	3	D	0.282099	0.126902
A19	976	3	M	3	D	0.30229	0.198558
A19	977	3	M	3	D	0.52306	0.20139
A19	978	3	M	3	D	0.241354	0.07137
A19	979	3	M	3	D	0.391146	0.261912
A19	980	3	M	3	D	0.127584	0.1381
A19	981	3	M	3	D	0.162631	0.103516
A19	982	3	M	3	D	0.169529	0.096243
A19	983	3	M	3	D	0.635672	0.319411
A19	984	3	M	3	D	0.331308	0.157801
A19	985	3	M	3	D	0.381559	0.282811
A19	986	3	M	3	D	0.175674	0.236751
A19	987	3	M	3	D	0.131372	0.045049
A19	988	3	M	3	D	0.217656	0.126778
A19	989	3	M	3	D	0.200608	0.047672
A19	990	3	M	3	D	0.459912	0.268023
A19	991	3	M	3	D	0.052097	0.063527
A19	992	3	M	3	D	0.385035	0.301953
A19	993	3	M	3	D	0.279582	0.200303
A19	994	3	M	3	D	0.213484	0.048273
A19	995	3	M	3	D	0.103093	0.0953
A19	996	3	M	3	D	0.09311	0.079364
A19	997	3	M	3	D	0.434921	0.289901
A19	998	3	M	3	D	0.278822	0.246152
A19	999	3	M	3	D	0.159886	0.077863
A19	1000	3	M	3	D	0.179386	0.140874
A19	1001	4	M	3	D	0.595393	0.464843
A19	1002	4	M	3	D	0.16801	0.178286
A19	1003	4	M	3	D	0.807199	0.665475
A19	1004	4	M	3	D	0.44926	0.181178
A19	1005	4	M	3	D	0.313706	0.240196
A19	1006	4	M	3	D	0.297011	0.098282
A19	1007	4	M	3	D	0.344227	0.163186
A19	1008	4	M	3	D	0.413539	0.117149
A19	1009	4	M	3	D	0.321428	0.186306
A19	1010	4	M	3	D	0.320423	0.048544
A19	1011	4	M	3	D	0.325925	0.080885
A19	1012	4	M	3	D	0.222853	0.11897
A19	1013	4	M	3	D	0.357934	0.043881
A19	1014	4	M	3	D	0.201907	0.032902
A19	1015	4	M	3	D	0.393116	0.284911
A19	1016	4	M	3	D	0.399827	0.134111
A19	1017	4	M	3	D	0.328075	0.253561
A19	1018	4	M	3	D	0.437645	0.291731
A19	1019	4	M	3	D	0.469648	0.227644
A19	1020	4	M	3	D	0.410799	0.172441
A19	1021	4	M	3	D	0.493249	0.21834
A19	1022	4	M	3	D	0.44552	0.165196
A19	1023	4	M	3	D	0.435626	0.182811
A19	1024	4	M	3	D	0.336896	0.122096
A19	1025	4	M	3	D	0.295637	0.02046
A19	1026	4	M	3	D	0.402562	0.153282
A19	1027	4	M	3	D	0.203049	0.151469
A19	1028	4	M	3	D	0.155366	0.039657
A19	1029	4	M	3	D	0.230047	0.131145
A19	1030	4	M	3	D	0.284316	0.157568
A19	1031	4	M	3	D	0.329465	0.128076
A19	1032	4	M	3	D	0.084672	0.009626
A19	1033	4	M	3	D	0.24411	0.132366
A19	1034	4	M	3	D	0.500952	0.398138
A19	1035	4	M	3	D	0.345215	0.129812
A19	1036	4	M	3	D	0.497955	0.255352
A19	1037	4	M	3	D	0.318443	0.252313
A19	1038	4	M	3	D	0.164346	0.080094
A19	1039	4	M	3	D	0.293595	0.20057
A19	1040	4	M	3	D	0.397887	0.178805
A19	1041	4	M	3	D	0.343307	0.178093
A19	1042	4	M	3	D	0.1351	0.146724
A19	1043	4	M	3	D	0.442647	0.219213
A19	1044	4	M	3	D	0.171653	0.023263
A19	1045	4	M	3	D	0.069135	0.053781
A19	1046	4	M	3	D	0.150411	0.141343
A19	1047	4	M	3	D	0.225442	0.037483
A19	1048	4	M	3	D	0.353333	0.063321
A19	1049	4	M	3	D	0.371259	0.000536
A19	1050	4	M	3	D	0.218934	0.168092
A19	1051	4	M	3	D	0.336614	0.281515
A19	1052	4	M	3	D	0.457117	0.266456
A19	1053	4	M	3	D	0.434203	0.037844
A19	1054	4	M	3	D	0.478251	0.080235
A19	1055	5	M	3	D	0.090309	0.115224
A19	1056	5	M	3	D	0.291635	0.130964
A19	1057	5	M	3	D	0.308245	0.149049
A19	1058	5	M	3	D	0.3067	0.150422
A19	1059	5	M	3	D	0.424318	0.345149
A19	1060	5	M	3	D	0.323376	0.140561
A19	1061	5	M	3	D	0.331769	0.204247
A19	1062	5	M	3	D	0.25716	0.01465
A19	1063	5	M	3	D	0.426544	0.152197
A19	1064	5	M	3	D	0.481056	0.364669
A19	1065	5	M	3	D	0.367095	0.177456
A19	1066	5	M	3	D	0.428046	0.214295
A19	1067	5	M	3	D	0.456927	0.257321
A19	1068	5	M	3	D	0.205758	0.064495
A19	1069	5	M	3	D	0.360573	0.171721
A19	1070	5	M	3	D	0.405555	0.18856
A19	1071	5	M	3	D	0.408815	0.232472
A19	1072	5	M	3	D	0.525809	0.211539
A19	1073	5	M	3	D	0.679135	0.349628
A19	1074	5	M	3	D	0.345792	0.006593
A19	1075	5	M	3	D	0.089931	0.001671
A19	1076	5	M	3	D	0.22064	0.198148
A19	1077	5	M	3	D	0.306674	0.164859
A19	1078	5	M	3	D	0.526771	0.364601
A19	1079	5	M	3	D	0.447709	0.263886
A19	1080	5	M	3	D	0.464509	0.302318
A19	1081	5	M	3	D	0.400533	0.209169
A19	1082	5	M	3	D	0.490721	0.311778
A19	1083	5	M	3	D	0.558865	0.248057
A19	1084	5	M	3	D	0.246504	0.044403
A19	1085	5	M	3	D	0.546855	0.426442
A19	1086	5	M	3	D	0.092554	0.041527
A19	1087	5	M	3	D	0.258628	0.347633
A19	1088	5	M	3	D	0.219026	0.016662
A19	1089	5	M	3	D	0.155605	0.103081
A19	1090	6	M	3	D	0.190423	0.088519
A19	1091	6	M	3	D	0.189645	0.071683
A19	1092	6	M	3	D	0.326815	0.127079
A19	1093	6	M	3	D	0.253105	0.050995
A19	1094	6	M	3	D	0.438426	0.230065
A19	1095	6	M	3	D	0.275105	0.124078
A19	1096	6	M	3	D	0.213917	0.07597
A19	1097	6	M	3	D	0.222712	0.058901
A19	1098	6	M	3	D	0.4047	0.192258
A19	1099	6	M	3	D	0.243355	0.096537
A19	1100	6	M	3	D	0.457896	0.108034
A19	1101	6	M	3	D	0.343944	0.061709
A19	1102	6	M	3	D	0.341924	0.062847
A19	1103	6	M	3	D	0.371622	0.223654
A19	1104	6	M	3	D	0.379652	0.138283
A19	1105	6	M	3	D	0.244291	0.094738
A19	1106	6	M	3	D	0.329144	0.117105
A19	1107	6	M	3	D	0.284399	0.06021
A19	1108	6	M	3	D	0.27867	0.104949
A19	1109	6	M	3	D	0.269235	0.038265
A19	1110	6	M	3	D	0.301448	0.147417
A19	1111	6	M	3	D	0.060711	0.041505
A19	1112	6	M	3	D	0.237203	0.134776
A19	1113	6	M	3	D	0.315513	0.069786
A19	1114	6	M	3	D	0.286708	0.197636
A19	1115	6	M	3	D	0.392723	0.177125
A19	1116	6	M	3	D	0.459555	0.243295
A19	1117	6	M	3	D	0.374328	-0.00154
A19	1118	6	M	3	D	0.382161	0.13629
A19	1119	6	M	3	D	0.289248	0.222997
A19	1120	6	M	3	D	0.284643	0.088659
A19	1121	6	M	3	D	0.559968	0.337197
A19	1122	6	M	3	D	0.014767	0.008748
A19	1123	6	M	3	D	0.389647	0.283364
A19	1124	6	M	3	D	0.288684	0.091088
A19	1125	6	M	3	D	0.274768	0.092179
A19	1126	6	M	3	D	0.278999	0.064643
A19	1127	6	M	3	D	0.280138	0.043736
A19	1128	6	M	3	D	0.331447	0.189193
A19	1129	6	M	3	D	0.285512	0.019792
A19	1130	6	M	3	D	0.072936	0.20585
A19	1131	6	M	3	D	0.312898	0.176697
A19	1132	6	M	3	D	0.263719	0.103614
A19	1133	6	M	3	D	0.223199	0.046374
A19	1134	6	M	3	D	0.302956	0.110717
A19	1135	6	M	3	D	0.27221	0.149424
A19	1136	6	M	3	D	0.343609	0.10681
A19	1137	6	M	3	D	0.280143	0.164152
A19	1138	6	M	3	D	0.415048	0.345377
A19	1139	6	M	3	D	0.358558	0.222202
A19	1140	6	M	3	D	0.103833	0.038311
A19	1141	6	M	3	D	0.242035	0.120936
A19	1142	6	M	3	D	0.133558	0.086503
A19	1143	6	M	3	D	0.268034	0.156141
A20	1144	1	M	3	D	0.272353	0.182063
A20	1145	1	M	3	D	0.227791	0.30175
A20	1146	1	M	3	D	0.171955	0.017095
A20	1147	2	M	3	D	0.650322	0.289075
A20	1148	2	M	3	D	0.629286	0.061396
A20	1149	2	M	3	D	0.390517	0.375048
A20	1150	2	M	3	D	0.734219	0.428634
A20	1151	2	M	3	D	0.602546	0.201838
A20	1152	2	M	3	D	0.624278	0.2252
A20	1153	2	M	3	D	0.695824	0.474564
A20	1154	2	M	3	D	0.452143	0.187144
A20	1155	2	M	3	D	0.518248	0.217914
A20	1156	2	M	3	D	0.114166	0.037074
A20	1157	2	M	3	D	0.452963	0.082238
A20	1158	2	M	3	D	0.68247	0.316435
A20	1159	2	M	3	D	0.655173	0.162371
A20	1160	2	M	3	D	0.090424	0.007801
A20	1161	2	M	3	D	0.189152	0.066781
A20	1162	2	M	3	D	0.355741	0.017527
A20	1163	2	M	3	D	0.543104	0.167254
A20	1164	2	M	3	D	0.324052	0.070318
A20	1165	2	M	3	D	0.461867	0.38615
A20	1166	2	M	3	D	0.767312	0.37553
A20	1167	2	M	3	D	0.396266	0.101785
A20	1168	2	M	3	D	0.502444	0.226856
A20	1169	2	M	3	D	0.073082	-0.00388
A20	1170	2	M	3	D	0.044059	-0.00305
A20	1171	3	M	3	D	0.481935	0.124021
A20	1172	3	M	3	D	0.432006	0.154361
A20	1173	3	M	3	D	0.591003	0.326011
A20	1174	3	M	3	D	0.313228	0.12446
A20	1175	3	M	3	D	0.537202	0.284669
A20	1176	3	M	3	D	0.135356	0.02492
A20	1177	3	M	3	D	0.560019	0.186436
A20	1178	3	M	3	D	0.378171	0.258047
A20	1179	3	M	3	D	0.442599	0.223421
A20	1180	3	M	3	D	0.524033	0.284674
A20	1181	3	M	3	D	0.568942	0.289612
A20	1182	3	M	3	D	0.544126	0.215098
A20	1183	3	M	3	D	0.515415	0.163763
A20	1184	3	M	3	D	0.499342	0.201081
A20	1185	3	M	3	D	0.507705	0.385309
A20	1186	3	M	3	D	0.545292	0.216524
A20	1187	3	M	3	D	0.546279	0.235039
A20	1188	3	M	3	D	0.587894	0.279875
A20	1189	3	M	3	D	0.54469	0.158695
A20	1190	3	M	3	D	0.186025	0.053334
A20	1191	3	M	3	D	0.536538	0.278582
A20	1192	3	M	3	D	0.478448	0.253207
A20	1193	3	M	3	D	0.591963	0.241087
A20	1194	3	M	3	D	0.6404	0.196986
A20	1195	3	M	3	D	0.529927	0.328052
A20	1196	3	M	3	D	0.567218	0.347834
A20	1197	3	M	3	D	0.565608	0.299816
A20	1198	3	M	3	D	0.525972	0.290874
A20	1199	3	M	3	D	0.364079	0.112271
A20	1200	3	M	3	D	0.610661	0.299542
A20	1201	3	M	3	D	0.584042	0.336067
A20	1202	3	M	3	D	0.314989	0.192355
A20	1203	3	M	3	D	0.309995	0.153942
A20	1204	3	M	3	D	0.164727	0.111559
A20	1205	3	M	3	D	0.077689	0.02318
A20	1206	3	M	3	D	0.08219	0.019057
A20	1207	3	M	3	D	0.578775	0.10952
A20	1208	3	M	3	D	0.556864	0.268345
A20	1209	3	M	3	D	0.576835	0.178872
A20	1210	3	M	3	D	0.460413	0.17022
A20	1211	3	M	3	D	0.379794	0.169501
A20	1212	3	M	3	D	0.452263	0.15537
A20	1213	3	M	3	D	0.449707	0.354239
A20	1214	3	M	3	D	0.456607	0.084264
A20	1215	3	M	3	D	0.375682	0.186972
A20	1216	3	M	3	D	0.419508	0.152336
A20	1217	3	M	3	D	0.141934	0.238168
A20	1218	3	M	3	D	0.631667	0.272759
A20	1219	3	M	3	D	0.356514	0.165584
A20	1220	3	M	3	D	0.486236	0.296091
A20	1221	3	M	3	D	0.524518	0.291342
A20	1222	3	M	3	D	0.505811	0.278955
A20	1223	3	M	3	D	0.599653	0.342119
A20	1224	3	M	3	D	0.454432	0.236402
A20	1225	3	M	3	D	0.513009	0.372639
A20	1226	3	M	3	D	0.499219	0.274937
A20	1227	3	M	3	D	0.583124	0.314438
A20	1228	3	M	3	D	0.332572	0.143835
A20	1229	3	M	3	D	0.033822	0.026828
A20	1230	3	M	3	D	0.336368	0.141775
A20	1231	3	M	3	D	0.21773	0.164311
A20	1232	3	M	3	D	0.546037	0.225473
A20	1233	3	M	3	D	0.570214	0.308399
A20	1234	3	M	3	D	0.556983	0.219579
A20	1235	3	M	3	D	0.280752	0.296726
A20	1236	3	M	3	D	0.443638	0.157137
A20	1237	3	M	3	D	0.503563	0.317811
A20	1238	3	M	3	D	0.611409	0.223011
A20	1239	3	M	3	D	0.613928	0.284916
A20	1240	4	M	3	D	0.098713	0.098109
A20	1241	4	M	3	D	0.086829	0.083185
A20	1242	4	M	3	D	0.257627	0.120401
A20	1243	4	M	3	D	0.136097	0.026332
A20	1244	4	M	3	D	0.081291	0.027769
A20	1245	4	M	3	D	0.30209	0.252292
A20	1246	4	M	3	D	0.306249	0.166169
A20	1247	4	M	3	D	0.148925	0.016216
A20	1248	4	M	3	D	0.47068	0.159955
A20	1249	4	M	3	D	0.632964	0.294945
A20	1250	4	M	3	D	0.136455	0.12654
A20	1251	4	M	3	D	0.434421	0.30372
A20	1252	4	M	3	D	0.131584	0.019354
A20	1253	4	M	3	D	0.121214	0.021387
A20	1254	4	M	3	D	0.395178	-0.00828
A20	1255	4	M	3	D	0.083584	0.028428
A20	1256	4	M	3	D	0.123373	0.07251
A20	1257	4	M	3	D	0.301353	0.112125
A20	1258	4	M	3	D	0.216388	0.016621
A20	1259	4	M	3	D	0.434855	0.233458
A20	1260	4	M	3	D	0.532013	0.024374
A20	1261	5	M	3	D	0.317561	0.18976
A20	1262	5	M	3	D	0.452102	0.267129
A20	1263	5	M	3	D	0.443467	0.156923
A20	1264	5	M	3	D	0.360022	0.218871
A20	1265	5	M	3	D	0.355341	0.306303
A20	1266	5	M	3	D	0.559373	0.31852
A20	1267	5	M	3	D	0.76691	0.447486
A20	1268	5	M	3	D	0.462169	0.329032
A20	1269	5	M	3	D	0.260614	0.040823
A20	1270	5	M	3	D	0.347297	0.238363
A20	1271	5	M	3	D	0.230757	0.181606
A20	1272	5	M	3	D	0.35902	0.084157
A20	1273	5	M	3	D	0.589212	0.36384
A20	1274	5	M	3	D	0.308034	0.098585
A20	1275	5	M	3	D	0.516319	0.096472
A20	1276	5	M	3	D	0.330699	0.055524
A20	1277	5	M	3	D	0.127286	-0.00664
A20	1278	5	M	3	D	0.424911	0.154423
A20	1279	5	M	3	D	0.219564	0.02519
A20	1280	5	M	3	D	0.071376	0.026774
A20	1281	5	M	3	D	0.243936	0.143883
A20	1282	5	M	3	D	0.334672	0.154696
A20	1283	6	M	3	D	0.068322	-0.00288
A20	1284	6	M	3	D	0.249774	0.30569
A20	1285	6	M	3	D	0.105012	0.45162
A20	1286	6	M	3	D	0.049789	-0.06738
A20	1287	6	M	3	D	0.248179	0.169124
A20	1288	6	M	3	D	0.247359	0.060456
A20	1289	6	M	3	D	0.013248	-0.04451
A20	1290	6	M	3	D	0.126263	0.087632
A20	1291	6	M	3	D	0.109728	-0.00711
A22	1292	1	M	3	D	0.437099	0.235213
A22	1293	1	M	3	D	0.253139	0.185807
A22	1294	1	M	3	D	0.447843	0.358455
A22	1295	1	M	3	D	0.444549	0.202004
A22	1296	1	M	3	D	0.511608	0.279028
A22	1297	1	M	3	D	0.528995	0.32026
A22	1298	1	M	3	D	0.261691	0.121074
A22	1299	1	M	3	D	0.603395	0.440191
A22	1300	1	M	3	D	0.33517	0.353957
A22	1301	1	M	3	D	0.445486	0.423306
A22	1302	1	M	3	D	0.366455	0.211677
A22	1303	1	M	3	D	0.597949	0.381534
A22	1304	1	M	3	D	0.381971	0.091328
A22	1305	1	M	3	D	0.513791	0.284264
A22	1306	1	M	3	D	0.538432	0.179104
A22	1307	1	M	3	D	0.599246	0.296053
A22	1308	1	M	3	D	0.673959	0.344636
A22	1309	1	M	3	D	0.509377	0.392876
A22	1310	1	M	3	D	0.487826	0.35338
A22	1311	1	M	3	D	0.50279	0.350148
A22	1312	1	M	3	D	0.212417	0.13607
A22	1313	1	M	3	D	0.561461	0.323126
A22	1314	1	M	3	D	0.472003	0.199152
A22	1315	1	M	3	D	0.451068	0.183936
A22	1316	1	M	3	D	0.628566	0.420636
A22	1317	1	M	3	D	0.485425	0.270886
A22	1318	1	M	3	D	0.542944	0.343646
A22	1319	1	M	3	D	0.500483	0.268513
A22	1320	1	M	3	D	0.561252	0.227101
A22	1321	1	M	3	D	0.368494	0.150925
A22	1322	1	M	3	D	0.515023	0.306367
A22	1323	1	M	3	D	0.391432	0.261146
A22	1324	1	M	3	D	0.143926	0.020102
A22	1325	1	M	3	D	0.597819	0.300772
A22	1326	1	M	3	D	0.520201	0.305328
A22	1327	1	M	3	D	0.52543	0.209
A22	1328	1	M	3	D	0.475644	0.236258
A22	1329	1	M	3	D	0.560388	0.319172
A22	1330	1	M	3	D	0.614468	0.377939
A22	1331	1	M	3	D	0.5937	0.224039
A22	1332	1	M	3	D	0.489958	0.339608
A22	1333	1	M	3	D	0.53006	0.235394
A22	1334	1	M	3	D	0.644314	0.424231
A22	1335	1	M	3	D	0.039303	0.0146
A22	1336	1	M	3	D	0.047356	0.077416
A22	1337	1	M	3	D	0.583851	0.497968
A22	1338	1	M	3	D	0.585219	0.285414
A22	1339	1	M	3	D	0.468582	0.306392
A22	1340	1	M	3	D	0.462941	0.323356
A22	1341	1	M	3	D	0.630111	0.359433
A22	1342	1	M	3	D	0.394585	0.271521
A22	1343	1	M	3	D	0.401135	0.144448
A22	1344	1	M	3	D	0.331331	0.287984
A22	1345	1	M	3	D	0.515729	0.285966
A22	1346	1	M	3	D	0.385361	0.239672
A22	1347	1	M	3	D	0.479083	0.174951
A22	1348	1	M	3	D	0.069079	-0.00083
A22	1349	1	M	3	D	0.09196	0.111671
A22	1350	2	M	3	D	0.332129	0.127881
A22	1351	2	M	3	D	0.21709	0.097864
A22	1352	2	M	3	D	0.111734	0.02265
A22	1353	2	M	3	D	0.317122	0.162083
A22	1354	2	M	3	D	0.096802	0.24886
A22	1355	2	M	3	D	0.29441	0.243621
A22	1356	2	M	3	D	0.477019	0.234823
A22	1357	2	M	3	D	0.193747	0.173952
A22	1358	2	M	3	D	0.219234	0.139171
A22	1359	2	M	3	D	0.545562	0.376336
A22	1360	2	M	3	D	0.52036	0.323925
A22	1361	2	M	3	D	0.564872	0.309793
A22	1362	2	M	3	D	0.369178	0.276299
A22	1363	2	M	3	D	0.45765	0.249921
A22	1364	2	M	3	D	0.332988	0.237914
A22	1365	2	M	3	D	0.131103	0.047396
A22	1366	2	M	3	D	0.409391	0.270534
A22	1367	2	M	3	D	0.339795	0.147966
A22	1368	2	M	3	D	0.340072	0.201452
A22	1369	2	M	3	D	0.437836	0.349183
A22	1370	2	M	3	D	0.455932	0.238466
A22	1371	2	M	3	D	0.478128	0.360033
A22	1372	2	M	3	D	0.113611	0.087768
A22	1373	2	M	3	D	0.4613	0.260974
A22	1374	2	M	3	D	0.43317	0.304023
A22	1375	2	M	3	D	0.549981	0.358728
A22	1376	2	M	3	D	0.413162	0.258238
A22	1377	2	M	3	D	0.371931	0.256748
A22	1378	2	M	3	D	0.536799	0.284377
A22	1379	2	M	3	D	0.419717	0.213679
A22	1380	2	M	3	D	0.365126	0.20618
A22	1381	2	M	3	D	0.157599	0.128567
A22	1382	2	M	3	D	0.494037	0.360819
A22	1383	2	M	3	D	0.392634	0.282069
A22	1384	2	M	3	D	0.490277	0.288125
A22	1385	2	M	3	D	0.311906	0.195818
A22	1386	2	M	3	D	0.435816	0.302261
A22	1387	2	M	3	D	0.3568	0.237077
A22	1388	2	M	3	D	0.034595	0.016895
A22	1389	2	M	3	D	0.362054	0.274201
A22	1390	2	M	3	D	0.507333	0.345545
A22	1391	2	M	3	D	0.544922	0.267916
A22	1392	2	M	3	D	0.48216	0.339322
A22	1393	2	M	3	D	0.583007	0.285859
A22	1394	2	M	3	D	0.383463	0.238066
A22	1395	2	M	3	D	0.471539	0.366684
A22	1396	2	M	3	D	0.448579	0.308404
A22	1397	2	M	3	D	0.436948	0.253512
A22	1398	2	M	3	D	0.438892	0.275818
A22	1399	2	M	3	D	0.31527	0.167508
A22	1400	2	M	3	D	0.442392	0.248916
A22	1401	2	M	3	D	0.444742	0.265014
A22	1402	2	M	3	D	0.081525	0.117367
A22	1403	2	M	3	D	0.333912	0.076991
A22	1404	2	M	3	D	0.081688	0.00839
A22	1405	2	M	3	D	0.351574	0.191796
A22	1406	2	M	3	D	0.256719	0.186478
A22	1407	2	M	3	D	0.297246	0.166658
A22	1408	2	M	3	D	0.106152	0.013974
A22	1409	2	M	3	D	0.325455	0.240503
A22	1410	2	M	3	D	0.369244	0.207727
A22	1411	2	M	3	D	0.403654	0.227979
A22	1412	2	M	3	D	0.418082	0.222651
A22	1413	2	M	3	D	0.397074	0.285063
A22	1414	2	M	3	D	0.311092	0.238566
A22	1415	2	M	3	D	0.209354	0.150128
A22	1416	2	M	3	D	0.401082	0.207618
A22	1417	2	M	3	D	0.355702	0.153451
A22	1418	2	M	3	D	0.360524	0.265704
A22	1419	2	M	3	D	0.515559	0.371615
A22	1420	2	M	3	D	0.382442	0.310832
A22	1421	2	M	3	D	0.527081	0.251235
A22	1422	2	M	3	D	0.323314	0.338515
A22	1423	2	M	3	D	0.346417	0.327874
A22	1424	2	M	3	D	0.23048	0.258661
A22	1425	2	M	3	D	0.289627	0.199521
A22	1426	2	M	3	D	0.132919	0.084699
A22	1427	2	M	3	D	0.195876	0.085275
A22	1428	2	M	3	D	0.363906	0.267207
A22	1429	3	M	3	D	0.254868	0.206132
A22	1430	3	M	3	D	0.319543	0.225836
A22	1431	3	M	3	D	0.708306	0.506416
A22	1432	3	M	3	D	0.238931	0.11827
A22	1433	3	M	3	D	0.393653	0.369772
A22	1434	3	M	3	D	0.496722	0.29632
A22	1435	3	M	3	D	0.172043	0.135748
A22	1436	3	M	3	D	0.252317	0.146765
A22	1437	3	M	3	D	0.326071	0.221792
A22	1438	3	M	3	D	0.435391	0.265671
A22	1439	3	M	3	D	0.508775	0.272081
A22	1440	3	M	3	D	0.462705	0.256307
A22	1441	3	M	3	D	0.422547	0.267099
A22	1442	3	M	3	D	0.332055	0.17497
A22	1443	3	M	3	D	0.356224	0.090881
A22	1444	3	M	3	D	0.523915	0.081283
A22	1445	3	M	3	D	0.408308	0.215167
A22	1446	3	M	3	D	0.393637	0.184632
A22	1447	3	M	3	D	0.412282	0.261642
A22	1448	3	M	3	D	0.53331	0.164938
A22	1449	3	M	3	D	0.565904	0.232115
A22	1450	3	M	3	D	0.470194	0.164397
A22	1451	3	M	3	D	0.244469	0.011281
A22	1452	3	M	3	D	0.472734	0.135302
A22	1453	3	M	3	D	0.490889	0.245787
A22	1454	3	M	3	D	0.391591	0.146899
A22	1455	3	M	3	D	0.114971	0.094273
A22	1456	3	M	3	D	0.515997	0.148422
A22	1457	3	M	3	D	0.366269	0.122789
A22	1458	3	M	3	D	0.442459	0.313565
A22	1459	3	M	3	D	0.508231	0.144396
A22	1460	3	M	3	D	0.509824	0.28055
A22	1461	3	M	3	D	0.49238	0.240679
A22	1462	3	M	3	D	0.409898	0.086072
A22	1463	3	M	3	D	0.372183	0.121102
A22	1464	3	M	3	D	0.41401	0.151308
A22	1465	3	M	3	D	0.339514	0.128093
A22	1466	3	M	3	D	0.282688	0.120558
A22	1467	3	M	3	D	0.494074	0.307611
A22	1468	3	M	3	D	0.423723	0.227478
A22	1469	3	M	3	D	0.622875	0.353452
A22	1470	3	M	3	D	0.432996	0.298333
A22	1471	3	M	3	D	0.567835	0.406152
A22	1472	3	M	3	D	0.283775	0.111811
A22	1473	3	M	3	D	0.228741	0.110128
A22	1474	3	M	3	D	0.446571	0.148766
A22	1475	3	M	3	D	0.566915	0.324438
A22	1476	3	M	3	D	0.405724	0.15451
A22	1477	3	M	3	D	0.330948	0.180538
A22	1478	3	M	3	D	0.486265	0.06237
A22	1479	3	M	3	D	0.474719	0.277747
A22	1480	3	M	3	D	0.282675	0.194494
A22	1481	3	M	3	D	0.433171	0.241455
A22	1482	3	M	3	D	0.389784	0.187746
A22	1483	3	M	3	D	0.460306	0.17412
A22	1484	4	M	3	D	0.296829	0.148061
A22	1485	4	M	3	D	0.407588	0.109454
A22	1486	4	M	3	D	0.340196	0.010561
A22	1487	4	M	3	D	0.27285	0.015612
A22	1488	4	M	3	D	0.119458	0.033486
A22	1489	4	M	3	D	0.102933	0.036747
A22	1490	4	M	3	D	0.344891	0.097029
A22	1491	4	M	3	D	0.092997	0.00408
A22	1492	4	M	3	D	0.398332	0.022391
A22	1493	4	M	3	D	0.431081	0.091214
A22	1494	5	M	3	D	0.512492	0.161537
A22	1495	5	M	3	D	0.531638	0.256339
A22	1496	5	M	3	D	0.203545	0.166979
A22	1497	5	M	3	D	0.505045	0.095594
A22	1498	5	M	3	D	0.476451	0.134569
A22	1499	5	M	3	D	0.421801	0.202927
A22	1500	5	M	3	D	0.45692	0.161588
A22	1501	5	M	3	D	0.569195	0.104844
A22	1502	5	M	3	D	0.456384	0.167071
A22	1503	5	M	3	D	0.26694	0.116018
A22	1504	5	M	3	D	0.529735	0.088694
A22	1505	5	M	3	D	0.524075	0.185569
A22	1506	5	M	3	D	0.492381	0.177662
A22	1507	5	M	3	D	0.507469	0.178906
A22	1508	5	M	3	D	0.499284	0.180963
A22	1509	5	M	3	D	0.506216	0.196612
A22	1510	5	M	3	D	0.719985	0.362946
A22	1511	5	M	3	D	0.435011	0.09417
A22	1512	5	M	3	D	0.259827	0.111923
A22	1513	5	M	3	D	0.117676	0.079512
A22	1514	5	M	3	D	0.431727	0.335896
A22	1515	5	M	3	D	0.109028	0.133557
A22	1516	5	M	3	D	0.48595	0.186106
A22	1517	5	M	3	D	0.235697	0.110131
A22	1518	5	M	3	D	0.39916	0.067115
A22	1519	5	M	3	D	0.184854	0.057421
A22	1520	5	M	3	D	0.497573	0.225374
A22	1521	5	M	3	D	0.29217	0.227131
A22	1522	5	M	3	D	0.569947	0.214927
A22	1523	5	M	3	D	0.460273	0.136302
A22	1524	5	M	3	D	0.538073	0.174662
A22	1525	6	M	3	D	0.04901	0.117245
A22	1526	6	M	3	D	0.283631	0.01129
A22	1527	6	M	3	D	0.13204	0.016181
A22	1528	6	M	3	D	0.222318	0.000261
A22	1529	6	M	3	D	0.079208	0.091359
A22	1530	6	M	3	D	0.23724	0.045335
A22	1531	6	M	3	D	0.206453	0.122188
A22	1532	6	M	3	D	0.065665	0.01682
A22	1533	6	M	3	D	0.269114	0.025163
A22	1534	6	M	3	D	0.068226	0.070871
A22	1535	6	M	3	D	0.139974	0.07124
A22	1536	6	M	3	D	0.464822	0.136493
A23	1537	1	M	3	D	0.160937	0.030067
A23	1538	1	M	3	D	0.388517	0.156364
A23	1539	1	M	3	D	0.421726	0.256672
A23	1540	1	M	3	D	0.531074	0.380903
A23	1541	2	M	3	D	0.121398	0.059509
A23	1542	2	M	3	D	0.085575	0.039638
A23	1543	2	M	3	D	0.111711	0.075964
A23	1544	2	M	3	D	0.154402	0.034075
A23	1545	2	M	3	D	0.26373	0.146899
A23	1546	2	M	3	D	0.265007	0.115871
A23	1547	2	M	3	D	0.126805	0.086015
A23	1548	2	M	3	D	0.149273	0.07875
A23	1549	2	M	3	D	0.344991	0.229606
A23	1550	2	M	3	D	0.042057	0.005903
A23	1551	2	M	3	D	0.494579	0.27887
A23	1552	2	M	3	D	0.248265	0.105441
A23	1553	2	M	3	D	0.353592	0.391857
A23	1554	2	M	3	D	0.107053	0.039406
A23	1555	2	M	3	D	0.151439	0.13616
A23	1556	2	M	3	D	0.444462	0.336167
A23	1557	2	M	3	D	0.014411	0.012509
A23	1558	2	M	3	D	0.067711	0.103878
A23	1559	2	M	3	D	0.104057	0.045409
A23	1560	2	M	3	D	0.134828	0.027672
A23	1561	2	M	3	D	0.123491	0.010822
A23	1562	2	M	3	D	0.2066	0.104093
A23	1563	2	M	3	D	0.160374	0.097362
A23	1564	2	M	3	D	0.037333	0.024815
A23	1565	2	M	3	D	0.388611	0.278608
A23	1566	2	M	3	D	0.374897	0.430067
A23	1567	2	M	3	D	0.105507	0.209819
A23	1568	3	M	3	D	0.240003	0.1343
A23	1569	3	M	3	D	0.116478	0.079798
A23	1570	3	M	3	D	0.160364	0.073562
A23	1571	3	M	3	D	0.224587	0.126757
A23	1572	3	M	3	D	0.191285	0.080385
A23	1573	3	M	3	D	0.096083	0.110266
A23	1574	3	M	3	D	0.103708	0.089889
A23	1575	3	M	3	D	0.092768	0.048403
A23	1576	3	M	3	D	0.390851	0.173357
A23	1577	3	M	3	D	0.145863	0.027099
A23	1578	3	M	3	D	0.399601	0.182853
A23	1579	3	M	3	D	0.35405	0.153313
A23	1580	3	M	3	D	0.436372	0.210782
A23	1581	3	M	3	D	0.407167	0.289106
A23	1582	3	M	3	D	0.136938	0.039669
A23	1583	3	M	3	D	0.37537	0.213577
A23	1584	3	M	3	D	0.260881	0.058685
A23	1585	3	M	3	D	0.062547	0.07463
A23	1586	3	M	3	D	0.147353	0.092825
A23	1587	3	M	3	D	0.104934	0.111239
A23	1588	3	M	3	D	0.254172	0.071405
A23	1589	3	M	3	D	0.351461	0.230014
A23	1590	3	M	3	D	0.338069	0.156771
A23	1591	3	M	3	D	0.269504	0.235679
A23	1592	3	M	3	D	0.663597	0.441683
A23	1593	3	M	3	D	0.335377	0.188425
A23	1594	3	M	3	D	0.190741	0.053744
A23	1595	3	M	3	D	0.130473	0.037311
A23	1596	3	M	3	D	0.162247	0.036862
A23	1597	4	M	3	D	0.335373	0.085017
A23	1598	4	M	3	D	0.50974	0.214805
A23	1599	4	M	3	D	0.481585	0.182874
A23	1600	4	M	3	D	0.362672	0.173875
A23	1601	4	M	3	D	0.147675	0.048706
A23	1602	4	M	3	D	0.399159	0.130817
A23	1603	4	M	3	D	0.57693	0.037909
A23	1604	4	M	3	D	0.418912	0.089955
A23	1605	4	M	3	D	0.464976	0.144234
A23	1606	5	M	3	D	0.403167	0.166438
A23	1607	5	M	3	D	0.33361	0.160788
A23	1608	5	M	3	D	0.572467	0.208452
A23	1609	5	M	3	D	0.456422	0.039324
A23	1610	5	M	3	D	0.45576	0.189134
A23	1611	5	M	3	D	0.465785	0.082179
A23	1612	5	M	3	D	0.43385	0.089916
A23	1613	5	M	3	D	0.411658	0.119906
A23	1614	5	M	3	D	0.154932	0.070248
A23	1615	5	M	3	D	0.385276	0.142974
A23	1616	5	M	3	D	0.315195	0.104604
A23	1617	5	M	3	D	0.372266	0.208614
A23	1618	5	M	3	D	0.191813	0.022094
A23	1619	5	M	3	D	0.442044	0.114778
A23	1620	5	M	3	D	0.243588	0.031583
A23	1621	5	M	3	D	0.44961	0.210774
A23	1622	5	M	3	D	0.339491	0.075392
A23	1623	5	M	3	D	0.35136	0.185783
A23	1624	5	M	3	D	0.4752	0.097321
A23	1625	5	M	3	D	0.407789	0.197625
A23	1626	5	M	3	D	0.351738	0.112715
A23	1627	5	M	3	D	0.382978	0.100753
A23	1628	5	M	3	D	0.539699	0.236577
A23	1629	5	M	3	D	0.430242	0.181675
A23	1630	5	M	3	D	0.505469	0.225388
A23	1631	5	M	3	D	0.596126	0.350262
A23	1632	5	M	3	D	0.35541	0.100225
A23	1633	6	M	3	D	0.480626	0.253883
A23	1634	6	M	3	D	0.622837	0.346737
A23	1635	6	M	3	D	0.342272	0.224086
A23	1636	6	M	3	D	0.478279	0.288803
A23	1637	6	M	3	D	0.323674	0.249569
A23	1638	6	M	3	D	0.379355	0.142223
A23	1639	6	M	3	D	0.435443	0.278786
A23	1640	6	M	3	D	0.549424	0.391813
A23	1641	6	M	3	D	0.395133	0.172946
A23	1642	6	M	3	D	0.322401	0.223617
A23	1643	6	M	3	D	0.370161	0.204848
A23	1644	6	M	3	D	0.464016	0.274925
A23	1645	6	M	3	D	0.321405	0.22305
A23	1646	6	M	3	D	0.474945	0.260998
A23	1647	6	M	3	D	0.363147	0.277218
A23	1648	6	M	3	D	0.263985	0.394398
A23	1649	6	M	3	D	0.502959	0.248915
A23	1650	6	M	3	D	0.570433	0.249914
A23	1651	6	M	3	D	0.336421	0.047839
A23	1652	6	M	3	D	0.354592	0.243137
A23	1653	6	M	3	D	0.47309	0.085825
A23	1654	6	M	3	D	0.398282	0.107802
A23	1655	6	M	3	D	0.500591	0.22333
A23	1656	6	M	3	D	0.338956	0.274203
A23	1657	6	M	3	D	0.489311	0.169317
A23	1658	6	M	3	D	0.431214	0.23185
A23	1659	6	M	3	D	0.339981	0.238739
A23	1660	6	M	3	D	0.408485	0.075671
A23	1661	6	M	3	D	0.095057	0.088793
A23	1662	6	M	3	D	0.63409	0.438434
A23	1663	6	M	3	D	0.452922	0.134004
A23	1664	6	M	3	D	0.243027	0.02338
A23	1665	6	M	3	D	0.332871	0.19085
A23	1666	6	M	3	D	0.534941	0.269717
A23	1667	6	M	3	D	0.464989	0.24234
A23	1668	6	M	3	D	0.28042	0.141985
A23	1669	6	M	3	D	0.431848	0.269167
A23	1670	6	M	3	D	0.273593	0.322099
A23	1671	6	M	3	D	0.271645	0.189059
A23	1672	6	M	3	D	0.358519	0.077966
A23	1673	6	M	3	D	0.434326	0.147864
A23	1674	6	M	3	D	0.49045	0.295864
A23	1675	6	M	3	D	0.583591	0.408041
A23	1676	6	M	3	D	0.241349	0.126548
A23	1677	6	M	3	D	0.496838	0.287008
A23	1678	6	M	3	D	0.260925	0.133394
A23	1679	6	M	3	D	0.538842	0.343193
A23	1680	6	M	3	D	0.497334	0.192077
A23	1681	6	M	3	D	0.407769	0.298486
A23	1682	6	M	3	D	0.422992	0.257366
A24	1683	1	M	3	D	0.112534	0.054215
A24	1684	1	M	3	D	0.142081	0.070697
A24	1685	1	M	3	D	0.178442	0.228086
A24	1686	1	M	3	D	0.344485	0.241925
A24	1687	1	M	3	D	0.430057	0.376548
A24	1688	1	M	3	D	0.487621	0.413053
A24	1689	1	M	3	D	0.20875	0.119996
A24	1690	1	M	3	D	0.426262	0.309058
A24	1691	1	M	3	D	0.033545	0.018169
A24	1692	1	M	3	D	0.437579	0.341723
A24	1693	1	M	3	D	0.298295	0.204994
A24	1694	1	M	3	D	0.203219	0.089007
A24	1695	1	M	3	D	0.306821	0.166116
A24	1696	1	M	3	D	0.234166	0.116669
A24	1697	1	M	3	D	0.35267	0.178866
A24	1698	1	M	3	D	0.330911	0.126348
A24	1699	1	M	3	D	0.347168	0.248485
A24	1700	1	M	3	D	0.492459	0.135005
A24	1701	1	M	3	D	0.150068	0.122482
A24	1702	1	M	3	D	0.347633	0.220543
A24	1703	1	M	3	D	0.302209	0.173748
A24	1704	1	M	3	D	0.41139	0.175481
A24	1705	1	M	3	D	0.251181	0.180015
A24	1706	1	M	3	D	0.213704	0.190176
A24	1707	1	M	3	D	0.388436	0.186974
A24	1708	1	M	3	D	0.307203	0.176355
A24	1709	1	M	3	D	0.29222	0.175852
A24	1710	1	M	3	D	0.292521	0.092487
A24	1711	1	M	3	D	0.029474	0.022449
A24	1712	1	M	3	D	0.107453	0.016634
A24	1713	1	M	3	D	0.442608	0.197716
A24	1714	1	M	3	D	0.237732	0.272873
A24	1715	1	M	3	D	0.506073	0.611426
A24	1716	1	M	3	D	0.421104	0.17534
A24	1717	1	M	3	D	0.471162	0.262203
A24	1718	1	M	3	D	0.094691	0.171522
A24	1719	1	M	3	D	0.01549	-0.00678
A24	1720	1	M	3	D	0.246778	0.142916
A24	1721	1	M	3	D	0.427938	0.199279
A24	1722	1	M	3	D	0.270159	0.105095
A24	1723	1	M	3	D	0.377578	0.142821
A24	1724	2	M	3	D	0.215695	0.230862
A24	1725	2	M	3	D	0.163711	0.073504
A24	1726	2	M	3	D	0.102304	0.039935
A24	1727	2	M	3	D	0.153459	0.233927
A24	1728	2	M	3	D	0.047584	-0.01167
A24	1729	2	M	3	D	0.199683	0.140296
A24	1730	2	M	3	D	0.458853	0.329051
A24	1731	2	M	3	D	0.410811	0.27971
A24	1732	2	M	3	D	0.382533	0.403162
A24	1733	2	M	3	D	0.285874	0.440051
A24	1734	2	M	3	D	0.379047	0.332411
A24	1735	2	M	3	D	0.42958	0.452864
A24	1736	2	M	3	D	0.51906	0.568115
A24	1737	2	M	3	D	0.599864	0.461031
A24	1738	2	M	3	D	0.157119	0.258189
A24	1739	2	M	3	D	0.194384	0.300279
A24	1740	2	M	3	D	0.676553	0.40497
A24	1741	2	M	3	D	0.363293	0.209929
A24	1742	2	M	3	D	0.482198	0.397522
A24	1743	2	M	3	D	0.435315	0.510479
A24	1744	2	M	3	D	0.406755	0.129399
A24	1745	2	M	3	D	0.525778	0.237807
A24	1746	2	M	3	D	0.613379	0.453984
A24	1747	2	M	3	D	0.062754	0.031971
A24	1748	2	M	3	D	0.294024	0.241398
A24	1749	2	M	3	D	0.66425	0.371545
A24	1750	2	M	3	D	0.688182	0.296693
A24	1751	2	M	3	D	0.613622	0.416018
A24	1752	2	M	3	D	0.51294	0.227203
A24	1753	2	M	3	D	0.536281	0.147493
A24	1754	2	M	3	D	0.491759	0.311759
A24	1755	2	M	3	D	0.695816	0.315676
A24	1756	2	M	3	D	0.410112	0.22721
A24	1757	2	M	3	D	0.422824	0.183284
A24	1758	2	M	3	D	0.614313	0.391559
A24	1759	2	M	3	D	0.590007	0.318843
A24	1760	2	M	3	D	0.361543	0.185321
A24	1761	2	M	3	D	0.556421	0.263004
A24	1762	2	M	3	D	0.428048	0.287297
A24	1763	2	M	3	D	0.465217	0.282802
A24	1764	2	M	3	D	0.60481	0.266824
A24	1765	2	M	3	D	0.432451	0.284198
A24	1766	2	M	3	D	0.585762	0.301921
A24	1767	2	M	3	D	0.50352	0.221124
A24	1768	2	M	3	D	0.047828	0.08228
A24	1769	2	M	3	D	0.437414	0.365742
A24	1770	2	M	3	D	0.447697	0.361139
A24	1771	2	M	3	D	0.171722	0.217136
A24	1772	2	M	3	D	0.50483	0.098716
A24	1773	2	M	3	D	0.570436	0.275323
A24	1774	2	M	3	D	0.108503	0.032509
A24	1775	2	M	3	D	0.611289	0.234543
A24	1776	2	M	3	D	0.400779	0.0559
A24	1777	2	M	3	D	0.641444	0.45199
A24	1778	2	M	3	D	0.724775	0.506166
A24	1779	2	M	3	D	0.521019	0.344877
A24	1780	2	M	3	D	0.63244	0.525873
A24	1781	2	M	3	D	0.338637	0.182133
A24	1782	2	M	3	D	0.065521	0.024774
A24	1783	2	M	3	D	0.588674	0.403901
A24	1784	2	M	3	D	0.251393	0.127123
A24	1785	2	M	3	D	0.496874	0.560793
A24	1786	2	M	3	D	0.21696	0.213771
A24	1787	2	M	3	D	0.069788	-0.00054
A24	1788	2	M	3	D	0.417421	0.273259
A24	1789	2	M	3	D	0.268893	0.178634
A24	1790	2	M	3	D	0.555481	0.272034
A24	1791	2	M	3	D	0.124065	0.160899
A24	1792	2	M	3	D	0.135557	0.082321
A24	1793	2	M	3	D	0.254438	0.477595
A24	1794	2	M	3	D	0.498909	0.271485
A24	1795	2	M	3	D	0.532176	0.397307
A24	1796	2	M	3	D	0.285914	0.333264
A24	1797	2	M	3	D	0.648832	0.292979
A24	1798	2	M	3	D	0.472287	0.423687
A24	1799	2	M	3	D	0.591202	0.389714
A24	1800	2	M	3	D	0.579843	0.335954
A24	1801	2	M	3	D	0.586054	0.377727
A24	1802	2	M	3	D	0.578753	0.483412
A24	1803	2	M	3	D	0.458328	0.385919
A24	1804	2	M	3	D	0.577066	0.178726
A24	1805	2	M	3	D	0.592673	0.37917
A24	1806	2	M	3	D	0.391646	0.308693
A24	1807	2	M	3	D	0.649208	0.397851
A24	1808	2	M	3	D	0.612525	0.354921
A24	1809	2	M	3	D	0.298312	0.271027
A24	1810	2	M	3	D	0.557716	0.355593
A24	1811	2	M	3	D	0.478502	0.189645
A24	1812	2	M	3	D	0.391737	0.22433
A24	1813	2	M	3	D	0.432546	0.431452
A24	1814	2	M	3	D	0.554808	0.320843
A24	1815	2	M	3	D	0.391228	0.142269
A24	1816	2	M	3	D	0.400234	0.131252
A24	1817	2	M	3	D	0.445364	0.251337
A24	1818	2	M	3	D	0.270486	0.199015
A24	1819	2	M	3	D	0.068698	0.123266
A24	1820	2	M	3	D	0.68201	0.458341
A24	1821	2	M	3	D	0.376164	0.324875
A24	1822	2	M	3	D	0.514371	0.118856
A24	1823	2	M	3	D	0.645276	0.446227
A24	1824	2	M	3	D	0.488688	0.353668
A24	1825	2	M	3	D	0.511259	0.273937
A24	1826	2	M	3	D	0.520229	0.259704
A24	1827	2	M	3	D	0.438406	0.280742
A24	1828	2	M	3	D	0.183205	0.257817
A24	1829	2	M	3	D	0.629851	0.377855
A24	1830	2	M	3	D	0.59782	0.380808
A24	1831	2	M	3	D	0.607719	0.214093
A24	1832	3	M	3	D	0.481747	0.205845
A24	1833	3	M	3	D	0.749927	0.427667
A24	1834	3	M	3	D	0.433675	0.253011
A24	1835	3	M	3	D	0.304865	0.137498
A24	1836	3	M	3	D	0.642416	0.409704
A24	1837	3	M	3	D	0.450123	0.279003
A24	1838	3	M	3	D	0.481988	0.288034
A24	1839	3	M	3	D	0.246631	0.146488
A24	1840	3	M	3	D	0.433172	0.194762
A24	1841	3	M	3	D	0.43351	0.197269
A24	1842	3	M	3	D	0.358615	0.225001
A24	1843	3	M	3	D	0.54186	0.247917
A24	1844	3	M	3	D	0.650129	0.279056
A24	1845	3	M	3	D	0.731162	0.298797
A24	1846	3	M	3	D	0.360362	0.274547
A24	1847	3	M	3	D	0.44928	0.258889
A24	1848	3	M	3	D	0.511885	0.188385
A24	1849	3	M	3	D	0.660765	0.289235
A24	1850	3	M	3	D	0.239043	0.082943
A24	1851	3	M	3	D	0.510639	0.255399
A24	1852	3	M	3	D	0.551844	0.187763
A24	1853	3	M	3	D	0.722254	0.259917
A24	1854	3	M	3	D	0.596352	0.231332
A24	1855	3	M	3	D	0.675763	0.275004
A24	1856	3	M	3	D	0.618149	0.207607
A24	1857	3	M	3	D	0.676391	0.267065
A24	1858	3	M	3	D	0.694529	0.223647
A24	1859	3	M	3	D	0.665301	0.226979
A24	1860	3	M	3	D	0.566594	0.181457
A24	1861	3	M	3	D	0.615581	0.161044
A24	1862	3	M	3	D	0.521761	0.188918
A24	1863	3	M	3	D	0.684549	0.221877
A24	1864	3	M	3	D	0.622244	0.204638
A24	1865	3	M	3	D	0.542527	0.204731
A24	1866	3	M	3	D	0.320298	0.20937
A24	1867	3	M	3	D	0.399942	0.187529
A24	1868	3	M	3	D	0.19168	0.108933
A24	1869	3	M	3	D	0.198272	0.067844
A24	1870	3	M	3	D	0.416535	0.147086
A24	1871	3	M	3	D	0.573019	0.378009
A24	1872	3	M	3	D	0.472362	0.342705
A24	1873	3	M	3	D	0.637895	0.316771
A24	1874	3	M	3	D	0.381121	0.307423
A24	1875	3	M	3	D	0.469809	0.23324
A24	1876	3	M	3	D	0.679961	0.319449
A24	1877	3	M	3	D	0.783385	0.328102
A24	1878	3	M	3	D	0.638886	0.290307
A24	1879	3	M	3	D	0.651634	0.257709
A24	1880	3	M	3	D	0.721043	0.247654
A24	1881	3	M	3	D	0.450266	0.116431
A24	1882	3	M	3	D	0.51262	0.151243
A24	1883	3	M	3	D	0.581007	0.174056
A24	1884	3	M	3	D	0.669674	0.23197
A24	1885	3	M	3	D	0.636261	0.213512
A24	1886	3	M	3	D	0.59766	0.25492
A24	1887	3	M	3	D	0.69999	0.274581
A24	1888	3	M	3	D	0.19268	0.087925
A24	1889	3	M	3	D	0.462114	0.176125
A24	1890	3	M	3	D	0.610328	0.242715
A24	1891	3	M	3	D	0.349718	0.175313
A24	1892	3	M	3	D	0.281997	0.171741
A24	1893	4	M	3	D	0.384376	0.149549
A24	1894	4	M	3	D	0.376855	0.108968
A24	1895	4	M	3	D	0.503772	0.265692
A24	1896	4	M	3	D	0.536444	0.191297
A24	1897	4	M	3	D	0.542032	0.149859
A24	1898	4	M	3	D	0.49542	0.256494
A24	1899	4	M	3	D	0.629899	0.297268
A24	1900	4	M	3	D	0.41049	0.226313
A24	1901	4	M	3	D	0.523758	0.252856
A24	1902	4	M	3	D	0.659699	0.407754
A24	1903	4	M	3	D	0.519207	0.133872
A24	1904	4	M	3	D	0.534769	0.155213
A24	1905	4	M	3	D	0.337996	0.078848
A24	1906	4	M	3	D	0.297129	0.093562
A24	1907	4	M	3	D	0.61129	0.287341
A24	1908	4	M	3	D	0.577799	0.245708
A24	1909	4	M	3	D	0.530377	0.179556
A24	1910	4	M	3	D	0.43754	0.283123
A24	1911	4	M	3	D	0.54405	0.014141
A24	1912	4	M	3	D	0.480532	0.138576
A24	1913	4	M	3	D	0.743528	0.443012
A24	1914	4	M	3	D	0.646608	0.355946
A24	1915	4	M	3	D	0.549149	0.254449
A24	1916	4	M	3	D	0.532825	0.171085
A24	1917	4	M	3	D	0.62807	0.285793
A24	1918	4	M	3	D	0.317344	0.186065
A24	1919	4	M	3	D	0.140725	0.054939
A24	1920	4	M	3	D	0.612407	0.261709
A24	1921	4	M	3	D	0.603624	0.311936
A24	1922	4	M	3	D	0.552515	0.235398
A24	1923	4	M	3	D	0.377959	0.207368
A24	1924	4	M	3	D	0.711112	0.521756
A24	1925	4	M	3	D	0.509415	0.263346
A24	1926	4	M	3	D	0.306459	0.314551
A24	1927	4	M	3	D	0.402409	0.358536
A24	1928	4	M	3	D	0.806562	0.603071
A24	1929	4	M	3	D	0.267906	0.234216
A24	1930	4	M	3	D	0.452951	0.341166
A24	1931	4	M	3	D	0.348856	0.286614
A24	1932	4	M	3	D	0.164863	0.07403
A24	1933	4	M	3	D	0.054114	0.140717
A24	1934	4	M	3	D	0.411804	0.128436
A24	1935	4	M	3	D	0.519209	0.25131
A24	1936	4	M	3	D	0.523974	0.284339
A24	1937	4	M	3	D	0.570051	0.240771
A24	1938	4	M	3	D	0.470215	0.209961
A24	1939	4	M	3	D	0.449816	0.189506
A24	1940	4	M	3	D	0.523973	0.274299
A24	1941	4	M	3	D	0.488371	0.179342
A24	1942	4	M	3	D	0.342674	0.2148
A24	1943	4	M	3	D	0.516859	0.267405
A24	1944	4	M	3	D	0.519653	0.108107
A24	1945	4	M	3	D	0.548971	0.208813
A24	1946	4	M	3	D	0.509131	0.254878
A24	1947	4	M	3	D	0.564926	0.244432
A24	1948	4	M	3	D	0.408901	0.183423
A24	1949	4	M	3	D	0.502722	0.252661
A24	1950	4	M	3	D	0.585653	0.226534
A24	1951	4	M	3	D	0.368321	0.130204
A24	1952	4	M	3	D	0.504392	0.397654
A24	1953	4	M	3	D	0.363066	0.455518
A24	1954	4	M	3	D	0.661667	0.535603
A24	1955	4	M	3	D	0.513007	0.338785
A24	1956	4	M	3	D	0.542268	0.277689
A24	1957	4	M	3	D	0.248736	0.127092
A24	1958	4	M	3	D	0.275453	0.239288
A24	1959	5	M	3	D	0.012092	0.026932
A24	1960	5	M	3	D	0.435943	0.347819
A24	1961	5	M	3	D	0.619121	0.501152
A24	1962	5	M	3	D	0.584819	0.387951
A24	1963	5	M	3	D	0.323036	0.206237
A24	1964	5	M	3	D	0.480084	0.28173
A24	1965	5	M	3	D	0.478865	0.455773
A24	1966	5	M	3	D	0.33725	0.257934
A24	1967	5	M	3	D	0.383386	0.295193
A24	1968	5	M	3	D	0.363196	0.252261
A24	1969	5	M	3	D	0.387839	0.254967
A24	1970	5	M	3	D	0.552162	0.362274
A24	1971	5	M	3	D	0.472791	0.293806
A24	1972	5	M	3	D	0.357097	0.178198
A24	1973	5	M	3	D	0.2474	0.168878
A24	1974	5	M	3	D	0.506465	0.216503
A24	1975	5	M	3	D	0.427931	0.25081
A24	1976	5	M	3	D	0.28632	0.178384
A24	1977	5	M	3	D	0.496655	0.436399
A24	1978	5	M	3	D	0.316564	0.306459
A24	1979	5	M	3	D	0.467386	0.262211
A24	1980	5	M	3	D	0.151331	0.248381
A24	1981	5	M	3	D	0.940731	0.806381
A24	1982	5	M	3	D	0.456758	0.404719
A24	1983	5	M	3	D	0.382176	0.304247
A24	1984	5	M	3	D	0.213982	0.210622
A24	1985	5	M	3	D	0.237615	0.163
A24	1986	5	M	3	D	0.453085	0.394623
A24	1987	5	M	3	D	0.062393	0.030435
A24	1988	5	M	3	D	0.298748	0.098845
A24	1989	5	M	3	D	0.307587	0.114491
A24	1990	5	M	3	D	0.544579	0.331823
A24	1991	5	M	3	D	0.559548	0.330835
A24	1992	5	M	3	D	0.417234	0.30279
A24	1993	5	M	3	D	0.225365	0.14889
A24	1994	5	M	3	D	0.220078	0.150509
A24	1995	5	M	3	D	0.478116	0.308818
A24	1996	5	M	3	D	0.37902	0.347452
A24	1997	5	M	3	D	0.286385	0.175769
[truncated: 4,510 more rows]

## Sheet: 2g
LMM Random Effect	LMM Nested Random Effect	LMM Fixed Effects				LMM Dependent Variable (Left)	LMM Dependent Variable (Right)
AnimalID	Cell_ID	Session	Sex	AgeGroup	Cohort	SimilarityRatioBlock	SimilarityRatioAlt
A14	0	1	F	3	C	1.10205	1.01784
A14	1	1	F	3	C	1.13378	0.995992
A14	2	1	F	3	C	1.1057	1.00568
A14	3	1	F	3	C	1.00781	1.00008
A14	4	1	F	3	C	1.02631	1.02173
A14	5	1	F	3	C	1.07148	1.03212
A14	6	1	F	3	C	1.03489	1.00316
A14	7	1	F	3	C	1.02701	1.01713
A14	8	2	F	3	C	1.00083	1.01151
A14	9	2	F	3	C	1.00083	0.978497
A14	10	2	F	3	C	1.0067	1.00526
A14	11	2	F	3	C	1.01194	0.99972
A14	12	2	F	3	C	1.01474	0.997046
A14	13	2	F	3	C	1.00998	1.0165
A14	14	2	F	3	C	1.01341	1.01719
A14	15	2	F	3	C	1.02841	0.996959
A14	16	2	F	3	C	1.02555	0.99032
A14	17	2	F	3	C	1.01775	0.994273
A14	18	2	F	3	C	1.02202	1.00493
A14	19	2	F	3	C	1.01582	0.999969
A14	20	2	F	3	C	1.02598	1.00895
A14	21	2	F	3	C	1.02382	1.01158
A14	22	2	F	3	C	1.00715	1.00973
A14	23	2	F	3	C	1.047	0.984781
A14	24	2	F	3	C	1.02632	0.995889
A14	25	2	F	3	C	1.02014	1.04242
A14	26	2	F	3	C	1.01436	1.00501
A14	27	2	F	3	C	1.00771	0.985545
A14	28	2	F	3	C	1.01511	1.00175
A14	29	2	F	3	C	1.02507	0.993834
A14	30	2	F	3	C	0.987832	1.00218
A14	31	2	F	3	C	1.00867	0.981191
A14	32	2	F	3	C	1.01654	1.00987
A14	33	2	F	3	C	1.03033	0.988068
A14	34	2	F	3	C	1.08797	1.03487
A14	35	2	F	3	C	1.1074	0.96189
A14	36	2	F	3	C	1.00952	0.995309
A14	37	2	F	3	C	1.05052	1.03124
A14	38	2	F	3	C	0.99582	0.999269
A14	39	2	F	3	C	1.03401	1.00534
A14	40	2	F	3	C	0.998218	1.0111
A14	41	2	F	3	C	1.02608	1.01739
A14	42	2	F	3	C	1.0056	1.01728
A14	43	3	F	3	C	1.05349	1.01071
A14	44	3	F	3	C	1.03857	0.987499
A14	45	3	F	3	C	1.00514	1.00246
A14	46	3	F	3	C	1.01464	1.00585
A14	47	3	F	3	C	1.0253	0.996996
A14	48	3	F	3	C	1.03229	1.0109
A14	49	3	F	3	C	1.03041	1.0186
A14	50	3	F	3	C	1.03306	0.9904
A14	51	3	F	3	C	1.01764	1.00881
A14	52	3	F	3	C	1.07218	1.00401
A14	53	3	F	3	C	1.02267	0.973568
A14	54	3	F	3	C	1.06998	1.00315
A14	55	3	F	3	C	1.02721	0.999285
A14	56	3	F	3	C	1.1001	1.00239
A14	57	3	F	3	C	1.01584	1.00712
A14	58	3	F	3	C	1.08467	1.00819
A14	59	3	F	3	C	1.03462	0.96897
A15	60	1	F	3	C	1.07096	1.02419
A15	61	1	F	3	C	1.05242	0.988323
A15	62	1	F	3	C	1.10063	1.03171
A15	63	1	F	3	C	1.06542	1.05339
A15	64	2	F	3	C	1.40317	1.11684
A15	65	2	F	3	C	1.47807	1.03519
A15	66	2	F	3	C	1.43282	0.972581
A15	67	2	F	3	C	1.0357	1.02179
A15	68	2	F	3	C	1.06889	0.989927
A15	69	2	F	3	C	1.56698	1.00741
A15	70	2	F	3	C	1.27152	0.895521
A15	71	2	F	3	C	1.53102	0.95449
A15	72	2	F	3	C	1.95932	0.885692
A15	73	2	F	3	C	1.36947	0.920084
A15	74	2	F	3	C	1.29244	1.02162
A15	75	2	F	3	C	1.19867	1.03151
A15	76	2	F	3	C	1.25476	0.995535
A15	77	2	F	3	C	1.27465	1.00044
A15	78	2	F	3	C	1.58391	1.0453
A15	79	2	F	3	C	1.35243	1.00142
A15	80	2	F	3	C	1.39234	0.998518
A15	81	2	F	3	C	1.50394	0.990496
A15	82	2	F	3	C	1.16345	1.01975
A15	83	2	F	3	C	1.11052	1.01033
A15	84	2	F	3	C	1.34918	1.04283
A15	85	2	F	3	C	1.25877	0.955805
A15	86	2	F	3	C	1.44424	1.00295
A15	87	2	F	3	C	1.33168	0.992213
A15	88	2	F	3	C	1.34543	0.993612
A15	89	2	F	3	C	1.22005	0.977687
A15	90	2	F	3	C	1.49284	1.05181
A15	91	2	F	3	C	1.32598	0.983827
A15	92	2	F	3	C	1.44376	0.93216
A15	93	2	F	3	C	1.26118	0.990505
A15	94	2	F	3	C	1.39711	0.941556
A15	95	2	F	3	C	1.07725	0.992532
A15	96	2	F	3	C	1.70128	0.953215
A15	97	2	F	3	C	1.2066	0.97323
A15	98	2	F	3	C	1.26284	0.979833
A15	99	2	F	3	C	1.24145	0.981198
A15	100	2	F	3	C	1.48113	1.07457
A15	101	2	F	3	C	1.20472	1.05866
A15	102	2	F	3	C	1.39383	1.02121
A15	103	2	F	3	C	1.02678	1.01502
A15	104	2	F	3	C	1.0287	1.00124
A15	105	2	F	3	C	1.14495	1.04475
A15	106	2	F	3	C	1.74539	1.38589
A15	107	2	F	3	C	1.12335	1.03369
A15	108	2	F	3	C	1.09501	1.04336
A15	109	2	F	3	C	1.18667	1.08019
A15	110	2	F	3	C	1.07809	1.00483
A15	111	2	F	3	C	1.36758	1.32431
A15	112	2	F	3	C	1.15461	1.05058
A15	113	2	F	3	C	1.10088	1.09222
A15	114	2	F	3	C	1.10422	1.0891
A15	115	2	F	3	C	1.0747	1.02325
A15	116	2	F	3	C	1.08124	1.02218
A15	117	2	F	3	C	1.16672	1.12913
A15	118	2	F	3	C	1.34377	0.97049
A15	119	2	F	3	C	1.27244	0.95509
A15	120	2	F	3	C	1.74097	0.966173
A15	121	2	F	3	C	1.29857	1.02773
A15	122	2	F	3	C	1.31453	0.934903
A15	123	2	F	3	C	1.15246	1.06376
A15	124	2	F	3	C	1.39546	1.02541
A15	125	2	F	3	C	1.31308	1.01599
A15	126	2	F	3	C	1.36199	1.06489
A15	127	2	F	3	C	1.29782	0.968165
A15	128	2	F	3	C	1.28063	0.994916
A15	129	2	F	3	C	1.06941	0.991705
A15	130	2	F	3	C	1.02403	1.02354
A15	131	2	F	3	C	1.34994	0.983387
A15	132	2	F	3	C	1.04712	1.0154
A15	133	2	F	3	C	1.13217	1.10403
A15	134	2	F	3	C	1.23311	1.07613
A15	135	2	F	3	C	1.01144	1.01533
A15	136	2	F	3	C	1.08384	1.0472
A15	137	2	F	3	C	1.14514	1.03419
A15	138	2	F	3	C	1.29886	0.972409
A15	139	2	F	3	C	1.21615	0.994078
A15	140	2	F	3	C	1.35441	0.963707
A15	141	2	F	3	C	1.10524	1.01308
A15	142	2	F	3	C	1.26545	0.970869
A15	143	2	F	3	C	1.17461	1.0328
A15	144	2	F	3	C	1.17163	0.996555
A15	145	2	F	3	C	1.37656	1.06689
A15	146	2	F	3	C	1.24996	0.873239
A15	147	2	F	3	C	1.39602	1.06875
A15	148	2	F	3	C	1.39033	1.02235
A15	149	2	F	3	C	1.03232	1.02143
A15	150	3	F	3	C	1.22515	1.02124
A15	151	3	F	3	C	1.36065	0.998817
A15	152	3	F	3	C	1.31445	0.987445
A15	153	3	F	3	C	1.03013	0.996537
A15	154	3	F	3	C	1.44052	0.956374
A15	155	3	F	3	C	1.42551	1.05398
A15	156	3	F	3	C	1.10051	1.00008
A15	157	3	F	3	C	1.22737	0.985088
A15	158	3	F	3	C	1.0834	0.98345
A15	159	3	F	3	C	1.5351	1.0193
A15	160	3	F	3	C	1.0137	1.0097
A15	161	3	F	3	C	1.67978	0.899125
A15	162	3	F	3	C	1.07291	1.00245
A15	163	3	F	3	C	1.18843	0.970698
A15	164	3	F	3	C	1.13079	0.979979
A15	165	3	F	3	C	1.23942	1.04593
A15	166	3	F	3	C	1.15291	1.04779
A15	167	3	F	3	C	1.37516	0.991862
A15	168	3	F	3	C	1.20612	1.00054
A15	169	3	F	3	C	1.3514	0.968004
A15	170	3	F	3	C	1.49029	1.00204
A15	171	3	F	3	C	1.09203	1.00874
A15	172	3	F	3	C	1.45469	0.968803
A15	173	3	F	3	C	1.31483	0.979825
A15	174	3	F	3	C	1.20946	0.981402
A15	175	3	F	3	C	1.16126	1.01555
A15	176	3	F	3	C	1.13272	0.962359
A15	177	3	F	3	C	1.22998	1.02185
A15	178	3	F	3	C	1.24738	0.986933
A15	179	3	F	3	C	1.45053	1.01669
A15	180	3	F	3	C	1.08565	0.97654
A15	181	3	F	3	C	1.28173	1.01082
A15	182	3	F	3	C	1.3236	1.0425
A15	183	3	F	3	C	1.12356	0.994235
A15	184	3	F	3	C	1.23685	0.94271
A15	185	3	F	3	C	1.2792	0.969309
A15	186	3	F	3	C	1.34998	0.980828
A15	187	3	F	3	C	1.31887	0.963508
A15	188	3	F	3	C	1.26199	1.0054
A15	189	3	F	3	C	1.19524	0.975888
A15	190	3	F	3	C	1.13165	1.02116
A15	191	3	F	3	C	1.37804	0.972464
A15	192	3	F	3	C	1.11884	1.00327
A15	193	3	F	3	C	1.08629	1.00279
A15	194	3	F	3	C	1.06263	0.986904
A15	195	3	F	3	C	1.15625	1.0626
A15	196	3	F	3	C	1.18947	1.06771
A15	197	3	F	3	C	1.09881	1.0319
A15	198	3	F	3	C	1.22543	1.01648
A15	199	3	F	3	C	1.05616	1.02578
A15	200	3	F	3	C	1.05109	0.995315
A15	201	3	F	3	C	1.07407	1.00564
A15	202	3	F	3	C	1.04555	1.02826
A15	203	3	F	3	C	1.03719	1.01791
A15	204	3	F	3	C	1.12281	1.01395
A15	205	3	F	3	C	1.26239	0.972703
A15	206	3	F	3	C	1.17394	0.975655
A15	207	3	F	3	C	1.32449	0.966208
A15	208	3	F	3	C	1.27364	0.961226
A15	209	3	F	3	C	1.21215	0.980624
A15	210	3	F	3	C	1.19276	0.997129
A15	211	3	F	3	C	1.22554	0.99384
A15	212	3	F	3	C	1.18914	0.964875
A15	213	3	F	3	C	1.25551	0.966329
A15	214	3	F	3	C	1.3728	0.962415
A15	215	3	F	3	C	1.30495	1.01479
A15	216	3	F	3	C	1.23454	1.00738
A15	217	3	F	3	C	1.30748	0.988594
A15	218	3	F	3	C	1.2545	0.982704
A15	219	3	F	3	C	1.14227	1.0326
A15	220	3	F	3	C	1.11479	0.972828
A15	221	3	F	3	C	1.19808	0.982145
A15	222	3	F	3	C	1.13956	0.967243
A15	223	3	F	3	C	1.1748	0.986544
A15	224	3	F	3	C	1.2162	1.04033
A15	225	3	F	3	C	1.28632	0.987817
A15	226	3	F	3	C	1.25791	1.14515
A15	227	3	F	3	C	1.03887	1.01772
A15	228	3	F	3	C	1.24558	1.06217
A15	229	3	F	3	C	1.11884	1.07051
A15	230	3	F	3	C	1.142	1.07049
A15	231	3	F	3	C	1.08205	1.0446
A15	232	3	F	3	C	1.02874	1.00429
A15	233	3	F	3	C	1.03904	1.01792
A15	234	3	F	3	C	1.05879	1.00492
A15	235	3	F	3	C	1.29241	0.985576
A15	236	3	F	3	C	1.247	1.01702
A15	237	3	F	3	C	1.10223	1.0103
A15	238	3	F	3	C	1.21474	0.979013
A15	239	4	F	3	C	1.09469	1.00696
A15	240	4	F	3	C	1.07473	1.05139
A15	241	4	F	3	C	1.11044	1.02819
A15	242	4	F	3	C	1.04591	0.997873
A15	243	4	F	3	C	1.25923	1.02848
A15	244	4	F	3	C	1.09633	1.05279
A15	245	4	F	3	C	1.05374	1.00697
A15	246	4	F	3	C	1.20442	1.05704
A15	247	4	F	3	C	1.23026	0.954843
A15	248	4	F	3	C	1.30737	0.924177
A15	249	4	F	3	C	1.09841	0.954278
A15	250	4	F	3	C	1.13599	0.925571
A15	251	4	F	3	C	1.26791	1.00283
A15	252	4	F	3	C	1.26187	0.989291
A15	253	4	F	3	C	1.22971	1.01249
A15	254	4	F	3	C	1.22584	0.963922
A15	255	4	F	3	C	1.32802	1.07378
A15	256	4	F	3	C	1.11312	1.02995
A15	257	4	F	3	C	1.23415	1.05425
A15	258	4	F	3	C	1.13361	1.03228
A15	259	4	F	3	C	1.06499	0.958938
A15	260	4	F	3	C	1.12178	0.989458
A15	261	4	F	3	C	1.67701	1.14352
A15	262	4	F	3	C	1.23771	0.945224
A15	263	4	F	3	C	1.16145	1.00922
A15	264	4	F	3	C	1.67139	1.05678
A15	265	4	F	3	C	1.5201	1.08325
A15	266	4	F	3	C	1.09897	1.03067
A15	267	4	F	3	C	1.10503	0.999158
A15	268	4	F	3	C	1.24267	1.02711
A15	269	4	F	3	C	1.12623	0.964498
A15	270	4	F	3	C	1.34154	1.05669
A15	271	4	F	3	C	1.05909	0.97829
A15	272	4	F	3	C	1.37608	1.00107
A15	273	4	F	3	C	1.18733	1.04542
A15	274	4	F	3	C	1.26835	1.0879
A15	275	4	F	3	C	1.19275	0.986645
A15	276	4	F	3	C	1.10733	0.957654
A15	277	4	F	3	C	1.08306	1.00236
A15	278	4	F	3	C	1.26429	1.00341
A15	279	4	F	3	C	1.21982	0.889768
A15	280	4	F	3	C	1.2934	1.00321
A15	281	4	F	3	C	1.11825	0.941315
A15	282	4	F	3	C	1.51163	1.00774
A15	283	4	F	3	C	1.47146	1.02917
A15	284	4	F	3	C	1.24371	0.966172
A15	285	4	F	3	C	1.26562	0.972235
A15	286	4	F	3	C	1.61927	1.11029
A15	287	4	F	3	C	1.03394	1.00854
A15	288	4	F	3	C	1.30408	0.968447
A15	289	4	F	3	C	1.23979	1.02646
A15	290	4	F	3	C	1.50696	0.986746
A15	291	4	F	3	C	1.21466	1.02178
A15	292	4	F	3	C	1.22833	0.98004
A15	293	4	F	3	C	1.81174	1.27057
A15	294	4	F	3	C	1.29122	0.950023
A15	295	4	F	3	C	1.28147	1.24112
A15	296	4	F	3	C	1.16463	1.09129
A15	297	4	F	3	C	1.24923	1.07532
A15	298	4	F	3	C	1.44438	1.00084
A15	299	4	F	3	C	1.13293	1.02817
A15	300	4	F	3	C	1.13824	0.978978
A15	301	4	F	3	C	1.38122	0.992689
A15	302	4	F	3	C	1.18001	1.07618
A15	303	4	F	3	C	1.49211	1.04924
A15	304	4	F	3	C	1.21024	1.0062
A15	305	4	F	3	C	1.52165	1.05251
A15	306	4	F	3	C	1.63201	1.05434
A15	307	4	F	3	C	1.28633	1.08482
A15	308	4	F	3	C	1.05534	1.10578
A15	309	4	F	3	C	1.31129	1.07903
A15	310	4	F	3	C	1.22993	1.00583
A15	311	4	F	3	C	2.1831	1.57136
A15	312	4	F	3	C	1.50979	0.91401
A15	313	4	F	3	C	1.2843	1.24998
A15	314	4	F	3	C	1.0465	1.00096
A15	315	4	F	3	C	1.20055	1.00977
A15	316	4	F	3	C	1.08826	0.981061
A15	317	4	F	3	C	1.34527	0.986187
A15	318	4	F	3	C	1.09231	0.992282
A15	319	4	F	3	C	1.08538	0.991559
A15	320	4	F	3	C	1.1779	1.03979
A15	321	4	F	3	C	1.26285	0.956858
A15	322	4	F	3	C	1.33706	1.00283
A15	323	4	F	3	C	1.31984	0.959568
A15	324	4	F	3	C	1.12117	1.02246
A15	325	4	F	3	C	1.26476	1.01706
A15	326	4	F	3	C	1.1805	0.97582
A15	327	4	F	3	C	1.33361	1.0417
A15	328	4	F	3	C	1.27926	1.06351
A15	329	4	F	3	C	1.02646	1.02882
A15	330	4	F	3	C	1.2565	1.09798
A15	331	4	F	3	C	1.1107	0.983613
A15	332	4	F	3	C	1.17901	1.04931
A15	333	4	F	3	C	2.16651	1.00505
A15	334	4	F	3	C	1.07798	0.999773
A15	335	4	F	3	C	1.1083	1.0568
A15	336	4	F	3	C	1.32224	0.960933
A15	337	4	F	3	C	1.04891	0.973747
A15	338	4	F	3	C	1.40013	1.00515
A15	339	4	F	3	C	1.0317	0.983195
A15	340	4	F	3	C	1.09831	1.01496
A15	341	4	F	3	C	1.43741	1.08247
A15	342	4	F	3	C	1.35922	1.03314
A15	343	4	F	3	C	1.05109	0.999016
A15	344	4	F	3	C	1.11771	1.02521
A15	345	4	F	3	C	1.30234	1.06249
A15	346	4	F	3	C	1.21719	1.02273
A15	347	4	F	3	C	1.69979	1.09722
A15	348	4	F	3	C	1.11839	1.03089
A15	349	4	F	3	C	1.11978	1.03382
A15	350	4	F	3	C	1.24837	1.04915
A15	351	4	F	3	C	1.33988	1.10811
A15	352	4	F	3	C	1.19262	1.04377
A15	353	4	F	3	C	1.03538	0.989976
A15	354	4	F	3	C	1.27736	1.05046
A15	355	4	F	3	C	1.32468	1.10061
A15	356	4	F	3	C	1.49247	1.06057
A15	357	4	F	3	C	1.21449	1.03079
A15	358	4	F	3	C	1.13775	1.03505
A15	359	4	F	3	C	1.06916	1.08451
A15	360	4	F	3	C	1.0315	1.00819
A15	361	4	F	3	C	1.38032	0.959843
A15	362	4	F	3	C	1.21664	1.02287
A15	363	4	F	3	C	1.18802	1.01604
A15	364	4	F	3	C	1.26542	1.02812
A15	365	4	F	3	C	1.46079	1.13605
A15	366	4	F	3	C	1.79501	1.28252
A15	367	5	F	3	C	1.78418	0.966439
A15	368	5	F	3	C	1.11558	0.991065
A15	369	5	F	3	C	2.27304	0.98605
A15	370	5	F	3	C	1.84008	0.883514
A15	371	5	F	3	C	1.02637	0.996635
A15	372	5	F	3	C	1.21964	0.97879
A15	373	5	F	3	C	1.40855	1.07137
A15	374	5	F	3	C	2.20099	0.988605
A15	375	5	F	3	C	1.52177	1.0299
A15	376	5	F	3	C	1.25191	0.904404
A15	377	5	F	3	C	1.56776	0.986521
A15	378	5	F	3	C	1.29235	0.927536
A15	379	5	F	3	C	1.38516	0.927524
A15	380	5	F	3	C	1.73858	0.879519
A15	381	5	F	3	C	1.28048	1.01988
A15	382	5	F	3	C	1.19171	1.01911
A15	383	5	F	3	C	1.15955	0.97745
A15	384	5	F	3	C	2.27027	1.16732
A15	385	5	F	3	C	1.45232	1.01292
A15	386	5	F	3	C	1.01289	1.00835
A15	387	5	F	3	C	1.23173	0.954085
A15	388	5	F	3	C	1.11206	0.98482
A15	389	5	F	3	C	1.21172	0.954978
A15	390	5	F	3	C	2.10902	1.00606
A15	391	5	F	3	C	1.52329	1.0912
A15	392	5	F	3	C	1.71205	0.957127
A15	393	5	F	3	C	2.38481	1.15534
A15	394	5	F	3	C	1.40804	0.990251
A15	395	5	F	3	C	1.02759	0.992515
A15	396	5	F	3	C	1.4536	1.04852
A15	397	5	F	3	C	1.22732	1.0467
A15	398	5	F	3	C	1.41017	0.927018
A15	399	5	F	3	C	1.17718	1.02194
A15	400	5	F	3	C	1.43774	0.916897
A15	401	5	F	3	C	1.35668	1.06604
A15	402	5	F	3	C	1.52375	1.05455
A15	403	5	F	3	C	1.35201	1.00713
A15	404	6	F	3	C	1.10551	1.06269
A15	405	6	F	3	C	1.44614	0.981762
A15	406	6	F	3	C	1.08367	0.955216
A15	407	6	F	3	C	1.25056	0.945425
A15	408	6	F	3	C	1.12365	0.992457
A15	409	6	F	3	C	1.34317	1.00462
A15	410	6	F	3	C	1.26059	0.939525
A15	411	6	F	3	C	1.46252	1.11232
A15	412	6	F	3	C	1.24591	1.01679
A15	413	6	F	3	C	1.33442	0.9764
A15	414	6	F	3	C	1.36424	1.04742
A15	415	6	F	3	C	1.19943	1.0327
A15	416	6	F	3	C	1.11005	1.00235
A15	417	6	F	3	C	1.12995	1.08571
A15	418	6	F	3	C	1.066	1.02732
A15	419	6	F	3	C	1.10097	1.05689
A15	420	6	F	3	C	1.11344	1.03625
A15	421	6	F	3	C	1.35182	0.932098
A15	422	6	F	3	C	1.60809	1.00304
A15	423	6	F	3	C	1.19007	1.10761
A15	424	6	F	3	C	1.2722	0.915096
A15	425	6	F	3	C	1.07342	0.998689
A15	426	6	F	3	C	1.13462	0.995351
A15	427	6	F	3	C	1.09221	0.968577
A16	428	1	F	3	C	1.19657	1.02264
A16	429	1	F	3	C	1.09576	0.978814
A16	430	1	F	3	C	1.05491	1.00293
A16	431	1	F	3	C	1.55432	1.13132
A16	432	1	F	3	C	1.32702	0.976938
A16	433	1	F	3	C	1.12652	1.01985
A16	434	1	F	3	C	1.17832	1.06952
A16	435	1	F	3	C	1.12674	1.01876
A16	436	1	F	3	C	1.17102	0.987984
A16	437	1	F	3	C	1.05398	1.03429
A16	438	1	F	3	C	1.33428	1.12965
A16	439	1	F	3	C	1.05347	1.05401
A16	440	1	F	3	C	1.68396	1.07356
A16	441	1	F	3	C	1.31293	1.03745
A16	442	1	F	3	C	1.26406	0.997134
A16	443	1	F	3	C	1.16941	1.05595
A16	444	1	F	3	C	1.24292	1.04975
A16	445	1	F	3	C	1.14967	0.947605
A16	446	1	F	3	C	1.68793	1.09295
A16	447	2	F	3	C	1.77596	1.23222
A16	448	2	F	3	C	1.95507	1.12648
A16	449	2	F	3	C	1.1947	1.08927
A16	450	2	F	3	C	1.20293	1.08871
A16	451	2	F	3	C	1.36258	1.16811
A16	452	2	F	3	C	1.26749	0.968108
A16	453	2	F	3	C	1.14854	1.06414
A16	454	2	F	3	C	1.14786	1.00015
A16	455	2	F	3	C	1.32616	1.09716
A16	456	2	F	3	C	1.41181	1.04322
A16	457	2	F	3	C	1.12962	1.04015
A16	458	2	F	3	C	1.06405	1.04278
A16	459	2	F	3	C	1.04966	1.00722
A16	460	2	F	3	C	1.66177	0.914745
A16	461	2	F	3	C	1.36792	0.990228
A16	462	2	F	3	C	1.27996	1.06006
A16	463	2	F	3	C	1.48103	1.09912
A16	464	2	F	3	C	1.3841	1.16795
A16	465	2	F	3	C	1.19869	1.04623
A16	466	2	F	3	C	1.2041	1.07016
A16	467	2	F	3	C	1.29872	1.06429
A16	468	2	F	3	C	1.27405	1.08381
A16	469	2	F	3	C	1.37871	1.24787
A16	470	2	F	3	C	1.14331	1.05417
A16	471	2	F	3	C	1.68262	1.1985
A16	472	2	F	3	C	1.45698	1.09397
A16	473	2	F	3	C	1.07498	1.02011
A16	474	2	F	3	C	1.21677	1.02605
A16	475	2	F	3	C	1.36694	1.01668
A16	476	2	F	3	C	1.40981	1.05097
A16	477	2	F	3	C	1.24421	1.1243
A16	478	2	F	3	C	1.29381	0.983505
A16	479	2	F	3	C	1.49831	1.03446
A16	480	2	F	3	C	2.51226	1.40828
A16	481	2	F	3	C	2.3256	1.43638
A16	482	2	F	3	C	1.03453	1.02161
A16	483	2	F	3	C	1.21451	1.00107
A16	484	2	F	3	C	1.04282	1.0233
A16	485	2	F	3	C	1.39855	1.27165
A16	486	2	F	3	C	1.54939	1.24555
A16	487	2	F	3	C	1.23739	1.06071
A16	488	2	F	3	C	1.34649	1.14054
A16	489	2	F	3	C	1.16938	1.02597
A16	490	2	F	3	C	1.2653	1.1269
A16	491	2	F	3	C	2.01647	1.22417
A16	492	2	F	3	C	1.15486	1.06942
A16	493	2	F	3	C	2.57092	1.26793
A16	494	2	F	3	C	1.17386	1.04494
A16	495	2	F	3	C	1.35874	1.11089
A16	496	2	F	3	C	1.60792	1.26932
A16	497	2	F	3	C	1.08361	1.01718
A16	498	2	F	3	C	1.15121	1.01673
A16	499	2	F	3	C	1.09075	0.98417
A16	500	2	F	3	C	1.26227	1.04008
A16	501	2	F	3	C	1.4308	1.16926
A16	502	2	F	3	C	1.34334	1.17601
A16	503	2	F	3	C	1.31325	0.995567
A16	504	2	F	3	C	1.29364	1.13472
A16	505	2	F	3	C	2.02882	1.25482
A16	506	2	F	3	C	1.15066	1.05004
A16	507	4	F	3	C	1.0843	0.992931
A16	508	4	F	3	C	1.20222	0.976655
A16	509	4	F	3	C	1.07009	1.0087
A16	510	4	F	3	C	1.06239	1.00699
A16	511	4	F	3	C	1.0874	1.01781
A16	512	4	F	3	C	1.18273	1.05462
A16	513	4	F	3	C	1.06855	1.0052
A16	514	4	F	3	C	1.05187	1.04718
A16	515	4	F	3	C	1.05086	1.02261
A16	516	4	F	3	C	1.1177	1.03622
A16	517	4	F	3	C	1.05424	0.977321
A16	518	4	F	3	C	1.20716	1.04333
A17	519	1	F	3	C	1.03929	1.02241
A17	520	2	F	3	C	1.01922	0.98754
A17	521	2	F	3	C	1.00776	1.00463
A17	522	3	F	3	C	1.5034	1.00678
A17	523	3	F	3	C	1.2854	1.01881
A17	524	3	F	3	C	1.60972	1.01815
A17	525	3	F	3	C	1.66015	1.12676
A17	526	3	F	3	C	1.49585	1.01602
A17	527	3	F	3	C	1.79978	1.05858
A17	528	3	F	3	C	2.11071	0.915176
A17	529	3	F	3	C	1.62445	1.14507
A17	530	3	F	3	C	1.28925	1.05862
A17	531	3	F	3	C	1.43496	1.01486
A17	532	3	F	3	C	1.50853	0.944797
A17	533	3	F	3	C	1.49431	1.04271
A17	534	3	F	3	C	1.42199	0.960326
A17	535	3	F	3	C	1.42167	0.9675
A17	536	3	F	3	C	1.44539	1.052
A17	537	3	F	3	C	1.27194	0.997179
A17	538	3	F	3	C	1.44328	1.087
A17	539	3	F	3	C	1.12937	0.95466
A17	540	3	F	3	C	1.44311	1.07758
A17	541	3	F	3	C	1.97269	1.19938
A17	542	3	F	3	C	1.18656	1.0126
A17	543	3	F	3	C	1.51746	1.02757
A17	544	3	F	3	C	1.52113	0.998521
A17	545	3	F	3	C	1.42196	1.0575
A17	546	3	F	3	C	1.27392	0.97952
A17	547	3	F	3	C	1.70323	1.0425
A17	548	3	F	3	C	1.5522	1.08402
A17	549	3	F	3	C	1.92588	1.03627
A17	550	3	F	3	C	1.76347	1.13968
A17	551	3	F	3	C	1.45286	1.07272
A17	552	3	F	3	C	1.51934	0.993124
A17	553	3	F	3	C	1.46088	1.07071
A17	554	3	F	3	C	1.188	0.998063
A17	555	3	F	3	C	1.38028	1.05315
A17	556	3	F	3	C	1.27465	1.0297
A17	557	3	F	3	C	2.36206	0.966195
A17	558	3	F	3	C	1.34284	0.934074
A17	559	3	F	3	C	1.11688	0.997965
A17	560	3	F	3	C	1.48849	1.01567
A17	561	3	F	3	C	2.94734	0.906345
A17	562	4	F	3	C	1.23725	1.09904
A17	563	4	F	3	C	1.34494	1.01127
A17	564	4	F	3	C	1.18909	1.08758
A17	565	4	F	3	C	1.4779	1.18764
A17	566	4	F	3	C	1.65747	1.26509
A17	567	4	F	3	C	1.22593	1.0532
A17	568	4	F	3	C	1.28241	1.06621
A17	569	4	F	3	C	1.21325	1.0495
A17	570	4	F	3	C	1.5543	1.08942
A17	571	4	F	3	C	1.50811	1.18122
A17	572	4	F	3	C	1.32743	1.15636
A17	573	4	F	3	C	1.26952	1.02662
A17	574	4	F	3	C	1.60791	1.17637
A17	575	4	F	3	C	1.02252	1.00316
A17	576	4	F	3	C	1.19932	1.05945
A17	577	4	F	3	C	1.26686	1.0344
A17	578	4	F	3	C	1.19761	1.07962
A17	579	4	F	3	C	1.46509	1.17558
A17	580	4	F	3	C	1.36333	1.10533
A17	581	4	F	3	C	1.27748	1.11701
A17	582	4	F	3	C	1.72172	1.27352
A17	583	4	F	3	C	1.08914	1.11468
A17	584	4	F	3	C	1.30924	1.10197
A17	585	4	F	3	C	1.22994	1.06292
A17	586	4	F	3	C	1.08134	0.994564
A17	587	4	F	3	C	1.21913	1.02976
A17	588	4	F	3	C	1.22676	1.05286
A17	589	4	F	3	C	1.1293	1.02198
A17	590	4	F	3	C	1.98688	1.25587
A17	591	4	F	3	C	1.33298	1.00297
A17	592	4	F	3	C	1.14793	0.996616
A17	593	4	F	3	C	1.71449	0.963027
A17	594	4	F	3	C	1.50021	1.39107
A17	595	4	F	3	C	1.19657	1.03886
A17	596	4	F	3	C	1.10326	1.03795
A17	597	4	F	3	C	1.12531	1.04533
A17	598	4	F	3	C	1.34183	1.00802
A17	599	4	F	3	C	1.07576	1.00195
A17	600	4	F	3	C	1.72632	1.19869
A17	601	4	F	3	C	1.41233	1.2158
A17	602	4	F	3	C	1.40061	1.17333
A17	603	4	F	3	C	1.57555	1.27005
A17	604	5	F	3	C	1.18568	1.0633
A17	605	5	F	3	C	1.00979	0.997909
A17	606	5	F	3	C	1.01749	1.02038
A17	607	5	F	3	C	1.0105	0.989353
A17	608	5	F	3	C	1.20892	1.10683
A17	609	5	F	3	C	1.0022	1.01092
A17	610	5	F	3	C	1.04957	1.00934
A17	611	5	F	3	C	1.0473	1.04978
A17	612	5	F	3	C	1.03326	1.01082
A17	613	5	F	3	C	1.09971	1.03842
A17	614	5	F	3	C	1.0851	1.00914
A17	615	5	F	3	C	1.01577	1.02562
A17	616	5	F	3	C	1.06719	1.01927
A17	617	5	F	3	C	1.03462	0.973378
A17	618	5	F	3	C	1.07892	1.03142
A17	619	5	F	3	C	1.02451	1.01744
A17	620	5	F	3	C	1.1199	1.03482
A17	621	5	F	3	C	1.01547	1.0034
A17	622	5	F	3	C	1.03201	1.0238
A17	623	5	F	3	C	0.999871	0.993431
A17	624	5	F	3	C	1.02577	1.00101
A17	625	5	F	3	C	1.00611	1.02496
A17	626	5	F	3	C	1.0235	1.00654
A17	627	5	F	3	C	1.02944	1.02707
A17	628	5	F	3	C	1.0868	1.03616
A17	629	5	F	3	C	1.05898	1.00195
A17	630	5	F	3	C	1.02465	0.997978
A17	631	5	F	3	C	1.09054	0.976256
A17	632	5	F	3	C	1.0781	1.01097
A17	633	5	F	3	C	1.0366	1.00166
A17	634	5	F	3	C	0.998945	1.00844
A17	635	5	F	3	C	1.03264	1.00114
A17	636	6	F	3	C	1.04198	1.02238
A17	637	6	F	3	C	1.03594	0.995356
A17	638	6	F	3	C	1.28494	1.05774
A17	639	6	F	3	C	1.02409	0.996846
A17	640	6	F	3	C	1.4508	1.0541
A17	641	6	F	3	C	1.09272	1.00335
A17	642	6	F	3	C	1.1685	1.08097
A17	643	6	F	3	C	1.25442	1.02072
A17	644	6	F	3	C	1.1383	1.02998
A17	645	6	F	3	C	1.11692	1.04648
A17	646	6	F	3	C	1.06891	0.971487
A17	647	6	F	3	C	1.20041	1.02408
A17	648	6	F	3	C	1.03314	0.998224
A17	649	6	F	3	C	1.19205	1.02638
A17	650	6	F	3	C	1.08038	1.04896
A17	651	6	F	3	C	1.05976	1.00601
A17	652	6	F	3	C	1.12784	1.0652
A17	653	6	F	3	C	1.04101	0.987262
A17	654	6	F	3	C	1.06842	0.962098
A17	655	6	F	3	C	1.15881	1.0414
A17	656	6	F	3	C	1.09794	1.06081
A17	657	6	F	3	C	1.14232	1.03544
A17	658	6	F	3	C	1.11627	1.0764
A17	659	6	F	3	C	1.28704	1.08402
A17	660	6	F	3	C	1.20011	1.04536
A17	661	6	F	3	C	1.50617	1.13462
A17	662	6	F	3	C	1.25203	1.085
A17	663	6	F	3	C	1.12002	0.980949
A17	664	6	F	3	C	1.27526	0.976739
A17	665	6	F	3	C	1.28463	1.07111
A17	666	6	F	3	C	1.16872	1.07374
A17	667	6	F	3	C	1.08336	1.01816
A17	668	6	F	3	C	1.10379	0.99539
A17	669	6	F	3	C	1.10741	1.05555
A17	670	6	F	3	C	1.11611	1.06472
A17	671	6	F	3	C	1.69175	1.24943
A17	672	6	F	3	C	1.06066	1.00636
A17	673	6	F	3	C	1.42697	1.08731
A17	674	6	F	3	C	1.1227	1.08782
A17	675	6	F	3	C	1.2413	1.04551
A17	676	6	F	3	C	1.09365	1.02813
A17	677	6	F	3	C	1.07822	0.999733
A17	678	6	F	3	C	1.09521	1.02692
A17	679	6	F	3	C	1.17198	0.968496
A17	680	6	F	3	C	1.08154	1.01813
A17	681	6	F	3	C	1.11981	1.03652
A17	682	6	F	3	C	1.14909	1.0517
A17	683	6	F	3	C	1.04614	1.01797
A17	684	6	F	3	C	1.20447	1.08177
A17	685	6	F	3	C	1.07521	1.01069
A17	686	6	F	3	C	1.0255	1.03209
A17	687	6	F	3	C	1.11689	1.00175
A17	688	6	F	3	C	1.15966	1.09437
A17	689	6	F	3	C	1.1412	1.01162
A18	690	1	F	3	C	1.30883	1.05652
A18	691	1	F	3	C	1.18408	1.08814
A18	692	1	F	3	C	1.06657	0.981765
A18	693	1	F	3	C	1.16111	1.10998
A18	694	1	F	3	C	1.17138	1.07928
A18	695	1	F	3	C	1.05964	1.02035
A18	696	1	F	3	C	1.14492	0.998242
A18	697	1	F	3	C	1.11291	1.07319
A18	698	1	F	3	C	1.04838	1.01226
A18	699	1	F	3	C	1.15267	1.01312
A18	700	1	F	3	C	1.11183	1.04349
A18	701	1	F	3	C	1.06231	0.964114
A18	702	1	F	3	C	1.1467	1.06854
A18	703	2	F	3	C	1.74827	1.24203
A18	704	2	F	3	C	1.39688	1.16722
A18	705	2	F	3	C	1.14182	1.07035
A18	706	2	F	3	C	1.17761	1.04481
A18	707	2	F	3	C	1.064	1.03073
A18	708	2	F	3	C	1.0838	1.03977
A18	709	2	F	3	C	0.999932	0.985371
A18	710	2	F	3	C	1.18188	1.01209
A18	711	2	F	3	C	1.32253	1.11955
A18	712	2	F	3	C	1.12651	1.03544
A18	713	2	F	3	C	1.05586	1.00741
A18	714	2	F	3	C	1.25587	1.06649
A18	715	2	F	3	C	1.08638	1.04517
A18	716	2	F	3	C	1.16678	1.01657
A18	717	2	F	3	C	1.22713	1.05912
A18	718	2	F	3	C	1.06262	1.00747
A18	719	2	F	3	C	1.06566	1.02691
A18	720	2	F	3	C	1.1379	1.02019
A18	721	2	F	3	C	1.25939	1.08826
A18	722	2	F	3	C	1.08618	0.993836
A18	723	2	F	3	C	1.23087	0.989577
A18	724	2	F	3	C	1.01148	0.995685
A18	725	2	F	3	C	1.25464	1.05333
A18	726	2	F	3	C	1.12881	1.01213
A18	727	2	F	3	C	1.20727	1.066
A18	728	2	F	3	C	1.14963	1.00528
A18	729	2	F	3	C	1.40666	1.14128
A18	730	2	F	3	C	1.04798	0.98435
A18	731	2	F	3	C	1.15153	1.00589
A18	732	2	F	3	C	1.08537	1.02754
A18	733	2	F	3	C	1.18676	1.05178
A18	734	2	F	3	C	1.1511	0.989838
A18	735	2	F	3	C	1.11251	0.996463
A18	736	2	F	3	C	1.10792	1.00462
A18	737	2	F	3	C	1.20424	1.03696
A18	738	2	F	3	C	1.03652	1.01514
A18	739	2	F	3	C	1.17998	1.02291
A18	740	2	F	3	C	1.10347	1.03607
A18	741	2	F	3	C	1.15852	1.01509
A18	742	2	F	3	C	1.10429	1.01022
A18	743	2	F	3	C	1.09353	1.02357
A18	744	2	F	3	C	1.10975	1.03832
A18	745	2	F	3	C	1.09001	1.05309
A18	746	2	F	3	C	1.0538	1.02096
A18	747	2	F	3	C	1.11443	0.986741
A18	748	2	F	3	C	1.27229	1.0575
A18	749	2	F	3	C	1.13377	1.02358
A18	750	2	F	3	C	1.06981	1.0034
A18	751	2	F	3	C	1.22635	1.06857
A18	752	2	F	3	C	1.01899	1.00025
A18	753	2	F	3	C	1.12146	1.02075
A18	754	2	F	3	C	1.07549	0.988796
A18	755	2	F	3	C	1.07147	1.02571
A18	756	2	F	3	C	1.05703	1.00071
A18	757	2	F	3	C	1.19321	1.06295
A18	758	2	F	3	C	1.07931	0.99148
A18	759	2	F	3	C	1.1291	1.06979
A18	760	2	F	3	C	1.16174	1.02505
A18	761	2	F	3	C	1.18476	1.0305
A18	762	2	F	3	C	1.10354	1.01027
A18	763	2	F	3	C	1.20084	0.984006
A18	764	2	F	3	C	1.042	1.01296
A18	765	2	F	3	C	1.16641	1.03792
A18	766	2	F	3	C	1.26789	1.14641
A18	767	2	F	3	C	1.03832	1.00195
A18	768	2	F	3	C	1.09021	0.999382
A18	769	3	F	3	C	2.23035	1.17195
A18	770	3	F	3	C	1.45206	1.01407
A18	771	3	F	3	C	1.28913	0.978457
A18	772	3	F	3	C	1.15657	1.06261
A18	773	3	F	3	C	1.09618	1.03295
A18	774	3	F	3	C	1.06236	1.00953
A18	775	3	F	3	C	1.1769	1.04871
A18	776	3	F	3	C	1.33641	1.01693
A18	777	3	F	3	C	1.14763	1.05117
A18	778	3	F	3	C	1.54991	1.131
A18	779	3	F	3	C	1.52878	1.15482
A18	780	3	F	3	C	1.03592	1.01076
A18	781	3	F	3	C	1.49585	0.936112
A18	782	3	F	3	C	1.29565	1.00573
A18	783	3	F	3	C	1.29751	0.948469
A18	784	3	F	3	C	1.15986	1.0088
A18	785	3	F	3	C	1.19311	0.981226
A18	786	3	F	3	C	1.27663	1.07632
A18	787	3	F	3	C	1.14231	0.994688
A18	788	3	F	3	C	1.33732	1.06878
A18	789	3	F	3	C	1.13718	1.03157
A18	790	3	F	3	C	1.22785	1.06303
A18	791	3	F	3	C	1.51513	1.07077
A18	792	3	F	3	C	1.21601	1.01807
A18	793	3	F	3	C	1.28974	1.05132
A18	794	3	F	3	C	1.13959	1.02032
A18	795	3	F	3	C	1.26571	0.950452
A18	796	3	F	3	C	1.13969	1.02818
A18	797	3	F	3	C	1.11419	1.06162
A18	798	3	F	3	C	1.25101	0.987844
A18	799	3	F	3	C	1.13646	1.01732
A18	800	3	F	3	C	1.03964	1.01638
A18	801	3	F	3	C	1.11315	1.0388
A18	802	3	F	3	C	1.03165	1.02142
A18	803	3	F	3	C	1.1908	1.04657
A18	804	3	F	3	C	1.59379	1.04702
A18	805	3	F	3	C	1.32342	1.08338
A18	806	3	F	3	C	1.42985	1.01395
A18	807	3	F	3	C	1.29254	1.02293
A18	808	3	F	3	C	1.71907	1.15057
A18	809	3	F	3	C	1.27662	1.0069
A18	810	3	F	3	C	1.0285	0.984238
A18	811	3	F	3	C	1.22649	1.02803
A18	812	3	F	3	C	1.13874	1.04724
A18	813	3	F	3	C	1.72072	1.24079
A18	814	3	F	3	C	1.08303	1.02624
A18	815	3	F	3	C	1.08956	1.00575
A18	816	3	F	3	C	1.31357	1.17164
A18	817	3	F	3	C	1.16236	1.02381
A18	818	3	F	3	C	1.36212	1.05934
A18	819	3	F	3	C	1.19853	1.01815
A18	820	3	F	3	C	1.9647	1.13813
A18	821	3	F	3	C	1.19572	1.05088
A18	822	3	F	3	C	1.22247	1.05377
A18	823	3	F	3	C	1.19203	1.06001
A18	824	3	F	3	C	1.38546	0.976798
A18	825	3	F	3	C	1.31625	1.01626
A18	826	3	F	3	C	1.58099	1.0198
A18	827	3	F	3	C	1.05948	1.0277
A18	828	3	F	3	C	1.45232	1.01551
A18	829	3	F	3	C	1.17251	1.00837
A18	830	3	F	3	C	1.27476	1.00997
A18	831	3	F	3	C	1.48341	1.07395
A18	832	3	F	3	C	1.4939	1.11154
A18	833	3	F	3	C	1.2568	1.04625
A18	834	3	F	3	C	1.04973	1.00463
A18	835	3	F	3	C	1.21069	1.04574
A18	836	3	F	3	C	1.70118	1.07435
A18	837	4	F	3	C	1.09799	1.00387
A18	838	4	F	3	C	1.04929	1.04282
A18	839	4	F	3	C	1.29424	1.05321
A18	840	4	F	3	C	1.14548	1.03478
A18	841	4	F	3	C	1.40085	1.04859
A18	842	4	F	3	C	1.09914	1.0212
A18	843	4	F	3	C	1.05807	0.950941
A18	844	4	F	3	C	1.08387	1.04619
A18	845	4	F	3	C	1.53764	1.06385
A18	846	4	F	3	C	1.0865	1.01423
A18	847	4	F	3	C	1.08556	1.00279
A18	848	4	F	3	C	1.22764	0.967716
A18	849	4	F	3	C	1.06067	0.99546
A18	850	4	F	3	C	1.03564	0.982434
A18	851	4	F	3	C	1.03262	0.987408
A18	852	4	F	3	C	1.20151	1.05633
A18	853	4	F	3	C	1.02827	1.01663
A18	854	4	F	3	C	1.00652	1.01266
A18	855	4	F	3	C	1.0532	1.02092
A18	856	4	F	3	C	1.07969	1.02544
A18	857	4	F	3	C	1.46532	1.03724
A18	858	4	F	3	C	1.04571	1.01056
A18	859	4	F	3	C	1.10108	0.975031
A18	860	4	F	3	C	1.38092	1.05633
A18	861	4	F	3	C	1.1233	1.02536
A18	862	4	F	3	C	1.02126	1.00147
A18	863	4	F	3	C	1.36071	1.05095
A18	864	4	F	3	C	1.00786	1.01443
A18	865	4	F	3	C	1.43916	0.96939
A18	866	4	F	3	C	1.13388	1.00885
A18	867	4	F	3	C	1.11451	0.979429
A18	868	4	F	3	C	1.1868	1.00058
A18	869	4	F	3	C	1.2149	1.00388
A18	870	4	F	3	C	1.09498	0.994307
A18	871	4	F	3	C	1.22594	1.02287
A18	872	4	F	3	C	1.14793	1.02544
A18	873	4	F	3	C	1.18429	1.02084
A18	874	4	F	3	C	1.04198	0.993144
A18	875	4	F	3	C	1.02969	0.983679
A18	876	4	F	3	C	1.03833	1.0188
A18	877	4	F	3	C	1.80487	1.09943
A18	878	4	F	3	C	1.04302	0.976678
A18	879	4	F	3	C	1.33929	1.08416
A18	880	4	F	3	C	1.42785	0.950368
A18	881	5	F	3	C	1.01309	0.999769
A18	882	5	F	3	C	1.20725	1.03371
A18	883	5	F	3	C	1.12988	1.04179
A18	884	5	F	3	C	1.06967	1.01512
A18	885	5	F	3	C	1.09256	1.0482
A18	886	5	F	3	C	1.04129	0.999428
A18	887	5	F	3	C	1.28196	0.992848
A18	888	5	F	3	C	1.19744	0.987533
A18	889	5	F	3	C	1.07696	1.05578
A18	890	5	F	3	C	1.09697	1.06863
A18	891	5	F	3	C	1.05243	1.02246
A18	892	5	F	3	C	1.1318	1.01619
A18	893	5	F	3	C	1.11984	0.991335
A18	894	5	F	3	C	1.21385	1.01831
A18	895	5	F	3	C	1.09268	1.03299
A18	896	5	F	3	C	1.06408	1.0071
A18	897	5	F	3	C	1.08549	1.00693
A18	898	5	F	3	C	1.1294	1.04305
A18	899	5	F	3	C	1.08706	0.979847
A18	900	5	F	3	C	1.37544	1.02197
A18	901	5	F	3	C	1.18447	1.01365
A18	902	5	F	3	C	1.14027	1.00143
A18	903	5	F	3	C	1.14315	0.985642
A18	904	5	F	3	C	1.08951	0.97855
A18	905	5	F	3	C	1.08739	1.01304
A18	906	5	F	3	C	1.13173	1.02174
A18	907	5	F	3	C	1.23572	0.984265
A18	908	5	F	3	C	1.27478	1.0103
A18	909	5	F	3	C	1.02278	0.971656
A18	910	5	F	3	C	1.00474	1.01802
A18	911	5	F	3	C	1.13395	1.03007
A18	912	5	F	3	C	1.12763	1.09526
A18	913	5	F	3	C	1.01012	1.00135
A18	914	5	F	3	C	1.20173	1.05085
A18	915	5	F	3	C	1.1034	1.02147
A18	916	5	F	3	C	1.09455	1.02764
A18	917	5	F	3	C	1.17285	0.982651
A18	918	5	F	3	C	1.14777	1.04205
A18	919	5	F	3	C	1.03207	1.02128
A18	920	5	F	3	C	1.13154	1.06026
A18	921	5	F	3	C	1.10509	0.985469
A18	922	5	F	3	C	1.14979	1.03601
A18	923	5	F	3	C	1.16413	1.03782
A18	924	5	F	3	C	1.09854	0.996967
A18	925	5	F	3	C	1.06522	1.00388
A18	926	5	F	3	C	1.18163	1.04784
A18	927	5	F	3	C	1.0896	1.05232
A19	928	1	M	3	D	1.08497	1.0512
A19	929	1	M	3	D	1.12187	0.965744
A19	930	1	M	3	D	1.03127	1.02803
A19	931	1	M	3	D	1.04512	1.00042
A19	932	1	M	3	D	1.00031	1.00427
A19	933	1	M	3	D	1.07222	1.00946
A19	934	1	M	3	D	1.12513	1.08821
A19	935	1	M	3	D	1.03502	1.01414
A19	936	1	M	3	D	1.11539	0.97931
A19	937	1	M	3	D	1.09894	1.0324
A19	938	1	M	3	D	1.39847	1.13824
A19	939	1	M	3	D	1.04938	0.990144
A19	940	1	M	3	D	1.03666	0.983989
A19	941	1	M	3	D	1.06894	1.01445
A19	942	1	M	3	D	1.01144	0.987712
A19	943	1	M	3	D	1.08317	1.06461
A19	944	1	M	3	D	1.68614	0.987036
A19	945	2	M	3	D	1.12908	0.969496
A19	946	2	M	3	D	1.32489	0.955376
A19	947	2	M	3	D	1.12558	1.06604
A19	948	2	M	3	D	1.08725	1.04562
A19	949	2	M	3	D	1.17795	1.02723
A19	950	2	M	3	D	1.18657	1.03891
A19	951	2	M	3	D	1.07208	0.994797
A19	952	2	M	3	D	1.34474	1.02755
A19	953	2	M	3	D	1.21143	0.992874
A19	954	2	M	3	D	1.65123	1.23871
A19	955	2	M	3	D	1.46284	0.998024
A19	956	2	M	3	D	1.02312	0.994939
A19	957	2	M	3	D	1.06756	0.981102
A19	958	2	M	3	D	1.18362	1.00188
A19	959	2	M	3	D	1.08569	0.997582
A19	960	2	M	3	D	1.24031	1.04022
A19	961	2	M	3	D	1.27653	1.10253
A19	962	2	M	3	D	1.14504	1.00026
A19	963	2	M	3	D	1.23381	1.01728
A19	964	2	M	3	D	1.17689	0.98478
A19	965	2	M	3	D	1.06544	0.999907
A19	966	2	M	3	D	1.04401	0.994554
A19	967	3	M	3	D	1.15179	1.05414
A19	968	3	M	3	D	1.05339	1.00627
A19	969	3	M	3	D	1.05345	1.04517
A19	970	3	M	3	D	1.09977	1.02516
A19	971	3	M	3	D	1.08768	1.00775
A19	972	3	M	3	D	1.03092	1.00746
A19	973	3	M	3	D	1.03855	1.03476
A19	974	3	M	3	D	1.05428	0.992109
A19	975	3	M	3	D	1.04161	1.00728
A19	976	3	M	3	D	1.36491	1.0554
A19	977	3	M	3	D	1.17684	1.0358
A19	978	3	M	3	D	1.13412	1.01715
A19	979	3	M	3	D	1.17656	1.02273
A19	980	3	M	3	D	1.02792	1.00104
A19	981	3	M	3	D	1.04092	1.00656
A19	982	3	M	3	D	1.13875	1.04645
A19	983	3	M	3	D	1.17764	1.05336
A19	984	3	M	3	D	1.09094	1.03215
A19	985	3	M	3	D	1.10639	1.01087
A19	986	3	M	3	D	1.04351	1.00588
A19	987	3	M	3	D	1.04724	1.01997
A19	988	3	M	3	D	1.09863	0.992422
A19	989	3	M	3	D	1.03465	0.987974
A19	990	3	M	3	D	1.5657	1.12786
A19	991	3	M	3	D	1.02803	1.0046
A19	992	3	M	3	D	1.53901	1.13765
A19	993	3	M	3	D	1.05767	0.999408
A19	994	3	M	3	D	1.27092	1.05838
A19	995	3	M	3	D	1.08934	1.00551
A19	996	3	M	3	D	1.04988	1.0138
A19	997	3	M	3	D	1.10193	1.04467
A19	998	3	M	3	D	1.06003	0.994476
A19	999	3	M	3	D	1.09876	1.01136
A19	1000	3	M	3	D	1.10255	0.996078
A19	1001	4	M	3	D	1.01622	0.989306
A19	1002	4	M	3	D	1.0288	1.00914
A19	1003	4	M	3	D	1.16864	0.994561
A19	1004	4	M	3	D	1.509	1.0683
A19	1005	4	M	3	D	1.15768	1.05803
A19	1006	4	M	3	D	1.30224	1.02381
A19	1007	4	M	3	D	1.35809	1.11125
A19	1008	4	M	3	D	1.31481	0.983163
A19	1009	4	M	3	D	1.17758	1.08726
A19	1010	4	M	3	D	1.32714	1.13321
A19	1011	4	M	3	D	1.28646	1.00309
A19	1012	4	M	3	D	1.17836	1.0872
A19	1013	4	M	3	D	1.7164	1.00003
A19	1014	4	M	3	D	1.28112	1.05069
A19	1015	4	M	3	D	1.7044	0.922262
A19	1016	4	M	3	D	1.65118	1.0444
A19	1017	4	M	3	D	1.50308	1.17106
A19	1018	4	M	3	D	1.09844	1.03958
A19	1019	4	M	3	D	1.44081	1.00594
A19	1020	4	M	3	D	1.09996	1.04586
A19	1021	4	M	3	D	1.33005	1.12074
A19	1022	4	M	3	D	1.43683	1.081
A19	1023	4	M	3	D	2.06124	1.2124
A19	1024	4	M	3	D	1.31072	1.04901
A19	1025	4	M	3	D	1.15896	1.02352
A19	1026	4	M	3	D	1.17719	1.05467
A19	1027	4	M	3	D	1.0622	0.9861
A19	1028	4	M	3	D	1.20281	0.985006
A19	1029	4	M	3	D	1.0996	1.01516
A19	1030	4	M	3	D	1.39817	0.973679
A19	1031	4	M	3	D	1.19918	1.01184
A19	1032	4	M	3	D	1.10366	0.954135
A19	1033	4	M	3	D	1.19498	1.05106
A19	1034	4	M	3	D	1.21674	1.05279
A19	1035	4	M	3	D	1.16098	1.03868
A19	1036	4	M	3	D	2.40339	1.27165
A19	1037	4	M	3	D	1.51233	1.14729
A19	1038	4	M	3	D	1.20219	1.04138
A19	1039	4	M	3	D	1.36132	1.09495
A19	1040	4	M	3	D	1.26085	1.04205
A19	1041	4	M	3	D	1.38425	1.16107
A19	1042	4	M	3	D	1.16718	1.01449
A19	1043	4	M	3	D	1.25612	1.11673
A19	1044	4	M	3	D	1.13402	1.00032
A19	1045	4	M	3	D	1.03974	1.02953
A19	1046	4	M	3	D	1.11359	0.988889
A19	1047	4	M	3	D	1.28958	1.02863
A19	1048	4	M	3	D	1.54459	1.06715
A19	1049	4	M	3	D	1.52458	1.01496
A19	1050	4	M	3	D	1.0989	1.00465
A19	1051	4	M	3	D	1.19947	1.0351
A19	1052	4	M	3	D	1.41957	1.0019
A19	1053	4	M	3	D	1.79569	1.1233
A19	1054	4	M	3	D	1.6665	1.09342
A19	1055	5	M	3	D	1.04153	1.00862
A19	1056	5	M	3	D	1.21486	1.10187
A19	1057	5	M	3	D	1.06881	0.994016
A19	1058	5	M	3	D	1.28811	1.00874
A19	1059	5	M	3	D	1.20608	1.03238
A19	1060	5	M	3	D	1.36857	1.045
A19	1061	5	M	3	D	1.25934	1.09294
A19	1062	5	M	3	D	1.16088	1.01092
A19	1063	5	M	3	D	1.76672	1.16238
A19	1064	5	M	3	D	1.30957	1.12794
A19	1065	5	M	3	D	1.13886	1.07989
A19	1066	5	M	3	D	1.31778	1.0773
A19	1067	5	M	3	D	1.17988	1.05015
A19	1068	5	M	3	D	1.09226	1.0657
A19	1069	5	M	3	D	1.09378	1.04321
A19	1070	5	M	3	D	1.24948	1.11229
A19	1071	5	M	3	D	1.50044	1.20876
A19	1072	5	M	3	D	1.09796	1.02828
A19	1073	5	M	3	D	1.44867	1.27768
A19	1074	5	M	3	D	1.13068	0.99801
A19	1075	5	M	3	D	1.10397	1.00425
A19	1076	5	M	3	D	1.10752	1.02006
A19	1077	5	M	3	D	1.16108	0.999681
A19	1078	5	M	3	D	1.29753	1.01513
A19	1079	5	M	3	D	1.32661	1.01572
A19	1080	5	M	3	D	1.6911	1.10834
A19	1081	5	M	3	D	1.40497	1.20795
A19	1082	5	M	3	D	1.26793	1.17688
A19	1083	5	M	3	D	1.56058	1.12907
A19	1084	5	M	3	D	1.19936	1.03744
A19	1085	5	M	3	D	1.54803	1.00859
A19	1086	5	M	3	D	1.10548	0.979613
A19	1087	5	M	3	D	1.28355	0.98569
A19	1088	5	M	3	D	1.46269	0.99285
A19	1089	5	M	3	D	1.10628	1.04609
A19	1090	6	M	3	D	1.0171	0.995105
A19	1091	6	M	3	D	1.04975	1.02099
A19	1092	6	M	3	D	1.15076	1.02862
A19	1093	6	M	3	D	1.07746	0.971027
A19	1094	6	M	3	D	1.04017	0.980934
A19	1095	6	M	3	D	1.33012	1.00312
A19	1096	6	M	3	D	1.21862	1.00205
A19	1097	6	M	3	D	1.13241	0.993211
A19	1098	6	M	3	D	1.0253	0.993206
A19	1099	6	M	3	D	1.29202	1.0802
A19	1100	6	M	3	D	1.15908	0.950785
A19	1101	6	M	3	D	1.12287	1.02922
A19	1102	6	M	3	D	1.11591	0.970486
A19	1103	6	M	3	D	1.08385	0.99856
A19	1104	6	M	3	D	1.09543	0.997208
A19	1105	6	M	3	D	1.07403	0.990905
A19	1106	6	M	3	D	1.18138	0.992736
A19	1107	6	M	3	D	1.2003	0.998567
A19	1108	6	M	3	D	1.09991	1.008
A19	1109	6	M	3	D	1.17222	0.96815
A19	1110	6	M	3	D	1.17492	0.968627
A19	1111	6	M	3	D	1.01939	0.993296
A19	1112	6	M	3	D	1.14443	0.982978
A19	1113	6	M	3	D	1.18122	0.947376
A19	1114	6	M	3	D	1.09997	0.982061
A19	1115	6	M	3	D	1.11274	1.0003
A19	1116	6	M	3	D	1.11568	1.01913
A19	1117	6	M	3	D	1.14091	0.981425
A19	1118	6	M	3	D	1.12459	0.999988
A19	1119	6	M	3	D	1.06689	1.0175
A19	1120	6	M	3	D	1.1305	1.03129
A19	1121	6	M	3	D	1.17464	1.08208
A19	1122	6	M	3	D	1.01041	1.00058
A19	1123	6	M	3	D	1.12791	0.969802
A19	1124	6	M	3	D	1.14724	0.993151
A19	1125	6	M	3	D	1.05675	1.00253
A19	1126	6	M	3	D	1.16132	0.995599
A19	1127	6	M	3	D	1.27088	0.968866
A19	1128	6	M	3	D	1.10289	0.973079
A19	1129	6	M	3	D	1.11032	1.00183
A19	1130	6	M	3	D	1.02354	1.00056
A19	1131	6	M	3	D	1.09303	0.989128
A19	1132	6	M	3	D	1.05031	1.00321
A19	1133	6	M	3	D	1.134	0.973555
A19	1134	6	M	3	D	1.17227	1.00944
A19	1135	6	M	3	D	1.11473	0.991592
A19	1136	6	M	3	D	1.03301	0.988782
A19	1137	6	M	3	D	1.07381	1.04087
A19	1138	6	M	3	D	1.20117	1.08577
A19	1139	6	M	3	D	1.09312	1.02848
A19	1140	6	M	3	D	1.07303	0.983407
A19	1141	6	M	3	D	1.0564	0.996012
A19	1142	6	M	3	D	1.18813	0.992716
A19	1143	6	M	3	D	1.15942	0.963283
A20	1144	1	M	3	D	1.07596	0.987889
A20	1145	1	M	3	D	1.09912	1.12977
A20	1146	1	M	3	D	1.1742	0.968741
A20	1147	2	M	3	D	1.93462	0.992171
A20	1148	2	M	3	D	1.67972	1.03185
A20	1149	2	M	3	D	1.63527	0.909997
A20	1150	2	M	3	D	2.38377	0.805307
A20	1151	2	M	3	D	2.14281	1.07444
A20	1152	2	M	3	D	1.99853	0.920925
A20	1153	2	M	3	D	1.4772	0.881184
A20	1154	2	M	3	D	1.79871	1.09537
A20	1155	2	M	3	D	1.51794	0.994306
A20	1156	2	M	3	D	1.10191	0.977512
A20	1157	2	M	3	D	1.23268	0.908374
A20	1158	2	M	3	D	1.1238	0.970209
A20	1159	2	M	3	D	2.39128	1.0825
A20	1160	2	M	3	D	1.04791	0.977728
A20	1161	2	M	3	D	1.10332	1.04259
A20	1162	2	M	3	D	1.54779	1.0223
A20	1163	2	M	3	D	2.30034	0.891207
A20	1164	2	M	3	D	1.17557	1.09901
A20	1165	2	M	3	D	1.52095	0.950268
A20	1166	2	M	3	D	2.92931	0.914486
A20	1167	2	M	3	D	1.31231	1.04605
A20	1168	2	M	3	D	1.04556	1.0146
A20	1169	2	M	3	D	1.10368	1.01593
A20	1170	2	M	3	D	1.03869	1.02003
A20	1171	3	M	3	D	1.66256	1.17632
A20	1172	3	M	3	D	1.1147	0.975894
A20	1173	3	M	3	D	1.31232	1.15237
A20	1174	3	M	3	D	1.32225	1.15226
A20	1175	3	M	3	D	1.28367	0.975565
A20	1176	3	M	3	D	1.08353	1.01801
A20	1177	3	M	3	D	1.36504	1.06113
A20	1178	3	M	3	D	1.21936	1.01764
A20	1179	3	M	3	D	1.22298	0.966632
A20	1180	3	M	3	D	1.57585	0.967272
A20	1181	3	M	3	D	1.25366	0.990238
A20	1182	3	M	3	D	1.77959	1.09776
A20	1183	3	M	3	D	1.51208	1.00132
A20	1184	3	M	3	D	1.39913	0.998695
A20	1185	3	M	3	D	1.54815	1.11842
A20	1186	3	M	3	D	1.23034	0.995715
A20	1187	3	M	3	D	1.53657	1.18013
A20	1188	3	M	3	D	1.19895	0.975463
A20	1189	3	M	3	D	1.27306	1.04906
A20	1190	3	M	3	D	1.1401	1.0448
A20	1191	3	M	3	D	1.57108	1.02502
A20	1192	3	M	3	D	1.43103	0.95846
A20	1193	3	M	3	D	1.31383	1.04185
A20	1194	3	M	3	D	1.64772	1.05369
A20	1195	3	M	3	D	1.20348	1.0629
A20	1196	3	M	3	D	1.99062	1.20545
A20	1197	3	M	3	D	1.13107	1.02728
A20	1198	3	M	3	D	1.22634	1.06501
A20	1199	3	M	3	D	1.43794	1.25832
A20	1200	3	M	3	D	1.39663	1.08135
A20	1201	3	M	3	D	1.24043	0.958002
A20	1202	3	M	3	D	1.17012	1.02673
A20	1203	3	M	3	D	1.14697	1.05191
A20	1204	3	M	3	D	1.05837	1.01675
A20	1205	3	M	3	D	1.00254	0.998418
A20	1206	3	M	3	D	1.09335	1.0075
A20	1207	3	M	3	D	1.59514	1.00523
A20	1208	3	M	3	D	1.12143	0.944025
A20	1209	3	M	3	D	2.02385	1.03334
A20	1210	3	M	3	D	1.1847	1.06477
A20	1211	3	M	3	D	1.25734	0.930086
A20	1212	3	M	3	D	1.35268	0.949396
A20	1213	3	M	3	D	1.34128	1.04085
A20	1214	3	M	3	D	1.43885	1.01292
A20	1215	3	M	3	D	1.48112	1.02854
A20	1216	3	M	3	D	1.2216	0.989712
A20	1217	3	M	3	D	1.14138	1.03935
A20	1218	3	M	3	D	1.66615	1.05119
A20	1219	3	M	3	D	1.26317	0.955817
A20	1220	3	M	3	D	1.3884	1.02193
A20	1221	3	M	3	D	1.33509	1.02325
A20	1222	3	M	3	D	1.29784	1.10295
A20	1223	3	M	3	D	1.21161	1.0642
A20	1224	3	M	3	D	1.32311	1.09937
A20	1225	3	M	3	D	1.34624	0.912924
A20	1226	3	M	3	D	1.75488	1.15418
A20	1227	3	M	3	D	1.42537	1.17359
A20	1228	3	M	3	D	1.15615	1.01188
A20	1229	3	M	3	D	1.01294	0.978147
A20	1230	3	M	3	D	1.19937	0.983863
A20	1231	3	M	3	D	1.04513	1.02686
A20	1232	3	M	3	D	1.65615	1.01192
A20	1233	3	M	3	D	1.48737	1.01316
A20	1234	3	M	3	D	1.63126	1.14668
A20	1235	3	M	3	D	1.11268	0.963592
A20	1236	3	M	3	D	1.45342	1.24866
A20	1237	3	M	3	D	1.414	0.971328
A20	1238	3	M	3	D	1.48656	1.07051
A20	1239	3	M	3	D	1.68575	1.11782
A20	1240	4	M	3	D	1.02129	1.01717
A20	1241	4	M	3	D	1.033	1.06062
A20	1242	4	M	3	D	1.36114	1.12461
A20	1243	4	M	3	D	1.16262	1.07784
A20	1244	4	M	3	D	1.01717	1.02507
A20	1245	4	M	3	D	1.54757	1.09067
A20	1246	4	M	3	D	1.50313	1.1181
A20	1247	4	M	3	D	1.19853	1.017
A20	1248	4	M	3	D	1.04927	1.03619
A20	1249	4	M	3	D	1.33718	1.15135
A20	1250	4	M	3	D	1.17781	1.02007
A20	1251	4	M	3	D	1.59912	1.05929
A20	1252	4	M	3	D	1.08493	1.02227
A20	1253	4	M	3	D	1.11188	1.06035
A20	1254	4	M	3	D	1.16462	0.971613
A20	1255	4	M	3	D	1.01755	0.995308
A20	1256	4	M	3	D	1.05094	1.01771
A20	1257	4	M	3	D	1.11924	1.04243
A20	1258	4	M	3	D	1.07953	1.01283
A20	1259	4	M	3	D	1.15149	1.08437
A20	1260	4	M	3	D	1.04915	0.997254
A20	1261	5	M	3	D	1.71962	1.18264
A20	1262	5	M	3	D	2.00669	1.02555
A20	1263	5	M	3	D	1.71841	1.10563
A20	1264	5	M	3	D	1.40916	0.914318
A20	1265	5	M	3	D	1.16697	0.967121
A20	1266	5	M	3	D	1.21431	0.997552
A20	1267	5	M	3	D	1.94025	0.993815
A20	1268	5	M	3	D	1.54967	0.944619
A20	1269	5	M	3	D	1.29335	0.917901
A20	1270	5	M	3	D	1.42107	1.05696
A20	1271	5	M	3	D	1.09178	0.960553
A20	1272	5	M	3	D	1.14132	1.01744
A20	1273	5	M	3	D	1.35045	1.16336
A20	1274	5	M	3	D	1.209	0.997195
A20	1275	5	M	3	D	1.26181	1.02448
A20	1276	5	M	3	D	1.12176	0.950169
A20	1277	5	M	3	D	1.10284	1.00379
A20	1278	5	M	3	D	1.41917	0.922422
A20	1279	5	M	3	D	1.25592	0.978163
A20	1280	5	M	3	D	1.05611	1.00975
A20	1281	5	M	3	D	1.12797	1.05537
A20	1282	5	M	3	D	1.32977	1.09576
A20	1283	6	M	3	D	1.03949	1.0053
A20	1284	6	M	3	D	1.25849	1.09729
A20	1285	6	M	3	D	1.06052	1.01375
A20	1286	6	M	3	D	1.06095	1.03795
A20	1287	6	M	3	D	1.07246	1.00996
A20	1288	6	M	3	D	1.0645	1.00806
A20	1289	6	M	3	D	1.01488	1.01324
A20	1290	6	M	3	D	1.07357	1.00186
A20	1291	6	M	3	D	1.1023	1.06586
A22	1292	1	M	3	D	1.54615	1.08221
A22	1293	1	M	3	D	1.42971	1.1235
A22	1294	1	M	3	D	1.52033	1.17069
A22	1295	1	M	3	D	1.68085	1.17793
A22	1296	1	M	3	D	1.51376	1.04831
A22	1297	1	M	3	D	1.22703	1.08018
A22	1298	1	M	3	D	1.58127	1.11982
A22	1299	1	M	3	D	2.15256	1.44941
A22	1300	1	M	3	D	1.62809	1.00226
A22	1301	1	M	3	D	1.33296	1.24107
A22	1302	1	M	3	D	1.34101	1.13993
A22	1303	1	M	3	D	1.79551	1.01881
A22	1304	1	M	3	D	1.13528	0.991601
A22	1305	1	M	3	D	1.51335	1.14018
A22	1306	1	M	3	D	1.16241	1.03567
A22	1307	1	M	3	D	1.50222	1.28106
A22	1308	1	M	3	D	1.73114	1.13466
A22	1309	1	M	3	D	1.21133	1.07703
A22	1310	1	M	3	D	1.24253	1.06774
A22	1311	1	M	3	D	1.25689	1.11379
A22	1312	1	M	3	D	1.05362	1.03428
A22	1313	1	M	3	D	1.41963	1.13471
A22	1314	1	M	3	D	1.30382	1.08572
A22	1315	1	M	3	D	1.2809	1.0413
A22	1316	1	M	3	D	1.99059	1.09402
A22	1317	1	M	3	D	1.15341	1.0886
A22	1318	1	M	3	D	1.50462	1.13902
A22	1319	1	M	3	D	1.33698	1.25618
A22	1320	1	M	3	D	1.53139	1.21816
A22	1321	1	M	3	D	1.34152	1.09028
A22	1322	1	M	3	D	1.21873	1.0954
A22	1323	1	M	3	D	1.52024	1.13879
A22	1324	1	M	3	D	1.07535	1.03257
A22	1325	1	M	3	D	1.52103	1.07881
A22	1326	1	M	3	D	1.53221	1.16972
A22	1327	1	M	3	D	1.82607	1.15877
A22	1328	1	M	3	D	1.64283	1.19619
A22	1329	1	M	3	D	1.25103	1.07471
A22	1330	1	M	3	D	1.23076	1.12599
A22	1331	1	M	3	D	1.97184	1.20745
A22	1332	1	M	3	D	1.71833	1.2045
A22	1333	1	M	3	D	1.50869	1.03145
A22	1334	1	M	3	D	1.21376	1.07142
A22	1335	1	M	3	D	1.02022	1.01088
A22	1336	1	M	3	D	1.01927	0.99993
A22	1337	1	M	3	D	1.22629	1.24791
A22	1338	1	M	3	D	1.45104	1.06333
A22	1339	1	M	3	D	1.48224	1.05655
A22	1340	1	M	3	D	1.13328	1.16267
A22	1341	1	M	3	D	1.14754	1.11855
A22	1342	1	M	3	D	1.2827	1.13197
A22	1343	1	M	3	D	1.16675	1.11037
A22	1344	1	M	3	D	1.13474	0.969766
A22	1345	1	M	3	D	1.34129	1.06377
A22	1346	1	M	3	D	1.31979	1.03578
A22	1347	1	M	3	D	1.74608	1.14314
A22	1348	1	M	3	D	1.0676	0.967182
A22	1349	1	M	3	D	1.13065	1.0529
A22	1350	2	M	3	D	1.29486	0.995084
A22	1351	2	M	3	D	1.1005	1.0347
A22	1352	2	M	3	D	1.10129	0.993505
A22	1353	2	M	3	D	1.30486	0.917301
A22	1354	2	M	3	D	1.19722	1.04225
A22	1355	2	M	3	D	1.23449	1.066
A22	1356	2	M	3	D	1.34451	1.00558
A22	1357	2	M	3	D	1.259	0.96156
A22	1358	2	M	3	D	1.11768	0.939056
A22	1359	2	M	3	D	1.15263	0.997133
A22	1360	2	M	3	D	1.563	0.824673
A22	1361	2	M	3	D	1.66619	1.03927
A22	1362	2	M	3	D	1.29068	1.02621
A22	1363	2	M	3	D	1.37594	1.13993
A22	1364	2	M	3	D	1.34202	0.906233
A22	1365	2	M	3	D	1.12632	1.05638
A22	1366	2	M	3	D	1.72502	0.887629
A22	1367	2	M	3	D	1.44056	0.996536
A22	1368	2	M	3	D	1.23934	0.972081
A22	1369	2	M	3	D	1.78964	0.778817
A22	1370	2	M	3	D	1.64851	1.07509
A22	1371	2	M	3	D	1.61838	0.848496
A22	1372	2	M	3	D	1.27967	0.982871
A22	1373	2	M	3	D	1.57395	0.84917
A22	1374	2	M	3	D	1.47831	1.00625
A22	1375	2	M	3	D	1.26244	0.908184
A22	1376	2	M	3	D	1.64756	1.04355
A22	1377	2	M	3	D	1.23417	0.962787
A22	1378	2	M	3	D	1.50039	0.881209
A22	1379	2	M	3	D	1.47128	1.21203
A22	1380	2	M	3	D	1.46885	1.04691
A22	1381	2	M	3	D	1.12188	1.03394
A22	1382	2	M	3	D	1.41703	1.13502
A22	1383	2	M	3	D	1.22454	1.05933
A22	1384	2	M	3	D	1.49482	1.02584
A22	1385	2	M	3	D	1.18464	0.99988
A22	1386	2	M	3	D	1.15542	1.07988
A22	1387	2	M	3	D	1.30113	1.03076
A22	1388	2	M	3	D	1.03176	0.997144
A22	1389	2	M	3	D	1.36023	0.970672
A22	1390	2	M	3	D	1.13015	0.934837
A22	1391	2	M	3	D	1.33723	1.03268
A22	1392	2	M	3	D	1.51525	1.09434
A22	1393	2	M	3	D	1.38031	0.995544
A22	1394	2	M	3	D	1.49554	1.00433
A22	1395	2	M	3	D	1.49431	0.999031
A22	1396	2	M	3	D	1.33593	0.848544
A22	1397	2	M	3	D	1.24001	1.03982
A22	1398	2	M	3	D	1.6771	0.849709
A22	1399	2	M	3	D	1.33587	0.967652
A22	1400	2	M	3	D	1.22699	0.959764
A22	1401	2	M	3	D	1.26114	1.01311
A22	1402	2	M	3	D	1.06758	0.980734
A22	1403	2	M	3	D	1.06441	1.00347
A22	1404	2	M	3	D	1.01876	0.988715
A22	1405	2	M	3	D	1.52003	0.943819
A22	1406	2	M	3	D	1.26874	0.997192
A22	1407	2	M	3	D	1.19806	1.03387
A22	1408	2	M	3	D	1.16084	1.01746
A22	1409	2	M	3	D	1.13586	0.974827
A22	1410	2	M	3	D	1.12657	0.942294
A22	1411	2	M	3	D	1.43669	0.900764
A22	1412	2	M	3	D	1.39935	0.986305
A22	1413	2	M	3	D	1.2951	0.990648
A22	1414	2	M	3	D	1.15305	1.05081
A22	1415	2	M	3	D	1.2051	1.00864
A22	1416	2	M	3	D	1.46182	1.06538
A22	1417	2	M	3	D	1.62874	0.924155
A22	1418	2	M	3	D	1.22121	1.02095
A22	1419	2	M	3	D	1.59272	1.07736
A22	1420	2	M	3	D	1.20831	0.997529
A22	1421	2	M	3	D	1.38006	0.9573
A22	1422	2	M	3	D	1.32164	1.35626
A22	1423	2	M	3	D	1.42764	1.22268
A22	1424	2	M	3	D	1.11061	1.11549
A22	1425	2	M	3	D	1.18618	1.03931
A22	1426	2	M	3	D	1.07424	1.03965
A22	1427	2	M	3	D	1.21091	1.02983
A22	1428	2	M	3	D	1.17446	1.05087
A22	1429	3	M	3	D	1.48821	1.13752
A22	1430	3	M	3	D	1.24031	1.0114
A22	1431	3	M	3	D	1.03517	1.00424
A22	1432	3	M	3	D	1.15349	1.07353
A22	1433	3	M	3	D	1.96646	1.25663
A22	1434	3	M	3	D	1.47397	1.26447
A22	1435	3	M	3	D	1.08791	1.01825
A22	1436	3	M	3	D	1.185	0.991257
A22	1437	3	M	3	D	1.36554	1.14827
A22	1438	3	M	3	D	1.25533	1.12311
A22	1439	3	M	3	D	1.46424	1.05065
A22	1440	3	M	3	D	1.07834	1.02469
A22	1441	3	M	3	D	1.18965	1.04738
A22	1442	3	M	3	D	1.07367	1.02458
A22	1443	3	M	3	D	1.32925	1.10183
A22	1444	3	M	3	D	1.65572	1.01668
A22	1445	3	M	3	D	1.20537	1.05774
A22	1446	3	M	3	D	1.40481	1.07737
A22	1447	3	M	3	D	1.27429	1.04007
A22	1448	3	M	3	D	1.15217	1.06646
A22	1449	3	M	3	D	1.51455	1.02159
A22	1450	3	M	3	D	1.48136	0.982395
A22	1451	3	M	3	D	1.19841	1.08816
A22	1452	3	M	3	D	1.36691	0.972003
A22	1453	3	M	3	D	1.54471	1.0811
A22	1454	3	M	3	D	1.22296	0.999811
A22	1455	3	M	3	D	1.16457	0.992479
A22	1456	3	M	3	D	1.5117	1.00998
A22	1457	3	M	3	D	1.22898	1.07448
A22	1458	3	M	3	D	1.32417	1.01972
A22	1459	3	M	3	D	1.51356	1.10714
A22	1460	3	M	3	D	1.20969	1.01648
A22	1461	3	M	3	D	1.29419	1.03653
A22	1462	3	M	3	D	1.10213	1.02138
A22	1463	3	M	3	D	1.27258	0.998736
A22	1464	3	M	3	D	1.19082	1.08513
A22	1465	3	M	3	D	1.16066	1.10731
A22	1466	3	M	3	D	1.30671	1.08104
A22	1467	3	M	3	D	1.46876	1.13709
A22	1468	3	M	3	D	1.27006	1.06619
A22	1469	3	M	3	D	2.3479	1.64634
A22	1470	3	M	3	D	1.11678	0.989646
A22	1471	3	M	3	D	1.38601	1.27588
A22	1472	3	M	3	D	1.30313	1.01475
A22	1473	3	M	3	D	1.32154	0.973069
A22	1474	3	M	3	D	1.57728	1.04446
A22	1475	3	M	3	D	1.52476	1.24164
A22	1476	3	M	3	D	1.24289	1.06117
A22	1477	3	M	3	D	1.42242	1.08436
A22	1478	3	M	3	D	1.61854	1.01171
A22	1479	3	M	3	D	1.24693	1.07586
A22	1480	3	M	3	D	1.48007	1.13286
A22	1481	3	M	3	D	1.15303	1.00527
A22	1482	3	M	3	D	1.18987	1.01963
A22	1483	3	M	3	D	1.88473	1.16412
A22	1484	4	M	3	D	1.21317	1.03914
A22	1485	4	M	3	D	1.04572	1.05744
A22	1486	4	M	3	D	1.48052	0.97671
A22	1487	4	M	3	D	1.06721	1.03746
A22	1488	4	M	3	D	1.15012	1.01977
A22	1489	4	M	3	D	1.06594	1.05065
A22	1490	4	M	3	D	1.36313	0.947147
A22	1491	4	M	3	D	1.07833	1.00378
A22	1492	4	M	3	D	1.33667	1.00189
A22	1493	4	M	3	D	1.37327	1.00124
A22	1494	5	M	3	D	1.75808	1.18711
A22	1495	5	M	3	D	1.83337	1.11757
A22	1496	5	M	3	D	1.2017	0.942085
A22	1497	5	M	3	D	1.373	1.03319
A22	1498	5	M	3	D	1.30707	1.01828
A22	1499	5	M	3	D	1.44206	1.04547
A22	1500	5	M	3	D	1.28779	1.10289
A22	1501	5	M	3	D	1.37538	1.05266
A22	1502	5	M	3	D	1.3862	0.997876
A22	1503	5	M	3	D	1.231	1.02943
A22	1504	5	M	3	D	1.50355	1.04271
A22	1505	5	M	3	D	1.58572	1.08774
A22	1506	5	M	3	D	1.36737	0.978427
A22	1507	5	M	3	D	1.56392	1.06753
A22	1508	5	M	3	D	1.39118	0.947386
A22	1509	5	M	3	D	1.41202	1.05152
A22	1510	5	M	3	D	1.3441	1.04891
A22	1511	5	M	3	D	1.61277	1.04041
A22	1512	5	M	3	D	1.17341	1.03697
A22	1513	5	M	3	D	1.02188	1.01996
A22	1514	5	M	3	D	1.26619	1.11199
A22	1515	5	M	3	D	1.13422	1.09742
A22	1516	5	M	3	D	1.42501	1.03153
A22	1517	5	M	3	D	1.32877	1.04016
A22	1518	5	M	3	D	1.24613	1.01778
A22	1519	5	M	3	D	1.19082	1.03683
A22	1520	5	M	3	D	1.27942	1.03458
A22	1521	5	M	3	D	1.36701	0.946836
A22	1522	5	M	3	D	1.5132	1.12848
A22	1523	5	M	3	D	1.58045	1.09076
A22	1524	5	M	3	D	1.74824	1.14203
A22	1525	6	M	3	D	1.02973	1.02171
A22	1526	6	M	3	D	1.23588	1.01485
A22	1527	6	M	3	D	1.09956	1.04375
A22	1528	6	M	3	D	1.16213	0.933611
A22	1529	6	M	3	D	1.07205	0.998507
A22	1530	6	M	3	D	1.21517	0.922499
A22	1531	6	M	3	D	1.201	0.965577
A22	1532	6	M	3	D	1.01975	1.01077
A22	1533	6	M	3	D	1.3045	0.975885
A22	1534	6	M	3	D	1.0835	0.970374
A22	1535	6	M	3	D	1.14997	1.06138
A22	1536	6	M	3	D	1.40296	1.08812
A23	1537	1	M	3	D	1.12813	1.01711
A23	1538	1	M	3	D	1.17463	1.04363
A23	1539	1	M	3	D	1.01746	0.98894
A23	1540	1	M	3	D	1.02116	1.0123
A23	1541	2	M	3	D	1.01343	1.01229
A23	1542	2	M	3	D	1.03645	1.00361
A23	1543	2	M	3	D	1.14233	1.10031
A23	1544	2	M	3	D	1.10057	1.0275
A23	1545	2	M	3	D	1.05038	1.01104
A23	1546	2	M	3	D	1.03745	0.98556
A23	1547	2	M	3	D	1.02765	0.99047
A23	1548	2	M	3	D	1.01926	1.02307
A23	1549	2	M	3	D	1.22752	1.0787
A23	1550	2	M	3	D	1.08737	0.991085
A23	1551	2	M	3	D	1.06563	1.04515
A23	1552	2	M	3	D	1.16348	1.03298
A23	1553	2	M	3	D	1.18511	1.05216
A23	1554	2	M	3	D	1.11798	1.05108
A23	1555	2	M	3	D	1.27544	1.15604
A23	1556	2	M	3	D	1.0665	0.991174
A23	1557	2	M	3	D	1.00345	0.9934
A23	1558	2	M	3	D	1.01023	0.991421
A23	1559	2	M	3	D	1.02227	1.00905
A23	1560	2	M	3	D	1.00614	1.01213
A23	1561	2	M	3	D	1.01584	1.00978
A23	1562	2	M	3	D	1.11815	0.994275
A23	1563	2	M	3	D	1.10142	1.02301
A23	1564	2	M	3	D	1.01484	1.0129
A23	1565	2	M	3	D	1.36723	1.10955
A23	1566	2	M	3	D	1.42013	1.1361
A23	1567	2	M	3	D	1.04462	1.00246
A23	1568	3	M	3	D	1.17919	1.05295
A23	1569	3	M	3	D	1.02549	1.00984
A23	1570	3	M	3	D	1.07963	1.02904
A23	1571	3	M	3	D	1.09987	1.04537
A23	1572	3	M	3	D	1.00426	1.01553
A23	1573	3	M	3	D	1.06841	1.02657
A23	1574	3	M	3	D	1.11456	1.00054
A23	1575	3	M	3	D	1.04749	1.00276
A23	1576	3	M	3	D	1.1076	1.02381
A23	1577	3	M	3	D	1.07905	1.03517
A23	1578	3	M	3	D	1.25598	1.1675
A23	1579	3	M	3	D	1.13397	1.05285
A23	1580	3	M	3	D	1.14091	1.03697
A23	1581	3	M	3	D	1.01475	1.00186
A23	1582	3	M	3	D	1.17752	1.08211
A23	1583	3	M	3	D	1.06141	1.00856
A23	1584	3	M	3	D	1.09024	0.991666
A23	1585	3	M	3	D	1.0431	1.03241
A23	1586	3	M	3	D	1.02856	0.963695
A23	1587	3	M	3	D	1.02516	0.972648
A23	1588	3	M	3	D	1.1786	1.01688
A23	1589	3	M	3	D	1.0415	1.04644
A23	1590	3	M	3	D	1.02734	0.989606
A23	1591	3	M	3	D	1.37256	1.1452
A23	1592	3	M	3	D	1.01189	1.0011
A23	1593	3	M	3	D	1.07192	1.01328
A23	1594	3	M	3	D	1.13324	1.06504
A23	1595	3	M	3	D	1.14508	1.08801
A23	1596	3	M	3	D	1.18617	1.11207
A23	1597	4	M	3	D	1.2369	1.04446
A23	1598	4	M	3	D	1.18416	0.993206
A23	1599	4	M	3	D	1.22972	0.989136
A23	1600	4	M	3	D	1.05092	0.957232
A23	1601	4	M	3	D	1.14477	0.977767
A23	1602	4	M	3	D	1.149	0.985976
A23	1603	4	M	3	D	1.25887	1.06195
A23	1604	4	M	3	D	1.31563	0.999124
A23	1605	4	M	3	D	1.10387	1.02525
A23	1606	5	M	3	D	1.16764	1.00702
A23	1607	5	M	3	D	1.26394	1.00903
A23	1608	5	M	3	D	1.3487	1.03999
A23	1609	5	M	3	D	1.09923	1.04779
A23	1610	5	M	3	D	1.21476	1.02587
A23	1611	5	M	3	D	1.31452	1.03716
A23	1612	5	M	3	D	1.13157	1.04195
A23	1613	5	M	3	D	1.30272	0.998317
A23	1614	5	M	3	D	1.13148	1.01564
A23	1615	5	M	3	D	1.11949	1.06919
A23	1616	5	M	3	D	1.27501	0.982893
A23	1617	5	M	3	D	1.18663	1.03088
A23	1618	5	M	3	D	1.09866	1.00235
A23	1619	5	M	3	D	1.17162	0.975255
A23	1620	5	M	3	D	1.09417	1.02203
A23	1621	5	M	3	D	1.29615	1.15564
A23	1622	5	M	3	D	1.24112	1.0428
A23	1623	5	M	3	D	1.19865	1.01019
A23	1624	5	M	3	D	1.12689	0.992304
A23	1625	5	M	3	D	1.09463	1.05744
A23	1626	5	M	3	D	1.12203	1.04769
A23	1627	5	M	3	D	1.22098	1.08999
A23	1628	5	M	3	D	1.46698	1.04587
A23	1629	5	M	3	D	1.078	1.00352
A23	1630	5	M	3	D	1.21759	1.06556
A23	1631	5	M	3	D	1.22718	1.04088
A23	1632	5	M	3	D	1.23161	1.02824
A23	1633	6	M	3	D	1.16932	1.08208
A23	1634	6	M	3	D	1.29393	1.13927
A23	1635	6	M	3	D	1.36848	1.27039
A23	1636	6	M	3	D	1.10905	1.06787
A23	1637	6	M	3	D	1.30398	1.15559
A23	1638	6	M	3	D	1.25192	1.07694
A23	1639	6	M	3	D	1.18034	1.08972
A23	1640	6	M	3	D	1.31833	1.13545
A23	1641	6	M	3	D	1.2728	1.11417
A23	1642	6	M	3	D	1.27642	1.1167
A23	1643	6	M	3	D	1.3071	1.09986
A23	1644	6	M	3	D	1.22814	1.06938
A23	1645	6	M	3	D	1.25201	1.17372
A23	1646	6	M	3	D	1.18716	1.08593
A23	1647	6	M	3	D	1.08927	1.02683
A23	1648	6	M	3	D	1.25191	1.10023
A23	1649	6	M	3	D	1.46735	1.33763
A23	1650	6	M	3	D	1.54774	1.19193
A23	1651	6	M	3	D	1.0896	1.05693
A23	1652	6	M	3	D	1.3709	1.196
A23	1653	6	M	3	D	1.32672	1.11972
A23	1654	6	M	3	D	1.1825	1.10442
A23	1655	6	M	3	D	1.21614	1.10072
A23	1656	6	M	3	D	1.14987	1.06108
A23	1657	6	M	3	D	1.41854	1.15705
A23	1658	6	M	3	D	1.12735	1.12625
A23	1659	6	M	3	D	1.33431	1.13239
A23	1660	6	M	3	D	1.50524	1.0769
A23	1661	6	M	3	D	1.12236	1.02073
A23	1662	6	M	3	D	1.3928	1.14516
A23	1663	6	M	3	D	1.42953	1.13452
A23	1664	6	M	3	D	1.14579	1.04571
A23	1665	6	M	3	D	1.55587	1.185
A23	1666	6	M	3	D	1.3346	1.05273
A23	1667	6	M	3	D	1.26136	1.06291
A23	1668	6	M	3	D	1.62451	1.20985
A23	1669	6	M	3	D	1.56159	1.2986
A23	1670	6	M	3	D	1.06666	0.982433
A23	1671	6	M	3	D	1.26653	1.08671
A23	1672	6	M	3	D	1.28709	1.01556
A23	1673	6	M	3	D	1.26299	1.08583
A23	1674	6	M	3	D	1.30429	1.06153
A23	1675	6	M	3	D	1.15361	1.06243
A23	1676	6	M	3	D	1.18399	1.01182
A23	1677	6	M	3	D	1.13299	1.1219
A23	1678	6	M	3	D	1.14291	1.05869
A23	1679	6	M	3	D	1.65539	1.17216
A23	1680	6	M	3	D	1.5945	1.10983
A23	1681	6	M	3	D	1.19353	1.08128
A23	1682	6	M	3	D	1.31885	1.17883
A24	1683	1	M	3	D	1.16811	1.00653
A24	1684	1	M	3	D	1.0523	1.03641
A24	1685	1	M	3	D	1.03553	1.03615
A24	1686	1	M	3	D	1.12198	1.01057
A24	1687	1	M	3	D	1.35777	1.12389
A24	1688	1	M	3	D	1.3744	1.16763
A24	1689	1	M	3	D	1.08187	1.02494
A24	1690	1	M	3	D	1.35037	1.16677
A24	1691	1	M	3	D	1.02679	0.981137
A24	1692	1	M	3	D	1.80178	1.43303
A24	1693	1	M	3	D	1.13112	0.980232
A24	1694	1	M	3	D	1.23175	1.02067
A24	1695	1	M	3	D	1.49277	1.08993
A24	1696	1	M	3	D	1.30027	1.01668
A24	1697	1	M	3	D	1.23447	0.938685
A24	1698	1	M	3	D	1.43739	0.965842
A24	1699	1	M	3	D	1.40437	1.06286
A24	1700	1	M	3	D	1.61889	1.15973
A24	1701	1	M	3	D	1.18724	0.998978
A24	1702	1	M	3	D	1.41621	1.31264
A24	1703	1	M	3	D	1.21294	1.06211
A24	1704	1	M	3	D	1.4987	1.01415
A24	1705	1	M	3	D	1.1732	0.950076
A24	1706	1	M	3	D	1.17503	1.07386
A24	1707	1	M	3	D	1.26128	1.1084
A24	1708	1	M	3	D	1.10554	1.05155
A24	1709	1	M	3	D	1.14522	1.07501
A24	1710	1	M	3	D	1.12099	1.05017
A24	1711	1	M	3	D	1.01177	0.997402
A24	1712	1	M	3	D	1.10002	1.03616
A24	1713	1	M	3	D	1.29946	1.05784
A24	1714	1	M	3	D	1.03683	0.991711
A24	1715	1	M	3	D	1.03223	0.998214
A24	1716	1	M	3	D	1.03876	1.00728
A24	1717	1	M	3	D	1.08478	1.06219
A24	1718	1	M	3	D	1.04044	1.01896
A24	1719	1	M	3	D	1.00194	1.00124
A24	1720	1	M	3	D	1.19061	1.02769
A24	1721	1	M	3	D	1.05904	1.01867
A24	1722	1	M	3	D	1.34367	1.09155
A24	1723	1	M	3	D	1.11995	0.984152
A24	1724	2	M	3	D	1.00755	1.00015
A24	1725	2	M	3	D	1.08523	0.990614
A24	1726	2	M	3	D	1.08038	1.07151
A24	1727	2	M	3	D	1.06815	0.979329
A24	1728	2	M	3	D	1.01861	1.00939
A24	1729	2	M	3	D	1.02633	1.01184
A24	1730	2	M	3	D	1.63591	1.08381
A24	1731	2	M	3	D	1.45041	1.12945
A24	1732	2	M	3	D	1.21267	0.954313
A24	1733	2	M	3	D	1.32314	1.25432
A24	1734	2	M	3	D	1.29618	1.28769
A24	1735	2	M	3	D	1.18523	0.937506
A24	1736	2	M	3	D	1.21914	1.1927
A24	1737	2	M	3	D	1.45714	1.18261
A24	1738	2	M	3	D	1.1518	1.08536
A24	1739	2	M	3	D	1.22478	1.10783
A24	1740	2	M	3	D	1.53339	1.17132
A24	1741	2	M	3	D	1.29123	0.941986
A24	1742	2	M	3	D	1.33779	1.13357
A24	1743	2	M	3	D	1.20814	1.0043
A24	1744	2	M	3	D	1.11929	1.012
A24	1745	2	M	3	D	1.27169	1.04052
A24	1746	2	M	3	D	1.0669	1.01981
A24	1747	2	M	3	D	1.0979	1.05038
A24	1748	2	M	3	D	1.24364	0.908099
A24	1749	2	M	3	D	1.43732	1.09299
A24	1750	2	M	3	D	1.7224	1.16091
A24	1751	2	M	3	D	1.46628	1.20477
A24	1752	2	M	3	D	1.48385	0.986903
A24	1753	2	M	3	D	1.14444	1.00344
A24	1754	2	M	3	D	1.21203	1.05324
A24	1755	2	M	3	D	2.05195	1.30607
A24	1756	2	M	3	D	1.20441	0.961663
A24	1757	2	M	3	D	1.24611	1.01377
A24	1758	2	M	3	D	1.26755	1.11492
A24	1759	2	M	3	D	1.1924	0.989814
A24	1760	2	M	3	D	1.19695	1.11063
A24	1761	2	M	3	D	1.36452	1.04992
A24	1762	2	M	3	D	1.30817	1.08249
A24	1763	2	M	3	D	1.16869	1.03913
A24	1764	2	M	3	D	1.42002	1.16054
A24	1765	2	M	3	D	1.26274	1.03932
A24	1766	2	M	3	D	2.10677	1.20889
A24	1767	2	M	3	D	1.30954	1.09381
A24	1768	2	M	3	D	1.09086	0.979991
A24	1769	2	M	3	D	1.12397	1.07712
A24	1770	2	M	3	D	1.43361	1.14447
A24	1771	2	M	3	D	1.09701	1.0225
A24	1772	2	M	3	D	1.33858	1.03866
A24	1773	2	M	3	D	1.35223	1.00543
A24	1774	2	M	3	D	1.10649	1.00032
A24	1775	2	M	3	D	1.34917	1.1444
A24	1776	2	M	3	D	1.37769	1.08421
A24	1777	2	M	3	D	1.24684	1.07654
A24	1778	2	M	3	D	1.24967	1.0778
A24	1779	2	M	3	D	1.21919	1.14947
A24	1780	2	M	3	D	1.08254	1.016
A24	1781	2	M	3	D	1.05216	1.01988
A24	1782	2	M	3	D	1.05732	1.02173
A24	1783	2	M	3	D	1.13061	1.05627
A24	1784	2	M	3	D	1.09604	1.03617
A24	1785	2	M	3	D	1.07682	1.03053
A24	1786	2	M	3	D	1.12329	1.04827
A24	1787	2	M	3	D	1.0707	1.02831
A24	1788	2	M	3	D	1.50688	1.33021
A24	1789	2	M	3	D	1.16604	1.05831
A24	1790	2	M	3	D	1.35502	1.01287
A24	1791	2	M	3	D	1.08143	1.02439
A24	1792	2	M	3	D	1.17147	1.00722
A24	1793	2	M	3	D	1.13163	1.10489
A24	1794	2	M	3	D	1.1871	1.05316
A24	1795	2	M	3	D	1.39387	1.18092
A24	1796	2	M	3	D	1.08217	1.05087
A24	1797	2	M	3	D	1.75016	1.23432
A24	1798	2	M	3	D	1.521	1.42919
A24	1799	2	M	3	D	1.13379	1.00899
A24	1800	2	M	3	D	1.28137	1.00166
A24	1801	2	M	3	D	2.09684	0.953926
A24	1802	2	M	3	D	1.14675	0.976488
A24	1803	2	M	3	D	1.57753	1.08777
A24	1804	2	M	3	D	1.34788	1.01431
A24	1805	2	M	3	D	1.30331	1.05369
A24	1806	2	M	3	D	1.2087	1.11581
A24	1807	2	M	3	D	1.30358	1.09326
A24	1808	2	M	3	D	1.27117	0.924961
A24	1809	2	M	3	D	1.18413	1.05258
A24	1810	2	M	3	D	1.50259	1.12672
A24	1811	2	M	3	D	1.31101	1.09841
A24	1812	2	M	3	D	1.21094	1.09251
A24	1813	2	M	3	D	1.19443	1.00328
A24	1814	2	M	3	D	1.56747	1.22805
A24	1815	2	M	3	D	1.31516	1.06836
A24	1816	2	M	3	D	1.36594	1.15021
A24	1817	2	M	3	D	1.33047	1.17332
A24	1818	2	M	3	D	1.10713	0.989774
A24	1819	2	M	3	D	1.00575	0.998676
A24	1820	2	M	3	D	1.45066	1.3496
A24	1821	2	M	3	D	1.74597	1.31643
A24	1822	2	M	3	D	1.56969	1.06602
A24	1823	2	M	3	D	1.23178	1.20548
A24	1824	2	M	3	D	1.17564	1.02888
A24	1825	2	M	3	D	1.34159	1.10797
A24	1826	2	M	3	D	1.48564	1.03999
A24	1827	2	M	3	D	1.03753	0.986926
A24	1828	2	M	3	D	1.16981	1.03624
A24	1829	2	M	3	D	1.78689	0.959072
A24	1830	2	M	3	D	1.15624	1.0098
A24	1831	2	M	3	D	1.66744	0.981126
A24	1832	3	M	3	D	1.18024	1.0434
A24	1833	3	M	3	D	1.11853	1.03024
A24	1834	3	M	3	D	1.1377	1.11013
A24	1835	3	M	3	D	1.29634	1.01841
A24	1836	3	M	3	D	1.03581	1.02956
A24	1837	3	M	3	D	1.18793	0.991485
A24	1838	3	M	3	D	1.04887	0.958607
A24	1839	3	M	3	D	1.18142	1.03404
A24	1840	3	M	3	D	1.57431	0.91219
A24	1841	3	M	3	D	1.43702	0.97279
A24	1842	3	M	3	D	1.3273	1.12868
A24	1843	3	M	3	D	1.15918	1.0306
A24	1844	3	M	3	D	1.83847	1.06597
A24	1845	3	M	3	D	1.28121	0.981373
A24	1846	3	M	3	D	1.25606	1.08544
A24	1847	3	M	3	D	1.34998	1.03962
A24	1848	3	M	3	D	1.4678	0.966389
A24	1849	3	M	3	D	1.52453	0.990948
A24	1850	3	M	3	D	1.26489	1.06889
A24	1851	3	M	3	D	1.45926	1.09296
A24	1852	3	M	3	D	1.65585	1.27557
A24	1853	3	M	3	D	1.20146	1.04415
A24	1854	3	M	3	D	1.24094	1.08209
A24	1855	3	M	3	D	1.06403	0.958956
A24	1856	3	M	3	D	1.33801	1.00662
A24	1857	3	M	3	D	1.68242	1.29691
A24	1858	3	M	3	D	1.45409	1.05866
A24	1859	3	M	3	D	1.41526	1.25173
A24	1860	3	M	3	D	1.34976	1.01502
A24	1861	3	M	3	D	1.62977	1.1819
A24	1862	3	M	3	D	1.33505	1.07502
A24	1863	3	M	3	D	1.77675	1.11779
A24	1864	3	M	3	D	1.28854	1.12764
A24	1865	3	M	3	D	1.6009	1.10549
A24	1866	3	M	3	D	1.15539	1.00226
A24	1867	3	M	3	D	1.0827	0.996152
A24	1868	3	M	3	D	1.01679	1.00579
A24	1869	3	M	3	D	1.06348	1.02557
A24	1870	3	M	3	D	1.08186	0.976274
A24	1871	3	M	3	D	1.01768	0.98673
A24	1872	3	M	3	D	1.27766	0.959479
A24	1873	3	M	3	D	1.40181	1.04257
A24	1874	3	M	3	D	1.15023	1.06372
A24	1875	3	M	3	D	1.36734	1.19145
A24	1876	3	M	3	D	2.12265	1.21665
A24	1877	3	M	3	D	1.0036	0.976277
A24	1878	3	M	3	D	1.52212	0.981096
A24	1879	3	M	3	D	1.29733	0.982184
A24	1880	3	M	3	D	1.4872	1.10036
A24	1881	3	M	3	D	1.44066	1.04977
A24	1882	3	M	3	D	1.37475	1.05256
A24	1883	3	M	3	D	1.63987	1.14405
A24	1884	3	M	3	D	1.59903	1.22911
A24	1885	3	M	3	D	1.33182	1.09891
A24	1886	3	M	3	D	1.41309	1.05845
A24	1887	3	M	3	D	1.20812	1.07776
A24	1888	3	M	3	D	1.18493	1.02842
A24	1889	3	M	3	D	1.26297	1.05341
A24	1890	3	M	3	D	1.43772	1.0255
A24	1891	3	M	3	D	1.58164	1.10263
A24	1892	3	M	3	D	1.23111	0.998768
A24	1893	4	M	3	D	1.06004	1.0412
A24	1894	4	M	3	D	1.27174	1.10451
A24	1895	4	M	3	D	1.02761	1.0016
A24	1896	4	M	3	D	1.27729	1.06491
A24	1897	4	M	3	D	1.00854	0.979628
A24	1898	4	M	3	D	1.31484	1.13254
A24	1899	4	M	3	D	1.01179	1.00098
A24	1900	4	M	3	D	1.24922	1.08596
A24	1901	4	M	3	D	1.46882	1.03978
A24	1902	4	M	3	D	2.36133	1.84868
A24	1903	4	M	3	D	1.24954	1.11128
A24	1904	4	M	3	D	1.49125	1.21436
A24	1905	4	M	3	D	1.1543	1.07821
A24	1906	4	M	3	D	1.07064	1.09073
A24	1907	4	M	3	D	1.36937	1.15382
A24	1908	4	M	3	D	3.23002	1.61924
A24	1909	4	M	3	D	1.72627	1.30267
A24	1910	4	M	3	D	2.02079	1.71244
A24	1911	4	M	3	D	1.23401	0.977837
A24	1912	4	M	3	D	1.68839	1.16186
A24	1913	4	M	3	D	1.07709	1.0428
A24	1914	4	M	3	D	1.39109	1.2921
A24	1915	4	M	3	D	1.45576	1.22789
A24	1916	4	M	3	D	1.36174	1.143
A24	1917	4	M	3	D	1.99655	1.52082
A24	1918	4	M	3	D	1.27632	1.06898
A24	1919	4	M	3	D	1.15257	0.977146
A24	1920	4	M	3	D	1.50995	1.15171
A24	1921	4	M	3	D	1.46812	1.23621
A24	1922	4	M	3	D	1.54352	1.18945
A24	1923	4	M	3	D	1.44316	1.11167
A24	1924	4	M	3	D	2.94104	1.93179
A24	1925	4	M	3	D	1.20732	1.05814
A24	1926	4	M	3	D	1.37237	1.17369
A24	1927	4	M	3	D	1.31053	1.26119
A24	1928	4	M	3	D	1.41511	1.2479
A24	1929	4	M	3	D	1.04552	1.00053
A24	1930	4	M	3	D	1.08859	1.0239
A24	1931	4	M	3	D	1.02944	1.02241
A24	1932	4	M	3	D	1.01611	1.01139
A24	1933	4	M	3	D	1.0221	1.01926
A24	1934	4	M	3	D	1.48703	1.27563
A24	1935	4	M	3	D	1.09427	1.00995
A24	1936	4	M	3	D	1.15442	1.13548
A24	1937	4	M	3	D	1.00319	1.00068
A24	1938	4	M	3	D	1.42645	1.18941
A24	1939	4	M	3	D	1.24994	1.18117
A24	1940	4	M	3	D	1.09799	1.042
A24	1941	4	M	3	D	1.44699	1.18324
A24	1942	4	M	3	D	1.49838	1.31345
A24	1943	4	M	3	D	1.49043	1.32087
A24	1944	4	M	3	D	1.55831	1.19588
A24	1945	4	M	3	D	1.36265	1.19685
A24	1946	4	M	3	D	1.40105	1.12104
A24	1947	4	M	3	D	1.43323	1.15759
A24	1948	4	M	3	D	1.53434	1.17233
A24	1949	4	M	3	D	1.76168	1.21
A24	1950	4	M	3	D	1.3959	1.1277
A24	1951	4	M	3	D	1.17857	1.00876
A24	1952	4	M	3	D	1.12435	1.07128
A24	1953	4	M	3	D	1.09987	1.05469
A24	1954	4	M	3	D	1.06408	0.986424
A24	1955	4	M	3	D	1.16407	1.0334
A24	1956	4	M	3	D	1.22282	1.07645
A24	1957	4	M	3	D	1.20444	1.05241
A24	1958	4	M	3	D	1.12911	1.02026
A24	1959	5	M	3	D	1.01458	1.01113
A24	1960	5	M	3	D	1.45187	1.25697
A24	1961	5	M	3	D	1.10227	1.04004
A24	1962	5	M	3	D	1.06458	1.02237
A24	1963	5	M	3	D	1.04158	1.0265
A24	1964	5	M	3	D	1.08736	1.02978
A24	1965	5	M	3	D	1.11285	1.05316
A24	1966	5	M	3	D	1.1796	1.11118
A24	1967	5	M	3	D	1.07575	1.00749
A24	1968	5	M	3	D	1.30789	1.07052
A24	1969	5	M	3	D	1.19391	1.08923
A24	1970	5	M	3	D	2.38504	1.56492
A24	1971	5	M	3	D	1.53305	1.12612
A24	1972	5	M	3	D	1.1655	0.992855
A24	1973	5	M	3	D	1.14431	1.03897
A24	1974	5	M	3	D	1.35689	1.07708
A24	1975	5	M	3	D	1.25084	1.03764
A24	1976	5	M	3	D	1.18536	1.07705
A24	1977	5	M	3	D	1.13277	1.07128
A24	1978	5	M	3	D	1.1718	1.05536
A24	1979	5	M	3	D	1.30385	1.14703
A24	1980	5	M	3	D	1.16768	1.06331
A24	1981	5	M	3	D	1.01244	1.00578
A24	1982	5	M	3	D	1.19903	1.05667
A24	1983	5	M	3	D	1.17414	1.10078
A24	1984	5	M	3	D	1.13668	1.05061
A24	1985	5	M	3	D	1.07552	1.01609
A24	1986	5	M	3	D	1.16007	1.04126
A24	1987	5	M	3	D	1.04476	1.02427
A24	1988	5	M	3	D	1.14725	1.0314
A24	1989	5	M	3	D	1.0786	1.0237
A24	1990	5	M	3	D	1.08756	1.03256
A24	1991	5	M	3	D	1.04495	1.02038
A24	1992	5	M	3	D	1.09557	0.977395
A24	1993	5	M	3	D	1.17418	1.06842
A24	1994	5	M	3	D	1.17564	1.06832
A24	1995	5	M	3	D	1.07864	1.0404
A24	1996	5	M	3	D	1.20633	1.14928
A24	1997	5	M	3	D	1.29421	1.11725
[truncated: 4,510 more rows]

## Sheet: 2h
	Subplot	DotEdge	Independent Variable	Dependent Variable
AnimalID	AgeGroup	TaskPhase	MeanStability	FractionRewardsRequested		If nan is reported for either the independent or dependent variable, the datapoint was notplotted or included in correlation analysis.
A14	3	Block	0.10097	0.117647
A14	3	Block	0.0401854	0.193277
A14	3	Block	0.0656761	0.210084
A15	3	Block	0.282388	0.773109
A15	3	Block	0.318439	0.747899
A15	3	Block	0.38447	0.983193
A15	3	Block	0.304283	0.915966
A15	3	Block	0.450025	1
A15	3	Block	0.354592	0.957983
A16	3	Block	0.338227	0.470588
A16	3	Block	0.540853	0.932773
A16	3	Block	nan	0.613445
A16	3	Block	0.114039	0.142857
A17	3	Block	0.0695635	0.487395
A17	3	Block	0.0301373	0.865546
A17	3	Block	0.552266	0.857143
A17	3	Block	0.506029	0.932773
A17	3	Block	0.123533	0.092437
A17	3	Block	0.368514	0.731092
A18	3	Block	0.238743	0.394958
A18	3	Block	0.335942	0.621849
A18	3	Block	0.382174	0.97479
A18	3	Block	0.318869	0.848739
A18	3	Block	0.271832	0.806723
A18	3	Block	nan	1
A19	3	Block	0.197017	0.823529
A19	3	Block	0.241174	0.890756
A19	3	Block	0.246972	0.857143
A19	3	Block	0.337486	0.823529
A19	3	Block	0.355718	0.747899
A19	3	Block	0.291479	0.529412
A20	3	Block	0.224033	0.731092
A20	3	Block	0.456236	0.94958
A20	3	Block	0.455584	0.94958
A20	3	Block	0.258661	0.890756
A20	3	Block	0.367302	0.966387
A20	3	Block	0.135297	0.487395
A22	3	Block	0.45367	0.647059
A22	3	Block	0.357084	0.815126
A22	3	Block	0.412489	0.97479
A22	3	Block	0.280715	0.915966
A22	3	Block	0.425694	0.663866
A22	3	Block	0.184808	0.831933
A23	3	Block	0.375564	0.411765
A23	3	Block	0.191932	0.689076
A23	3	Block	0.246305	0.87395
A23	3	Block	0.41078	0.915966
A23	3	Block	0.40085	0.94958
A23	3	Block	0.409595	1
A24	3	Block	0.291997	0.848739
A24	3	Block	0.434087	0.92437
A24	3	Block	0.524685	0.983193
A24	3	Block	0.478737	0.966387
A24	3	Block	0.376623	0.983193
A24	3	Block	0.450287	0.991597
MA10F	2	Block	0.207614	0.857143
MA10F	2	Block	0.379876	0.97479
MA10F	2	Block	0.417631	0.97479
MA10F	2	Block	0.38369	1
MA10F	2	Block	0.299535	0.97479
MA10F	2	Block	0.251409	1
MA1F	2	Block	0.259032	0.563025
MA1F	2	Block	0.359995	0.941176
MA1F	2	Block	0.548082	1
MA1F	2	Block	0.617746	1
MA1F	2	Block	0.622563	0.983193
MA1F	2	Block	0.503083	1
MA2F	2	Block	0.226489	0.966387
MA2F	2	Block	0.254123	0.966387
MA2F	2	Block	0.278999	0.991597
MA2F	2	Block	0.336937	0.991597
MA2F	2	Block	0.356714	1
MA2F	2	Block	0.379703	1
MA3M	2	Block	0.172988	0.865546
MA3M	2	Block	0.22402	0.94958
MA3M	2	Block	0.198333	0.957983
MA3M	2	Block	0.499696	1
MA3M	2	Block	0.599391	1
MA3M	2	Block	0.514246	1
MA4M	2	Block	0.345712	0.848739
MA4M	2	Block	0.382228	0.823529
MA4M	2	Block	0.409646	0.991597
MA4M	2	Block	0.501184	0.97479
MA4M	2	Block	0.312751	0.983193
MA4M	2	Block	0.0548978	0.638655
MA5M	2	Block	0.207937	0.781513
MA5M	2	Block	0.241281	0.840336
MA5M	2	Block	0.32897	0.857143
MA5M	2	Block	0.239218	0.983193
MA5M	2	Block	0.473177	0.991597
MA5M	2	Block	0.460566	0.983193
MA6M	2	Block	0.417501	0.983193
MA6M	2	Block	0.383553	0.97479
MA6M	2	Block	0.382157	0.941176
MA6M	2	Block	0.335923	0.991597
MA6M	2	Block	0.522042	0.991597
MA6M	2	Block	0.513324	0.966387
MA7M	2	Block	0.23699	0.697479
MA7M	2	Block	0.469268	0.97479
MA7M	2	Block	0.441623	0.97479
MA7M	2	Block	0.12764	0.672269
MA8F	2	Block	0.249552	0.94958
MA8F	2	Block	0.199305	0.848739
MA8F	2	Block	0.42953	0.865546
MA8F	2	Block	0.346391	0.941176
MA8F	2	Block	0.342689	0.983193
MA8F	2	Block	0.372918	0.991597
MA9F	2	Block	0.193508	0.756303
MA9F	2	Block	0.211579	0.663866
MA9F	2	Block	0.221775	0.815126
MA9F	2	Block	nan	0.957983
MA9F	2	Block	0.443196	0.97479
MA9F	2	Block	0.454362	0.941176
Y20	1	Block	0.484507	0.932773
Y20	1	Block	0.572073	1
Y20	1	Block	0.3701	0.991597
Y20	1	Block	0.572441	1
Y20	1	Block	0.391362	0.97479
Y20	1	Block	0.459936	0.983193
Y21	1	Block	0.241923	0.865546
Y21	1	Block	0.191375	0.831933
Y21	1	Block	0.336819	0.907563
Y21	1	Block	0.377919	0.89916
Y21	1	Block	0.322729	0.991597
Y21	1	Block	0.341646	1
Y22	1	Block	0.503266	0.470588
Y22	1	Block	0.481002	0.805085
Y22	1	Block	0.411209	1
Y22	1	Block	0.521228	0.991597
Y22	1	Block	0.677866	1
Y22	1	Block	0.544726	1
Y23	1	Block	0.313931	0.890756
Y23	1	Block	0.178006	0.87395
Y23	1	Block	0.340046	0.915966
Y23	1	Block	0.570103	0.991597
Y23	1	Block	0.461174	0.966387
Y23	1	Block	0.479152	0.966387
Y24	1	Block	0.329052	0.932773
Y24	1	Block	0.153494	0.94958
Y24	1	Block	0.223138	0.957983
Y24	1	Block	0.208898	1
Y24	1	Block	0.378876	0.991597
Y24	1	Block	0.36393	1
Y25	1	Block	nan	0.831933
Y25	1	Block	0.521519	0.764706
Y25	1	Block	0.231445	0.92437
Y25	1	Block	0.202491	0.831933
Y25	1	Block	0.242385	0.991597
Y25	1	Block	0.183749	0.97479
Y26	1	Block	0.333466	0.915966
Y26	1	Block	0.33072	0.831933
Y26	1	Block	0.205011	0.773109
Y26	1	Block	0.341793	0.94958
Y26	1	Block	0.321913	0.991597
Y26	1	Block	0.22512	1
Y27	1	Block	0.424061	0.403361
Y27	1	Block	0.577261	0.915966
Y27	1	Block	0.587934	0.915966
Y27	1	Block	0.36096	0.991597
Y27	1	Block	0.478798	1
Y27	1	Block	0.553456	1
Y28	1	Block	0.178503	0.613445
Y28	1	Block	0.145267	0.697479
Y28	1	Block	0.31084	0.92437
Y28	1	Block	0.357935	0.991597
Y28	1	Block	0.314351	1
Y28	1	Block	0.298971	0.991597
A14	3	Alt	0.00237192	0.0125
A14	3	Alt	0.00873348	0.1625
A14	3	Alt	0.011373	0.35
A15	3	Alt	0.10648	0.025
A15	3	Alt	0.108498	0.375
A15	3	Alt	0.0820263	0.5375
A15	3	Alt	0.128695	0.325
A15	3	Alt	0.0901358	0.3
A15	3	Alt	0.0993933	0.3875
A16	3	Alt	0.122166	0.0125
A16	3	Alt	0.262799	0.175
A16	3	Alt	nan	0.1625
A16	3	Alt	0.040874	0.05
A17	3	Alt	0.00096901	0.0875
A17	3	Alt	-0.00113309	0.1375
A17	3	Alt	0.243954	0.05
A17	3	Alt	0.230427	0.0375
A17	3	Alt	0.114512	0.0235294
A17	3	Alt	0.136917	0.1125
A18	3	Alt	0.123266	0.0126582
A18	3	Alt	0.165925	0.0375
A18	3	Alt	0.133974	0.25
A18	3	Alt	0.052094	0.0375
A18	3	Alt	0.0240639	0.5625
A18	3	Alt	nan	0.2625
A19	3	Alt	0.182544	0.6
A19	3	Alt	0.131535	0.575
A19	3	Alt	0.152461	0.6125
A19	3	Alt	0.16277	0.15
A19	3	Alt	0.191013	0.0375
A19	3	Alt	0.124942	0.4375
A20	3	Alt	0.166969	0.3625
A20	3	Alt	0.186334	0.3625
A20	3	Alt	0.218792	0.575
A20	3	Alt	0.104553	0.325
A20	3	Alt	0.176896	0.3625
A20	3	Alt	0.105849	0.411765
A22	3	Alt	0.263235	0.45
A22	3	Alt	0.227541	0.375
A22	3	Alt	0.202008	0.3375
A22	3	Alt	0.0568635	0.7875
A22	3	Alt	0.164292	0.2
A22	3	Alt	0.0603704	0.2
A23	3	Alt	0.206002	0.1125
A23	3	Alt	0.129822	0.1875
A23	3	Alt	0.131806	0.5375
A23	3	Alt	0.123132	0.2125
A23	3	Alt	0.141686	0.1625
A23	3	Alt	0.225642	0.9625
A24	3	Alt	0.181624	0.7875
A24	3	Alt	0.283848	0.775
A24	3	Alt	0.229411	0.6125
A24	3	Alt	0.243069	0.925
A24	3	Alt	0.263031	0.9125
A24	3	Alt	0.292912	0.8875
MA10F	2	Alt	0.0598095	0.1
MA10F	2	Alt	0.106402	0.525
MA10F	2	Alt	0.152479	0.7625
MA10F	2	Alt	0.181795	0.7375
MA10F	2	Alt	0.160526	1
MA10F	2	Alt	0.188076	1
MA1F	2	Alt	0.0997561	0.025
MA1F	2	Alt	0.228216	0.8625
MA1F	2	Alt	0.243457	0.9125
MA1F	2	Alt	0.296864	0.8125
MA1F	2	Alt	0.252095	0.9375
MA1F	2	Alt	0.279814	1
MA2F	2	Alt	0.108392	0.475
MA2F	2	Alt	0.138753	0.7375
MA2F	2	Alt	0.134659	0.975
MA2F	2	Alt	0.169301	0.6875
MA2F	2	Alt	0.214093	0.9625
MA2F	2	Alt	0.293981	0.9625
MA3M	2	Alt	0.0684031	0.15
MA3M	2	Alt	0.149518	0.7
MA3M	2	Alt	0.117417	1
MA3M	2	Alt	0.308033	1
MA3M	2	Alt	0.411318	1
MA3M	2	Alt	0.329361	0.9875
MA4M	2	Alt	0.257941	0.125
MA4M	2	Alt	0.191464	0.7
MA4M	2	Alt	0.102627	0.5375
MA4M	2	Alt	0.1554	0.4625
MA4M	2	Alt	0.082358	0.8375
MA4M	2	Alt	0.00869672	0.0875
MA5M	2	Alt	0.0623069	0.1
MA5M	2	Alt	0.149352	0.125
MA5M	2	Alt	0.147138	0.7125
MA5M	2	Alt	0.141118	0.8125
MA5M	2	Alt	0.293593	0.75
MA5M	2	Alt	0.253363	1
MA6M	2	Alt	0.246264	0.7
MA6M	2	Alt	0.0638079	0.1
MA6M	2	Alt	0.167873	0.4625
MA6M	2	Alt	0.103666	0.575
MA6M	2	Alt	0.26536	0.8125
MA6M	2	Alt	0.221112	0.925
MA7M	2	Alt	0.0795093	0.125
MA7M	2	Alt	0.329478	0.8125
MA7M	2	Alt	0.231939	0.6125
MA7M	2	Alt	0.0963722	0.4
MA8F	2	Alt	0.0730957	0.4875
MA8F	2	Alt	0.0513202	0.35
MA8F	2	Alt	0.0874686	0.4625
MA8F	2	Alt	0.216363	0.9
MA8F	2	Alt	0.145791	0.9125
MA8F	2	Alt	0.17653	0.95
MA9F	2	Alt	0.0538317	0.15
MA9F	2	Alt	0.115469	0.3125
MA9F	2	Alt	0.121786	0.825
MA9F	2	Alt	nan	0.9375
MA9F	2	Alt	0.228045	0.975
MA9F	2	Alt	0.281015	1
Y20	1	Alt	0.293258	0.8875
Y20	1	Alt	0.276307	0.8625
Y20	1	Alt	0.116998	0.9
Y20	1	Alt	0.229174	0.9875
Y20	1	Alt	0.292059	0.975
Y20	1	Alt	0.243292	0.9375
Y21	1	Alt	0.0722339	0.2375
Y21	1	Alt	0.097423	0.625
Y21	1	Alt	0.05188	0.65
Y21	1	Alt	0.057346	0.65
Y21	1	Alt	0.0909596	0.9125
Y21	1	Alt	0.183252	0.95
Y22	1	Alt	0.44948	0.075
Y22	1	Alt	0.203109	0.5
Y22	1	Alt	0.261787	0.7
Y22	1	Alt	0.345799	0.8
Y22	1	Alt	0.450391	0.6375
Y22	1	Alt	0.3636	0.6625
Y23	1	Alt	0.173912	0.2625
Y23	1	Alt	0.111395	0.3
Y23	1	Alt	0.178502	0.725
Y23	1	Alt	0.336681	0.75
Y23	1	Alt	0.165412	0.8125
Y23	1	Alt	0.23741	0.8
Y24	1	Alt	0.182672	0.4875
Y24	1	Alt	0.0513487	0.6875
Y24	1	Alt	0.0920043	0.8
Y24	1	Alt	0.0910919	0.8125
Y24	1	Alt	0.212976	0.875
Y24	1	Alt	0.191418	0.975
Y25	1	Alt	nan	0.3875
Y25	1	Alt	0.0963651	0.1875
Y25	1	Alt	0.104306	0.8125
Y25	1	Alt	0.0566286	0.675
Y25	1	Alt	0.0633927	0.8875
Y25	1	Alt	0.0670236	0.9375
Y26	1	Alt	0.208883	0.3375
Y26	1	Alt	0.115094	0.575
Y26	1	Alt	0.111985	0.7625
Y26	1	Alt	0.0181487	0.925
Y26	1	Alt	0.201397	0.95
Y26	1	Alt	0.0322986	0.925
Y27	1	Alt	0.148046	0.375
Y27	1	Alt	0.146133	0.7
Y27	1	Alt	0.254133	0.875
Y27	1	Alt	0.149871	0.975
Y27	1	Alt	0.264194	1
Y27	1	Alt	0.262848	1
Y28	1	Alt	0.0115684	0.075
Y28	1	Alt	0.0350806	0.15
Y28	1	Alt	0.152707	0.1875
Y28	1	Alt	0.196492	0.0625
Y28	1	Alt	0.143643	0.475
Y28	1	Alt	0.148519	0.5625

## Sheet: 2i
	Subplot	DotEdge	Independent Variable	Dependent Variable
AnimalID	AgeGroup	TaskPhase	MeanSimilarityRatio	FractionRewardsRequested		If nan is reported for either the independent or dependent variable, the datapoint was not plotted or included in correlation analysis.
A14	3	Block	1.06363	0.117647
A14	3	Block	1.02112	0.193277
A14	3	Block	1.03987	0.210084
A15	3	Block	1.07236	0.773109
A15	3	Block	1.27979	0.747899
A15	3	Block	1.21294	0.983193
A15	3	Block	1.26195	0.915966
A15	3	Block	1.47708	1
A15	3	Block	1.22761	0.957983
A16	3	Block	1.25178	0.470588
A16	3	Block	1.38468	0.932773
A16	3	Block	nan	0.613445
A16	3	Block	1.10329	0.142857
A17	3	Block	1.03929	0.487395
A17	3	Block	1.01349	0.865546
A17	3	Block	1.54414	0.857143
A17	3	Block	1.34129	0.932773
A17	3	Block	1.05093	0.092437
A17	3	Block	1.1593	0.731092
A18	3	Block	1.13318	0.394958
A18	3	Block	1.14897	0.621849
A18	3	Block	1.2947	0.97479
A18	3	Block	1.17359	0.848739
A18	3	Block	1.12518	0.806723
A18	3	Block	nan	1
A19	3	Block	1.12144	0.823529
A19	3	Block	1.19617	0.890756
A19	3	Block	1.12454	0.857143
A19	3	Block	1.32977	0.823529
A19	3	Block	1.27317	0.747899
A19	3	Block	1.12182	0.529412
A20	3	Block	1.11643	0.731092
A20	3	Block	1.60599	0.94958
A20	3	Block	1.35663	0.94958
A20	3	Block	1.18272	0.890756
A20	3	Block	1.35943	0.966387
A20	3	Block	1.08302	0.487395
A22	3	Block	1.40209	0.647059
A22	3	Block	1.32429	0.815126
A22	3	Block	1.34986	0.97479
A22	3	Block	1.21741	0.915966
A22	3	Block	1.39519	0.663866
A22	3	Block	1.16468	0.831933
A23	3	Block	1.08534	0.411765
A23	3	Block	1.10151	0.689076
A23	3	Block	1.10157	0.87395
A23	3	Block	1.18598	0.915966
A23	3	Block	1.20155	0.94958
A23	3	Block	1.29176	1
A24	3	Block	1.21653	0.848739
A24	3	Block	1.29431	0.92437
A24	3	Block	1.34284	0.983193
A24	3	Block	1.37869	0.966387
A24	3	Block	1.1849	0.983193
A24	3	Block	1.4605	0.991597
MA10F	2	Block	1.12437	0.857143
MA10F	2	Block	1.18973	0.97479
MA10F	2	Block	1.14671	0.97479
MA10F	2	Block	1.27461	1
MA10F	2	Block	1.29253	0.97479
MA10F	2	Block	1.20993	1
MA1F	2	Block	1.12629	0.563025
MA1F	2	Block	1.22914	0.941176
MA1F	2	Block	1.61295	1
MA1F	2	Block	1.80822	1
MA1F	2	Block	2.08189	0.983193
MA1F	2	Block	1.6499	1
MA2F	2	Block	1.13063	0.966387
MA2F	2	Block	1.14136	0.966387
MA2F	2	Block	1.19027	0.991597
MA2F	2	Block	1.31187	0.991597
MA2F	2	Block	1.2031	1
MA2F	2	Block	1.24822	1
MA3M	2	Block	1.09733	0.865546
MA3M	2	Block	1.12853	0.94958
MA3M	2	Block	1.15067	0.957983
MA3M	2	Block	1.28324	1
MA3M	2	Block	1.6314	1
MA3M	2	Block	1.53121	1
MA4M	2	Block	1.22065	0.848739
MA4M	2	Block	1.146	0.823529
MA4M	2	Block	1.26974	0.991597
MA4M	2	Block	1.22541	0.97479
MA4M	2	Block	1.32088	0.983193
MA4M	2	Block	1.02401	0.638655
MA5M	2	Block	1.06478	0.781513
MA5M	2	Block	1.09964	0.840336
MA5M	2	Block	1.22949	0.857143
MA5M	2	Block	1.1287	0.983193
MA5M	2	Block	1.15198	0.991597
MA5M	2	Block	1.23723	0.983193
MA6M	2	Block	1.24324	0.983193
MA6M	2	Block	1.39162	0.97479
MA6M	2	Block	1.25505	0.941176
MA6M	2	Block	1.23834	0.991597
MA6M	2	Block	1.42771	0.991597
MA6M	2	Block	1.74016	0.966387
MA7M	2	Block	1.14435	0.697479
MA7M	2	Block	1.20555	0.97479
MA7M	2	Block	1.2932	0.97479
MA7M	2	Block	1.04789	0.672269
MA8F	2	Block	1.13909	0.94958
MA8F	2	Block	1.14422	0.848739
MA8F	2	Block	1.43388	0.865546
MA8F	2	Block	1.21539	0.941176
MA8F	2	Block	1.23597	0.983193
MA8F	2	Block	1.28447	0.991597
MA9F	2	Block	1.07447	0.756303
MA9F	2	Block	1.11471	0.663866
MA9F	2	Block	1.12702	0.815126
MA9F	2	Block	nan	0.957983
MA9F	2	Block	1.49092	0.97479
MA9F	2	Block	1.42148	0.941176
Y20	1	Block	1.66998	0.932773
Y20	1	Block	1.59953	1
Y20	1	Block	1.42064	0.991597
Y20	1	Block	1.84353	1
Y20	1	Block	1.28498	0.97479
Y20	1	Block	1.46278	0.983193
Y21	1	Block	1.10409	0.865546
Y21	1	Block	1.0964	0.831933
Y21	1	Block	1.18583	0.907563
Y21	1	Block	1.24333	0.89916
Y21	1	Block	1.43927	0.991597
Y21	1	Block	1.1756	1
Y22	1	Block	1.17295	0.470588
Y22	1	Block	1.12132	0.805085
Y22	1	Block	1.15188	1
Y22	1	Block	1.18151	0.991597
Y22	1	Block	1.28091	1
Y22	1	Block	1.35508	1
Y23	1	Block	1.34285	0.890756
Y23	1	Block	1.13242	0.87395
Y23	1	Block	1.36524	0.915966
Y23	1	Block	1.74182	0.991597
Y23	1	Block	1.40006	0.966387
Y23	1	Block	1.23638	0.966387
Y24	1	Block	1.16168	0.932773
Y24	1	Block	1.15596	0.94958
Y24	1	Block	1.13559	0.957983
Y24	1	Block	1.12855	1
Y24	1	Block	1.25431	0.991597
Y24	1	Block	1.20406	1
Y25	1	Block	nan	0.831933
Y25	1	Block	1.17707	0.764706
Y25	1	Block	1.14391	0.92437
Y25	1	Block	1.15126	0.831933
Y25	1	Block	1.17927	0.991597
Y25	1	Block	1.15015	0.97479
Y26	1	Block	1.14816	0.915966
Y26	1	Block	1.12644	0.831933
Y26	1	Block	1.08907	0.773109
Y26	1	Block	1.1992	0.94958
Y26	1	Block	1.20368	0.991597
Y26	1	Block	1.09649	1
Y27	1	Block	1.31711	0.403361
Y27	1	Block	1.60061	0.915966
Y27	1	Block	1.73716	0.915966
Y27	1	Block	1.37374	0.991597
Y27	1	Block	1.55723	1
Y27	1	Block	1.57359	1
Y28	1	Block	1.15601	0.613445
Y28	1	Block	1.06338	0.697479
Y28	1	Block	1.2296	0.92437
Y28	1	Block	1.46445	0.991597
Y28	1	Block	1.25484	1
Y28	1	Block	1.33114	0.991597
A14	3	Alt	1.01172	0.0125
A14	3	Alt	1.00305	0.1625
A14	3	Alt	0.999936	0.35
A15	3	Alt	1.0244	0.025
A15	3	Alt	1.01661	0.375
A15	3	Alt	1.00124	0.5375
A15	3	Alt	1.03015	0.325
A15	3	Alt	0.997245	0.3
A15	3	Alt	1.00818	0.3875
A16	3	Alt	1.03585	0.0125
A16	3	Alt	1.09837	0.175
A16	3	Alt	nan	0.1625
A16	3	Alt	1.0158	0.05
A17	3	Alt	1.02241	0.0875
A17	3	Alt	0.996084	0.1375
A17	3	Alt	1.02695	0.05
A17	3	Alt	1.10181	0.0375
A17	3	Alt	1.01634	0.0235294
A17	3	Alt	1.03803	0.1125
A18	3	Alt	1.03915	0.0126582
A18	3	Alt	1.03369	0.0375
A18	3	Alt	1.04104	0.25
A18	3	Alt	1.01479	0.0375
A18	3	Alt	1.01861	0.5625
A18	3	Alt	nan	0.2625
A19	3	Alt	1.01996	0.6
A19	3	Alt	1.02135	0.575
A19	3	Alt	1.02534	0.6125
A19	3	Alt	1.05029	0.15
A19	3	Alt	1.06438	0.0375
A19	3	Alt	0.998729	0.4375
A20	3	Alt	1.0288	0.3625
A20	3	Alt	0.984931	0.3625
A20	3	Alt	1.04196	0.575
A20	3	Alt	1.04772	0.325
A20	3	Alt	1.01294	0.3625
A20	3	Alt	1.02814	0.411765
A22	3	Alt	1.11032	0.45
A22	3	Alt	1.00234	0.375
A22	3	Alt	1.07592	0.3375
A22	3	Alt	1.01352	0.7875
A22	3	Alt	1.04924	0.2
A22	3	Alt	1.00059	0.2
A23	3	Alt	1.01549	0.1125
A23	3	Alt	1.03134	0.1875
A23	3	Alt	1.0355	0.5375
A23	3	Alt	1.00379	0.2125
A23	3	Alt	1.0328	0.1625
A23	3	Alt	1.11299	0.9625
A24	3	Alt	1.05394	0.7875
A24	3	Alt	1.0748	0.775
A24	3	Alt	1.05861	0.6125
A24	3	Alt	1.16017	0.925
A24	3	Alt	1.0692	0.9125
A24	3	Alt	1.07482	0.8875
MA10F	2	Alt	1.02062	0.1
MA10F	2	Alt	1.02103	0.525
MA10F	2	Alt	1.03116	0.7625
MA10F	2	Alt	0.993743	0.7375
MA10F	2	Alt	1.05095	1
MA10F	2	Alt	1.0459	1
MA1F	2	Alt	1.01149	0.025
MA1F	2	Alt	1.0584	0.8625
MA1F	2	Alt	1.08615	0.9125
MA1F	2	Alt	1.2776	0.8125
MA1F	2	Alt	1.15859	0.9375
MA1F	2	Alt	1.15807	1
MA2F	2	Alt	1.02067	0.475
MA2F	2	Alt	1.03566	0.7375
MA2F	2	Alt	1.05562	0.975
MA2F	2	Alt	1.06124	0.6875
MA2F	2	Alt	1.03368	0.9625
MA2F	2	Alt	1.04671	0.9625
MA3M	2	Alt	1.01314	0.15
MA3M	2	Alt	1.05185	0.7
MA3M	2	Alt	1.00941	1
MA3M	2	Alt	1.06979	1
MA3M	2	Alt	1.17168	1
MA3M	2	Alt	1.1045	0.9875
MA4M	2	Alt	1.00765	0.125
MA4M	2	Alt	1.02097	0.7
MA4M	2	Alt	1.0943	0.5375
MA4M	2	Alt	1.01275	0.4625
MA4M	2	Alt	1.01995	0.8375
MA4M	2	Alt	1.00681	0.0875
MA5M	2	Alt	0.999583	0.1
MA5M	2	Alt	0.991552	0.125
MA5M	2	Alt	0.947195	0.7125
MA5M	2	Alt	1.03914	0.8125
MA5M	2	Alt	1.05613	0.75
MA5M	2	Alt	1.03381	1
MA6M	2	Alt	1.09507	0.7
MA6M	2	Alt	1.04852	0.1
MA6M	2	Alt	1.0279	0.4625
MA6M	2	Alt	1.00302	0.575
MA6M	2	Alt	1.12163	0.8125
MA6M	2	Alt	1.08546	0.925
MA7M	2	Alt	1.00602	0.125
MA7M	2	Alt	1.06057	0.8125
MA7M	2	Alt	1.08002	0.6125
MA7M	2	Alt	1.01618	0.4
MA8F	2	Alt	1.00526	0.4875
MA8F	2	Alt	1.01413	0.35
MA8F	2	Alt	1.0436	0.4625
MA8F	2	Alt	1.03813	0.9
MA8F	2	Alt	1.02611	0.9125
MA8F	2	Alt	1.01344	0.95
MA9F	2	Alt	1.01481	0.15
MA9F	2	Alt	1.02793	0.3125
MA9F	2	Alt	1.02553	0.825
MA9F	2	Alt	nan	0.9375
MA9F	2	Alt	1.078	0.975
MA9F	2	Alt	1.01606	1
Y20	1	Alt	1.18621	0.8875
Y20	1	Alt	1.10985	0.8625
Y20	1	Alt	1.05367	0.9
Y20	1	Alt	1.16097	0.9875
Y20	1	Alt	1.06254	0.975
Y20	1	Alt	1.09881	0.9375
Y21	1	Alt	1.00981	0.2375
Y21	1	Alt	1.03285	0.625
Y21	1	Alt	1.00408	0.65
Y21	1	Alt	1.03779	0.65
Y21	1	Alt	1.03202	0.9125
Y21	1	Alt	1.07981	0.95
Y22	1	Alt	1.05632	0.075
Y22	1	Alt	1.0359	0.5
Y22	1	Alt	1.05188	0.7
Y22	1	Alt	1.05038	0.8
Y22	1	Alt	1.14651	0.6375
Y22	1	Alt	1.15128	0.6625
Y23	1	Alt	0.979272	0.2625
Y23	1	Alt	0.968547	0.3
Y23	1	Alt	1.01818	0.725
Y23	1	Alt	1.08628	0.75
Y23	1	Alt	1.08708	0.8125
Y23	1	Alt	1.09237	0.8
Y24	1	Alt	1.02872	0.4875
Y24	1	Alt	1.01285	0.6875
Y24	1	Alt	1.00805	0.8
Y24	1	Alt	1.01705	0.8125
Y24	1	Alt	1.0326	0.875
Y24	1	Alt	1.0612	0.975
Y25	1	Alt	nan	0.3875
Y25	1	Alt	1.01637	0.1875
Y25	1	Alt	1.00598	0.8125
Y25	1	Alt	1.02881	0.675
Y25	1	Alt	1.04524	0.8875
Y25	1	Alt	1.04744	0.9375
Y26	1	Alt	1.01096	0.3375
Y26	1	Alt	1.00561	0.575
Y26	1	Alt	1.04735	0.7625
Y26	1	Alt	0.990373	0.925
Y26	1	Alt	1.02659	0.95
Y26	1	Alt	1.00701	0.925
Y27	1	Alt	0.99327	0.375
Y27	1	Alt	1.01525	0.7
Y27	1	Alt	1.12546	0.875
Y27	1	Alt	1.02127	0.975
Y27	1	Alt	1.15431	1
Y27	1	Alt	1.0804	1
Y28	1	Alt	0.979151	0.075
Y28	1	Alt	1.00309	0.15
Y28	1	Alt	0.991506	0.1875
Y28	1	Alt	1.0313	0.0625
Y28	1	Alt	1.029	0.475
Y28	1	Alt	1.0174	0.5625
