# Supplementary material for: Spatial coding dysfunction and network instability in the aging medial entorhinal cortex
Source: Nat Commun. 2025 Oct 3;16:8770. doi: 10.1038/s41467-025-63229-0 (PMC12494969; doi:10.1038/s41467-025-63229-0)
Supplement: Supplementary file 8 — Source Data [file 41467_2025_63229_MOESM8_ESM.zip › Source Data Figure 3.xlsx]

## Sheet: 3b
Dot Color	Independent Variable	Dependent Variable (Top)	Dependent Variable (Bottom)		There is stochasticity in k-means clustering, even using the same optimal k for each session, that means that exact results of given runs of the code will differ though group means, statistical effects, and p-values hold within an order of magnitude.
AnimalID	AgeGroup	Remaps/Trial (Block)	Remaps/Trial (Alt)
A15	3	0.00833333	0
A15	3	0.0756303	0.305085
A15	3	0.0336134	0.0517241
A15	3	0.0333333	0
A15	3	0.075	0.258621
A16	3	0.149533	0.272727
A16	3	0.05	0.0535714
A17	3	0.116667	0.0508475
A17	3	0.0416667	0.0862069
A17	3	0.0666667	0.204082
A17	3	0.0689655	0.122807
A18	3	0.025	0.0338983
A18	3	0.0854701	0.491525
A18	3	0.05	0.355932
A18	3	0.0336134	0.0338983
A18	3	0.191667	0
A19	3	0.0333333	0.389831
A19	3	0.025	0.0338983
A19	3	0.108333	0.327586
A19	3	0.025	0
A19	3	0.316667	0.40678
A19	3	0.166667	0.0338983
A20	3	0.00833333	0.186441
A20	3	0.075	0.101695
A20	3	0.0666667	0.135593
A20	3	0.075	0.0847458
A22	3	0.0583333	0.186441
A22	3	0.025	0.101695
A22	3	0.0166667	0.0508475
A22	3	0.116667	0
A22	3	0.116667	0.355932
A22	3	0.0583333	0
A23	3	0.108333	0.0862069
A23	3	0.141667	0.389831
A23	3	0.0666667	0.0508475
A24	3	0.0333333	0.220339
A24	3	0.0166667	0.0508475
A24	3	0.0666667	0.237288
A24	3	0.0833333	0.271186
A24	3	0.166667	0.0677966
A24	3	0.183333	0.0508475
MA10F	2	0.00833333	0
MA10F	2	0.0416667	0.275862
MA10F	2	0.025	0.152542
MA10F	2	0.0416667	0.310345
MA10F	2	0.0166667	0.118644
MA10F	2	0.00833333	0.105263
MA1F	2	0.0666667	0.288136
MA1F	2	0.0333333	0.220339
MA1F	2	0.0166667	0.0847458
MA1F	2	0.05	0.0169492
MA1F	2	0.05	0.0508475
MA2F	2	0.00833333	0.101695
MA2F	2	0.0583333	0
MA2F	2	0.0166667	0.423729
MA2F	2	0.00833333	0.0344828
MA2F	2	0.0666667	0.0169492
MA2F	2	0.0333333	0.0847458
MA3M	2	0.0583333	0.152542
MA3M	2	0.0833333	0.186441
MA3M	2	0.0166667	0.0847458
MA3M	2	0.0416667	0.271186
MA3M	2	0.00833333	0.206897
MA4M	2	0.0833333	0.101695
MA4M	2	0.00833333	0
MA4M	2	0.075	0
MA5M	2	0.0416667	0
MA5M	2	0.125	0.186441
MA5M	2	0.0916667	0.0677966
MA5M	2	0.1	0.241379
MA6M	2	0.0166667	0.0508475
MA6M	2	0.133333	0.178571
MA6M	2	0.1	0.338983
MA6M	2	0.0333333	0.0169492
MA7M	2	0.0333333	0.155172
MA7M	2	0.0166667	0.0508475
MA7M	2	0.0416667	0.152542
MA8F	2	0.4	0.338983
MA8F	2	0.116667	0.101695
MA8F	2	0.0166667	0.152542
MA8F	2	0.05	0
MA8F	2	0.191667	0.372881
MA9F	2	0.133333	0.101695
MA9F	2	0.0583333	0.338983
MA9F	2	0.0833333	0.169492
MA9F	2	0.0833333	0.101695
MA9F	2	0.075	0.0677966
Y20	1	0.1	0.0169492
Y20	1	0.025	0.118644
Y20	1	0.0333333	0.152542
Y20	1	0.00854701	0
Y20	1	0.0508475	0.12069
Y21	1	0.225	0.491525
Y21	1	0.025	0
Y21	1	0.1	0.137931
Y21	1	0.133333	0.0508475
Y21	1	0.025	0.118644
Y22	1	0.0333333	0.0892857
Y22	1	0.00925926	0
Y22	1	0.0166667	0.0508475
Y22	1	0.0168067	0.101695
Y22	1	0.00833333	0
Y22	1	0.0166667	0.0350877
Y23	1	0.00833333	0
Y23	1	0.0166667	0
Y23	1	0.00833333	0
Y23	1	0.00833333	0.0677966
Y23	1	0.00840336	0
Y23	1	0.0336134	0.178571
Y24	1	0.0847458	0.0677966
Y24	1	0.0416667	0
Y24	1	0.0166667	0.0169492
Y24	1	0.0583333	0
Y24	1	0.0166667	0.220339
Y25	1	0.025	0
Y25	1	0.025	0.0338983
Y25	1	0.0166667	0
Y25	1	0.325	0.288136
Y25	1	0.025	0.0338983
Y26	1	0.0166667	0.169492
Y26	1	0.0166667	0.0847458
Y26	1	0.108333	0.101695
Y26	1	0.075	0.0338983
Y27	1	0.0333333	0.101695
Y27	1	0.025	0.20339
Y27	1	0.0333333	0.0677966
Y27	1	0.00833333	0
Y27	1	0.075	0.0847458
Y27	1	0.025	0.0508475
Y28	1	0.075	0.224138
Y28	1	0.00833333	0.20339
Y28	1	0.05	0.237288
Y28	1	0.025	0.0677966
Y28	1	0.00833333	0

## Sheet: 3c
Block Trials		Logistic Regression Independent Variables					Logistic Regression Dependent Variable		There is stochasticity in k-means clustering, even using the same optimal k for each session, that means that exact results of given runs of the code will differ though group means, statistical effects, and p-values hold within an order of magnitude.
Animal_ID	Trial_ID	Session	Sex	Age_Group	Context	Tswitch	Aligned
A15	0	1	F	3	1	1	1
A15	1	1	F	3	1	2	1
A15	2	1	F	3	1	3	1
A15	3	1	F	3	1	4	1
A15	4	1	F	3	1	5	1
A15	5	1	F	3	1	6	1
A15	6	1	F	3	1	7	1
A15	7	1	F	3	1	8	1
A15	8	1	F	3	1	9	1
A15	9	1	F	3	1	10	1
A15	10	1	F	3	1	11	1
A15	11	1	F	3	1	12	1
A15	12	1	F	3	1	13	1
A15	13	1	F	3	1	14	1
A15	14	1	F	3	1	15	1
A15	15	1	F	3	1	16	1
A15	16	1	F	3	1	17	1
A15	17	1	F	3	1	18	1
A15	18	1	F	3	1	19	1
A15	19	1	F	3	1	20	1
A15	20	1	F	3	1	21	1
A15	21	1	F	3	1	22	1
A15	22	1	F	3	1	23	1
A15	23	1	F	3	1	24	1
A15	24	1	F	3	1	25	1
A15	25	1	F	3	1	26	1
A15	26	1	F	3	1	27	1
A15	27	1	F	3	1	28	1
A15	28	1	F	3	1	29	1
A15	29	1	F	3	1	30	1
A15	30	1	F	3	1	31	1
A15	31	1	F	3	1	32	1
A15	32	1	F	3	1	33	1
A15	33	1	F	3	1	34	1
A15	34	1	F	3	1	35	1
A15	35	1	F	3	1	36	1
A15	36	1	F	3	1	37	1
A15	37	1	F	3	1	38	1
A15	38	1	F	3	1	39	1
A15	39	1	F	3	1	40	1
A15	40	1	F	3	1	41	1
A15	41	1	F	3	1	42	1
A15	42	1	F	3	1	43	1
A15	43	1	F	3	1	44	1
A15	44	1	F	3	1	45	1
A15	45	1	F	3	1	46	1
A15	46	1	F	3	1	47	1
A15	47	1	F	3	1	48	1
A15	48	1	F	3	1	49	1
A15	49	1	F	3	1	50	1
A15	50	1	F	3	1	51	1
A15	51	1	F	3	1	52	1
A15	52	1	F	3	1	53	1
A15	53	1	F	3	1	54	1
A15	54	1	F	3	1	55	1
A15	55	1	F	3	1	56	1
A15	56	1	F	3	1	57	1
A15	57	1	F	3	1	58	1
A15	58	1	F	3	1	59	1
A15	59	1	F	3	1	60	1
A15	60	1	F	3	0	0	1
A15	61	1	F	3	0	1	1
A15	62	1	F	3	0	2	1
A15	63	1	F	3	0	3	1
A15	64	1	F	3	0	4	1
A15	65	1	F	3	0	5	1
A15	66	1	F	3	0	6	1
A15	67	1	F	3	0	7	1
A15	68	1	F	3	0	8	1
A15	69	1	F	3	0	9	1
A15	70	1	F	3	0	10	1
A15	71	1	F	3	0	11	1
A15	72	1	F	3	0	12	1
A15	73	1	F	3	0	13	1
A15	74	1	F	3	0	14	1
A15	75	1	F	3	0	15	1
A15	76	1	F	3	0	16	1
A15	77	1	F	3	0	17	1
A15	78	1	F	3	0	18	1
A15	79	1	F	3	0	19	1
A15	80	1	F	3	0	20	1
A15	81	1	F	3	0	21	1
A15	82	1	F	3	0	22	1
A15	83	1	F	3	0	23	1
A15	84	1	F	3	0	24	1
A15	85	1	F	3	0	25	1
A15	86	1	F	3	0	26	1
A15	87	1	F	3	0	27	1
A15	88	1	F	3	0	28	1
A15	89	1	F	3	0	29	1
A15	90	1	F	3	0	30	1
A15	91	1	F	3	0	31	1
A15	92	1	F	3	0	32	1
A15	93	1	F	3	0	33	1
A15	94	1	F	3	0	34	1
A15	95	1	F	3	0	35	1
A15	96	1	F	3	0	36	1
A15	97	1	F	3	0	37	1
A15	98	1	F	3	0	38	1
A15	99	1	F	3	0	39	1
A15	100	1	F	3	0	40	1
A15	101	1	F	3	0	41	1
A15	102	1	F	3	0	42	1
A15	103	1	F	3	0	43	1
A15	104	1	F	3	0	44	1
A15	105	1	F	3	0	45	1
A15	106	1	F	3	0	46	1
A15	107	1	F	3	0	47	1
A15	108	1	F	3	0	48	1
A15	109	1	F	3	0	49	1
A15	110	1	F	3	0	50	1
A15	111	1	F	3	0	51	1
A15	112	1	F	3	0	52	1
A15	113	1	F	3	0	53	1
A15	114	1	F	3	0	54	1
A15	115	1	F	3	0	55	1
A15	116	1	F	3	0	56	1
A15	117	1	F	3	0	57	1
A15	118	1	F	3	0	58	1
A15	119	2	F	3	1	1	0
A15	120	2	F	3	1	2	1
A15	121	2	F	3	1	3	1
A15	122	2	F	3	1	4	1
A15	123	2	F	3	1	5	1
A15	124	2	F	3	1	6	1
A15	125	2	F	3	1	7	1
A15	126	2	F	3	1	8	1
A15	127	2	F	3	1	9	1
A15	128	2	F	3	1	10	1
A15	129	2	F	3	1	11	1
A15	130	2	F	3	1	12	1
A15	131	2	F	3	1	13	1
A15	132	2	F	3	1	14	1
A15	133	2	F	3	1	15	1
A15	134	2	F	3	1	16	1
A15	135	2	F	3	1	17	1
A15	136	2	F	3	1	18	1
A15	137	2	F	3	1	19	1
A15	138	2	F	3	1	20	1
A15	139	2	F	3	1	21	1
A15	140	2	F	3	1	22	1
A15	141	2	F	3	1	23	0
A15	142	2	F	3	1	24	1
A15	143	2	F	3	1	25	1
A15	144	2	F	3	1	26	1
A15	145	2	F	3	1	27	1
A15	146	2	F	3	1	28	1
A15	147	2	F	3	1	29	1
A15	148	2	F	3	1	30	1
A15	149	2	F	3	1	31	1
A15	150	2	F	3	1	32	1
A15	151	2	F	3	1	33	1
A15	152	2	F	3	1	34	1
A15	153	2	F	3	1	35	1
A15	154	2	F	3	1	36	1
A15	155	2	F	3	1	37	1
A15	156	2	F	3	1	38	1
A15	157	2	F	3	1	39	1
A15	158	2	F	3	1	40	1
A15	159	2	F	3	1	41	1
A15	160	2	F	3	1	42	1
A15	161	2	F	3	1	43	1
A15	162	2	F	3	1	44	1
A15	163	2	F	3	1	45	1
A15	164	2	F	3	1	46	1
A15	165	2	F	3	1	47	1
A15	166	2	F	3	1	48	1
A15	167	2	F	3	1	49	1
A15	168	2	F	3	1	50	1
A15	169	2	F	3	1	51	1
A15	170	2	F	3	1	52	1
A15	171	2	F	3	1	53	1
A15	172	2	F	3	1	54	1
A15	173	2	F	3	1	55	1
A15	174	2	F	3	1	56	1
A15	175	2	F	3	1	57	1
A15	176	2	F	3	1	58	1
A15	177	2	F	3	1	59	1
A15	178	2	F	3	1	60	1
A15	179	2	F	3	0	0	1
A15	180	2	F	3	0	1	1
A15	181	2	F	3	0	2	1
A15	182	2	F	3	0	3	1
A15	183	2	F	3	0	4	1
A15	184	2	F	3	0	5	1
A15	185	2	F	3	0	6	1
A15	186	2	F	3	0	7	1
A15	187	2	F	3	0	8	1
A15	188	2	F	3	0	9	1
A15	189	2	F	3	0	10	1
A15	190	2	F	3	0	11	1
A15	191	2	F	3	0	12	1
A15	192	2	F	3	0	13	1
A15	193	2	F	3	0	14	1
A15	194	2	F	3	0	15	1
A15	195	2	F	3	0	16	1
A15	196	2	F	3	0	17	1
A15	197	2	F	3	0	18	1
A15	198	2	F	3	0	19	1
A15	199	2	F	3	0	20	1
A15	200	2	F	3	0	21	1
A15	201	2	F	3	0	22	1
A15	202	2	F	3	0	23	1
A15	203	2	F	3	0	24	1
A15	204	2	F	3	0	25	1
A15	205	2	F	3	0	26	1
A15	206	2	F	3	0	27	1
A15	207	2	F	3	0	28	1
A15	208	2	F	3	0	29	1
A15	209	2	F	3	0	30	1
A15	210	2	F	3	0	31	1
A15	211	2	F	3	0	32	1
A15	212	2	F	3	0	33	1
A15	213	2	F	3	0	34	1
A15	214	2	F	3	0	35	1
A15	215	2	F	3	0	36	1
A15	216	2	F	3	0	37	1
A15	217	2	F	3	0	38	1
A15	218	2	F	3	0	39	1
A15	219	2	F	3	0	40	1
A15	220	2	F	3	0	41	1
A15	221	2	F	3	0	42	1
A15	222	2	F	3	0	43	1
A15	223	2	F	3	0	44	1
A15	224	2	F	3	0	45	1
A15	225	2	F	3	0	46	1
A15	226	2	F	3	0	47	1
A15	227	2	F	3	0	48	1
A15	228	2	F	3	0	49	1
A15	229	2	F	3	0	50	1
A15	230	2	F	3	0	51	1
A15	231	2	F	3	0	52	1
A15	232	2	F	3	0	53	1
A15	233	2	F	3	0	54	1
A15	234	2	F	3	0	55	1
A15	235	2	F	3	0	56	1
A15	236	2	F	3	0	57	1
A15	237	3	F	3	1	1	1
A15	238	3	F	3	1	2	1
A15	239	3	F	3	1	3	1
A15	240	3	F	3	1	4	1
A15	241	3	F	3	1	5	1
A15	242	3	F	3	1	6	1
A15	243	3	F	3	1	7	1
A15	244	3	F	3	1	8	1
A15	245	3	F	3	1	9	1
A15	246	3	F	3	1	10	1
A15	247	3	F	3	1	11	1
A15	248	3	F	3	1	12	1
A15	249	3	F	3	1	13	1
A15	250	3	F	3	1	14	1
A15	251	3	F	3	1	15	1
A15	252	3	F	3	1	16	1
A15	253	3	F	3	1	17	1
A15	254	3	F	3	1	18	1
A15	255	3	F	3	1	19	1
A15	256	3	F	3	1	20	1
A15	257	3	F	3	1	21	1
A15	258	3	F	3	1	22	1
A15	259	3	F	3	1	23	1
A15	260	3	F	3	1	24	1
A15	261	3	F	3	1	25	1
A15	262	3	F	3	1	26	1
A15	263	3	F	3	1	27	1
A15	264	3	F	3	1	28	1
A15	265	3	F	3	1	29	1
A15	266	3	F	3	1	30	1
A15	267	3	F	3	1	31	1
A15	268	3	F	3	1	32	1
A15	269	3	F	3	1	33	1
A15	270	3	F	3	1	34	1
A15	271	3	F	3	1	35	1
A15	272	3	F	3	1	36	1
A15	273	3	F	3	1	37	1
A15	274	3	F	3	1	38	1
A15	275	3	F	3	1	39	1
A15	276	3	F	3	1	40	1
A15	277	3	F	3	1	41	1
A15	278	3	F	3	1	42	1
A15	279	3	F	3	1	43	1
A15	280	3	F	3	1	44	1
A15	281	3	F	3	1	45	1
A15	282	3	F	3	1	46	1
A15	283	3	F	3	1	47	1
A15	284	3	F	3	1	48	1
A15	285	3	F	3	1	49	1
A15	286	3	F	3	1	50	1
A15	287	3	F	3	1	51	1
A15	288	3	F	3	1	52	1
A15	289	3	F	3	1	53	1
A15	290	3	F	3	1	54	1
A15	291	3	F	3	1	55	1
A15	292	3	F	3	1	56	1
A15	293	3	F	3	1	57	1
A15	294	3	F	3	1	58	1
A15	295	3	F	3	1	59	1
A15	296	3	F	3	0	0	1
A15	297	3	F	3	0	1	1
A15	298	3	F	3	0	2	1
A15	299	3	F	3	0	3	1
A15	300	3	F	3	0	4	1
A15	301	3	F	3	0	5	1
A15	302	3	F	3	0	6	1
A15	303	3	F	3	0	7	1
A15	304	3	F	3	0	8	1
A15	305	3	F	3	0	9	1
A15	306	3	F	3	0	10	1
A15	307	3	F	3	0	11	1
A15	308	3	F	3	0	12	1
A15	309	3	F	3	0	13	1
A15	310	3	F	3	0	14	1
A15	311	3	F	3	0	15	1
A15	312	3	F	3	0	16	1
A15	313	3	F	3	0	17	1
A15	314	3	F	3	0	18	1
A15	315	3	F	3	0	19	1
A15	316	3	F	3	0	20	1
A15	317	3	F	3	0	21	1
A15	318	3	F	3	0	22	1
A15	319	3	F	3	0	23	1
A15	320	3	F	3	0	24	1
A15	321	3	F	3	0	25	1
A15	322	3	F	3	0	26	1
A15	323	3	F	3	0	27	1
A15	324	3	F	3	0	28	1
A15	325	3	F	3	0	29	1
A15	326	3	F	3	0	30	1
A15	327	3	F	3	0	31	1
A15	328	3	F	3	0	32	1
A15	329	3	F	3	0	33	1
A15	330	3	F	3	0	34	1
A15	331	3	F	3	0	35	1
A15	332	3	F	3	0	36	1
A15	333	3	F	3	0	37	1
A15	334	3	F	3	0	38	1
A15	335	3	F	3	0	39	1
A15	336	3	F	3	0	40	1
A15	337	3	F	3	0	41	1
A15	338	3	F	3	0	42	1
A15	339	3	F	3	0	43	1
A15	340	3	F	3	0	44	1
A15	341	3	F	3	0	45	1
A15	342	3	F	3	0	46	1
A15	343	3	F	3	0	47	1
A15	344	3	F	3	0	48	1
A15	345	3	F	3	0	49	1
A15	346	3	F	3	0	50	1
A15	347	3	F	3	0	51	1
A15	348	3	F	3	0	52	1
A15	349	3	F	3	0	53	1
A15	350	3	F	3	0	54	1
A15	351	3	F	3	0	55	1
A15	352	3	F	3	0	56	1
A15	353	3	F	3	0	57	1
A15	354	3	F	3	0	58	1
A15	355	4	F	3	1	1	0
A15	356	4	F	3	1	2	1
A15	357	4	F	3	1	3	1
A15	358	4	F	3	1	4	1
A15	359	4	F	3	1	5	1
A15	360	4	F	3	1	6	1
A15	361	4	F	3	1	7	1
A15	362	4	F	3	1	8	1
A15	363	4	F	3	1	9	1
A15	364	4	F	3	1	10	1
A15	365	4	F	3	1	11	1
A15	366	4	F	3	1	12	1
A15	367	4	F	3	1	13	1
A15	368	4	F	3	1	14	1
A15	369	4	F	3	1	15	1
A15	370	4	F	3	1	16	1
A15	371	4	F	3	1	17	1
A15	372	4	F	3	1	18	1
A15	373	4	F	3	1	19	1
A15	374	4	F	3	1	20	1
A15	375	4	F	3	1	21	1
A15	376	4	F	3	1	22	1
A15	377	4	F	3	1	23	1
A15	378	4	F	3	1	24	1
A15	379	4	F	3	1	25	1
A15	380	4	F	3	1	26	1
A15	381	4	F	3	1	27	1
A15	382	4	F	3	1	28	1
A15	383	4	F	3	1	29	1
A15	384	4	F	3	1	30	1
A15	385	4	F	3	1	31	1
A15	386	4	F	3	1	32	1
A15	387	4	F	3	1	33	1
A15	388	4	F	3	1	34	1
A15	389	4	F	3	1	35	1
A15	390	4	F	3	1	36	1
A15	391	4	F	3	1	37	1
A15	392	4	F	3	1	38	1
A15	393	4	F	3	1	39	1
A15	394	4	F	3	1	40	1
A15	395	4	F	3	1	41	1
A15	396	4	F	3	1	42	1
A15	397	4	F	3	1	43	1
A15	398	4	F	3	1	44	1
A15	399	4	F	3	1	45	1
A15	400	4	F	3	1	46	1
A15	401	4	F	3	1	47	1
A15	402	4	F	3	1	48	1
A15	403	4	F	3	1	49	1
A15	404	4	F	3	1	50	1
A15	405	4	F	3	1	51	1
A15	406	4	F	3	1	52	1
A15	407	4	F	3	1	53	1
A15	408	4	F	3	1	54	1
A15	409	4	F	3	1	55	0
A15	410	4	F	3	1	56	0
A15	411	4	F	3	1	57	1
A15	412	4	F	3	1	58	1
A15	413	4	F	3	1	59	1
A15	414	4	F	3	1	60	1
A15	415	4	F	3	0	0	1
A15	416	4	F	3	0	1	1
A15	417	4	F	3	0	2	1
A15	418	4	F	3	0	3	1
A15	419	4	F	3	0	4	1
A15	420	4	F	3	0	5	1
A15	421	4	F	3	0	6	1
A15	422	4	F	3	0	7	1
A15	423	4	F	3	0	8	1
A15	424	4	F	3	0	9	1
A15	425	4	F	3	0	10	1
A15	426	4	F	3	0	11	1
A15	427	4	F	3	0	12	1
A15	428	4	F	3	0	13	1
A15	429	4	F	3	0	14	1
A15	430	4	F	3	0	15	1
A15	431	4	F	3	0	16	1
A15	432	4	F	3	0	17	1
A15	433	4	F	3	0	18	1
A15	434	4	F	3	0	19	1
A15	435	4	F	3	0	20	1
A15	436	4	F	3	0	21	1
A15	437	4	F	3	0	22	1
A15	438	4	F	3	0	23	1
A15	439	4	F	3	0	24	1
A15	440	4	F	3	0	25	1
A15	441	4	F	3	0	26	1
A15	442	4	F	3	0	27	1
A15	443	4	F	3	0	28	1
A15	444	4	F	3	0	29	1
A15	445	4	F	3	0	30	1
A15	446	4	F	3	0	31	1
A15	447	4	F	3	0	32	1
A15	448	4	F	3	0	33	1
A15	449	4	F	3	0	34	1
A15	450	4	F	3	0	35	1
A15	451	4	F	3	0	36	1
A15	452	4	F	3	0	37	1
A15	453	4	F	3	0	38	1
A15	454	4	F	3	0	39	1
A15	455	4	F	3	0	40	1
A15	456	4	F	3	0	41	1
A15	457	4	F	3	0	42	1
A15	458	4	F	3	0	43	1
A15	459	4	F	3	0	44	1
A15	460	4	F	3	0	45	1
A15	461	4	F	3	0	46	1
A15	462	4	F	3	0	47	1
A15	463	4	F	3	0	48	1
A15	464	4	F	3	0	49	1
A15	465	4	F	3	0	50	1
A15	466	4	F	3	0	51	1
A15	467	4	F	3	0	52	1
A15	468	4	F	3	0	53	1
A15	469	4	F	3	0	54	1
A15	470	4	F	3	0	55	1
A15	471	4	F	3	0	56	1
A15	472	4	F	3	0	57	1
A15	473	4	F	3	0	58	1
A15	474	5	F	3	1	1	0
A15	475	5	F	3	1	2	1
A15	476	5	F	3	1	3	1
A15	477	5	F	3	1	4	0
A15	478	5	F	3	1	5	1
A15	479	5	F	3	1	6	1
A15	480	5	F	3	1	7	1
A15	481	5	F	3	1	8	1
A15	482	5	F	3	1	9	1
A15	483	5	F	3	1	10	1
A15	484	5	F	3	1	11	1
A15	485	5	F	3	1	12	1
A15	486	5	F	3	1	13	1
A15	487	5	F	3	1	14	1
A15	488	5	F	3	1	15	1
A15	489	5	F	3	1	16	1
A15	490	5	F	3	1	17	1
A15	491	5	F	3	1	18	1
A15	492	5	F	3	1	19	1
A15	493	5	F	3	1	20	1
A15	494	5	F	3	1	21	1
A15	495	5	F	3	1	22	1
A15	496	5	F	3	1	23	1
A15	497	5	F	3	1	24	1
A15	498	5	F	3	1	25	1
A15	499	5	F	3	1	26	1
A15	500	5	F	3	1	27	1
A15	501	5	F	3	1	28	1
A15	502	5	F	3	1	29	1
A15	503	5	F	3	1	30	1
A15	504	5	F	3	1	31	1
A15	505	5	F	3	1	32	1
A15	506	5	F	3	1	33	1
A15	507	5	F	3	1	34	1
A15	508	5	F	3	1	35	1
A15	509	5	F	3	1	36	1
A15	510	5	F	3	1	37	1
A15	511	5	F	3	1	38	1
A15	512	5	F	3	1	39	1
A15	513	5	F	3	1	40	1
A15	514	5	F	3	1	41	1
A15	515	5	F	3	1	42	1
A15	516	5	F	3	1	43	1
A15	517	5	F	3	1	44	1
A15	518	5	F	3	1	45	1
A15	519	5	F	3	1	46	1
A15	520	5	F	3	1	47	1
A15	521	5	F	3	1	48	1
A15	522	5	F	3	1	49	1
A15	523	5	F	3	1	50	1
A15	524	5	F	3	1	51	1
A15	525	5	F	3	1	52	1
A15	526	5	F	3	1	53	1
A15	527	5	F	3	1	54	1
A15	528	5	F	3	1	55	1
A15	529	5	F	3	1	56	1
A15	530	5	F	3	1	57	1
A15	531	5	F	3	1	58	1
A15	532	5	F	3	1	59	1
A15	533	5	F	3	1	60	1
A15	534	5	F	3	0	0	1
A15	535	5	F	3	0	1	1
A15	536	5	F	3	0	2	1
A15	537	5	F	3	0	3	1
A15	538	5	F	3	0	4	1
A15	539	5	F	3	0	5	1
A15	540	5	F	3	0	6	1
A15	541	5	F	3	0	7	1
A15	542	5	F	3	0	8	1
A15	543	5	F	3	0	9	1
A15	544	5	F	3	0	10	1
A15	545	5	F	3	0	11	1
A15	546	5	F	3	0	12	1
A15	547	5	F	3	0	13	1
A15	548	5	F	3	0	14	1
A15	549	5	F	3	0	15	1
A15	550	5	F	3	0	16	1
A15	551	5	F	3	0	17	1
A15	552	5	F	3	0	18	1
A15	553	5	F	3	0	19	1
A15	554	5	F	3	0	20	1
A15	555	5	F	3	0	21	1
A15	556	5	F	3	0	22	1
A15	557	5	F	3	0	23	1
A15	558	5	F	3	0	24	1
A15	559	5	F	3	0	25	1
A15	560	5	F	3	0	26	1
A15	561	5	F	3	0	27	1
A15	562	5	F	3	0	28	1
A15	563	5	F	3	0	29	1
A15	564	5	F	3	0	30	1
A15	565	5	F	3	0	31	1
A15	566	5	F	3	0	32	1
A15	567	5	F	3	0	33	1
A15	568	5	F	3	0	34	1
A15	569	5	F	3	0	35	1
A15	570	5	F	3	0	36	1
A15	571	5	F	3	0	37	1
A15	572	5	F	3	0	38	1
A15	573	5	F	3	0	39	1
A15	574	5	F	3	0	40	1
A15	575	5	F	3	0	41	1
A15	576	5	F	3	0	42	1
A15	577	5	F	3	0	43	1
A15	578	5	F	3	0	44	1
A15	579	5	F	3	0	45	1
A15	580	5	F	3	0	46	1
A15	581	5	F	3	0	47	1
A15	582	5	F	3	0	48	1
A15	583	5	F	3	0	49	1
A15	584	5	F	3	0	50	1
A15	585	5	F	3	0	51	1
A15	586	5	F	3	0	52	1
A15	587	5	F	3	0	53	1
A15	588	5	F	3	0	54	1
A15	589	5	F	3	0	55	1
A15	590	5	F	3	0	56	1
A15	591	5	F	3	0	57	1
A15	592	5	F	3	0	58	1
A16	593	0	F	3	1	1	1
A16	594	0	F	3	1	2	1
A16	595	0	F	3	1	3	1
A16	596	0	F	3	1	4	1
A16	597	0	F	3	1	5	1
A16	598	0	F	3	1	6	1
A16	599	0	F	3	1	7	1
A16	600	0	F	3	1	8	1
A16	601	0	F	3	1	9	1
A16	602	0	F	3	1	10	1
A16	603	0	F	3	1	11	1
A16	604	0	F	3	1	12	1
A16	605	0	F	3	1	13	1
A16	606	0	F	3	1	14	1
A16	607	0	F	3	1	15	1
A16	608	0	F	3	1	16	1
A16	609	0	F	3	1	17	0
A16	610	0	F	3	1	18	1
A16	611	0	F	3	1	19	1
A16	612	0	F	3	1	20	1
A16	613	0	F	3	1	21	1
A16	614	0	F	3	1	22	1
A16	615	0	F	3	1	23	1
A16	616	0	F	3	1	24	1
A16	617	0	F	3	1	25	1
A16	618	0	F	3	1	26	1
A16	619	0	F	3	1	27	1
A16	620	0	F	3	1	28	1
A16	621	0	F	3	1	29	1
A16	622	0	F	3	1	30	1
A16	623	0	F	3	1	31	1
A16	624	0	F	3	1	32	1
A16	625	0	F	3	1	33	1
A16	626	0	F	3	1	34	1
A16	627	0	F	3	1	35	1
A16	628	0	F	3	1	36	1
A16	629	0	F	3	1	37	1
A16	630	0	F	3	1	38	1
A16	631	0	F	3	1	39	1
A16	632	0	F	3	1	40	1
A16	633	0	F	3	1	41	1
A16	634	0	F	3	1	42	1
A16	635	0	F	3	1	43	1
A16	636	0	F	3	1	44	1
A16	637	0	F	3	1	45	1
A16	638	0	F	3	1	46	1
A16	639	0	F	3	1	47	1
A16	640	0	F	3	1	48	1
A16	641	0	F	3	1	49	1
A16	642	0	F	3	1	50	1
A16	643	0	F	3	1	51	1
A16	644	0	F	3	1	52	1
A16	645	0	F	3	1	53	1
A16	646	0	F	3	1	54	1
A16	647	0	F	3	1	55	1
A16	648	0	F	3	1	56	1
A16	649	0	F	3	1	57	1
A16	650	0	F	3	1	58	1
A16	651	0	F	3	1	59	1
A16	652	0	F	3	1	60	1
A16	653	0	F	3	0	0	1
A16	654	0	F	3	0	1	1
A16	655	0	F	3	0	2	1
A16	656	0	F	3	0	3	1
A16	657	0	F	3	0	4	1
A16	658	0	F	3	0	5	1
A16	659	0	F	3	0	6	1
A16	660	0	F	3	0	7	1
A16	661	0	F	3	0	8	1
A16	662	0	F	3	0	9	1
A16	663	0	F	3	0	10	1
A16	664	0	F	3	0	11	1
A16	665	0	F	3	0	12	1
A16	666	0	F	3	0	13	1
A16	667	0	F	3	0	14	1
A16	668	0	F	3	0	15	1
A16	669	0	F	3	0	16	1
A16	670	0	F	3	0	17	1
A16	671	0	F	3	0	18	1
A16	672	0	F	3	0	19	1
A16	673	0	F	3	0	20	1
A16	674	0	F	3	0	21	1
A16	675	0	F	3	0	22	1
A16	676	0	F	3	0	23	1
A16	677	0	F	3	0	24	1
A16	678	0	F	3	0	25	1
A16	679	0	F	3	0	26	1
A16	680	0	F	3	0	27	1
A16	681	0	F	3	0	28	1
A16	682	0	F	3	0	29	1
A16	683	0	F	3	0	30	1
A16	684	0	F	3	0	31	1
A16	685	0	F	3	0	32	1
A16	686	0	F	3	0	33	1
A16	687	0	F	3	0	34	1
A16	688	0	F	3	0	35	1
A16	689	0	F	3	0	36	1
A16	690	0	F	3	0	37	1
A16	691	0	F	3	0	38	1
A16	692	0	F	3	0	39	1
A16	693	0	F	3	0	40	1
A16	694	0	F	3	0	41	1
A16	695	0	F	3	0	42	1
A16	696	0	F	3	0	43	1
A16	697	0	F	3	0	44	1
A16	698	0	F	3	0	45	1
A16	699	1	F	3	1	1	1
A16	700	1	F	3	1	2	1
A16	701	1	F	3	1	3	1
A16	702	1	F	3	1	4	1
A16	703	1	F	3	1	5	1
A16	704	1	F	3	1	6	1
A16	705	1	F	3	1	7	1
A16	706	1	F	3	1	8	1
A16	707	1	F	3	1	9	1
A16	708	1	F	3	1	10	1
A16	709	1	F	3	1	11	1
A16	710	1	F	3	1	12	1
A16	711	1	F	3	1	13	1
A16	712	1	F	3	1	14	1
A16	713	1	F	3	1	15	1
A16	714	1	F	3	1	16	1
A16	715	1	F	3	1	17	1
A16	716	1	F	3	1	18	1
A16	717	1	F	3	1	19	1
A16	718	1	F	3	1	20	1
A16	719	1	F	3	1	21	1
A16	720	1	F	3	1	22	1
A16	721	1	F	3	1	23	1
A16	722	1	F	3	1	24	1
A16	723	1	F	3	1	25	1
A16	724	1	F	3	1	26	1
A16	725	1	F	3	1	27	1
A16	726	1	F	3	1	28	1
A16	727	1	F	3	1	29	1
A16	728	1	F	3	1	30	1
A16	729	1	F	3	1	31	1
A16	730	1	F	3	1	32	1
A16	731	1	F	3	1	33	1
A16	732	1	F	3	1	34	1
A16	733	1	F	3	1	35	1
A16	734	1	F	3	1	36	1
A16	735	1	F	3	1	37	1
A16	736	1	F	3	1	38	1
A16	737	1	F	3	1	39	1
A16	738	1	F	3	1	40	1
A16	739	1	F	3	1	41	1
A16	740	1	F	3	1	42	1
A16	741	1	F	3	1	43	1
A16	742	1	F	3	1	44	1
A16	743	1	F	3	1	45	1
A16	744	1	F	3	1	46	1
A16	745	1	F	3	1	47	1
A16	746	1	F	3	1	48	1
A16	747	1	F	3	1	49	1
A16	748	1	F	3	1	50	1
A16	749	1	F	3	1	51	1
A16	750	1	F	3	1	52	1
A16	751	1	F	3	1	53	1
A16	752	1	F	3	1	54	1
A16	753	1	F	3	1	55	1
A16	754	1	F	3	1	56	1
A16	755	1	F	3	1	57	1
A16	756	1	F	3	1	58	1
A16	757	1	F	3	1	59	1
A16	758	1	F	3	1	60	1
A16	759	1	F	3	0	0	1
A16	760	1	F	3	0	1	1
A16	761	1	F	3	0	2	1
A16	762	1	F	3	0	3	1
A16	763	1	F	3	0	4	1
A16	764	1	F	3	0	5	1
A16	765	1	F	3	0	6	1
A16	766	1	F	3	0	7	1
A16	767	1	F	3	0	8	1
A16	768	1	F	3	0	9	1
A16	769	1	F	3	0	10	1
A16	770	1	F	3	0	11	1
A16	771	1	F	3	0	12	1
A16	772	1	F	3	0	13	1
A16	773	1	F	3	0	14	1
A16	774	1	F	3	0	15	1
A16	775	1	F	3	0	16	1
A16	776	1	F	3	0	17	1
A16	777	1	F	3	0	18	1
A16	778	1	F	3	0	19	1
A16	779	1	F	3	0	20	1
A16	780	1	F	3	0	21	1
A16	781	1	F	3	0	22	1
A16	782	1	F	3	0	23	1
A16	783	1	F	3	0	24	1
A16	784	1	F	3	0	25	1
A16	785	1	F	3	0	26	1
A16	786	1	F	3	0	27	1
A16	787	1	F	3	0	28	1
A16	788	1	F	3	0	29	1
A16	789	1	F	3	0	30	1
A16	790	1	F	3	0	31	1
A16	791	1	F	3	0	32	1
A16	792	1	F	3	0	33	1
A16	793	1	F	3	0	34	1
A16	794	1	F	3	0	35	1
A16	795	1	F	3	0	36	1
A16	796	1	F	3	0	37	1
A16	797	1	F	3	0	38	1
A16	798	1	F	3	0	39	1
A16	799	1	F	3	0	40	1
A16	800	1	F	3	0	41	1
A16	801	1	F	3	0	42	1
A16	802	1	F	3	0	43	1
A16	803	1	F	3	0	44	1
A16	804	1	F	3	0	45	1
A16	805	1	F	3	0	46	1
A16	806	1	F	3	0	47	1
A16	807	1	F	3	0	48	1
A16	808	1	F	3	0	49	1
A16	809	1	F	3	0	50	1
A16	810	1	F	3	0	51	1
A16	811	1	F	3	0	52	0
A16	812	1	F	3	0	53	0
A16	813	1	F	3	0	54	0
A16	814	1	F	3	0	55	1
A16	815	1	F	3	0	56	1
A16	816	1	F	3	0	57	1
A16	817	1	F	3	0	58	1
A17	818	2	F	3	1	1	1
A17	819	2	F	3	1	2	1
A17	820	2	F	3	1	3	1
A17	821	2	F	3	1	4	1
A17	822	2	F	3	1	5	1
A17	823	2	F	3	1	6	1
A17	824	2	F	3	1	7	1
A17	825	2	F	3	1	8	1
A17	826	2	F	3	1	9	1
A17	827	2	F	3	1	10	1
A17	828	2	F	3	1	11	1
A17	829	2	F	3	1	12	1
A17	830	2	F	3	1	13	1
A17	831	2	F	3	1	14	1
A17	832	2	F	3	1	15	1
A17	833	2	F	3	1	16	1
A17	834	2	F	3	1	17	1
A17	835	2	F	3	1	18	1
A17	836	2	F	3	1	19	1
A17	837	2	F	3	1	20	1
A17	838	2	F	3	1	21	1
A17	839	2	F	3	1	22	1
A17	840	2	F	3	1	23	1
A17	841	2	F	3	1	24	1
A17	842	2	F	3	1	25	1
A17	843	2	F	3	1	26	1
A17	844	2	F	3	1	27	1
A17	845	2	F	3	1	28	1
A17	846	2	F	3	1	29	1
A17	847	2	F	3	1	30	1
A17	848	2	F	3	1	31	1
A17	849	2	F	3	1	32	1
A17	850	2	F	3	1	33	1
A17	851	2	F	3	1	34	1
A17	852	2	F	3	1	35	1
A17	853	2	F	3	1	36	1
A17	854	2	F	3	1	37	1
A17	855	2	F	3	1	38	1
A17	856	2	F	3	1	39	1
A17	857	2	F	3	1	40	1
A17	858	2	F	3	1	41	1
A17	859	2	F	3	1	42	1
A17	860	2	F	3	1	43	1
A17	861	2	F	3	1	44	1
A17	862	2	F	3	1	45	1
A17	863	2	F	3	1	46	1
A17	864	2	F	3	1	47	1
A17	865	2	F	3	1	48	1
A17	866	2	F	3	1	49	1
A17	867	2	F	3	1	50	1
A17	868	2	F	3	1	51	1
A17	869	2	F	3	1	52	1
A17	870	2	F	3	1	53	1
A17	871	2	F	3	1	54	1
A17	872	2	F	3	1	55	1
A17	873	2	F	3	1	56	1
A17	874	2	F	3	1	57	1
A17	875	2	F	3	1	58	1
A17	876	2	F	3	1	59	1
A17	877	2	F	3	1	60	1
A17	878	2	F	3	0	0	0
A17	879	2	F	3	0	1	1
A17	880	2	F	3	0	2	1
A17	881	2	F	3	0	3	0
A17	882	2	F	3	0	4	1
A17	883	2	F	3	0	5	1
A17	884	2	F	3	0	6	1
A17	885	2	F	3	0	7	0
A17	886	2	F	3	0	8	1
A17	887	2	F	3	0	9	1
A17	888	2	F	3	0	10	1
A17	889	2	F	3	0	11	0
A17	890	2	F	3	0	12	1
A17	891	2	F	3	0	13	1
A17	892	2	F	3	0	14	1
A17	893	2	F	3	0	15	1
A17	894	2	F	3	0	16	1
A17	895	2	F	3	0	17	1
A17	896	2	F	3	0	18	1
A17	897	2	F	3	0	19	1
A17	898	2	F	3	0	20	1
A17	899	2	F	3	0	21	1
A17	900	2	F	3	0	22	1
A17	901	2	F	3	0	23	1
A17	902	2	F	3	0	24	1
A17	903	2	F	3	0	25	1
A17	904	2	F	3	0	26	1
A17	905	2	F	3	0	27	1
A17	906	2	F	3	0	28	1
A17	907	2	F	3	0	29	1
A17	908	2	F	3	0	30	1
A17	909	2	F	3	0	31	1
A17	910	2	F	3	0	32	1
A17	911	2	F	3	0	33	1
A17	912	2	F	3	0	34	1
A17	913	2	F	3	0	35	1
A17	914	2	F	3	0	36	1
A17	915	2	F	3	0	37	1
A17	916	2	F	3	0	38	1
A17	917	2	F	3	0	39	1
A17	918	2	F	3	0	40	1
A17	919	2	F	3	0	41	1
A17	920	2	F	3	0	42	0
A17	921	2	F	3	0	43	0
A17	922	2	F	3	0	44	0
A17	923	2	F	3	0	45	1
A17	924	2	F	3	0	46	1
A17	925	2	F	3	0	47	1
A17	926	2	F	3	0	48	1
A17	927	2	F	3	0	49	1
A17	928	2	F	3	0	50	1
A17	929	2	F	3	0	51	1
A17	930	2	F	3	0	52	1
A17	931	2	F	3	0	53	1
A17	932	2	F	3	0	54	1
A17	933	2	F	3	0	55	1
A17	934	2	F	3	0	56	1
A17	935	2	F	3	0	57	1
A17	936	2	F	3	0	58	1
A17	937	3	F	3	1	1	0
A17	938	3	F	3	1	2	1
A17	939	3	F	3	1	3	1
A17	940	3	F	3	1	4	1
A17	941	3	F	3	1	5	1
A17	942	3	F	3	1	6	1
A17	943	3	F	3	1	7	0
A17	944	3	F	3	1	8	1
A17	945	3	F	3	1	9	1
A17	946	3	F	3	1	10	1
A17	947	3	F	3	1	11	1
A17	948	3	F	3	1	12	1
A17	949	3	F	3	1	13	1
A17	950	3	F	3	1	14	1
A17	951	3	F	3	1	15	1
A17	952	3	F	3	1	16	1
A17	953	3	F	3	1	17	1
A17	954	3	F	3	1	18	1
A17	955	3	F	3	1	19	1
A17	956	3	F	3	1	20	1
A17	957	3	F	3	1	21	1
A17	958	3	F	3	1	22	1
A17	959	3	F	3	1	23	1
A17	960	3	F	3	1	24	1
A17	961	3	F	3	1	25	1
A17	962	3	F	3	1	26	1
A17	963	3	F	3	1	27	1
A17	964	3	F	3	1	28	1
A17	965	3	F	3	1	29	1
A17	966	3	F	3	1	30	1
A17	967	3	F	3	1	31	1
A17	968	3	F	3	1	32	1
A17	969	3	F	3	1	33	1
A17	970	3	F	3	1	34	1
A17	971	3	F	3	1	35	1
A17	972	3	F	3	1	36	1
A17	973	3	F	3	1	37	1
A17	974	3	F	3	1	38	1
A17	975	3	F	3	1	39	1
A17	976	3	F	3	1	40	1
A17	977	3	F	3	1	41	1
A17	978	3	F	3	1	42	1
A17	979	3	F	3	1	43	1
A17	980	3	F	3	1	44	1
A17	981	3	F	3	1	45	1
A17	982	3	F	3	1	46	1
A17	983	3	F	3	1	47	1
A17	984	3	F	3	1	48	1
A17	985	3	F	3	1	49	1
A17	986	3	F	3	1	50	1
A17	987	3	F	3	1	51	1
A17	988	3	F	3	1	52	1
A17	989	3	F	3	1	53	1
A17	990	3	F	3	1	54	1
A17	991	3	F	3	1	55	1
A17	992	3	F	3	1	56	1
A17	993	3	F	3	1	57	1
A17	994	3	F	3	1	58	1
A17	995	3	F	3	1	59	1
A17	996	3	F	3	1	60	1
A17	997	3	F	3	0	0	1
A17	998	3	F	3	0	1	1
A17	999	3	F	3	0	2	1
A17	1000	3	F	3	0	3	1
A17	1001	3	F	3	0	4	1
A17	1002	3	F	3	0	5	1
A17	1003	3	F	3	0	6	1
A17	1004	3	F	3	0	7	1
A17	1005	3	F	3	0	8	1
A17	1006	3	F	3	0	9	1
A17	1007	3	F	3	0	10	1
A17	1008	3	F	3	0	11	1
A17	1009	3	F	3	0	12	1
A17	1010	3	F	3	0	13	1
A17	1011	3	F	3	0	14	1
A17	1012	3	F	3	0	15	1
A17	1013	3	F	3	0	16	1
A17	1014	3	F	3	0	17	1
A17	1015	3	F	3	0	18	1
A17	1016	3	F	3	0	19	1
A17	1017	3	F	3	0	20	1
A17	1018	3	F	3	0	21	1
A17	1019	3	F	3	0	22	1
A17	1020	3	F	3	0	23	1
A17	1021	3	F	3	0	24	1
A17	1022	3	F	3	0	25	1
A17	1023	3	F	3	0	26	1
A17	1024	3	F	3	0	27	1
A17	1025	3	F	3	0	28	1
A17	1026	3	F	3	0	29	1
A17	1027	3	F	3	0	30	1
A17	1028	3	F	3	0	31	1
A17	1029	3	F	3	0	32	1
A17	1030	3	F	3	0	33	1
A17	1031	3	F	3	0	34	1
A17	1032	3	F	3	0	35	1
A17	1033	3	F	3	0	36	1
A17	1034	3	F	3	0	37	1
A17	1035	3	F	3	0	38	1
A17	1036	3	F	3	0	39	1
A17	1037	3	F	3	0	40	1
A17	1038	3	F	3	0	41	1
A17	1039	3	F	3	0	42	1
A17	1040	3	F	3	0	43	1
A17	1041	3	F	3	0	44	1
A17	1042	3	F	3	0	45	1
A17	1043	3	F	3	0	46	1
A17	1044	3	F	3	0	47	1
A17	1045	3	F	3	0	48	1
A17	1046	3	F	3	0	49	1
A17	1047	3	F	3	0	50	1
A17	1048	3	F	3	0	51	1
A17	1049	3	F	3	0	52	1
A17	1050	3	F	3	0	53	1
A17	1051	3	F	3	0	54	1
A17	1052	3	F	3	0	55	1
A17	1053	3	F	3	0	56	1
A17	1054	3	F	3	0	57	1
A17	1055	3	F	3	0	58	1
A17	1056	4	F	3	1	1	1
A17	1057	4	F	3	1	2	1
A17	1058	4	F	3	1	3	1
A17	1059	4	F	3	1	4	1
A17	1060	4	F	3	1	5	1
A17	1061	4	F	3	1	6	1
A17	1062	4	F	3	1	7	1
A17	1063	4	F	3	1	8	1
A17	1064	4	F	3	1	9	1
A17	1065	4	F	3	1	10	1
A17	1066	4	F	3	1	11	1
A17	1067	4	F	3	1	12	1
A17	1068	4	F	3	1	13	1
A17	1069	4	F	3	1	14	1
A17	1070	4	F	3	1	15	1
A17	1071	4	F	3	1	16	1
A17	1072	4	F	3	1	17	1
A17	1073	4	F	3	1	18	1
A17	1074	4	F	3	1	19	1
A17	1075	4	F	3	1	20	1
A17	1076	4	F	3	1	21	1
A17	1077	4	F	3	1	22	1
A17	1078	4	F	3	1	23	1
A17	1079	4	F	3	1	24	1
A17	1080	4	F	3	1	25	1
A17	1081	4	F	3	1	26	1
A17	1082	4	F	3	1	27	1
A17	1083	4	F	3	1	28	1
A17	1084	4	F	3	1	29	1
A17	1085	4	F	3	1	30	1
A17	1086	4	F	3	1	31	1
A17	1087	4	F	3	1	32	1
A17	1088	4	F	3	1	33	1
A17	1089	4	F	3	1	34	1
A17	1090	4	F	3	1	35	1
A17	1091	4	F	3	1	36	1
A17	1092	4	F	3	1	37	1
A17	1093	4	F	3	1	38	1
A17	1094	4	F	3	1	39	1
A17	1095	4	F	3	1	40	1
A17	1096	4	F	3	1	41	1
A17	1097	4	F	3	1	42	1
A17	1098	4	F	3	1	43	1
A17	1099	4	F	3	1	44	1
A17	1100	4	F	3	1	45	1
A17	1101	4	F	3	1	46	1
A17	1102	4	F	3	1	47	1
A17	1103	4	F	3	1	48	1
A17	1104	4	F	3	1	49	1
A17	1105	4	F	3	1	50	1
A17	1106	4	F	3	1	51	1
A17	1107	4	F	3	1	52	1
A17	1108	4	F	3	1	53	1
A17	1109	4	F	3	1	54	1
A17	1110	4	F	3	1	55	1
A17	1111	4	F	3	1	56	1
A17	1112	4	F	3	1	57	1
A17	1113	4	F	3	1	58	1
A17	1114	4	F	3	1	59	1
A17	1115	4	F	3	1	60	1
A17	1116	4	F	3	0	0	0
A17	1117	4	F	3	0	1	0
A17	1118	4	F	3	0	2	0
A17	1119	4	F	3	0	3	1
A17	1120	4	F	3	0	4	1
A17	1121	4	F	3	0	5	0
A17	1122	4	F	3	0	6	0
A17	1123	4	F	3	0	7	0
A17	1124	4	F	3	0	8	0
A17	1125	4	F	3	0	9	0
A17	1126	4	F	3	0	10	0
A17	1127	4	F	3	0	11	0
A17	1128	4	F	3	0	12	0
A17	1129	4	F	3	0	13	0
A17	1130	4	F	3	0	14	0
A17	1131	4	F	3	0	15	0
A17	1132	4	F	3	0	16	0
A17	1133	4	F	3	0	17	1
A17	1134	4	F	3	0	18	1
A17	1135	4	F	3	0	19	0
A17	1136	4	F	3	0	20	1
A17	1137	4	F	3	0	21	1
A17	1138	4	F	3	0	22	1
A17	1139	4	F	3	0	23	1
A17	1140	4	F	3	0	24	1
A17	1141	4	F	3	0	25	1
A17	1142	4	F	3	0	26	1
A17	1143	4	F	3	0	27	1
A17	1144	4	F	3	0	28	1
A17	1145	4	F	3	0	29	1
A17	1146	4	F	3	0	30	1
A17	1147	4	F	3	0	31	0
A17	1148	4	F	3	0	32	1
A17	1149	4	F	3	0	33	1
A17	1150	4	F	3	0	34	1
A17	1151	4	F	3	0	35	1
A17	1152	4	F	3	0	36	1
A17	1153	4	F	3	0	37	1
A17	1154	4	F	3	0	38	1
A17	1155	4	F	3	0	39	1
A17	1156	4	F	3	0	40	1
A17	1157	4	F	3	0	41	1
A17	1158	4	F	3	0	42	1
A17	1159	4	F	3	0	43	1
A17	1160	4	F	3	0	44	1
A17	1161	4	F	3	0	45	1
A17	1162	4	F	3	0	46	1
A17	1163	4	F	3	0	47	1
A17	1164	4	F	3	0	48	1
A17	1165	4	F	3	0	49	1
A17	1166	4	F	3	0	50	1
A17	1167	4	F	3	0	51	1
A17	1168	4	F	3	0	52	1
A17	1169	4	F	3	0	53	1
A17	1170	4	F	3	0	54	1
A17	1171	4	F	3	0	55	1
A17	1172	4	F	3	0	56	1
A17	1173	4	F	3	0	57	1
A17	1174	4	F	3	0	58	1
A17	1175	5	F	3	1	1	1
A17	1176	5	F	3	1	2	1
A17	1177	5	F	3	1	3	1
A17	1178	5	F	3	1	4	1
A17	1179	5	F	3	1	5	1
A17	1180	5	F	3	1	6	1
A17	1181	5	F	3	1	7	1
A17	1182	5	F	3	1	8	1
A17	1183	5	F	3	1	9	1
A17	1184	5	F	3	1	10	1
A17	1185	5	F	3	1	11	1
A17	1186	5	F	3	1	12	1
A17	1187	5	F	3	1	13	1
A17	1188	5	F	3	1	14	1
A17	1189	5	F	3	1	15	1
A17	1190	5	F	3	1	16	1
A17	1191	5	F	3	1	17	1
A17	1192	5	F	3	1	18	1
A17	1193	5	F	3	1	19	1
A17	1194	5	F	3	1	20	1
A17	1195	5	F	3	1	21	1
A17	1196	5	F	3	1	22	1
A17	1197	5	F	3	1	23	1
A17	1198	5	F	3	1	24	1
A17	1199	5	F	3	1	25	1
A17	1200	5	F	3	1	26	1
A17	1201	5	F	3	1	27	1
A17	1202	5	F	3	1	28	1
A17	1203	5	F	3	1	29	1
A17	1204	5	F	3	1	30	1
A17	1205	5	F	3	1	31	1
A17	1206	5	F	3	1	32	1
A17	1207	5	F	3	1	33	1
A17	1208	5	F	3	1	34	1
A17	1209	5	F	3	1	35	1
A17	1210	5	F	3	1	36	1
A17	1211	5	F	3	1	37	1
A17	1212	5	F	3	1	38	1
A17	1213	5	F	3	1	39	1
A17	1214	5	F	3	1	40	0
A17	1215	5	F	3	1	41	0
A17	1216	5	F	3	1	42	0
A17	1217	5	F	3	1	43	0
A17	1218	5	F	3	1	44	0
A17	1219	5	F	3	1	45	0
A17	1220	5	F	3	1	46	0
A17	1221	5	F	3	1	47	0
A17	1222	5	F	3	1	48	0
A17	1223	5	F	3	1	49	0
A17	1224	5	F	3	1	50	0
A17	1225	5	F	3	1	51	0
A17	1226	5	F	3	1	52	0
A17	1227	5	F	3	1	53	1
A17	1228	5	F	3	1	54	1
A17	1229	5	F	3	1	55	1
A17	1230	5	F	3	1	56	1
A17	1231	5	F	3	1	57	1
A17	1232	5	F	3	1	58	1
A17	1233	5	F	3	1	59	1
A17	1234	5	F	3	1	60	1
A17	1235	5	F	3	0	0	1
A17	1236	5	F	3	0	1	1
A17	1237	5	F	3	0	2	1
A17	1238	5	F	3	0	3	1
A17	1239	5	F	3	0	4	1
A17	1240	5	F	3	0	5	1
A17	1241	5	F	3	0	6	1
A17	1242	5	F	3	0	7	1
A17	1243	5	F	3	0	8	1
A17	1244	5	F	3	0	9	1
A17	1245	5	F	3	0	10	1
A17	1246	5	F	3	0	11	1
A17	1247	5	F	3	0	12	1
A17	1248	5	F	3	0	13	1
A17	1249	5	F	3	0	14	1
A17	1250	5	F	3	0	15	1
A17	1251	5	F	3	0	16	1
A17	1252	5	F	3	0	17	1
A17	1253	5	F	3	0	18	1
A17	1254	5	F	3	0	19	1
A17	1255	5	F	3	0	20	1
A17	1256	5	F	3	0	21	1
A17	1257	5	F	3	0	22	1
A17	1258	5	F	3	0	23	1
A17	1259	5	F	3	0	24	1
A17	1260	5	F	3	0	25	1
A17	1261	5	F	3	0	26	1
A17	1262	5	F	3	0	27	1
A17	1263	5	F	3	0	28	1
A17	1264	5	F	3	0	29	1
A17	1265	5	F	3	0	30	1
A17	1266	5	F	3	0	31	1
A17	1267	5	F	3	0	32	1
A17	1268	5	F	3	0	33	1
A17	1269	5	F	3	0	34	1
A17	1270	5	F	3	0	35	1
A17	1271	5	F	3	0	36	1
A17	1272	5	F	3	0	37	1
A17	1273	5	F	3	0	38	1
A17	1274	5	F	3	0	39	1
A17	1275	5	F	3	0	40	1
A17	1276	5	F	3	0	41	1
A17	1277	5	F	3	0	42	1
A17	1278	5	F	3	0	43	1
A17	1279	5	F	3	0	44	1
A17	1280	5	F	3	0	45	1
A17	1281	5	F	3	0	46	1
A17	1282	5	F	3	0	47	1
A17	1283	5	F	3	0	48	1
A17	1284	5	F	3	0	49	1
A17	1285	5	F	3	0	50	1
A17	1286	5	F	3	0	51	1
A17	1287	5	F	3	0	52	1
A17	1288	5	F	3	0	53	1
A17	1289	5	F	3	0	54	1
A18	1290	0	F	3	1	1	1
A18	1291	0	F	3	1	2	1
A18	1292	0	F	3	1	3	1
A18	1293	0	F	3	1	4	1
A18	1294	0	F	3	1	5	1
A18	1295	0	F	3	1	6	1
A18	1296	0	F	3	1	7	1
A18	1297	0	F	3	1	8	1
A18	1298	0	F	3	1	9	1
A18	1299	0	F	3	1	10	1
A18	1300	0	F	3	1	11	1
A18	1301	0	F	3	1	12	1
A18	1302	0	F	3	1	13	1
A18	1303	0	F	3	1	14	1
A18	1304	0	F	3	1	15	1
A18	1305	0	F	3	1	16	1
A18	1306	0	F	3	1	17	1
A18	1307	0	F	3	1	18	1
A18	1308	0	F	3	1	19	1
A18	1309	0	F	3	1	20	1
A18	1310	0	F	3	1	21	1
A18	1311	0	F	3	1	22	1
A18	1312	0	F	3	1	23	1
A18	1313	0	F	3	1	24	1
A18	1314	0	F	3	1	25	1
A18	1315	0	F	3	1	26	1
A18	1316	0	F	3	1	27	1
A18	1317	0	F	3	1	28	1
A18	1318	0	F	3	1	29	1
A18	1319	0	F	3	1	30	1
A18	1320	0	F	3	1	31	1
A18	1321	0	F	3	1	32	1
A18	1322	0	F	3	1	33	1
A18	1323	0	F	3	1	34	1
A18	1324	0	F	3	1	35	1
A18	1325	0	F	3	1	36	1
A18	1326	0	F	3	1	37	1
A18	1327	0	F	3	1	38	1
A18	1328	0	F	3	1	39	1
A18	1329	0	F	3	1	40	1
A18	1330	0	F	3	1	41	1
A18	1331	0	F	3	1	42	1
A18	1332	0	F	3	1	43	1
A18	1333	0	F	3	1	44	1
A18	1334	0	F	3	1	45	1
A18	1335	0	F	3	1	46	1
A18	1336	0	F	3	1	47	1
A18	1337	0	F	3	1	48	1
A18	1338	0	F	3	1	49	1
A18	1339	0	F	3	1	50	1
A18	1340	0	F	3	1	51	1
A18	1341	0	F	3	1	52	1
A18	1342	0	F	3	1	53	1
A18	1343	0	F	3	1	54	1
A18	1344	0	F	3	1	55	1
A18	1345	0	F	3	1	56	1
A18	1346	0	F	3	1	57	1
A18	1347	0	F	3	1	58	1
A18	1348	0	F	3	1	59	1
A18	1349	0	F	3	1	60	1
A18	1350	0	F	3	0	0	0
A18	1351	0	F	3	0	1	0
A18	1352	0	F	3	0	2	0
A18	1353	0	F	3	0	3	0
A18	1354	0	F	3	0	4	0
A18	1355	0	F	3	0	5	0
A18	1356	0	F	3	0	6	0
A18	1357	0	F	3	0	7	0
A18	1358	0	F	3	0	8	0
A18	1359	0	F	3	0	9	0
A18	1360	0	F	3	0	10	0
A18	1361	0	F	3	0	11	0
A18	1362	0	F	3	0	12	0
A18	1363	0	F	3	0	13	0
A18	1364	0	F	3	0	14	0
A18	1365	0	F	3	0	15	0
A18	1366	0	F	3	0	16	0
A18	1367	0	F	3	0	17	0
A18	1368	0	F	3	0	18	0
A18	1369	0	F	3	0	19	0
A18	1370	0	F	3	0	20	0
A18	1371	0	F	3	0	21	0
A18	1372	0	F	3	0	22	0
A18	1373	0	F	3	0	23	0
A18	1374	0	F	3	0	24	0
A18	1375	0	F	3	0	25	0
A18	1376	0	F	3	0	26	0
A18	1377	0	F	3	0	27	0
A18	1378	0	F	3	0	28	1
A18	1379	0	F	3	0	29	1
A18	1380	0	F	3	0	30	0
A18	1381	0	F	3	0	31	0
A18	1382	0	F	3	0	32	1
A18	1383	0	F	3	0	33	1
A18	1384	0	F	3	0	34	1
A18	1385	0	F	3	0	35	1
A18	1386	0	F	3	0	36	1
A18	1387	0	F	3	0	37	1
A18	1388	0	F	3	0	38	1
A18	1389	0	F	3	0	39	1
A18	1390	0	F	3	0	40	1
A18	1391	0	F	3	0	41	1
A18	1392	0	F	3	0	42	1
A18	1393	0	F	3	0	43	1
A18	1394	0	F	3	0	44	1
A18	1395	0	F	3	0	45	1
A18	1396	0	F	3	0	46	1
A18	1397	0	F	3	0	47	1
A18	1398	0	F	3	0	48	1
A18	1399	0	F	3	0	49	1
A18	1400	0	F	3	0	50	1
A18	1401	0	F	3	0	51	1
A18	1402	0	F	3	0	52	1
A18	1403	0	F	3	0	53	1
A18	1404	0	F	3	0	54	1
A18	1405	0	F	3	0	55	1
A18	1406	0	F	3	0	56	1
A18	1407	0	F	3	0	57	1
A18	1408	0	F	3	0	58	1
A18	1409	1	F	3	1	1	1
A18	1410	1	F	3	1	2	1
A18	1411	1	F	3	1	3	1
A18	1412	1	F	3	1	4	1
A18	1413	1	F	3	1	5	1
A18	1414	1	F	3	1	6	1
A18	1415	1	F	3	1	7	1
A18	1416	1	F	3	1	8	1
A18	1417	1	F	3	1	9	1
A18	1418	1	F	3	1	10	1
A18	1419	1	F	3	1	11	1
A18	1420	1	F	3	1	12	1
A18	1421	1	F	3	1	13	1
A18	1422	1	F	3	1	14	1
A18	1423	1	F	3	1	15	1
A18	1424	1	F	3	1	16	1
A18	1425	1	F	3	1	17	1
A18	1426	1	F	3	1	18	1
A18	1427	1	F	3	1	19	1
A18	1428	1	F	3	1	20	1
A18	1429	1	F	3	1	21	1
A18	1430	1	F	3	1	22	1
A18	1431	1	F	3	1	23	1
A18	1432	1	F	3	1	24	1
A18	1433	1	F	3	1	25	1
A18	1434	1	F	3	1	26	1
A18	1435	1	F	3	1	27	1
A18	1436	1	F	3	1	28	1
A18	1437	1	F	3	1	29	1
A18	1438	1	F	3	1	30	1
A18	1439	1	F	3	1	31	1
A18	1440	1	F	3	1	32	1
A18	1441	1	F	3	1	33	1
A18	1442	1	F	3	1	34	1
A18	1443	1	F	3	1	35	1
A18	1444	1	F	3	1	36	1
A18	1445	1	F	3	1	37	1
A18	1446	1	F	3	1	38	1
A18	1447	1	F	3	1	39	1
A18	1448	1	F	3	1	40	1
A18	1449	1	F	3	1	41	1
A18	1450	1	F	3	1	42	1
A18	1451	1	F	3	1	43	1
A18	1452	1	F	3	1	44	1
A18	1453	1	F	3	1	45	1
A18	1454	1	F	3	1	46	1
A18	1455	1	F	3	1	47	1
A18	1456	1	F	3	1	48	1
A18	1457	1	F	3	1	49	1
A18	1458	1	F	3	1	50	1
A18	1459	1	F	3	1	51	1
A18	1460	1	F	3	1	52	1
A18	1461	1	F	3	1	53	1
A18	1462	1	F	3	1	54	1
A18	1463	1	F	3	1	55	1
A18	1464	1	F	3	1	56	1
A18	1465	1	F	3	1	57	1
A18	1466	1	F	3	1	58	1
A18	1467	1	F	3	1	59	1
A18	1468	1	F	3	1	60	1
A18	1469	1	F	3	0	0	1
A18	1470	1	F	3	0	1	1
A18	1471	1	F	3	0	2	1
A18	1472	1	F	3	0	3	1
A18	1473	1	F	3	0	4	1
A18	1474	1	F	3	0	5	1
A18	1475	1	F	3	0	6	1
A18	1476	1	F	3	0	7	1
A18	1477	1	F	3	0	8	1
A18	1478	1	F	3	0	9	1
A18	1479	1	F	3	0	10	1
A18	1480	1	F	3	0	11	1
A18	1481	1	F	3	0	12	1
A18	1482	1	F	3	0	13	1
A18	1483	1	F	3	0	14	1
A18	1484	1	F	3	0	15	1
A18	1485	1	F	3	0	16	1
A18	1486	1	F	3	0	17	1
A18	1487	1	F	3	0	18	1
A18	1488	1	F	3	0	19	1
A18	1489	1	F	3	0	20	1
A18	1490	1	F	3	0	21	1
A18	1491	1	F	3	0	22	1
A18	1492	1	F	3	0	23	1
A18	1493	1	F	3	0	24	1
A18	1494	1	F	3	0	25	1
A18	1495	1	F	3	0	26	1
A18	1496	1	F	3	0	27	1
A18	1497	1	F	3	0	28	1
A18	1498	1	F	3	0	29	1
A18	1499	1	F	3	0	30	1
A18	1500	1	F	3	0	31	1
A18	1501	1	F	3	0	32	1
A18	1502	1	F	3	0	33	1
A18	1503	1	F	3	0	34	1
A18	1504	1	F	3	0	35	1
A18	1505	1	F	3	0	36	1
A18	1506	1	F	3	0	37	1
A18	1507	1	F	3	0	38	1
A18	1508	1	F	3	0	39	1
A18	1509	1	F	3	0	40	1
A18	1510	1	F	3	0	41	1
A18	1511	1	F	3	0	42	1
A18	1512	1	F	3	0	43	1
A18	1513	1	F	3	0	44	1
A18	1514	1	F	3	0	45	1
A18	1515	1	F	3	0	46	1
A18	1516	1	F	3	0	47	1
A18	1517	1	F	3	0	48	1
A18	1518	1	F	3	0	49	1
A18	1519	1	F	3	0	50	1
A18	1520	1	F	3	0	51	1
A18	1521	1	F	3	0	52	1
A18	1522	1	F	3	0	53	1
A18	1523	1	F	3	0	54	1
A18	1524	1	F	3	0	55	1
A18	1525	2	F	3	1	1	1
A18	1526	2	F	3	1	2	1
A18	1527	2	F	3	1	3	1
A18	1528	2	F	3	1	4	1
A18	1529	2	F	3	1	5	1
A18	1530	2	F	3	1	6	1
A18	1531	2	F	3	1	7	1
A18	1532	2	F	3	1	8	1
A18	1533	2	F	3	1	9	1
A18	1534	2	F	3	1	10	1
A18	1535	2	F	3	1	11	1
A18	1536	2	F	3	1	12	1
A18	1537	2	F	3	1	13	1
A18	1538	2	F	3	1	14	1
A18	1539	2	F	3	1	15	1
A18	1540	2	F	3	1	16	1
A18	1541	2	F	3	1	17	1
A18	1542	2	F	3	1	18	1
A18	1543	2	F	3	1	19	1
A18	1544	2	F	3	1	20	1
A18	1545	2	F	3	1	21	1
A18	1546	2	F	3	1	22	1
A18	1547	2	F	3	1	23	1
A18	1548	2	F	3	1	24	1
A18	1549	2	F	3	1	25	1
A18	1550	2	F	3	1	26	1
A18	1551	2	F	3	1	27	1
A18	1552	2	F	3	1	28	1
A18	1553	2	F	3	1	29	1
A18	1554	2	F	3	1	30	1
A18	1555	2	F	3	1	31	1
A18	1556	2	F	3	1	32	1
A18	1557	2	F	3	1	33	1
A18	1558	2	F	3	1	34	1
A18	1559	2	F	3	1	35	1
A18	1560	2	F	3	1	36	1
A18	1561	2	F	3	1	37	1
A18	1562	2	F	3	1	38	1
A18	1563	2	F	3	1	39	1
A18	1564	2	F	3	1	40	1
A18	1565	2	F	3	1	41	1
A18	1566	2	F	3	1	42	1
A18	1567	2	F	3	1	43	1
A18	1568	2	F	3	1	44	1
A18	1569	2	F	3	1	45	1
A18	1570	2	F	3	1	46	1
A18	1571	2	F	3	1	47	1
A18	1572	2	F	3	1	48	1
A18	1573	2	F	3	1	49	1
A18	1574	2	F	3	1	50	1
A18	1575	2	F	3	1	51	1
A18	1576	2	F	3	1	52	1
A18	1577	2	F	3	1	53	1
A18	1578	2	F	3	1	54	1
A18	1579	2	F	3	1	55	1
A18	1580	2	F	3	1	56	1
A18	1581	2	F	3	1	57	1
A18	1582	2	F	3	1	58	1
A18	1583	2	F	3	1	59	1
A18	1584	2	F	3	1	60	1
A18	1585	2	F	3	0	0	1
A18	1586	2	F	3	0	1	1
A18	1587	2	F	3	0	2	1
A18	1588	2	F	3	0	3	1
A18	1589	2	F	3	0	4	1
A18	1590	2	F	3	0	5	1
A18	1591	2	F	3	0	6	1
A18	1592	2	F	3	0	7	1
A18	1593	2	F	3	0	8	1
A18	1594	2	F	3	0	9	1
A18	1595	2	F	3	0	10	1
A18	1596	2	F	3	0	11	1
A18	1597	2	F	3	0	12	1
A18	1598	2	F	3	0	13	1
A18	1599	2	F	3	0	14	1
A18	1600	2	F	3	0	15	1
A18	1601	2	F	3	0	16	1
A18	1602	2	F	3	0	17	1
A18	1603	2	F	3	0	18	1
A18	1604	2	F	3	0	19	1
A18	1605	2	F	3	0	20	1
A18	1606	2	F	3	0	21	1
A18	1607	2	F	3	0	22	1
A18	1608	2	F	3	0	23	1
A18	1609	2	F	3	0	24	1
A18	1610	2	F	3	0	25	1
A18	1611	2	F	3	0	26	1
A18	1612	2	F	3	0	27	1
A18	1613	2	F	3	0	28	1
A18	1614	2	F	3	0	29	1
A18	1615	2	F	3	0	30	1
A18	1616	2	F	3	0	31	1
A18	1617	2	F	3	0	32	1
A18	1618	2	F	3	0	33	1
A18	1619	2	F	3	0	34	1
A18	1620	2	F	3	0	35	1
A18	1621	2	F	3	0	36	1
A18	1622	2	F	3	0	37	1
A18	1623	2	F	3	0	38	1
A18	1624	2	F	3	0	39	1
A18	1625	2	F	3	0	40	1
A18	1626	2	F	3	0	41	1
A18	1627	2	F	3	0	42	1
A18	1628	2	F	3	0	43	1
A18	1629	2	F	3	0	44	1
A18	1630	2	F	3	0	45	1
A18	1631	2	F	3	0	46	1
A18	1632	2	F	3	0	47	1
A18	1633	2	F	3	0	48	1
A18	1634	2	F	3	0	49	1
A18	1635	2	F	3	0	50	1
A18	1636	2	F	3	0	51	1
A18	1637	2	F	3	0	52	1
A18	1638	2	F	3	0	53	1
A18	1639	2	F	3	0	54	1
A18	1640	2	F	3	0	55	1
A18	1641	2	F	3	0	56	1
A18	1642	2	F	3	0	57	1
A18	1643	2	F	3	0	58	1
A18	1644	3	F	3	1	1	1
A18	1645	3	F	3	1	2	1
A18	1646	3	F	3	1	3	1
A18	1647	3	F	3	1	4	1
A18	1648	3	F	3	1	5	1
A18	1649	3	F	3	1	6	1
A18	1650	3	F	3	1	7	1
A18	1651	3	F	3	1	8	1
A18	1652	3	F	3	1	9	1
A18	1653	3	F	3	1	10	1
A18	1654	3	F	3	1	11	1
A18	1655	3	F	3	1	12	1
A18	1656	3	F	3	1	13	1
A18	1657	3	F	3	1	14	1
A18	1658	3	F	3	1	15	1
A18	1659	3	F	3	1	16	1
A18	1660	3	F	3	1	17	1
A18	1661	3	F	3	1	18	1
A18	1662	3	F	3	1	19	1
A18	1663	3	F	3	1	20	1
A18	1664	3	F	3	1	21	1
A18	1665	3	F	3	1	22	1
A18	1666	3	F	3	1	23	1
A18	1667	3	F	3	1	24	1
A18	1668	3	F	3	1	25	1
A18	1669	3	F	3	1	26	1
A18	1670	3	F	3	1	27	1
A18	1671	3	F	3	1	28	1
A18	1672	3	F	3	1	29	1
A18	1673	3	F	3	1	30	1
A18	1674	3	F	3	1	31	1
A18	1675	3	F	3	1	32	1
A18	1676	3	F	3	1	33	0
A18	1677	3	F	3	1	34	0
A18	1678	3	F	3	1	35	1
A18	1679	3	F	3	1	36	1
A18	1680	3	F	3	1	37	1
A18	1681	3	F	3	1	38	1
A18	1682	3	F	3	1	39	1
A18	1683	3	F	3	1	40	1
A18	1684	3	F	3	1	41	1
A18	1685	3	F	3	1	42	1
A18	1686	3	F	3	1	43	1
A18	1687	3	F	3	1	44	1
A18	1688	3	F	3	1	45	1
A18	1689	3	F	3	1	46	1
A18	1690	3	F	3	1	47	1
A18	1691	3	F	3	1	48	1
A18	1692	3	F	3	1	49	1
A18	1693	3	F	3	1	50	1
A18	1694	3	F	3	1	51	1
A18	1695	3	F	3	1	52	1
A18	1696	3	F	3	1	53	1
A18	1697	3	F	3	1	54	1
A18	1698	3	F	3	1	55	1
A18	1699	3	F	3	1	56	1
A18	1700	3	F	3	1	57	1
A18	1701	3	F	3	1	58	1
A18	1702	3	F	3	1	59	1
A18	1703	3	F	3	1	60	1
A18	1704	3	F	3	0	0	1
A18	1705	3	F	3	0	1	1
A18	1706	3	F	3	0	2	1
A18	1707	3	F	3	0	3	1
A18	1708	3	F	3	0	4	1
A18	1709	3	F	3	0	5	1
A18	1710	3	F	3	0	6	1
A18	1711	3	F	3	0	7	1
A18	1712	3	F	3	0	8	1
A18	1713	3	F	3	0	9	1
A18	1714	3	F	3	0	10	1
A18	1715	3	F	3	0	11	1
A18	1716	3	F	3	0	12	1
A18	1717	3	F	3	0	13	1
A18	1718	3	F	3	0	14	1
A18	1719	3	F	3	0	15	1
A18	1720	3	F	3	0	16	1
A18	1721	3	F	3	0	17	1
A18	1722	3	F	3	0	18	1
A18	1723	3	F	3	0	19	1
A18	1724	3	F	3	0	20	1
A18	1725	3	F	3	0	21	1
A18	1726	3	F	3	0	22	1
A18	1727	3	F	3	0	23	1
A18	1728	3	F	3	0	24	1
A18	1729	3	F	3	0	25	1
A18	1730	3	F	3	0	26	1
A18	1731	3	F	3	0	27	1
A18	1732	3	F	3	0	28	1
A18	1733	3	F	3	0	29	1
A18	1734	3	F	3	0	30	1
A18	1735	3	F	3	0	31	1
A18	1736	3	F	3	0	32	1
A18	1737	3	F	3	0	33	1
A18	1738	3	F	3	0	34	1
A18	1739	3	F	3	0	35	1
A18	1740	3	F	3	0	36	1
A18	1741	3	F	3	0	37	1
A18	1742	3	F	3	0	38	1
A18	1743	3	F	3	0	39	1
A18	1744	3	F	3	0	40	1
A18	1745	3	F	3	0	41	1
A18	1746	3	F	3	0	42	1
A18	1747	3	F	3	0	43	1
A18	1748	3	F	3	0	44	1
A18	1749	3	F	3	0	45	1
A18	1750	3	F	3	0	46	1
A18	1751	3	F	3	0	47	1
A18	1752	3	F	3	0	48	1
A18	1753	3	F	3	0	49	1
A18	1754	3	F	3	0	50	1
A18	1755	3	F	3	0	51	1
A18	1756	3	F	3	0	52	1
A18	1757	3	F	3	0	53	1
A18	1758	3	F	3	0	54	1
A18	1759	3	F	3	0	55	1
A18	1760	3	F	3	0	56	1
A18	1761	3	F	3	0	57	1
A18	1762	4	F	3	1	1	1
A18	1763	4	F	3	1	2	1
A18	1764	4	F	3	1	3	1
A18	1765	4	F	3	1	4	1
A18	1766	4	F	3	1	5	1
A18	1767	4	F	3	1	6	1
A18	1768	4	F	3	1	7	1
A18	1769	4	F	3	1	8	1
A18	1770	4	F	3	1	9	1
A18	1771	4	F	3	1	10	1
A18	1772	4	F	3	1	11	1
A18	1773	4	F	3	1	12	1
A18	1774	4	F	3	1	13	1
A18	1775	4	F	3	1	14	1
A18	1776	4	F	3	1	15	1
A18	1777	4	F	3	1	16	1
A18	1778	4	F	3	1	17	1
A18	1779	4	F	3	1	18	1
A18	1780	4	F	3	1	19	1
A18	1781	4	F	3	1	20	1
A18	1782	4	F	3	1	21	1
A18	1783	4	F	3	1	22	1
A18	1784	4	F	3	1	23	0
A18	1785	4	F	3	1	24	0
A18	1786	4	F	3	1	25	0
A18	1787	4	F	3	1	26	0
A18	1788	4	F	3	1	27	1
A18	1789	4	F	3	1	28	1
A18	1790	4	F	3	1	29	0
A18	1791	4	F	3	1	30	1
A18	1792	4	F	3	1	31	1
A18	1793	4	F	3	1	32	1
A18	1794	4	F	3	1	33	1
A18	1795	4	F	3	1	34	0
A18	1796	4	F	3	1	35	1
A18	1797	4	F	3	1	36	1
A18	1798	4	F	3	1	37	1
A18	1799	4	F	3	1	38	1
A18	1800	4	F	3	1	39	1
A18	1801	4	F	3	1	40	1
A18	1802	4	F	3	1	41	1
A18	1803	4	F	3	1	42	1
A18	1804	4	F	3	1	43	1
A18	1805	4	F	3	1	44	0
A18	1806	4	F	3	1	45	1
A18	1807	4	F	3	1	46	1
A18	1808	4	F	3	1	47	0
A18	1809	4	F	3	1	48	0
A18	1810	4	F	3	1	49	1
A18	1811	4	F	3	1	50	0
A18	1812	4	F	3	1	51	1
A18	1813	4	F	3	1	52	0
A18	1814	4	F	3	1	53	1
A18	1815	4	F	3	1	54	1
A18	1816	4	F	3	1	55	1
A18	1817	4	F	3	1	56	1
A18	1818	4	F	3	1	57	0
A18	1819	4	F	3	1	58	1
A18	1820	4	F	3	1	59	1
A18	1821	4	F	3	1	60	1
A18	1822	4	F	3	0	0	1
A18	1823	4	F	3	0	1	1
A18	1824	4	F	3	0	2	1
A18	1825	4	F	3	0	3	1
A18	1826	4	F	3	0	4	1
A18	1827	4	F	3	0	5	1
A18	1828	4	F	3	0	6	1
A18	1829	4	F	3	0	7	1
A18	1830	4	F	3	0	8	1
A18	1831	4	F	3	0	9	1
A18	1832	4	F	3	0	10	1
A18	1833	4	F	3	0	11	1
A18	1834	4	F	3	0	12	1
A18	1835	4	F	3	0	13	1
A18	1836	4	F	3	0	14	1
A18	1837	4	F	3	0	15	1
A18	1838	4	F	3	0	16	1
A18	1839	4	F	3	0	17	1
A18	1840	4	F	3	0	18	1
A18	1841	4	F	3	0	19	1
A18	1842	4	F	3	0	20	1
A18	1843	4	F	3	0	21	1
A18	1844	4	F	3	0	22	1
A18	1845	4	F	3	0	23	1
A18	1846	4	F	3	0	24	1
A18	1847	4	F	3	0	25	1
A18	1848	4	F	3	0	26	1
A18	1849	4	F	3	0	27	1
A18	1850	4	F	3	0	28	1
A18	1851	4	F	3	0	29	1
A18	1852	4	F	3	0	30	1
A18	1853	4	F	3	0	31	1
A18	1854	4	F	3	0	32	1
A18	1855	4	F	3	0	33	1
A18	1856	4	F	3	0	34	1
A18	1857	4	F	3	0	35	1
A18	1858	4	F	3	0	36	1
A18	1859	4	F	3	0	37	1
A18	1860	4	F	3	0	38	1
A18	1861	4	F	3	0	39	1
A18	1862	4	F	3	0	40	1
A18	1863	4	F	3	0	41	1
A18	1864	4	F	3	0	42	1
A18	1865	4	F	3	0	43	1
A18	1866	4	F	3	0	44	1
A18	1867	4	F	3	0	45	1
A18	1868	4	F	3	0	46	1
A18	1869	4	F	3	0	47	1
A18	1870	4	F	3	0	48	1
A18	1871	4	F	3	0	49	1
A18	1872	4	F	3	0	50	1
A18	1873	4	F	3	0	51	1
A18	1874	4	F	3	0	52	1
A18	1875	4	F	3	0	53	1
A18	1876	4	F	3	0	54	1
A18	1877	4	F	3	0	55	1
A18	1878	4	F	3	0	56	1
A18	1879	4	F	3	0	57	1
A18	1880	4	F	3	0	58	1
A19	1881	0	M	3	1	1	1
A19	1882	0	M	3	1	2	1
A19	1883	0	M	3	1	3	1
A19	1884	0	M	3	1	4	1
A19	1885	0	M	3	1	5	1
A19	1886	0	M	3	1	6	1
A19	1887	0	M	3	1	7	1
A19	1888	0	M	3	1	8	1
A19	1889	0	M	3	1	9	1
A19	1890	0	M	3	1	10	1
A19	1891	0	M	3	1	11	1
A19	1892	0	M	3	1	12	1
A19	1893	0	M	3	1	13	1
A19	1894	0	M	3	1	14	1
A19	1895	0	M	3	1	15	1
A19	1896	0	M	3	1	16	1
A19	1897	0	M	3	1	17	1
A19	1898	0	M	3	1	18	1
A19	1899	0	M	3	1	19	1
A19	1900	0	M	3	1	20	1
A19	1901	0	M	3	1	21	1
A19	1902	0	M	3	1	22	1
A19	1903	0	M	3	1	23	1
A19	1904	0	M	3	1	24	1
A19	1905	0	M	3	1	25	1
A19	1906	0	M	3	1	26	1
A19	1907	0	M	3	1	27	1
A19	1908	0	M	3	1	28	1
A19	1909	0	M	3	1	29	1
A19	1910	0	M	3	1	30	1
A19	1911	0	M	3	1	31	1
A19	1912	0	M	3	1	32	1
A19	1913	0	M	3	1	33	1
A19	1914	0	M	3	1	34	1
A19	1915	0	M	3	1	35	0
A19	1916	0	M	3	1	36	1
A19	1917	0	M	3	1	37	1
A19	1918	0	M	3	1	38	1
A19	1919	0	M	3	1	39	1
A19	1920	0	M	3	1	40	1
A19	1921	0	M	3	1	41	1
A19	1922	0	M	3	1	42	1
A19	1923	0	M	3	1	43	1
A19	1924	0	M	3	1	44	1
A19	1925	0	M	3	1	45	1
A19	1926	0	M	3	1	46	1
A19	1927	0	M	3	1	47	1
A19	1928	0	M	3	1	48	1
A19	1929	0	M	3	1	49	1
A19	1930	0	M	3	1	50	1
A19	1931	0	M	3	1	51	1
A19	1932	0	M	3	1	52	1
A19	1933	0	M	3	1	53	1
A19	1934	0	M	3	1	54	1
A19	1935	0	M	3	1	55	1
A19	1936	0	M	3	1	56	1
A19	1937	0	M	3	1	57	1
A19	1938	0	M	3	1	58	1
A19	1939	0	M	3	1	59	1
A19	1940	0	M	3	1	60	1
A19	1941	0	M	3	0	0	0
A19	1942	0	M	3	0	1	0
A19	1943	0	M	3	0	2	0
A19	1944	0	M	3	0	3	0
A19	1945	0	M	3	0	4	1
A19	1946	0	M	3	0	5	1
A19	1947	0	M	3	0	6	1
A19	1948	0	M	3	0	7	1
A19	1949	0	M	3	0	8	1
A19	1950	0	M	3	0	9	1
A19	1951	0	M	3	0	10	1
A19	1952	0	M	3	0	11	1
A19	1953	0	M	3	0	12	1
A19	1954	0	M	3	0	13	1
A19	1955	0	M	3	0	14	1
A19	1956	0	M	3	0	15	1
A19	1957	0	M	3	0	16	1
A19	1958	0	M	3	0	17	1
A19	1959	0	M	3	0	18	1
A19	1960	0	M	3	0	19	1
A19	1961	0	M	3	0	20	1
A19	1962	0	M	3	0	21	1
A19	1963	0	M	3	0	22	1
A19	1964	0	M	3	0	23	1
A19	1965	0	M	3	0	24	1
A19	1966	0	M	3	0	25	1
A19	1967	0	M	3	0	26	1
A19	1968	0	M	3	0	27	1
A19	1969	0	M	3	0	28	1
A19	1970	0	M	3	0	29	1
A19	1971	0	M	3	0	30	1
A19	1972	0	M	3	0	31	1
A19	1973	0	M	3	0	32	1
A19	1974	0	M	3	0	33	1
A19	1975	0	M	3	0	34	1
A19	1976	0	M	3	0	35	1
A19	1977	0	M	3	0	36	1
A19	1978	0	M	3	0	37	1
A19	1979	0	M	3	0	38	1
A19	1980	0	M	3	0	39	1
A19	1981	0	M	3	0	40	1
A19	1982	0	M	3	0	41	1
A19	1983	0	M	3	0	42	1
A19	1984	0	M	3	0	43	1
A19	1985	0	M	3	0	44	1
A19	1986	0	M	3	0	45	1
A19	1987	0	M	3	0	46	1
A19	1988	0	M	3	0	47	1
A19	1989	0	M	3	0	48	1
A19	1990	0	M	3	0	49	1
A19	1991	0	M	3	0	50	1
A19	1992	0	M	3	0	51	1
A19	1993	0	M	3	0	52	1
A19	1994	0	M	3	0	53	1
A19	1995	0	M	3	0	54	1
A19	1996	0	M	3	0	55	1
A19	1997	0	M	3	0	56	1
[truncated: 13,904 more rows]

## Sheet: 3d
Alternation Trials		Logistic Regression Independent Variables					Logistic Regression Dependent Variable		There is stochasticity in k-means clustering, even using the same optimal k for each session, that means that exact results of given runs of the code will differ though group means, statistical effects, and p-values hold within an order of magnitude.
Animal_ID	Trial_ID	Session	Sex	Age_Group	Context	Tswitch	Aligned
A15	0	1	F	3	0	1	0
A15	1	1	F	3	1	0	1
A15	2	1	F	3	0	0	0
A15	3	1	F	3	1	0	0
A15	4	1	F	3	0	0	0
A15	5	1	F	3	0	1	1
A15	6	1	F	3	1	0	0
A15	7	1	F	3	0	0	1
A15	8	1	F	3	1	0	0
A15	9	1	F	3	0	0	1
A15	10	1	F	3	0	1	1
A15	11	1	F	3	0	2	1
A15	12	1	F	3	1	0	0
A15	13	1	F	3	0	0	1
A15	14	1	F	3	0	1	1
A15	15	1	F	3	1	0	0
A15	16	1	F	3	0	0	1
A15	17	1	F	3	0	1	1
A15	18	1	F	3	1	0	0
A15	19	1	F	3	0	0	1
A15	20	1	F	3	0	1	1
A15	21	1	F	3	0	2	1
A15	22	1	F	3	1	0	0
A15	23	1	F	3	1	1	0
A15	24	1	F	3	0	0	1
A15	25	1	F	3	1	0	0
A15	26	1	F	3	0	0	1
A15	27	1	F	3	1	0	0
A15	28	1	F	3	1	1	0
A15	29	1	F	3	0	0	1
A15	30	1	F	3	0	1	1
A15	31	1	F	3	1	0	0
A15	32	1	F	3	1	1	0
A15	33	1	F	3	0	0	1
A15	34	1	F	3	1	0	0
A15	35	1	F	3	0	0	1
A15	36	1	F	3	1	0	0
A15	37	1	F	3	1	1	0
A15	38	1	F	3	0	0	1
A15	39	1	F	3	0	1	1
A15	40	1	F	3	0	2	1
A15	41	1	F	3	1	0	0
A15	42	1	F	3	1	1	0
A15	43	1	F	3	1	2	0
A15	44	1	F	3	1	3	0
A15	45	1	F	3	0	0	1
A15	46	1	F	3	0	1	1
A15	47	1	F	3	1	0	0
A15	48	1	F	3	0	0	1
A15	49	1	F	3	0	1	1
A15	50	1	F	3	1	0	0
A15	51	1	F	3	1	1	0
A15	52	1	F	3	1	2	0
A15	53	1	F	3	1	3	0
A15	54	1	F	3	1	4	0
A15	55	1	F	3	0	0	1
A15	56	1	F	3	1	0	0
A15	57	1	F	3	0	0	1
A15	58	1	F	3	1	0	0
A15	59	1	F	3	0	0	1
A15	60	2	F	3	0	1	0
A15	61	2	F	3	0	2	0
A15	62	2	F	3	1	0	1
A15	63	2	F	3	1	1	0
A15	64	2	F	3	0	0	0
A15	65	2	F	3	0	1	0
A15	66	2	F	3	0	2	0
A15	67	2	F	3	1	0	1
A15	68	2	F	3	1	1	0
A15	69	2	F	3	1	2	0
A15	70	2	F	3	1	3	0
A15	71	2	F	3	0	0	0
A15	72	2	F	3	1	0	0
A15	73	2	F	3	0	0	0
A15	74	2	F	3	1	0	0
A15	75	2	F	3	0	0	0
A15	76	2	F	3	0	1	0
A15	77	2	F	3	1	0	0
A15	78	2	F	3	1	1	0
A15	79	2	F	3	0	0	0
A15	80	2	F	3	1	0	0
A15	81	2	F	3	0	0	0
A15	82	2	F	3	1	0	0
A15	83	2	F	3	0	0	1
A15	84	2	F	3	1	0	0
A15	85	2	F	3	0	0	1
A15	86	2	F	3	1	0	0
A15	87	2	F	3	0	0	1
A15	88	2	F	3	0	1	1
A15	89	2	F	3	1	0	0
A15	90	2	F	3	1	1	1
A15	91	2	F	3	0	0	1
A15	92	2	F	3	0	1	1
A15	93	2	F	3	1	0	0
A15	94	2	F	3	1	1	1
A15	95	2	F	3	0	0	1
A15	96	2	F	3	1	0	0
A15	97	2	F	3	0	0	1
A15	98	2	F	3	1	0	0
A15	99	2	F	3	1	1	0
A15	100	2	F	3	0	0	1
A15	101	2	F	3	0	1	1
A15	102	2	F	3	1	0	1
A15	103	2	F	3	0	0	1
A15	104	2	F	3	0	1	1
A15	105	2	F	3	0	2	1
A15	106	2	F	3	1	0	0
A15	107	2	F	3	0	0	1
A15	108	2	F	3	1	0	0
A15	109	2	F	3	0	0	1
A15	110	2	F	3	1	0	0
A15	111	2	F	3	0	0	1
A15	112	2	F	3	0	1	1
A15	113	2	F	3	0	2	1
A15	114	2	F	3	1	0	0
A15	115	2	F	3	1	1	0
A15	116	2	F	3	0	0	1
A15	117	2	F	3	0	1	1
A15	118	2	F	3	0	2	1
A15	119	2	F	3	1	0	0
A15	120	2	F	3	1	1	0
A15	121	3	F	3	0	1	0
A15	122	3	F	3	1	0	1
A15	123	3	F	3	0	0	0
A15	124	3	F	3	1	0	0
A15	125	3	F	3	1	1	0
A15	126	3	F	3	0	0	0
A15	127	3	F	3	0	1	0
A15	128	3	F	3	0	2	0
A15	129	3	F	3	0	3	0
A15	130	3	F	3	0	4	0
A15	131	3	F	3	0	5	0
A15	132	3	F	3	0	6	0
A15	133	3	F	3	0	7	0
A15	134	3	F	3	1	0	0
A15	135	3	F	3	1	1	0
A15	136	3	F	3	0	0	1
A15	137	3	F	3	1	0	0
A15	138	3	F	3	0	0	1
A15	139	3	F	3	1	0	0
A15	140	3	F	3	1	1	0
A15	141	3	F	3	1	2	0
A15	142	3	F	3	0	0	1
A15	143	3	F	3	0	1	1
A15	144	3	F	3	0	2	1
A15	145	3	F	3	1	0	0
A15	146	3	F	3	1	1	0
A15	147	3	F	3	0	0	1
A15	148	3	F	3	0	1	1
A15	149	3	F	3	1	0	0
A15	150	3	F	3	1	1	0
A15	151	3	F	3	0	0	1
A15	152	3	F	3	0	1	1
A15	153	3	F	3	1	0	0
A15	154	3	F	3	1	1	0
A15	155	3	F	3	1	2	0
A15	156	3	F	3	0	0	1
A15	157	3	F	3	1	0	0
A15	158	3	F	3	1	1	0
A15	159	3	F	3	1	2	0
A15	160	3	F	3	0	0	1
A15	161	3	F	3	0	1	1
A15	162	3	F	3	0	0	1
A15	163	3	F	3	0	1	1
A15	164	3	F	3	0	2	1
A15	165	3	F	3	1	0	0
A15	166	3	F	3	1	1	0
A15	167	3	F	3	0	0	1
A15	168	3	F	3	0	1	1
A15	169	3	F	3	0	2	1
A15	170	3	F	3	1	0	0
A15	171	3	F	3	1	1	0
A15	172	3	F	3	0	0	1
A15	173	3	F	3	1	0	0
A15	174	3	F	3	1	1	0
A15	175	3	F	3	1	2	0
A15	176	3	F	3	1	3	0
A15	177	3	F	3	0	0	1
A15	178	3	F	3	1	0	0
A15	179	3	F	3	1	1	0
A15	180	3	F	3	1	2	0
A15	181	4	F	3	0	1	0
A15	182	4	F	3	1	0	1
A15	183	4	F	3	0	0	0
A15	184	4	F	3	1	0	0
A15	185	4	F	3	0	0	0
A15	186	4	F	3	1	0	0
A15	187	4	F	3	1	1	0
A15	188	4	F	3	0	0	0
A15	189	4	F	3	1	0	0
A15	190	4	F	3	0	0	0
A15	191	4	F	3	1	0	0
A15	192	4	F	3	1	0	0
A15	193	4	F	3	0	0	0
A15	194	4	F	3	1	0	0
A15	195	4	F	3	0	0	0
A15	196	4	F	3	0	1	0
A15	197	4	F	3	1	0	0
A15	198	4	F	3	0	0	0
A15	199	4	F	3	1	0	0
A15	200	4	F	3	0	0	0
A15	201	4	F	3	0	1	0
A15	202	4	F	3	1	0	0
A15	203	4	F	3	0	0	0
A15	204	4	F	3	0	1	1
A15	205	4	F	3	0	2	1
A15	206	4	F	3	0	3	1
A15	207	4	F	3	0	4	1
A15	208	4	F	3	0	5	1
A15	209	4	F	3	0	6	1
A15	210	4	F	3	0	7	1
A15	211	4	F	3	1	0	0
A15	212	4	F	3	1	1	0
A15	213	4	F	3	0	0	1
A15	214	4	F	3	0	1	1
A15	215	4	F	3	0	2	1
A15	216	4	F	3	0	3	1
A15	217	4	F	3	0	4	1
A15	218	4	F	3	0	5	1
A15	219	4	F	3	0	6	1
A15	220	4	F	3	0	7	1
A15	221	4	F	3	1	0	0
A15	222	4	F	3	0	0	1
A15	223	4	F	3	0	1	1
A15	224	4	F	3	0	2	1
A15	225	4	F	3	0	3	1
A15	226	4	F	3	1	0	0
A15	227	4	F	3	1	1	0
A15	228	4	F	3	1	0	0
A15	229	4	F	3	0	0	1
A15	230	4	F	3	1	0	0
A15	231	4	F	3	1	1	0
A15	232	4	F	3	1	2	0
A15	233	4	F	3	1	3	0
A15	234	4	F	3	0	0	1
A15	235	4	F	3	1	0	0
A15	236	4	F	3	0	0	1
A15	237	4	F	3	0	1	1
A15	238	5	F	3	0	1	0
A15	239	5	F	3	1	0	1
A15	240	5	F	3	1	1	0
A15	241	5	F	3	0	0	0
A15	242	5	F	3	0	1	0
A15	243	5	F	3	0	2	0
A15	244	5	F	3	0	3	0
A15	245	5	F	3	1	0	0
A15	246	5	F	3	0	0	0
A15	247	5	F	3	1	0	0
A15	248	5	F	3	1	1	0
A15	249	5	F	3	1	2	0
A15	250	5	F	3	1	3	0
A15	251	5	F	3	1	4	0
A15	252	5	F	3	0	0	0
A15	253	5	F	3	0	1	0
A15	254	5	F	3	1	0	0
A15	255	5	F	3	0	0	1
A15	256	5	F	3	1	0	0
A15	257	5	F	3	1	1	0
A15	258	5	F	3	1	2	0
A15	259	5	F	3	1	3	0
A15	260	5	F	3	1	4	0
A15	261	5	F	3	1	5	0
A15	262	5	F	3	0	0	0
A15	263	5	F	3	0	1	0
A15	264	5	F	3	1	0	0
A15	265	5	F	3	1	1	0
A15	266	5	F	3	0	0	0
A15	267	5	F	3	0	1	0
A15	268	5	F	3	1	0	0
A15	269	5	F	3	0	0	1
A15	270	5	F	3	1	0	0
A15	271	5	F	3	1	1	0
A15	272	5	F	3	1	2	0
A15	273	5	F	3	0	0	1
A15	274	5	F	3	1	0	0
A15	275	5	F	3	1	1	0
A15	276	5	F	3	0	0	1
A15	277	5	F	3	0	1	1
A15	278	5	F	3	1	0	0
A15	279	5	F	3	1	1	0
A15	280	5	F	3	1	2	0
A15	281	5	F	3	1	3	0
A15	282	5	F	3	1	4	0
A15	283	5	F	3	1	5	0
A15	284	5	F	3	1	6	0
A15	285	5	F	3	1	7	0
A15	286	5	F	3	1	8	0
A15	287	5	F	3	0	0	1
A15	288	5	F	3	0	1	1
A15	289	5	F	3	0	2	1
A15	290	5	F	3	0	3	1
A15	291	5	F	3	0	4	1
A15	292	5	F	3	0	5	1
A15	293	5	F	3	0	6	1
A15	294	5	F	3	0	7	1
A15	295	5	F	3	0	8	1
A15	296	5	F	3	1	0	0
A15	297	5	F	3	1	1	0
A16	298	0	F	3	0	1	0
A16	299	0	F	3	0	2	0
A16	300	0	F	3	0	3	0
A16	301	0	F	3	1	0	1
A16	302	0	F	3	1	1	0
A16	303	0	F	3	0	0	0
A16	304	0	F	3	1	0	0
A16	305	0	F	3	0	0	0
A16	306	0	F	3	0	1	0
A16	307	0	F	3	0	2	0
A16	308	0	F	3	1	0	0
A16	309	0	F	3	0	0	0
A16	310	0	F	3	0	1	0
A16	311	0	F	3	0	2	0
A16	312	0	F	3	0	3	0
A16	313	0	F	3	0	4	1
A16	314	0	F	3	1	0	0
A16	315	0	F	3	1	1	0
A16	316	0	F	3	1	2	0
A16	317	0	F	3	0	0	1
A16	318	0	F	3	0	1	1
A16	319	0	F	3	0	2	1
A16	320	0	F	3	1	0	0
A16	321	0	F	3	0	0	1
A16	322	0	F	3	1	0	0
A16	323	0	F	3	0	0	1
A16	324	0	F	3	0	1	1
A16	325	0	F	3	0	2	1
A16	326	0	F	3	0	3	1
A16	327	0	F	3	1	0	0
A16	328	0	F	3	1	1	0
A16	329	0	F	3	1	2	0
A16	330	0	F	3	0	0	1
A16	331	0	F	3	0	1	1
A16	332	0	F	3	1	0	0
A16	333	0	F	3	0	0	1
A16	334	0	F	3	1	0	0
A16	335	0	F	3	0	0	1
A16	336	0	F	3	1	0	0
A16	337	0	F	3	1	1	0
A16	338	0	F	3	0	0	1
A16	339	0	F	3	0	1	1
A16	340	0	F	3	0	2	1
A16	341	0	F	3	0	3	1
A16	342	0	F	3	0	4	1
A16	343	0	F	3	1	0	0
A16	344	0	F	3	0	0	1
A16	345	0	F	3	0	1	1
A16	346	0	F	3	0	2	1
A16	347	0	F	3	1	0	0
A16	348	0	F	3	1	1	0
A16	349	0	F	3	0	0	1
A16	350	0	F	3	0	1	1
A16	351	0	F	3	1	0	0
A16	352	0	F	3	1	1	0
A16	353	0	F	3	0	2	1
A16	354	0	F	3	0	3	1
A16	355	1	F	3	0	1	1
A16	356	1	F	3	1	0	0
A16	357	1	F	3	0	0	1
A16	358	1	F	3	0	1	1
A16	359	1	F	3	1	0	1
A16	360	1	F	3	0	0	1
A16	361	1	F	3	0	1	1
A16	362	1	F	3	1	0	1
A16	363	1	F	3	1	1	1
A16	364	1	F	3	1	2	1
A16	365	1	F	3	1	3	1
A16	366	1	F	3	0	0	1
A16	367	1	F	3	1	0	1
A16	368	1	F	3	0	0	1
A16	369	1	F	3	1	0	1
A16	370	1	F	3	0	0	1
A16	371	1	F	3	0	1	1
A16	372	1	F	3	1	0	1
A16	373	1	F	3	1	1	1
A16	374	1	F	3	0	0	0
A16	375	1	F	3	0	1	0
A16	376	1	F	3	1	0	1
A16	377	1	F	3	0	0	0
A16	378	1	F	3	1	0	1
A16	379	1	F	3	1	1	1
A16	380	1	F	3	1	2	1
A16	381	1	F	3	1	3	1
A16	382	1	F	3	1	4	1
A16	383	1	F	3	1	5	1
A16	384	1	F	3	0	6	0
A16	385	1	F	3	1	0	1
A16	386	1	F	3	0	0	0
A16	387	1	F	3	1	0	1
A16	388	1	F	3	1	1	1
A16	389	1	F	3	0	0	1
A16	390	1	F	3	1	0	1
A16	391	1	F	3	1	1	1
A16	392	1	F	3	1	2	1
A16	393	1	F	3	1	3	1
A16	394	1	F	3	0	0	1
A16	395	1	F	3	0	1	1
A16	396	1	F	3	0	2	0
A16	397	1	F	3	1	0	1
A16	398	1	F	3	1	1	1
A16	399	1	F	3	0	0	1
A16	400	1	F	3	0	1	1
A16	401	1	F	3	0	2	1
A16	402	1	F	3	1	0	1
A16	403	1	F	3	0	0	1
A16	404	1	F	3	1	0	1
A16	405	1	F	3	0	0	1
A16	406	1	F	3	0	1	1
A16	407	1	F	3	1	0	1
A16	408	1	F	3	1	1	1
A16	409	1	F	3	0	0	1
A16	410	1	F	3	0	1	1
A16	411	1	F	3	0	2	1
A16	412	1	F	3	0	3	1
A17	413	2	F	3	0	1	1
A17	414	2	F	3	1	0	1
A17	415	2	F	3	1	1	1
A17	416	2	F	3	0	0	1
A17	417	2	F	3	1	0	1
A17	418	2	F	3	0	0	1
A17	419	2	F	3	1	0	1
A17	420	2	F	3	0	0	1
A17	421	2	F	3	1	0	1
A17	422	2	F	3	1	1	1
A17	423	2	F	3	0	0	1
A17	424	2	F	3	1	0	1
A17	425	2	F	3	1	1	1
A17	426	2	F	3	0	0	1
A17	427	2	F	3	0	1	1
A17	428	2	F	3	0	2	1
A17	429	2	F	3	1	0	1
A17	430	2	F	3	0	0	1
A17	431	2	F	3	1	0	1
A17	432	2	F	3	1	1	1
A17	433	2	F	3	0	0	1
A17	434	2	F	3	0	1	1
A17	435	2	F	3	0	2	1
A17	436	2	F	3	0	3	1
A17	437	2	F	3	0	4	1
A17	438	2	F	3	0	5	1
A17	439	2	F	3	1	0	1
A17	440	2	F	3	0	0	0
A17	441	2	F	3	1	0	1
A17	442	2	F	3	1	1	1
A17	443	2	F	3	1	2	1
A17	444	2	F	3	1	3	1
A17	445	2	F	3	0	0	0
A17	446	2	F	3	0	1	0
A17	447	2	F	3	0	2	0
A17	448	2	F	3	0	3	0
A17	449	2	F	3	1	0	1
A17	450	2	F	3	1	1	1
A17	451	2	F	3	0	0	0
A17	452	2	F	3	1	0	1
A17	453	2	F	3	0	0	0
A17	454	2	F	3	0	1	1
A17	455	2	F	3	0	2	1
A17	456	2	F	3	0	3	1
A17	457	2	F	3	0	4	1
A17	458	2	F	3	1	0	1
A17	459	2	F	3	1	1	1
A17	460	2	F	3	1	2	1
A17	461	2	F	3	0	0	1
A17	462	2	F	3	1	0	1
A17	463	2	F	3	0	0	1
A17	464	2	F	3	1	0	1
A17	465	2	F	3	1	1	1
A17	466	2	F	3	0	0	0
A17	467	2	F	3	0	1	1
A17	468	2	F	3	0	2	1
A17	469	2	F	3	1	0	1
A17	470	2	F	3	1	1	1
A17	471	2	F	3	1	2	1
A17	472	2	F	3	1	3	1
A17	473	2	F	3	0	0	1
A17	474	3	F	3	0	1	0
A17	475	3	F	3	1	0	1
A17	476	3	F	3	0	0	0
A17	477	3	F	3	0	1	0
A17	478	3	F	3	1	0	1
A17	479	3	F	3	1	1	0
A17	480	3	F	3	0	0	0
A17	481	3	F	3	1	0	0
A17	482	3	F	3	0	0	0
A17	483	3	F	3	0	1	0
A17	484	3	F	3	0	2	0
A17	485	3	F	3	0	3	0
A17	486	3	F	3	0	4	1
A17	487	3	F	3	0	5	1
A17	488	3	F	3	0	6	1
A17	489	3	F	3	0	7	1
A17	490	3	F	3	0	8	1
A17	491	3	F	3	0	9	1
A17	492	3	F	3	0	10	1
A17	493	3	F	3	0	11	1
A17	494	3	F	3	1	0	1
A17	495	3	F	3	1	1	1
A17	496	3	F	3	0	0	1
A17	497	3	F	3	1	0	0
A17	498	3	F	3	1	1	0
A17	499	3	F	3	0	0	1
A17	500	3	F	3	0	1	1
A17	501	3	F	3	1	0	0
A17	502	3	F	3	0	0	1
A17	503	3	F	3	0	1	1
A17	504	3	F	3	1	0	0
A17	505	3	F	3	1	1	0
A17	506	3	F	3	0	0	1
A17	507	3	F	3	1	0	0
A17	508	3	F	3	1	1	0
A17	509	3	F	3	1	2	0
A17	510	3	F	3	0	0	1
A17	511	3	F	3	0	1	1
A17	512	3	F	3	0	2	1
A17	513	3	F	3	0	3	1
A17	514	3	F	3	0	4	1
A17	515	3	F	3	0	5	1
A17	516	3	F	3	0	6	1
A17	517	3	F	3	0	7	1
A17	518	3	F	3	0	8	1
A17	519	3	F	3	1	0	0
A17	520	3	F	3	0	0	1
A17	521	3	F	3	0	1	1
A17	522	3	F	3	1	2	0
A17	523	3	F	3	1	3	0
A17	524	3	F	3	1	4	0
A17	525	3	F	3	0	0	1
A17	526	3	F	3	0	1	1
A17	527	3	F	3	1	0	0
A17	528	3	F	3	0	0	1
A17	529	3	F	3	0	1	1
A17	530	3	F	3	1	0	0
A17	531	3	F	3	1	1	0
A17	532	3	F	3	0	0	1
A17	533	3	F	3	1	0	1
A17	534	4	F	3	0	1	0
A17	535	4	F	3	1	0	1
A17	536	4	F	3	0	0	1
A17	537	4	F	3	1	0	0
A17	538	4	F	3	1	1	1
A17	539	4	F	3	1	2	1
A17	540	4	F	3	0	0	0
A17	541	4	F	3	0	1	0
A17	542	4	F	3	1	0	0
A17	543	4	F	3	0	0	0
A17	544	4	F	3	0	1	1
A17	545	4	F	3	1	0	0
A17	546	4	F	3	1	1	0
A17	547	4	F	3	1	2	1
A17	548	4	F	3	1	3	0
A17	549	4	F	3	0	0	0
A17	550	4	F	3	0	1	1
A17	551	4	F	3	1	0	0
A17	552	4	F	3	0	0	1
A17	553	4	F	3	1	0	1
A17	554	4	F	3	0	0	1
A17	555	4	F	3	0	1	1
A17	556	4	F	3	1	0	0
A17	557	4	F	3	0	0	1
A17	558	4	F	3	1	0	0
A17	559	4	F	3	0	0	1
A17	560	4	F	3	1	1	0
A17	561	4	F	3	1	2	0
A17	562	4	F	3	0	3	1
A17	563	4	F	3	1	0	0
A17	564	4	F	3	0	0	1
A17	565	4	F	3	0	1	1
A17	566	4	F	3	1	0	0
A17	567	4	F	3	0	0	1
A17	568	4	F	3	0	1	1
A17	569	4	F	3	0	2	1
A17	570	4	F	3	0	3	1
A17	571	4	F	3	0	4	1
A17	572	4	F	3	1	0	0
A17	573	4	F	3	0	0	1
A17	574	4	F	3	0	1	1
A17	575	4	F	3	0	2	1
A17	576	4	F	3	1	0	0
A17	577	4	F	3	1	1	0
A17	578	4	F	3	1	2	0
A17	579	4	F	3	1	3	0
A17	580	4	F	3	0	0	1
A17	581	4	F	3	0	1	1
A17	582	4	F	3	0	2	1
A17	583	4	F	3	1	0	0
A17	584	4	F	3	0	0	1
A17	585	5	F	3	0	1	0
A17	586	5	F	3	0	2	0
A17	587	5	F	3	0	3	0
A17	588	5	F	3	1	0	1
A17	589	5	F	3	1	1	0
A17	590	5	F	3	0	0	0
A17	591	5	F	3	1	0	0
A17	592	5	F	3	0	0	0
A17	593	5	F	3	1	0	0
A17	594	5	F	3	1	1	0
A17	595	5	F	3	1	2	0
A17	596	5	F	3	0	0	0
A17	597	5	F	3	0	1	1
A17	598	5	F	3	1	0	0
A17	599	5	F	3	1	1	0
A17	600	5	F	3	1	2	0
A17	601	5	F	3	0	0	1
A17	602	5	F	3	1	0	0
A17	603	5	F	3	1	1	0
A17	604	5	F	3	1	2	0
A17	605	5	F	3	1	3	0
A17	606	5	F	3	1	4	0
A17	607	5	F	3	1	5	0
A17	608	5	F	3	1	6	0
A17	609	5	F	3	0	0	1
A17	610	5	F	3	1	0	0
A17	611	5	F	3	0	0	1
A17	612	5	F	3	0	1	1
A17	613	5	F	3	0	2	1
A17	614	5	F	3	0	3	1
A17	615	5	F	3	0	4	1
A17	616	5	F	3	1	0	0
A17	617	5	F	3	1	0	0
A17	618	5	F	3	1	1	0
A17	619	5	F	3	0	0	1
A17	620	5	F	3	0	1	1
A17	621	5	F	3	1	2	0
A17	622	5	F	3	1	3	0
A17	623	5	F	3	0	0	1
A17	624	5	F	3	0	1	1
A17	625	5	F	3	1	0	0
A17	626	5	F	3	1	1	0
A17	627	5	F	3	1	2	0
A17	628	5	F	3	0	0	1
A17	629	5	F	3	0	1	1
A17	630	5	F	3	0	2	1
A17	631	5	F	3	0	3	1
A17	632	5	F	3	1	0	1
A17	633	5	F	3	1	1	0
A17	634	5	F	3	1	2	0
A17	635	5	F	3	0	0	1
A17	636	5	F	3	1	0	0
A17	637	5	F	3	0	0	1
A17	638	5	F	3	0	1	1
A17	639	5	F	3	1	0	0
A17	640	5	F	3	1	1	0
A17	641	5	F	3	1	2	0
A17	642	5	F	3	1	3	0
A17	643	5	F	3	1	4	1
A18	644	0	F	3	0	1	0
A18	645	0	F	3	1	0	1
A18	646	0	F	3	1	1	0
A18	647	0	F	3	1	2	0
A18	648	0	F	3	1	3	0
A18	649	0	F	3	1	4	0
A18	650	0	F	3	0	0	0
A18	651	0	F	3	1	0	0
A18	652	0	F	3	1	1	0
A18	653	0	F	3	1	2	0
A18	654	0	F	3	0	0	0
A18	655	0	F	3	1	0	0
A18	656	0	F	3	1	1	0
A18	657	0	F	3	1	2	0
A18	658	0	F	3	0	0	0
A18	659	0	F	3	1	0	0
A18	660	0	F	3	0	0	0
A18	661	0	F	3	1	0	0
A18	662	0	F	3	0	0	0
A18	663	0	F	3	0	1	0
A18	664	0	F	3	1	0	0
A18	665	0	F	3	0	0	0
A18	666	0	F	3	0	1	0
A18	667	0	F	3	1	0	0
A18	668	0	F	3	1	1	0
A18	669	0	F	3	0	0	0
A18	670	0	F	3	0	1	0
A18	671	0	F	3	0	2	1
A18	672	0	F	3	0	3	1
A18	673	0	F	3	1	0	0
A18	674	0	F	3	0	0	1
A18	675	0	F	3	1	0	0
A18	676	0	F	3	0	0	1
A18	677	0	F	3	0	1	1
A18	678	0	F	3	1	0	0
A18	679	0	F	3	0	0	1
A18	680	0	F	3	0	1	1
A18	681	0	F	3	1	0	0
A18	682	0	F	3	0	0	1
A18	683	0	F	3	1	0	0
A18	684	0	F	3	1	1	0
A18	685	0	F	3	1	2	0
A18	686	0	F	3	0	0	0
A18	687	0	F	3	1	0	0
A18	688	0	F	3	0	0	1
A18	689	0	F	3	1	0	0
A18	690	0	F	3	0	0	1
A18	691	0	F	3	0	1	1
A18	692	0	F	3	0	2	1
A18	693	0	F	3	0	3	1
A18	694	0	F	3	1	0	0
A18	695	0	F	3	0	0	1
A18	696	0	F	3	0	1	1
A18	697	0	F	3	0	2	1
A18	698	0	F	3	1	0	0
A18	699	0	F	3	0	0	1
A18	700	0	F	3	1	0	0
A18	701	0	F	3	0	0	1
A18	702	0	F	3	1	0	0
A18	703	0	F	3	1	1	0
A18	704	0	F	3	1	2	0
A18	705	1	F	3	0	1	0
A18	706	1	F	3	0	2	0
A18	707	1	F	3	0	3	0
A18	708	1	F	3	1	0	1
A18	709	1	F	3	0	0	0
A18	710	1	F	3	0	1	0
A18	711	1	F	3	1	0	0
A18	712	1	F	3	0	0	0
A18	713	1	F	3	0	1	0
A18	714	1	F	3	0	2	0
A18	715	1	F	3	0	3	0
A18	716	1	F	3	0	4	0
A18	717	1	F	3	1	0	0
A18	718	1	F	3	1	1	0
A18	719	1	F	3	1	2	0
A18	720	1	F	3	0	0	0
A18	721	1	F	3	0	1	1
A18	722	1	F	3	1	0	0
A18	723	1	F	3	0	0	1
A18	724	1	F	3	1	0	0
A18	725	1	F	3	0	0	1
A18	726	1	F	3	1	0	0
A18	727	1	F	3	0	0	1
A18	728	1	F	3	0	1	1
A18	729	1	F	3	0	2	1
A18	730	1	F	3	0	3	1
A18	731	1	F	3	0	4	1
A18	732	1	F	3	0	5	1
A18	733	1	F	3	0	6	1
A18	734	1	F	3	0	7	1
A18	735	1	F	3	1	0	0
A18	736	1	F	3	0	0	1
A18	737	1	F	3	0	1	1
A18	738	1	F	3	0	2	1
A18	739	1	F	3	1	0	0
A18	740	1	F	3	0	0	1
A18	741	1	F	3	0	1	1
A18	742	1	F	3	0	2	1
A18	743	1	F	3	0	3	1
A18	744	1	F	3	0	4	1
A18	745	1	F	3	1	0	0
A18	746	1	F	3	0	0	1
A18	747	1	F	3	1	0	0
A18	748	1	F	3	1	1	0
A18	749	1	F	3	1	2	0
A18	750	1	F	3	1	3	0
A18	751	1	F	3	0	0	1
A18	752	1	F	3	0	1	1
A18	753	1	F	3	0	2	1
A18	754	1	F	3	0	3	1
A18	755	1	F	3	0	4	1
A18	756	1	F	3	1	0	0
A18	757	1	F	3	1	1	0
A18	758	1	F	3	1	2	0
A18	759	1	F	3	0	0	1
A18	760	1	F	3	1	0	0
A18	761	1	F	3	0	0	1
A18	762	1	F	3	0	1	1
A18	763	1	F	3	0	2	1
A18	764	1	F	3	0	3	1
A18	765	1	F	3	1	0	0
A18	766	2	F	3	0	1	0
A18	767	2	F	3	1	0	1
A18	768	2	F	3	0	0	0
A18	769	2	F	3	0	1	0
A18	770	2	F	3	1	0	1
A18	771	2	F	3	1	1	0
A18	772	2	F	3	0	0	0
A18	773	2	F	3	1	0	0
A18	774	2	F	3	1	1	0
A18	775	2	F	3	0	0	0
A18	776	2	F	3	0	1	0
A18	777	2	F	3	1	0	0
A18	778	2	F	3	0	0	0
A18	779	2	F	3	0	1	0
A18	780	2	F	3	1	0	0
A18	781	2	F	3	0	0	0
A18	782	2	F	3	1	0	0
A18	783	2	F	3	1	1	0
A18	784	2	F	3	0	0	1
A18	785	2	F	3	1	0	0
A18	786	2	F	3	1	1	0
A18	787	2	F	3	0	0	1
A18	788	2	F	3	0	1	1
A18	789	2	F	3	0	2	1
A18	790	2	F	3	1	0	0
A18	791	2	F	3	0	0	1
A18	792	2	F	3	0	1	1
A18	793	2	F	3	1	0	0
A18	794	2	F	3	1	1	0
A18	795	2	F	3	0	0	1
A18	796	2	F	3	0	1	1
A18	797	2	F	3	0	2	1
A18	798	2	F	3	0	3	1
A18	799	2	F	3	0	4	1
A18	800	2	F	3	0	5	1
A18	801	2	F	3	1	0	0
A18	802	2	F	3	0	0	1
A18	803	2	F	3	0	1	1
A18	804	2	F	3	1	0	0
A18	805	2	F	3	1	1	0
A18	806	2	F	3	1	2	0
A18	807	2	F	3	0	0	1
A18	808	2	F	3	0	1	1
A18	809	2	F	3	0	2	1
A18	810	2	F	3	0	3	1
A18	811	2	F	3	0	4	1
A18	812	2	F	3	1	0	0
A18	813	2	F	3	0	0	1
A18	814	2	F	3	0	1	1
A18	815	2	F	3	0	2	1
A18	816	2	F	3	0	3	1
A18	817	2	F	3	0	4	1
A18	818	2	F	3	0	5	1
A18	819	2	F	3	0	6	1
A18	820	2	F	3	1	0	0
A18	821	2	F	3	1	1	0
A18	822	2	F	3	0	0	1
A18	823	2	F	3	1	0	0
A18	824	2	F	3	1	1	0
A18	825	2	F	3	1	2	0
A18	826	2	F	3	1	3	0
A18	827	3	F	3	0	1	0
A18	828	3	F	3	0	2	0
A18	829	3	F	3	1	0	1
A18	830	3	F	3	1	1	0
A18	831	3	F	3	0	0	0
A18	832	3	F	3	1	0	0
A18	833	3	F	3	1	1	0
A18	834	3	F	3	0	0	0
A18	835	3	F	3	1	0	0
A18	836	3	F	3	1	1	0
A18	837	3	F	3	1	2	0
A18	838	3	F	3	1	3	0
A18	839	3	F	3	0	0	0
A18	840	3	F	3	1	0	0
A18	841	3	F	3	1	1	0
A18	842	3	F	3	1	2	0
A18	843	3	F	3	0	0	0
A18	844	3	F	3	1	0	0
A18	845	3	F	3	0	0	0
A18	846	3	F	3	1	0	0
A18	847	3	F	3	1	1	0
A18	848	3	F	3	1	2	0
A18	849	3	F	3	1	3	0
A18	850	3	F	3	1	4	0
A18	851	3	F	3	0	0	0
A18	852	3	F	3	1	0	0
A18	853	3	F	3	0	0	0
A18	854	3	F	3	1	0	0
A18	855	3	F	3	1	1	0
A18	856	3	F	3	1	2	0
A18	857	3	F	3	0	0	0
A18	858	3	F	3	1	0	0
A18	859	3	F	3	0	0	0
A18	860	3	F	3	1	0	0
A18	861	3	F	3	1	1	0
A18	862	3	F	3	1	2	0
A18	863	3	F	3	1	3	0
A18	864	3	F	3	1	4	0
A18	865	3	F	3	0	0	0
A18	866	3	F	3	1	0	0
A18	867	3	F	3	0	0	0
A18	868	3	F	3	1	0	0
A18	869	3	F	3	0	0	0
A18	870	3	F	3	1	0	0
A18	871	3	F	3	1	1	0
A18	872	3	F	3	0	0	1
A18	873	3	F	3	1	0	1
A18	874	3	F	3	1	1	0
A18	875	3	F	3	1	2	0
A18	876	3	F	3	1	3	0
A18	877	3	F	3	0	0	1
A18	878	3	F	3	0	1	1
A18	879	3	F	3	1	0	0
A18	880	3	F	3	1	1	0
A18	881	3	F	3	0	0	1
A18	882	3	F	3	0	1	1
A18	883	3	F	3	0	2	1
A18	884	3	F	3	1	0	0
A18	885	3	F	3	1	1	0
A18	886	3	F	3	0	0	1
A18	887	3	F	3	0	1	1
A18	888	4	F	3	0	1	0
A18	889	4	F	3	1	0	1
A18	890	4	F	3	1	1	0
A18	891	4	F	3	1	2	0
A18	892	4	F	3	0	0	0
A18	893	4	F	3	0	1	0
A18	894	4	F	3	0	2	0
A18	895	4	F	3	0	3	0
A18	896	4	F	3	0	4	0
A18	897	4	F	3	1	0	0
A18	898	4	F	3	0	0	0
A18	899	4	F	3	1	0	0
A18	900	4	F	3	1	1	0
A18	901	4	F	3	1	2	0
A18	902	4	F	3	1	3	0
A18	903	4	F	3	1	4	0
A18	904	4	F	3	0	0	0
A18	905	4	F	3	1	0	0
A18	906	4	F	3	0	0	0
A18	907	4	F	3	0	1	0
A18	908	4	F	3	0	2	0
A18	909	4	F	3	0	0	0
A18	910	4	F	3	1	0	0
A18	911	4	F	3	0	0	0
A18	912	4	F	3	0	1	0
A18	913	4	F	3	0	2	1
A18	914	4	F	3	0	3	1
A18	915	4	F	3	0	4	1
A18	916	4	F	3	1	0	0
A18	917	4	F	3	1	1	0
A18	918	4	F	3	1	2	0
A18	919	4	F	3	1	3	0
A18	920	4	F	3	1	4	0
A18	921	4	F	3	0	0	1
A18	922	4	F	3	1	0	0
A18	923	4	F	3	0	0	1
A18	924	4	F	3	1	0	0
A18	925	4	F	3	1	1	0
A18	926	4	F	3	1	2	0
A18	927	4	F	3	1	3	0
A18	928	4	F	3	0	0	1
A18	929	4	F	3	1	0	0
A18	930	4	F	3	1	1	0
A18	931	4	F	3	0	0	1
A18	932	4	F	3	1	0	0
A18	933	4	F	3	1	1	0
A18	934	4	F	3	1	2	0
A18	935	4	F	3	0	0	1
A18	936	4	F	3	0	1	1
A18	937	4	F	3	0	2	1
A18	938	4	F	3	1	0	0
A18	939	4	F	3	0	0	1
A18	940	4	F	3	0	1	1
A18	941	4	F	3	1	0	0
A18	942	4	F	3	0	0	1
A18	943	4	F	3	0	1	1
A18	944	4	F	3	1	0	0
A18	945	4	F	3	1	1	0
A19	946	0	M	3	0	1	0
A19	947	0	M	3	1	0	1
A19	948	0	M	3	0	0	0
A19	949	0	M	3	1	0	0
A19	950	0	M	3	0	0	0
A19	951	0	M	3	1	0	0
A19	952	0	M	3	1	1	0
A19	953	0	M	3	0	0	0
A19	954	0	M	3	1	0	0
A19	955	0	M	3	1	1	0
A19	956	0	M	3	1	2	0
A19	957	0	M	3	0	0	0
A19	958	0	M	3	0	1	0
A19	959	0	M	3	0	2	0
A19	960	0	M	3	1	0	0
A19	961	0	M	3	1	1	0
A19	962	0	M	3	1	2	0
A19	963	0	M	3	0	0	0
A19	964	0	M	3	1	0	0
A19	965	0	M	3	0	0	0
A19	966	0	M	3	1	0	0
A19	967	0	M	3	1	1	0
A19	968	0	M	3	0	0	0
A19	969	0	M	3	0	1	0
A19	970	0	M	3	1	0	0
A19	971	0	M	3	1	1	0
A19	972	0	M	3	0	0	0
A19	973	0	M	3	1	0	0
A19	974	0	M	3	1	1	0
A19	975	0	M	3	1	2	0
A19	976	0	M	3	1	3	0
A19	977	0	M	3	1	4	0
A19	978	0	M	3	0	0	0
A19	979	0	M	3	0	1	1
A19	980	0	M	3	0	2	1
A19	981	0	M	3	0	3	1
A19	982	0	M	3	1	0	0
A19	983	0	M	3	0	0	1
A19	984	0	M	3	1	0	0
A19	985	0	M	3	0	0	1
A19	986	0	M	3	1	0	0
A19	987	0	M	3	1	1	0
A19	988	0	M	3	1	2	0
A19	989	0	M	3	1	3	0
A19	990	0	M	3	0	0	1
A19	991	0	M	3	1	0	0
A19	992	0	M	3	1	1	0
A19	993	0	M	3	0	0	1
A19	994	0	M	3	0	1	1
A19	995	0	M	3	0	2	1
A19	996	0	M	3	0	3	1
A19	997	0	M	3	1	0	0
A19	998	0	M	3	0	0	1
A19	999	0	M	3	0	1	1
A19	1000	0	M	3	0	2	1
A19	1001	0	M	3	1	0	0
A19	1002	0	M	3	1	1	0
A19	1003	0	M	3	1	2	0
A19	1004	0	M	3	1	3	0
A19	1005	0	M	3	1	4	0
A19	1006	0	M	3	1	5	0
A19	1007	1	M	3	0	1	0
A19	1008	1	M	3	1	0	1
A19	1009	1	M	3	0	0	0
A19	1010	1	M	3	1	0	0
A19	1011	1	M	3	1	1	0
A19	1012	1	M	3	0	0	0
A19	1013	1	M	3	1	0	0
A19	1014	1	M	3	0	0	0
A19	1015	1	M	3	1	0	0
A19	1016	1	M	3	0	0	0
A19	1017	1	M	3	1	0	0
A19	1018	1	M	3	1	1	0
A19	1019	1	M	3	0	0	0
A19	1020	1	M	3	1	0	0
A19	1021	1	M	3	0	0	0
A19	1022	1	M	3	0	1	0
A19	1023	1	M	3	1	0	0
A19	1024	1	M	3	0	0	0
A19	1025	1	M	3	0	1	0
A19	1026	1	M	3	1	0	0
A19	1027	1	M	3	1	1	0
A19	1028	1	M	3	0	0	0
A19	1029	1	M	3	1	0	0
A19	1030	1	M	3	0	0	0
A19	1031	1	M	3	1	0	0
A19	1032	1	M	3	1	1	0
A19	1033	1	M	3	0	0	1
A19	1034	1	M	3	1	0	0
A19	1035	1	M	3	1	1	0
A19	1036	1	M	3	0	0	0
A19	1037	1	M	3	0	1	1
A19	1038	1	M	3	1	0	0
A19	1039	1	M	3	1	1	0
A19	1040	1	M	3	0	0	1
A19	1041	1	M	3	1	0	0
A19	1042	1	M	3	1	1	0
A19	1043	1	M	3	1	2	0
A19	1044	1	M	3	0	0	1
A19	1045	1	M	3	0	1	1
A19	1046	1	M	3	0	2	1
A19	1047	1	M	3	1	0	0
A19	1048	1	M	3	0	0	1
A19	1049	1	M	3	0	1	1
A19	1050	1	M	3	1	0	0
A19	1051	1	M	3	1	1	0
A19	1052	1	M	3	1	2	0
A19	1053	1	M	3	1	3	0
A19	1054	1	M	3	0	0	1
A19	1055	1	M	3	1	0	0
A19	1056	1	M	3	0	0	1
A19	1057	1	M	3	0	1	1
A19	1058	1	M	3	0	2	1
A19	1059	1	M	3	0	3	1
A19	1060	1	M	3	0	4	1
A19	1061	1	M	3	1	0	0
A19	1062	1	M	3	0	0	1
A19	1063	1	M	3	1	0	0
A19	1064	1	M	3	1	1	0
A19	1065	1	M	3	1	2	0
A19	1066	1	M	3	0	0	1
A19	1067	1	M	3	0	1	1
A19	1068	2	M	3	0	1	1
A19	1069	2	M	3	0	2	1
A19	1070	2	M	3	0	3	1
A19	1071	2	M	3	0	4	1
A19	1072	2	M	3	1	0	1
A19	1073	2	M	3	1	1	1
A19	1074	2	M	3	1	2	1
A19	1075	2	M	3	0	0	1
A19	1076	2	M	3	1	0	1
A19	1077	2	M	3	0	0	1
A19	1078	2	M	3	1	0	0
A19	1079	2	M	3	0	0	1
A19	1080	2	M	3	0	1	1
A19	1081	2	M	3	1	0	1
A19	1082	2	M	3	0	0	0
A19	1083	2	M	3	0	1	0
A19	1084	2	M	3	1	0	1
A19	1085	2	M	3	0	0	0
A19	1086	2	M	3	1	0	1
A19	1087	2	M	3	1	1	1
A19	1088	2	M	3	0	0	0
A19	1089	2	M	3	1	0	1
A19	1090	2	M	3	0	0	0
A19	1091	2	M	3	0	1	0
A19	1092	2	M	3	1	0	1
A19	1093	2	M	3	1	1	1
A19	1094	2	M	3	0	0	0
A19	1095	2	M	3	0	1	0
A19	1096	2	M	3	1	0	1
A19	1097	2	M	3	0	0	0
A19	1098	2	M	3	0	1	0
A19	1099	2	M	3	1	0	1
A19	1100	2	M	3	0	0	1
A19	1101	2	M	3	0	1	1
A19	1102	2	M	3	1	0	1
A19	1103	2	M	3	0	0	1
A19	1104	2	M	3	0	1	1
A19	1105	2	M	3	1	0	1
A19	1106	2	M	3	1	0	1
A19	1107	2	M	3	1	1	1
A19	1108	2	M	3	1	2	1
A19	1109	2	M	3	0	0	0
A19	1110	2	M	3	1	0	1
A19	1111	2	M	3	1	1	1
A19	1112	2	M	3	0	0	1
A19	1113	2	M	3	0	1	1
A19	1114	2	M	3	0	2	1
A19	1115	2	M	3	1	0	1
A19	1116	2	M	3	1	1	1
A19	1117	2	M	3	1	2	1
A19	1118	2	M	3	0	0	1
A19	1119	2	M	3	0	1	1
A19	1120	2	M	3	1	0	0
A19	1121	2	M	3	1	1	1
A19	1122	2	M	3	0	0	1
A19	1123	2	M	3	0	1	1
A19	1124	2	M	3	1	0	0
A19	1125	2	M	3	1	1	1
A19	1126	2	M	3	1	2	1
A19	1127	2	M	3	1	3	1
A19	1128	3	M	3	0	1	0
A19	1129	3	M	3	1	0	1
A19	1130	3	M	3	0	0	0
A19	1131	3	M	3	0	1	0
A19	1132	3	M	3	1	0	0
A19	1133	3	M	3	1	1	0
A19	1134	3	M	3	1	2	0
A19	1135	3	M	3	0	0	0
A19	1136	3	M	3	1	0	0
A19	1137	3	M	3	1	1	0
A19	1138	3	M	3	1	2	0
A19	1139	3	M	3	1	3	0
A19	1140	3	M	3	1	4	0
A19	1141	3	M	3	0	0	0
A19	1142	3	M	3	1	0	0
A19	1143	3	M	3	1	1	0
A19	1144	3	M	3	0	0	0
A19	1145	3	M	3	1	0	0
A19	1146	3	M	3	1	1	0
A19	1147	3	M	3	0	0	0
A19	1148	3	M	3	0	1	0
A19	1149	3	M	3	1	0	0
A19	1150	3	M	3	1	1	0
A19	1151	3	M	3	1	2	0
A19	1152	3	M	3	0	0	0
A19	1153	3	M	3	1	0	0
A19	1154	3	M	3	0	0	0
A19	1155	3	M	3	0	1	0
A19	1156	3	M	3	0	2	0
A19	1157	3	M	3	0	3	1
A19	1158	3	M	3	0	4	1
A19	1159	3	M	3	1	0	0
A19	1160	3	M	3	0	0	1
A19	1161	3	M	3	0	1	1
A19	1162	3	M	3	1	0	0
A19	1163	3	M	3	1	1	0
A19	1164	3	M	3	1	2	0
A19	1165	3	M	3	1	3	0
A19	1166	3	M	3	1	4	0
A19	1167	3	M	3	0	0	1
A19	1168	3	M	3	0	1	1
A19	1169	3	M	3	0	2	1
A19	1170	3	M	3	0	3	1
A19	1171	3	M	3	0	4	1
A19	1172	3	M	3	1	0	0
A19	1173	3	M	3	1	1	0
A19	1174	3	M	3	1	2	0
A19	1175	3	M	3	1	3	0
A19	1176	3	M	3	0	0	1
A19	1177	3	M	3	1	0	0
A19	1178	3	M	3	0	0	1
A19	1179	3	M	3	0	1	1
A19	1180	3	M	3	1	0	0
A19	1181	3	M	3	1	1	0
A19	1182	3	M	3	0	0	1
A19	1183	3	M	3	1	0	0
A19	1184	3	M	3	0	0	1
A19	1185	3	M	3	1	0	0
A19	1186	3	M	3	1	1	0
A19	1187	3	M	3	0	0	1
A19	1188	3	M	3	0	1	1
A19	1189	4	M	3	0	1	1
A19	1190	4	M	3	1	0	1
A19	1191	4	M	3	0	0	0
A19	1192	4	M	3	1	0	0
A19	1193	4	M	3	1	1	1
A19	1194	4	M	3	1	2	0
A19	1195	4	M	3	0	0	1
A19	1196	4	M	3	1	0	0
A19	1197	4	M	3	0	0	1
A19	1198	4	M	3	0	1	0
A19	1199	4	M	3	1	0	0
A19	1200	4	M	3	1	1	1
A19	1201	4	M	3	0	0	0
A19	1202	4	M	3	0	1	0
A19	1203	4	M	3	0	2	0
A19	1204	4	M	3	0	3	1
A19	1205	4	M	3	1	0	1
A19	1206	4	M	3	1	1	1
A19	1207	4	M	3	0	0	1
A19	1208	4	M	3	1	0	0
A19	1209	4	M	3	0	0	1
A19	1210	4	M	3	1	0	0
A19	1211	4	M	3	1	1	1
A19	1212	4	M	3	1	2	1
A19	1213	4	M	3	0	0	1
A19	1214	4	M	3	1	0	1
A19	1215	4	M	3	0	0	1
A19	1216	4	M	3	0	1	1
A19	1217	4	M	3	0	2	1
A19	1218	4	M	3	1	0	1
A19	1219	4	M	3	1	1	0
A19	1220	4	M	3	1	2	0
A19	1221	4	M	3	0	0	1
A19	1222	4	M	3	0	1	1
A19	1223	4	M	3	0	2	1
A19	1224	4	M	3	1	0	0
A19	1225	4	M	3	0	0	1
A19	1226	4	M	3	1	0	1
A19	1227	4	M	3	0	0	1
A19	1228	4	M	3	1	0	1
A19	1229	4	M	3	1	1	1
A19	1230	4	M	3	1	2	1
A19	1231	4	M	3	1	3	1
A19	1232	4	M	3	0	0	1
A19	1233	4	M	3	1	0	0
A19	1234	4	M	3	1	1	0
A19	1235	4	M	3	1	2	0
A19	1236	4	M	3	1	3	1
A19	1237	4	M	3	1	4	1
A19	1238	4	M	3	0	0	1
A19	1239	4	M	3	1	0	0
A19	1240	4	M	3	1	1	0
A19	1241	4	M	3	0	0	1
A19	1242	4	M	3	0	1	1
A19	1243	4	M	3	1	0	1
A19	1244	4	M	3	1	1	0
A19	1245	4	M	3	1	2	1
A19	1246	4	M	3	0	0	1
A19	1247	4	M	3	1	0	1
A19	1248	4	M	3	1	1	1
A19	1249	4	M	3	1	2	0
A19	1250	5	M	3	0	1	0
A19	1251	5	M	3	0	2	0
A19	1252	5	M	3	0	3	0
A19	1253	5	M	3	0	4	0
A19	1254	5	M	3	0	5	0
A19	1255	5	M	3	1	0	0
A19	1256	5	M	3	1	1	0
A19	1257	5	M	3	1	2	0
A19	1258	5	M	3	1	3	0
A19	1259	5	M	3	1	4	0
A19	1260	5	M	3	0	0	0
A19	1261	5	M	3	0	1	0
A19	1262	5	M	3	0	2	0
A19	1263	5	M	3	0	3	0
A19	1264	5	M	3	1	0	0
A19	1265	5	M	3	0	0	0
A19	1266	5	M	3	0	1	0
A19	1267	5	M	3	1	0	0
A19	1268	5	M	3	1	1	0
A19	1269	5	M	3	0	0	0
A19	1270	5	M	3	1	0	0
A19	1271	5	M	3	1	1	0
A19	1272	5	M	3	0	0	0
A19	1273	5	M	3	0	1	1
A19	1274	5	M	3	0	2	1
A19	1275	5	M	3	1	0	0
A19	1276	5	M	3	0	0	1
A19	1277	5	M	3	1	0	0
A19	1278	5	M	3	1	1	0
A19	1279	5	M	3	1	2	0
A19	1280	5	M	3	1	3	0
A19	1281	5	M	3	1	4	0
A19	1282	5	M	3	0	0	1
A19	1283	5	M	3	0	1	1
A19	1284	5	M	3	0	2	0
A19	1285	5	M	3	0	3	1
A19	1286	5	M	3	0	4	1
A19	1287	5	M	3	0	5	1
A19	1288	5	M	3	0	6	1
A19	1289	5	M	3	0	7	1
A19	1290	5	M	3	1	0	0
A19	1291	5	M	3	0	0	1
A19	1292	5	M	3	0	1	1
A19	1293	5	M	3	1	0	0
A19	1294	5	M	3	1	1	0
A19	1295	5	M	3	0	0	1
A19	1296	5	M	3	1	0	0
A19	1297	5	M	3	1	1	0
A19	1298	5	M	3	0	0	1
A19	1299	5	M	3	0	1	1
A19	1300	5	M	3	1	0	0
A19	1301	5	M	3	1	1	0
A19	1302	5	M	3	1	2	0
A19	1303	5	M	3	0	0	1
A19	1304	5	M	3	1	0	0
A19	1305	5	M	3	0	0	1
A19	1306	5	M	3	0	1	1
A19	1307	5	M	3	0	2	1
A19	1308	5	M	3	0	3	1
A19	1309	5	M	3	1	0	0
A19	1310	5	M	3	0	0	1
A20	1311	1	M	3	0	1	1
A20	1312	1	M	3	1	0	1
A20	1313	1	M	3	0	0	1
A20	1314	1	M	3	0	1	1
A20	1315	1	M	3	1	0	0
A20	1316	1	M	3	0	0	1
A20	1317	1	M	3	1	0	0
A20	1318	1	M	3	1	1	0
A20	1319	1	M	3	1	2	0
A20	1320	1	M	3	1	3	0
A20	1321	1	M	3	0	0	1
A20	1322	1	M	3	0	1	1
A20	1323	1	M	3	0	2	1
A20	1324	1	M	3	1	0	0
A20	1325	1	M	3	0	0	1
A20	1326	1	M	3	0	1	0
A20	1327	1	M	3	1	0	0
A20	1328	1	M	3	0	0	1
A20	1329	1	M	3	1	0	1
A20	1330	1	M	3	0	0	0
A20	1331	1	M	3	0	1	0
A20	1332	1	M	3	0	2	1
A20	1333	1	M	3	1	0	1
A20	1334	1	M	3	1	1	1
A20	1335	1	M	3	0	0	1
A20	1336	1	M	3	0	1	1
A20	1337	1	M	3	0	2	1
A20	1338	1	M	3	0	3	1
A20	1339	1	M	3	1	0	1
A20	1340	1	M	3	1	1	1
A20	1341	1	M	3	1	2	1
A20	1342	1	M	3	1	3	1
A20	1343	1	M	3	0	0	1
A20	1344	1	M	3	1	0	1
A20	1345	1	M	3	1	1	1
A20	1346	1	M	3	1	2	1
A20	1347	1	M	3	0	0	1
A20	1348	1	M	3	0	1	1
A20	1349	1	M	3	1	0	1
A20	1350	1	M	3	1	1	1
A20	1351	1	M	3	0	0	1
A20	1352	1	M	3	0	1	0
A20	1353	1	M	3	0	2	0
A20	1354	1	M	3	1	0	1
A20	1355	1	M	3	1	1	1
A20	1356	1	M	3	1	2	1
A20	1357	1	M	3	1	3	1
A20	1358	1	M	3	1	4	1
A20	1359	1	M	3	1	5	1
A20	1360	1	M	3	0	0	0
A20	1361	1	M	3	1	0	1
A20	1362	1	M	3	1	1	1
A20	1363	1	M	3	1	2	1
A20	1364	1	M	3	0	0	0
A20	1365	1	M	3	1	0	1
A20	1366	1	M	3	1	1	1
A20	1367	1	M	3	1	2	1
A20	1368	1	M	3	1	3	1
A20	1369	1	M	3	1	4	1
A20	1370	1	M	3	0	0	1
A20	1371	1	M	3	0	1	0
A20	1372	2	M	3	0	1	0
A20	1373	2	M	3	1	0	1
A20	1374	2	M	3	1	1	1
A20	1375	2	M	3	0	0	0
A20	1376	2	M	3	1	0	1
A20	1377	2	M	3	1	1	1
A20	1378	2	M	3	1	2	1
A20	1379	2	M	3	1	3	1
A20	1380	2	M	3	1	4	1
A20	1381	2	M	3	1	5	1
A20	1382	2	M	3	1	6	1
A20	1383	2	M	3	0	0	0
A20	1384	2	M	3	1	0	1
A20	1385	2	M	3	0	0	0
A20	1386	2	M	3	1	0	1
A20	1387	2	M	3	1	1	1
A20	1388	2	M	3	1	2	1
A20	1389	2	M	3	1	3	1
A20	1390	2	M	3	1	4	1
A20	1391	2	M	3	0	0	0
A20	1392	2	M	3	1	0	0
A20	1393	2	M	3	1	1	0
A20	1394	2	M	3	0	0	0
A20	1395	2	M	3	1	0	0
A20	1396	2	M	3	0	0	0
A20	1397	2	M	3	0	1	0
A20	1398	2	M	3	0	2	0
A20	1399	2	M	3	0	3	0
A20	1400	2	M	3	0	4	1
A20	1401	2	M	3	1	0	0
A20	1402	2	M	3	0	0	1
A20	1403	2	M	3	1	0	0
A20	1404	2	M	3	0	0	1
A20	1405	2	M	3	0	1	1
A20	1406	2	M	3	1	0	1
A20	1407	2	M	3	1	1	1
A20	1408	2	M	3	1	2	1
A20	1409	2	M	3	0	0	1
A20	1410	2	M	3	0	1	1
A20	1411	2	M	3	0	2	1
A20	1412	2	M	3	1	0	1
A20	1413	2	M	3	1	1	1
A20	1414	2	M	3	0	0	1
A20	1415	2	M	3	0	1	1
A20	1416	2	M	3	1	0	1
A20	1417	2	M	3	0	0	1
A20	1418	2	M	3	0	1	1
A20	1419	2	M	3	0	2	1
A20	1420	2	M	3	1	0	1
A20	1421	2	M	3	1	1	1
A20	1422	2	M	3	1	2	1
A20	1423	2	M	3	0	0	1
A20	1424	2	M	3	1	0	1
A20	1425	2	M	3	0	0	1
A20	1426	2	M	3	0	1	1
A20	1427	2	M	3	1	0	1
A20	1428	2	M	3	0	0	1
A20	1429	2	M	3	1	0	0
A20	1430	2	M	3	0	0	1
A20	1431	2	M	3	0	1	1
A20	1432	2	M	3	1	0	0
A20	1433	3	M	3	0	1	0
A20	1434	3	M	3	1	0	1
A20	1435	3	M	3	1	1	1
A20	1436	3	M	3	0	0	0
A20	1437	3	M	3	0	1	0
A20	1438	3	M	3	0	2	0
A20	1439	3	M	3	0	3	0
A20	1440	3	M	3	0	4	0
A20	1441	3	M	3	0	5	0
A20	1442	3	M	3	0	6	0
A20	1443	3	M	3	1	0	0
A20	1444	3	M	3	0	0	0
A20	1445	3	M	3	0	1	0
A20	1446	3	M	3	0	2	0
A20	1447	3	M	3	1	0	0
A20	1448	3	M	3	0	0	0
A20	1449	3	M	3	0	1	1
A20	1450	3	M	3	0	2	1
A20	1451	3	M	3	0	3	1
A20	1452	3	M	3	1	0	0
A20	1453	3	M	3	1	1	0
A20	1454	3	M	3	0	0	1
A20	1455	3	M	3	0	1	1
A20	1456	3	M	3	0	2	1
A20	1457	3	M	3	0	3	1
A20	1458	3	M	3	1	0	0
A20	1459	3	M	3	1	1	0
A20	1460	3	M	3	0	0	1
A20	1461	3	M	3	0	1	1
A20	1462	3	M	3	1	0	0
A20	1463	3	M	3	0	0	1
A20	1464	3	M	3	1	0	0
A20	1465	3	M	3	1	1	0
A20	1466	3	M	3	0	0	1
A20	1467	3	M	3	1	0	0
A20	1468	3	M	3	1	1	0
A20	1469	3	M	3	1	2	0
A20	1470	3	M	3	0	0	1
A20	1471	3	M	3	0	1	1
A20	1472	3	M	3	0	2	1
A20	1473	3	M	3	0	3	1
A20	1474	3	M	3	0	4	0
A20	1475	3	M	3	1	0	0
A20	1476	3	M	3	0	0	1
A20	1477	3	M	3	0	1	1
A20	1478	3	M	3	0	2	1
A20	1479	3	M	3	0	3	1
A20	1480	3	M	3	1	0	0
A20	1481	3	M	3	1	1	0
A20	1482	3	M	3	1	2	0
A20	1483	3	M	3	1	3	0
A20	1484	3	M	3	0	0	1
A20	1485	3	M	3	0	1	1
A20	1486	3	M	3	1	0	0
A20	1487	3	M	3	1	1	0
A20	1488	3	M	3	0	0	1
A20	1489	3	M	3	1	0	0
A20	1490	3	M	3	1	1	0
A20	1491	3	M	3	0	0	1
A20	1492	3	M	3	1	0	0
A20	1493	3	M	3	0	0	1
A20	1494	4	M	3	0	1	1
A20	1495	4	M	3	0	2	1
A20	1496	4	M	3	1	0	0
A20	1497	4	M	3	1	1	1
A20	1498	4	M	3	0	0	1
A20	1499	4	M	3	0	1	1
A20	1500	4	M	3	0	2	1
A20	1501	4	M	3	1	0	1
A20	1502	4	M	3	1	1	1
A20	1503	4	M	3	0	0	1
A20	1504	4	M	3	1	0	1
A20	1505	4	M	3	1	1	1
A20	1506	4	M	3	1	2	1
A20	1507	4	M	3	0	0	1
A20	1508	4	M	3	1	0	1
A20	1509	4	M	3	0	0	1
A20	1510	4	M	3	1	0	1
A20	1511	4	M	3	1	1	1
A20	1512	4	M	3	1	2	1
A20	1513	4	M	3	1	3	1
A20	1514	4	M	3	1	4	1
A20	1515	4	M	3	0	0	1
A20	1516	4	M	3	0	1	1
A20	1517	4	M	3	0	2	1
A20	1518	4	M	3	1	0	1
A20	1519	4	M	3	1	1	1
A20	1520	4	M	3	0	0	0
A20	1521	4	M	3	0	1	0
A20	1522	4	M	3	1	0	1
A20	1523	4	M	3	0	0	0
A20	1524	4	M	3	1	0	1
A20	1525	4	M	3	1	1	1
A20	1526	4	M	3	0	0	0
A20	1527	4	M	3	1	0	1
A20	1528	4	M	3	0	0	1
A20	1529	4	M	3	1	0	1
A20	1530	4	M	3	1	1	1
A20	1531	4	M	3	1	2	1
A20	1532	4	M	3	0	0	1
A20	1533	4	M	3	1	0	1
A20	1534	4	M	3	0	0	1
A20	1535	4	M	3	1	0	1
A20	1536	4	M	3	1	1	1
A20	1537	4	M	3	0	0	1
A20	1538	4	M	3	0	1	1
A20	1539	4	M	3	1	0	1
A20	1540	4	M	3	1	1	1
A20	1541	4	M	3	1	2	1
A20	1542	4	M	3	0	0	1
A20	1543	4	M	3	0	1	1
A20	1544	4	M	3	0	2	1
A20	1545	4	M	3	1	0	1
A20	1546	4	M	3	0	0	0
A20	1547	4	M	3	1	0	1
A20	1548	4	M	3	1	1	1
A20	1549	4	M	3	1	2	1
A20	1550	4	M	3	0	0	1
A20	1551	4	M	3	0	1	1
A20	1552	4	M	3	1	0	1
A20	1553	4	M	3	0	0	1
A20	1554	4	M	3	1	0	1
A22	1555	0	M	3	0	1	0
A22	1556	0	M	3	1	0	1
A22	1557	0	M	3	0	0	0
A22	1558	0	M	3	1	0	0
A22	1559	0	M	3	1	1	0
A22	1560	0	M	3	0	0	0
A22	1561	0	M	3	1	0	0
A22	1562	0	M	3	1	1	0
A22	1563	0	M	3	0	0	0
A22	1564	0	M	3	0	1	0
A22	1565	0	M	3	1	0	0
A22	1566	0	M	3	0	0	0
A22	1567	0	M	3	0	1	0
A22	1568	0	M	3	0	2	0
A22	1569	0	M	3	0	3	1
A22	1570	0	M	3	0	4	1
A22	1571	0	M	3	0	5	1
A22	1572	0	M	3	0	6	1
A22	1573	0	M	3	1	0	0
A22	1574	0	M	3	1	1	0
A22	1575	0	M	3	1	2	0
A22	1576	0	M	3	0	0	1
A22	1577	0	M	3	0	1	1
A22	1578	0	M	3	0	2	1
A22	1579	0	M	3	0	3	1
A22	1580	0	M	3	0	4	1
A22	1581	0	M	3	1	0	0
A22	1582	0	M	3	1	1	0
A22	1583	0	M	3	0	0	1
A22	1584	0	M	3	0	1	1
A22	1585	0	M	3	0	2	1
A22	1586	0	M	3	1	0	0
A22	1587	0	M	3	1	1	0
A22	1588	0	M	3	1	2	0
A22	1589	0	M	3	0	0	1
A22	1590	0	M	3	1	0	0
A22	1591	0	M	3	0	0	1
A22	1592	0	M	3	1	0	0
A22	1593	0	M	3	0	0	1
A22	1594	0	M	3	0	1	1
A22	1595	0	M	3	0	2	1
A22	1596	0	M	3	0	3	1
A22	1597	0	M	3	1	0	0
A22	1598	0	M	3	0	0	1
A22	1599	0	M	3	0	1	1
A22	1600	0	M	3	0	2	1
A22	1601	0	M	3	0	3	1
A22	1602	0	M	3	0	4	1
A22	1603	0	M	3	0	5	1
A22	1604	0	M	3	0	6	1
A22	1605	0	M	3	0	7	1
A22	1606	0	M	3	0	8	1
A22	1607	0	M	3	1	0	0
A22	1608	0	M	3	0	0	1
A22	1609	0	M	3	1	0	0
A22	1610	0	M	3	1	1	0
A22	1611	0	M	3	0	0	1
A22	1612	0	M	3	0	1	1
A22	1613	0	M	3	0	2	1
A22	1614	0	M	3	1	0	0
A22	1615	0	M	3	1	1	0
A22	1616	1	M	3	0	1	1
A22	1617	1	M	3	1	0	1
A22	1618	1	M	3	0	0	1
A22	1619	1	M	3	1	0	0
A22	1620	1	M	3	1	1	0
A22	1621	1	M	3	1	2	0
A22	1622	1	M	3	1	3	0
A22	1623	1	M	3	0	0	1
A22	1624	1	M	3	1	0	0
A22	1625	1	M	3	1	1	0
A22	1626	1	M	3	0	0	1
A22	1627	1	M	3	0	1	1
A22	1628	1	M	3	0	2	1
A22	1629	1	M	3	1	0	0
A22	1630	1	M	3	1	1	0
A22	1631	1	M	3	1	2	0
A22	1632	1	M	3	0	0	1
A22	1633	1	M	3	1	0	0
A22	1634	1	M	3	1	1	0
A22	1635	1	M	3	1	2	0
A22	1636	1	M	3	1	3	0
A22	1637	1	M	3	1	4	0
A22	1638	1	M	3	1	5	0
A22	1639	1	M	3	1	6	1
A22	1640	1	M	3	1	7	0
A22	1641	1	M	3	1	8	0
A22	1642	1	M	3	1	9	0
A22	1643	1	M	3	1	10	0
A22	1644	1	M	3	1	11	0
A22	1645	1	M	3	0	0	1
A22	1646	1	M	3	1	0	0
A22	1647	1	M	3	0	0	1
A22	1648	1	M	3	0	1	1
A22	1649	1	M	3	0	2	0
A22	1650	1	M	3	0	3	0
A22	1651	1	M	3	1	0	0
A22	1652	1	M	3	1	1	0
A22	1653	1	M	3	1	2	0
A22	1654	1	M	3	0	0	0
A22	1655	1	M	3	0	1	0
A22	1656	1	M	3	0	2	0
A22	1657	1	M	3	1	0	0
A22	1658	1	M	3	1	1	0
A22	1659	1	M	3	1	2	0
A22	1660	1	M	3	1	3	0
A22	1661	1	M	3	1	4	0
A22	1662	1	M	3	0	0	1
A22	1663	1	M	3	0	1	1
A22	1664	1	M	3	1	0	1
A22	1665	1	M	3	1	1	1
A22	1666	1	M	3	0	0	1
A22	1667	1	M	3	0	1	1
A22	1668	1	M	3	1	0	1
A22	1669	1	M	3	0	0	1
A22	1670	1	M	3	0	1	1
A22	1671	1	M	3	0	2	1
A22	1672	1	M	3	0	3	1
A22	1673	1	M	3	1	0	1
A22	1674	1	M	3	1	1	1
A22	1675	1	M	3	1	2	1
A22	1676	1	M	3	0	0	1
A22	1677	2	M	3	0	1	1
A22	1678	2	M	3	1	0	1
A22	1679	2	M	3	1	1	1
A22	1680	2	M	3	1	2	1
A22	1681	2	M	3	0	0	1
A22	1682	2	M	3	1	0	1
A22	1683	2	M	3	0	0	1
A22	1684	2	M	3	0	1	1
A22	1685	2	M	3	0	2	1
A22	1686	2	M	3	0	3	1
A22	1687	2	M	3	1	0	1
A22	1688	2	M	3	0	0	1
A22	1689	2	M	3	0	1	1
A22	1690	2	M	3	1	0	1
A22	1691	2	M	3	1	1	1
A22	1692	2	M	3	0	0	1
A22	1693	2	M	3	1	0	1
A22	1694	2	M	3	0	0	1
A22	1695	2	M	3	1	0	1
A22	1696	2	M	3	0	0	1
A22	1697	2	M	3	1	0	1
A22	1698	2	M	3	1	1	1
A22	1699	2	M	3	1	2	1
A22	1700	2	M	3	1	3	1
A22	1701	2	M	3	1	4	1
A22	1702	2	M	3	0	0	1
A22	1703	2	M	3	0	1	1
A22	1704	2	M	3	1	0	1
A22	1705	2	M	3	1	1	1
A22	1706	2	M	3	0	0	0
A22	1707	2	M	3	0	1	0
A22	1708	2	M	3	0	2	0
A22	1709	2	M	3	1	0	1
A22	1710	2	M	3	0	0	0
A22	1711	2	M	3	0	1	0
A22	1712	2	M	3	1	0	1
A22	1713	2	M	3	0	0	1
A22	1714	2	M	3	0	1	1
A22	1715	2	M	3	0	2	1
A22	1716	2	M	3	0	3	1
A22	1717	2	M	3	1	0	1
A22	1718	2	M	3	1	1	1
A22	1719	2	M	3	0	0	1
A22	1720	2	M	3	0	1	1
A22	1721	2	M	3	0	2	1
A22	1722	2	M	3	0	3	1
A22	1723	2	M	3	0	4	1
A22	1724	2	M	3	1	0	1
A22	1725	2	M	3	0	0	1
A22	1726	2	M	3	1	0	1
A22	1727	2	M	3	1	1	1
A22	1728	2	M	3	0	0	1
A22	1729	2	M	3	0	1	1
A22	1730	2	M	3	0	2	1
A22	1731	2	M	3	0	3	1
A22	1732	2	M	3	1	0	1
A22	1733	2	M	3	0	0	1
A22	1734	2	M	3	1	0	1
A22	1735	2	M	3	0	0	1
A22	1736	2	M	3	1	0	1
A22	1737	2	M	3	1	1	1
A22	1738	3	M	3	0	1	1
A22	1739	3	M	3	1	0	0
A22	1740	3	M	3	0	0	1
A22	1741	3	M	3	1	0	1
A22	1742	3	M	3	1	1	1
A22	1743	3	M	3	1	2	1
A22	1744	3	M	3	0	0	1
A22	1745	3	M	3	0	1	1
A22	1746	3	M	3	0	2	1
A22	1747	3	M	3	0	3	1
A22	1748	3	M	3	1	0	1
A22	1749	3	M	3	1	1	1
A22	1750	3	M	3	1	2	1
A22	1751	3	M	3	1	3	1
A22	1752	3	M	3	0	0	1
A22	1753	3	M	3	0	1	1
A22	1754	3	M	3	1	0	1
A22	1755	3	M	3	0	0	1
A22	1756	3	M	3	0	1	1
A22	1757	3	M	3	1	0	1
A22	1758	3	M	3	0	0	1
A22	1759	3	M	3	1	0	1
A22	1760	3	M	3	0	0	1
A22	1761	3	M	3	1	0	1
A22	1762	3	M	3	1	1	1
A22	1763	3	M	3	1	2	1
A22	1764	3	M	3	1	3	1
A22	1765	3	M	3	0	0	1
A22	1766	3	M	3	1	0	1
A22	1767	3	M	3	1	1	1
A22	1768	3	M	3	1	2	1
A22	1769	3	M	3	1	3	1
A22	1770	3	M	3	1	4	1
A22	1771	3	M	3	0	0	1
A22	1772	3	M	3	1	0	1
A22	1773	3	M	3	1	1	1
A22	1774	3	M	3	1	2	1
A22	1775	3	M	3	0	0	0
A22	1776	3	M	3	1	0	1
A22	1777	3	M	3	0	0	0
A22	1778	3	M	3	0	1	0
A22	1779	3	M	3	0	2	0
A22	1780	3	M	3	1	0	1
A22	1781	3	M	3	1	1	1
A22	1782	3	M	3	1	2	1
A22	1783	3	M	3	0	0	0
A22	1784	3	M	3	0	1	0
A22	1785	3	M	3	1	0	1
A22	1786	3	M	3	1	1	1
A22	1787	3	M	3	0	0	0
A22	1788	3	M	3	1	0	1
A22	1789	3	M	3	0	0	0
A22	1790	3	M	3	0	1	0
A22	1791	3	M	3	1	0	1
A22	1792	3	M	3	0	0	0
A22	1793	3	M	3	1	0	1
A22	1794	3	M	3	1	1	1
A22	1795	3	M	3	0	0	0
A22	1796	3	M	3	1	0	1
A22	1797	3	M	3	0	0	0
A22	1798	3	M	3	1	0	1
A22	1799	4	M	3	0	1	0
A22	1800	4	M	3	0	2	0
A22	1801	4	M	3	1	0	1
A22	1802	4	M	3	1	1	0
A22	1803	4	M	3	0	0	0
A22	1804	4	M	3	0	1	0
A22	1805	4	M	3	1	0	0
A22	1806	4	M	3	0	0	0
A22	1807	4	M	3	0	1	0
A22	1808	4	M	3	0	2	1
A22	1809	4	M	3	1	0	0
A22	1810	4	M	3	1	1	0
A22	1811	4	M	3	1	2	0
A22	1812	4	M	3	1	3	1
A22	1813	4	M	3	0	0	0
A22	1814	4	M	3	1	0	0
A22	1815	4	M	3	1	1	0
A22	1816	4	M	3	1	2	0
A22	1817	4	M	3	1	3	0
A22	1818	4	M	3	0	0	1
A22	1819	4	M	3	0	1	0
A22	1820	4	M	3	0	2	0
A22	1821	4	M	3	0	3	0
A22	1822	4	M	3	1	0	0
A22	1823	4	M	3	0	0	0
A22	1824	4	M	3	0	1	0
A22	1825	4	M	3	0	2	1
A22	1826	4	M	3	1	0	0
A22	1827	4	M	3	0	0	1
A22	1828	4	M	3	0	1	1
A22	1829	4	M	3	0	2	1
A22	1830	4	M	3	0	3	0
A22	1831	4	M	3	0	4	1
A22	1832	4	M	3	1	0	0
A22	1833	4	M	3	1	1	0
A22	1834	4	M	3	0	0	1
A22	1835	4	M	3	0	1	1
A22	1836	4	M	3	1	0	0
A22	1837	4	M	3	1	1	0
A22	1838	4	M	3	0	0	1
A22	1839	4	M	3	0	1	1
A22	1840	4	M	3	0	2	1
A22	1841	4	M	3	1	0	0
A22	1842	4	M	3	1	1	0
A22	1843	4	M	3	1	2	0
A22	1844	4	M	3	1	3	0
A22	1845	4	M	3	0	0	1
A22	1846	4	M	3	1	0	0
A22	1847	4	M	3	1	1	0
A22	1848	4	M	3	1	2	0
A22	1849	4	M	3	1	3	0
A22	1850	4	M	3	0	0	1
A22	1851	4	M	3	1	0	0
A22	1852	4	M	3	1	1	0
A22	1853	4	M	3	0	0	1
A22	1854	4	M	3	0	1	1
A22	1855	4	M	3	1	0	0
A22	1856	4	M	3	1	1	0
A22	1857	4	M	3	0	0	1
A22	1858	4	M	3	0	1	1
A22	1859	4	M	3	1	0	0
A22	1860	5	M	3	0	1	0
A22	1861	5	M	3	1	0	1
A22	1862	5	M	3	1	1	0
A22	1863	5	M	3	1	2	0
A22	1864	5	M	3	0	0	0
A22	1865	5	M	3	1	0	0
A22	1866	5	M	3	1	1	0
A22	1867	5	M	3	1	2	0
A22	1868	5	M	3	0	0	0
A22	1869	5	M	3	1	0	0
A22	1870	5	M	3	0	0	0
A22	1871	5	M	3	1	0	0
A22	1872	5	M	3	1	1	0
A22	1873	5	M	3	0	0	0
A22	1874	5	M	3	0	1	0
A22	1875	5	M	3	0	2	0
A22	1876	5	M	3	0	3	0
A22	1877	5	M	3	0	4	0
A22	1878	5	M	3	1	0	0
A22	1879	5	M	3	0	0	1
A22	1880	5	M	3	0	1	1
A22	1881	5	M	3	1	0	0
A22	1882	5	M	3	0	0	1
A22	1883	5	M	3	0	1	1
A22	1884	5	M	3	0	2	1
A22	1885	5	M	3	1	0	0
A22	1886	5	M	3	0	0	1
A22	1887	5	M	3	1	0	0
A22	1888	5	M	3	0	0	1
A22	1889	5	M	3	1	0	0
A22	1890	5	M	3	1	1	0
A22	1891	5	M	3	1	2	0
A22	1892	5	M	3	1	0	0
A22	1893	5	M	3	1	1	0
A22	1894	5	M	3	1	2	0
A22	1895	5	M	3	1	3	0
A22	1896	5	M	3	1	4	0
A22	1897	5	M	3	0	0	1
A22	1898	5	M	3	0	1	1
A22	1899	5	M	3	0	2	1
A22	1900	5	M	3	1	0	0
A22	1901	5	M	3	1	1	0
A22	1902	5	M	3	1	2	0
A22	1903	5	M	3	1	3	0
A22	1904	5	M	3	1	4	0
A22	1905	5	M	3	1	5	0
A22	1906	5	M	3	0	0	1
A22	1907	5	M	3	0	1	1
A22	1908	5	M	3	1	0	0
A22	1909	5	M	3	0	0	1
A22	1910	5	M	3	0	1	1
A22	1911	5	M	3	1	0	0
A22	1912	5	M	3	1	1	0
A22	1913	5	M	3	0	0	1
A22	1914	5	M	3	1	0	0
A22	1915	5	M	3	0	0	1
A22	1916	5	M	3	0	1	1
A22	1917	5	M	3	0	2	1
A22	1918	5	M	3	0	3	1
A22	1919	5	M	3	0	4	1
A23	1920	2	M	3	0	1	0
A23	1921	2	M	3	0	2	0
A23	1922	2	M	3	0	3	0
A23	1923	2	M	3	1	0	1
A23	1924	2	M	3	1	1	0
A23	1925	2	M	3	1	2	0
A23	1926	2	M	3	0	0	0
A23	1927	2	M	3	0	1	0
A23	1928	2	M	3	1	0	0
A23	1929	2	M	3	0	0	0
A23	1930	2	M	3	1	0	0
A23	1931	2	M	3	0	0	0
A23	1932	2	M	3	1	0	0
A23	1933	2	M	3	0	0	0
A23	1934	2	M	3	0	1	0
A23	1935	2	M	3	0	2	1
A23	1936	2	M	3	0	3	1
A23	1937	2	M	3	1	0	0
A23	1938	2	M	3	0	0	1
A23	1939	2	M	3	1	0	0
A23	1940	2	M	3	1	1	0
A23	1941	2	M	3	0	0	1
A23	1942	2	M	3	0	1	1
A23	1943	2	M	3	1	0	0
A23	1944	2	M	3	0	0	1
A23	1945	2	M	3	0	1	1
A23	1946	2	M	3	1	0	0
A23	1947	2	M	3	0	0	1
A23	1948	2	M	3	0	1	1
A23	1949	2	M	3	1	0	0
A23	1950	2	M	3	0	0	1
A23	1951	2	M	3	1	0	0
A23	1952	2	M	3	0	0	1
A23	1953	2	M	3	0	1	1
A23	1954	2	M	3	1	0	0
A23	1955	2	M	3	0	0	1
A23	1956	2	M	3	1	1	0
A23	1957	2	M	3	1	2	0
A23	1958	2	M	3	1	3	0
A23	1959	2	M	3	0	0	1
A23	1960	2	M	3	0	1	1
A23	1961	2	M	3	1	0	0
A23	1962	2	M	3	0	0	1
A23	1963	2	M	3	1	0	0
A23	1964	2	M	3	0	0	1
A23	1965	2	M	3	1	0	0
A23	1966	2	M	3	0	0	1
A23	1967	2	M	3	1	0	0
A23	1968	2	M	3	1	1	0
A23	1969	2	M	3	0	0	1
A23	1970	2	M	3	1	0	0
A23	1971	2	M	3	1	1	0
A23	1972	2	M	3	0	0	1
A23	1973	2	M	3	1	0	0
A23	1974	2	M	3	1	1	0
A23	1975	2	M	3	0	0	1
A23	1976	2	M	3	1	0	0
A23	1977	2	M	3	0	0	1
A23	1978	2	M	3	0	1	1
A23	1979	2	M	3	0	2	1
A23	1980	4	M	3	0	1	1
A23	1981	4	M	3	0	2	1
A23	1982	4	M	3	1	0	1
A23	1983	4	M	3	0	0	1
A23	1984	4	M	3	0	1	1
A23	1985	4	M	3	1	0	1
A23	1986	4	M	3	1	1	1
A23	1987	4	M	3	0	0	1
A23	1988	4	M	3	0	1	1
A23	1989	4	M	3	1	0	1
A23	1990	4	M	3	0	0	1
A23	1991	4	M	3	0	1	0
A23	1992	4	M	3	0	2	1
A23	1993	4	M	3	1	0	1
A23	1994	4	M	3	1	1	1
A23	1995	4	M	3	1	2	1
A23	1996	4	M	3	1	3	1
A23	1997	4	M	3	1	4	1
[truncated: 6,081 more rows]

## Sheet: 3e
Subplot	DotEdge	Independent Variable	Dependent Variable		There is stochasticity in k-means clustering, even using the same optimal k for each session, that means that exact results of given runs of the code will differ though group means, statistical effects, and p-values hold within an order of magnitude.
AgeGroup	TaskPhase	FractionTrialsAligned	FractionRewardsRequested
1	Block	0.932773	1
1	Block	1	0.991597
1	Block	0.890756	1
1	Block	0.275862	0.97479
1	Block	0.991453	0.983193
1	Block	0.890756	0.865546
1	Block	0.991597	0.831933
1	Block	0.92437	0.907563
1	Block	0.94958	0.89916
1	Block	0.991597	0.991597
1	Block	1	0.470588
1	Block	0.990654	0.805085
1	Block	1	1
1	Block	0.983051	0.991597
1	Block	1	1
1	Block	1	1
1	Block	0.92437	0.890756
1	Block	0.87395	0.87395
1	Block	0.983193	0.915966
1	Block	1	0.991597
1	Block	0.983051	0.966387
1	Block	0.991525	0.966387
1	Block	1	0.932773
1	Block	0.97479	0.94958
1	Block	1	1
1	Block	0.97479	0.991597
1	Block	1	1
1	Block	0.588235	0.764706
1	Block	0.991597	0.92437
1	Block	0.773109	0.831933
1	Block	0.823529	0.991597
1	Block	0.991597	0.97479
1	Block	0.97479	0.915966
1	Block	1	0.831933
1	Block	0.815126	0.773109
1	Block	0.966387	0.991597
1	Block	0.831933	0.403361
1	Block	0.781513	0.915966
1	Block	0.789916	0.915966
1	Block	1	0.991597
1	Block	0.957983	1
1	Block	0.991597	1
1	Block	0.831933	0.697479
1	Block	0.991597	0.92437
1	Block	0.983193	0.991597
1	Block	1	1
1	Block	0.97479	0.991597
1	Alt	0.901639	0.8625
1	Alt	0.327869	0.9
1	Alt	0.770492	0.9875
1	Alt	0.557377	0.975
1	Alt	0.916667	0.9375
1	Alt	0.262295	0.2375
1	Alt	0.442623	0.625
1	Alt	0.416667	0.65
1	Alt	0.409836	0.65
1	Alt	0.327869	0.9125
1	Alt	0.362069	0.075
1	Alt	0.24	0.5
1	Alt	0.95082	0.7
1	Alt	0.885246	0.8
1	Alt	0.1	0.6375
1	Alt	0.830508	0.6625
1	Alt	0.262295	0.2625
1	Alt	0.25	0.3
1	Alt	0.459016	0.725
1	Alt	0.590164	0.75
1	Alt	0.40678	0.8125
1	Alt	0.87931	0.8
1	Alt	0.327869	0.4875
1	Alt	0.278689	0.6875
1	Alt	0.836066	0.8125
1	Alt	0.311475	0.875
1	Alt	0.819672	0.975
1	Alt	0.442623	0.1875
1	Alt	0.344262	0.8125
1	Alt	0.245902	0.675
1	Alt	0.754098	0.8875
1	Alt	0.377049	0.9375
1	Alt	0.360656	0.3375
1	Alt	0.639344	0.575
1	Alt	0.278689	0.7625
1	Alt	0.262295	0.95
1	Alt	0.295082	0.375
1	Alt	0.491803	0.7
1	Alt	0.42623	0.875
1	Alt	0.377049	0.975
1	Alt	0.868852	1
1	Alt	0.852459	1
1	Alt	0.583333	0.15
1	Alt	0.295082	0.1875
1	Alt	0.311475	0.0625
1	Alt	0.42623	0.475
1	Alt	0.311475	0.5625
2	Block	0.991597	0.857143
2	Block	0.983193	0.97479
2	Block	0.344538	0.97479
2	Block	0.983193	1
2	Block	0.991597	0.97479
2	Block	0.97479	1
2	Block	0.957983	0.563025
2	Block	0.97479	0.941176
2	Block	0.991597	1
2	Block	0.983193	0.983193
2	Block	1	1
2	Block	0.991597	0.966387
2	Block	0.865546	0.966387
2	Block	1	0.991597
2	Block	0.983193	0.991597
2	Block	0.991597	1
2	Block	1	1
2	Block	0.957983	0.94958
2	Block	0.857143	0.957983
2	Block	1	1
2	Block	0.991597	1
2	Block	1	1
2	Block	0.773109	0.97479
2	Block	0.94958	0.983193
2	Block	0.890756	0.638655
2	Block	0.596639	0.781513
2	Block	0.941176	0.857143
2	Block	0.689076	0.991597
2	Block	0.983193	0.983193
2	Block	1	0.983193
2	Block	0.97479	0.97479
2	Block	0.991597	0.941176
2	Block	0.97479	0.966387
2	Block	0.983193	0.697479
2	Block	1	0.97479
2	Block	0.991597	0.97479
2	Block	0.546218	0.94958
2	Block	0.806723	0.865546
2	Block	1	0.941176
2	Block	0.957983	0.983193
2	Block	0.991597	0.991597
2	Block	0.92437	0.756303
2	Block	0.857143	0.663866
2	Block	0.983193	0.815126
2	Block	0.97479	0.97479
2	Block	0.840336	0.941176
2	Alt	0.3	0.1
2	Alt	0.45	0.525
2	Alt	0.377049	0.7625
2	Alt	0.533333	0.7375
2	Alt	0.836066	1
2	Alt	0.355932	1
2	Alt	0.393443	0.025
2	Alt	0.868852	0.8625
2	Alt	0.918033	0.9125
2	Alt	0.934426	0.9375
2	Alt	0.934426	1
2	Alt	0.278689	0.475
2	Alt	0.25	0.7375
2	Alt	0.819672	0.975
2	Alt	0.366667	0.6875
2	Alt	0.885246	0.9625
2	Alt	0.377049	0.9625
2	Alt	0.721311	0.7
2	Alt	0.213115	1
2	Alt	0.868852	1
2	Alt	0.770492	1
2	Alt	0.833333	0.9875
2	Alt	0.360656	0.4625
2	Alt	0.393443	0.8375
2	Alt	0.416667	0.0875
2	Alt	0.4	0.1
2	Alt	0.213115	0.7125
2	Alt	0.360656	0.75
2	Alt	0.666667	1
2	Alt	0.885246	0.7
2	Alt	0.637931	0.1
2	Alt	0.672131	0.4625
2	Alt	0.901639	0.925
2	Alt	0.333333	0.125
2	Alt	0.901639	0.8125
2	Alt	0.901639	0.6125
2	Alt	0.327869	0.4875
2	Alt	0.377049	0.4625
2	Alt	0.409836	0.9
2	Alt	0.442623	0.9125
2	Alt	0.901639	0.95
2	Alt	0.278689	0.15
2	Alt	0.377049	0.3125
2	Alt	0.311475	0.825
2	Alt	0.295082	0.975
2	Alt	0.377049	1
3	Block	1	0.747899
3	Block	0.983051	0.983193
3	Block	1	0.915966
3	Block	0.97479	1
3	Block	0.983193	0.957983
3	Block	0.990566	0.470588
3	Block	0.97479	0.932773
3	Block	0.941176	0.857143
3	Block	0.983193	0.932773
3	Block	0.857143	0.092437
3	Block	0.886957	0.731092
3	Block	0.747899	0.394958
3	Block	1	0.621849
3	Block	1	0.97479
3	Block	0.983051	0.848739
3	Block	0.89916	0.806723
3	Block	0.957983	0.823529
3	Block	0.991597	0.890756
3	Block	0.97479	0.857143
3	Block	0.991597	0.823529
3	Block	0.857143	0.747899
3	Block	0.747899	0.529412
3	Block	1	0.94958
3	Block	0.89916	0.94958
3	Block	1	0.890756
3	Block	0.966387	0.966387
3	Block	0.991597	0.647059
3	Block	0.94958	0.815126
3	Block	1	0.97479
3	Block	0.252101	0.915966
3	Block	0.92437	0.663866
3	Block	0.731092	0.831933
3	Block	0.94958	0.87395
3	Block	0.97479	0.94958
3	Block	0.991597	1
3	Block	0.957983	0.848739
3	Block	0.966387	0.92437
3	Block	0.991597	0.983193
3	Block	0.957983	0.966387
3	Block	1	0.983193
3	Block	0.857143	0.991597
3	Alt	0.483333	0.375
3	Alt	0.42623	0.5375
3	Alt	0.35	0.325
3	Alt	0.421053	0.3
3	Alt	0.25	0.3875
3	Alt	0.45614	0.0125
3	Alt	0.87931	0.175
3	Alt	0.868852	0.05
3	Alt	0.583333	0.0375
3	Alt	0.54902	0.0235294
3	Alt	0.372881	0.1125
3	Alt	0.311475	0.0126582
3	Alt	0.508197	0.0375
3	Alt	0.47541	0.25
3	Alt	0.163934	0.0375
3	Alt	0.258621	0.5625
3	Alt	0.229508	0.6
3	Alt	0.295082	0.575
3	Alt	0.766667	0.6125
3	Alt	0.278689	0.15
3	Alt	0.655738	0.0375
3	Alt	0.344262	0.4375
3	Alt	0.754098	0.3625
3	Alt	0.721311	0.575
3	Alt	0.42623	0.325
3	Alt	0.901639	0.3625
3	Alt	0.52459	0.45
3	Alt	0.442623	0.375
3	Alt	0.918033	0.3375
3	Alt	0.786885	0.7875
3	Alt	0.327869	0.2
3	Alt	0.35	0.2
3	Alt	0.416667	0.5375
3	Alt	0.737705	0.1625
3	Alt	0.885246	0.9625
3	Alt	0.836066	0.7875
3	Alt	0.295082	0.775
3	Alt	0.836066	0.6125
3	Alt	0.655738	0.925
3	Alt	0.442623	0.9125
3	Alt	0.360656	0.8875

## Sheet: 3f
Block Trials		Logistic Regression Independent Variables							Logistic Regression Dependent Variable		There is stochasticity in k-means clustering, even using the same optimal k for each session, that means that exact results of given runs of the code will differ though group means, statistical effects, and p-values hold within an order of magnitude.
Animal_ID	Trial_ID	Session	Sex	Age_Group	Aligned	Context	Tswitch	Remap	Request
A15	0	1	F	3	1	1	1	0	1
A15	1	1	F	3	1	1	2	0	1
A15	2	1	F	3	1	1	3	0	1
A15	3	1	F	3	1	1	4	0	1
A15	4	1	F	3	1	1	5	0	1
A15	5	1	F	3	1	1	6	0	1
A15	6	1	F	3	1	1	7	0	1
A15	7	1	F	3	1	1	8	0	1
A15	8	1	F	3	1	1	9	0	1
A15	9	1	F	3	1	1	10	0	1
A15	10	1	F	3	1	1	11	0	1
A15	11	1	F	3	1	1	12	0	1
A15	12	1	F	3	1	1	13	0	1
A15	13	1	F	3	1	1	14	0	1
A15	14	1	F	3	1	1	15	0	1
A15	15	1	F	3	1	1	16	0	1
A15	16	1	F	3	1	1	17	0	1
A15	17	1	F	3	1	1	18	0	1
A15	18	1	F	3	1	1	19	0	1
A15	19	1	F	3	1	1	20	0	1
A15	20	1	F	3	1	1	21	0	1
A15	21	1	F	3	1	1	22	0	1
A15	22	1	F	3	1	1	23	0	1
A15	23	1	F	3	1	1	24	0	1
A15	24	1	F	3	1	1	25	0	1
A15	25	1	F	3	1	1	26	0	1
A15	26	1	F	3	1	1	27	0	1
A15	27	1	F	3	1	1	28	0	1
A15	28	1	F	3	1	1	29	0	1
A15	29	1	F	3	1	1	30	0	1
A15	30	1	F	3	1	1	31	0	1
A15	31	1	F	3	1	1	32	0	1
A15	32	1	F	3	1	1	33	0	1
A15	33	1	F	3	1	1	34	0	1
A15	34	1	F	3	1	1	35	0	1
A15	35	1	F	3	1	1	36	0	1
A15	36	1	F	3	1	1	37	0	1
A15	37	1	F	3	1	1	38	0	1
A15	38	1	F	3	1	1	39	0	1
A15	39	1	F	3	1	1	40	0	1
A15	40	1	F	3	1	1	41	0	1
A15	41	1	F	3	1	1	42	0	1
A15	42	1	F	3	1	1	43	0	1
A15	43	1	F	3	1	1	44	0	1
A15	44	1	F	3	1	1	45	0	1
A15	45	1	F	3	1	1	46	0	1
A15	46	1	F	3	1	1	47	0	1
A15	47	1	F	3	1	1	48	0	1
A15	48	1	F	3	1	1	49	0	1
A15	49	1	F	3	1	1	50	0	1
A15	50	1	F	3	1	1	51	0	1
A15	51	1	F	3	1	1	52	0	1
A15	52	1	F	3	1	1	53	0	1
A15	53	1	F	3	1	1	54	0	1
A15	54	1	F	3	1	1	55	0	1
A15	55	1	F	3	1	1	56	0	1
A15	56	1	F	3	1	1	57	0	1
A15	57	1	F	3	1	1	58	0	1
A15	58	1	F	3	1	1	59	0	1
A15	59	1	F	3	1	1	60	1	1
A15	60	1	F	3	1	0	0	0	1
A15	61	1	F	3	1	0	1	0	0
A15	62	1	F	3	1	0	2	0	1
A15	63	1	F	3	1	0	3	0	1
A15	64	1	F	3	1	0	4	0	1
A15	65	1	F	3	1	0	5	0	1
A15	66	1	F	3	1	0	6	0	1
A15	67	1	F	3	1	0	7	0	1
A15	68	1	F	3	1	0	8	0	1
A15	69	1	F	3	1	0	9	0	1
A15	70	1	F	3	1	0	10	0	0
A15	71	1	F	3	1	0	11	0	0
A15	72	1	F	3	1	0	12	0	0
A15	73	1	F	3	1	0	13	0	0
A15	74	1	F	3	1	0	14	0	0
A15	75	1	F	3	1	0	15	0	0
A15	76	1	F	3	1	0	16	0	0
A15	77	1	F	3	1	0	17	0	0
A15	78	1	F	3	1	0	18	0	0
A15	79	1	F	3	1	0	19	0	0
A15	80	1	F	3	1	0	20	0	0
A15	81	1	F	3	1	0	21	0	0
A15	82	1	F	3	1	0	22	0	0
A15	83	1	F	3	1	0	23	0	0
A15	84	1	F	3	1	0	24	0	1
A15	85	1	F	3	1	0	25	0	0
A15	86	1	F	3	1	0	26	0	0
A15	87	1	F	3	1	0	27	0	0
A15	88	1	F	3	1	0	28	0	0
A15	89	1	F	3	1	0	29	0	0
A15	90	1	F	3	1	0	30	0	0
A15	91	1	F	3	1	0	31	0	0
A15	92	1	F	3	1	0	32	0	0
A15	93	1	F	3	1	0	33	0	0
A15	94	1	F	3	1	0	34	0	0
A15	95	1	F	3	1	0	35	0	0
A15	96	1	F	3	1	0	36	0	0
A15	97	1	F	3	1	0	37	0	0
A15	98	1	F	3	1	0	38	0	0
A15	99	1	F	3	1	0	39	0	1
A15	100	1	F	3	1	0	40	0	1
A15	101	1	F	3	1	0	41	0	1
A15	102	1	F	3	1	0	42	0	1
A15	103	1	F	3	1	0	43	0	1
A15	104	1	F	3	1	0	44	0	1
A15	105	1	F	3	1	0	45	0	1
A15	106	1	F	3	1	0	46	0	1
A15	107	1	F	3	1	0	47	0	1
A15	108	1	F	3	1	0	48	0	1
A15	109	1	F	3	1	0	49	0	1
A15	110	1	F	3	1	0	50	0	1
A15	111	1	F	3	1	0	51	0	1
A15	112	1	F	3	1	0	52	0	1
A15	113	1	F	3	1	0	53	0	1
A15	114	1	F	3	1	0	54	0	1
A15	115	1	F	3	1	0	55	0	1
A15	116	1	F	3	1	0	56	0	1
A15	117	1	F	3	1	0	57	0	1
A15	118	1	F	3	1	0	58	0	1
A15	119	2	F	3	0	1	1	1	0
A15	120	2	F	3	1	1	2	0	1
A15	121	2	F	3	1	1	3	0	1
A15	122	2	F	3	1	1	4	0	1
A15	123	2	F	3	1	1	5	0	1
A15	124	2	F	3	1	1	6	0	1
A15	125	2	F	3	1	1	7	0	1
A15	126	2	F	3	1	1	8	0	1
A15	127	2	F	3	1	1	9	0	1
A15	128	2	F	3	1	1	10	0	1
A15	129	2	F	3	1	1	11	0	1
A15	130	2	F	3	1	1	12	0	1
A15	131	2	F	3	1	1	13	0	1
A15	132	2	F	3	1	1	14	0	1
A15	133	2	F	3	1	1	15	0	1
A15	134	2	F	3	1	1	16	0	1
A15	135	2	F	3	1	1	17	0	1
A15	136	2	F	3	1	1	18	0	1
A15	137	2	F	3	1	1	19	0	1
A15	138	2	F	3	1	1	20	0	1
A15	139	2	F	3	1	1	21	0	1
A15	140	2	F	3	1	1	22	1	1
A15	141	2	F	3	0	1	23	1	1
A15	142	2	F	3	1	1	24	0	1
A15	143	2	F	3	1	1	25	0	1
A15	144	2	F	3	1	1	26	0	1
A15	145	2	F	3	1	1	27	0	1
A15	146	2	F	3	1	1	28	0	1
A15	147	2	F	3	1	1	29	0	1
A15	148	2	F	3	1	1	30	0	1
A15	149	2	F	3	1	1	31	0	1
A15	150	2	F	3	1	1	32	0	1
A15	151	2	F	3	1	1	33	0	1
A15	152	2	F	3	1	1	34	0	1
A15	153	2	F	3	1	1	35	0	1
A15	154	2	F	3	1	1	36	0	1
A15	155	2	F	3	1	1	37	0	1
A15	156	2	F	3	1	1	38	0	1
A15	157	2	F	3	1	1	39	0	1
A15	158	2	F	3	1	1	40	0	1
A15	159	2	F	3	1	1	41	0	1
A15	160	2	F	3	1	1	42	0	1
A15	161	2	F	3	1	1	43	0	1
A15	162	2	F	3	1	1	44	0	1
A15	163	2	F	3	1	1	45	0	1
A15	164	2	F	3	1	1	46	0	1
A15	165	2	F	3	1	1	47	0	1
A15	166	2	F	3	1	1	48	0	1
A15	167	2	F	3	1	1	49	0	1
A15	168	2	F	3	1	1	50	0	1
A15	169	2	F	3	1	1	51	0	1
A15	170	2	F	3	1	1	52	0	1
A15	171	2	F	3	1	1	53	0	1
A15	172	2	F	3	1	1	54	0	1
A15	173	2	F	3	1	1	55	0	1
A15	174	2	F	3	1	1	56	0	1
A15	175	2	F	3	1	1	57	0	1
A15	176	2	F	3	1	1	58	0	1
A15	177	2	F	3	1	1	59	0	1
A15	178	2	F	3	1	1	60	1	1
A15	179	2	F	3	1	0	0	0	1
A15	180	2	F	3	1	0	1	0	1
A15	181	2	F	3	1	0	2	0	1
A15	182	2	F	3	1	0	3	0	1
A15	183	2	F	3	1	0	4	0	1
A15	184	2	F	3	1	0	5	0	1
A15	185	2	F	3	1	0	6	0	1
A15	186	2	F	3	1	0	7	0	1
A15	187	2	F	3	1	0	8	0	1
A15	188	2	F	3	1	0	9	0	1
A15	189	2	F	3	1	0	10	0	1
A15	190	2	F	3	1	0	11	0	1
A15	191	2	F	3	1	0	12	0	1
A15	192	2	F	3	1	0	13	0	1
A15	193	2	F	3	1	0	14	0	1
A15	194	2	F	3	1	0	15	0	1
A15	195	2	F	3	1	0	16	0	1
A15	196	2	F	3	1	0	17	0	1
A15	197	2	F	3	1	0	18	0	1
A15	198	2	F	3	1	0	19	0	1
A15	199	2	F	3	1	0	20	0	1
A15	200	2	F	3	1	0	21	0	1
A15	201	2	F	3	1	0	22	0	1
A15	202	2	F	3	1	0	23	0	1
A15	203	2	F	3	1	0	24	0	1
A15	204	2	F	3	1	0	25	0	1
A15	205	2	F	3	1	0	26	0	1
A15	206	2	F	3	1	0	27	1	1
A15	207	2	F	3	1	0	28	0	0
A15	208	2	F	3	1	0	29	0	1
A15	209	2	F	3	1	0	30	0	1
A15	210	2	F	3	1	0	31	0	1
A15	211	2	F	3	1	0	32	0	1
A15	212	2	F	3	1	0	33	0	1
A15	213	2	F	3	1	0	34	0	1
A15	214	2	F	3	1	0	35	0	1
A15	215	2	F	3	1	0	36	0	1
A15	216	2	F	3	1	0	37	0	1
A15	217	2	F	3	1	0	38	0	1
A15	218	2	F	3	1	0	39	0	1
A15	219	2	F	3	1	0	40	0	1
A15	220	2	F	3	1	0	41	0	1
A15	221	2	F	3	1	0	42	0	1
A15	222	2	F	3	1	0	43	0	1
A15	223	2	F	3	1	0	44	0	1
A15	224	2	F	3	1	0	45	0	1
A15	225	2	F	3	1	0	46	0	1
A15	226	2	F	3	1	0	47	1	1
A15	227	2	F	3	1	0	48	1	1
A15	228	2	F	3	1	0	49	0	1
A15	229	2	F	3	1	0	50	1	0
A15	230	2	F	3	1	0	51	0	1
A15	231	2	F	3	1	0	52	0	1
A15	232	2	F	3	1	0	53	0	1
A15	233	2	F	3	1	0	54	0	1
A15	234	2	F	3	1	0	55	0	1
A15	235	2	F	3	1	0	56	0	1
A15	236	2	F	3	1	0	57	0	1
A15	237	3	F	3	1	1	1	0	0
A15	238	3	F	3	1	1	2	0	1
A15	239	3	F	3	1	1	3	0	0
A15	240	3	F	3	1	1	4	0	1
A15	241	3	F	3	1	1	5	0	1
A15	242	3	F	3	1	1	6	0	1
A15	243	3	F	3	1	1	7	0	1
A15	244	3	F	3	1	1	8	0	1
A15	245	3	F	3	1	1	9	0	1
A15	246	3	F	3	1	1	10	0	0
A15	247	3	F	3	1	1	11	0	1
A15	248	3	F	3	1	1	12	0	1
A15	249	3	F	3	1	1	13	0	1
A15	250	3	F	3	1	1	14	0	1
A15	251	3	F	3	1	1	15	0	1
A15	252	3	F	3	1	1	16	0	1
A15	253	3	F	3	1	1	17	0	1
A15	254	3	F	3	1	1	18	0	1
A15	255	3	F	3	1	1	19	0	1
A15	256	3	F	3	1	1	20	0	1
A15	257	3	F	3	1	1	21	0	1
A15	258	3	F	3	1	1	22	0	1
A15	259	3	F	3	1	1	23	0	1
A15	260	3	F	3	1	1	24	0	1
A15	261	3	F	3	1	1	25	0	1
A15	262	3	F	3	1	1	26	0	1
A15	263	3	F	3	1	1	27	0	1
A15	264	3	F	3	1	1	28	0	1
A15	265	3	F	3	1	1	29	0	1
A15	266	3	F	3	1	1	30	0	1
A15	267	3	F	3	1	1	31	0	1
A15	268	3	F	3	1	1	32	0	1
A15	269	3	F	3	1	1	33	0	1
A15	270	3	F	3	1	1	34	0	1
A15	271	3	F	3	1	1	35	0	1
A15	272	3	F	3	1	1	36	0	1
A15	273	3	F	3	1	1	37	0	1
A15	274	3	F	3	1	1	38	0	1
A15	275	3	F	3	1	1	39	0	1
A15	276	3	F	3	1	1	40	0	1
A15	277	3	F	3	1	1	41	0	1
A15	278	3	F	3	1	1	42	0	1
A15	279	3	F	3	1	1	43	0	1
A15	280	3	F	3	1	1	44	0	1
A15	281	3	F	3	1	1	45	0	1
A15	282	3	F	3	1	1	46	0	1
A15	283	3	F	3	1	1	47	0	1
A15	284	3	F	3	1	1	48	0	1
A15	285	3	F	3	1	1	49	0	1
A15	286	3	F	3	1	1	50	0	1
A15	287	3	F	3	1	1	51	0	1
A15	288	3	F	3	1	1	52	0	1
A15	289	3	F	3	1	1	53	0	0
A15	290	3	F	3	1	1	54	0	1
A15	291	3	F	3	1	1	55	0	0
A15	292	3	F	3	1	1	56	0	1
A15	293	3	F	3	1	1	57	0	0
A15	294	3	F	3	1	1	58	0	1
A15	295	3	F	3	1	1	59	1	0
A15	296	3	F	3	1	0	0	1	0
A15	297	3	F	3	1	0	1	0	0
A15	298	3	F	3	1	0	2	0	1
A15	299	3	F	3	1	0	3	0	1
A15	300	3	F	3	1	0	4	0	1
A15	301	3	F	3	1	0	5	0	1
A15	302	3	F	3	1	0	6	0	1
A15	303	3	F	3	1	0	7	0	1
A15	304	3	F	3	1	0	8	0	1
A15	305	3	F	3	1	0	9	0	1
A15	306	3	F	3	1	0	10	0	1
A15	307	3	F	3	1	0	11	0	1
A15	308	3	F	3	1	0	12	0	1
A15	309	3	F	3	1	0	13	0	1
A15	310	3	F	3	1	0	14	0	1
A15	311	3	F	3	1	0	15	0	1
A15	312	3	F	3	1	0	16	0	1
A15	313	3	F	3	1	0	17	0	1
A15	314	3	F	3	1	0	18	0	1
A15	315	3	F	3	1	0	19	0	1
A15	316	3	F	3	1	0	20	0	1
A15	317	3	F	3	1	0	21	0	1
A15	318	3	F	3	1	0	22	0	1
A15	319	3	F	3	1	0	23	0	1
A15	320	3	F	3	1	0	24	0	1
A15	321	3	F	3	1	0	25	0	1
A15	322	3	F	3	1	0	26	0	1
A15	323	3	F	3	1	0	27	0	1
A15	324	3	F	3	1	0	28	0	1
A15	325	3	F	3	1	0	29	0	1
A15	326	3	F	3	1	0	30	0	1
A15	327	3	F	3	1	0	31	0	1
A15	328	3	F	3	1	0	32	0	1
A15	329	3	F	3	1	0	33	0	1
A15	330	3	F	3	1	0	34	0	1
A15	331	3	F	3	1	0	35	0	1
A15	332	3	F	3	1	0	36	0	1
A15	333	3	F	3	1	0	37	0	1
A15	334	3	F	3	1	0	38	0	1
A15	335	3	F	3	1	0	39	0	1
A15	336	3	F	3	1	0	40	0	1
A15	337	3	F	3	1	0	41	0	1
A15	338	3	F	3	1	0	42	0	1
A15	339	3	F	3	1	0	43	1	1
A15	340	3	F	3	1	0	44	0	0
A15	341	3	F	3	1	0	45	0	0
A15	342	3	F	3	1	0	46	0	1
A15	343	3	F	3	1	0	47	0	1
A15	344	3	F	3	1	0	48	0	1
A15	345	3	F	3	1	0	49	0	1
A15	346	3	F	3	1	0	50	0	1
A15	347	3	F	3	1	0	51	0	1
A15	348	3	F	3	1	0	52	0	1
A15	349	3	F	3	1	0	53	0	1
A15	350	3	F	3	1	0	54	0	1
A15	351	3	F	3	1	0	55	0	1
A15	352	3	F	3	1	0	56	0	1
A15	353	3	F	3	1	0	57	0	1
A15	354	3	F	3	1	0	58	0	1
A15	355	4	F	3	0	1	1	1	1
A15	356	4	F	3	1	1	2	0	1
A15	357	4	F	3	1	1	3	0	1
A15	358	4	F	3	1	1	4	0	1
A15	359	4	F	3	1	1	5	0	1
A15	360	4	F	3	1	1	6	0	1
A15	361	4	F	3	1	1	7	0	1
A15	362	4	F	3	1	1	8	0	1
A15	363	4	F	3	1	1	9	0	1
A15	364	4	F	3	1	1	10	0	1
A15	365	4	F	3	1	1	11	0	1
A15	366	4	F	3	1	1	12	0	1
A15	367	4	F	3	1	1	13	0	1
A15	368	4	F	3	1	1	14	0	1
A15	369	4	F	3	1	1	15	0	1
A15	370	4	F	3	1	1	16	0	1
A15	371	4	F	3	1	1	17	0	1
A15	372	4	F	3	1	1	18	0	1
A15	373	4	F	3	1	1	19	0	1
A15	374	4	F	3	1	1	20	0	1
A15	375	4	F	3	1	1	21	0	1
A15	376	4	F	3	1	1	22	0	1
A15	377	4	F	3	1	1	23	0	1
A15	378	4	F	3	1	1	24	0	1
A15	379	4	F	3	1	1	25	0	1
A15	380	4	F	3	1	1	26	0	1
A15	381	4	F	3	1	1	27	0	1
A15	382	4	F	3	1	1	28	0	1
A15	383	4	F	3	1	1	29	0	1
A15	384	4	F	3	1	1	30	0	1
A15	385	4	F	3	1	1	31	0	1
A15	386	4	F	3	1	1	32	0	1
A15	387	4	F	3	1	1	33	0	1
A15	388	4	F	3	1	1	34	0	1
A15	389	4	F	3	1	1	35	0	1
A15	390	4	F	3	1	1	36	0	1
A15	391	4	F	3	1	1	37	0	1
A15	392	4	F	3	1	1	38	0	1
A15	393	4	F	3	1	1	39	0	1
A15	394	4	F	3	1	1	40	0	1
A15	395	4	F	3	1	1	41	0	1
A15	396	4	F	3	1	1	42	0	1
A15	397	4	F	3	1	1	43	0	1
A15	398	4	F	3	1	1	44	0	1
A15	399	4	F	3	1	1	45	0	1
A15	400	4	F	3	1	1	46	0	1
A15	401	4	F	3	1	1	47	0	1
A15	402	4	F	3	1	1	48	0	1
A15	403	4	F	3	1	1	49	0	1
A15	404	4	F	3	1	1	50	0	1
A15	405	4	F	3	1	1	51	0	1
A15	406	4	F	3	1	1	52	0	1
A15	407	4	F	3	1	1	53	0	1
A15	408	4	F	3	1	1	54	1	1
A15	409	4	F	3	0	1	55	0	1
A15	410	4	F	3	0	1	56	1	1
A15	411	4	F	3	1	1	57	0	1
A15	412	4	F	3	1	1	58	0	1
A15	413	4	F	3	1	1	59	0	1
A15	414	4	F	3	1	1	60	1	1
A15	415	4	F	3	1	0	0	0	1
A15	416	4	F	3	1	0	1	0	1
A15	417	4	F	3	1	0	2	0	1
A15	418	4	F	3	1	0	3	0	1
A15	419	4	F	3	1	0	4	0	1
A15	420	4	F	3	1	0	5	0	1
A15	421	4	F	3	1	0	6	0	1
A15	422	4	F	3	1	0	7	0	1
A15	423	4	F	3	1	0	8	0	1
A15	424	4	F	3	1	0	9	0	1
A15	425	4	F	3	1	0	10	0	1
A15	426	4	F	3	1	0	11	0	1
A15	427	4	F	3	1	0	12	0	1
A15	428	4	F	3	1	0	13	0	1
A15	429	4	F	3	1	0	14	0	1
A15	430	4	F	3	1	0	15	0	1
A15	431	4	F	3	1	0	16	0	1
A15	432	4	F	3	1	0	17	0	1
A15	433	4	F	3	1	0	18	0	1
A15	434	4	F	3	1	0	19	0	1
A15	435	4	F	3	1	0	20	0	1
A15	436	4	F	3	1	0	21	0	1
A15	437	4	F	3	1	0	22	0	1
A15	438	4	F	3	1	0	23	0	1
A15	439	4	F	3	1	0	24	0	1
A15	440	4	F	3	1	0	25	0	1
A15	441	4	F	3	1	0	26	0	1
A15	442	4	F	3	1	0	27	0	1
A15	443	4	F	3	1	0	28	0	1
A15	444	4	F	3	1	0	29	0	1
A15	445	4	F	3	1	0	30	0	1
A15	446	4	F	3	1	0	31	0	1
A15	447	4	F	3	1	0	32	0	1
A15	448	4	F	3	1	0	33	0	1
A15	449	4	F	3	1	0	34	0	1
A15	450	4	F	3	1	0	35	0	1
A15	451	4	F	3	1	0	36	0	1
A15	452	4	F	3	1	0	37	0	1
A15	453	4	F	3	1	0	38	0	1
A15	454	4	F	3	1	0	39	0	1
A15	455	4	F	3	1	0	40	0	1
A15	456	4	F	3	1	0	41	0	1
A15	457	4	F	3	1	0	42	0	1
A15	458	4	F	3	1	0	43	0	1
A15	459	4	F	3	1	0	44	0	1
A15	460	4	F	3	1	0	45	0	1
A15	461	4	F	3	1	0	46	0	1
A15	462	4	F	3	1	0	47	0	1
A15	463	4	F	3	1	0	48	0	1
A15	464	4	F	3	1	0	49	0	1
A15	465	4	F	3	1	0	50	0	1
A15	466	4	F	3	1	0	51	0	1
A15	467	4	F	3	1	0	52	0	1
A15	468	4	F	3	1	0	53	0	1
A15	469	4	F	3	1	0	54	0	1
A15	470	4	F	3	1	0	55	0	1
A15	471	4	F	3	1	0	56	0	1
A15	472	4	F	3	1	0	57	0	1
A15	473	4	F	3	1	0	58	0	1
A15	474	5	F	3	0	1	1	1	1
A15	475	5	F	3	1	1	2	0	0
A15	476	5	F	3	1	1	3	1	1
A15	477	5	F	3	0	1	4	1	1
A15	478	5	F	3	1	1	5	0	0
A15	479	5	F	3	1	1	6	0	1
A15	480	5	F	3	1	1	7	0	1
A15	481	5	F	3	1	1	8	0	1
A15	482	5	F	3	1	1	9	0	0
A15	483	5	F	3	1	1	10	0	1
A15	484	5	F	3	1	1	11	0	1
A15	485	5	F	3	1	1	12	0	1
A15	486	5	F	3	1	1	13	0	1
A15	487	5	F	3	1	1	14	0	1
A15	488	5	F	3	1	1	15	0	1
A15	489	5	F	3	1	1	16	0	1
A15	490	5	F	3	1	1	17	0	1
A15	491	5	F	3	1	1	18	0	1
A15	492	5	F	3	1	1	19	0	1
A15	493	5	F	3	1	1	20	0	1
A15	494	5	F	3	1	1	21	0	1
A15	495	5	F	3	1	1	22	0	1
A15	496	5	F	3	1	1	23	0	1
A15	497	5	F	3	1	1	24	0	1
A15	498	5	F	3	1	1	25	0	1
A15	499	5	F	3	1	1	26	0	1
A15	500	5	F	3	1	1	27	0	1
A15	501	5	F	3	1	1	28	0	1
A15	502	5	F	3	1	1	29	0	1
A15	503	5	F	3	1	1	30	0	1
A15	504	5	F	3	1	1	31	0	1
A15	505	5	F	3	1	1	32	0	1
A15	506	5	F	3	1	1	33	0	1
A15	507	5	F	3	1	1	34	0	1
A15	508	5	F	3	1	1	35	0	1
A15	509	5	F	3	1	1	36	0	1
A15	510	5	F	3	1	1	37	0	1
A15	511	5	F	3	1	1	38	0	1
A15	512	5	F	3	1	1	39	0	1
A15	513	5	F	3	1	1	40	0	1
A15	514	5	F	3	1	1	41	0	1
A15	515	5	F	3	1	1	42	0	1
A15	516	5	F	3	1	1	43	0	1
A15	517	5	F	3	1	1	44	0	1
A15	518	5	F	3	1	1	45	0	1
A15	519	5	F	3	1	1	46	0	1
A15	520	5	F	3	1	1	47	0	1
A15	521	5	F	3	1	1	48	0	1
A15	522	5	F	3	1	1	49	0	1
A15	523	5	F	3	1	1	50	0	1
A15	524	5	F	3	1	1	51	0	1
A15	525	5	F	3	1	1	52	0	1
A15	526	5	F	3	1	1	53	0	1
A15	527	5	F	3	1	1	54	0	1
A15	528	5	F	3	1	1	55	0	1
A15	529	5	F	3	1	1	56	0	1
A15	530	5	F	3	1	1	57	0	1
A15	531	5	F	3	1	1	58	0	1
A15	532	5	F	3	1	1	59	0	1
A15	533	5	F	3	1	1	60	1	1
A15	534	5	F	3	1	0	0	1	0
A15	535	5	F	3	1	0	1	1	0
A15	536	5	F	3	1	0	2	0	1
A15	537	5	F	3	1	0	3	0	1
A15	538	5	F	3	1	0	4	0	1
A15	539	5	F	3	1	0	5	0	1
A15	540	5	F	3	1	0	6	0	1
A15	541	5	F	3	1	0	7	0	1
A15	542	5	F	3	1	0	8	0	1
A15	543	5	F	3	1	0	9	0	1
A15	544	5	F	3	1	0	10	0	1
A15	545	5	F	3	1	0	11	0	1
A15	546	5	F	3	1	0	12	0	1
A15	547	5	F	3	1	0	13	1	1
A15	548	5	F	3	1	0	14	0	1
A15	549	5	F	3	1	0	15	0	1
A15	550	5	F	3	1	0	16	0	1
A15	551	5	F	3	1	0	17	0	1
A15	552	5	F	3	1	0	18	0	1
A15	553	5	F	3	1	0	19	0	1
A15	554	5	F	3	1	0	20	1	1
A15	555	5	F	3	1	0	21	1	1
A15	556	5	F	3	1	0	22	0	1
A15	557	5	F	3	1	0	23	0	1
A15	558	5	F	3	1	0	24	0	1
A15	559	5	F	3	1	0	25	0	1
A15	560	5	F	3	1	0	26	0	1
A15	561	5	F	3	1	0	27	0	1
A15	562	5	F	3	1	0	28	0	1
A15	563	5	F	3	1	0	29	0	1
A15	564	5	F	3	1	0	30	0	1
A15	565	5	F	3	1	0	31	0	1
A15	566	5	F	3	1	0	32	0	1
A15	567	5	F	3	1	0	33	0	1
A15	568	5	F	3	1	0	34	0	1
A15	569	5	F	3	1	0	35	0	1
A15	570	5	F	3	1	0	36	0	1
A15	571	5	F	3	1	0	37	0	1
A15	572	5	F	3	1	0	38	0	1
A15	573	5	F	3	1	0	39	0	1
A15	574	5	F	3	1	0	40	0	1
A15	575	5	F	3	1	0	41	0	1
A15	576	5	F	3	1	0	42	0	1
A15	577	5	F	3	1	0	43	0	1
A15	578	5	F	3	1	0	44	0	1
A15	579	5	F	3	1	0	45	0	1
A15	580	5	F	3	1	0	46	0	1
A15	581	5	F	3	1	0	47	0	1
A15	582	5	F	3	1	0	48	0	1
A15	583	5	F	3	1	0	49	0	1
A15	584	5	F	3	1	0	50	0	1
A15	585	5	F	3	1	0	51	0	1
A15	586	5	F	3	1	0	52	0	1
A15	587	5	F	3	1	0	53	0	1
A15	588	5	F	3	1	0	54	0	1
A15	589	5	F	3	1	0	55	0	1
A15	590	5	F	3	1	0	56	0	1
A15	591	5	F	3	1	0	57	0	1
A15	592	5	F	3	1	0	58	0	1
A16	593	0	F	3	1	1	1	0	0
A16	594	0	F	3	1	1	2	0	0
A16	595	0	F	3	1	1	3	0	0
A16	596	0	F	3	1	1	4	0	0
A16	597	0	F	3	1	1	5	0	1
A16	598	0	F	3	1	1	6	0	0
A16	599	0	F	3	1	1	7	0	0
A16	600	0	F	3	1	1	8	0	0
A16	601	0	F	3	1	1	9	0	0
A16	602	0	F	3	1	1	10	0	0
A16	603	0	F	3	1	1	11	0	1
A16	604	0	F	3	1	1	12	0	1
A16	605	0	F	3	1	1	13	0	1
A16	606	0	F	3	1	1	14	0	1
A16	607	0	F	3	1	1	15	0	1
A16	608	0	F	3	1	1	16	1	1
A16	609	0	F	3	0	1	17	1	1
A16	610	0	F	3	1	1	18	0	1
A16	611	0	F	3	1	1	19	0	1
A16	612	0	F	3	1	1	20	0	1
A16	613	0	F	3	1	1	21	0	1
A16	614	0	F	3	1	1	22	0	1
A16	615	0	F	3	1	1	23	0	1
A16	616	0	F	3	1	1	24	0	1
A16	617	0	F	3	1	1	25	0	1
A16	618	0	F	3	1	1	26	0	1
A16	619	0	F	3	1	1	27	0	1
A16	620	0	F	3	1	1	28	0	1
A16	621	0	F	3	1	1	29	0	1
A16	622	0	F	3	1	1	30	0	1
A16	623	0	F	3	1	1	31	0	1
A16	624	0	F	3	1	1	32	0	1
A16	625	0	F	3	1	1	33	0	0
A16	626	0	F	3	1	1	34	0	1
A16	627	0	F	3	1	1	35	0	1
A16	628	0	F	3	1	1	36	0	1
A16	629	0	F	3	1	1	37	0	1
A16	630	0	F	3	1	1	38	0	1
A16	631	0	F	3	1	1	39	0	1
A16	632	0	F	3	1	1	40	0	1
A16	633	0	F	3	1	1	41	0	1
A16	634	0	F	3	1	1	42	0	1
A16	635	0	F	3	1	1	43	0	1
A16	636	0	F	3	1	1	44	0	1
A16	637	0	F	3	1	1	45	0	1
A16	638	0	F	3	1	1	46	0	1
A16	639	0	F	3	1	1	47	0	1
A16	640	0	F	3	1	1	48	0	1
A16	641	0	F	3	1	1	49	0	1
A16	642	0	F	3	1	1	50	0	1
A16	643	0	F	3	1	1	51	0	1
A16	644	0	F	3	1	1	52	0	1
A16	645	0	F	3	1	1	53	0	1
A16	646	0	F	3	1	1	54	0	1
A16	647	0	F	3	1	1	55	0	1
A16	648	0	F	3	1	1	56	0	1
A16	649	0	F	3	1	1	57	0	1
A16	650	0	F	3	1	1	58	0	1
A16	651	0	F	3	1	1	59	0	1
A16	652	0	F	3	1	1	60	1	1
A16	653	0	F	3	1	0	0	1	0
A16	654	0	F	3	1	0	1	0	0
A16	655	0	F	3	1	0	2	0	0
A16	656	0	F	3	1	0	3	0	0
A16	657	0	F	3	1	0	4	0	1
A16	658	0	F	3	1	0	5	0	0
A16	659	0	F	3	1	0	6	0	1
A16	660	0	F	3	1	0	7	0	0
A16	661	0	F	3	1	0	8	0	0
A16	662	0	F	3	1	0	9	0	0
A16	663	0	F	3	1	0	10	0	1
A16	664	0	F	3	1	0	11	1	0
A16	665	0	F	3	1	0	12	0	0
A16	666	0	F	3	1	0	13	0	0
A16	667	0	F	3	1	0	14	0	0
A16	668	0	F	3	1	0	15	0	0
A16	669	0	F	3	1	0	16	1	0
A16	670	0	F	3	1	0	17	0	1
A16	671	0	F	3	1	0	18	0	0
A16	672	0	F	3	1	0	19	0	0
A16	673	0	F	3	1	0	20	0	0
A16	674	0	F	3	1	0	21	0	0
A16	675	0	F	3	1	0	22	1	0
A16	676	0	F	3	1	0	23	1	0
A16	677	0	F	3	1	0	24	0	0
A16	678	0	F	3	1	0	25	0	0
A16	679	0	F	3	1	0	26	0	0
A16	680	0	F	3	1	0	27	1	0
A16	681	0	F	3	1	0	28	0	0
A16	682	0	F	3	1	0	29	0	0
A16	683	0	F	3	1	0	30	1	0
A16	684	0	F	3	1	0	31	0	0
A16	685	0	F	3	1	0	32	0	0
A16	686	0	F	3	1	0	33	0	0
A16	687	0	F	3	1	0	34	0	1
A16	688	0	F	3	1	0	35	0	0
A16	689	0	F	3	1	0	36	0	0
A16	690	0	F	3	1	0	37	1	0
A16	691	0	F	3	1	0	38	0	0
A16	692	0	F	3	1	0	39	0	0
A16	693	0	F	3	1	0	40	0	0
A16	694	0	F	3	1	0	41	1	0
A16	695	0	F	3	1	0	42	1	0
A16	696	0	F	3	1	0	43	0	0
A16	697	0	F	3	1	0	44	1	0
A16	698	0	F	3	1	0	45	1	0
A16	699	1	F	3	1	1	1	0	1
A16	700	1	F	3	1	1	2	0	1
A16	701	1	F	3	1	1	3	0	1
A16	702	1	F	3	1	1	4	0	1
A16	703	1	F	3	1	1	5	0	1
A16	704	1	F	3	1	1	6	0	1
A16	705	1	F	3	1	1	7	0	1
A16	706	1	F	3	1	1	8	0	1
A16	707	1	F	3	1	1	9	0	0
A16	708	1	F	3	1	1	10	0	1
A16	709	1	F	3	1	1	11	0	1
A16	710	1	F	3	1	1	12	0	1
A16	711	1	F	3	1	1	13	0	1
A16	712	1	F	3	1	1	14	0	1
A16	713	1	F	3	1	1	15	0	1
A16	714	1	F	3	1	1	16	0	1
A16	715	1	F	3	1	1	17	0	1
A16	716	1	F	3	1	1	18	0	1
A16	717	1	F	3	1	1	19	0	1
A16	718	1	F	3	1	1	20	0	1
A16	719	1	F	3	1	1	21	0	1
A16	720	1	F	3	1	1	22	0	1
A16	721	1	F	3	1	1	23	0	1
A16	722	1	F	3	1	1	24	0	1
A16	723	1	F	3	1	1	25	0	1
A16	724	1	F	3	1	1	26	0	1
A16	725	1	F	3	1	1	27	0	1
A16	726	1	F	3	1	1	28	0	1
A16	727	1	F	3	1	1	29	0	1
A16	728	1	F	3	1	1	30	0	1
A16	729	1	F	3	1	1	31	0	1
A16	730	1	F	3	1	1	32	0	1
A16	731	1	F	3	1	1	33	0	1
A16	732	1	F	3	1	1	34	0	1
A16	733	1	F	3	1	1	35	0	1
A16	734	1	F	3	1	1	36	0	1
A16	735	1	F	3	1	1	37	0	1
A16	736	1	F	3	1	1	38	0	1
A16	737	1	F	3	1	1	39	0	1
A16	738	1	F	3	1	1	40	0	1
A16	739	1	F	3	1	1	41	0	1
A16	740	1	F	3	1	1	42	0	1
A16	741	1	F	3	1	1	43	0	1
A16	742	1	F	3	1	1	44	0	1
A16	743	1	F	3	1	1	45	0	1
A16	744	1	F	3	1	1	46	0	1
A16	745	1	F	3	1	1	47	0	1
A16	746	1	F	3	1	1	48	0	1
A16	747	1	F	3	1	1	49	0	1
A16	748	1	F	3	1	1	50	0	1
A16	749	1	F	3	1	1	51	0	1
A16	750	1	F	3	1	1	52	0	1
A16	751	1	F	3	1	1	53	0	1
A16	752	1	F	3	1	1	54	0	1
A16	753	1	F	3	1	1	55	0	1
A16	754	1	F	3	1	1	56	0	1
A16	755	1	F	3	1	1	57	1	0
A16	756	1	F	3	1	1	58	0	1
A16	757	1	F	3	1	1	59	1	1
A16	758	1	F	3	1	1	60	1	1
A16	759	1	F	3	1	0	0	0	0
A16	760	1	F	3	1	0	1	0	1
A16	761	1	F	3	1	0	2	0	1
A16	762	1	F	3	1	0	3	0	1
A16	763	1	F	3	1	0	4	0	1
A16	764	1	F	3	1	0	5	0	1
A16	765	1	F	3	1	0	6	0	1
A16	766	1	F	3	1	0	7	0	1
A16	767	1	F	3	1	0	8	0	1
A16	768	1	F	3	1	0	9	0	1
A16	769	1	F	3	1	0	10	0	1
A16	770	1	F	3	1	0	11	0	1
A16	771	1	F	3	1	0	12	0	1
A16	772	1	F	3	1	0	13	0	1
A16	773	1	F	3	1	0	14	0	1
A16	774	1	F	3	1	0	15	0	1
A16	775	1	F	3	1	0	16	0	1
A16	776	1	F	3	1	0	17	0	1
A16	777	1	F	3	1	0	18	0	1
A16	778	1	F	3	1	0	19	0	1
A16	779	1	F	3	1	0	20	0	1
A16	780	1	F	3	1	0	21	0	1
A16	781	1	F	3	1	0	22	0	1
A16	782	1	F	3	1	0	23	0	1
A16	783	1	F	3	1	0	24	0	1
A16	784	1	F	3	1	0	25	0	1
A16	785	1	F	3	1	0	26	0	1
A16	786	1	F	3	1	0	27	0	1
A16	787	1	F	3	1	0	28	0	1
A16	788	1	F	3	1	0	29	0	1
A16	789	1	F	3	1	0	30	0	1
A16	790	1	F	3	1	0	31	0	1
A16	791	1	F	3	1	0	32	0	1
A16	792	1	F	3	1	0	33	0	1
A16	793	1	F	3	1	0	34	0	1
A16	794	1	F	3	1	0	35	0	1
A16	795	1	F	3	1	0	36	0	1
A16	796	1	F	3	1	0	37	0	1
A16	797	1	F	3	1	0	38	0	1
A16	798	1	F	3	1	0	39	0	1
A16	799	1	F	3	1	0	40	0	1
A16	800	1	F	3	1	0	41	0	1
A16	801	1	F	3	1	0	42	0	1
A16	802	1	F	3	1	0	43	0	1
A16	803	1	F	3	1	0	44	0	1
A16	804	1	F	3	1	0	45	0	1
A16	805	1	F	3	1	0	46	0	1
A16	806	1	F	3	1	0	47	0	1
A16	807	1	F	3	1	0	48	0	1
A16	808	1	F	3	1	0	49	0	1
A16	809	1	F	3	1	0	50	0	1
A16	810	1	F	3	1	0	51	1	1
A16	811	1	F	3	0	0	52	0	0
A16	812	1	F	3	0	0	53	0	0
A16	813	1	F	3	0	0	54	1	0
A16	814	1	F	3	1	0	55	0	1
A16	815	1	F	3	1	0	56	0	0
A16	816	1	F	3	1	0	57	0	1
A16	817	1	F	3	1	0	58	1	1
A17	818	2	F	3	1	1	1	1	1
A17	819	2	F	3	1	1	2	0	1
A17	820	2	F	3	1	1	3	0	1
A17	821	2	F	3	1	1	4	0	1
A17	822	2	F	3	1	1	5	0	1
A17	823	2	F	3	1	1	6	0	1
A17	824	2	F	3	1	1	7	0	1
A17	825	2	F	3	1	1	8	0	1
A17	826	2	F	3	1	1	9	0	1
A17	827	2	F	3	1	1	10	0	1
A17	828	2	F	3	1	1	11	0	1
A17	829	2	F	3	1	1	12	0	1
A17	830	2	F	3	1	1	13	0	1
A17	831	2	F	3	1	1	14	0	1
A17	832	2	F	3	1	1	15	0	1
A17	833	2	F	3	1	1	16	0	1
A17	834	2	F	3	1	1	17	0	1
A17	835	2	F	3	1	1	18	0	1
A17	836	2	F	3	1	1	19	0	1
A17	837	2	F	3	1	1	20	0	1
A17	838	2	F	3	1	1	21	0	1
A17	839	2	F	3	1	1	22	0	1
A17	840	2	F	3	1	1	23	0	1
A17	841	2	F	3	1	1	24	0	1
A17	842	2	F	3	1	1	25	0	1
A17	843	2	F	3	1	1	26	0	1
A17	844	2	F	3	1	1	27	0	1
A17	845	2	F	3	1	1	28	0	1
A17	846	2	F	3	1	1	29	0	1
A17	847	2	F	3	1	1	30	0	1
A17	848	2	F	3	1	1	31	0	1
A17	849	2	F	3	1	1	32	0	1
A17	850	2	F	3	1	1	33	0	1
A17	851	2	F	3	1	1	34	0	1
A17	852	2	F	3	1	1	35	0	1
A17	853	2	F	3	1	1	36	0	1
A17	854	2	F	3	1	1	37	0	1
A17	855	2	F	3	1	1	38	0	1
A17	856	2	F	3	1	1	39	0	1
A17	857	2	F	3	1	1	40	0	1
A17	858	2	F	3	1	1	41	0	1
A17	859	2	F	3	1	1	42	0	1
A17	860	2	F	3	1	1	43	0	1
A17	861	2	F	3	1	1	44	1	1
A17	862	2	F	3	1	1	45	1	0
A17	863	2	F	3	1	1	46	0	1
A17	864	2	F	3	1	1	47	0	1
A17	865	2	F	3	1	1	48	0	1
A17	866	2	F	3	1	1	49	0	1
A17	867	2	F	3	1	1	50	0	1
A17	868	2	F	3	1	1	51	0	1
A17	869	2	F	3	1	1	52	0	1
A17	870	2	F	3	1	1	53	0	1
A17	871	2	F	3	1	1	54	0	1
A17	872	2	F	3	1	1	55	0	1
A17	873	2	F	3	1	1	56	0	1
A17	874	2	F	3	1	1	57	0	1
A17	875	2	F	3	1	1	58	0	1
A17	876	2	F	3	1	1	59	0	1
A17	877	2	F	3	1	1	60	1	1
A17	878	2	F	3	0	0	0	1	1
A17	879	2	F	3	1	0	1	0	1
A17	880	2	F	3	1	0	2	1	1
A17	881	2	F	3	0	0	3	1	1
A17	882	2	F	3	1	0	4	0	1
A17	883	2	F	3	1	0	5	0	1
A17	884	2	F	3	1	0	6	1	1
A17	885	2	F	3	0	0	7	1	1
A17	886	2	F	3	1	0	8	0	1
A17	887	2	F	3	1	0	9	0	1
A17	888	2	F	3	1	0	10	1	1
A17	889	2	F	3	0	0	11	1	1
A17	890	2	F	3	1	0	12	0	1
A17	891	2	F	3	1	0	13	0	1
A17	892	2	F	3	1	0	14	0	1
A17	893	2	F	3	1	0	15	0	1
A17	894	2	F	3	1	0	16	0	1
A17	895	2	F	3	1	0	17	0	1
A17	896	2	F	3	1	0	18	0	1
A17	897	2	F	3	1	0	19	0	1
A17	898	2	F	3	1	0	20	0	1
A17	899	2	F	3	1	0	21	0	1
A17	900	2	F	3	1	0	22	0	1
A17	901	2	F	3	1	0	23	0	1
A17	902	2	F	3	1	0	24	0	1
A17	903	2	F	3	1	0	25	0	1
A17	904	2	F	3	1	0	26	0	1
A17	905	2	F	3	1	0	27	0	1
A17	906	2	F	3	1	0	28	0	1
A17	907	2	F	3	1	0	29	0	1
A17	908	2	F	3	1	0	30	0	1
A17	909	2	F	3	1	0	31	0	1
A17	910	2	F	3	1	0	32	0	1
A17	911	2	F	3	1	0	33	0	1
A17	912	2	F	3	1	0	34	0	1
A17	913	2	F	3	1	0	35	0	1
A17	914	2	F	3	1	0	36	0	1
A17	915	2	F	3	1	0	37	0	1
A17	916	2	F	3	1	0	38	0	1
A17	917	2	F	3	1	0	39	0	1
A17	918	2	F	3	1	0	40	0	1
A17	919	2	F	3	1	0	41	1	1
A17	920	2	F	3	0	0	42	0	1
A17	921	2	F	3	0	0	43	0	0
A17	922	2	F	3	0	0	44	1	1
A17	923	2	F	3	1	0	45	0	0
A17	924	2	F	3	1	0	46	0	0
A17	925	2	F	3	1	0	47	0	0
A17	926	2	F	3	1	0	48	0	0
A17	927	2	F	3	1	0	49	0	0
A17	928	2	F	3	1	0	50	0	0
A17	929	2	F	3	1	0	51	0	0
A17	930	2	F	3	1	0	52	0	0
A17	931	2	F	3	1	0	53	0	0
A17	932	2	F	3	1	0	54	0	0
A17	933	2	F	3	1	0	55	0	0
A17	934	2	F	3	1	0	56	0	0
A17	935	2	F	3	1	0	57	0	0
A17	936	2	F	3	1	0	58	0	0
A17	937	3	F	3	0	1	1	1	0
A17	938	3	F	3	1	1	2	0	1
A17	939	3	F	3	1	1	3	0	1
A17	940	3	F	3	1	1	4	0	1
A17	941	3	F	3	1	1	5	0	1
A17	942	3	F	3	1	1	6	1	1
A17	943	3	F	3	0	1	7	1	1
A17	944	3	F	3	1	1	8	0	1
A17	945	3	F	3	1	1	9	0	1
A17	946	3	F	3	1	1	10	0	1
A17	947	3	F	3	1	1	11	0	1
A17	948	3	F	3	1	1	12	0	1
A17	949	3	F	3	1	1	13	0	1
A17	950	3	F	3	1	1	14	0	1
A17	951	3	F	3	1	1	15	0	1
A17	952	3	F	3	1	1	16	0	1
A17	953	3	F	3	1	1	17	0	1
A17	954	3	F	3	1	1	18	0	1
A17	955	3	F	3	1	1	19	0	1
A17	956	3	F	3	1	1	20	0	1
A17	957	3	F	3	1	1	21	0	1
A17	958	3	F	3	1	1	22	0	1
A17	959	3	F	3	1	1	23	0	1
A17	960	3	F	3	1	1	24	0	1
A17	961	3	F	3	1	1	25	0	1
A17	962	3	F	3	1	1	26	0	1
A17	963	3	F	3	1	1	27	0	1
A17	964	3	F	3	1	1	28	0	1
A17	965	3	F	3	1	1	29	0	1
A17	966	3	F	3	1	1	30	0	1
A17	967	3	F	3	1	1	31	0	1
A17	968	3	F	3	1	1	32	0	1
A17	969	3	F	3	1	1	33	0	1
A17	970	3	F	3	1	1	34	0	1
A17	971	3	F	3	1	1	35	0	1
A17	972	3	F	3	1	1	36	0	1
A17	973	3	F	3	1	1	37	0	1
A17	974	3	F	3	1	1	38	0	1
A17	975	3	F	3	1	1	39	0	1
A17	976	3	F	3	1	1	40	0	1
A17	977	3	F	3	1	1	41	0	1
A17	978	3	F	3	1	1	42	0	1
A17	979	3	F	3	1	1	43	0	1
A17	980	3	F	3	1	1	44	0	1
A17	981	3	F	3	1	1	45	0	1
A17	982	3	F	3	1	1	46	0	1
A17	983	3	F	3	1	1	47	0	1
A17	984	3	F	3	1	1	48	0	1
A17	985	3	F	3	1	1	49	0	1
A17	986	3	F	3	1	1	50	0	1
A17	987	3	F	3	1	1	51	0	1
A17	988	3	F	3	1	1	52	0	1
A17	989	3	F	3	1	1	53	0	1
A17	990	3	F	3	1	1	54	0	1
A17	991	3	F	3	1	1	55	0	1
A17	992	3	F	3	1	1	56	0	1
A17	993	3	F	3	1	1	57	0	1
A17	994	3	F	3	1	1	58	0	1
A17	995	3	F	3	1	1	59	0	1
A17	996	3	F	3	1	1	60	1	1
A17	997	3	F	3	1	0	0	0	0
A17	998	3	F	3	1	0	1	0	0
A17	999	3	F	3	1	0	2	0	1
A17	1000	3	F	3	1	0	3	0	1
A17	1001	3	F	3	1	0	4	0	0
A17	1002	3	F	3	1	0	5	0	1
A17	1003	3	F	3	1	0	6	0	1
A17	1004	3	F	3	1	0	7	0	1
A17	1005	3	F	3	1	0	8	0	1
A17	1006	3	F	3	1	0	9	0	1
A17	1007	3	F	3	1	0	10	0	1
A17	1008	3	F	3	1	0	11	0	1
A17	1009	3	F	3	1	0	12	0	1
A17	1010	3	F	3	1	0	13	0	1
A17	1011	3	F	3	1	0	14	0	0
A17	1012	3	F	3	1	0	15	0	1
A17	1013	3	F	3	1	0	16	0	1
A17	1014	3	F	3	1	0	17	0	1
A17	1015	3	F	3	1	0	18	0	1
A17	1016	3	F	3	1	0	19	0	1
A17	1017	3	F	3	1	0	20	0	1
A17	1018	3	F	3	1	0	21	0	1
A17	1019	3	F	3	1	0	22	0	1
A17	1020	3	F	3	1	0	23	0	1
A17	1021	3	F	3	1	0	24	0	1
A17	1022	3	F	3	1	0	25	0	1
A17	1023	3	F	3	1	0	26	0	1
A17	1024	3	F	3	1	0	27	0	1
A17	1025	3	F	3	1	0	28	0	1
A17	1026	3	F	3	1	0	29	0	1
A17	1027	3	F	3	1	0	30	0	1
A17	1028	3	F	3	1	0	31	0	1
A17	1029	3	F	3	1	0	32	0	1
A17	1030	3	F	3	1	0	33	0	1
A17	1031	3	F	3	1	0	34	0	1
A17	1032	3	F	3	1	0	35	0	1
A17	1033	3	F	3	1	0	36	0	1
A17	1034	3	F	3	1	0	37	0	1
A17	1035	3	F	3	1	0	38	0	1
A17	1036	3	F	3	1	0	39	0	1
A17	1037	3	F	3	1	0	40	0	1
A17	1038	3	F	3	1	0	41	0	1
A17	1039	3	F	3	1	0	42	0	1
A17	1040	3	F	3	1	0	43	0	1
A17	1041	3	F	3	1	0	44	0	1
A17	1042	3	F	3	1	0	45	0	1
A17	1043	3	F	3	1	0	46	0	1
A17	1044	3	F	3	1	0	47	0	1
A17	1045	3	F	3	1	0	48	0	1
A17	1046	3	F	3	1	0	49	0	1
A17	1047	3	F	3	1	0	50	0	1
A17	1048	3	F	3	1	0	51	0	1
A17	1049	3	F	3	1	0	52	0	1
A17	1050	3	F	3	1	0	53	0	1
A17	1051	3	F	3	1	0	54	0	1
A17	1052	3	F	3	1	0	55	0	1
A17	1053	3	F	3	1	0	56	0	0
A17	1054	3	F	3	1	0	57	0	0
A17	1055	3	F	3	1	0	58	0	0
A17	1056	4	F	3	1	1	1	0	0
A17	1057	4	F	3	1	1	2	0	1
A17	1058	4	F	3	1	1	3	0	0
A17	1059	4	F	3	1	1	4	0	1
A17	1060	4	F	3	1	1	5	0	1
A17	1061	4	F	3	1	1	6	0	1
A17	1062	4	F	3	1	1	7	0	1
A17	1063	4	F	3	1	1	8	0	1
A17	1064	4	F	3	1	1	9	0	1
A17	1065	4	F	3	1	1	10	0	0
A17	1066	4	F	3	1	1	11	0	0
A17	1067	4	F	3	1	1	12	0	0
A17	1068	4	F	3	1	1	13	0	0
A17	1069	4	F	3	1	1	14	0	1
A17	1070	4	F	3	1	1	15	1	0
A17	1071	4	F	3	1	1	16	0	0
A17	1072	4	F	3	1	1	17	0	0
A17	1073	4	F	3	1	1	18	0	1
A17	1074	4	F	3	1	1	19	0	0
A17	1075	4	F	3	1	1	20	0	0
A17	1076	4	F	3	1	1	21	0	0
A17	1077	4	F	3	1	1	22	0	0
A17	1078	4	F	3	1	1	23	0	0
A17	1079	4	F	3	1	1	24	0	0
A17	1080	4	F	3	1	1	25	0	0
A17	1081	4	F	3	1	1	26	0	0
A17	1082	4	F	3	1	1	27	0	1
A17	1083	4	F	3	1	1	28	0	0
A17	1084	4	F	3	1	1	29	0	0
A17	1085	4	F	3	1	1	30	0	0
A17	1086	4	F	3	1	1	31	0	0
A17	1087	4	F	3	1	1	32	0	0
A17	1088	4	F	3	1	1	33	0	0
A17	1089	4	F	3	1	1	34	0	0
A17	1090	4	F	3	1	1	35	0	0
A17	1091	4	F	3	1	1	36	0	0
A17	1092	4	F	3	1	1	37	0	0
A17	1093	4	F	3	1	1	38	0	0
A17	1094	4	F	3	1	1	39	0	0
A17	1095	4	F	3	1	1	40	0	0
A17	1096	4	F	3	1	1	41	0	0
A17	1097	4	F	3	1	1	42	0	0
A17	1098	4	F	3	1	1	43	0	0
A17	1099	4	F	3	1	1	44	0	0
A17	1100	4	F	3	1	1	45	0	0
A17	1101	4	F	3	1	1	46	0	0
A17	1102	4	F	3	1	1	47	0	0
A17	1103	4	F	3	1	1	48	0	0
A17	1104	4	F	3	1	1	49	0	0
A17	1105	4	F	3	1	1	50	0	0
A17	1106	4	F	3	1	1	51	0	0
A17	1107	4	F	3	1	1	52	0	0
A17	1108	4	F	3	1	1	53	0	0
A17	1109	4	F	3	1	1	54	0	0
A17	1110	4	F	3	1	1	55	0	0
A17	1111	4	F	3	1	1	56	0	0
A17	1112	4	F	3	1	1	57	0	0
A17	1113	4	F	3	1	1	58	0	0
A17	1114	4	F	3	1	1	59	0	0
A17	1115	4	F	3	1	1	60	0	0
A17	1116	4	F	3	0	0	0	0	0
A17	1117	4	F	3	0	0	1	0	0
A17	1118	4	F	3	0	0	2	1	0
A17	1119	4	F	3	1	0	3	0	0
A17	1120	4	F	3	1	0	4	1	0
A17	1121	4	F	3	0	0	5	0	0
A17	1122	4	F	3	0	0	6	0	0
A17	1123	4	F	3	0	0	7	0	0
A17	1124	4	F	3	0	0	8	0	0
A17	1125	4	F	3	0	0	9	0	0
A17	1126	4	F	3	0	0	10	0	0
A17	1127	4	F	3	0	0	11	0	0
A17	1128	4	F	3	0	0	12	0	0
A17	1129	4	F	3	0	0	13	0	0
A17	1130	4	F	3	0	0	14	0	0
A17	1131	4	F	3	0	0	15	0	0
A17	1132	4	F	3	0	0	16	1	0
A17	1133	4	F	3	1	0	17	0	0
A17	1134	4	F	3	1	0	18	1	0
A17	1135	4	F	3	0	0	19	1	0
A17	1136	4	F	3	1	0	20	0	0
A17	1137	4	F	3	1	0	21	0	0
A17	1138	4	F	3	1	0	22	0	0
A17	1139	4	F	3	1	0	23	0	0
A17	1140	4	F	3	1	0	24	0	0
A17	1141	4	F	3	1	0	25	0	0
A17	1142	4	F	3	1	0	26	0	0
A17	1143	4	F	3	1	0	27	0	0
A17	1144	4	F	3	1	0	28	0	0
A17	1145	4	F	3	1	0	29	0	0
A17	1146	4	F	3	1	0	30	1	0
A17	1147	4	F	3	0	0	31	1	0
A17	1148	4	F	3	1	0	32	0	0
A17	1149	4	F	3	1	0	33	0	0
A17	1150	4	F	3	1	0	34	0	0
A17	1151	4	F	3	1	0	35	0	0
A17	1152	4	F	3	1	0	36	0	0
A17	1153	4	F	3	1	0	37	0	0
A17	1154	4	F	3	1	0	38	0	0
A17	1155	4	F	3	1	0	39	0	0
A17	1156	4	F	3	1	0	40	0	0
A17	1157	4	F	3	1	0	41	0	0
A17	1158	4	F	3	1	0	42	0	0
A17	1159	4	F	3	1	0	43	0	0
A17	1160	4	F	3	1	0	44	0	0
A17	1161	4	F	3	1	0	45	0	0
A17	1162	4	F	3	1	0	46	0	0
A17	1163	4	F	3	1	0	47	0	0
A17	1164	4	F	3	1	0	48	0	0
A17	1165	4	F	3	1	0	49	0	0
A17	1166	4	F	3	1	0	50	0	0
A17	1167	4	F	3	1	0	51	0	0
A17	1168	4	F	3	1	0	52	0	0
A17	1169	4	F	3	1	0	53	0	0
A17	1170	4	F	3	1	0	54	0	0
A17	1171	4	F	3	1	0	55	0	0
A17	1172	4	F	3	1	0	56	0	1
A17	1173	4	F	3	1	0	57	0	0
A17	1174	4	F	3	1	0	58	0	0
A17	1175	5	F	3	1	1	1	0	0
A17	1176	5	F	3	1	1	2	0	1
A17	1177	5	F	3	1	1	3	0	1
A17	1178	5	F	3	1	1	4	0	1
A17	1179	5	F	3	1	1	5	0	1
A17	1180	5	F	3	1	1	6	0	1
A17	1181	5	F	3	1	1	7	0	1
A17	1182	5	F	3	1	1	8	0	1
A17	1183	5	F	3	1	1	9	0	1
A17	1184	5	F	3	1	1	10	0	1
A17	1185	5	F	3	1	1	11	0	1
A17	1186	5	F	3	1	1	12	0	1
A17	1187	5	F	3	1	1	13	0	1
A17	1188	5	F	3	1	1	14	0	1
A17	1189	5	F	3	1	1	15	0	1
A17	1190	5	F	3	1	1	16	0	1
A17	1191	5	F	3	1	1	17	0	1
A17	1192	5	F	3	1	1	18	0	1
A17	1193	5	F	3	1	1	19	0	1
A17	1194	5	F	3	1	1	20	0	1
A17	1195	5	F	3	1	1	21	0	1
A17	1196	5	F	3	1	1	22	0	1
A17	1197	5	F	3	1	1	23	0	1
A17	1198	5	F	3	1	1	24	0	1
A17	1199	5	F	3	1	1	25	0	1
A17	1200	5	F	3	1	1	26	0	1
A17	1201	5	F	3	1	1	27	0	1
A17	1202	5	F	3	1	1	28	0	1
A17	1203	5	F	3	1	1	29	0	1
A17	1204	5	F	3	1	1	30	0	1
A17	1205	5	F	3	1	1	31	0	1
A17	1206	5	F	3	1	1	32	0	1
A17	1207	5	F	3	1	1	33	0	1
A17	1208	5	F	3	1	1	34	0	1
A17	1209	5	F	3	1	1	35	0	1
A17	1210	5	F	3	1	1	36	0	1
A17	1211	5	F	3	1	1	37	0	1
A17	1212	5	F	3	1	1	38	0	1
A17	1213	5	F	3	1	1	39	1	1
A17	1214	5	F	3	0	1	40	0	1
A17	1215	5	F	3	0	1	41	0	0
A17	1216	5	F	3	0	1	42	0	0
A17	1217	5	F	3	0	1	43	0	0
A17	1218	5	F	3	0	1	44	0	0
A17	1219	5	F	3	0	1	45	0	0
A17	1220	5	F	3	0	1	46	0	0
A17	1221	5	F	3	0	1	47	0	0
A17	1222	5	F	3	0	1	48	0	1
A17	1223	5	F	3	0	1	49	0	0
A17	1224	5	F	3	0	1	50	0	0
A17	1225	5	F	3	0	1	51	0	0
A17	1226	5	F	3	0	1	52	1	0
A17	1227	5	F	3	1	1	53	0	1
A17	1228	5	F	3	1	1	54	0	1
A17	1229	5	F	3	1	1	55	0	1
A17	1230	5	F	3	1	1	56	0	1
A17	1231	5	F	3	1	1	57	0	1
A17	1232	5	F	3	1	1	58	0	1
A17	1233	5	F	3	1	1	59	0	1
A17	1234	5	F	3	1	1	60	1	1
A17	1235	5	F	3	1	0	0	0	1
A17	1236	5	F	3	1	0	1	0	1
A17	1237	5	F	3	1	0	2	0	1
A17	1238	5	F	3	1	0	3	0	1
A17	1239	5	F	3	1	0	4	0	1
A17	1240	5	F	3	1	0	5	0	1
A17	1241	5	F	3	1	0	6	0	1
A17	1242	5	F	3	1	0	7	0	1
A17	1243	5	F	3	1	0	8	0	1
A17	1244	5	F	3	1	0	9	0	1
A17	1245	5	F	3	1	0	10	0	1
A17	1246	5	F	3	1	0	11	0	1
A17	1247	5	F	3	1	0	12	0	1
A17	1248	5	F	3	1	0	13	0	1
A17	1249	5	F	3	1	0	14	0	1
A17	1250	5	F	3	1	0	15	0	1
A17	1251	5	F	3	1	0	16	0	1
A17	1252	5	F	3	1	0	17	0	1
A17	1253	5	F	3	1	0	18	0	1
A17	1254	5	F	3	1	0	19	0	1
A17	1255	5	F	3	1	0	20	0	1
A17	1256	5	F	3	1	0	21	0	1
A17	1257	5	F	3	1	0	22	1	0
A17	1258	5	F	3	1	0	23	1	0
A17	1259	5	F	3	1	0	24	1	0
A17	1260	5	F	3	1	0	25	0	0
A17	1261	5	F	3	1	0	26	0	0
A17	1262	5	F	3	1	0	27	0	0
A17	1263	5	F	3	1	0	28	0	0
A17	1264	5	F	3	1	0	29	0	0
A17	1265	5	F	3	1	0	30	1	0
A17	1266	5	F	3	1	0	31	0	0
A17	1267	5	F	3	1	0	32	0	0
A17	1268	5	F	3	1	0	33	0	1
A17	1269	5	F	3	1	0	34	0	1
A17	1270	5	F	3	1	0	35	0	0
A17	1271	5	F	3	1	0	36	0	1
A17	1272	5	F	3	1	0	37	0	0
A17	1273	5	F	3	1	0	38	0	0
A17	1274	5	F	3	1	0	39	0	0
A17	1275	5	F	3	1	0	40	0	0
A17	1276	5	F	3	1	0	41	0	1
A17	1277	5	F	3	1	0	42	0	1
A17	1278	5	F	3	1	0	43	0	0
A17	1279	5	F	3	1	0	44	0	1
A17	1280	5	F	3	1	0	45	0	1
A17	1281	5	F	3	1	0	46	0	1
A17	1282	5	F	3	1	0	47	0	1
A17	1283	5	F	3	1	0	48	0	1
A17	1284	5	F	3	1	0	49	0	1
A17	1285	5	F	3	1	0	50	0	1
A17	1286	5	F	3	1	0	51	0	1
A17	1287	5	F	3	1	0	52	0	1
A17	1288	5	F	3	1	0	53	0	1
A17	1289	5	F	3	1	0	54	0	1
A18	1290	0	F	3	1	1	1	0	0
A18	1291	0	F	3	1	1	2	0	0
A18	1292	0	F	3	1	1	3	0	1
A18	1293	0	F	3	1	1	4	0	1
A18	1294	0	F	3	1	1	5	0	1
A18	1295	0	F	3	1	1	6	0	0
A18	1296	0	F	3	1	1	7	0	0
A18	1297	0	F	3	1	1	8	0	1
A18	1298	0	F	3	1	1	9	0	1
A18	1299	0	F	3	1	1	10	0	1
A18	1300	0	F	3	1	1	11	0	1
A18	1301	0	F	3	1	1	12	0	1
A18	1302	0	F	3	1	1	13	0	1
A18	1303	0	F	3	1	1	14	0	1
A18	1304	0	F	3	1	1	15	0	1
A18	1305	0	F	3	1	1	16	0	1
A18	1306	0	F	3	1	1	17	0	1
A18	1307	0	F	3	1	1	18	0	1
A18	1308	0	F	3	1	1	19	0	1
A18	1309	0	F	3	1	1	20	0	1
A18	1310	0	F	3	1	1	21	0	1
A18	1311	0	F	3	1	1	22	0	1
A18	1312	0	F	3	1	1	23	0	1
A18	1313	0	F	3	1	1	24	0	1
A18	1314	0	F	3	1	1	25	0	1
A18	1315	0	F	3	1	1	26	0	1
A18	1316	0	F	3	1	1	27	0	1
A18	1317	0	F	3	1	1	28	0	1
A18	1318	0	F	3	1	1	29	0	1
A18	1319	0	F	3	1	1	30	0	1
A18	1320	0	F	3	1	1	31	0	1
A18	1321	0	F	3	1	1	32	0	1
A18	1322	0	F	3	1	1	33	0	1
A18	1323	0	F	3	1	1	34	0	1
A18	1324	0	F	3	1	1	35	0	1
A18	1325	0	F	3	1	1	36	0	1
A18	1326	0	F	3	1	1	37	0	1
A18	1327	0	F	3	1	1	38	0	1
A18	1328	0	F	3	1	1	39	0	1
A18	1329	0	F	3	1	1	40	0	1
A18	1330	0	F	3	1	1	41	0	0
A18	1331	0	F	3	1	1	42	0	0
A18	1332	0	F	3	1	1	43	0	1
A18	1333	0	F	3	1	1	44	0	0
A18	1334	0	F	3	1	1	45	0	0
A18	1335	0	F	3	1	1	46	0	0
A18	1336	0	F	3	1	1	47	0	0
A18	1337	0	F	3	1	1	48	0	0
A18	1338	0	F	3	1	1	49	0	0
A18	1339	0	F	3	1	1	50	0	0
A18	1340	0	F	3	1	1	51	0	0
A18	1341	0	F	3	1	1	52	0	0
A18	1342	0	F	3	1	1	53	0	0
A18	1343	0	F	3	1	1	54	0	0
A18	1344	0	F	3	1	1	55	0	0
A18	1345	0	F	3	1	1	56	0	0
A18	1346	0	F	3	1	1	57	0	0
A18	1347	0	F	3	1	1	58	0	0
A18	1348	0	F	3	1	1	59	0	0
A18	1349	0	F	3	1	1	60	0	0
A18	1350	0	F	3	0	0	0	0	0
A18	1351	0	F	3	0	0	1	0	0
A18	1352	0	F	3	0	0	2	0	0
A18	1353	0	F	3	0	0	3	0	0
A18	1354	0	F	3	0	0	4	0	0
A18	1355	0	F	3	0	0	5	0	0
A18	1356	0	F	3	0	0	6	0	0
A18	1357	0	F	3	0	0	7	0	0
A18	1358	0	F	3	0	0	8	0	0
A18	1359	0	F	3	0	0	9	0	1
A18	1360	0	F	3	0	0	10	0	1
A18	1361	0	F	3	0	0	11	0	1
A18	1362	0	F	3	0	0	12	0	0
A18	1363	0	F	3	0	0	13	0	0
A18	1364	0	F	3	0	0	14	0	0
A18	1365	0	F	3	0	0	15	0	1
A18	1366	0	F	3	0	0	16	0	0
A18	1367	0	F	3	0	0	17	0	0
A18	1368	0	F	3	0	0	18	0	0
A18	1369	0	F	3	0	0	19	0	0
A18	1370	0	F	3	0	0	20	0	1
A18	1371	0	F	3	0	0	21	0	0
A18	1372	0	F	3	0	0	22	0	1
A18	1373	0	F	3	0	0	23	0	0
A18	1374	0	F	3	0	0	24	0	1
A18	1375	0	F	3	0	0	25	0	0
A18	1376	0	F	3	0	0	26	0	0
A18	1377	0	F	3	0	0	27	1	0
A18	1378	0	F	3	1	0	28	0	0
A18	1379	0	F	3	1	0	29	1	0
A18	1380	0	F	3	0	0	30	0	0
A18	1381	0	F	3	0	0	31	1	1
A18	1382	0	F	3	1	0	32	0	0
A18	1383	0	F	3	1	0	33	0	0
A18	1384	0	F	3	1	0	34	0	0
A18	1385	0	F	3	1	0	35	0	0
A18	1386	0	F	3	1	0	36	0	0
A18	1387	0	F	3	1	0	37	0	0
A18	1388	0	F	3	1	0	38	0	0
A18	1389	0	F	3	1	0	39	0	0
A18	1390	0	F	3	1	0	40	0	0
A18	1391	0	F	3	1	0	41	0	0
A18	1392	0	F	3	1	0	42	0	0
A18	1393	0	F	3	1	0	43	0	0
A18	1394	0	F	3	1	0	44	0	1
A18	1395	0	F	3	1	0	45	0	0
A18	1396	0	F	3	1	0	46	0	1
A18	1397	0	F	3	1	0	47	0	0
A18	1398	0	F	3	1	0	48	0	0
A18	1399	0	F	3	1	0	49	0	0
A18	1400	0	F	3	1	0	50	0	0
A18	1401	0	F	3	1	0	51	0	0
A18	1402	0	F	3	1	0	52	0	0
A18	1403	0	F	3	1	0	53	0	0
A18	1404	0	F	3	1	0	54	0	0
A18	1405	0	F	3	1	0	55	0	0
A18	1406	0	F	3	1	0	56	0	0
A18	1407	0	F	3	1	0	57	0	0
A18	1408	0	F	3	1	0	58	0	0
A18	1409	1	F	3	1	1	1	0	0
A18	1410	1	F	3	1	1	2	0	1
A18	1411	1	F	3	1	1	3	0	0
A18	1412	1	F	3	1	1	4	0	0
A18	1413	1	F	3	1	1	5	0	1
A18	1414	1	F	3	1	1	6	0	1
A18	1415	1	F	3	1	1	7	0	1
A18	1416	1	F	3	1	1	8	0	1
A18	1417	1	F	3	1	1	9	0	1
A18	1418	1	F	3	1	1	10	0	1
A18	1419	1	F	3	1	1	11	0	1
A18	1420	1	F	3	1	1	12	0	1
A18	1421	1	F	3	1	1	13	0	1
A18	1422	1	F	3	1	1	14	0	1
A18	1423	1	F	3	1	1	15	0	1
A18	1424	1	F	3	1	1	16	0	1
A18	1425	1	F	3	1	1	17	0	1
A18	1426	1	F	3	1	1	18	0	1
A18	1427	1	F	3	1	1	19	0	1
A18	1428	1	F	3	1	1	20	0	1
A18	1429	1	F	3	1	1	21	0	1
A18	1430	1	F	3	1	1	22	0	1
A18	1431	1	F	3	1	1	23	0	1
A18	1432	1	F	3	1	1	24	0	1
A18	1433	1	F	3	1	1	25	0	1
A18	1434	1	F	3	1	1	26	0	1
A18	1435	1	F	3	1	1	27	0	1
A18	1436	1	F	3	1	1	28	0	1
A18	1437	1	F	3	1	1	29	0	1
A18	1438	1	F	3	1	1	30	0	1
A18	1439	1	F	3	1	1	31	0	1
A18	1440	1	F	3	1	1	32	0	1
A18	1441	1	F	3	1	1	33	0	1
A18	1442	1	F	3	1	1	34	0	1
A18	1443	1	F	3	1	1	35	0	1
A18	1444	1	F	3	1	1	36	0	1
A18	1445	1	F	3	1	1	37	0	1
A18	1446	1	F	3	1	1	38	0	1
A18	1447	1	F	3	1	1	39	0	1
A18	1448	1	F	3	1	1	40	0	1
A18	1449	1	F	3	1	1	41	0	1
A18	1450	1	F	3	1	1	42	0	1
A18	1451	1	F	3	1	1	43	0	1
A18	1452	1	F	3	1	1	44	0	1
A18	1453	1	F	3	1	1	45	0	1
A18	1454	1	F	3	1	1	46	0	1
A18	1455	1	F	3	1	1	47	0	1
A18	1456	1	F	3	1	1	48	0	1
A18	1457	1	F	3	1	1	49	0	1
A18	1458	1	F	3	1	1	50	0	1
A18	1459	1	F	3	1	1	51	0	1
A18	1460	1	F	3	1	1	52	0	1
A18	1461	1	F	3	1	1	53	0	1
A18	1462	1	F	3	1	1	54	0	1
A18	1463	1	F	3	1	1	55	0	1
A18	1464	1	F	3	1	1	56	0	1
A18	1465	1	F	3	1	1	57	0	1
A18	1466	1	F	3	1	1	58	0	1
A18	1467	1	F	3	1	1	59	0	1
A18	1468	1	F	3	1	1	60	1	1
A18	1469	1	F	3	1	0	0	0	0
A18	1470	1	F	3	1	0	1	1	0
A18	1471	1	F	3	1	0	2	0	0
A18	1472	1	F	3	1	0	3	0	0
A18	1473	1	F	3	1	0	4	1	0
A18	1474	1	F	3	1	0	5	1	1
A18	1475	1	F	3	1	0	6	1	0
A18	1476	1	F	3	1	0	7	0	1
A18	1477	1	F	3	1	0	8	0	1
A18	1478	1	F	3	1	0	9	0	1
A18	1479	1	F	3	1	0	10	0	1
A18	1480	1	F	3	1	0	11	0	1
A18	1481	1	F	3	1	0	12	0	1
A18	1482	1	F	3	1	0	13	1	1
A18	1483	1	F	3	1	0	14	0	0
A18	1484	1	F	3	1	0	15	0	0
A18	1485	1	F	3	1	0	16	0	0
A18	1486	1	F	3	1	0	17	0	1
A18	1487	1	F	3	1	0	18	0	1
A18	1488	1	F	3	1	0	19	0	0
A18	1489	1	F	3	1	0	20	1	0
A18	1490	1	F	3	1	0	21	1	1
A18	1491	1	F	3	1	0	22	0	0
A18	1492	1	F	3	1	0	23	0	0
A18	1493	1	F	3	1	0	24	0	1
A18	1494	1	F	3	1	0	25	0	0
A18	1495	1	F	3	1	0	26	0	0
A18	1496	1	F	3	1	0	27	0	0
A18	1497	1	F	3	1	0	28	0	0
A18	1498	1	F	3	1	0	29	0	1
A18	1499	1	F	3	1	0	30	0	1
A18	1500	1	F	3	1	0	31	0	0
A18	1501	1	F	3	1	0	32	0	1
A18	1502	1	F	3	1	0	33	0	0
A18	1503	1	F	3	1	0	34	0	0
A18	1504	1	F	3	1	0	35	0	0
A18	1505	1	F	3	1	0	36	0	1
A18	1506	1	F	3	1	0	37	0	0
A18	1507	1	F	3	1	0	38	0	0
A18	1508	1	F	3	1	0	39	0	0
A18	1509	1	F	3	1	0	40	1	0
A18	1510	1	F	3	1	0	41	0	0
A18	1511	1	F	3	1	0	42	0	0
A18	1512	1	F	3	1	0	43	0	0
A18	1513	1	F	3	1	0	44	0	0
A18	1514	1	F	3	1	0	45	0	0
A18	1515	1	F	3	1	0	46	0	0
A18	1516	1	F	3	1	0	47	0	1
A18	1517	1	F	3	1	0	48	0	0
A18	1518	1	F	3	1	0	49	0	0
A18	1519	1	F	3	1	0	50	0	0
A18	1520	1	F	3	1	0	51	0	0
A18	1521	1	F	3	1	0	52	0	0
A18	1522	1	F	3	1	0	53	0	0
A18	1523	1	F	3	1	0	54	0	0
A18	1524	1	F	3	1	0	55	1	0
A18	1525	2	F	3	1	1	1	0	1
A18	1526	2	F	3	1	1	2	0	1
A18	1527	2	F	3	1	1	3	0	1
A18	1528	2	F	3	1	1	4	0	1
A18	1529	2	F	3	1	1	5	0	1
A18	1530	2	F	3	1	1	6	0	1
A18	1531	2	F	3	1	1	7	0	1
A18	1532	2	F	3	1	1	8	0	1
A18	1533	2	F	3	1	1	9	0	1
A18	1534	2	F	3	1	1	10	0	1
A18	1535	2	F	3	1	1	11	0	1
A18	1536	2	F	3	1	1	12	0	1
A18	1537	2	F	3	1	1	13	0	1
A18	1538	2	F	3	1	1	14	0	1
A18	1539	2	F	3	1	1	15	0	1
A18	1540	2	F	3	1	1	16	0	1
A18	1541	2	F	3	1	1	17	0	1
A18	1542	2	F	3	1	1	18	0	1
A18	1543	2	F	3	1	1	19	0	1
A18	1544	2	F	3	1	1	20	0	1
A18	1545	2	F	3	1	1	21	0	1
A18	1546	2	F	3	1	1	22	0	1
A18	1547	2	F	3	1	1	23	0	1
A18	1548	2	F	3	1	1	24	0	1
A18	1549	2	F	3	1	1	25	0	1
A18	1550	2	F	3	1	1	26	0	1
A18	1551	2	F	3	1	1	27	0	1
A18	1552	2	F	3	1	1	28	0	1
A18	1553	2	F	3	1	1	29	0	1
A18	1554	2	F	3	1	1	30	0	1
A18	1555	2	F	3	1	1	31	0	1
A18	1556	2	F	3	1	1	32	0	1
A18	1557	2	F	3	1	1	33	0	1
A18	1558	2	F	3	1	1	34	0	1
A18	1559	2	F	3	1	1	35	0	1
A18	1560	2	F	3	1	1	36	0	1
A18	1561	2	F	3	1	1	37	0	1
A18	1562	2	F	3	1	1	38	0	1
A18	1563	2	F	3	1	1	39	0	1
A18	1564	2	F	3	1	1	40	0	1
A18	1565	2	F	3	1	1	41	0	1
A18	1566	2	F	3	1	1	42	0	1
A18	1567	2	F	3	1	1	43	0	1
A18	1568	2	F	3	1	1	44	0	1
A18	1569	2	F	3	1	1	45	0	1
A18	1570	2	F	3	1	1	46	0	1
A18	1571	2	F	3	1	1	47	0	1
A18	1572	2	F	3	1	1	48	0	1
A18	1573	2	F	3	1	1	49	0	1
A18	1574	2	F	3	1	1	50	0	1
A18	1575	2	F	3	1	1	51	0	1
A18	1576	2	F	3	1	1	52	0	1
A18	1577	2	F	3	1	1	53	0	1
A18	1578	2	F	3	1	1	54	0	1
A18	1579	2	F	3	1	1	55	0	1
A18	1580	2	F	3	1	1	56	0	1
A18	1581	2	F	3	1	1	57	0	1
A18	1582	2	F	3	1	1	58	0	1
A18	1583	2	F	3	1	1	59	0	1
A18	1584	2	F	3	1	1	60	1	1
A18	1585	2	F	3	1	0	0	0	1
A18	1586	2	F	3	1	0	1	0	1
A18	1587	2	F	3	1	0	2	0	1
A18	1588	2	F	3	1	0	3	0	1
A18	1589	2	F	3	1	0	4	0	1
A18	1590	2	F	3	1	0	5	0	1
A18	1591	2	F	3	1	0	6	0	1
A18	1592	2	F	3	1	0	7	0	1
A18	1593	2	F	3	1	0	8	0	1
A18	1594	2	F	3	1	0	9	0	1
A18	1595	2	F	3	1	0	10	0	1
A18	1596	2	F	3	1	0	11	1	1
A18	1597	2	F	3	1	0	12	0	0
A18	1598	2	F	3	1	0	13	1	0
A18	1599	2	F	3	1	0	14	0	1
A18	1600	2	F	3	1	0	15	0	1
A18	1601	2	F	3	1	0	16	0	1
A18	1602	2	F	3	1	0	17	0	1
A18	1603	2	F	3	1	0	18	0	1
A18	1604	2	F	3	1	0	19	0	1
A18	1605	2	F	3	1	0	20	0	1
A18	1606	2	F	3	1	0	21	0	1
A18	1607	2	F	3	1	0	22	0	1
A18	1608	2	F	3	1	0	23	0	1
A18	1609	2	F	3	1	0	24	0	1
A18	1610	2	F	3	1	0	25	0	1
A18	1611	2	F	3	1	0	26	0	1
A18	1612	2	F	3	1	0	27	0	1
A18	1613	2	F	3	1	0	28	0	1
A18	1614	2	F	3	1	0	29	0	1
A18	1615	2	F	3	1	0	30	0	1
A18	1616	2	F	3	1	0	31	0	1
A18	1617	2	F	3	1	0	32	0	1
A18	1618	2	F	3	1	0	33	0	1
A18	1619	2	F	3	1	0	34	0	1
A18	1620	2	F	3	1	0	35	0	1
A18	1621	2	F	3	1	0	36	0	1
A18	1622	2	F	3	1	0	37	0	1
A18	1623	2	F	3	1	0	38	0	1
A18	1624	2	F	3	1	0	39	0	1
A18	1625	2	F	3	1	0	40	0	1
A18	1626	2	F	3	1	0	41	0	1
A18	1627	2	F	3	1	0	42	0	1
A18	1628	2	F	3	1	0	43	0	1
A18	1629	2	F	3	1	0	44	1	1
A18	1630	2	F	3	1	0	45	1	0
A18	1631	2	F	3	1	0	46	0	1
A18	1632	2	F	3	1	0	47	0	1
A18	1633	2	F	3	1	0	48	0	1
A18	1634	2	F	3	1	0	49	0	1
A18	1635	2	F	3	1	0	50	0	1
A18	1636	2	F	3	1	0	51	0	1
A18	1637	2	F	3	1	0	52	0	1
A18	1638	2	F	3	1	0	53	0	1
A18	1639	2	F	3	1	0	54	0	1
A18	1640	2	F	3	1	0	55	0	1
A18	1641	2	F	3	1	0	56	0	1
A18	1642	2	F	3	1	0	57	0	1
A18	1643	2	F	3	1	0	58	0	1
A18	1644	3	F	3	1	1	1	0	1
A18	1645	3	F	3	1	1	2	0	1
A18	1646	3	F	3	1	1	3	0	1
A18	1647	3	F	3	1	1	4	0	1
A18	1648	3	F	3	1	1	5	0	1
A18	1649	3	F	3	1	1	6	0	1
A18	1650	3	F	3	1	1	7	0	1
A18	1651	3	F	3	1	1	8	0	0
A18	1652	3	F	3	1	1	9	0	1
A18	1653	3	F	3	1	1	10	0	0
A18	1654	3	F	3	1	1	11	0	1
A18	1655	3	F	3	1	1	12	0	1
A18	1656	3	F	3	1	1	13	0	1
A18	1657	3	F	3	1	1	14	0	1
A18	1658	3	F	3	1	1	15	0	1
A18	1659	3	F	3	1	1	16	0	1
A18	1660	3	F	3	1	1	17	0	1
A18	1661	3	F	3	1	1	18	0	1
A18	1662	3	F	3	1	1	19	0	1
A18	1663	3	F	3	1	1	20	0	1
A18	1664	3	F	3	1	1	21	0	1
A18	1665	3	F	3	1	1	22	0	1
A18	1666	3	F	3	1	1	23	0	1
A18	1667	3	F	3	1	1	24	0	1
A18	1668	3	F	3	1	1	25	0	1
A18	1669	3	F	3	1	1	26	0	1
A18	1670	3	F	3	1	1	27	0	1
A18	1671	3	F	3	1	1	28	0	1
A18	1672	3	F	3	1	1	29	0	1
A18	1673	3	F	3	1	1	30	0	1
A18	1674	3	F	3	1	1	31	0	1
A18	1675	3	F	3	1	1	32	1	1
A18	1676	3	F	3	0	1	33	0	0
A18	1677	3	F	3	0	1	34	1	0
A18	1678	3	F	3	1	1	35	0	0
A18	1679	3	F	3	1	1	36	0	0
A18	1680	3	F	3	1	1	37	0	1
A18	1681	3	F	3	1	1	38	0	1
A18	1682	3	F	3	1	1	39	0	1
A18	1683	3	F	3	1	1	40	0	1
A18	1684	3	F	3	1	1	41	0	1
A18	1685	3	F	3	1	1	42	0	1
A18	1686	3	F	3	1	1	43	0	1
A18	1687	3	F	3	1	1	44	0	1
A18	1688	3	F	3	1	1	45	0	1
A18	1689	3	F	3	1	1	46	0	1
A18	1690	3	F	3	1	1	47	0	1
A18	1691	3	F	3	1	1	48	0	1
A18	1692	3	F	3	1	1	49	0	1
A18	1693	3	F	3	1	1	50	0	1
A18	1694	3	F	3	1	1	51	0	1
A18	1695	3	F	3	1	1	52	0	1
A18	1696	3	F	3	1	1	53	0	1
A18	1697	3	F	3	1	1	54	0	1
A18	1698	3	F	3	1	1	55	0	1
A18	1699	3	F	3	1	1	56	0	1
A18	1700	3	F	3	1	1	57	0	1
A18	1701	3	F	3	1	1	58	0	1
A18	1702	3	F	3	1	1	59	0	1
A18	1703	3	F	3	1	1	60	1	1
A18	1704	3	F	3	1	0	0	0	1
A18	1705	3	F	3	1	0	1	0	1
A18	1706	3	F	3	1	0	2	0	1
A18	1707	3	F	3	1	0	3	0	1
A18	1708	3	F	3	1	0	4	0	1
A18	1709	3	F	3	1	0	5	0	1
A18	1710	3	F	3	1	0	6	0	1
A18	1711	3	F	3	1	0	7	0	1
A18	1712	3	F	3	1	0	8	0	1
A18	1713	3	F	3	1	0	9	0	1
A18	1714	3	F	3	1	0	10	0	1
A18	1715	3	F	3	1	0	11	0	1
A18	1716	3	F	3	1	0	12	0	1
A18	1717	3	F	3	1	0	13	0	1
A18	1718	3	F	3	1	0	14	0	1
A18	1719	3	F	3	1	0	15	0	1
A18	1720	3	F	3	1	0	16	0	1
A18	1721	3	F	3	1	0	17	0	1
A18	1722	3	F	3	1	0	18	0	1
A18	1723	3	F	3	1	0	19	0	1
A18	1724	3	F	3	1	0	20	0	1
A18	1725	3	F	3	1	0	21	0	1
A18	1726	3	F	3	1	0	22	0	1
A18	1727	3	F	3	1	0	23	0	1
A18	1728	3	F	3	1	0	24	0	1
A18	1729	3	F	3	1	0	25	0	1
A18	1730	3	F	3	1	0	26	0	1
A18	1731	3	F	3	1	0	27	0	1
A18	1732	3	F	3	1	0	28	0	1
A18	1733	3	F	3	1	0	29	0	1
A18	1734	3	F	3	1	0	30	0	1
A18	1735	3	F	3	1	0	31	0	1
A18	1736	3	F	3	1	0	32	0	1
A18	1737	3	F	3	1	0	33	0	1
A18	1738	3	F	3	1	0	34	0	1
A18	1739	3	F	3	1	0	35	1	1
A18	1740	3	F	3	1	0	36	0	1
A18	1741	3	F	3	1	0	37	0	1
A18	1742	3	F	3	1	0	38	0	1
A18	1743	3	F	3	1	0	39	0	1
A18	1744	3	F	3	1	0	40	0	1
A18	1745	3	F	3	1	0	41	0	1
A18	1746	3	F	3	1	0	42	0	1
A18	1747	3	F	3	1	0	43	0	1
A18	1748	3	F	3	1	0	44	0	1
A18	1749	3	F	3	1	0	45	0	1
A18	1750	3	F	3	1	0	46	0	1
A18	1751	3	F	3	1	0	47	0	0
A18	1752	3	F	3	1	0	48	0	0
A18	1753	3	F	3	1	0	49	0	0
A18	1754	3	F	3	1	0	50	0	0
A18	1755	3	F	3	1	0	51	0	0
A18	1756	3	F	3	1	0	52	0	0
A18	1757	3	F	3	1	0	53	0	1
A18	1758	3	F	3	1	0	54	0	0
A18	1759	3	F	3	1	0	55	0	0
A18	1760	3	F	3	1	0	56	0	0
A18	1761	3	F	3	1	0	57	0	0
A18	1762	4	F	3	1	1	1	0	1
A18	1763	4	F	3	1	1	2	0	1
A18	1764	4	F	3	1	1	3	0	1
A18	1765	4	F	3	1	1	4	0	1
A18	1766	4	F	3	1	1	5	0	1
A18	1767	4	F	3	1	1	6	0	1
A18	1768	4	F	3	1	1	7	0	1
A18	1769	4	F	3	1	1	8	0	1
A18	1770	4	F	3	1	1	9	0	1
A18	1771	4	F	3	1	1	10	0	1
A18	1772	4	F	3	1	1	11	0	1
A18	1773	4	F	3	1	1	12	0	1
A18	1774	4	F	3	1	1	13	0	1
A18	1775	4	F	3	1	1	14	0	1
A18	1776	4	F	3	1	1	15	0	1
A18	1777	4	F	3	1	1	16	0	1
A18	1778	4	F	3	1	1	17	0	1
A18	1779	4	F	3	1	1	18	0	1
A18	1780	4	F	3	1	1	19	0	1
A18	1781	4	F	3	1	1	20	0	1
A18	1782	4	F	3	1	1	21	0	1
A18	1783	4	F	3	1	1	22	1	1
A18	1784	4	F	3	0	1	23	0	1
A18	1785	4	F	3	0	1	24	0	1
A18	1786	4	F	3	0	1	25	0	1
A18	1787	4	F	3	0	1	26	1	1
A18	1788	4	F	3	1	1	27	0	1
A18	1789	4	F	3	1	1	28	1	1
A18	1790	4	F	3	0	1	29	1	1
A18	1791	4	F	3	1	1	30	0	1
A18	1792	4	F	3	1	1	31	0	1
A18	1793	4	F	3	1	1	32	0	1
A18	1794	4	F	3	1	1	33	1	1
A18	1795	4	F	3	0	1	34	1	1
A18	1796	4	F	3	1	1	35	0	1
A18	1797	4	F	3	1	1	36	0	1
A18	1798	4	F	3	1	1	37	0	1
A18	1799	4	F	3	1	1	38	0	1
A18	1800	4	F	3	1	1	39	0	1
A18	1801	4	F	3	1	1	40	0	1
A18	1802	4	F	3	1	1	41	0	1
A18	1803	4	F	3	1	1	42	0	1
A18	1804	4	F	3	1	1	43	1	1
A18	1805	4	F	3	0	1	44	1	1
A18	1806	4	F	3	1	1	45	0	1
A18	1807	4	F	3	1	1	46	1	1
A18	1808	4	F	3	0	1	47	0	1
A18	1809	4	F	3	0	1	48	1	1
A18	1810	4	F	3	1	1	49	1	1
A18	1811	4	F	3	0	1	50	1	1
A18	1812	4	F	3	1	1	51	1	1
A18	1813	4	F	3	0	1	52	1	1
A18	1814	4	F	3	1	1	53	0	1
A18	1815	4	F	3	1	1	54	0	1
A18	1816	4	F	3	1	1	55	0	1
A18	1817	4	F	3	1	1	56	1	1
A18	1818	4	F	3	0	1	57	1	1
A18	1819	4	F	3	1	1	58	1	1
A18	1820	4	F	3	1	1	59	0	1
A18	1821	4	F	3	1	1	60	1	1
A18	1822	4	F	3	1	0	0	0	1
A18	1823	4	F	3	1	0	1	0	1
A18	1824	4	F	3	1	0	2	0	1
A18	1825	4	F	3	1	0	3	0	1
A18	1826	4	F	3	1	0	4	0	1
A18	1827	4	F	3	1	0	5	0	1
A18	1828	4	F	3	1	0	6	0	1
A18	1829	4	F	3	1	0	7	0	1
A18	1830	4	F	3	1	0	8	0	1
A18	1831	4	F	3	1	0	9	0	1
A18	1832	4	F	3	1	0	10	0	1
A18	1833	4	F	3	1	0	11	0	1
A18	1834	4	F	3	1	0	12	0	1
A18	1835	4	F	3	1	0	13	0	0
A18	1836	4	F	3	1	0	14	0	1
A18	1837	4	F	3	1	0	15	0	0
A18	1838	4	F	3	1	0	16	1	0
A18	1839	4	F	3	1	0	17	0	0
A18	1840	4	F	3	1	0	18	0	1
A18	1841	4	F	3	1	0	19	0	1
A18	1842	4	F	3	1	0	20	1	0
A18	1843	4	F	3	1	0	21	1	1
A18	1844	4	F	3	1	0	22	0	0
A18	1845	4	F	3	1	0	23	1	0
A18	1846	4	F	3	1	0	24	1	0
A18	1847	4	F	3	1	0	25	0	0
A18	1848	4	F	3	1	0	26	0	0
A18	1849	4	F	3	1	0	27	0	0
A18	1850	4	F	3	1	0	28	0	0
A18	1851	4	F	3	1	0	29	0	0
A18	1852	4	F	3	1	0	30	0	0
A18	1853	4	F	3	1	0	31	0	0
A18	1854	4	F	3	1	0	32	0	0
A18	1855	4	F	3	1	0	33	0	0
A18	1856	4	F	3	1	0	34	0	0
A18	1857	4	F	3	1	0	35	0	0
A18	1858	4	F	3	1	0	36	0	0
A18	1859	4	F	3	1	0	37	0	0
A18	1860	4	F	3	1	0	38	0	0
A18	1861	4	F	3	1	0	39	0	1
A18	1862	4	F	3	1	0	40	0	1
A18	1863	4	F	3	1	0	41	0	0
A18	1864	4	F	3	1	0	42	0	1
A18	1865	4	F	3	1	0	43	0	1
A18	1866	4	F	3	1	0	44	0	1
A18	1867	4	F	3	1	0	45	0	1
A18	1868	4	F	3	1	0	46	0	1
A18	1869	4	F	3	1	0	47	0	1
A18	1870	4	F	3	1	0	48	0	1
A18	1871	4	F	3	1	0	49	0	1
A18	1872	4	F	3	1	0	50	0	1
A18	1873	4	F	3	1	0	51	0	1
A18	1874	4	F	3	1	0	52	0	1
A18	1875	4	F	3	1	0	53	0	1
A18	1876	4	F	3	1	0	54	0	1
A18	1877	4	F	3	1	0	55	0	1
A18	1878	4	F	3	1	0	56	0	1
A18	1879	4	F	3	1	0	57	0	1
A18	1880	4	F	3	1	0	58	0	1
A19	1881	0	M	3	1	1	1	0	0
A19	1882	0	M	3	1	1	2	0	0
A19	1883	0	M	3	1	1	3	0	0
A19	1884	0	M	3	1	1	4	0	1
A19	1885	0	M	3	1	1	5	0	0
A19	1886	0	M	3	1	1	6	0	1
A19	1887	0	M	3	1	1	7	0	0
A19	1888	0	M	3	1	1	8	0	1
A19	1889	0	M	3	1	1	9	0	1
A19	1890	0	M	3	1	1	10	0	0
A19	1891	0	M	3	1	1	11	0	1
A19	1892	0	M	3	1	1	12	0	1
A19	1893	0	M	3	1	1	13	0	1
A19	1894	0	M	3	1	1	14	0	1
A19	1895	0	M	3	1	1	15	0	0
A19	1896	0	M	3	1	1	16	0	1
A19	1897	0	M	3	1	1	17	0	1
A19	1898	0	M	3	1	1	18	0	1
A19	1899	0	M	3	1	1	19	0	1
A19	1900	0	M	3	1	1	20	0	1
A19	1901	0	M	3	1	1	21	0	1
A19	1902	0	M	3	1	1	22	0	1
A19	1903	0	M	3	1	1	23	0	1
A19	1904	0	M	3	1	1	24	0	1
A19	1905	0	M	3	1	1	25	0	1
A19	1906	0	M	3	1	1	26	0	1
A19	1907	0	M	3	1	1	27	0	1
A19	1908	0	M	3	1	1	28	0	1
A19	1909	0	M	3	1	1	29	0	1
A19	1910	0	M	3	1	1	30	0	1
A19	1911	0	M	3	1	1	31	0	1
A19	1912	0	M	3	1	1	32	0	1
A19	1913	0	M	3	1	1	33	0	1
A19	1914	0	M	3	1	1	34	1	0
A19	1915	0	M	3	0	1	35	1	1
A19	1916	0	M	3	1	1	36	0	1
A19	1917	0	M	3	1	1	37	0	1
A19	1918	0	M	3	1	1	38	0	0
A19	1919	0	M	3	1	1	39	0	1
A19	1920	0	M	3	1	1	40	0	1
A19	1921	0	M	3	1	1	41	0	0
A19	1922	0	M	3	1	1	42	0	1
A19	1923	0	M	3	1	1	43	0	0
A19	1924	0	M	3	1	1	44	0	0
A19	1925	0	M	3	1	1	45	0	0
A19	1926	0	M	3	1	1	46	0	0
A19	1927	0	M	3	1	1	47	0	1
A19	1928	0	M	3	1	1	48	0	1
A19	1929	0	M	3	1	1	49	0	0
A19	1930	0	M	3	1	1	50	0	0
A19	1931	0	M	3	1	1	51	0	1
A19	1932	0	M	3	1	1	52	0	0
A19	1933	0	M	3	1	1	53	0	1
A19	1934	0	M	3	1	1	54	0	0
A19	1935	0	M	3	1	1	55	0	1
A19	1936	0	M	3	1	1	56	0	1
A19	1937	0	M	3	1	1	57	0	1
A19	1938	0	M	3	1	1	58	0	1
A19	1939	0	M	3	1	1	59	0	1
A19	1940	0	M	3	1	1	60	0	0
A19	1941	0	M	3	0	0	0	0	1
A19	1942	0	M	3	0	0	1	0	0
A19	1943	0	M	3	0	0	2	0	1
A19	1944	0	M	3	0	0	3	1	1
A19	1945	0	M	3	1	0	4	0	0
A19	1946	0	M	3	1	0	5	0	0
A19	1947	0	M	3	1	0	6	0	1
A19	1948	0	M	3	1	0	7	0	1
A19	1949	0	M	3	1	0	8	0	1
A19	1950	0	M	3	1	0	9	0	1
A19	1951	0	M	3	1	0	10	0	1
A19	1952	0	M	3	1	0	11	0	1
A19	1953	0	M	3	1	0	12	0	1
A19	1954	0	M	3	1	0	13	0	1
A19	1955	0	M	3	1	0	14	0	1
A19	1956	0	M	3	1	0	15	0	1
A19	1957	0	M	3	1	0	16	0	1
A19	1958	0	M	3	1	0	17	0	1
A19	1959	0	M	3	1	0	18	0	1
A19	1960	0	M	3	1	0	19	0	1
A19	1961	0	M	3	1	0	20	0	1
A19	1962	0	M	3	1	0	21	0	1
A19	1963	0	M	3	1	0	22	0	1
A19	1964	0	M	3	1	0	23	0	1
A19	1965	0	M	3	1	0	24	0	1
A19	1966	0	M	3	1	0	25	0	1
A19	1967	0	M	3	1	0	26	0	1
A19	1968	0	M	3	1	0	27	0	1
A19	1969	0	M	3	1	0	28	0	1
A19	1970	0	M	3	1	0	29	0	1
A19	1971	0	M	3	1	0	30	0	1
A19	1972	0	M	3	1	0	31	0	1
A19	1973	0	M	3	1	0	32	0	1
A19	1974	0	M	3	1	0	33	0	1
A19	1975	0	M	3	1	0	34	0	1
A19	1976	0	M	3	1	0	35	0	1
A19	1977	0	M	3	1	0	36	0	1
A19	1978	0	M	3	1	0	37	0	1
A19	1979	0	M	3	1	0	38	0	1
A19	1980	0	M	3	1	0	39	0	1
A19	1981	0	M	3	1	0	40	0	1
A19	1982	0	M	3	1	0	41	0	1
A19	1983	0	M	3	1	0	42	0	1
A19	1984	0	M	3	1	0	43	0	1
A19	1985	0	M	3	1	0	44	0	1
A19	1986	0	M	3	1	0	45	0	1
A19	1987	0	M	3	1	0	46	0	1
A19	1988	0	M	3	1	0	47	0	1
A19	1989	0	M	3	1	0	48	0	1
A19	1990	0	M	3	1	0	49	0	1
A19	1991	0	M	3	1	0	50	0	1
A19	1992	0	M	3	1	0	51	0	1
A19	1993	0	M	3	1	0	52	0	1
A19	1994	0	M	3	1	0	53	0	1
A19	1995	0	M	3	1	0	54	0	1
A19	1996	0	M	3	1	0	55	0	1
A19	1997	0	M	3	1	0	56	0	1
[truncated: 13,904 more rows]

## Sheet: 3g
Alternation Trials		Logistic Regression Independent Variables							Logistic Regression Dependent Variable		There is stochasticity in k-means clustering, even using the same optimal k for each session, that means that exact results of given runs of the code will differ though group means, statistical effects, and p-values hold within an order of magnitude.
Animal_ID	Trial_ID	Session	Sex	Age_Group	Aligned	Context	Tswitch	Remap	Request
A15	0	1	F	3	0	0	1	0	0
A15	1	1	F	3	1	1	0	0	1
A15	2	1	F	3	0	0	0	0	0
A15	3	1	F	3	0	1	0	0	1
A15	4	1	F	3	0	0	0	0	1
A15	5	1	F	3	1	0	1	0	0
A15	6	1	F	3	0	1	0	0	1
A15	7	1	F	3	1	0	0	0	1
A15	8	1	F	3	0	1	0	0	0
A15	9	1	F	3	1	0	0	0	1
A15	10	1	F	3	1	0	1	0	0
A15	11	1	F	3	1	0	2	0	0
A15	12	1	F	3	0	1	0	0	0
A15	13	1	F	3	1	0	0	0	0
A15	14	1	F	3	1	0	1	0	0
A15	15	1	F	3	0	1	0	0	0
A15	16	1	F	3	1	0	0	0	0
A15	17	1	F	3	1	0	1	0	0
A15	18	1	F	3	0	1	0	0	0
A15	19	1	F	3	1	0	0	0	0
A15	20	1	F	3	1	0	1	0	0
A15	21	1	F	3	1	0	2	0	0
A15	22	1	F	3	0	1	0	0	0
A15	23	1	F	3	0	1	1	0	1
A15	24	1	F	3	1	0	0	0	0
A15	25	1	F	3	0	1	0	0	0
A15	26	1	F	3	1	0	0	0	0
A15	27	1	F	3	0	1	0	0	0
A15	28	1	F	3	0	1	1	0	1
A15	29	1	F	3	1	0	0	0	0
A15	30	1	F	3	1	0	1	0	0
A15	31	1	F	3	0	1	0	0	0
A15	32	1	F	3	0	1	1	0	1
A15	33	1	F	3	1	0	0	0	0
A15	34	1	F	3	0	1	0	0	0
A15	35	1	F	3	1	0	0	0	0
A15	36	1	F	3	0	1	0	0	1
A15	37	1	F	3	0	1	1	0	0
A15	38	1	F	3	1	0	0	0	0
A15	39	1	F	3	1	0	1	0	0
A15	40	1	F	3	1	0	2	0	0
A15	41	1	F	3	0	1	0	0	0
A15	42	1	F	3	0	1	1	0	0
A15	43	1	F	3	0	1	2	0	0
A15	44	1	F	3	0	1	3	0	0
A15	45	1	F	3	1	0	0	0	0
A15	46	1	F	3	1	0	1	0	0
A15	47	1	F	3	0	1	0	0	0
A15	48	1	F	3	1	0	0	0	0
A15	49	1	F	3	1	0	1	0	0
A15	50	1	F	3	0	1	0	0	0
A15	51	1	F	3	0	1	1	0	0
A15	52	1	F	3	0	1	2	0	1
A15	53	1	F	3	0	1	3	0	1
A15	54	1	F	3	0	1	4	0	0
A15	55	1	F	3	1	0	0	0	0
A15	56	1	F	3	0	1	0	0	0
A15	57	1	F	3	1	0	0	0	0
A15	58	1	F	3	0	1	0	0	1
A15	59	1	F	3	1	0	0	0	0
A15	60	2	F	3	0	0	1	0	1
A15	61	2	F	3	0	0	2	0	1
A15	62	2	F	3	1	1	0	1	1
A15	63	2	F	3	0	1	1	1	1
A15	64	2	F	3	0	0	0	0	1
A15	65	2	F	3	0	0	1	0	1
A15	66	2	F	3	0	0	2	0	1
A15	67	2	F	3	1	1	0	1	1
A15	68	2	F	3	0	1	1	0	1
A15	69	2	F	3	0	1	2	0	1
A15	70	2	F	3	0	1	3	0	1
A15	71	2	F	3	0	0	0	0	1
A15	72	2	F	3	0	1	0	0	1
A15	73	2	F	3	0	0	0	0	1
A15	74	2	F	3	0	1	0	0	1
A15	75	2	F	3	0	0	0	0	1
A15	76	2	F	3	0	0	1	0	1
A15	77	2	F	3	0	1	0	0	1
A15	78	2	F	3	0	1	1	0	1
A15	79	2	F	3	0	0	0	0	1
A15	80	2	F	3	0	1	0	0	1
A15	81	2	F	3	0	0	0	0	1
A15	82	2	F	3	0	1	0	0	1
A15	83	2	F	3	1	0	0	0	1
A15	84	2	F	3	0	1	0	0	0
A15	85	2	F	3	1	0	0	0	1
A15	86	2	F	3	0	1	0	1	1
A15	87	2	F	3	1	0	0	1	1
A15	88	2	F	3	1	0	1	1	1
A15	89	2	F	3	0	1	0	1	1
A15	90	2	F	3	1	1	1	1	1
A15	91	2	F	3	1	0	0	0	0
A15	92	2	F	3	1	0	1	0	1
A15	93	2	F	3	0	1	0	1	1
A15	94	2	F	3	1	1	1	1	1
A15	95	2	F	3	1	0	0	0	1
A15	96	2	F	3	0	1	0	0	1
A15	97	2	F	3	1	0	0	0	1
A15	98	2	F	3	0	1	0	0	1
A15	99	2	F	3	0	1	1	1	1
A15	100	2	F	3	1	0	0	0	1
A15	101	2	F	3	1	0	1	0	1
A15	102	2	F	3	1	1	0	1	1
A15	103	2	F	3	1	0	0	0	1
A15	104	2	F	3	1	0	1	0	0
A15	105	2	F	3	1	0	2	1	0
A15	106	2	F	3	0	1	0	1	0
A15	107	2	F	3	1	0	0	1	0
A15	108	2	F	3	0	1	0	0	0
A15	109	2	F	3	1	0	0	1	0
A15	110	2	F	3	0	1	0	0	0
A15	111	2	F	3	1	0	0	1	0
A15	112	2	F	3	1	0	1	0	0
A15	113	2	F	3	1	0	2	0	1
A15	114	2	F	3	0	1	0	0	1
A15	115	2	F	3	0	1	1	0	0
A15	116	2	F	3	1	0	0	1	0
A15	117	2	F	3	1	0	1	1	0
A15	118	2	F	3	1	0	2	0	0
A15	119	2	F	3	0	1	0	0	0
A15	120	2	F	3	0	1	1	0	0
A15	121	3	F	3	0	0	1	0	1
A15	122	3	F	3	1	1	0	1	1
A15	123	3	F	3	0	0	0	0	1
A15	124	3	F	3	0	1	0	0	1
A15	125	3	F	3	0	1	1	0	1
A15	126	3	F	3	0	0	0	0	0
A15	127	3	F	3	0	0	1	0	1
A15	128	3	F	3	0	0	2	1	1
A15	129	3	F	3	0	0	3	0	1
A15	130	3	F	3	0	0	4	0	1
A15	131	3	F	3	0	0	5	0	1
A15	132	3	F	3	0	0	6	0	1
A15	133	3	F	3	0	0	7	0	0
A15	134	3	F	3	0	1	0	0	0
A15	135	3	F	3	0	1	1	0	1
A15	136	3	F	3	1	0	0	0	0
A15	137	3	F	3	0	1	0	0	1
A15	138	3	F	3	1	0	0	0	1
A15	139	3	F	3	0	1	0	0	0
A15	140	3	F	3	0	1	1	0	1
A15	141	3	F	3	0	1	2	0	1
A15	142	3	F	3	1	0	0	0	1
A15	143	3	F	3	1	0	1	0	1
A15	144	3	F	3	1	0	2	0	1
A15	145	3	F	3	0	1	0	0	1
A15	146	3	F	3	0	1	1	0	1
A15	147	3	F	3	1	0	0	0	1
A15	148	3	F	3	1	0	1	0	1
A15	149	3	F	3	0	1	0	0	1
A15	150	3	F	3	0	1	1	0	0
A15	151	3	F	3	1	0	0	0	0
A15	152	3	F	3	1	0	1	0	0
A15	153	3	F	3	0	1	0	0	0
A15	154	3	F	3	0	1	1	1	0
A15	155	3	F	3	0	1	2	1	0
A15	156	3	F	3	1	0	0	0	0
A15	157	3	F	3	0	1	0	0	0
A15	158	3	F	3	0	1	1	0	0
A15	159	3	F	3	0	1	2	0	0
A15	160	3	F	3	1	0	0	0	0
A15	161	3	F	3	1	0	1	0	0
A15	162	3	F	3	1	0	0	0	0
A15	163	3	F	3	1	0	1	0	0
A15	164	3	F	3	1	0	2	0	0
A15	165	3	F	3	0	1	0	0	0
A15	166	3	F	3	0	1	1	0	0
A15	167	3	F	3	1	0	0	0	0
A15	168	3	F	3	1	0	1	0	0
A15	169	3	F	3	1	0	2	0	0
A15	170	3	F	3	0	1	0	0	0
A15	171	3	F	3	0	1	1	0	0
A15	172	3	F	3	1	0	0	0	0
A15	173	3	F	3	0	1	0	0	0
A15	174	3	F	3	0	1	1	0	0
A15	175	3	F	3	0	1	2	0	0
A15	176	3	F	3	0	1	3	0	0
A15	177	3	F	3	1	0	0	0	0
A15	178	3	F	3	0	1	0	0	1
A15	179	3	F	3	0	1	1	0	1
A15	180	3	F	3	0	1	2	0	0
A15	181	4	F	3	0	0	1	0	1
A15	182	4	F	3	1	1	0	0	1
A15	183	4	F	3	0	0	0	0	0
A15	184	4	F	3	0	1	0	0	1
A15	185	4	F	3	0	0	0	0	1
A15	186	4	F	3	0	1	0	0	1
A15	187	4	F	3	0	1	1	0	1
A15	188	4	F	3	0	0	0	0	1
A15	189	4	F	3	0	1	0	0	1
A15	190	4	F	3	0	0	0	0	1
A15	191	4	F	3	0	1	0	0	1
A15	192	4	F	3	0	1	0	0	1
A15	193	4	F	3	0	0	0	0	1
A15	194	4	F	3	0	1	0	0	1
A15	195	4	F	3	0	0	0	0	1
A15	196	4	F	3	0	0	1	0	0
A15	197	4	F	3	0	1	0	0	1
A15	198	4	F	3	0	0	0	0	1
A15	199	4	F	3	0	1	0	0	1
A15	200	4	F	3	0	0	0	0	1
A15	201	4	F	3	0	0	1	0	1
A15	202	4	F	3	0	1	0	0	1
A15	203	4	F	3	0	0	0	0	0
A15	204	4	F	3	1	0	1	0	0
A15	205	4	F	3	1	0	2	0	0
A15	206	4	F	3	1	0	3	0	0
A15	207	4	F	3	1	0	4	0	0
A15	208	4	F	3	1	0	5	0	0
A15	209	4	F	3	1	0	6	0	0
A15	210	4	F	3	1	0	7	0	0
A15	211	4	F	3	0	1	0	0	1
A15	212	4	F	3	0	1	1	0	0
A15	213	4	F	3	1	0	0	0	0
A15	214	4	F	3	1	0	1	0	0
A15	215	4	F	3	1	0	2	0	0
A15	216	4	F	3	1	0	3	0	0
A15	217	4	F	3	1	0	4	0	0
A15	218	4	F	3	1	0	5	0	0
A15	219	4	F	3	1	0	6	0	0
A15	220	4	F	3	1	0	7	0	0
A15	221	4	F	3	0	1	0	0	0
A15	222	4	F	3	1	0	0	0	0
A15	223	4	F	3	1	0	1	0	0
A15	224	4	F	3	1	0	2	0	0
A15	225	4	F	3	1	0	3	0	0
A15	226	4	F	3	0	1	0	0	1
A15	227	4	F	3	0	1	1	0	0
A15	228	4	F	3	0	1	0	0	1
A15	229	4	F	3	1	0	0	0	0
A15	230	4	F	3	0	1	0	0	0
A15	231	4	F	3	0	1	1	0	0
A15	232	4	F	3	0	1	2	0	0
A15	233	4	F	3	0	1	3	0	1
A15	234	4	F	3	1	0	0	0	0
A15	235	4	F	3	0	1	0	0	0
A15	236	4	F	3	1	0	0	0	0
A15	237	4	F	3	1	0	1	0	0
A15	238	5	F	3	0	0	1	1	1
A15	239	5	F	3	1	1	0	0	1
A15	240	5	F	3	0	1	1	0	1
A15	241	5	F	3	0	0	0	0	0
A15	242	5	F	3	0	0	1	0	1
A15	243	5	F	3	0	0	2	0	0
A15	244	5	F	3	0	0	3	0	1
A15	245	5	F	3	0	1	0	0	1
A15	246	5	F	3	0	0	0	0	1
A15	247	5	F	3	0	1	0	0	1
A15	248	5	F	3	0	1	1	0	1
A15	249	5	F	3	0	1	2	0	1
A15	250	5	F	3	0	1	3	0	1
A15	251	5	F	3	0	1	4	0	1
A15	252	5	F	3	0	0	0	1	1
A15	253	5	F	3	0	0	1	1	1
A15	254	5	F	3	0	1	0	1	1
A15	255	5	F	3	1	0	0	1	1
A15	256	5	F	3	0	1	0	0	1
A15	257	5	F	3	0	1	1	1	1
A15	258	5	F	3	0	1	2	1	1
A15	259	5	F	3	0	1	3	0	1
A15	260	5	F	3	0	1	4	0	1
A15	261	5	F	3	0	1	5	1	1
A15	262	5	F	3	0	0	0	0	1
A15	263	5	F	3	0	0	1	0	1
A15	264	5	F	3	0	1	0	0	1
A15	265	5	F	3	0	1	1	0	1
A15	266	5	F	3	0	0	0	1	0
A15	267	5	F	3	0	0	1	1	0
A15	268	5	F	3	0	1	0	0	0
A15	269	5	F	3	1	0	0	1	0
A15	270	5	F	3	0	1	0	1	1
A15	271	5	F	3	0	1	1	0	0
A15	272	5	F	3	0	1	2	0	0
A15	273	5	F	3	1	0	0	1	0
A15	274	5	F	3	0	1	0	0	0
A15	275	5	F	3	0	1	1	0	0
A15	276	5	F	3	1	0	0	0	0
A15	277	5	F	3	1	0	1	0	0
A15	278	5	F	3	0	1	0	0	1
A15	279	5	F	3	0	1	1	0	0
A15	280	5	F	3	0	1	2	0	0
A15	281	5	F	3	0	1	3	0	0
A15	282	5	F	3	0	1	4	0	0
A15	283	5	F	3	0	1	5	0	0
A15	284	5	F	3	0	1	6	0	0
A15	285	5	F	3	0	1	7	0	0
A15	286	5	F	3	0	1	8	0	0
A15	287	5	F	3	1	0	0	0	0
A15	288	5	F	3	1	0	1	0	0
A15	289	5	F	3	1	0	2	0	0
A15	290	5	F	3	1	0	3	0	0
A15	291	5	F	3	1	0	4	0	0
A15	292	5	F	3	1	0	5	0	0
A15	293	5	F	3	1	0	6	0	0
A15	294	5	F	3	1	0	7	0	0
A15	295	5	F	3	1	0	8	0	0
A15	296	5	F	3	0	1	0	1	0
A15	297	5	F	3	0	1	1	1	0
A16	298	0	F	3	0	0	1	0	1
A16	299	0	F	3	0	0	2	0	0
A16	300	0	F	3	0	0	3	0	0
A16	301	0	F	3	1	1	0	1	0
A16	302	0	F	3	0	1	1	0	0
A16	303	0	F	3	0	0	0	0	0
A16	304	0	F	3	0	1	0	0	0
A16	305	0	F	3	0	0	0	0	0
A16	306	0	F	3	0	0	1	0	0
A16	307	0	F	3	0	0	2	0	0
A16	308	0	F	3	0	1	0	0	0
A16	309	0	F	3	0	0	0	0	0
A16	310	0	F	3	0	0	1	0	0
A16	311	0	F	3	0	0	2	0	0
A16	312	0	F	3	0	0	3	0	0
A16	313	0	F	3	1	0	4	1	0
A16	314	0	F	3	0	1	0	0	0
A16	315	0	F	3	0	1	1	0	0
A16	316	0	F	3	0	1	2	1	0
A16	317	0	F	3	1	0	0	1	0
A16	318	0	F	3	1	0	1	1	0
A16	319	0	F	3	1	0	2	1	0
A16	320	0	F	3	0	1	0	0	0
A16	321	0	F	3	1	0	0	1	0
A16	322	0	F	3	0	1	0	0	0
A16	323	0	F	3	1	0	0	1	0
A16	324	0	F	3	1	0	1	1	0
A16	325	0	F	3	1	0	2	1	0
A16	326	0	F	3	1	0	3	1	0
A16	327	0	F	3	0	1	0	0	0
A16	328	0	F	3	0	1	1	0	0
A16	329	0	F	3	0	1	2	0	0
A16	330	0	F	3	1	0	0	0	0
A16	331	0	F	3	1	0	1	1	0
A16	332	0	F	3	0	1	0	0	0
A16	333	0	F	3	1	0	0	0	1
A16	334	0	F	3	0	1	0	0	0
A16	335	0	F	3	1	0	0	0	0
A16	336	0	F	3	0	1	0	0	0
A16	337	0	F	3	0	1	1	0	0
A16	338	0	F	3	1	0	0	0	0
A16	339	0	F	3	1	0	1	1	0
A16	340	0	F	3	1	0	2	0	0
A16	341	0	F	3	1	0	3	1	0
A16	342	0	F	3	1	0	4	0	0
A16	343	0	F	3	0	1	0	0	0
A16	344	0	F	3	1	0	0	1	0
A16	345	0	F	3	1	0	1	1	0
A16	346	0	F	3	1	0	2	0	0
A16	347	0	F	3	0	1	0	0	0
A16	348	0	F	3	0	1	1	0	0
A16	349	0	F	3	1	0	0	0	0
A16	350	0	F	3	1	0	1	0	0
A16	351	0	F	3	0	1	0	0	0
A16	352	0	F	3	0	1	1	0	0
A16	353	0	F	3	1	0	2	0	0
A16	354	0	F	3	1	0	3	0	0
A16	355	1	F	3	1	0	1	0	0
A16	356	1	F	3	0	1	0	0	1
A16	357	1	F	3	1	0	0	0	1
A16	358	1	F	3	1	0	1	0	0
A16	359	1	F	3	1	1	0	0	1
A16	360	1	F	3	1	0	0	0	0
A16	361	1	F	3	1	0	1	0	1
A16	362	1	F	3	1	1	0	0	1
A16	363	1	F	3	1	1	1	0	1
A16	364	1	F	3	1	1	2	0	1
A16	365	1	F	3	1	1	3	0	1
A16	366	1	F	3	1	0	0	0	0
A16	367	1	F	3	1	1	0	0	1
A16	368	1	F	3	1	0	0	0	0
A16	369	1	F	3	1	1	0	0	0
A16	370	1	F	3	1	0	0	0	0
A16	371	1	F	3	1	0	1	0	0
A16	372	1	F	3	1	1	0	0	0
A16	373	1	F	3	1	1	1	0	0
A16	374	1	F	3	0	0	0	0	0
A16	375	1	F	3	0	0	1	0	0
A16	376	1	F	3	1	1	0	0	0
A16	377	1	F	3	0	0	0	0	1
A16	378	1	F	3	1	1	0	0	0
A16	379	1	F	3	1	1	1	0	0
A16	380	1	F	3	1	1	2	0	0
A16	381	1	F	3	1	1	3	0	0
A16	382	1	F	3	1	1	4	0	0
A16	383	1	F	3	1	1	5	0	0
A16	384	1	F	3	0	0	6	0	0
A16	385	1	F	3	1	1	0	0	0
A16	386	1	F	3	0	0	0	1	0
A16	387	1	F	3	1	1	0	0	0
A16	388	1	F	3	1	1	1	0	0
A16	389	1	F	3	1	0	0	0	0
A16	390	1	F	3	1	1	0	0	0
A16	391	1	F	3	1	1	1	0	0
A16	392	1	F	3	1	1	2	0	0
A16	393	1	F	3	1	1	3	0	0
A16	394	1	F	3	1	0	0	0	0
A16	395	1	F	3	1	0	1	1	0
A16	396	1	F	3	0	0	2	1	0
A16	397	1	F	3	1	1	0	0	0
A16	398	1	F	3	1	1	1	0	0
A16	399	1	F	3	1	0	0	0	0
A16	400	1	F	3	1	0	1	0	0
A16	401	1	F	3	1	0	2	0	0
A16	402	1	F	3	1	1	0	0	0
A16	403	1	F	3	1	0	0	0	0
A16	404	1	F	3	1	1	0	0	0
A16	405	1	F	3	1	0	0	0	0
A16	406	1	F	3	1	0	1	0	0
A16	407	1	F	3	1	1	0	0	0
A16	408	1	F	3	1	1	1	0	0
A16	409	1	F	3	1	0	0	0	0
A16	410	1	F	3	1	0	1	0	0
A16	411	1	F	3	1	0	2	0	0
A16	412	1	F	3	1	0	3	0	0
A17	413	2	F	3	1	0	1	0	0
A17	414	2	F	3	1	1	0	1	0
A17	415	2	F	3	1	1	1	0	0
A17	416	2	F	3	1	0	0	0	0
A17	417	2	F	3	1	1	0	0	0
A17	418	2	F	3	1	0	0	0	0
A17	419	2	F	3	1	1	0	0	0
A17	420	2	F	3	1	0	0	0	0
A17	421	2	F	3	1	1	0	0	0
A17	422	2	F	3	1	1	1	0	0
A17	423	2	F	3	1	0	0	0	0
A17	424	2	F	3	1	1	0	0	0
A17	425	2	F	3	1	1	1	0	0
A17	426	2	F	3	1	0	0	0	0
A17	427	2	F	3	1	0	1	0	0
A17	428	2	F	3	1	0	2	0	0
A17	429	2	F	3	1	1	0	0	0
A17	430	2	F	3	1	0	0	0	0
A17	431	2	F	3	1	1	0	0	0
A17	432	2	F	3	1	1	1	0	0
A17	433	2	F	3	1	0	0	0	0
A17	434	2	F	3	1	0	1	0	0
A17	435	2	F	3	1	0	2	0	0
A17	436	2	F	3	1	0	3	0	0
A17	437	2	F	3	1	0	4	0	0
A17	438	2	F	3	1	0	5	0	0
A17	439	2	F	3	1	1	0	0	0
A17	440	2	F	3	0	0	0	0	0
A17	441	2	F	3	1	1	0	0	0
A17	442	2	F	3	1	1	1	0	0
A17	443	2	F	3	1	1	2	0	0
A17	444	2	F	3	1	1	3	0	0
A17	445	2	F	3	0	0	0	0	0
A17	446	2	F	3	0	0	1	0	0
A17	447	2	F	3	0	0	2	0	0
A17	448	2	F	3	0	0	3	0	0
A17	449	2	F	3	1	1	0	0	0
A17	450	2	F	3	1	1	1	0	0
A17	451	2	F	3	0	0	0	0	0
A17	452	2	F	3	1	1	0	0	0
A17	453	2	F	3	0	0	0	1	0
A17	454	2	F	3	1	0	1	0	0
A17	455	2	F	3	1	0	2	0	0
A17	456	2	F	3	1	0	3	0	0
A17	457	2	F	3	1	0	4	0	1
A17	458	2	F	3	1	1	0	0	0
A17	459	2	F	3	1	1	1	0	0
A17	460	2	F	3	1	1	2	0	0
A17	461	2	F	3	1	0	0	0	0
A17	462	2	F	3	1	1	0	0	0
A17	463	2	F	3	1	0	0	1	0
A17	464	2	F	3	1	1	0	0	0
A17	465	2	F	3	1	1	1	0	0
A17	466	2	F	3	0	0	0	1	0
A17	467	2	F	3	1	0	1	0	0
A17	468	2	F	3	1	0	2	0	0
A17	469	2	F	3	1	1	0	0	0
A17	470	2	F	3	1	1	1	0	0
A17	471	2	F	3	1	1	2	0	0
A17	472	2	F	3	1	1	3	0	0
A17	473	2	F	3	1	0	0	0	0
A17	474	3	F	3	0	0	1	0	0
A17	475	3	F	3	1	1	0	1	0
A17	476	3	F	3	0	0	0	0	1
A17	477	3	F	3	0	0	1	0	0
A17	478	3	F	3	1	1	0	1	0
A17	479	3	F	3	0	1	1	0	0
A17	480	3	F	3	0	0	0	0	0
A17	481	3	F	3	0	1	0	1	0
A17	482	3	F	3	0	0	0	0	0
A17	483	3	F	3	0	0	1	0	0
A17	484	3	F	3	0	0	2	0	0
A17	485	3	F	3	0	0	3	0	0
A17	486	3	F	3	1	0	4	0	0
A17	487	3	F	3	1	0	5	0	0
A17	488	3	F	3	1	0	6	0	0
A17	489	3	F	3	1	0	7	0	0
A17	490	3	F	3	1	0	8	0	0
A17	491	3	F	3	1	0	9	0	0
A17	492	3	F	3	1	0	10	0	0
A17	493	3	F	3	1	0	11	0	0
A17	494	3	F	3	1	1	0	0	0
A17	495	3	F	3	1	1	1	1	0
A17	496	3	F	3	1	0	0	0	0
A17	497	3	F	3	0	1	0	0	0
A17	498	3	F	3	0	1	1	0	0
A17	499	3	F	3	1	0	0	0	0
A17	500	3	F	3	1	0	1	0	1
A17	501	3	F	3	0	1	0	0	0
A17	502	3	F	3	1	0	0	0	1
A17	503	3	F	3	1	0	1	0	0
A17	504	3	F	3	0	1	0	0	0
A17	505	3	F	3	0	1	1	0	0
A17	506	3	F	3	1	0	0	0	0
A17	507	3	F	3	0	1	0	0	0
A17	508	3	F	3	0	1	1	0	0
A17	509	3	F	3	0	1	2	0	0
A17	510	3	F	3	1	0	0	0	0
A17	511	3	F	3	1	0	1	0	0
A17	512	3	F	3	1	0	2	0	0
A17	513	3	F	3	1	0	3	0	0
A17	514	3	F	3	1	0	4	0	0
A17	515	3	F	3	1	0	5	0	0
A17	516	3	F	3	1	0	6	0	0
A17	517	3	F	3	1	0	7	0	0
A17	518	3	F	3	1	0	8	0	0
A17	519	3	F	3	0	1	0	0	0
A17	520	3	F	3	1	0	0	0	0
A17	521	3	F	3	1	0	1	0	0
A17	522	3	F	3	0	1	2	0	0
A17	523	3	F	3	0	1	3	0	0
A17	524	3	F	3	0	1	4	0	0
A17	525	3	F	3	1	0	0	0	0
A17	526	3	F	3	1	0	1	0	0
A17	527	3	F	3	0	1	0	0	0
A17	528	3	F	3	1	0	0	0	0
A17	529	3	F	3	1	0	1	0	0
A17	530	3	F	3	0	1	0	0	0
A17	531	3	F	3	0	1	1	1	0
A17	532	3	F	3	1	0	0	0	0
A17	533	3	F	3	1	1	0	1	0
A17	534	4	F	3	0	0	1	1	0
A17	535	4	F	3	1	1	0	0	0
A17	536	4	F	3	1	0	0	1	0
A17	537	4	F	3	0	1	0	1	0
A17	538	4	F	3	1	1	1	0	0
A17	539	4	F	3	1	1	2	1	0
A17	540	4	F	3	0	0	0	0	0
A17	541	4	F	3	0	0	1	0	0
A17	542	4	F	3	0	1	0	0	0
A17	543	4	F	3	0	0	0	0	0
A17	544	4	F	3	1	0	1	1	0
A17	545	4	F	3	0	1	0	0	0
A17	546	4	F	3	0	1	1	1	0
A17	547	4	F	3	1	1	2	1	0
A17	548	4	F	3	0	1	3	0	0
A17	549	4	F	3	0	0	0	1	0
A17	550	4	F	3	1	0	1	0	0
A17	551	4	F	3	0	1	0	1	0
A17	552	4	F	3	1	0	0	0	0
A17	553	4	F	3	1	1	0	1	0
A17	554	4	F	3	1	0	0	0	0
A17	555	4	F	3	1	0	1	0	0
A17	556	4	F	3	0	1	0	0	0
A17	557	4	F	3	1	0	0	0	0
A17	558	4	F	3	0	1	0	0	0
A17	559	4	F	3	1	0	0	0	0
A17	560	4	F	3	0	1	1	0	0
A17	561	4	F	3	0	1	2	0	0
A17	562	4	F	3	1	0	3	0	0
A17	563	4	F	3	0	1	0	0	0
A17	564	4	F	3	1	0	0	0	0
A17	565	4	F	3	1	0	1	0	0
A17	566	4	F	3	0	1	0	0	0
A17	567	4	F	3	1	0	0	0	0
A17	568	4	F	3	1	0	1	0	0
A17	569	4	F	3	1	0	2	0	0
A17	570	4	F	3	1	0	3	0	0
A17	571	4	F	3	1	0	4	0	0
A17	572	4	F	3	0	1	0	0	0
A17	573	4	F	3	1	0	0	0	0
A17	574	4	F	3	1	0	1	0	0
A17	575	4	F	3	1	0	2	0	0
A17	576	4	F	3	0	1	0	0	0
A17	577	4	F	3	0	1	1	0	0
A17	578	4	F	3	0	1	2	0	0
A17	579	4	F	3	0	1	3	0	0
A17	580	4	F	3	1	0	0	0	0
A17	581	4	F	3	1	0	1	0	0
A17	582	4	F	3	1	0	2	0	0
A17	583	4	F	3	0	1	0	0	0
A17	584	4	F	3	1	0	0	0	0
A17	585	5	F	3	0	0	1	0	1
A17	586	5	F	3	0	0	2	0	0
A17	587	5	F	3	0	0	3	0	0
A17	588	5	F	3	1	1	0	1	0
A17	589	5	F	3	0	1	1	0	0
A17	590	5	F	3	0	0	0	0	1
A17	591	5	F	3	0	1	0	0	0
A17	592	5	F	3	0	0	0	0	0
A17	593	5	F	3	0	1	0	0	0
A17	594	5	F	3	0	1	1	0	0
A17	595	5	F	3	0	1	2	0	0
A17	596	5	F	3	0	0	0	0	0
A17	597	5	F	3	1	0	1	0	0
A17	598	5	F	3	0	1	0	0	1
A17	599	5	F	3	0	1	1	0	0
A17	600	5	F	3	0	1	2	0	0
A17	601	5	F	3	1	0	0	0	1
A17	602	5	F	3	0	1	0	0	0
A17	603	5	F	3	0	1	1	0	0
A17	604	5	F	3	0	1	2	0	0
A17	605	5	F	3	0	1	3	0	1
A17	606	5	F	3	0	1	4	0	1
A17	607	5	F	3	0	1	5	0	1
A17	608	5	F	3	0	1	6	0	0
A17	609	5	F	3	1	0	0	0	1
A17	610	5	F	3	0	1	0	0	0
A17	611	5	F	3	1	0	0	0	0
A17	612	5	F	3	1	0	1	0	0
A17	613	5	F	3	1	0	2	0	0
A17	614	5	F	3	1	0	3	0	0
A17	615	5	F	3	1	0	4	0	0
A17	616	5	F	3	0	1	0	0	0
A17	617	5	F	3	0	1	0	0	0
A17	618	5	F	3	0	1	1	0	0
A17	619	5	F	3	1	0	0	0	0
A17	620	5	F	3	1	0	1	0	0
A17	621	5	F	3	0	1	2	0	0
A17	622	5	F	3	0	1	3	0	0
A17	623	5	F	3	1	0	0	1	0
A17	624	5	F	3	1	0	1	0	0
A17	625	5	F	3	0	1	0	0	0
A17	626	5	F	3	0	1	1	0	0
A17	627	5	F	3	0	1	2	1	0
A17	628	5	F	3	1	0	0	0	0
A17	629	5	F	3	1	0	1	0	1
A17	630	5	F	3	1	0	2	0	0
A17	631	5	F	3	1	0	3	1	0
A17	632	5	F	3	1	1	0	1	0
A17	633	5	F	3	0	1	1	0	0
A17	634	5	F	3	0	1	2	0	0
A17	635	5	F	3	1	0	0	0	0
A17	636	5	F	3	0	1	0	0	0
A17	637	5	F	3	1	0	0	1	0
A17	638	5	F	3	1	0	1	0	0
A17	639	5	F	3	0	1	0	0	0
A17	640	5	F	3	0	1	1	0	0
A17	641	5	F	3	0	1	2	0	0
A17	642	5	F	3	0	1	3	1	0
A17	643	5	F	3	1	1	4	1	0
A18	644	0	F	3	0	0	1	0	0
A18	645	0	F	3	1	1	0	0	0
A18	646	0	F	3	0	1	1	0	0
A18	647	0	F	3	0	1	2	0	0
A18	648	0	F	3	0	1	3	0	0
A18	649	0	F	3	0	1	4	0	0
A18	650	0	F	3	0	0	0	0	0
A18	651	0	F	3	0	1	0	0	0
A18	652	0	F	3	0	1	1	0	0
A18	653	0	F	3	0	1	2	0	0
A18	654	0	F	3	0	0	0	0	0
A18	655	0	F	3	0	1	0	0	0
A18	656	0	F	3	0	1	1	0	0
A18	657	0	F	3	0	1	2	0	0
A18	658	0	F	3	0	0	0	0	0
A18	659	0	F	3	0	1	0	0	0
A18	660	0	F	3	0	0	0	0	0
A18	661	0	F	3	0	1	0	0	0
A18	662	0	F	3	0	0	0	0	0
A18	663	0	F	3	0	0	1	0	0
A18	664	0	F	3	0	1	0	0	0
A18	665	0	F	3	0	0	0	0	0
A18	666	0	F	3	0	0	1	0	0
A18	667	0	F	3	0	1	0	0	0
A18	668	0	F	3	0	1	1	0	0
A18	669	0	F	3	0	0	0	0	0
A18	670	0	F	3	0	0	1	0	0
A18	671	0	F	3	1	0	2	0	0
A18	672	0	F	3	1	0	3	0	0
A18	673	0	F	3	0	1	0	0	0
A18	674	0	F	3	1	0	0	0	0
A18	675	0	F	3	0	1	0	0	0
A18	676	0	F	3	1	0	0	0	0
A18	677	0	F	3	1	0	1	0	1
A18	678	0	F	3	0	1	0	0	0
A18	679	0	F	3	1	0	0	0	0
A18	680	0	F	3	1	0	1	0	0
A18	681	0	F	3	0	1	0	0	0
A18	682	0	F	3	1	0	0	1	0
A18	683	0	F	3	0	1	0	0	0
A18	684	0	F	3	0	1	1	0	0
A18	685	0	F	3	0	1	2	0	0
A18	686	0	F	3	0	0	0	1	0
A18	687	0	F	3	0	1	0	0	0
A18	688	0	F	3	1	0	0	0	0
A18	689	0	F	3	0	1	0	0	0
A18	690	0	F	3	1	0	0	0	0
A18	691	0	F	3	1	0	1	0	0
A18	692	0	F	3	1	0	2	0	0
A18	693	0	F	3	1	0	3	0	0
A18	694	0	F	3	0	1	0	0	0
A18	695	0	F	3	1	0	0	0	0
A18	696	0	F	3	1	0	1	0	0
A18	697	0	F	3	1	0	2	0	0
A18	698	0	F	3	0	1	0	0	0
A18	699	0	F	3	1	0	0	0	0
A18	700	0	F	3	0	1	0	0	0
A18	701	0	F	3	1	0	0	0	0
A18	702	0	F	3	0	1	0	0	0
A18	703	0	F	3	0	1	1	0	0
A18	704	0	F	3	0	1	2	0	0
A18	705	1	F	3	0	0	1	1	0
A18	706	1	F	3	0	0	2	1	0
A18	707	1	F	3	0	0	3	1	0
A18	708	1	F	3	1	1	0	0	0
A18	709	1	F	3	0	0	0	1	0
A18	710	1	F	3	0	0	1	0	0
A18	711	1	F	3	0	1	0	1	1
A18	712	1	F	3	0	0	0	0	0
A18	713	1	F	3	0	0	1	0	1
A18	714	1	F	3	0	0	2	0	0
A18	715	1	F	3	0	0	3	0	0
A18	716	1	F	3	0	0	4	1	0
A18	717	1	F	3	0	1	0	0	0
A18	718	1	F	3	0	1	1	0	0
A18	719	1	F	3	0	1	2	1	0
A18	720	1	F	3	0	0	0	0	0
A18	721	1	F	3	1	0	1	0	0
A18	722	1	F	3	0	1	0	1	0
A18	723	1	F	3	1	0	0	1	0
A18	724	1	F	3	0	1	0	0	0
A18	725	1	F	3	1	0	0	1	0
A18	726	1	F	3	0	1	0	1	0
A18	727	1	F	3	1	0	0	1	0
A18	728	1	F	3	1	0	1	1	0
A18	729	1	F	3	1	0	2	1	0
A18	730	1	F	3	1	0	3	1	0
A18	731	1	F	3	1	0	4	0	0
A18	732	1	F	3	1	0	5	1	0
A18	733	1	F	3	1	0	6	1	0
A18	734	1	F	3	1	0	7	0	0
A18	735	1	F	3	0	1	0	1	0
A18	736	1	F	3	1	0	0	0	0
A18	737	1	F	3	1	0	1	1	0
A18	738	1	F	3	1	0	2	1	1
A18	739	1	F	3	0	1	0	0	0
A18	740	1	F	3	1	0	0	0	0
A18	741	1	F	3	1	0	1	0	0
A18	742	1	F	3	1	0	2	0	0
A18	743	1	F	3	1	0	3	0	0
A18	744	1	F	3	1	0	4	0	0
A18	745	1	F	3	0	1	0	0	0
A18	746	1	F	3	1	0	0	0	0
A18	747	1	F	3	0	1	0	0	0
A18	748	1	F	3	0	1	1	0	0
A18	749	1	F	3	0	1	2	0	0
A18	750	1	F	3	0	1	3	1	0
A18	751	1	F	3	1	0	0	0	0
A18	752	1	F	3	1	0	1	1	0
A18	753	1	F	3	1	0	2	1	0
A18	754	1	F	3	1	0	3	1	0
A18	755	1	F	3	1	0	4	1	0
A18	756	1	F	3	0	1	0	1	0
A18	757	1	F	3	0	1	1	1	0
A18	758	1	F	3	0	1	2	0	0
A18	759	1	F	3	1	0	0	0	0
A18	760	1	F	3	0	1	0	1	0
A18	761	1	F	3	1	0	0	0	0
A18	762	1	F	3	1	0	1	0	0
A18	763	1	F	3	1	0	2	0	0
A18	764	1	F	3	1	0	3	0	0
A18	765	1	F	3	0	1	0	1	0
A18	766	2	F	3	0	0	1	1	1
A18	767	2	F	3	1	1	0	1	1
A18	768	2	F	3	0	0	0	1	1
A18	769	2	F	3	0	0	1	1	1
A18	770	2	F	3	1	1	0	1	1
A18	771	2	F	3	0	1	1	0	0
A18	772	2	F	3	0	0	0	1	1
A18	773	2	F	3	0	1	0	0	1
A18	774	2	F	3	0	1	1	1	0
A18	775	2	F	3	0	0	0	0	0
A18	776	2	F	3	0	0	1	0	0
A18	777	2	F	3	0	1	0	1	0
A18	778	2	F	3	0	0	0	0	0
A18	779	2	F	3	0	0	1	0	0
A18	780	2	F	3	0	1	0	0	0
A18	781	2	F	3	0	0	0	0	0
A18	782	2	F	3	0	1	0	0	0
A18	783	2	F	3	0	1	1	0	0
A18	784	2	F	3	1	0	0	1	0
A18	785	2	F	3	0	1	0	0	0
A18	786	2	F	3	0	1	1	0	0
A18	787	2	F	3	1	0	0	1	0
A18	788	2	F	3	1	0	1	0	0
A18	789	2	F	3	1	0	2	0	0
A18	790	2	F	3	0	1	0	1	0
A18	791	2	F	3	1	0	0	0	0
A18	792	2	F	3	1	0	1	0	0
A18	793	2	F	3	0	1	0	1	0
A18	794	2	F	3	0	1	1	0	0
A18	795	2	F	3	1	0	0	0	0
A18	796	2	F	3	1	0	1	0	0
A18	797	2	F	3	1	0	2	0	1
A18	798	2	F	3	1	0	3	0	1
A18	799	2	F	3	1	0	4	0	1
A18	800	2	F	3	1	0	5	0	1
A18	801	2	F	3	0	1	0	0	0
A18	802	2	F	3	1	0	0	0	1
A18	803	2	F	3	1	0	1	0	0
A18	804	2	F	3	0	1	0	0	1
A18	805	2	F	3	0	1	1	0	0
A18	806	2	F	3	0	1	2	0	0
A18	807	2	F	3	1	0	0	1	0
A18	808	2	F	3	1	0	1	1	0
A18	809	2	F	3	1	0	2	1	0
A18	810	2	F	3	1	0	3	1	0
A18	811	2	F	3	1	0	4	1	0
A18	812	2	F	3	0	1	0	0	0
A18	813	2	F	3	1	0	0	0	0
A18	814	2	F	3	1	0	1	1	1
A18	815	2	F	3	1	0	2	1	0
A18	816	2	F	3	1	0	3	0	0
A18	817	2	F	3	1	0	4	0	1
A18	818	2	F	3	1	0	5	1	1
A18	819	2	F	3	1	0	6	0	1
A18	820	2	F	3	0	1	0	1	1
A18	821	2	F	3	0	1	1	1	1
A18	822	2	F	3	1	0	0	0	0
A18	823	2	F	3	0	1	0	0	0
A18	824	2	F	3	0	1	1	0	0
A18	825	2	F	3	0	1	2	0	0
A18	826	2	F	3	0	1	3	0	0
A18	827	3	F	3	0	0	1	0	0
A18	828	3	F	3	0	0	2	0	0
A18	829	3	F	3	1	1	0	0	0
A18	830	3	F	3	0	1	1	0	0
A18	831	3	F	3	0	0	0	0	0
A18	832	3	F	3	0	1	0	0	0
A18	833	3	F	3	0	1	1	0	0
A18	834	3	F	3	0	0	0	0	0
A18	835	3	F	3	0	1	0	0	0
A18	836	3	F	3	0	1	1	0	0
A18	837	3	F	3	0	1	2	0	0
A18	838	3	F	3	0	1	3	0	0
A18	839	3	F	3	0	0	0	0	0
A18	840	3	F	3	0	1	0	0	0
A18	841	3	F	3	0	1	1	0	0
A18	842	3	F	3	0	1	2	0	0
A18	843	3	F	3	0	0	0	0	0
A18	844	3	F	3	0	1	0	0	0
A18	845	3	F	3	0	0	0	0	0
A18	846	3	F	3	0	1	0	0	0
A18	847	3	F	3	0	1	1	0	0
A18	848	3	F	3	0	1	2	0	0
A18	849	3	F	3	0	1	3	0	0
A18	850	3	F	3	0	1	4	0	0
A18	851	3	F	3	0	0	0	0	0
A18	852	3	F	3	0	1	0	0	1
A18	853	3	F	3	0	0	0	0	0
A18	854	3	F	3	0	1	0	0	0
A18	855	3	F	3	0	1	1	0	0
A18	856	3	F	3	0	1	2	0	0
A18	857	3	F	3	0	0	0	0	0
A18	858	3	F	3	0	1	0	0	0
A18	859	3	F	3	0	0	0	0	0
A18	860	3	F	3	0	1	0	0	0
A18	861	3	F	3	0	1	1	0	1
A18	862	3	F	3	0	1	2	0	0
A18	863	3	F	3	0	1	3	0	0
A18	864	3	F	3	0	1	4	0	0
A18	865	3	F	3	0	0	0	0	0
A18	866	3	F	3	0	1	0	0	0
A18	867	3	F	3	0	0	0	0	0
A18	868	3	F	3	0	1	0	0	0
A18	869	3	F	3	0	0	0	0	0
A18	870	3	F	3	0	1	0	0	0
A18	871	3	F	3	0	1	1	1	0
A18	872	3	F	3	1	0	0	0	0
A18	873	3	F	3	1	1	0	1	0
A18	874	3	F	3	0	1	1	0	0
A18	875	3	F	3	0	1	2	0	0
A18	876	3	F	3	0	1	3	0	0
A18	877	3	F	3	1	0	0	0	0
A18	878	3	F	3	1	0	1	0	0
A18	879	3	F	3	0	1	0	0	0
A18	880	3	F	3	0	1	1	0	0
A18	881	3	F	3	1	0	0	0	0
A18	882	3	F	3	1	0	1	0	0
A18	883	3	F	3	1	0	2	0	0
A18	884	3	F	3	0	1	0	0	0
A18	885	3	F	3	0	1	1	0	0
A18	886	3	F	3	1	0	0	0	0
A18	887	3	F	3	1	0	1	0	1
A18	888	4	F	3	0	0	1	0	1
A18	889	4	F	3	1	1	0	0	1
A18	890	4	F	3	0	1	1	0	0
A18	891	4	F	3	0	1	2	0	1
A18	892	4	F	3	0	0	0	0	1
A18	893	4	F	3	0	0	1	0	1
A18	894	4	F	3	0	0	2	0	1
A18	895	4	F	3	0	0	3	0	1
A18	896	4	F	3	0	0	4	0	1
A18	897	4	F	3	0	1	0	0	1
A18	898	4	F	3	0	0	0	0	1
A18	899	4	F	3	0	1	0	0	1
A18	900	4	F	3	0	1	1	0	1
A18	901	4	F	3	0	1	2	0	1
A18	902	4	F	3	0	1	3	0	1
A18	903	4	F	3	0	1	4	0	1
A18	904	4	F	3	0	0	0	0	1
A18	905	4	F	3	0	1	0	0	1
A18	906	4	F	3	0	0	0	0	1
A18	907	4	F	3	0	0	1	0	1
A18	908	4	F	3	0	0	2	0	1
A18	909	4	F	3	0	0	0	0	1
A18	910	4	F	3	0	1	0	0	1
A18	911	4	F	3	0	0	0	0	1
A18	912	4	F	3	0	0	1	0	1
A18	913	4	F	3	1	0	2	0	1
A18	914	4	F	3	1	0	3	0	1
A18	915	4	F	3	1	0	4	0	1
A18	916	4	F	3	0	1	0	0	0
A18	917	4	F	3	0	1	1	0	0
A18	918	4	F	3	0	1	2	0	0
A18	919	4	F	3	0	1	3	0	1
A18	920	4	F	3	0	1	4	0	0
A18	921	4	F	3	1	0	0	0	0
A18	922	4	F	3	0	1	0	0	0
A18	923	4	F	3	1	0	0	0	0
A18	924	4	F	3	0	1	0	0	0
A18	925	4	F	3	0	1	1	0	0
A18	926	4	F	3	0	1	2	0	0
A18	927	4	F	3	0	1	3	0	0
A18	928	4	F	3	1	0	0	0	0
A18	929	4	F	3	0	1	0	0	1
A18	930	4	F	3	0	1	1	0	1
A18	931	4	F	3	1	0	0	0	1
A18	932	4	F	3	0	1	0	0	1
A18	933	4	F	3	0	1	1	0	1
A18	934	4	F	3	0	1	2	0	1
A18	935	4	F	3	1	0	0	0	1
A18	936	4	F	3	1	0	1	0	1
A18	937	4	F	3	1	0	2	0	1
A18	938	4	F	3	0	1	0	0	1
A18	939	4	F	3	1	0	0	0	1
A18	940	4	F	3	1	0	1	0	1
A18	941	4	F	3	0	1	0	0	1
A18	942	4	F	3	1	0	0	0	1
A18	943	4	F	3	1	0	1	0	0
A18	944	4	F	3	0	1	0	0	0
A18	945	4	F	3	0	1	1	0	0
A19	946	0	M	3	0	0	1	0	1
A19	947	0	M	3	1	1	0	1	0
A19	948	0	M	3	0	0	0	0	1
A19	949	0	M	3	0	1	0	0	0
A19	950	0	M	3	0	0	0	1	1
A19	951	0	M	3	0	1	0	0	0
A19	952	0	M	3	0	1	1	0	0
A19	953	0	M	3	0	0	0	1	1
A19	954	0	M	3	0	1	0	1	0
A19	955	0	M	3	0	1	1	1	1
A19	956	0	M	3	0	1	2	0	1
A19	957	0	M	3	0	0	0	0	1
A19	958	0	M	3	0	0	1	1	1
A19	959	0	M	3	0	0	2	1	1
A19	960	0	M	3	0	1	0	1	0
A19	961	0	M	3	0	1	1	1	0
A19	962	0	M	3	0	1	2	0	0
A19	963	0	M	3	0	0	0	0	1
A19	964	0	M	3	0	1	0	1	0
A19	965	0	M	3	0	0	0	0	1
A19	966	0	M	3	0	1	0	0	0
A19	967	0	M	3	0	1	1	1	1
A19	968	0	M	3	0	0	0	1	1
A19	969	0	M	3	0	0	1	1	1
A19	970	0	M	3	0	1	0	0	1
A19	971	0	M	3	0	1	1	0	1
A19	972	0	M	3	0	0	0	1	1
A19	973	0	M	3	0	1	0	0	1
A19	974	0	M	3	0	1	1	0	1
A19	975	0	M	3	0	1	2	1	1
A19	976	0	M	3	0	1	3	1	1
A19	977	0	M	3	0	1	4	0	1
A19	978	0	M	3	0	0	0	1	1
A19	979	0	M	3	1	0	1	1	1
A19	980	0	M	3	1	0	2	1	1
A19	981	0	M	3	1	0	3	1	0
A19	982	0	M	3	0	1	0	1	1
A19	983	0	M	3	1	0	0	0	1
A19	984	0	M	3	0	1	0	1	1
A19	985	0	M	3	1	0	0	0	1
A19	986	0	M	3	0	1	0	1	1
A19	987	0	M	3	0	1	1	0	1
A19	988	0	M	3	0	1	2	1	1
A19	989	0	M	3	0	1	3	0	1
A19	990	0	M	3	1	0	0	0	1
A19	991	0	M	3	0	1	0	0	1
A19	992	0	M	3	0	1	1	0	1
A19	993	0	M	3	1	0	0	0	0
A19	994	0	M	3	1	0	1	0	1
A19	995	0	M	3	1	0	2	0	1
A19	996	0	M	3	1	0	3	0	1
A19	997	0	M	3	0	1	0	0	1
A19	998	0	M	3	1	0	0	0	1
A19	999	0	M	3	1	0	1	0	1
A19	1000	0	M	3	1	0	2	0	1
A19	1001	0	M	3	0	1	0	0	0
A19	1002	0	M	3	0	1	1	0	1
A19	1003	0	M	3	0	1	2	0	0
A19	1004	0	M	3	0	1	3	0	1
A19	1005	0	M	3	0	1	4	0	0
A19	1006	0	M	3	0	1	5	0	1
A19	1007	1	M	3	0	0	1	0	0
A19	1008	1	M	3	1	1	0	0	1
A19	1009	1	M	3	0	0	0	0	0
A19	1010	1	M	3	0	1	0	0	1
A19	1011	1	M	3	0	1	1	0	1
A19	1012	1	M	3	0	0	0	0	1
A19	1013	1	M	3	0	1	0	0	1
A19	1014	1	M	3	0	0	0	0	0
A19	1015	1	M	3	0	1	0	0	1
A19	1016	1	M	3	0	0	0	0	1
A19	1017	1	M	3	0	1	0	0	0
A19	1018	1	M	3	0	1	1	0	1
A19	1019	1	M	3	0	0	0	0	1
A19	1020	1	M	3	0	1	0	0	0
A19	1021	1	M	3	0	0	0	0	0
A19	1022	1	M	3	0	0	1	0	0
A19	1023	1	M	3	0	1	0	0	1
A19	1024	1	M	3	0	0	0	0	0
A19	1025	1	M	3	0	0	1	0	1
A19	1026	1	M	3	0	1	0	0	1
A19	1027	1	M	3	0	1	1	0	1
A19	1028	1	M	3	0	0	0	0	1
A19	1029	1	M	3	0	1	0	0	1
A19	1030	1	M	3	0	0	0	0	1
A19	1031	1	M	3	0	1	0	0	1
A19	1032	1	M	3	0	1	1	0	1
A19	1033	1	M	3	1	0	0	1	0
A19	1034	1	M	3	0	1	0	0	0
A19	1035	1	M	3	0	1	1	0	0
A19	1036	1	M	3	0	0	0	1	1
A19	1037	1	M	3	1	0	1	0	1
A19	1038	1	M	3	0	1	0	0	1
A19	1039	1	M	3	0	1	1	0	1
A19	1040	1	M	3	1	0	0	0	0
A19	1041	1	M	3	0	1	0	0	1
A19	1042	1	M	3	0	1	1	0	1
A19	1043	1	M	3	0	1	2	0	0
A19	1044	1	M	3	1	0	0	0	0
A19	1045	1	M	3	1	0	1	0	1
A19	1046	1	M	3	1	0	2	0	1
A19	1047	1	M	3	0	1	0	0	1
A19	1048	1	M	3	1	0	0	0	0
A19	1049	1	M	3	1	0	1	0	0
A19	1050	1	M	3	0	1	0	0	0
A19	1051	1	M	3	0	1	1	0	0
A19	1052	1	M	3	0	1	2	0	0
A19	1053	1	M	3	0	1	3	0	0
A19	1054	1	M	3	1	0	0	0	0
A19	1055	1	M	3	0	1	0	0	0
A19	1056	1	M	3	1	0	0	0	0
A19	1057	1	M	3	1	0	1	0	0
A19	1058	1	M	3	1	0	2	0	0
A19	1059	1	M	3	1	0	3	0	0
A19	1060	1	M	3	1	0	4	0	0
A19	1061	1	M	3	0	1	0	0	0
A19	1062	1	M	3	1	0	0	0	0
A19	1063	1	M	3	0	1	0	0	1
A19	1064	1	M	3	0	1	1	0	1
A19	1065	1	M	3	0	1	2	0	1
A19	1066	1	M	3	1	0	0	0	1
A19	1067	1	M	3	1	0	1	0	1
A19	1068	2	M	3	1	0	1	0	1
A19	1069	2	M	3	1	0	2	0	1
A19	1070	2	M	3	1	0	3	0	1
A19	1071	2	M	3	1	0	4	0	0
A19	1072	2	M	3	1	1	0	1	1
A19	1073	2	M	3	1	1	1	0	1
A19	1074	2	M	3	1	1	2	0	1
A19	1075	2	M	3	1	0	0	0	1
A19	1076	2	M	3	1	1	0	1	1
A19	1077	2	M	3	1	0	0	0	1
A19	1078	2	M	3	0	1	0	1	1
A19	1079	2	M	3	1	0	0	0	1
A19	1080	2	M	3	1	0	1	0	0
A19	1081	2	M	3	1	1	0	0	0
A19	1082	2	M	3	0	0	0	0	1
A19	1083	2	M	3	0	0	1	0	0
A19	1084	2	M	3	1	1	0	1	0
A19	1085	2	M	3	0	0	0	0	0
A19	1086	2	M	3	1	1	0	0	0
A19	1087	2	M	3	1	1	1	1	0
A19	1088	2	M	3	0	0	0	0	0
A19	1089	2	M	3	1	1	0	1	1
A19	1090	2	M	3	0	0	0	0	0
A19	1091	2	M	3	0	0	1	0	0
A19	1092	2	M	3	1	1	0	1	0
A19	1093	2	M	3	1	1	1	0	1
A19	1094	2	M	3	0	0	0	1	0
A19	1095	2	M	3	0	0	1	1	1
A19	1096	2	M	3	1	1	0	0	0
A19	1097	2	M	3	0	0	0	0	0
A19	1098	2	M	3	0	0	1	1	0
A19	1099	2	M	3	1	1	0	1	0
A19	1100	2	M	3	1	0	0	0	0
A19	1101	2	M	3	1	0	1	0	0
A19	1102	2	M	3	1	1	0	1	0
A19	1103	2	M	3	1	0	0	0	1
A19	1104	2	M	3	1	0	1	1	1
A19	1105	2	M	3	1	1	0	0	1
A19	1106	2	M	3	1	1	0	0	0
A19	1107	2	M	3	1	1	1	0	1
A19	1108	2	M	3	1	1	2	0	1
A19	1109	2	M	3	0	0	0	1	1
A19	1110	2	M	3	1	1	0	0	1
A19	1111	2	M	3	1	1	1	1	0
A19	1112	2	M	3	1	0	0	0	1
A19	1113	2	M	3	1	0	1	0	1
A19	1114	2	M	3	1	0	2	0	1
A19	1115	2	M	3	1	1	0	1	1
A19	1116	2	M	3	1	1	1	0	1
A19	1117	2	M	3	1	1	2	1	1
A19	1118	2	M	3	1	0	0	0	0
A19	1119	2	M	3	1	0	1	0	1
A19	1120	2	M	3	0	1	0	1	1
A19	1121	2	M	3	1	1	1	1	0
A19	1122	2	M	3	1	0	0	0	1
A19	1123	2	M	3	1	0	1	0	1
A19	1124	2	M	3	0	1	0	1	1
A19	1125	2	M	3	1	1	1	0	0
A19	1126	2	M	3	1	1	2	0	1
A19	1127	2	M	3	1	1	3	0	1
A19	1128	3	M	3	0	0	1	0	1
A19	1129	3	M	3	1	1	0	0	1
A19	1130	3	M	3	0	0	0	0	1
A19	1131	3	M	3	0	0	1	0	1
A19	1132	3	M	3	0	1	0	0	0
A19	1133	3	M	3	0	1	1	0	1
A19	1134	3	M	3	0	1	2	0	1
A19	1135	3	M	3	0	0	0	0	1
A19	1136	3	M	3	0	1	0	0	0
A19	1137	3	M	3	0	1	1	0	1
A19	1138	3	M	3	0	1	2	0	0
A19	1139	3	M	3	0	1	3	0	0
A19	1140	3	M	3	0	1	4	0	0
A19	1141	3	M	3	0	0	0	0	0
A19	1142	3	M	3	0	1	0	0	0
A19	1143	3	M	3	0	1	1	0	1
A19	1144	3	M	3	0	0	0	0	0
A19	1145	3	M	3	0	1	0	0	0
A19	1146	3	M	3	0	1	1	0	0
A19	1147	3	M	3	0	0	0	0	0
A19	1148	3	M	3	0	0	1	0	0
A19	1149	3	M	3	0	1	0	0	0
A19	1150	3	M	3	0	1	1	0	0
A19	1151	3	M	3	0	1	2	0	0
A19	1152	3	M	3	0	0	0	0	0
A19	1153	3	M	3	0	1	0	0	0
A19	1154	3	M	3	0	0	0	0	0
A19	1155	3	M	3	0	0	1	0	0
A19	1156	3	M	3	0	0	2	0	0
A19	1157	3	M	3	1	0	3	0	0
A19	1158	3	M	3	1	0	4	0	1
A19	1159	3	M	3	0	1	0	0	0
A19	1160	3	M	3	1	0	0	0	0
A19	1161	3	M	3	1	0	1	0	0
A19	1162	3	M	3	0	1	0	0	0
A19	1163	3	M	3	0	1	1	0	0
A19	1164	3	M	3	0	1	2	0	1
A19	1165	3	M	3	0	1	3	0	0
A19	1166	3	M	3	0	1	4	0	0
A19	1167	3	M	3	1	0	0	0	0
A19	1168	3	M	3	1	0	1	0	0
A19	1169	3	M	3	1	0	2	0	0
A19	1170	3	M	3	1	0	3	0	0
A19	1171	3	M	3	1	0	4	0	0
A19	1172	3	M	3	0	1	0	0	0
A19	1173	3	M	3	0	1	1	0	0
A19	1174	3	M	3	0	1	2	0	0
A19	1175	3	M	3	0	1	3	0	0
A19	1176	3	M	3	1	0	0	0	0
A19	1177	3	M	3	0	1	0	0	0
A19	1178	3	M	3	1	0	0	0	0
A19	1179	3	M	3	1	0	1	0	0
A19	1180	3	M	3	0	1	0	0	0
A19	1181	3	M	3	0	1	1	0	0
A19	1182	3	M	3	1	0	0	0	0
A19	1183	3	M	3	0	1	0	0	0
A19	1184	3	M	3	1	0	0	0	0
A19	1185	3	M	3	0	1	0	0	0
A19	1186	3	M	3	0	1	1	0	0
A19	1187	3	M	3	1	0	0	0	0
A19	1188	3	M	3	1	0	1	0	0
A19	1189	4	M	3	1	0	1	1	1
A19	1190	4	M	3	1	1	0	1	0
A19	1191	4	M	3	0	0	0	1	1
A19	1192	4	M	3	0	1	0	1	1
A19	1193	4	M	3	1	1	1	1	0
A19	1194	4	M	3	0	1	2	1	0
A19	1195	4	M	3	1	0	0	0	0
A19	1196	4	M	3	0	1	0	1	0
A19	1197	4	M	3	1	0	0	1	0
A19	1198	4	M	3	0	0	1	0	0
A19	1199	4	M	3	0	1	0	1	0
A19	1200	4	M	3	1	1	1	0	0
A19	1201	4	M	3	0	0	0	0	0
A19	1202	4	M	3	0	0	1	0	0
A19	1203	4	M	3	0	0	2	0	0
A19	1204	4	M	3	1	0	3	0	0
A19	1205	4	M	3	1	1	0	0	0
A19	1206	4	M	3	1	1	1	1	0
A19	1207	4	M	3	1	0	0	0	0
A19	1208	4	M	3	0	1	0	1	0
A19	1209	4	M	3	1	0	0	0	0
A19	1210	4	M	3	0	1	0	1	0
A19	1211	4	M	3	1	1	1	0	0
A19	1212	4	M	3	1	1	2	0	0
A19	1213	4	M	3	1	0	0	0	0
A19	1214	4	M	3	1	1	0	0	0
A19	1215	4	M	3	1	0	0	0	0
A19	1216	4	M	3	1	0	1	1	0
A19	1217	4	M	3	1	0	2	0	0
A19	1218	4	M	3	1	1	0	1	0
A19	1219	4	M	3	0	1	1	0	0
A19	1220	4	M	3	0	1	2	1	0
A19	1221	4	M	3	1	0	0	0	0
A19	1222	4	M	3	1	0	1	0	0
A19	1223	4	M	3	1	0	2	0	0
A19	1224	4	M	3	0	1	0	1	0
A19	1225	4	M	3	1	0	0	0	0
A19	1226	4	M	3	1	1	0	0	0
A19	1227	4	M	3	1	0	0	0	0
A19	1228	4	M	3	1	1	0	0	0
A19	1229	4	M	3	1	1	1	0	0
A19	1230	4	M	3	1	1	2	0	0
A19	1231	4	M	3	1	1	3	1	0
A19	1232	4	M	3	1	0	0	0	0
A19	1233	4	M	3	0	1	0	0	0
A19	1234	4	M	3	0	1	1	1	0
A19	1235	4	M	3	0	1	2	1	0
A19	1236	4	M	3	1	1	3	0	0
A19	1237	4	M	3	1	1	4	1	0
A19	1238	4	M	3	1	0	0	0	0
A19	1239	4	M	3	0	1	0	0	0
A19	1240	4	M	3	0	1	1	1	0
A19	1241	4	M	3	1	0	0	0	0
A19	1242	4	M	3	1	0	1	0	0
A19	1243	4	M	3	1	1	0	1	0
A19	1244	4	M	3	0	1	1	1	0
A19	1245	4	M	3	1	1	2	0	0
A19	1246	4	M	3	1	0	0	0	0
A19	1247	4	M	3	1	1	0	0	0
A19	1248	4	M	3	1	1	1	1	0
A19	1249	4	M	3	0	1	2	1	0
A19	1250	5	M	3	0	0	1	0	0
A19	1251	5	M	3	0	0	2	0	0
A19	1252	5	M	3	0	0	3	0	0
A19	1253	5	M	3	0	0	4	0	1
A19	1254	5	M	3	0	0	5	0	0
A19	1255	5	M	3	0	1	0	1	1
A19	1256	5	M	3	0	1	1	0	1
A19	1257	5	M	3	0	1	2	0	1
A19	1258	5	M	3	0	1	3	0	1
A19	1259	5	M	3	0	1	4	0	0
A19	1260	5	M	3	0	0	0	0	0
A19	1261	5	M	3	0	0	1	0	1
A19	1262	5	M	3	0	0	2	0	0
A19	1263	5	M	3	0	0	3	0	0
A19	1264	5	M	3	0	1	0	0	1
A19	1265	5	M	3	0	0	0	0	0
A19	1266	5	M	3	0	0	1	0	0
A19	1267	5	M	3	0	1	0	0	1
A19	1268	5	M	3	0	1	1	0	0
A19	1269	5	M	3	0	0	0	0	1
A19	1270	5	M	3	0	1	0	0	1
A19	1271	5	M	3	0	1	1	0	1
A19	1272	5	M	3	0	0	0	0	1
A19	1273	5	M	3	1	0	1	0	1
A19	1274	5	M	3	1	0	2	0	0
A19	1275	5	M	3	0	1	0	0	1
A19	1276	5	M	3	1	0	0	0	0
A19	1277	5	M	3	0	1	0	0	1
A19	1278	5	M	3	0	1	1	0	1
A19	1279	5	M	3	0	1	2	0	0
A19	1280	5	M	3	0	1	3	0	0
A19	1281	5	M	3	0	1	4	0	1
A19	1282	5	M	3	1	0	0	0	0
A19	1283	5	M	3	1	0	1	1	0
A19	1284	5	M	3	0	0	2	1	0
A19	1285	5	M	3	1	0	3	0	0
A19	1286	5	M	3	1	0	4	0	0
A19	1287	5	M	3	1	0	5	0	0
A19	1288	5	M	3	1	0	6	0	0
A19	1289	5	M	3	1	0	7	0	0
A19	1290	5	M	3	0	1	0	0	1
A19	1291	5	M	3	1	0	0	0	0
A19	1292	5	M	3	1	0	1	0	1
A19	1293	5	M	3	0	1	0	0	1
A19	1294	5	M	3	0	1	1	0	1
A19	1295	5	M	3	1	0	0	0	1
A19	1296	5	M	3	0	1	0	0	0
A19	1297	5	M	3	0	1	1	0	1
A19	1298	5	M	3	1	0	0	0	1
A19	1299	5	M	3	1	0	1	0	0
A19	1300	5	M	3	0	1	0	0	1
A19	1301	5	M	3	0	1	1	0	0
A19	1302	5	M	3	0	1	2	0	0
A19	1303	5	M	3	1	0	0	0	0
A19	1304	5	M	3	0	1	0	0	1
A19	1305	5	M	3	1	0	0	0	1
A19	1306	5	M	3	1	0	1	0	1
A19	1307	5	M	3	1	0	2	0	0
A19	1308	5	M	3	1	0	3	0	0
A19	1309	5	M	3	0	1	0	0	1
A19	1310	5	M	3	1	0	0	0	0
A20	1311	1	M	3	1	0	1	0	1
A20	1312	1	M	3	1	1	0	0	0
A20	1313	1	M	3	1	0	0	0	1
A20	1314	1	M	3	1	0	1	0	1
A20	1315	1	M	3	0	1	0	0	1
A20	1316	1	M	3	1	0	0	0	1
A20	1317	1	M	3	0	1	0	0	1
A20	1318	1	M	3	0	1	1	0	1
A20	1319	1	M	3	0	1	2	0	1
A20	1320	1	M	3	0	1	3	0	0
A20	1321	1	M	3	1	0	0	0	1
A20	1322	1	M	3	1	0	1	0	1
A20	1323	1	M	3	1	0	2	0	1
A20	1324	1	M	3	0	1	0	0	0
A20	1325	1	M	3	1	0	0	1	0
A20	1326	1	M	3	0	0	1	1	1
A20	1327	1	M	3	0	1	0	1	1
A20	1328	1	M	3	1	0	0	1	0
A20	1329	1	M	3	1	1	0	0	0
A20	1330	1	M	3	0	0	0	1	0
A20	1331	1	M	3	0	0	1	1	0
A20	1332	1	M	3	1	0	2	0	0
A20	1333	1	M	3	1	1	0	0	0
A20	1334	1	M	3	1	1	1	0	0
A20	1335	1	M	3	1	0	0	0	0
A20	1336	1	M	3	1	0	1	0	1
A20	1337	1	M	3	1	0	2	0	1
A20	1338	1	M	3	1	0	3	0	1
A20	1339	1	M	3	1	1	0	0	1
A20	1340	1	M	3	1	1	1	0	0
A20	1341	1	M	3	1	1	2	0	0
A20	1342	1	M	3	1	1	3	0	0
A20	1343	1	M	3	1	0	0	0	1
A20	1344	1	M	3	1	1	0	0	0
A20	1345	1	M	3	1	1	1	0	1
A20	1346	1	M	3	1	1	2	0	0
A20	1347	1	M	3	1	0	0	0	1
A20	1348	1	M	3	1	0	1	0	1
A20	1349	1	M	3	1	1	0	0	1
A20	1350	1	M	3	1	1	1	0	0
A20	1351	1	M	3	1	0	0	1	1
A20	1352	1	M	3	0	0	1	0	1
A20	1353	1	M	3	0	0	2	0	1
A20	1354	1	M	3	1	1	0	0	1
A20	1355	1	M	3	1	1	1	0	1
A20	1356	1	M	3	1	1	2	0	1
A20	1357	1	M	3	1	1	3	0	0
A20	1358	1	M	3	1	1	4	0	0
A20	1359	1	M	3	1	1	5	0	0
A20	1360	1	M	3	0	0	0	0	1
A20	1361	1	M	3	1	1	0	0	0
A20	1362	1	M	3	1	1	1	0	0
A20	1363	1	M	3	1	1	2	0	0
A20	1364	1	M	3	0	0	0	1	0
A20	1365	1	M	3	1	1	0	0	0
A20	1366	1	M	3	1	1	1	1	0
A20	1367	1	M	3	1	1	2	1	0
A20	1368	1	M	3	1	1	3	0	0
A20	1369	1	M	3	1	1	4	0	0
A20	1370	1	M	3	1	0	0	1	0
A20	1371	1	M	3	0	0	1	0	0
A20	1372	2	M	3	0	0	1	0	1
A20	1373	2	M	3	1	1	0	1	1
A20	1374	2	M	3	1	1	1	0	1
A20	1375	2	M	3	0	0	0	0	1
A20	1376	2	M	3	1	1	0	0	1
A20	1377	2	M	3	1	1	1	0	1
A20	1378	2	M	3	1	1	2	0	1
A20	1379	2	M	3	1	1	3	0	1
A20	1380	2	M	3	1	1	4	0	1
A20	1381	2	M	3	1	1	5	0	1
A20	1382	2	M	3	1	1	6	0	1
A20	1383	2	M	3	0	0	0	0	1
A20	1384	2	M	3	1	1	0	0	1
A20	1385	2	M	3	0	0	0	0	1
A20	1386	2	M	3	1	1	0	0	1
A20	1387	2	M	3	1	1	1	0	1
A20	1388	2	M	3	1	1	2	0	1
A20	1389	2	M	3	1	1	3	0	1
A20	1390	2	M	3	1	1	4	1	1
A20	1391	2	M	3	0	0	0	0	1
A20	1392	2	M	3	0	1	0	0	1
A20	1393	2	M	3	0	1	1	0	0
A20	1394	2	M	3	0	0	0	0	0
A20	1395	2	M	3	0	1	0	0	1
A20	1396	2	M	3	0	0	0	0	0
A20	1397	2	M	3	0	0	1	0	0
A20	1398	2	M	3	0	0	2	0	0
A20	1399	2	M	3	0	0	3	0	1
A20	1400	2	M	3	1	0	4	1	1
A20	1401	2	M	3	0	1	0	0	1
A20	1402	2	M	3	1	0	0	0	1
A20	1403	2	M	3	0	1	0	1	1
A20	1404	2	M	3	1	0	0	0	1
A20	1405	2	M	3	1	0	1	1	1
A20	1406	2	M	3	1	1	0	0	1
A20	1407	2	M	3	1	1	1	0	1
A20	1408	2	M	3	1	1	2	0	1
A20	1409	2	M	3	1	0	0	0	1
A20	1410	2	M	3	1	0	1	0	1
A20	1411	2	M	3	1	0	2	0	1
A20	1412	2	M	3	1	1	0	0	1
A20	1413	2	M	3	1	1	1	0	1
A20	1414	2	M	3	1	0	0	0	0
A20	1415	2	M	3	1	0	1	0	0
A20	1416	2	M	3	1	1	0	0	0
A20	1417	2	M	3	1	0	0	1	1
A20	1418	2	M	3	1	0	1	0	0
A20	1419	2	M	3	1	0	2	0	1
A20	1420	2	M	3	1	1	0	0	0
A20	1421	2	M	3	1	1	1	0	1
A20	1422	2	M	3	1	1	2	0	1
A20	1423	2	M	3	1	0	0	0	1
A20	1424	2	M	3	1	1	0	0	0
A20	1425	2	M	3	1	0	0	0	1
A20	1426	2	M	3	1	0	1	0	1
A20	1427	2	M	3	1	1	0	1	0
A20	1428	2	M	3	1	0	0	0	1
A20	1429	2	M	3	0	1	0	0	1
A20	1430	2	M	3	1	0	0	0	1
A20	1431	2	M	3	1	0	1	0	0
A20	1432	2	M	3	0	1	0	0	0
A20	1433	3	M	3	0	0	1	0	0
A20	1434	3	M	3	1	1	0	1	1
A20	1435	3	M	3	1	1	1	1	1
A20	1436	3	M	3	0	0	0	0	0
A20	1437	3	M	3	0	0	1	0	1
A20	1438	3	M	3	0	0	2	0	1
A20	1439	3	M	3	0	0	3	0	0
A20	1440	3	M	3	0	0	4	0	0
A20	1441	3	M	3	0	0	5	0	1
A20	1442	3	M	3	0	0	6	0	0
A20	1443	3	M	3	0	1	0	1	1
A20	1444	3	M	3	0	0	0	0	1
A20	1445	3	M	3	0	0	1	0	0
A20	1446	3	M	3	0	0	2	0	0
A20	1447	3	M	3	0	1	0	0	1
A20	1448	3	M	3	0	0	0	0	1
A20	1449	3	M	3	1	0	1	0	0
A20	1450	3	M	3	1	0	2	0	0
A20	1451	3	M	3	1	0	3	0	0
A20	1452	3	M	3	0	1	0	0	1
A20	1453	3	M	3	0	1	1	0	0
A20	1454	3	M	3	1	0	0	1	0
A20	1455	3	M	3	1	0	1	0	0
A20	1456	3	M	3	1	0	2	1	0
A20	1457	3	M	3	1	0	3	0	0
A20	1458	3	M	3	0	1	0	0	0
A20	1459	3	M	3	0	1	1	0	0
A20	1460	3	M	3	1	0	0	0	0
A20	1461	3	M	3	1	0	1	0	0
A20	1462	3	M	3	0	1	0	0	0
A20	1463	3	M	3	1	0	0	1	0
A20	1464	3	M	3	0	1	0	0	0
A20	1465	3	M	3	0	1	1	0	0
A20	1466	3	M	3	1	0	0	1	0
A20	1467	3	M	3	0	1	0	0	1
A20	1468	3	M	3	0	1	1	0	1
A20	1469	3	M	3	0	1	2	0	1
A20	1470	3	M	3	1	0	0	0	0
A20	1471	3	M	3	1	0	1	0	0
A20	1472	3	M	3	1	0	2	0	0
A20	1473	3	M	3	1	0	3	1	0
A20	1474	3	M	3	0	0	4	1	0
A20	1475	3	M	3	0	1	0	0	0
A20	1476	3	M	3	1	0	0	0	1
A20	1477	3	M	3	1	0	1	0	0
A20	1478	3	M	3	1	0	2	0	1
A20	1479	3	M	3	1	0	3	0	0
A20	1480	3	M	3	0	1	0	0	1
A20	1481	3	M	3	0	1	1	0	1
A20	1482	3	M	3	0	1	2	0	0
A20	1483	3	M	3	0	1	3	0	0
A20	1484	3	M	3	1	0	0	0	0
A20	1485	3	M	3	1	0	1	0	1
A20	1486	3	M	3	0	1	0	0	1
A20	1487	3	M	3	0	1	1	0	0
A20	1488	3	M	3	1	0	0	0	0
A20	1489	3	M	3	0	1	0	0	0
A20	1490	3	M	3	0	1	1	0	0
A20	1491	3	M	3	1	0	0	0	0
A20	1492	3	M	3	0	1	0	0	1
A20	1493	3	M	3	1	0	0	0	0
A20	1494	4	M	3	1	0	1	0	0
A20	1495	4	M	3	1	0	2	1	1
A20	1496	4	M	3	0	1	0	1	0
A20	1497	4	M	3	1	1	1	0	0
A20	1498	4	M	3	1	0	0	1	0
A20	1499	4	M	3	1	0	1	0	1
A20	1500	4	M	3	1	0	2	0	1
A20	1501	4	M	3	1	1	0	0	0
A20	1502	4	M	3	1	1	1	0	0
A20	1503	4	M	3	1	0	0	0	1
A20	1504	4	M	3	1	1	0	0	0
A20	1505	4	M	3	1	1	1	0	0
A20	1506	4	M	3	1	1	2	0	0
A20	1507	4	M	3	1	0	0	0	1
A20	1508	4	M	3	1	1	0	0	0
A20	1509	4	M	3	1	0	0	0	1
A20	1510	4	M	3	1	1	0	0	0
A20	1511	4	M	3	1	1	1	0	0
A20	1512	4	M	3	1	1	2	0	0
A20	1513	4	M	3	1	1	3	0	0
A20	1514	4	M	3	1	1	4	0	0
A20	1515	4	M	3	1	0	0	0	1
A20	1516	4	M	3	1	0	1	0	1
A20	1517	4	M	3	1	0	2	0	1
A20	1518	4	M	3	1	1	0	0	0
A20	1519	4	M	3	1	1	1	0	0
A20	1520	4	M	3	0	0	0	0	1
A20	1521	4	M	3	0	0	1	0	0
A20	1522	4	M	3	1	1	0	0	1
A20	1523	4	M	3	0	0	0	0	1
A20	1524	4	M	3	1	1	0	0	1
A20	1525	4	M	3	1	1	1	0	0
A20	1526	4	M	3	0	0	0	1	1
A20	1527	4	M	3	1	1	0	0	0
A20	1528	4	M	3	1	0	0	0	1
A20	1529	4	M	3	1	1	0	0	1
A20	1530	4	M	3	1	1	1	0	1
A20	1531	4	M	3	1	1	2	0	0
A20	1532	4	M	3	1	0	0	0	1
A20	1533	4	M	3	1	1	0	0	0
A20	1534	4	M	3	1	0	0	0	1
A20	1535	4	M	3	1	1	0	0	0
A20	1536	4	M	3	1	1	1	0	0
A20	1537	4	M	3	1	0	0	0	1
A20	1538	4	M	3	1	0	1	0	0
A20	1539	4	M	3	1	1	0	0	0
A20	1540	4	M	3	1	1	1	0	1
A20	1541	4	M	3	1	1	2	0	1
A20	1542	4	M	3	1	0	0	0	1
A20	1543	4	M	3	1	0	1	0	0
A20	1544	4	M	3	1	0	2	1	0
A20	1545	4	M	3	1	1	0	0	0
A20	1546	4	M	3	0	0	0	1	0
A20	1547	4	M	3	1	1	0	0	0
A20	1548	4	M	3	1	1	1	0	0
A20	1549	4	M	3	1	1	2	0	0
A20	1550	4	M	3	1	0	0	0	0
A20	1551	4	M	3	1	0	1	0	0
A20	1552	4	M	3	1	1	0	0	0
A20	1553	4	M	3	1	0	0	0	1
A20	1554	4	M	3	1	1	0	0	0
A22	1555	0	M	3	0	0	1	0	1
A22	1556	0	M	3	1	1	0	1	1
A22	1557	0	M	3	0	0	0	0	1
A22	1558	0	M	3	0	1	0	0	1
A22	1559	0	M	3	0	1	1	0	1
A22	1560	0	M	3	0	0	0	0	1
A22	1561	0	M	3	0	1	0	0	1
A22	1562	0	M	3	0	1	1	0	1
A22	1563	0	M	3	0	0	0	0	1
A22	1564	0	M	3	0	0	1	0	1
A22	1565	0	M	3	0	1	0	0	1
A22	1566	0	M	3	0	0	0	0	1
A22	1567	0	M	3	0	0	1	0	1
A22	1568	0	M	3	0	0	2	0	1
A22	1569	0	M	3	1	0	3	0	1
A22	1570	0	M	3	1	0	4	0	1
A22	1571	0	M	3	1	0	5	0	1
A22	1572	0	M	3	1	0	6	0	1
A22	1573	0	M	3	0	1	0	0	1
A22	1574	0	M	3	0	1	1	0	1
A22	1575	0	M	3	0	1	2	0	0
A22	1576	0	M	3	1	0	0	0	1
A22	1577	0	M	3	1	0	1	0	0
A22	1578	0	M	3	1	0	2	0	0
A22	1579	0	M	3	1	0	3	0	1
A22	1580	0	M	3	1	0	4	1	1
A22	1581	0	M	3	0	1	0	0	1
A22	1582	0	M	3	0	1	1	0	1
A22	1583	0	M	3	1	0	0	1	1
A22	1584	0	M	3	1	0	1	1	0
A22	1585	0	M	3	1	0	2	0	0
A22	1586	0	M	3	0	1	0	0	1
A22	1587	0	M	3	0	1	1	0	0
A22	1588	0	M	3	0	1	2	0	0
A22	1589	0	M	3	1	0	0	0	0
A22	1590	0	M	3	0	1	0	0	0
A22	1591	0	M	3	1	0	0	0	0
A22	1592	0	M	3	0	1	0	0	0
A22	1593	0	M	3	1	0	0	0	0
A22	1594	0	M	3	1	0	1	0	0
A22	1595	0	M	3	1	0	2	1	1
A22	1596	0	M	3	1	0	3	1	0
A22	1597	0	M	3	0	1	0	0	0
A22	1598	0	M	3	1	0	0	0	0
A22	1599	0	M	3	1	0	1	0	0
A22	1600	0	M	3	1	0	2	0	0
A22	1601	0	M	3	1	0	3	1	1
A22	1602	0	M	3	1	0	4	1	0
A22	1603	0	M	3	1	0	5	0	0
A22	1604	0	M	3	1	0	6	1	0
A22	1605	0	M	3	1	0	7	1	0
A22	1606	0	M	3	1	0	8	1	0
A22	1607	0	M	3	0	1	0	0	0
A22	1608	0	M	3	1	0	0	1	0
A22	1609	0	M	3	0	1	0	0	0
A22	1610	0	M	3	0	1	1	0	0
A22	1611	0	M	3	1	0	0	0	0
A22	1612	0	M	3	1	0	1	0	0
A22	1613	0	M	3	1	0	2	0	0
A22	1614	0	M	3	0	1	0	0	0
A22	1615	0	M	3	0	1	1	0	0
A22	1616	1	M	3	1	0	1	0	0
A22	1617	1	M	3	1	1	0	1	0
A22	1618	1	M	3	1	0	0	0	1
A22	1619	1	M	3	0	1	0	0	0
A22	1620	1	M	3	0	1	1	0	1
A22	1621	1	M	3	0	1	2	0	1
A22	1622	1	M	3	0	1	3	0	1
A22	1623	1	M	3	1	0	0	0	1
A22	1624	1	M	3	0	1	0	0	1
A22	1625	1	M	3	0	1	1	0	1
A22	1626	1	M	3	1	0	0	0	0
A22	1627	1	M	3	1	0	1	1	0
A22	1628	1	M	3	1	0	2	1	1
A22	1629	1	M	3	0	1	0	0	0
A22	1630	1	M	3	0	1	1	0	1
A22	1631	1	M	3	0	1	2	0	1
A22	1632	1	M	3	1	0	0	0	1
A22	1633	1	M	3	0	1	0	0	1
A22	1634	1	M	3	0	1	1	0	1
A22	1635	1	M	3	0	1	2	0	1
A22	1636	1	M	3	0	1	3	0	1
A22	1637	1	M	3	0	1	4	0	0
A22	1638	1	M	3	0	1	5	1	1
A22	1639	1	M	3	1	1	6	1	0
A22	1640	1	M	3	0	1	7	0	0
A22	1641	1	M	3	0	1	8	0	1
A22	1642	1	M	3	0	1	9	0	1
A22	1643	1	M	3	0	1	10	0	1
A22	1644	1	M	3	0	1	11	0	0
A22	1645	1	M	3	1	0	0	0	1
A22	1646	1	M	3	0	1	0	0	0
A22	1647	1	M	3	1	0	0	0	0
A22	1648	1	M	3	1	0	1	0	0
A22	1649	1	M	3	0	0	2	0	0
A22	1650	1	M	3	0	0	3	0	0
A22	1651	1	M	3	0	1	0	0	1
A22	1652	1	M	3	0	1	1	0	0
A22	1653	1	M	3	0	1	2	0	0
A22	1654	1	M	3	0	0	0	0	0
A22	1655	1	M	3	0	0	1	0	0
A22	1656	1	M	3	0	0	2	1	0
A22	1657	1	M	3	0	1	0	0	1
A22	1658	1	M	3	0	1	1	0	1
A22	1659	1	M	3	0	1	2	0	0
A22	1660	1	M	3	0	1	3	0	0
A22	1661	1	M	3	0	1	4	1	0
A22	1662	1	M	3	1	0	0	0	0
A22	1663	1	M	3	1	0	1	0	0
A22	1664	1	M	3	1	1	0	0	0
A22	1665	1	M	3	1	1	1	0	1
A22	1666	1	M	3	1	0	0	0	0
A22	1667	1	M	3	1	0	1	0	0
A22	1668	1	M	3	1	1	0	0	0
A22	1669	1	M	3	1	0	0	0	0
A22	1670	1	M	3	1	0	1	0	0
A22	1671	1	M	3	1	0	2	0	0
A22	1672	1	M	3	1	0	3	0	0
A22	1673	1	M	3	1	1	0	0	0
A22	1674	1	M	3	1	1	1	0	0
A22	1675	1	M	3	1	1	2	0	0
A22	1676	1	M	3	1	0	0	0	0
A22	1677	2	M	3	1	0	1	0	1
A22	1678	2	M	3	1	1	0	1	1
A22	1679	2	M	3	1	1	1	0	1
A22	1680	2	M	3	1	1	2	1	1
A22	1681	2	M	3	1	0	0	0	1
A22	1682	2	M	3	1	1	0	1	0
A22	1683	2	M	3	1	0	0	0	1
A22	1684	2	M	3	1	0	1	0	0
A22	1685	2	M	3	1	0	2	0	0
A22	1686	2	M	3	1	0	3	0	0
A22	1687	2	M	3	1	1	0	0	0
A22	1688	2	M	3	1	0	0	0	0
A22	1689	2	M	3	1	0	1	0	0
A22	1690	2	M	3	1	1	0	0	0
A22	1691	2	M	3	1	1	1	0	0
A22	1692	2	M	3	1	0	0	0	0
A22	1693	2	M	3	1	1	0	0	0
A22	1694	2	M	3	1	0	0	0	0
A22	1695	2	M	3	1	1	0	0	0
A22	1696	2	M	3	1	0	0	0	0
A22	1697	2	M	3	1	1	0	0	0
A22	1698	2	M	3	1	1	1	0	0
A22	1699	2	M	3	1	1	2	0	0
A22	1700	2	M	3	1	1	3	0	0
A22	1701	2	M	3	1	1	4	0	0
A22	1702	2	M	3	1	0	0	0	0
A22	1703	2	M	3	1	0	1	0	0
A22	1704	2	M	3	1	1	0	0	0
A22	1705	2	M	3	1	1	1	0	0
A22	1706	2	M	3	0	0	0	0	0
A22	1707	2	M	3	0	0	1	0	0
A22	1708	2	M	3	0	0	2	0	0
A22	1709	2	M	3	1	1	0	0	0
A22	1710	2	M	3	0	0	0	0	0
A22	1711	2	M	3	0	0	1	1	0
A22	1712	2	M	3	1	1	0	0	0
A22	1713	2	M	3	1	0	0	0	0
A22	1714	2	M	3	1	0	1	0	0
A22	1715	2	M	3	1	0	2	0	0
A22	1716	2	M	3	1	0	3	0	1
A22	1717	2	M	3	1	1	0	0	0
A22	1718	2	M	3	1	1	1	0	1
A22	1719	2	M	3	1	0	0	0	0
A22	1720	2	M	3	1	0	1	0	0
A22	1721	2	M	3	1	0	2	0	1
A22	1722	2	M	3	1	0	3	0	1
A22	1723	2	M	3	1	0	4	0	1
A22	1724	2	M	3	1	1	0	0	1
A22	1725	2	M	3	1	0	0	0	0
A22	1726	2	M	3	1	1	0	0	1
A22	1727	2	M	3	1	1	1	0	0
A22	1728	2	M	3	1	0	0	0	0
A22	1729	2	M	3	1	0	1	0	0
A22	1730	2	M	3	1	0	2	0	0
A22	1731	2	M	3	1	0	3	0	0
A22	1732	2	M	3	1	1	0	0	0
A22	1733	2	M	3	1	0	0	0	0
A22	1734	2	M	3	1	1	0	0	0
A22	1735	2	M	3	1	0	0	0	0
A22	1736	2	M	3	1	1	0	0	0
A22	1737	2	M	3	1	1	1	0	1
A22	1738	3	M	3	1	0	1	0	0
A22	1739	3	M	3	0	1	0	0	1
A22	1740	3	M	3	1	0	0	0	0
A22	1741	3	M	3	1	1	0	0	1
A22	1742	3	M	3	1	1	1	0	1
A22	1743	3	M	3	1	1	2	0	1
A22	1744	3	M	3	1	0	0	0	0
A22	1745	3	M	3	1	0	1	0	0
A22	1746	3	M	3	1	0	2	0	0
A22	1747	3	M	3	1	0	3	0	0
A22	1748	3	M	3	1	1	0	0	0
A22	1749	3	M	3	1	1	1	0	0
A22	1750	3	M	3	1	1	2	0	1
A22	1751	3	M	3	1	1	3	0	0
A22	1752	3	M	3	1	0	0	0	0
A22	1753	3	M	3	1	0	1	0	1
A22	1754	3	M	3	1	1	0	0	1
A22	1755	3	M	3	1	0	0	0	1
A22	1756	3	M	3	1	0	1	0	1
A22	1757	3	M	3	1	1	0	0	1
A22	1758	3	M	3	1	0	0	0	1
A22	1759	3	M	3	1	1	0	0	1
A22	1760	3	M	3	1	0	0	0	1
A22	1761	3	M	3	1	1	0	0	1
A22	1762	3	M	3	1	1	1	0	1
A22	1763	3	M	3	1	1	2	0	1
A22	1764	3	M	3	1	1	3	0	1
A22	1765	3	M	3	1	0	0	0	1
A22	1766	3	M	3	1	1	0	0	1
A22	1767	3	M	3	1	1	1	0	1
A22	1768	3	M	3	1	1	2	0	1
A22	1769	3	M	3	1	1	3	0	1
A22	1770	3	M	3	1	1	4	0	1
A22	1771	3	M	3	1	0	0	0	1
A22	1772	3	M	3	1	1	0	0	1
A22	1773	3	M	3	1	1	1	0	1
A22	1774	3	M	3	1	1	2	0	1
A22	1775	3	M	3	0	0	0	0	1
A22	1776	3	M	3	1	1	0	0	1
A22	1777	3	M	3	0	0	0	0	1
A22	1778	3	M	3	0	0	1	0	1
A22	1779	3	M	3	0	0	2	0	1
A22	1780	3	M	3	1	1	0	0	1
A22	1781	3	M	3	1	1	1	0	1
A22	1782	3	M	3	1	1	2	0	1
A22	1783	3	M	3	0	0	0	0	1
A22	1784	3	M	3	0	0	1	0	1
A22	1785	3	M	3	1	1	0	0	1
A22	1786	3	M	3	1	1	1	0	1
A22	1787	3	M	3	0	0	0	0	1
A22	1788	3	M	3	1	1	0	0	1
A22	1789	3	M	3	0	0	0	0	0
A22	1790	3	M	3	0	0	1	0	1
A22	1791	3	M	3	1	1	0	0	0
A22	1792	3	M	3	0	0	0	0	1
A22	1793	3	M	3	1	1	0	0	1
A22	1794	3	M	3	1	1	1	0	1
A22	1795	3	M	3	0	0	0	0	1
A22	1796	3	M	3	1	1	0	0	1
A22	1797	3	M	3	0	0	0	0	1
A22	1798	3	M	3	1	1	0	0	0
A22	1799	4	M	3	0	0	1	0	1
A22	1800	4	M	3	0	0	2	1	0
A22	1801	4	M	3	1	1	0	1	1
A22	1802	4	M	3	0	1	1	0	0
A22	1803	4	M	3	0	0	0	1	1
A22	1804	4	M	3	0	0	1	0	0
A22	1805	4	M	3	0	1	0	0	0
A22	1806	4	M	3	0	0	0	0	0
A22	1807	4	M	3	0	0	1	1	0
A22	1808	4	M	3	1	0	2	1	0
A22	1809	4	M	3	0	1	0	0	0
A22	1810	4	M	3	0	1	1	1	0
A22	1811	4	M	3	0	1	2	1	0
A22	1812	4	M	3	1	1	3	1	1
A22	1813	4	M	3	0	0	0	1	1
A22	1814	4	M	3	0	1	0	0	1
A22	1815	4	M	3	0	1	1	0	1
A22	1816	4	M	3	0	1	2	0	1
A22	1817	4	M	3	0	1	3	0	1
A22	1818	4	M	3	1	0	0	1	0
A22	1819	4	M	3	0	0	1	0	0
A22	1820	4	M	3	0	0	2	0	0
A22	1821	4	M	3	0	0	3	0	0
A22	1822	4	M	3	0	1	0	0	0
A22	1823	4	M	3	0	0	0	0	0
A22	1824	4	M	3	0	0	1	0	1
A22	1825	4	M	3	1	0	2	0	0
A22	1826	4	M	3	0	1	0	0	0
A22	1827	4	M	3	1	0	0	0	0
A22	1828	4	M	3	1	0	1	0	0
A22	1829	4	M	3	1	0	2	1	0
A22	1830	4	M	3	0	0	3	1	1
A22	1831	4	M	3	1	0	4	0	0
A22	1832	4	M	3	0	1	0	1	0
A22	1833	4	M	3	0	1	1	1	0
A22	1834	4	M	3	1	0	0	1	1
A22	1835	4	M	3	1	0	1	0	0
A22	1836	4	M	3	0	1	0	0	1
A22	1837	4	M	3	0	1	1	0	0
A22	1838	4	M	3	1	0	0	0	0
A22	1839	4	M	3	1	0	1	1	0
A22	1840	4	M	3	1	0	2	1	0
A22	1841	4	M	3	0	1	0	0	0
A22	1842	4	M	3	0	1	1	0	0
A22	1843	4	M	3	0	1	2	1	0
A22	1844	4	M	3	0	1	3	0	0
A22	1845	4	M	3	1	0	0	0	0
A22	1846	4	M	3	0	1	0	0	0
A22	1847	4	M	3	0	1	1	1	0
A22	1848	4	M	3	0	1	2	0	0
A22	1849	4	M	3	0	1	3	0	0
A22	1850	4	M	3	1	0	0	1	0
A22	1851	4	M	3	0	1	0	0	0
A22	1852	4	M	3	0	1	1	0	0
A22	1853	4	M	3	1	0	0	0	0
A22	1854	4	M	3	1	0	1	1	0
A22	1855	4	M	3	0	1	0	0	0
A22	1856	4	M	3	0	1	1	0	0
A22	1857	4	M	3	1	0	0	1	1
A22	1858	4	M	3	1	0	1	0	0
A22	1859	4	M	3	0	1	0	0	0
A22	1860	5	M	3	0	0	1	0	0
A22	1861	5	M	3	1	1	0	0	0
A22	1862	5	M	3	0	1	1	0	0
A22	1863	5	M	3	0	1	2	0	0
A22	1864	5	M	3	0	0	0	0	0
A22	1865	5	M	3	0	1	0	0	1
A22	1866	5	M	3	0	1	1	0	0
A22	1867	5	M	3	0	1	2	0	0
A22	1868	5	M	3	0	0	0	0	0
A22	1869	5	M	3	0	1	0	0	1
A22	1870	5	M	3	0	0	0	0	0
A22	1871	5	M	3	0	1	0	0	1
A22	1872	5	M	3	0	1	1	0	0
A22	1873	5	M	3	0	0	0	0	0
A22	1874	5	M	3	0	0	1	0	1
A22	1875	5	M	3	0	0	2	0	1
A22	1876	5	M	3	0	0	3	0	1
A22	1877	5	M	3	0	0	4	0	1
A22	1878	5	M	3	0	1	0	0	0
A22	1879	5	M	3	1	0	0	0	0
A22	1880	5	M	3	1	0	1	0	0
A22	1881	5	M	3	0	1	0	0	1
A22	1882	5	M	3	1	0	0	0	0
A22	1883	5	M	3	1	0	1	0	0
A22	1884	5	M	3	1	0	2	0	0
A22	1885	5	M	3	0	1	0	0	0
A22	1886	5	M	3	1	0	0	0	0
A22	1887	5	M	3	0	1	0	0	0
A22	1888	5	M	3	1	0	0	0	0
A22	1889	5	M	3	0	1	0	0	1
A22	1890	5	M	3	0	1	1	0	0
A22	1891	5	M	3	0	1	2	0	0
A22	1892	5	M	3	0	1	0	0	0
A22	1893	5	M	3	0	1	1	0	0
A22	1894	5	M	3	0	1	2	0	0
A22	1895	5	M	3	0	1	3	0	0
A22	1896	5	M	3	0	1	4	0	0
A22	1897	5	M	3	1	0	0	0	0
A22	1898	5	M	3	1	0	1	0	0
A22	1899	5	M	3	1	0	2	0	0
A22	1900	5	M	3	0	1	0	0	0
A22	1901	5	M	3	0	1	1	0	0
A22	1902	5	M	3	0	1	2	0	1
A22	1903	5	M	3	0	1	3	0	0
A22	1904	5	M	3	0	1	4	0	0
A22	1905	5	M	3	0	1	5	0	1
A22	1906	5	M	3	1	0	0	0	0
A22	1907	5	M	3	1	0	1	0	0
A22	1908	5	M	3	0	1	0	0	0
A22	1909	5	M	3	1	0	0	0	1
A22	1910	5	M	3	1	0	1	0	0
A22	1911	5	M	3	0	1	0	0	0
A22	1912	5	M	3	0	1	1	0	0
A22	1913	5	M	3	1	0	0	0	0
A22	1914	5	M	3	0	1	0	0	0
A22	1915	5	M	3	1	0	0	0	1
A22	1916	5	M	3	1	0	1	0	0
A22	1917	5	M	3	1	0	2	0	0
A22	1918	5	M	3	1	0	3	0	0
A22	1919	5	M	3	1	0	4	0	1
A23	1920	2	M	3	0	0	1	0	1
A23	1921	2	M	3	0	0	2	0	1
A23	1922	2	M	3	0	0	3	0	1
A23	1923	2	M	3	1	1	0	1	1
A23	1924	2	M	3	0	1	1	0	1
A23	1925	2	M	3	0	1	2	0	1
A23	1926	2	M	3	0	0	0	0	1
A23	1927	2	M	3	0	0	1	0	1
A23	1928	2	M	3	0	1	0	1	1
A23	1929	2	M	3	0	0	0	0	1
A23	1930	2	M	3	0	1	0	1	1
A23	1931	2	M	3	0	0	0	1	1
A23	1932	2	M	3	0	1	0	0	1
A23	1933	2	M	3	0	0	0	1	1
A23	1934	2	M	3	0	0	1	0	1
A23	1935	2	M	3	1	0	2	0	1
A23	1936	2	M	3	1	0	3	0	1
A23	1937	2	M	3	0	1	0	0	1
A23	1938	2	M	3	1	0	0	0	1
A23	1939	2	M	3	0	1	0	0	1
A23	1940	2	M	3	0	1	1	0	1
A23	1941	2	M	3	1	0	0	0	1
A23	1942	2	M	3	1	0	1	0	1
A23	1943	2	M	3	0	1	0	0	0
A23	1944	2	M	3	1	0	0	0	1
A23	1945	2	M	3	1	0	1	0	1
A23	1946	2	M	3	0	1	0	0	1
A23	1947	2	M	3	1	0	0	0	1
A23	1948	2	M	3	1	0	1	1	1
A23	1949	2	M	3	0	1	0	0	1
A23	1950	2	M	3	1	0	0	0	1
A23	1951	2	M	3	0	1	0	0	1
A23	1952	2	M	3	1	0	0	0	0
A23	1953	2	M	3	1	0	1	0	1
A23	1954	2	M	3	0	1	0	0	1
A23	1955	2	M	3	1	0	0	0	1
A23	1956	2	M	3	0	1	1	0	0
A23	1957	2	M	3	0	1	2	0	0
A23	1958	2	M	3	0	1	3	0	0
A23	1959	2	M	3	1	0	0	0	0
A23	1960	2	M	3	1	0	1	0	1
A23	1961	2	M	3	0	1	0	0	0
A23	1962	2	M	3	1	0	0	0	1
A23	1963	2	M	3	0	1	0	0	0
A23	1964	2	M	3	1	0	0	0	1
A23	1965	2	M	3	0	1	0	0	0
A23	1966	2	M	3	1	0	0	0	1
A23	1967	2	M	3	0	1	0	0	1
A23	1968	2	M	3	0	1	1	0	1
A23	1969	2	M	3	1	0	0	0	1
A23	1970	2	M	3	0	1	0	0	0
A23	1971	2	M	3	0	1	1	0	0
A23	1972	2	M	3	1	0	0	0	0
A23	1973	2	M	3	0	1	0	0	1
A23	1974	2	M	3	0	1	1	0	0
A23	1975	2	M	3	1	0	0	0	1
A23	1976	2	M	3	0	1	0	0	0
A23	1977	2	M	3	1	0	0	0	1
A23	1978	2	M	3	1	0	1	0	0
A23	1979	2	M	3	1	0	2	0	0
A23	1980	4	M	3	1	0	1	0	1
A23	1981	4	M	3	1	0	2	0	1
A23	1982	4	M	3	1	1	0	1	1
A23	1983	4	M	3	1	0	0	0	1
A23	1984	4	M	3	1	0	1	0	0
A23	1985	4	M	3	1	1	0	1	0
A23	1986	4	M	3	1	1	1	1	0
A23	1987	4	M	3	1	0	0	0	0
A23	1988	4	M	3	1	0	1	0	0
A23	1989	4	M	3	1	1	0	1	1
A23	1990	4	M	3	1	0	0	1	0
A23	1991	4	M	3	0	0	1	1	0
A23	1992	4	M	3	1	0	2	0	0
A23	1993	4	M	3	1	1	0	0	1
A23	1994	4	M	3	1	1	1	0	1
A23	1995	4	M	3	1	1	2	0	0
A23	1996	4	M	3	1	1	3	0	1
A23	1997	4	M	3	1	1	4	1	0
[truncated: 6,081 more rows]

## Sheet: 3h
DotColor	Independent Variable	Dependent Variable
AgeGroup	ChangeinFractionTrialsAligned(Alt)	ChangeinFractionRewardsRequested(Alt)		There is stochasticity in k-means clustering, even using the same optimal k for each session, that means that exact results of given runs of the code will differ though group means, statistical effects, and p-values hold within an order of magnitude.
1	0.133424	0.0830696
1	-0.00500911	0.333333
1	0.0876219	0.399778
1	0.301647	0.366224
1	0.352459	0.225791
1	0.0655738	0.370833
1	-0.163934	0.375
1	0.295082	0.341667
1	-0.0894809	0.229167
2	0.199427	0.45
2	0.20765	0.316667
2	0.0935337	0.141667
2	0.357013	0.379167
2	0.207104	0.541667
2	0.16987	0.35
2	0.23224	0.4875
2	0.0136612	0.541667
3	-0.114431	0.0298856
3	-0.367108	-0.0348365
3	-0.220416	0.197316
3	-0.00418944	-0.3875
3	-0.0737705	-0.0669118
3	-0.140164	0.00833333
3	0.394809	0.166667
3	-0.169399	0.183333
