# Supplementary material for: Spatial coding dysfunction and network instability in the aging medial entorhinal cortex
Source: Nat Commun. 2025 Oct 3;16:8770. doi: 10.1038/s41467-025-63229-0 (PMC12494969; doi:10.1038/s41467-025-63229-0)
Supplement: Supplementary file 8 — Source Data [file 41467_2025_63229_MOESM8_ESM.zip › Source Data Figure 4.xlsx]

## Sheet: 4c
Dot Color	Independent Variable	Dependent Variable (Left)	Dependent Variable (Middle)	Dependent Variable (Right)
AnimalID	AgeGroup	ThetaPower	SlowGammaPower	FastGammaPower
A3	3	2.8733	0.486428	0.139252
A3	3	0.977475	0.111807	0.0354424
A3	3	1.01644	0.155839	0.0559489
A3	3	4.34835	0.517254	0.23647
A3	3	23.4075	1.29765	0.454593
A3	3	4.12411	0.474863	0.197301
A4	3	9.24307	0.605363	0.28203
A4	3	10.6566	0.655598	0.253616
A4	3	14.4497	0.810716	0.285286
A4	3	8.68418	0.753747	0.2516
A4	3	13.8206	0.8856	0.294791
A4	3	3.59793	0.424753	0.161564
A5	3	8.13322	0.651667	0.239436
A5	3	9.65127	0.828648	0.246976
A5	3	11.0644	0.764728	0.238166
A5	3	5.23035	0.897232	0.246189
A5	3	5.84508	0.257692	0.09928
A5	3	9.05386	0.42889	0.105688
A6	3	5.63636	0.851791	0.243304
A6	3	48.8176	0.806083	0.166807
A6	3	47.6897	0.98376	0.189351
A6	3	19.0371	0.85755	0.205526
A6	3	15.8636	0.692145	0.227821
A6	3	11.583	0.596236	0.197167
A7	3	45.1841	2.13744	0.905784
A7	3	24.1683	1.86309	0.635813
A7	3	29.4048	1.5248	0.503553
A7	3	17.3637	0.957237	0.386259
A7	3	25.8121	1.33579	0.501494
A7	3	47.7187	2.78647	0.976316
Y2	1	61.7272	0.902707	0.532437
Y2	1	60.9751	0.567875	0.267891
Y2	1	20.2029	0.308569	0.08468
Y2	1	3.57747	0.481959	0.851819
Y2	1	0.526443	0.162584	0.16618
Y3	1	22.9493	0.575008	0.206564
Y3	1	34.672	0.640362	0.237319
Y3	1	60.0748	1.00225	0.363936
Y3	1	41.527	1.13696	0.590782
Y3	1	49.4949	1.64149	0.710014
Y4	1	81.4015	1.23031	0.672037
Y4	1	17.2137	0.862262	0.471066
Y4	1	15.589	0.827892	0.281896
Y4	1	97.1216	2.40558	1.16954
Y4	1	53.5265	1.4673	0.503314
Y4	1	28.2096	1.21502	0.35196
A12	3	39.5577	1.00953	0.305251
A12	3	49.6517	0.73881	0.276536
A12	3	39.6761	1.28428	0.414257
A12	3	27.814	0.533347	0.239104
A12	3	20.3726	1.20741	0.566594
A12	3	10.1486	0.313921	0.106681
A13	3	28.0985	0.586952	0.160347
A13	3	16.2713	1.33666	0.477346
A13	3	27.4667	0.571129	0.324371
A13	3	12.6138	0.263691	0.082846
A13	3	5.05517	1.14485	0.285555
A13	3	16.5079	0.776756	0.53343
Y11	1	20.9618	1.30105	0.65441
Y11	1	67.4885	2.45297	0.848325
Y11	1	28.6031	0.997729	0.409404
Y11	1	104.282	2.76555	0.986067
Y11	1	19.6917	0.981817	0.26313
Y16	1	5.74077	0.328661	0.0696134
Y16	1	8.77052	0.462696	0.0892761
Y16	1	0.607271	0.0267104	0.00854547
Y17	1	48.0546	1.57264	0.60647
Y17	1	54.4563	0.672589	0.247999
Y17	1	7.81333	0.525472	0.190878
Y17	1	17.0491	1.54522	0.448287
Y17	1	65.802	2.18561	0.802193
Y17	1	76.4507	2.15527	0.804833
Y18	1	147.892	3.13556	1.49867
Y18	1	176.444	2.51374	1.24681
Y18	1	51.2177	0.848916	0.53165
Y18	1	6.9975	0.932192	0.294468
Y18	1	38.4265	1.89327	0.533351
Y18	1	31.4159	1.24475	0.324011
Y19	1	72.9471	4.95383	1.08863
Y19	1	105.983	3.17681	1.0021
Y19	1	156.926	4.07578	1.48808
Y19	1	39.8733	1.64493	0.575355
Y19	1	35.7984	1.03554	0.372183
Y19	1	14.2463	0.51518	0.135274
Y9	1	3.92162	0.335589	0.199911
Y9	1	2.05484	0.344982	0.128468
A14	3	51.1449	0.680324	0.395043
A14	3	110.45	1.41897	0.556366
A14	3	47.6386	1.03288	0.398544
A15	3	1.21019	0.303759	0.37201
A15	3	40.633	0.79451	0.523159
A15	3	45.5372	0.633698	0.176662
A15	3	5.55314	0.93936	0.321032
A15	3	7.79321	1.12419	0.312776
A15	3	7.71544	1.04554	0.266496
A16	3	36.1909	1.06073	0.294021
A16	3	75.4906	1.02707	0.273209
A16	3	7.88831	0.58893	0.175159
A16	3	2.99751	0.257299	0.0727977
A17	3	2.72873	0.208957	0.0884304
A17	3	0.371058	0.0660324	0.0478168
A17	3	40.1436	0.685169	0.218617
A17	3	33.5797	0.88757	0.530595
A17	3	95.9111	1.83689	0.56118
A17	3	42.032	1.72685	0.47373
A18	3	60.2779	0.676672	0.14026
A18	3	97.6479	2.39184	0.975191
A18	3	47.0461	1.87944	0.639691
A18	3	19.5418	0.883741	0.415897
A18	3	20.3024	0.553721	0.284491
A18	3	37.3052	1.35244	0.423503
MA1F	2	30.7886	0.693652	0.368147
MA1F	2	36.294	0.944832	0.496653
MA1F	2	42.3356	0.553023	0.255664
MA1F	2	92.2513	1.32716	0.686771
MA1F	2	113.99	2.29637	1.00531
MA1F	2	93.5554	2.36486	1.28683
MA2F	2	16.0716	0.588028	0.252124
MA2F	2	11.938	0.598368	0.217984
MA2F	2	26.8676	0.778948	0.29456
MA2F	2	16.3677	0.646958	0.270072
MA2F	2	43.858	0.485547	0.1706
MA2F	2	29.4751	0.797027	0.311159
MA3M	2	6.11011	0.353811	0.161303
MA3M	2	15.9955	0.656234	0.268978
MA3M	2	5.30774	0.513386	0.202824
MA3M	2	12.5188	0.869338	0.274332
MA3M	2	3.68911	0.102504	0.0390598
MA3M	2	37.2468	0.943239	0.301844
MA4M	2	55.8098	1.33697	0.49434
MA4M	2	30.9365	0.896387	0.312372
MA4M	2	17.6886	0.62228	0.186721
MA4M	2	10.7412	0.435906	0.146449
MA4M	2	4.72094	0.663349	0.203522
MA4M	2	6.04743	0.134289	0.0394851
MA5M	2	45.2834	1.18348	0.370672
MA5M	2	24.8284	1.79471	0.481856
MA5M	2	38.4765	1.26885	0.421855
MA5M	2	12.5349	0.284741	0.0902875
MA5M	2	33.8567	0.798102	0.215797
MA5M	2	36.4538	0.85513	0.225674
MA6M	2	9.8057	0.789015	0.289253
MA6M	2	8.73868	1.01903	0.303959
MA6M	2	20.1352	0.902549	0.287588
MA6M	2	32.9532	1.0042	0.350079
MA6M	2	36.1223	1.06466	0.366557
MA6M	2	15.4023	0.489442	0.14714
MA7M	2	2.92539	0.635464	0.280908
MA7M	2	14.3656	0.577423	0.201854
MA7M	2	8.04878	0.638391	0.20904
MA7M	2	4.51337	0.566672	0.184126
MA8F	2	40.023	2.10636	1.0679
MA8F	2	123.884	2.31802	1.55897
MA8F	2	133.65	3.12347	1.95861
MA8F	2	36.5245	0.635714	0.280796
MA8F	2	60.8395	1.62195	0.839491
MA8F	2	71.3272	1.4421	0.793569
MA9F	2	30.0757	0.865775	0.342294
MA9F	2	43.1998	1.03508	0.486519
MA9F	2	13.0088	0.87417	0.298966
MA9F	2	8.8191	0.198144	0.0573028
MA9F	2	31.5688	1.01388	0.348563
MA9F	2	23.5251	0.908554	0.260099
MA10F	2	8.37361	0.570386	0.217754
MA10F	2	5.17848	0.80368	0.272564
MA10F	2	4.34952	0.715595	0.234448
MA10F	2	12.2802	0.680137	0.227944
MA10F	2	3.69133	0.39131	0.142876
MA10F	2	8.62942	1.57066	0.483029
Y20	1	95.4892	2.4521	1.21662
Y20	1	78.482	2.01263	1.08655
Y20	1	70.6031	1.4266	0.568592
Y20	1	103.447	1.64329	0.469378
Y20	1	116.488	2.70707	1.19647
Y20	1	85.8407	3.42398	1.40234
Y21	1	12.9462	2.16732	0.809632
Y21	1	14.4067	0.691209	0.29324
Y21	1	12.225	1.56896	0.491738
Y21	1	24.6204	1.90673	0.625722
Y21	1	11.8333	1.25551	0.41404
Y21	1	11.3699	1.0157	0.393714
Y22	1	28.5547	2.99852	1.45071
Y22	1	20.0823	1.43034	0.57399
Y22	1	10.568	0.520292	0.236612
Y22	1	73.2292	1.37716	0.406175
Y22	1	45.8355	0.680642	0.173148
Y22	1	36.8677	1.41639	0.538355
Y23	1	60.4181	3.29992	1.23672
Y23	1	42.0245	2.23086	0.723624
Y23	1	41.2672	3.0272	1.01911
Y23	1	39.6265	0.83717	0.274397
Y23	1	69.9916	1.84713	0.772613
Y23	1	64.87	2.06263	0.663717
Y24	1	36.2957	1.75163	0.885539
Y24	1	17.1762	0.580044	0.190577
Y24	1	35.2319	1.72976	0.78931
Y24	1	60.0658	2.49403	1.03954
Y24	1	94.4862	2.60255	1.07195
Y24	1	70.9144	2.69079	1.15607
A19	3	16.1058	0.575709	0.211138
A19	3	8.59783	0.708969	0.236719
A19	3	12.8394	0.990107	0.330781
A19	3	51.2714	0.95973	0.478527
A19	3	23.8269	1.111	0.458127
A19	3	37.1679	1.11783	0.615038
A20	3	19.2863	0.638151	0.279155
A20	3	18.8908	0.734726	0.224124
A20	3	30.8396	0.99549	0.504628
A20	3	3.2395	0.800746	0.297102
A20	3	10.3608	0.663726	0.236889
A20	3	4.39997	0.488859	0.21116
A22	3	54.7555	2.28504	1.19404
A22	3	50.8152	2.73407	1.06927
A22	3	62.7756	1.8511	0.879191
A22	3	54.103	0.918263	0.508252
A22	3	21.6184	0.619091	0.34742
A22	3	37.4356	0.71818	0.248403
A23	3	41.6939	0.630616	0.220992
A23	3	16.5473	0.76065	0.264344
A23	3	12.2468	0.613079	0.192952
A23	3	28.7391	0.487848	0.246288
A23	3	37.9548	0.815483	0.418926
A23	3	108.825	2.94661	1.37671
A24	3	17.4893	0.463516	0.20724
A24	3	18.3813	0.656201	0.317796
A24	3	16.1667	0.56925	0.230407
A24	3	40.82	1.01835	0.253772
A24	3	20.1126	0.950639	0.230128
A24	3	55.0637	0.540317	0.207994
Y25	1	15.0493	1.60325	0.538059
Y25	1	16.339	0.627106	0.190679
Y25	1	16.1088	0.926299	0.337757
Y25	1	29.8427	0.94951	0.387538
Y25	1	19.1671	0.870275	0.359215
Y25	1	4.07812	0.393439	0.150263
Y26	1	54.5299	1.59807	0.777917
Y26	1	43.4879	1.49913	0.680836
Y26	1	28.8504	0.828841	0.455988
Y26	1	50.5335	0.581642	0.160164
Y26	1	18.8552	0.244583	0.112821
Y26	1	31.1844	0.439996	0.171672
Y27	1	90.8004	2.27339	1.09279
Y27	1	24.9015	1.83006	0.706932
Y27	1	49.8476	1.76094	0.780958
Y27	1	61.1676	1.47207	0.469612
Y27	1	52.3415	2.15468	0.540329
Y27	1	23.8075	1.78425	0.753209
Y28	1	12.8289	0.729295	0.315299
Y28	1	4.61397	0.488558	0.227187
Y28	1	22.3007	1.00268	0.311434
Y28	1	36.5605	1.64886	0.537471
Y28	1	25.0675	0.972197	0.303893
Y28	1	2.73553	0.461026	0.169855
