# Supplementary material for: Spatial coding dysfunction and network instability in the aging medial entorhinal cortex
Source: Nat Commun. 2025 Oct 3;16:8770. doi: 10.1038/s41467-025-63229-0 (PMC12494969; doi:10.1038/s41467-025-63229-0)
Supplement: Supplementary file 8 — Source Data [file 41467_2025_63229_MOESM8_ESM.zip › Source Data Figure 5.xlsx]

## Sheet: 5b
Independent Variable	Dependent Variable
DataType	Coherence	DataType = 1 if real; 0 if random iteration of spike time shuffle data. Each real and shuffle data point is a matched pair
1	0.780424
1	0.810935
1	0.738587
1	0.572034
1	0.232021
1	0.770354
1	0.889209
1	0.886612
1	0.830902
1	0.841991
1	0.667445
1	0.83773
1	0.869593
1	0.800886
1	0.818225
1	0.388702
1	0.57575
1	0.739363
1	0.772705
1	0.885624
1	0.844192
1	0.907491
1	0.834363
1	0.679652
1	0.804985
1	0.883154
1	0.746678
1	0.692878
1	0.48845
1	0.789595
1	0.967955
1	0.571646
1	0.763841
1	0.660347
1	0.666029
1	0.595536
1	0.782628
1	0.895635
1	0.773794
1	0.659527
1	0.778196
1	0.625173
1	0.426738
1	0.629288
1	0.822545
1	0.88467
1	0.883143
1	0.624064
1	0.693077
1	0.854522
1	0.745328
1	0.949385
1	0.812429
1	0.897912
1	0.857891
1	0.601826
1	0.873327
1	0.866166
1	0.859961
1	0.629291
1	0.61887
1	0.501764
1	0.70627
1	0.592809
1	0.338422
1	0.525264
1	0.454252
1	0.339032
1	0.881464
1	0.861044
1	0.722949
1	0.836242
1	0.512606
1	0.455291
1	0.709613
1	0.615958
1	0.582016
1	0.937956
1	0.686408
1	0.361995
1	0.504866
1	0.542557
1	0.809477
1	0.453542
1	0.52383
1	0.412818
1	0.722442
1	0.98837
1	0.973723
1	0.971968
1	0.891432
1	0.826404
1	0.961213
1	0.896586
1	0.71589
1	0.972686
1	0.899739
1	0.850955
1	0.937041
1	0.91877
1	0.966716
1	0.921567
1	0.877436
1	0.795986
1	0.843917
1	0.77144
1	0.914581
1	0.421649
1	0.973859
1	0.972926
1	0.940881
1	0.967389
1	0.810536
1	0.724865
1	0.953679
1	0.749125
1	0.808918
1	0.975187
1	0.704552
1	0.825121
1	0.237724
1	0.96352
1	0.873584
1	0.884963
1	0.914101
1	0.862511
1	0.864576
1	0.848145
1	0.400722
1	0.579551
1	0.58714
1	0.954573
1	0.905204
1	0.953535
1	0.869422
1	0.95753
1	0.917537
1	0.9337
1	0.826258
1	0.911526
1	0.939346
1	0.925442
1	0.955019
1	0.80692
1	0.869609
1	0.939651
1	0.717716
1	0.932935
1	0.901895
1	0.965822
1	0.866794
1	0.76482
1	0.879355
1	0.948821
1	0.933992
1	0.878329
1	0.454634
1	0.934906
1	0.704512
1	0.929019
1	0.919082
1	0.911329
1	0.942811
1	0.281405
1	0.954451
1	0.83324
1	0.934743
1	0.604287
1	0.950506
1	0.915523
1	0.968901
1	0.827505
1	0.528079
1	0.851365
1	0.713743
1	0.962123
1	0.963233
1	0.936707
1	0.947744
1	0.863678
1	0.811996
1	0.950992
1	0.960814
1	0.922903
1	0.41465
1	0.884004
1	0.960037
1	0.954765
1	0.950079
1	0.901982
1	0.82317
1	0.789312
1	0.897869
1	0.91979
1	0.568164
1	0.908661
1	0.882908
1	0.773186
1	0.77602
1	0.923121
1	0.961377
1	0.774091
1	0.918047
1	0.962371
1	0.943934
1	0.946789
1	0.923399
1	0.866712
1	0.623849
1	0.473869
1	0.674506
1	0.907162
1	0.920832
1	0.963887
1	0.988641
1	0.854309
1	0.966779
1	0.559129
1	0.691935
1	0.947264
1	0.97712
1	0.790978
1	0.762851
1	0.594341
1	0.432398
1	0.679459
1	0.962507
1	0.817921
1	0.931471
1	0.708458
1	0.778879
1	0.509862
1	0.92753
1	0.8114
1	0.45799
1	0.923758
1	0.896866
1	0.87477
1	0.853382
1	0.641033
1	0.946013
1	0.843066
1	0.830252
1	0.532749
1	0.727534
1	0.969579
1	0.508908
1	0.908471
1	0.712435
1	0.966926
1	0.901851
1	0.901018
1	0.965776
1	0.694509
1	0.945095
1	0.955566
1	0.834803
1	0.388955
1	0.716653
1	0.751808
1	0.938012
1	0.932358
1	0.912609
1	0.767172
1	0.618775
1	0.638667
1	0.722603
1	0.679637
1	0.939674
1	0.871094
1	0.741183
1	0.888049
1	0.952987
1	0.68255
1	0.880085
1	0.930743
1	0.872524
1	0.906463
1	0.944975
1	0.962702
1	0.943054
1	0.608576
1	0.896938
1	0.862216
1	0.95229
1	0.897362
1	0.807952
1	0.966186
1	0.735723
1	0.928638
1	0.658788
1	0.796738
1	0.389163
1	0.838496
1	0.398369
1	0.395696
1	0.758849
1	0.802591
1	0.612882
1	0.765606
1	0.911613
1	0.906381
1	0.906889
1	0.724268
1	0.958677
1	0.948362
1	0.848815
1	0.58104
1	0.771423
1	0.873606
1	0.924454
1	0.65111
1	0.576581
1	0.281215
1	0.669083
1	0.897221
1	0.986856
1	0.827834
1	0.791965
1	0.842196
1	0.903948
1	0.917619
1	0.758521
1	0.873318
1	0.902856
1	0.86489
1	0.868334
1	0.520613
1	0.585776
1	0.654224
1	0.491753
1	0.959428
1	0.677054
1	0.726953
1	0.764823
1	0.780046
1	0.802241
1	0.782502
1	0.84359
1	0.904124
1	0.955128
1	0.875511
1	0.463708
1	0.940442
1	0.72503
1	0.933282
1	0.857005
1	0.864306
1	0.730299
1	0.969648
1	0.87328
1	0.373676
1	0.921159
1	0.71306
1	0.901024
1	0.879056
1	0.909308
1	0.9211
1	0.944363
1	0.971367
1	0.660313
1	0.736184
1	0.844107
1	0.87312
1	0.764362
1	0.83608
1	0.911579
1	0.861661
1	0.791868
1	0.542976
1	0.802996
1	0.794661
1	0.477414
1	0.825657
1	0.859839
1	0.583998
1	0.758234
1	0.82478
1	0.764717
1	0.630181
1	0.775577
1	0.461514
1	0.749018
1	0.632439
1	0.654351
1	0.807592
1	0.912965
1	0.562612
1	0.719701
1	0.861069
1	0.526855
1	0.813343
1	0.750416
1	0.47754
1	0.804681
1	0.792996
1	0.488597
1	0.593907
1	0.898673
1	0.561366
1	0.467925
1	0.876999
1	0.790275
1	0.569687
1	0.396562
1	0.775107
1	0.763051
1	0.792828
1	0.446897
1	0.760496
1	0.608754
1	0.804892
1	0.817194
1	0.632192
1	0.9386
1	0.869338
1	0.545015
1	0.801827
1	0.890759
1	0.775088
1	0.929479
1	0.898766
1	0.750165
1	0.582074
1	0.583032
1	0.958418
1	0.925089
1	0.823308
1	0.395205
1	0.849499
1	0.940339
1	0.840775
1	0.782414
1	0.579328
1	0.445593
1	0.778444
1	0.281991
1	0.896739
1	0.832075
1	0.921485
1	0.428497
1	0.795701
1	0.806078
1	0.85717
1	0.698148
1	0.640929
1	0.282531
1	0.504126
1	0.710985
1	0.895309
1	0.440373
1	0.822959
1	0.692082
1	0.833886
1	0.540239
1	0.863159
1	0.4958
1	0.419772
1	0.430142
1	0.849434
1	0.809379
1	0.370495
1	0.885545
1	0.71991
1	0.626516
1	0.667399
1	0.54657
1	0.523018
1	0.625616
1	0.664092
1	0.846516
1	0.604383
1	0.29216
1	0.484714
1	0.642412
1	0.511053
1	0.707648
1	0.693639
1	0.395003
1	0.470952
1	0.58413
1	0.520996
1	0.500191
1	0.497691
1	0.716845
1	0.634617
1	0.765174
1	0.74221
1	0.638004
1	0.931841
1	0.908919
1	0.734187
1	0.525155
1	0.289725
1	0.695736
1	0.694064
1	0.69847
1	0.610273
1	0.447904
1	0.505449
1	0.6693
1	0.447974
1	0.637352
1	0.536165
1	0.369922
1	0.649218
1	0.672689
1	0.567277
1	0.652463
1	0.849347
1	0.80757
1	0.646309
1	0.96728
1	0.904592
1	0.730864
1	0.712923
1	0.884514
1	0.584692
1	0.592626
1	0.379038
1	0.273858
1	0.559099
1	0.711471
1	0.861622
1	0.568402
1	0.6381
1	0.559934
1	0.688788
1	0.781022
1	0.711177
1	0.578492
1	0.805715
1	0.732626
1	0.723178
1	0.737661
1	0.859794
1	0.853941
1	0.814502
1	0.793002
1	0.978121
1	0.866812
1	0.856974
1	0.782129
1	0.693352
1	0.863278
1	0.787056
1	0.863851
1	0.871697
1	0.902287
1	0.825566
1	0.893035
1	0.878144
1	0.757701
1	0.632557
1	0.808497
1	0.308043
1	0.823609
1	0.82772
1	0.39563
1	0.566608
1	0.675178
1	0.533157
1	0.527476
1	0.752993
1	0.752252
1	0.554569
1	0.613229
1	0.631565
1	0.418116
1	0.374094
1	0.511611
1	0.833356
1	0.505304
1	0.647381
1	0.906264
1	0.870227
1	0.844462
1	0.715994
1	0.816143
1	0.89271
1	0.584381
1	0.435661
1	0.790185
1	0.912525
1	0.742649
1	0.944927
1	0.959366
1	0.618115
1	0.614
1	0.564447
1	0.835161
1	0.640768
1	0.716348
1	0.629024
1	0.587844
1	0.387555
1	0.740985
1	0.275493
1	0.659271
1	0.67573
1	0.861187
1	0.317685
1	0.825062
1	0.784256
1	0.904074
1	0.921067
1	0.907639
1	0.723148
1	0.912657
1	0.772021
1	0.883218
1	0.774251
1	0.794694
1	0.741793
1	0.738313
1	0.62269
1	0.644514
1	0.791026
1	0.802013
1	0.796058
1	0.768043
1	0.627063
1	0.888258
1	0.932885
1	0.809795
1	0.662093
1	0.874461
1	0.557753
1	0.968031
1	0.682507
1	0.773296
1	0.886478
1	0.792304
1	0.851776
1	0.726726
1	0.771868
1	0.739228
1	0.639442
1	0.730871
1	0.82192
1	0.863559
1	0.69402
1	0.928005
1	0.682949
1	0.645702
1	0.887629
1	0.747626
1	0.546078
1	0.558394
1	0.70839
1	0.700163
1	0.931284
1	0.597332
1	0.874473
1	0.908294
1	0.669973
1	0.812879
1	0.965062
1	0.616743
1	0.859364
1	0.64326
1	0.900588
1	0.838677
1	0.666542
1	0.822113
1	0.836645
1	0.56523
1	0.730448
1	0.300475
1	0.625628
1	0.666397
1	0.697981
1	0.942861
1	0.787129
1	0.675744
1	0.869194
1	0.525814
1	0.600627
1	0.718818
1	0.457382
1	0.745476
1	0.859134
1	0.937544
1	0.881734
1	0.65122
1	0.464124
1	0.846484
1	0.763565
1	0.694632
1	0.737376
1	0.529009
1	0.887844
1	0.44367
1	0.863929
1	0.719495
1	0.789007
1	0.54539
1	0.699256
1	0.61373
1	0.884041
1	0.799621
1	0.869254
1	0.482208
1	0.656995
1	0.823883
1	0.900837
1	0.862929
1	0.708542
1	0.852502
1	0.683411
1	0.492748
1	0.34375
1	0.626582
1	0.911422
1	0.604626
1	0.734336
1	0.796198
1	0.805433
1	0.789026
1	0.643791
1	0.95254
1	0.807475
1	0.560784
1	0.924969
1	0.563347
1	0.870383
1	0.84242
1	0.765238
1	0.663052
1	0.792869
1	0.810042
1	0.577541
1	0.88897
1	0.375546
1	0.643936
1	0.553915
1	0.658617
1	0.806991
1	0.246708
1	0.173878
1	0.683963
1	0.559353
1	0.287817
1	0.441059
1	0.673395
1	0.927316
1	0.958293
1	0.497986
1	0.696895
1	0.744075
1	0.673502
1	0.781187
1	0.656746
1	0.674506
1	0.83048
1	0.735929
1	0.557946
1	0.741693
1	0.706055
1	0.764512
1	0.821063
1	0.578525
1	0.777521
1	0.865059
1	0.955651
1	0.938318
1	0.637133
1	0.751111
1	0.339896
1	0.89386
1	0.808157
1	0.738371
1	0.545139
1	0.879506
1	0.945938
1	0.852467
1	0.424397
1	0.805338
1	0.866961
1	0.931427
1	0.977915
1	0.749995
1	0.641512
1	0.770565
1	0.754012
1	0.857749
1	0.411296
1	0.444575
1	0.802617
1	0.80556
1	0.892236
1	0.720231
1	0.697771
1	0.83155
1	0.75272
1	0.691219
1	0.644636
1	0.885062
1	0.573371
1	0.720733
1	0.874619
1	0.505533
1	0.742599
1	0.923459
1	0.734348
1	0.345583
1	0.670992
1	0.716448
1	0.598649
1	0.925277
1	0.964933
1	0.868287
1	0.362323
1	0.282383
1	0.6719
1	0.890772
1	0.906455
1	0.751457
1	0.74105
1	0.872745
1	0.742182
1	0.913069
1	0.695801
1	0.904012
1	0.775873
1	0.855519
1	0.675771
1	0.908857
1	0.95796
1	0.754933
1	0.597814
1	0.404278
1	0.835879
1	0.780685
1	0.751306
1	0.465229
1	0.921068
1	0.902497
1	0.528542
1	0.806924
1	0.458097
1	0.76347
1	0.865739
1	0.398574
1	0.688403
1	0.752578
1	0.898985
1	0.77931
1	0.657193
1	0.782345
1	0.684894
1	0.663291
1	0.811563
1	0.875917
1	0.764781
1	0.656663
1	0.667208
1	0.878392
1	0.611451
1	0.660208
1	0.693996
1	0.86406
1	0.703045
1	0.894817
1	0.744997
1	0.589916
1	0.791931
1	0.806669
1	0.921186
1	0.833236
1	0.678945
1	0.766542
1	0.789583
1	0.57888
1	0.852924
1	0.322639
1	0.288051
1	0.660911
1	0.747117
1	0.405133
1	0.550111
1	0.529228
1	0.291796
1	0.830691
1	0.877978
1	0.494584
1	0.774136
1	0.851761
1	0.705515
1	0.668286
1	0.813024
1	0.8883
1	0.755638
1	0.697542
1	0.823527
1	0.890742
1	0.491269
1	0.530123
1	0.473031
1	0.903509
1	0.537945
1	0.539299
1	0.933223
1	0.727633
1	0.731397
1	0.855794
1	0.63261
1	0.928249
1	0.791026
1	0.865962
1	0.830148
1	0.821648
1	0.825748
1	0.693057
1	0.945182
1	0.675774
1	0.60356
1	0.610962
1	0.771165
1	0.623882
1	0.506781
1	0.856342
1	0.553031
1	0.771262
1	0.889788
1	0.755585
1	0.838591
1	0.893854
1	0.937117
1	0.811067
1	0.763275
1	0.797287
1	0.599703
1	0.7537
1	0.945131
1	0.936081
1	0.956139
1	0.812321
1	0.936067
1	0.775888
1	0.777638
1	0.787706
1	0.81772
1	0.745841
1	0.778743
1	0.70221
1	0.844589
1	0.5366
1	0.919805
1	0.79435
1	0.688575
1	0.639319
1	0.592464
1	0.647028
1	0.8145
1	0.883648
1	0.914258
1	0.667397
1	0.687353
1	0.380421
1	0.445645
1	0.755725
1	0.55327
1	0.565273
1	0.646528
1	0.778371
1	0.915794
1	0.871458
1	0.552309
1	0.662446
1	0.748587
1	0.746527
1	0.491218
1	0.904952
1	0.512893
1	0.763221
1	0.236524
1	0.847388
1	0.895703
1	0.675213
1	0.261428
1	0.581299
1	0.76505
1	0.626493
1	0.730221
1	0.868598
1	0.801914
1	0.522034
1	0.821873
1	0.879435
1	0.814707
1	0.422181
1	0.608753
1	0.309731
1	0.563002
1	0.37827
1	0.729997
1	0.533165
1	0.906504
1	0.906137
1	0.814654
1	0.651569
1	0.49976
1	0.551085
1	0.370302
1	0.773647
1	0.698874
1	0.658116
1	0.554119
1	0.51272
1	0.829336
1	0.824881
1	0.664803
1	0.420742
1	0.856987
1	0.776385
1	0.855154
1	0.744693
1	0.729136
1	0.717533
1	0.860332
1	0.841905
1	0.427576
1	0.865133
1	0.718091
1	0.844608
1	0.698544
1	0.611599
1	0.956116
1	0.758485
1	0.846516
1	0.811274
1	0.461652
1	0.736552
1	0.468086
1	0.445759
1	0.677647
1	0.856174
1	0.837729
1	0.646864
1	0.924075
1	0.601294
1	0.711101
1	0.86278
1	0.855971
1	0.947696
1	0.435639
1	0.948357
1	0.952414
1	0.889806
1	0.826258
1	0.929813
1	0.876308
1	0.769454
1	0.885753
1	0.91292
1	0.607813
1	0.737349
1	0.947334
1	0.878233
1	0.854099
1	0.832626
1	0.876218
1	0.683988
1	0.890743
1	0.690097
1	0.92308
1	0.926717
1	0.832944
1	0.89966
1	0.92205
1	0.901615
1	0.946585
1	0.941783
1	0.985085
1	0.980792
1	0.831869
1	0.828432
1	0.923259
1	0.861466
1	0.941074
1	0.952552
1	0.894888
1	0.843699
1	0.776525
1	0.96431
1	0.787978
1	0.981457
1	0.754237
1	0.95724
1	0.922975
1	0.904873
1	0.968387
1	0.868594
1	0.930221
1	0.97387
1	0.948075
1	0.922216
1	0.930714
1	0.97111
1	0.573275
1	0.971154
1	0.939106
1	0.696226
1	0.899551
1	0.948323
1	0.939286
1	0.878369
1	0.961769
1	0.711157
1	0.933676
1	0.951977
1	0.959237
1	0.921785
1	0.951834
1	0.951992
1	0.92011
1	0.983324
1	0.956232
1	0.935287
1	0.777699
1	0.866226
1	0.972863
1	0.928082
1	0.93971
1	0.932158
1	0.909135
1	0.783732
1	0.966101
1	0.848047
1	0.934718
1	0.955931
1	0.938769
1	0.936195
1	0.948048
1	0.97862
1	0.952098
1	0.846893
1	0.93674
1	0.850784
1	0.929886
1	0.902608
1	0.93199
1	0.908448
1	0.945472
1	0.95216
1	0.896202
1	0.96128
1	0.275613
1	0.950903
1	0.947695
1	0.671742
1	0.810254
1	0.951696
1	0.63579
1	0.552844
1	0.921348
1	0.972634
1	0.759845
1	0.888595
1	0.947195
1	0.92976
1	0.9158
1	0.887657
1	0.963562
1	0.93967
1	0.898686
1	0.896921
1	0.971824
1	0.710331
1	0.696446
1	0.606261
1	0.761096
1	0.783421
1	0.830953
1	0.92316
1	0.83902
1	0.440809
1	0.917107
1	0.92627
1	0.854933
1	0.839665
1	0.908719
1	0.939097
1	0.956265
1	0.925746
1	0.885771
1	0.894863
1	0.835096
1	0.783238
1	0.303913
1	0.796634
1	0.461076
1	0.395646
1	0.53083
1	0.837267
1	0.811538
1	0.561127
1	0.707851
1	0.759206
1	0.647331
1	0.643296
1	0.732982
1	0.519759
1	0.743535
1	0.849798
1	0.761284
1	0.842497
1	0.878491
1	0.52739
1	0.906907
1	0.85012
1	0.842188
1	0.913365
1	0.877326
1	0.782017
1	0.304882
1	0.967338
1	0.616336
1	0.71373
1	0.734632
1	0.722667
1	0.82093
1	0.745045
1	0.857394
1	0.897847
1	0.9201
1	0.963077
1	0.936273
1	0.908781
1	0.885558
1	0.961843
1	0.857168
1	0.844434
1	0.986843
1	0.93109
1	0.861383
1	0.973195
1	0.938614
1	0.973409
1	0.910159
1	0.908424
1	0.77176
1	0.54862
1	0.921523
1	0.820471
1	0.968273
1	0.884809
1	0.590735
1	0.632963
1	0.868683
1	0.373305
1	0.967447
1	0.936778
1	0.924223
1	0.910687
1	0.887668
1	0.667425
1	0.419254
1	0.468787
1	0.846625
1	0.946222
1	0.840137
1	0.915654
1	0.905899
1	0.807978
1	0.627947
1	0.793737
1	0.674438
1	0.926674
1	0.864574
1	0.709732
1	0.95319
1	0.884177
1	0.840529
1	0.886214
1	0.889714
1	0.976577
1	0.945907
1	0.912082
1	0.869609
1	0.910575
1	0.962291
1	0.315096
1	0.816022
1	0.969274
1	0.80743
1	0.931029
1	0.965362
1	0.950432
1	0.914537
1	0.897365
1	0.852708
1	0.849372
1	0.837173
1	0.628948
1	0.816712
1	0.801989
1	0.851599
1	0.935262
1	0.412094
1	0.809147
1	0.887236
1	0.935207
1	0.234075
1	0.676136
1	0.748544
1	0.696394
1	0.782479
1	0.629457
1	0.625264
1	0.630299
1	0.754006
1	0.881583
1	0.881616
1	0.900147
1	0.898298
1	0.794502
1	0.580412
1	0.805924
1	0.876777
1	0.8415
1	0.786241
1	0.89464
1	0.939992
1	0.7446
1	0.819038
1	0.936061
1	0.507647
1	0.61369
1	0.882006
1	0.78877
1	0.668816
1	0.655971
1	0.504088
1	0.723926
1	0.780593
1	0.549511
1	0.683824
1	0.696579
1	0.481029
1	0.499663
1	0.490082
1	0.623137
1	0.719414
1	0.817158
1	0.799093
1	0.732121
1	0.66132
1	0.342827
1	0.807682
1	0.566492
1	0.638227
1	0.601336
1	0.609883
1	0.502547
1	0.77556
1	0.774067
1	0.838136
1	0.583387
1	0.760923
1	0.551671
1	0.539216
1	0.639299
1	0.520884
1	0.57062
1	0.538991
1	0.758683
1	0.508614
1	0.557879
1	0.830766
1	0.672787
1	0.491752
1	0.65235
1	0.894271
1	0.699336
1	0.822255
1	0.690416
1	0.401882
1	0.561636
1	0.733992
1	0.725685
1	0.484698
1	0.573013
1	0.852688
1	0.433717
1	0.731212
1	0.727589
1	0.897206
1	0.468038
1	0.877774
1	0.654694
1	0.856487
1	0.502791
1	0.87152
1	0.787511
1	0.357641
1	0.453639
1	0.367372
1	0.567796
1	0.50653
1	0.336377
1	0.395378
1	0.471132
1	0.651967
1	0.704541
1	0.634776
1	0.630567
1	0.635889
1	0.682037
1	0.436539
1	0.567766
1	0.693428
1	0.688107
1	0.734078
1	0.631292
1	0.510149
1	0.523506
1	0.667512
1	0.491751
1	0.471978
1	0.642398
1	0.688706
1	0.40751
1	0.668223
1	0.463437
1	0.799963
1	0.66849
1	0.839051
1	0.52258
1	0.669397
1	0.787119
1	0.559507
1	0.499265
1	0.786086
1	0.882166
1	0.577022
1	0.826467
1	0.502919
1	0.461165
1	0.8526
1	0.844454
1	0.745735
1	0.838302
1	0.631742
1	0.673048
1	0.570933
1	0.425596
1	0.492325
1	0.431124
1	0.780887
1	0.635131
1	0.77139
1	0.36887
1	0.913834
1	0.750221
1	0.831317
1	0.762713
1	0.805201
1	0.845595
1	0.595365
1	0.848534
1	0.849227
1	0.844408
1	0.70225
1	0.704522
1	0.898221
1	0.796986
1	0.92946
1	0.849323
1	0.444323
1	0.863045
1	0.475066
1	0.779964
1	0.900634
1	0.897166
1	0.903437
1	0.677315
1	0.964612
1	0.810639
1	0.745315
1	0.618276
1	0.825238
1	0.773627
1	0.317302
1	0.60222
1	0.846978
1	0.882363
1	0.843602
1	0.79525
1	0.422876
1	0.69514
1	0.819405
1	0.689983
1	0.633624
1	0.560354
1	0.699678
1	0.754907
1	0.500859
1	0.678321
1	0.719631
1	0.648518
1	0.440554
1	0.693131
1	0.580983
1	0.355347
1	0.795877
1	0.774366
1	0.658045
1	0.635734
1	0.8158
1	0.840499
1	0.790779
1	0.779017
1	0.358236
1	0.840997
1	0.425557
1	0.860848
1	0.783872
1	0.270948
1	0.662501
1	0.829353
1	0.563944
1	0.902794
1	0.91554
1	0.477542
1	0.572185
1	0.504724
1	0.401577
1	0.372645
1	0.880605
1	0.856944
1	0.711901
1	0.921036
1	0.51536
1	0.913365
1	0.387171
1	0.391173
1	0.380265
1	0.56567
1	0.668459
1	0.495532
1	0.522464
1	0.356532
1	0.624363
1	0.221051
1	0.551653
1	0.764888
1	0.407143
1	0.635429
1	0.622134
1	0.388883
1	0.320878
1	0.675465
1	0.592845
1	0.617297
1	0.460813
1	0.775715
1	0.143497
1	0.42101
1	0.192797
1	0.287959
1	0.770359
1	0.408347
1	0.308471
1	0.432334
1	0.403428
1	0.450292
1	0.723868
1	0.66167
1	0.52634
1	0.70257
1	0.712393
1	0.835805
1	0.629421
1	0.423056
1	0.891985
1	0.428035
1	0.708446
1	0.575378
1	0.853743
1	0.455916
1	0.750768
1	0.69694
1	0.695705
1	0.595208
1	0.737825
1	0.606645
1	0.563045
1	0.853413
1	0.605147
1	0.800735
1	0.750002
1	0.514292
1	0.823049
1	0.748746
1	0.721101
1	0.686562
1	0.531783
1	0.759083
1	0.643699
1	0.748164
1	0.738863
1	0.673433
1	0.650284
1	0.671682
1	0.569972
1	0.48071
1	0.679363
1	0.725255
1	0.556059
1	0.544224
1	0.675801
1	0.815535
1	0.71232
1	0.701797
1	0.720552
1	0.6494
1	0.539798
1	0.582224
1	0.735644
1	0.38263
1	0.596468
1	0.581818
1	0.568272
1	0.37372
1	0.676632
1	0.599064
1	0.62935
1	0.561946
1	0.556414
1	0.642353
1	0.624226
1	0.694873
1	0.745443
1	0.597011
1	0.584264
1	0.600268
1	0.654808
1	0.72268
1	0.575323
1	0.388121
1	0.611448
1	0.517704
1	0.613558
1	0.838919
1	0.772775
1	0.477396
1	0.260081
1	0.492452
1	0.573722
1	0.320709
1	0.526298
1	0.804037
1	0.439624
1	0.522893
1	0.534584
1	0.214699
1	0.502191
1	0.450765
1	0.591624
1	0.704861
1	0.764674
1	0.657043
1	0.625627
1	0.40652
1	0.580786
1	0.364825
1	0.564952
1	0.699292
1	0.361588
1	0.459788
1	0.469762
1	0.748086
1	0.882504
1	0.810842
1	0.856824
1	0.62414
1	0.839097
1	0.55191
1	0.795485
1	0.588812
1	0.408992
1	0.80263
1	0.647321
1	0.884181
1	0.921205
1	0.419411
1	0.551508
1	0.732048
1	0.777099
1	0.45239
1	0.307775
1	0.497309
1	0.372692
1	0.604541
1	0.743722
1	0.333418
1	0.740579
1	0.631165
1	0.311715
1	0.655774
1	0.406496
1	0.450275
1	0.347074
1	0.515508
1	0.517432
1	0.234118
1	0.789435
1	0.477796
1	0.800352
1	0.75487
1	0.813496
1	0.650383
1	0.697053
1	0.723474
1	0.751817
1	0.525326
1	0.936504
1	0.897809
1	0.300937
1	0.406072
1	0.454226
1	0.241002
1	0.764041
1	0.593692
1	0.626604
1	0.82542
1	0.377984
1	0.784935
1	0.819323
1	0.669949
1	0.660237
1	0.763008
1	0.477784
1	0.722631
1	0.65763
1	0.868076
1	0.618837
1	0.651433
1	0.396494
1	0.567576
1	0.670459
1	0.558108
1	0.52551
1	0.508422
1	0.426252
1	0.419166
1	0.683992
1	0.590332
1	0.79666
1	0.814019
1	0.881804
1	0.47063
1	0.481154
1	0.541029
1	0.629927
1	0.542176
1	0.752384
1	0.886738
1	0.566635
1	0.334359
1	0.643373
1	0.342924
1	0.400318
1	0.553526
1	0.249772
1	0.847459
1	0.419298
1	0.380551
1	0.302553
1	0.45908
1	0.422489
1	0.573514
1	0.437384
1	0.385014
1	0.676585
1	0.752733
1	0.778598
1	0.699204
1	0.729918
1	0.685893
1	0.882243
1	0.887332
1	0.790286
1	0.827907
1	0.64716
1	0.282641
1	0.783573
1	0.912879
1	0.475744
1	0.820708
1	0.916893
1	0.927346
1	0.49443
1	0.506567
1	0.816503
1	0.579073
1	0.567394
1	0.642162
1	0.692641
1	0.476377
1	0.673493
1	0.550731
1	0.355259
1	0.58543
1	0.676937
1	0.507277
1	0.722524
1	0.784053
1	0.578705
1	0.574099
1	0.85573
1	0.883122
1	0.960409
1	0.74529
1	0.503998
1	0.539532
1	0.695551
1	0.619445
1	0.660744
1	0.347053
1	0.242733
1	0.823387
1	0.505003
1	0.44306
1	0.309204
1	0.267531
1	0.63135
1	0.38109
1	0.790479
1	0.750466
1	0.83028
1	0.645492
1	0.819647
1	0.902723
1	0.284729
1	0.78353
1	0.786964
1	0.535505
1	0.758117
1	0.909514
1	0.641998
1	0.893762
1	0.788203
1	0.607531
1	0.755758
1	0.419987
1	0.686052
1	0.774246
1	0.615415
1	0.740674
1	0.81046
1	0.377792
1	0.707435
1	0.626399
1	0.502712
1	0.291512
1	0.469036
1	0.741757
1	0.714601
1	0.912419
1	0.656686
1	0.811014
1	0.733125
1	0.519021
1	0.81869
1	0.862437
1	0.569094
1	0.750837
1	0.314397
1	0.780242
1	0.599604
1	0.913329
1	0.690805
1	0.522131
1	0.329035
1	0.615806
1	0.731578
1	0.793388
1	0.656441
1	0.82543
1	0.650411
1	0.494141
1	0.716117
1	0.588199
1	0.509973
1	0.500329
1	0.468275
1	0.75691
1	0.670916
1	0.643356
1	0.642027
1	0.565768
1	0.689569
1	0.371153
1	0.460786
1	0.542239
1	0.518765
1	0.416026
1	0.32381
1	0.425795
1	0.521374
1	0.350417
1	0.894197
1	0.603731
1	0.493112
1	0.374256
1	0.592944
1	0.866783
1	0.413788
1	0.874451
1	0.730905
1	0.865122
1	0.863592
1	0.627846
1	0.82714
1	0.562098
1	0.384498
1	0.486365
1	0.509784
1	0.832882
1	0.939713
1	0.487916
1	0.906858
1	0.844618
1	0.889469
1	0.813816
1	0.521674
1	0.377646
1	0.838148
1	0.679611
1	0.717681
1	0.382332
1	0.727464
1	0.518222
1	0.518774
1	0.586585
1	0.816465
1	0.71187
1	0.825274
1	0.671843
1	0.779333
1	0.574389
1	0.898393
1	0.87733
1	0.834279
1	0.860747
1	0.891995
1	0.228348
1	0.86658
1	0.717126
1	0.92848
1	0.936262
1	0.817468
1	0.754151
1	0.607131
1	0.827603
1	0.894164
1	0.719356
1	0.518084
1	0.914054
1	0.790742
1	0.869656
1	0.749259
1	0.529413
1	0.912157
1	0.895621
1	0.645353
1	0.972304
1	0.815827
1	0.706539
1	0.500412
1	0.490896
1	0.810434
1	0.424559
1	0.396776
1	0.468326
1	0.397767
1	0.576198
1	0.435823
1	0.852867
1	0.646627
1	0.858801
1	0.458571
1	0.84828
1	0.426473
1	0.573935
1	0.627274
1	0.872033
1	0.625477
1	0.650553
1	0.933783
1	0.788152
1	0.669356
1	0.37195
1	0.844931
1	0.774516
[truncated: 14,954 more rows]

## Sheet: 5c
Independent Variable	Dependent Variable
DataType	Sparsity	DataType = 1 if real; 0 if random iteration of spike time shuffle data. Each real and shuffle data point is a matched pair
1	0.510297
1	0.473847
1	0.584411
1	0.518233
1	0.455358
1	0.462513
1	0.484639
1	0.468497
1	0.473388
1	0.468252
1	0.475189
1	0.494476
1	0.467666
1	0.476175
1	0.455413
1	0.460941
1	0.467268
1	0.464376
1	0.474936
1	0.469035
1	0.474264
1	0.475927
1	0.460993
1	0.502256
1	0.462597
1	0.46102
1	0.478487
1	0.461469
1	0.501951
1	0.494674
1	0.509487
1	0.471655
1	0.456327
1	0.459004
1	0.652789
1	0.461701
1	0.458569
1	0.514596
1	0.459734
1	0.464095
1	0.467652
1	0.472652
1	0.504793
1	0.459524
1	0.469432
1	0.470631
1	0.491511
1	0.479523
1	0.464199
1	0.589672
1	0.484307
1	0.647079
1	0.511116
1	0.498317
1	0.581663
1	0.486476
1	0.467212
1	0.510482
1	0.492237
1	0.464663
1	0.470475
1	0.457633
1	0.475721
1	0.459931
1	0.476135
1	0.547843
1	0.498139
1	0.485802
1	0.55274
1	0.51894
1	0.548417
1	0.462584
1	0.543499
1	0.46998
1	0.484926
1	0.569513
1	0.471754
1	0.525301
1	0.459904
1	0.492161
1	0.562369
1	0.527814
1	0.537623
1	0.502255
1	0.499692
1	0.470458
1	0.711778
1	1.30943
1	1.60541
1	1.26319
1	0.896008
1	0.823291
1	1.10675
1	0.823832
1	0.755365
1	1.59582
1	1.2743
1	0.846919
1	1.35166
1	0.783834
1	1.44756
1	1.04129
1	1.01672
1	0.809423
1	0.895781
1	0.911527
1	0.856099
1	0.733195
1	1.18649
1	1.13999
1	0.906593
1	1.41157
1	0.724411
1	0.724719
1	1.88025
1	1.2563
1	0.982512
1	1.38465
1	0.696626
1	0.715882
1	0.735802
1	0.786505
1	0.858233
1	0.692938
1	0.701972
1	1.05728
1	0.731483
1	0.692695
1	0.721981
1	0.703364
1	0.729169
1	0.762869
1	0.741995
1	0.750782
1	0.707062
1	0.715168
1	0.729669
1	0.774706
1	0.707768
1	0.700943
1	0.758138
1	0.695214
1	0.726967
1	0.713577
1	0.908118
1	0.73086
1	0.716776
1	0.71652
1	0.738609
1	0.785001
1	0.684081
1	0.698767
1	0.716558
1	0.775163
1	0.747908
1	0.732171
1	0.733332
1	0.743252
1	0.695784
1	0.705424
1	0.764238
1	0.708218
1	0.872049
1	0.705719
1	0.748066
1	0.68616
1	0.731983
1	0.760579
1	0.739781
1	0.716603
1	0.748181
1	0.694735
1	0.705693
1	0.718128
1	0.772194
1	0.74374
1	0.763859
1	0.737775
1	0.726923
1	0.694296
1	0.708475
1	0.773659
1	0.948624
1	0.759867
1	0.715605
1	0.736667
1	0.758576
1	0.757535
1	0.72783
1	0.751715
1	0.780972
1	0.757865
1	0.708446
1	0.69538
1	0.703258
1	0.715169
1	0.714129
1	0.70147
1	0.771869
1	0.749023
1	0.760083
1	0.798857
1	0.750303
1	0.751818
1	0.716637
1	0.757693
1	0.736772
1	0.721075
1	0.692727
1	0.868677
1	0.776442
1	0.703699
1	0.903407
1	0.924765
1	0.855109
1	0.705367
1	1.0564
1	0.713641
1	0.685432
1	0.720365
1	0.743806
1	0.693738
1	0.723157
1	0.696809
1	0.680833
1	0.681262
1	0.717878
1	1.01559
1	1.09489
1	0.688623
1	0.731711
1	0.758099
1	0.737968
1	0.713328
1	0.683809
1	0.741184
1	0.711394
1	0.743456
1	0.711492
1	0.990249
1	0.767917
1	0.896246
1	0.773089
1	0.700712
1	0.720785
1	1.67818
1	0.832533
1	1.30341
1	0.811837
1	3.31499
1	1.07563
1	0.715713
1	0.842622
1	0.768352
1	0.763627
1	0.733588
1	0.684481
1	0.75259
1	0.710122
1	0.791649
1	0.775927
1	0.74223
1	0.723877
1	0.733652
1	0.702201
1	0.688994
1	0.715183
1	0.717035
1	0.765231
1	0.821901
1	0.744293
1	0.701298
1	0.773393
1	0.736837
1	0.726537
1	0.719873
1	0.704807
1	0.716276
1	0.753341
1	0.73237
1	0.798652
1	0.733378
1	0.71498
1	0.695187
1	0.75216
1	0.782568
1	0.77615
1	0.770707
1	0.866806
1	0.785943
1	0.717763
1	0.692088
1	0.770194
1	0.763914
1	0.770469
1	0.702042
1	0.686557
1	0.764627
1	0.737751
1	0.734849
1	1.55626
1	1.12138
1	1.35717
1	1.19409
1	2.1893
1	1.00807
1	0.705002
1	0.755183
1	0.695042
1	0.734041
1	0.737842
1	0.746193
1	1.22518
1	0.732475
1	0.995136
1	1.05752
1	1.90355
1	0.877148
1	0.965611
1	0.712909
1	0.707309
1	0.830211
1	0.695468
1	0.708205
1	0.751978
1	0.746304
1	0.695221
1	0.854835
1	0.94288
1	0.88624
1	0.8583
1	0.885527
1	0.852282
1	0.852574
1	0.849872
1	0.93215
1	0.886789
1	0.852894
1	0.866299
1	0.869014
1	0.922429
1	0.852209
1	0.852205
1	0.879028
1	0.869326
1	0.89236
1	0.860418
1	0.873873
1	0.848571
1	0.940101
1	0.868322
1	0.873223
1	0.865321
1	0.885937
1	0.946857
1	1.11335
1	0.913852
1	0.926173
1	1.40933
1	2.98822
1	1.09142
1	1.06714
1	0.99867
1	0.874163
1	0.852391
1	1.07763
1	0.9055
1	0.860062
1	0.854613
1	0.842728
1	0.850327
1	0.849599
1	0.868402
1	0.852347
1	0.923619
1	0.875277
1	0.848217
1	0.869225
1	0.845488
1	0.865422
1	0.853965
1	0.874292
1	0.853448
1	0.848392
1	0.890628
1	0.964912
1	0.877264
1	0.9486
1	0.902572
1	0.854395
1	0.89557
1	0.854188
1	0.846911
1	0.845602
1	1.02382
1	0.850101
1	0.854336
1	0.852979
1	0.881157
1	0.869119
1	0.8472
1	0.859788
1	0.855784
1	0.863214
1	0.849001
1	0.936048
1	1.13803
1	0.848311
1	0.971216
1	0.878893
1	0.901865
1	0.844736
1	0.853187
1	0.857955
1	0.888852
1	0.847239
1	0.853699
1	0.851397
1	0.860561
1	0.868454
1	0.897778
1	0.867332
1	0.870344
1	0.849721
1	1.0103
1	1.17836
1	0.927508
1	0.849845
1	0.904826
1	0.853158
1	1.07732
1	0.957751
1	0.859194
1	0.847378
1	0.864165
1	0.849096
1	0.886741
1	0.896618
1	0.895924
1	2.53413
1	0.926744
1	1.65081
1	1.17184
1	0.864511
1	0.881199
1	0.87674
1	0.857805
1	0.846577
1	0.878596
1	0.888755
1	0.988698
1	1.38146
1	0.847291
1	0.846388
1	0.896963
1	0.905225
1	0.835884
1	0.827909
1	0.823245
1	0.871948
1	1.07197
1	0.891978
1	1.05712
1	0.843801
1	0.900131
1	0.880187
1	0.845241
1	0.828369
1	0.82351
1	0.884612
1	0.916694
1	0.84938
1	0.920486
1	0.832026
1	0.837054
1	0.890394
1	0.871701
1	0.883777
1	0.987438
1	0.83009
1	0.833388
1	0.855018
1	0.8509
1	0.942949
1	0.845317
1	0.89155
1	1.00303
1	0.915484
1	1.31309
1	3.1459
1	1.55348
1	0.872728
1	0.924307
1	0.909503
1	0.901131
1	0.892565
1	1.48767
1	0.852488
1	0.856133
1	0.871868
1	0.853177
1	0.922583
1	0.879885
1	0.861026
1	0.981065
1	0.918877
1	1.0452
1	0.911153
1	0.892247
1	0.898572
1	0.875622
1	0.847904
1	1.5024
1	1.71117
1	0.993309
1	0.966409
1	1.11715
1	0.845584
1	0.841781
1	0.87131
1	0.875064
1	0.850366
1	0.87084
1	0.96575
1	0.845865
1	0.839545
1	0.971582
1	0.918562
1	0.834107
1	0.929804
1	0.902861
1	0.861412
1	0.85428
1	0.8489
1	0.854652
1	0.835382
1	0.917287
1	0.841607
1	0.900347
1	2.22856
1	0.893139
1	0.830965
1	0.852771
1	0.841797
1	0.9667
1	0.828949
1	0.859978
1	0.844405
1	0.860429
1	0.846275
1	0.864263
1	0.87612
1	0.867445
1	0.830147
1	0.83798
1	0.869836
1	0.834465
1	0.838673
1	0.830191
1	0.834473
1	0.832257
1	0.847043
1	0.853963
1	0.834626
1	0.931049
1	0.827957
1	0.847376
1	0.837374
1	0.830895
1	0.933283
1	0.84402
1	0.904028
1	0.849734
1	1.02545
1	1.22658
1	0.845132
1	0.969789
1	0.862854
1	0.872402
1	0.864006
1	0.967144
1	0.998172
1	0.967653
1	0.840283
1	0.867765
1	0.879969
1	0.941929
1	0.834475
1	0.842028
1	0.85049
1	0.931687
1	0.855194
1	0.944845
1	0.84924
1	0.941161
1	0.861638
1	0.872239
1	0.886699
1	0.856745
1	0.865214
1	0.851257
1	0.98289
1	1.08276
1	0.84092
1	0.840737
1	0.848015
1	0.850317
1	0.834629
1	0.987845
1	1.33491
1	0.843233
1	0.997121
1	0.872137
1	0.860368
1	0.924613
1	0.841228
1	0.838915
1	0.861666
1	0.853325
1	0.861646
1	0.871244
1	0.829889
1	0.834223
1	0.874877
1	0.838291
1	0.868419
1	0.973795
1	0.826182
1	2.87737
1	1.08623
1	1.05525
1	0.909395
1	0.884027
1	0.855982
1	0.916077
1	0.928904
1	0.86754
1	0.925146
1	1.21479
1	0.891833
1	0.827524
1	0.852659
1	0.602526
1	0.541217
1	0.447425
1	0.527212
1	0.435276
1	0.433198
1	0.449539
1	0.444431
1	0.434928
1	0.448622
1	0.447557
1	0.68906
1	1.08643
1	0.443879
1	0.507091
1	0.624813
1	0.428341
1	0.489234
1	0.457845
1	0.898248
1	0.880842
1	0.463614
1	0.4578
1	0.505869
1	0.45406
1	0.452892
1	0.418835
1	0.432605
1	0.4348
1	0.521484
1	0.690752
1	0.567163
1	0.471732
1	1.18748
1	0.422837
1	0.443549
1	0.447184
1	0.455958
1	0.588855
1	0.631322
1	0.680118
1	0.647983
1	0.494937
1	0.491883
1	0.51456
1	0.506169
1	0.452942
1	0.460099
1	0.522475
1	0.778796
1	0.435516
1	0.700979
1	0.492754
1	0.534151
1	0.429094
1	0.647559
1	0.4472
1	0.545747
1	0.467177
1	0.45972
1	0.460289
1	0.451577
1	0.443387
1	0.629677
1	0.453689
1	0.498326
1	0.420584
1	0.569813
1	0.447181
1	0.491059
1	0.591281
1	0.762796
1	0.499496
1	0.502388
1	0.631007
1	0.553893
1	0.564428
1	0.44802
1	1.03933
1	0.566852
1	0.49471
1	0.662551
1	0.589767
1	0.506043
1	0.499948
1	0.440229
1	0.589947
1	0.541554
1	0.504425
1	0.442985
1	0.466092
1	0.479746
1	0.436914
1	0.429622
1	0.482932
1	0.479594
1	0.797685
1	0.845639
1	0.827436
1	0.864684
1	0.792349
1	0.80274
1	0.801324
1	0.899899
1	1.23076
1	0.793344
1	0.879469
1	0.840877
1	0.798359
1	0.841253
1	0.820885
1	0.854805
1	0.885994
1	0.793524
1	0.84046
1	0.809376
1	0.90007
1	0.83559
1	0.848373
1	0.801665
1	0.858313
1	0.864406
1	1.05455
1	0.834002
1	0.806009
1	0.844604
1	0.797254
1	0.815635
1	0.841362
1	0.871657
1	0.799828
1	0.811683
1	0.880268
1	0.804753
1	0.796294
1	0.856324
1	0.83886
1	0.840256
1	0.915447
1	0.800416
1	0.847154
1	0.795142
1	0.789794
1	0.824358
1	0.786571
1	0.843653
1	0.821542
1	0.870456
1	0.825537
1	0.833734
1	0.824317
1	0.801272
1	1.01471
1	0.962181
1	0.831993
1	0.830692
1	0.793879
1	0.788758
1	0.836107
1	0.88218
1	0.823416
1	0.844613
1	0.823897
1	0.794869
1	0.838094
1	0.838316
1	0.838048
1	0.829116
1	0.97106
1	0.868229
1	0.853118
1	0.799799
1	1.00709
1	0.939112
1	1.84656
1	1.15873
1	0.79726
1	1.76683
1	0.994585
1	0.904556
1	0.790838
1	0.904862
1	0.867248
1	0.976412
1	0.812575
1	0.847719
1	0.93484
1	0.895034
1	0.809157
1	0.793631
1	1.38304
1	1.13429
1	1.50163
1	0.846349
1	0.909418
1	0.862449
1	0.83773
1	0.857076
1	0.849771
1	0.803272
1	0.819113
1	0.852517
1	0.869599
1	0.819185
1	0.893385
1	0.787176
1	0.805327
1	0.809324
1	0.844522
1	0.816246
1	0.804786
1	0.817228
1	0.817082
1	0.798911
1	0.818483
1	0.835599
1	0.834873
1	0.916104
1	0.818757
1	0.877739
1	0.825502
1	0.902449
1	0.906098
1	0.886448
1	0.894304
1	0.811544
1	0.848985
1	0.897299
1	0.881048
1	0.982051
1	0.848179
1	0.860476
1	1.29812
1	0.987165
1	0.80067
1	0.797041
1	0.943521
1	0.826745
1	0.806828
1	1.07976
1	0.816833
1	0.955017
1	0.865411
1	0.913433
1	1.03169
1	1.11589
1	0.848404
1	0.819261
1	0.935922
1	0.881666
1	0.846294
1	0.852915
1	0.81463
1	0.90432
1	0.820944
1	0.940326
1	0.841702
1	1.01594
1	0.801213
1	0.810642
1	0.888504
1	0.837021
1	0.865972
1	0.860058
1	0.9126
1	0.825278
1	0.815523
1	0.849252
1	0.962301
1	0.930966
1	1.00186
1	0.845853
1	0.874417
1	0.853942
1	0.815459
1	0.902889
1	1.15949
1	0.854433
1	0.842562
1	1.01117
1	0.995507
1	1.08264
1	0.870605
1	1.0045
1	1.24245
1	2.05408
1	1.93726
1	0.911164
1	0.952223
1	0.822976
1	0.849381
1	1.02806
1	1.50022
1	1.02479
1	1.51623
1	0.806352
1	0.840121
1	0.907883
1	0.8703
1	0.792663
1	0.961459
1	0.856153
1	0.794994
1	0.802308
1	0.940277
1	0.794354
1	0.971698
1	0.810279
1	0.824067
1	0.807921
1	0.815749
1	0.834304
1	0.874993
1	0.840569
1	0.969826
1	0.815538
1	0.857964
1	0.836324
1	0.832196
1	0.978974
1	1.07016
1	0.82422
1	0.817643
1	0.952162
1	0.857675
1	0.863783
1	0.845437
1	0.881234
1	0.849224
1	1.33992
1	0.876644
1	1.32038
1	0.839626
1	1.06813
1	0.857038
1	0.934897
1	0.883472
1	0.850498
1	0.920024
1	0.796478
1	0.848949
1	0.832919
1	0.885007
1	1.0597
1	0.819036
1	0.807119
1	0.875132
1	1.00527
1	0.995179
1	0.841499
1	0.885221
1	0.817098
1	0.831803
1	0.804768
1	0.814592
1	0.831628
1	0.903607
1	0.957289
1	1.01171
1	1.08777
1	0.843937
1	0.842539
1	0.944882
1	0.907003
1	0.798703
1	0.932819
1	0.905269
1	0.828708
1	0.793983
1	1.10223
1	1.03886
1	0.836057
1	0.909467
1	0.817747
1	0.819637
1	0.799095
1	0.791375
1	0.855422
1	0.88994
1	0.983312
1	0.861882
1	1.0302
1	0.808473
1	0.925546
1	0.813081
1	0.845856
1	0.966284
1	0.830154
1	0.913171
1	0.883619
1	0.951552
1	0.927992
1	0.888667
1	0.836418
1	0.865053
1	0.885787
1	1.1516
1	0.926596
1	0.949402
1	0.847845
1	0.850005
1	1.52806
1	0.921135
1	0.983001
1	0.949243
1	1.11599
1	1.13401
1	0.981389
1	0.927947
1	1.40239
1	1.00997
1	0.85309
1	0.947337
1	0.995034
1	0.921113
1	0.895887
1	1.2993
1	0.929995
1	0.915108
1	0.877942
1	0.865742
1	0.876208
1	0.933883
1	0.928735
1	0.980661
1	1.25666
1	1.03761
1	0.949687
1	1.02491
1	1.08274
1	1.64256
1	5.38705
1	1.56763
1	1.63254
1	0.88206
1	0.951433
1	1.96513
1	0.91157
1	1.25534
1	1.93332
1	0.977895
1	1.00787
1	0.914036
1	2.57831
1	0.880482
1	1.34907
1	1.19979
1	1.00109
1	0.935156
1	1.02705
1	1.13458
1	0.88268
1	1.09144
1	1.77685
1	1.67013
1	0.909238
1	0.897561
1	1.33197
1	0.837353
1	1.05084
1	0.864773
1	0.837482
1	0.869017
1	0.983992
1	0.85897
1	0.850065
1	1.43777
1	0.842958
1	0.903535
1	3.12589
1	0.952457
1	0.863011
1	3.15656
1	0.956675
1	0.914504
1	1.13822
1	0.885752
1	1.01412
1	0.848249
1	0.86585
1	1.04611
1	0.985447
1	0.895138
1	0.924302
1	0.874112
1	0.84623
1	1.12269
1	0.859665
1	0.929631
1	1.00919
1	0.925656
1	1.05819
1	0.953369
1	1.20269
1	1.03975
1	0.890562
1	0.947262
1	0.851339
1	0.985021
1	0.897158
1	0.912279
1	1.1313
1	0.910788
1	1.32217
1	0.900459
1	1.10298
1	0.861505
1	1.20817
1	0.906093
1	0.850493
1	0.862767
1	0.969416
1	0.841055
1	0.841414
1	0.891124
1	1.05988
1	0.88075
1	0.887454
1	0.935611
1	1.50227
1	1.94832
1	0.975724
1	1.45676
1	0.929592
1	0.868692
1	1.27185
1	1.90346
1	0.845777
1	1.03437
1	0.840864
1	0.933858
1	0.837022
1	0.894932
1	1.09483
1	0.982471
1	0.86732
1	1.80132
1	0.926849
1	0.959784
1	2.58451
1	0.93321
1	1.93518
1	1.22849
1	1.45936
1	1.06027
1	0.869893
1	0.917966
1	0.975021
1	0.849367
1	0.882587
1	0.932637
1	1.00781
1	0.925944
1	0.858244
1	0.918363
1	0.893975
1	0.902433
1	0.865334
1	0.977367
1	0.851331
1	0.839997
1	0.844465
1	0.843915
1	0.895509
1	0.844278
1	0.907678
1	0.968713
1	0.954396
1	1.81381
1	0.949475
1	0.911493
1	1.22619
1	1.13225
1	0.982363
1	0.904154
1	1.15402
1	0.862577
1	0.973974
1	0.876992
1	1.49641
1	0.873177
1	0.921961
1	1.14247
1	1.01723
1	1.25384
1	2.07873
1	1.02367
1	1.64609
1	0.98626
1	1.06692
1	1.06885
1	0.939681
1	2.19159
1	1.47362
1	1.04263
1	0.999237
1	1.03719
1	1.13498
1	1.0718
1	1.0932
1	1.04466
1	0.88266
1	0.923585
1	1.47183
1	1.29497
1	1.14212
1	0.93928
1	0.9103
1	0.847316
1	0.892025
1	1.79722
1	0.928259
1	1.42693
1	1.22568
1	1.27044
1	1.0565
1	0.901221
1	1.05296
1	2.4815
1	2.11687
1	1.09574
1	1.67596
1	0.876983
1	1.22783
1	0.892969
1	0.956585
1	0.886491
1	1.35993
1	1.35466
1	1.0176
1	2.39631
1	1.12811
1	0.850264
1	0.86956
1	0.856389
1	1.05265
1	0.937556
1	0.870094
1	0.858885
1	0.997607
1	1.52835
1	0.991182
1	0.899417
1	2.64252
1	0.9212
1	0.919507
1	1.00377
1	0.930513
1	0.891494
1	0.879245
1	0.951848
1	0.921643
1	0.93246
1	0.897198
1	0.897429
1	0.911715
1	0.932295
1	1.24385
1	0.871132
1	1.0495
1	1.02537
1	1.12138
1	0.877162
1	0.937571
1	0.894623
1	1.03585
1	0.90209
1	0.888258
1	1.58243
1	0.919156
1	0.989393
1	0.993897
1	1.27057
1	1.19143
1	1.19771
1	0.994998
1	0.956524
1	1.10149
1	1.02305
1	0.964104
1	1.14904
1	1.21341
1	1.30644
1	0.962366
1	0.933173
1	1.02036
1	0.905214
1	0.894449
1	0.999015
1	0.88982
1	0.877654
1	0.879283
1	0.902486
1	0.895409
1	0.916211
1	0.874958
1	0.87755
1	0.893489
1	0.881159
1	0.893965
1	0.876305
1	0.887991
1	0.91934
1	2.32632
1	0.905579
1	0.888363
1	0.89667
1	0.879122
1	0.89461
1	0.871663
1	0.918935
1	0.913986
1	0.884975
1	0.869741
1	0.963454
1	0.877449
1	0.888065
1	1.00081
1	0.877053
1	0.872464
1	0.879641
1	0.889548
1	0.866499
1	0.871941
1	0.872792
1	0.883577
1	0.883741
1	1.119
1	1.0555
1	0.943967
1	0.901786
1	1.03957
1	1.00017
1	0.957025
1	1.33628
1	1.02566
1	0.896711
1	0.893818
1	1.00093
1	0.889446
1	0.876265
1	1.01915
1	0.912806
1	0.923742
1	1.09058
1	1.08735
1	1.68689
1	0.920285
1	0.94858
1	1.03545
1	1.06335
1	0.874101
1	1.59566
1	1.00262
1	0.873169
1	0.902564
1	0.867184
1	0.903767
1	0.85953
1	0.871037
1	0.867761
1	0.877139
1	0.889
1	0.878334
1	0.875708
1	0.924545
1	0.880137
1	0.907079
1	0.894642
1	0.942689
1	0.931079
1	0.868403
1	0.910481
1	1.00014
1	0.87391
1	0.886076
1	0.999839
1	0.890498
1	0.910388
1	0.908778
1	1.23449
1	1.0228
1	1.10233
1	0.977101
1	1.0564
1	0.949927
1	1.1266
1	0.987588
1	0.936388
1	1.26906
1	1.1143
1	1.15403
1	1.00674
1	1.33649
1	0.979003
1	1.01603
1	0.987948
1	1.00534
1	0.976377
1	1.24339
1	0.934585
1	1.19159
1	0.937586
1	0.950989
1	0.937814
1	1.11822
1	0.941893
1	0.942902
1	1.01391
1	0.944072
1	0.964061
1	0.971529
1	0.966601
1	0.975928
1	0.945487
1	0.934568
1	0.956998
1	0.9356
1	0.947596
1	0.946637
1	0.956068
1	0.950341
1	0.94012
1	0.938122
1	0.973238
1	0.948246
1	0.973307
1	0.953777
1	0.966652
1	0.959775
1	0.945715
1	0.948036
1	0.967029
1	0.966603
1	0.965528
1	0.941573
1	1.01382
1	0.95879
1	0.972278
1	0.945386
1	0.938144
1	0.95954
1	0.943005
1	0.952016
1	1.03737
1	0.954685
1	0.938358
1	0.941447
1	0.94755
1	1.13425
1	0.996567
1	1.02979
1	1.03861
1	1.16658
1	1.04533
1	1.06245
1	1.21295
1	1.25992
1	0.954524
1	0.951262
1	0.96083
1	1.3712
1	0.943671
1	0.945111
1	1.02793
1	0.961919
1	0.938512
1	0.936876
1	0.972854
1	0.959576
1	0.949487
1	0.950646
1	0.946095
1	0.9464
1	0.944701
1	0.959147
1	1.01471
1	0.949094
1	0.968485
1	1.1622
1	1.35996
1	1.62361
1	1.52789
1	0.957563
1	0.965821
1	0.964169
1	1.02063
1	0.9694
1	1.54343
1	1.29053
1	0.981489
1	0.988632
1	0.968885
1	0.982036
1	0.932767
1	0.943021
1	0.903334
1	0.89901
1	0.911585
1	0.936794
1	0.913414
1	0.906429
1	0.916456
1	0.898748
1	0.906538
1	0.901073
1	0.8993
1	0.90574
1	0.926686
1	0.913395
1	0.902142
1	0.902543
1	0.90423
1	0.881323
1	0.896415
1	0.973051
1	0.872977
1	0.888896
1	0.873553
1	0.877185
1	0.987454
1	0.970201
1	0.929394
1	0.948057
1	0.929379
1	0.935585
1	0.99988
1	1.11688
1	0.950479
1	1.05429
1	0.972854
1	1.05594
1	0.947547
1	0.944789
1	0.974071
1	0.946058
1	0.945692
1	0.991896
1	1.01624
1	0.991698
1	1.00904
1	1.06126
1	0.981403
1	1.22877
1	1.22907
1	1.07219
1	1.08103
1	0.9427
1	1.04544
1	1.06638
1	0.933165
1	0.957304
1	0.993526
1	0.945938
1	0.93341
1	0.947893
1	0.985907
1	0.981005
1	1.0071
1	1.03478
1	0.964116
1	0.979735
1	0.95279
1	1.02634
1	0.948664
1	1.13696
1	0.951696
1	0.989417
1	0.943317
1	0.934496
1	0.981412
1	0.952554
1	0.95183
1	0.955338
1	0.955519
1	1.23816
1	0.976272
1	1.15162
1	1.12859
1	1.02162
1	1.0058
1	1.14959
1	0.972428
1	1.00546
1	1.11615
1	1.16548
1	1.08435
1	1.20049
1	1.03667
1	1.2352
1	1.04528
1	1.26798
1	1.45898
1	1.28569
1	1.04464
1	0.982573
1	1.0603
1	0.946845
1	0.941803
1	1.11346
1	1.04971
1	1.05463
1	0.988817
1	1.07184
1	0.986282
1	0.935513
1	0.941474
1	0.963738
1	1.3312
1	1.10195
1	1.18799
1	0.97901
1	0.945589
1	0.971526
1	0.978168
1	0.998548
1	1.08883
1	1.04083
1	0.957345
1	1.03191
1	1.03982
1	0.944592
1	0.980258
1	0.942815
1	0.973218
1	0.975568
1	1.01777
1	0.970172
1	1.17141
1	0.959764
1	0.941636
1	0.970457
1	1.00517
1	0.981822
1	1.06628
1	0.934763
1	2.7743
1	1.10741
1	0.992621
1	1.22623
1	0.987698
1	1.06992
1	1.0069
1	1.00498
1	1.05327
1	0.939853
1	0.947846
1	0.938351
1	1.05183
1	1.15304
1	1.14946
1	1.01611
1	0.958536
1	0.959421
1	1.06981
1	0.923035
1	0.941816
1	0.955779
1	0.940834
1	1.00494
1	0.934278
1	0.968813
1	1.17041
1	0.964106
1	0.952047
1	0.93145
1	0.988825
1	0.929232
1	0.96496
1	0.982076
1	0.931084
1	0.924926
1	0.940094
1	1.00867
1	0.930915
1	0.923326
1	1.00766
1	0.956141
1	0.927822
1	0.92581
1	0.92883
1	0.928257
1	1.06132
1	0.930525
1	0.937125
1	0.955462
1	0.965675
1	0.988216
1	0.975285
1	1.36881
1	0.998655
1	1.09709
1	1.02849
1	0.995294
1	1.05171
1	1.06008
1	1.00155
1	1.02043
1	0.965946
1	0.999183
1	0.952717
1	1.00737
1	0.921824
1	0.924125
1	0.935411
1	0.948674
1	0.931636
1	0.929049
1	0.938243
1	0.929134
1	0.925923
1	0.945851
1	1.13269
1	0.942115
1	0.956408
1	1.01571
1	1.12557
1	1.14802
1	0.989534
1	1.03358
1	1.01969
1	0.989396
1	1.17882
1	1.03677
1	1.05978
1	0.937537
1	0.902656
1	0.902439
1	0.903243
1	0.901477
1	0.93373
1	0.901438
1	0.909388
1	0.916255
1	0.921946
1	0.945346
1	0.91322
1	0.918184
1	0.913375
1	0.91254
1	0.920915
1	0.966525
1	0.922774
1	0.905946
1	0.899121
1	0.999878
1	0.904471
1	0.933086
1	1.03829
1	0.899716
1	0.94891
1	0.92732
1	0.909216
1	0.901863
1	0.948265
1	1.27985
1	1.14945
1	1.0201
1	1.0095
1	0.944786
1	1.01336
1	0.903494
1	0.916903
1	0.905935
1	0.912534
1	0.948094
1	0.936937
1	0.910063
1	0.910603
1	0.915414
1	0.940808
1	0.938188
1	1.03469
1	0.91389
1	0.906422
1	0.94881
1	0.983804
1	0.957446
1	0.908309
1	0.934408
1	0.978969
1	0.937008
1	0.952502
1	0.902421
1	0.904162
1	0.929329
1	0.911354
1	0.903799
1	0.91226
1	0.928464
1	0.928524
1	0.904597
1	0.943917
1	0.987121
1	0.934926
1	0.906446
1	0.903085
1	0.902189
1	0.914558
1	0.991435
1	0.903239
1	0.930143
1	0.944642
1	0.919683
1	0.93381
1	0.928394
1	0.922598
1	0.978642
1	0.926502
1	1.04503
1	1.49303
1	1.03531
1	1.33635
1	1.06037
1	1.07514
1	1.07388
1	0.920179
1	0.909993
1	0.912478
1	1.02716
1	0.90571
1	0.926673
1	0.912388
1	0.933742
1	0.921471
1	0.967227
1	0.908648
1	0.927857
1	0.908281
1	0.978583
1	0.969131
1	1.10792
1	1.59957
1	1.103
1	1.05476
1	1.19549
1	0.928684
1	0.951169
1	1.07914
1	1.00219
1	1.16876
1	1.02396
1	0.959743
1	0.921731
1	0.921679
1	0.969293
1	0.908933
1	1.1721
1	1.00089
1	1.0783
1	0.921016
1	0.913053
1	0.959056
1	0.933478
1	0.921907
1	0.989304
1	0.918844
1	1.01797
1	0.986293
1	0.916122
1	0.929614
1	0.936907
1	1.46784
1	0.933905
1	0.942932
1	0.939097
1	1.09424
1	1.31075
1	1.25368
1	1.23962
1	1.07454
1	1.10592
1	1.0535
1	1.03774
1	1.06569
1	0.980918
1	1.10132
1	0.911465
1	1.16042
1	0.996175
1	1.88677
1	1.01405
1	1.18472
1	1.01492
1	1.36943
1	1.10104
1	0.939112
1	1.05896
1	1.36223
1	0.934213
1	1.07416
1	0.966265
1	0.946081
1	1.04033
1	1.15881
1	0.994138
1	0.908259
1	0.966398
1	0.973617
1	0.888434
1	0.917318
1	0.894437
1	0.893063
1	0.923175
1	0.901358
1	0.893307
1	0.920935
1	1.00223
1	0.895911
1	0.929018
1	0.933412
1	0.938035
1	1.03508
1	0.896324
1	0.950191
1	1.15814
1	0.955256
1	0.89625
1	0.89887
1	0.942744
1	0.911015
1	0.993188
1	0.910679
1	0.918972
1	0.94566
1	0.902088
1	0.911949
1	2.33827
1	0.94023
1	0.976528
1	0.941036
1	0.940509
1	1.0796
1	1.06347
1	0.972952
1	0.929786
1	0.977751
1	0.91893
1	1.10393
1	0.985044
1	0.945799
1	1.28383
1	1.05994
1	1.36512
1	1.02207
1	1.23253
1	1.18828
1	1.39119
1	0.986898
1	0.930954
1	1.03918
1	1.29994
1	1.03755
1	0.985778
1	1.24223
1	1.39398
[truncated: 14,954 more rows]

## Sheet: 5d
Dot Color	Independent Variable	Dependent Variable
AnimalID	AgeGroup	%SpatialCells
A12	3	38.7387
A12	3	65.847
A12	3	57.3991
A12	3	16.4021
A12	3	47.449
A12	3	34.7826
A13	3	31.6832
A13	3	42.1277
A13	3	76.8571
A13	3	44.6602
A13	3	12.5604
A13	3	38.9262
A3	3	6.39098
A3	3	6.86275
A3	3	7.24638
A3	3	14.3813
A3	3	6.09756
A3	3	10.1754
A4	3	31.5556
A4	3	29.7872
A4	3	27.1654
A4	3	43.8486
A4	3	53.1157
A4	3	17.3913
A5	3	12.7389
A5	3	56.25
A5	3	43.5065
A5	3	45.6221
A5	3	10.1266
A5	3	11.0465
A6	3	29.2683
A6	3	10.101
A6	3	19.7917
A6	3	25.641
A6	3	41.4634
A6	3	30.137
A7	3	56.9444
A7	3	36.3861
A7	3	53.4965
A7	3	41.2533
A7	3	40.3922
A7	3	33.79
Y11	1	17.8082
Y11	1	24.6622
Y11	1	62.7002
Y11	1	16.5049
Y11	1	34.4353
Y16	1	39.7059
Y16	1	2.66667
Y16	1	8.33333
Y17	1	40.6897
Y17	1	62.7119
Y17	1	70
Y17	1	67.6796
Y17	1	66.6667
Y17	1	78.6667
Y18	1	61.1111
Y18	1	68.1979
Y18	1	73.9927
Y18	1	24.4499
Y18	1	65.8263
Y18	1	66.1905
Y19	1	41.4634
Y19	1	40.458
Y19	1	31.2
Y19	1	46.683
Y19	1	61.747
Y19	1	65.2985
Y2	1	51.634
Y2	1	28.5714
Y2	1	58.8785
Y2	1	3.33333
Y2	1	8.87097
Y3	1	17.5732
Y3	1	38.7097
Y3	1	38.587
Y3	1	42.437
Y3	1	41.2451
Y4	1	59.4286
Y4	1	43.3071
Y4	1	48.8889
Y4	1	76.2987
Y4	1	71.393
Y4	1	76.3636
Y9	1	3.48259
Y9	1	0

## Sheet: 5e
Dot Color	Independent Variable	Dependent Variable		Blue Line Height	Orange Line Height
AnimalID	AgeGroup	MeanCoherence		Shuffle Mean Young	Shuffle Mean Aged
A12	3	0.703718		0.25174	0.192988
A12	3	0.82448
A12	3	0.738059
A12	3	0.636979
A12	3	0.705492
A12	3	0.770342
A13	3	0.724118
A13	3	0.714751
A13	3	0.838355
A13	3	0.686081
A13	3	0.555929
A13	3	0.688526
A3	3	0.517274
A3	3	0.414156
A3	3	0.592023
A3	3	0.618221
A3	3	0.52696
A3	3	0.633652
A4	3	0.596153
A4	3	0.634253
A4	3	0.645597
A4	3	0.673831
A4	3	0.680377
A4	3	0.532154
A5	3	0.615047
A5	3	0.740832
A5	3	0.733309
A5	3	0.691415
A5	3	0.563554
A5	3	0.485229
A6	3	0.662371
A6	3	0.629253
A6	3	0.621725
A6	3	0.558686
A6	3	0.651811
A6	3	0.539859
A7	3	0.762477
A7	3	0.628766
A7	3	0.655752
A7	3	0.708076
A7	3	0.661654
A7	3	0.654286
Y11	1	0.661536
Y11	1	0.774833
Y11	1	0.768475
Y11	1	0.750679
Y11	1	0.725851
Y16	1	0.725688
Y16	1	0.686664
Y16	1	0.471829
Y17	1	0.751523
Y17	1	0.711642
Y17	1	0.807057
Y17	1	0.793111
Y17	1	0.762701
Y17	1	0.765177
Y18	1	0.803477
Y18	1	0.863186
Y18	1	0.820247
Y18	1	0.630007
Y18	1	0.746463
Y18	1	0.756786
Y19	1	0.789961
Y19	1	0.758587
Y19	1	0.753526
Y19	1	0.778977
Y19	1	0.781898
Y19	1	0.757702
Y2	1	0.817786
Y2	1	0.6764
Y2	1	0.774151
Y2	1	0.678698
Y2	1	0.68065
Y3	1	0.673417
Y3	1	0.6511
Y3	1	0.825016
Y3	1	0.705412
Y3	1	0.78501
Y4	1	0.778573
Y4	1	0.776827
Y4	1	0.729654
Y4	1	0.836164
Y4	1	0.786408
Y4	1	0.745658
Y9	1	0.61069

## Sheet: 5f
Dot Color	Independent Variable	Dependent Variable		Blue Line Height	Orange Line Height
AnimalID	AgeGroup	MeanSpatialInfo		Shuffle Mean Young	Shuffle Mean Aged
A12	3	0.0278621		0.00725363	0.003262
A12	3	0.0965225
A12	3	0.0584541
A12	3	0.0998744
A12	3	0.0486484
A12	3	0.0852895
A13	3	0.0769822
A13	3	0.0826333
A13	3	0.164641
A13	3	0.0827471
A13	3	0.0314803
A13	3	0.060944
A3	3	0.00915942
A3	3	0.0199461
A3	3	0.0432521
A3	3	0.072235
A3	3	0.0181024
A3	3	0.096198
A4	3	0.0506555
A4	3	0.0340114
A4	3	0.0611377
A4	3	0.110375
A4	3	0.113384
A4	3	0.0388342
A5	3	0.0196921
A5	3	0.0596135
A5	3	0.0902831
A5	3	0.07116
A5	3	0.0192645
A5	3	0.0228033
A6	3	0.0704885
A6	3	0.0425789
A6	3	0.0405007
A6	3	0.0441628
A6	3	0.0619735
A6	3	0.052365
A7	3	0.0391678
A7	3	0.0592791
A7	3	0.0797508
A7	3	0.177867
A7	3	0.0788805
A7	3	0.0567513
Y11	1	0.039566
Y11	1	0.0513532
Y11	1	0.0830617
Y11	1	0.0723983
Y11	1	0.0988827
Y16	1	0.123583
Y16	1	0.063474
Y16	1	0.00841299
Y17	1	0.0732819
Y17	1	0.0665641
Y17	1	0.159445
Y17	1	0.118259
Y17	1	0.0873701
Y17	1	0.0851147
Y18	1	0.122016
Y18	1	0.168821
Y18	1	0.298997
Y18	1	0.0417382
Y18	1	0.103568
Y18	1	0.0843235
Y19	1	0.0956117
Y19	1	0.0751522
Y19	1	0.0652809
Y19	1	0.0883165
Y19	1	0.129033
Y19	1	0.170954
Y2	1	0.150515
Y2	1	0.0656219
Y2	1	0.0360852
Y2	1	0.042613
Y2	1	0.00968241
Y3	1	0.0313964
Y3	1	0.0485499
Y3	1	0.0941404
Y3	1	0.0774288
Y3	1	0.0531461
Y4	1	0.115829
Y4	1	0.162196
Y4	1	0.166225
Y4	1	0.135649
Y4	1	0.100483
Y4	1	0.0643693
Y9	1	0.0607163

## Sheet: 5g
Dot Color	Independent Variable	Dependent Variable		Blue Line Height	Orange Line Height
AnimalID	AgeGroup	MeanStability		Shuffle Mean Young	Shuffle Mean Aged
A12	3	0.104832		0.00092147	0.00104781
A12	3	0.170417
A12	3	0.120457
A12	3	0.0723659
A12	3	0.0667043
A12	3	0.0891132
A13	3	0.140735
A13	3	0.0791401
A13	3	0.23019
A13	3	0.131142
A13	3	0.044751
A13	3	0.113092
A3	3	0.0517139
A3	3	0.00298047
A3	3	0.0225612
A3	3	0.0286188
A3	3	0.0419665
A3	3	0.0479989
A4	3	0.0762931
A4	3	0.135006
A4	3	0.106057
A4	3	0.115326
A4	3	0.125506
A4	3	0.0642523
A5	3	0.031874
A5	3	0.1329
A5	3	0.199455
A5	3	0.13576
A5	3	0.0581048
A5	3	0.0247365
A6	3	0.0812575
A6	3	0.0532836
A6	3	0.0666137
A6	3	0.0388902
A6	3	0.120325
A6	3	0.0615621
A7	3	0.138674
A7	3	0.0693958
A7	3	0.111981
A7	3	0.0915216
A7	3	0.077147
A7	3	0.0825596
Y11	1	0.0800918
Y11	1	0.111891
Y11	1	0.129139
Y11	1	0.0821889
Y11	1	0.14735
Y16	1	0.0696716
Y16	1	0.0480715
Y16	1	0.0234849
Y17	1	0.10714
Y17	1	0.123532
Y17	1	0.207729
Y17	1	0.180656
Y17	1	0.164646
Y17	1	0.173442
Y18	1	0.16983
Y18	1	0.233361
Y18	1	0.234423
Y18	1	0.0665704
Y18	1	0.133667
Y18	1	0.139158
Y19	1	0.188382
Y19	1	0.133113
Y19	1	0.0942674
Y19	1	0.139105
Y19	1	0.148344
Y19	1	0.177844
Y2	1	0.139075
Y2	1	0.0788617
Y2	1	0.118223
Y2	1	0.013588
Y2	1	0.0106498
Y3	1	0.0917166
Y3	1	0.102229
Y3	1	0.238702
Y3	1	0.0864743
Y3	1	0.121701
Y4	1	0.171069
Y4	1	0.151207
Y4	1	0.169413
Y4	1	0.224069
Y4	1	0.176634
Y4	1	0.126299
Y9	1	0.121818

## Sheet: 5h
DotColor	Independent Variable	Dependent Variable
AgeGroup	MeanStability	MeanCoherence
1	0.0800918	0.661536
1	0.111891	0.774833
1	0.129139	0.768475
1	0.0821889	0.750679
1	0.14735	0.725851
1	0.0696716	0.725688
1	0.0480715	0.686664
1	0.0234849	0.471829
1	0.10714	0.751523
1	0.123532	0.711642
1	0.207729	0.807057
1	0.180656	0.793111
1	0.164646	0.762701
1	0.173442	0.765177
1	0.16983	0.803477
1	0.233361	0.863186
1	0.234423	0.820247
1	0.0665704	0.630007
1	0.133667	0.746463
1	0.139158	0.756786
1	0.188382	0.789961
1	0.133113	0.758587
1	0.0942674	0.753526
1	0.139105	0.778977
1	0.148344	0.781898
1	0.177844	0.757702
1	0.139075	0.817786
1	0.0788617	0.6764
1	0.118223	0.774151
1	0.013588	0.678698
1	0.0106498	0.68065
1	0.0917166	0.673417
1	0.102229	0.6511
1	0.238702	0.825016
1	0.0864743	0.705412
1	0.121701	0.78501
1	0.171069	0.778573
1	0.151207	0.776827
1	0.169413	0.729654
1	0.224069	0.836164
1	0.176634	0.786408
1	0.126299	0.745658
1	0.121818	0.61069
3	0.104832	0.703718
3	0.170417	0.82448
3	0.120457	0.738059
3	0.0723659	0.636979
3	0.0667043	0.705492
3	0.0891132	0.770342
3	0.140735	0.724118
3	0.0791401	0.714751
3	0.23019	0.838355
3	0.131142	0.686081
3	0.044751	0.555929
3	0.113092	0.688526
3	0.0517139	0.517274
3	0.00298047	0.414156
3	0.0225612	0.592023
3	0.0286188	0.618221
3	0.0419665	0.52696
3	0.0479989	0.633652
3	0.0762931	0.596153
3	0.135006	0.634253
3	0.106057	0.645597
3	0.115326	0.673831
3	0.125506	0.680377
3	0.0642523	0.532154
3	0.031874	0.615047
3	0.1329	0.740832
3	0.199455	0.733309
3	0.13576	0.691415
3	0.0581048	0.563554
3	0.0247365	0.485229
3	0.0812575	0.662371
3	0.0532836	0.629253
3	0.0666137	0.621725
3	0.0388902	0.558686
3	0.120325	0.651811
3	0.0615621	0.539859
3	0.138674	0.762477
3	0.0693958	0.628766
3	0.111981	0.655752
3	0.0915216	0.708076
3	0.077147	0.661654
3	0.0825596	0.654286

## Sheet: 5i
Dot Color	Independent Variable	Dependent Variable		Blue Line Height	Orange Line Height
AnimalID	AgeGroup	DecoderScore		Shuffle Mean Young	Shuffle Mean Aged
A12	3	0.730748		0.153114	0.132311
A12	3	0.607817
A12	3	0.378574
A12	3	0.378056
A12	3	0.303959
A13	3	0.860963
A13	3	0.44068
A13	3	0.158013
A3	3	0.0524079
A3	3	0.255014
A4	3	0.482204
A4	3	0.565837
A4	3	0.833232
A4	3	0.36784
A5	3	0.11223
A5	3	0.528457
A5	3	0.522783
A5	3	0.61168
A5	3	0.126697
A6	3	0.281358
A6	3	0.360644
A7	3	0.632556
A7	3	0.671434
A7	3	0.686958
A7	3	0.570119
A7	3	0.563397
A7	3	0.560529
Y11	1	0.447808
Y11	1	0.710967
Y11	1	0.882277
Y11	1	0.807985
Y16	1	0.334252
Y17	1	0.343027
Y17	1	0.575896
Y17	1	0.676384
Y17	1	0.89574
Y17	1	0.920619
Y17	1	0.877939
Y18	1	0.868369
Y18	1	0.876875
Y18	1	0.851007
Y18	1	0.560712
Y18	1	0.910452
Y18	1	0.887873
Y19	1	0.632351
Y19	1	0.53336
Y19	1	0.423529
Y19	1	0.777641
Y2	1	0.509081
Y2	1	0.250133
Y2	1	0.364727
Y2	1	0.0981766
Y3	1	0.333173
Y3	1	0.386428
Y3	1	0.489678
Y3	1	0.519873
Y3	1	0.43468
Y4	1	0.516564
Y4	1	0.922857
Y4	1	0.916601
Y4	1	0.785693

## Sheet: 5k
DotColor	Independent Variable	Dependent Variable
AgeGroup	MeanCoherence	DecoderScore
1	0.0800918	0.447808
1	0.111891	0.710967
1	0.129139	0.882277
1	0.14735	0.807985
1	0.0696716	0.334252
1	0.10714	0.343027
1	0.123532	0.575896
1	0.207729	0.676384
1	0.180656	0.89574
1	0.164646	0.920619
1	0.173442	0.877939
1	0.16983	0.868369
1	0.233361	0.876875
1	0.234423	0.851007
1	0.0665704	0.560712
1	0.133667	0.910452
1	0.139158	0.887873
1	0.188382	0.632351
1	0.133113	0.53336
1	0.0942674	0.423529
1	0.139105	0.777641
1	0.139075	0.509081
1	0.0788617	0.250133
1	0.118223	0.364727
1	0.0106498	0.0981766
1	0.0917166	0.333173
1	0.102229	0.386428
1	0.238702	0.489678
1	0.0864743	0.519873
1	0.121701	0.43468
1	0.169413	0.516564
1	0.224069	0.922857
1	0.176634	0.916601
1	0.126299	0.785693
3	0.170417	0.730748
3	0.120457	0.607817
3	0.0723659	0.378574
3	0.0667043	0.378056
3	0.0891132	0.303959
3	0.23019	0.860963
3	0.131142	0.44068
3	0.044751	0.158013
3	0.0225612	0.0524079
3	0.0286188	0.255014
3	0.0762931	0.482204
3	0.106057	0.565837
3	0.125506	0.833232
3	0.0642523	0.36784
3	0.031874	0.11223
3	0.1329	0.528457
3	0.199455	0.522783
3	0.13576	0.61168
3	0.0247365	0.126697
3	0.0388902	0.281358
3	0.0615621	0.360644
3	0.138674	0.632556
3	0.0693958	0.671434
3	0.111981	0.686958
3	0.0915216	0.570119
3	0.077147	0.563397
3	0.0825596	0.560529
