# Supplementary material for: Spatial coding dysfunction and network instability in the aging medial entorhinal cortex
Source: Nat Commun. 2025 Oct 3;16:8770. doi: 10.1038/s41467-025-63229-0 (PMC12494969; doi:10.1038/s41467-025-63229-0)
Supplement: Supplementary file 8 — Source Data [file 41467_2025_63229_MOESM8_ESM.zip › Source Data Figure 6.xlsx]

## Sheet: 6b
LineColor	Independent Variable	Dependent Variable	CellType = Neg if negative speed cell and Pos if positive speed cell. Red vs. black lines correspond to Neg vs. Pos speed cell types.
CellType	DataType	SpeedScore	DataType = 1 if real; 0 if random iteration of spike time shuffle data. Each real and shuffle data point is a matched pair
Neg	1	-0.100875
Neg	1	-0.350065
Neg	1	-0.170368
Neg	1	-0.247258
Neg	1	-0.35046
Neg	1	-0.171319
Neg	1	-0.143501
Neg	1	-0.256178
Neg	1	-0.284024
Neg	1	-0.296944
Neg	1	-0.310613
Neg	1	-0.162587
Neg	1	-0.372976
Neg	1	-0.23988
Neg	1	-0.153557
Neg	1	-0.335091
Neg	1	-0.2623
Neg	1	-0.294442
Neg	1	-0.177289
Neg	1	-0.171993
Neg	1	-0.179564
Neg	1	-0.139993
Neg	1	-0.190321
Neg	1	-0.100806
Neg	1	-0.202932
Neg	1	-0.535529
Neg	1	-0.129773
Neg	1	-0.263462
Neg	1	-0.156091
Neg	1	-0.277263
Neg	1	-0.273479
Neg	1	-0.127358
Neg	1	-0.407466
Neg	1	-0.107501
Neg	1	-0.10973
Neg	1	-0.631692
Neg	1	-0.724956
Neg	1	-0.493491
Neg	1	-0.433801
Neg	1	-0.261533
Neg	1	-0.210299
Neg	1	-0.552706
Neg	1	-0.323522
Neg	1	-0.359081
Neg	1	-0.505263
Neg	1	-0.155456
Neg	1	-0.189502
Neg	1	-0.238074
Neg	1	-0.150348
Neg	1	-0.309902
Neg	1	-0.168489
Neg	1	-0.206044
Neg	1	-0.101378
Neg	1	-0.500106
Neg	1	-0.128539
Neg	1	-0.211179
Neg	1	-0.294059
Neg	1	-0.403432
Neg	1	-0.281609
Neg	1	-0.335042
Neg	1	-0.306904
Neg	1	-0.093048
Neg	1	-0.537377
Neg	1	-0.134019
Neg	1	-0.147053
Neg	1	-0.114945
Neg	1	-0.140759
Neg	1	-0.181512
Neg	1	-0.315079
Neg	1	-0.33355
Neg	1	-0.159551
Neg	1	-0.352346
Neg	1	-0.421121
Neg	1	-0.226242
Neg	1	-0.411986
Neg	1	-0.579571
Neg	1	-0.135776
Neg	1	-0.576062
Neg	1	-0.582714
Neg	1	-0.158311
Neg	1	-0.136616
Neg	1	-0.205094
Neg	1	-0.124945
Neg	1	-0.174152
Neg	1	-0.344667
Neg	1	-0.187235
Neg	1	-0.118556
Neg	1	-0.099604
Neg	1	-0.256332
Neg	1	-0.173649
Neg	1	-0.109391
Neg	1	-0.51589
Neg	1	-0.662531
Neg	1	-0.322871
Neg	1	-0.202545
Neg	1	-0.134742
Neg	1	-0.107477
Neg	1	-0.273174
Neg	1	-0.684148
Neg	1	-0.280123
Neg	1	-0.202594
Neg	1	-0.165415
Neg	1	-0.297494
Neg	1	-0.0919494
Neg	1	-0.127091
Neg	1	-0.130635
Neg	1	-0.0998355
Neg	1	-0.126063
Neg	1	-0.208025
Neg	1	-0.793769
Neg	1	-0.123403
Neg	1	-0.131252
Neg	1	-0.098214
Neg	1	-0.192689
Neg	1	-0.0969573
Neg	1	-0.104486
Neg	1	-0.159127
Neg	1	-0.696017
Neg	1	-0.416537
Neg	1	-0.170684
Neg	1	-0.14704
Neg	1	-0.299174
Neg	1	-0.11957
Neg	1	-0.23284
Neg	1	-0.188685
Neg	1	-0.165716
Neg	1	-0.290817
Neg	1	-0.102468
Neg	1	-0.130996
Neg	1	-0.438377
Neg	1	-0.38232
Neg	1	-0.283989
Neg	1	-0.137567
Neg	1	-0.214155
Neg	1	-0.219313
Neg	1	-0.106357
Neg	1	-0.131045
Neg	1	-0.438258
Neg	1	-0.155065
Neg	1	-0.347296
Neg	1	-0.251501
Neg	1	-0.0777244
Neg	1	-0.0751077
Neg	1	-0.404098
Neg	1	-0.529392
Neg	1	-0.277788
Neg	1	-0.621144
Neg	1	-0.181182
Neg	1	-0.0999543
Neg	1	-0.2853
Neg	1	-0.171023
Neg	1	-0.142978
Neg	1	-0.0975771
Neg	1	-0.125128
Neg	1	-0.153153
Neg	1	-0.152438
Neg	1	-0.36548
Neg	1	-0.66046
Neg	1	-0.116417
Neg	1	-0.34913
Neg	1	-0.187796
Neg	1	-0.598973
Neg	1	-0.1391
Neg	1	-0.118799
Neg	1	-0.242769
Neg	1	-0.163787
Neg	1	-0.121044
Neg	1	-0.215488
Neg	1	-0.132119
Neg	1	-0.0951431
Neg	1	-0.0679884
Neg	1	-0.267247
Neg	1	-0.525878
Neg	1	-0.213213
Neg	1	-0.191119
Neg	1	-0.160231
Neg	1	-0.132494
Neg	1	-0.172435
Neg	1	-0.0725559
Neg	1	-0.577973
Neg	1	-0.13329
Neg	1	-0.218747
Neg	1	-0.0737407
Neg	1	-0.144397
Neg	1	-0.0874905
Neg	1	-0.236632
Neg	1	-0.0739614
Neg	1	-0.422326
Neg	1	-0.16531
Neg	1	-0.108865
Neg	1	-0.0823519
Neg	1	-0.0838816
Neg	1	-0.0868032
Neg	1	-0.436394
Neg	1	-0.0768593
Neg	1	-0.194258
Neg	1	-0.274019
Neg	1	-0.111434
Neg	1	-0.117772
Neg	1	-0.222027
Neg	1	-0.0911034
Neg	1	-0.353946
Neg	1	-0.213
Neg	1	-0.249629
Neg	1	-0.101794
Neg	1	-0.220521
Neg	1	-0.219502
Neg	1	-0.106143
Neg	1	-0.112135
Neg	1	-0.197317
Neg	1	-0.121512
Neg	1	-0.130759
Neg	1	-0.103285
Neg	1	-0.102621
Neg	1	-0.153668
Neg	1	-0.229108
Neg	1	-0.224674
Neg	1	-0.553285
Neg	1	-0.0932759
Neg	1	-0.353672
Neg	1	-0.25368
Neg	1	-0.0912356
Neg	1	-0.131159
Neg	1	-0.38913
Neg	1	-0.0617143
Neg	1	-0.116155
Neg	1	-0.113826
Neg	1	-0.145187
Neg	1	-0.120743
Neg	1	-0.264
Neg	1	-0.0888792
Neg	1	-0.211474
Neg	1	-0.0878764
Neg	1	-0.0913707
Neg	1	-0.089139
Neg	1	-0.17566
Neg	1	-0.168777
Neg	1	-0.128564
Neg	1	-0.27373
Neg	1	-0.0787065
Neg	1	-0.0702078
Neg	1	-0.116299
Neg	1	-0.110082
Neg	1	-0.275478
Neg	1	-0.178425
Neg	1	-0.0835422
Neg	1	-0.0729756
Neg	1	-0.132296
Neg	1	-0.0668003
Neg	1	-0.168116
Neg	1	-0.213355
Neg	1	-0.171293
Neg	1	-0.763995
Neg	1	-0.105247
Neg	1	-0.0791599
Neg	1	-0.522815
Neg	1	-0.226537
Neg	1	-0.115722
Neg	1	-0.207702
Neg	1	-0.128368
Neg	1	-0.136706
Neg	1	-0.0768879
Neg	1	-0.0728805
Neg	1	-0.073076
Neg	1	-0.230212
Neg	1	-0.538337
Neg	1	-0.152725
Neg	1	-0.131983
Neg	1	-0.198074
Neg	1	-0.128299
Neg	1	-0.184638
Neg	1	-0.235537
Neg	1	-0.22186
Neg	1	-0.188713
Neg	1	-0.121733
Neg	1	-0.122718
Neg	1	-0.216438
Neg	1	-0.131481
Neg	1	-0.158657
Neg	1	-0.167387
Neg	1	-0.121834
Neg	1	-0.192425
Neg	1	-0.193052
Neg	1	-0.33682
Neg	1	-0.184944
Neg	1	-0.133168
Neg	1	-0.105727
Neg	1	-0.123502
Neg	1	-0.262672
Neg	1	-0.127035
Neg	1	-0.142969
Neg	1	-0.268827
Neg	1	-0.173005
Neg	1	-0.12717
Neg	1	-0.319346
Neg	1	-0.141435
Neg	1	-0.17403
Neg	1	-0.234039
Neg	1	-0.117321
Neg	1	-0.112749
Neg	1	-0.170827
Neg	1	-0.324944
Neg	1	-0.14053
Neg	1	-0.235931
Neg	1	-0.0984478
Neg	1	-0.359938
Neg	1	-0.100708
Neg	1	-0.142241
Neg	1	-0.101909
Neg	1	-0.104858
Neg	1	-0.0937618
Neg	1	-0.224273
Neg	1	-0.173439
Neg	1	-0.160621
Neg	1	-0.106369
Neg	1	-0.14116
Neg	1	-0.221219
Neg	1	-0.173982
Neg	1	-0.171141
Neg	1	-0.166817
Neg	1	-0.114833
Neg	1	-0.0778156
Neg	1	-0.0948222
Neg	1	-0.104936
Neg	1	-0.130203
Neg	1	-0.215569
Neg	1	-0.137782
Neg	1	-0.100701
Neg	1	-0.103538
Neg	1	-0.0842587
Neg	1	-0.151925
Neg	1	-0.0944593
Neg	1	-0.11665
Neg	1	-0.230631
Neg	1	-0.137471
Neg	1	-0.186773
Neg	1	-0.0690137
Neg	1	-0.19188
Neg	1	-0.068295
Neg	1	-0.209103
Neg	1	-0.138948
Neg	1	-0.193611
Neg	1	-0.109038
Neg	1	-0.200849
Neg	1	-0.269723
Neg	1	-0.292575
Neg	1	-0.126449
Neg	1	-0.231222
Neg	1	-0.342004
Neg	1	-0.190376
Neg	1	-0.349112
Neg	1	-0.202349
Neg	1	-0.255615
Neg	1	-0.265768
Neg	1	-0.0848676
Neg	1	-0.119405
Neg	1	-0.0703283
Neg	1	-0.0828437
Neg	1	-0.0683011
Neg	1	-0.217498
Neg	1	-0.253187
Neg	1	-0.160034
Neg	1	-0.197459
Neg	1	-0.124122
Neg	1	-0.0976039
Neg	1	-0.104549
Neg	1	-0.147959
Neg	1	-0.172911
Neg	1	-0.186209
Neg	1	-0.142465
Neg	1	-0.189964
Neg	1	-0.0599977
Neg	1	-0.0607378
Neg	1	-0.185486
Neg	1	-0.112719
Neg	1	-0.136368
Neg	1	-0.0896519
Neg	1	-0.0864297
Neg	1	-0.139219
Neg	1	-0.224608
Neg	1	-0.236302
Neg	1	-0.26138
Neg	1	-0.214815
Neg	1	-0.119319
Neg	1	-0.0779133
Neg	1	-0.106726
Neg	1	-0.0543888
Neg	1	-0.0581473
Neg	1	-0.0907022
Neg	1	-0.236943
Neg	1	-0.130483
Neg	1	-0.15594
Neg	1	-0.119053
Neg	1	-0.0888361
Neg	1	-0.245551
Neg	1	-0.0626963
Neg	1	-0.065642
Neg	1	-0.114256
Neg	1	-0.049721
Neg	1	-0.154385
Neg	1	-0.0945963
Neg	1	-0.0726528
Neg	1	-0.074574
Neg	1	-0.166488
Neg	1	-0.134555
Neg	1	-0.133086
Neg	1	-0.126715
Neg	1	-0.100356
Neg	1	-0.227493
Neg	1	-0.0919779
Neg	1	-0.111788
Neg	1	-0.204745
Neg	1	-0.0818725
Neg	1	-0.193625
Neg	1	-0.128898
Neg	1	-0.149712
Neg	1	-0.0884776
Neg	1	-0.244535
Neg	1	-0.306297
Neg	1	-0.127455
Neg	1	-0.122338
Neg	1	-0.217556
Neg	1	-0.178276
Neg	1	-0.269518
Neg	1	-0.274761
Neg	1	-0.154769
Neg	1	-0.301618
Neg	1	-0.154783
Neg	1	-0.164872
Neg	1	-0.350236
Neg	1	-0.0853036
Neg	1	-0.243572
Neg	1	-0.176182
Neg	1	-0.0918506
Neg	1	-0.148353
Neg	1	-0.23418
Neg	1	-0.288432
Neg	1	-0.0743629
Neg	1	-0.0993345
Neg	1	-0.179209
Neg	1	-0.191157
Neg	1	-0.460571
Neg	1	-0.266619
Neg	1	-0.174257
Neg	1	-0.118133
Neg	1	-0.448175
Neg	1	-0.185418
Neg	1	-0.403295
Neg	1	-0.206892
Neg	1	-0.174274
Neg	1	-0.121085
Neg	1	-0.21376
Neg	1	-0.143589
Neg	1	-0.163515
Neg	1	-0.275409
Neg	1	-0.287135
Neg	1	-0.0811456
Neg	1	-0.142169
Neg	1	-0.221043
Neg	1	-0.16477
Neg	1	-0.299151
Neg	1	-0.178125
Neg	1	-0.21513
Neg	1	-0.132399
Neg	1	-0.244589
Neg	1	-0.170991
Neg	1	-0.156543
Neg	1	-0.0773659
Neg	1	-0.185521
Neg	1	-0.145986
Neg	1	-0.160734
Neg	1	-0.13994
Neg	1	-0.111152
Neg	1	-0.254687
Neg	1	-0.227706
Neg	1	-0.144565
Neg	1	-0.562317
Neg	1	-0.242561
Neg	1	-0.0835557
Neg	1	-0.182104
Neg	1	-0.246778
Neg	1	-0.132186
Neg	1	-0.241978
Neg	1	-0.154036
Neg	1	-0.0485715
Neg	1	-0.0769308
Neg	1	-0.16656
Neg	1	-0.107664
Neg	1	-0.0932184
Neg	1	-0.176133
Neg	1	-0.116504
Neg	1	-0.204287
Neg	1	-0.590336
Neg	1	-0.27025
Neg	1	-0.199493
Neg	1	-0.123654
Neg	1	-0.112354
Neg	1	-0.162824
Neg	1	-0.318103
Neg	1	-0.0974778
Neg	1	-0.350395
Neg	1	-0.199326
Neg	1	-0.317474
Neg	1	-0.11725
Neg	1	-0.128045
Neg	1	-0.0516206
Neg	1	-0.205785
Neg	1	-0.0745693
Neg	1	-0.114856
Neg	1	-0.232696
Neg	1	-0.186163
Neg	1	-0.0745388
Neg	1	-0.311875
Neg	1	-0.0892764
Neg	1	-0.0776281
Neg	1	-0.158597
Neg	1	-0.281115
Neg	1	-0.302185
Neg	1	-0.0568044
Neg	1	-0.114852
Neg	1	-0.0985837
Neg	1	-0.150048
Neg	1	-0.082261
Neg	1	-0.104597
Neg	1	-0.34517
Neg	1	-0.156611
Neg	1	-0.11938
Neg	1	-0.143824
Neg	1	-0.2994
Neg	1	-0.181902
Neg	1	-0.150519
Neg	1	-0.193985
Neg	1	-0.296462
Neg	1	-0.137271
Neg	1	-0.094465
Neg	1	-0.12942
Neg	1	-0.196595
Neg	1	-0.211463
Neg	1	-0.246135
Neg	1	-0.257424
Neg	1	-0.174219
Neg	1	-0.113618
Neg	1	-0.191136
Neg	1	-0.148918
Neg	1	-0.140862
Neg	1	-0.116708
Neg	1	-0.211555
Neg	1	-0.172268
Neg	1	-0.404059
Neg	1	-0.291139
Neg	1	-0.164744
Neg	1	-0.453818
Neg	1	-0.35467
Neg	1	-0.555088
Neg	1	-0.248194
Neg	1	-0.20542
Neg	1	-0.124403
Neg	1	-0.176668
Neg	1	-0.270112
Neg	1	-0.137945
Neg	1	-0.118039
Neg	1	-0.151855
Neg	1	-0.197933
Neg	1	-0.103517
Neg	1	-0.392843
Neg	1	-0.31371
Neg	1	-0.323467
Neg	1	-0.213424
Neg	1	-0.130893
Neg	1	-0.593287
Neg	1	-0.120738
Neg	1	-0.334507
Neg	1	-0.186224
Neg	1	-0.102109
Neg	1	-0.181043
Neg	1	-0.105623
Neg	1	-0.270371
Neg	1	-0.150263
Neg	1	-0.167937
Neg	1	-0.432895
Neg	1	-0.311229
Neg	1	-0.245442
Neg	1	-0.285526
Neg	1	-0.341202
Neg	1	-0.126574
Neg	1	-0.0728691
Neg	1	-0.106557
Neg	1	-0.289113
Neg	1	-0.179528
Neg	1	-0.252281
Neg	1	-0.1148
Neg	1	-0.122773
Neg	1	-0.398472
Neg	1	-0.11735
Neg	1	-0.479166
Neg	1	-0.476034
Neg	1	-0.381911
Neg	1	-0.327393
Neg	1	-0.282327
Neg	1	-0.184996
Neg	1	-0.389246
Neg	1	-0.248318
Neg	1	-0.27159
Neg	1	-0.300353
Neg	1	-0.0746539
Neg	1	-0.177752
Neg	1	-0.317745
Neg	1	-0.204786
Neg	1	-0.430026
Neg	1	-0.424446
Neg	1	-0.539072
Neg	1	-0.169365
Neg	1	-0.243224
Neg	1	-0.226623
Neg	1	-0.556559
Neg	1	-0.18228
Neg	1	-0.265139
Neg	1	-0.416203
Neg	1	-0.111919
Neg	1	-0.238538
Neg	1	-0.180719
Neg	1	-0.0906341
Neg	1	-0.194161
Neg	1	-0.142004
Neg	1	-0.276693
Neg	1	-0.276246
Neg	1	-0.45254
Neg	1	-0.114407
Neg	1	-0.403513
Neg	1	-0.249793
Neg	1	-0.220585
Neg	1	-0.154669
Neg	1	-0.283915
Neg	1	-0.10183
Neg	1	-0.308239
Neg	1	-0.114177
Neg	1	-0.283203
Neg	1	-0.0973282
Neg	1	-0.136017
Neg	1	-0.295745
Neg	1	-0.212831
Neg	1	-0.090725
Neg	1	-0.469071
Neg	1	-0.2979
Neg	1	-0.138356
Neg	1	-0.142149
Neg	1	-0.420463
Neg	1	-0.0838452
Neg	1	-0.117452
Neg	1	-0.29874
Neg	1	-0.130608
Neg	1	-0.174088
Neg	1	-0.483248
Neg	1	-0.194602
Neg	1	-0.273246
Neg	1	-0.0807569
Neg	1	-0.0880336
Neg	1	-0.39594
Neg	1	-0.113481
Neg	1	-0.152754
Neg	1	-0.182644
Neg	1	-0.159283
Neg	1	-0.106415
Neg	1	-0.0686243
Neg	1	-0.0670002
Neg	1	-0.0739084
Neg	1	-0.576385
Neg	1	-0.160886
Neg	1	-0.189481
Neg	1	-0.167434
Neg	1	-0.112755
Neg	1	-0.164091
Neg	1	-0.255737
Neg	1	-0.334578
Neg	1	-0.330092
Neg	1	-0.368278
Neg	1	-0.376132
Neg	1	-0.277601
Neg	1	-0.325041
Neg	1	-0.0988928
Neg	1	-0.109815
Neg	1	-0.0883076
Neg	1	-0.095654
Neg	1	-0.183413
Neg	1	-0.115664
Neg	1	-0.137196
Neg	1	-0.113533
Neg	1	-0.229394
Neg	1	-0.164632
Neg	1	-0.143644
Neg	1	-0.153213
Neg	1	-0.188799
Neg	1	-0.222533
Neg	1	-0.123615
Neg	1	-0.331724
Neg	1	-0.171045
Neg	1	-0.238315
Neg	1	-0.452374
Neg	1	-0.401297
Neg	1	-0.22978
Neg	1	-0.4092
Neg	1	-0.246579
Neg	1	-0.104149
Neg	1	-0.218274
Neg	1	-0.362803
Neg	1	-0.233262
Neg	1	-0.188802
Neg	1	-0.422359
Neg	1	-0.475815
Neg	1	-0.317808
Neg	1	-0.345024
Neg	1	-0.355701
Neg	1	-0.20749
Neg	1	-0.268167
Neg	1	-0.10012
Neg	1	-0.11207
Neg	1	-0.175115
Neg	1	-0.346134
Neg	1	-0.179212
Neg	1	-0.221111
Neg	1	-0.265035
Neg	1	-0.385928
Neg	1	-0.218002
Neg	1	-0.214148
Neg	1	-0.228726
Neg	1	-0.388088
Neg	1	-0.229659
Neg	1	-0.118491
Neg	1	-0.191284
Neg	1	-0.280823
Neg	1	-0.387546
Neg	1	-0.110553
Neg	1	-0.360648
Neg	1	-0.253969
Neg	1	-0.130985
Neg	1	-0.498881
Neg	1	-0.307819
Neg	1	-0.152273
Neg	1	-0.129642
Neg	1	-0.368768
Neg	1	-0.586334
Neg	1	-0.11892
Neg	1	-0.310222
Neg	1	-0.488048
Neg	1	-0.547
Neg	1	-0.357417
Neg	1	-0.243573
Neg	1	-0.206285
Neg	1	-0.194218
Neg	1	-0.379436
Neg	1	-0.402873
Neg	1	-0.211985
Neg	1	-0.338365
Neg	1	-0.24782
Neg	1	-0.103213
Neg	1	-0.157451
Neg	1	-0.111035
Neg	1	-0.206886
Neg	1	-0.107106
Neg	1	-0.149989
Neg	1	-0.27979
Neg	1	-0.378058
Neg	1	-0.080073
Neg	1	-0.135437
Neg	1	-0.244403
Neg	1	-0.266928
Neg	1	-0.112571
Neg	1	-0.151318
Neg	1	-0.142285
Neg	1	-0.331059
Neg	1	-0.104081
Neg	1	-0.284941
Neg	1	-0.450703
Neg	1	-0.263736
Neg	1	-0.130312
Neg	1	-0.10654
Neg	1	-0.195407
Neg	1	-0.118825
Neg	1	-0.15939
Neg	1	-0.478145
Neg	1	-0.595979
Neg	1	-0.451351
Neg	1	-0.258685
Neg	1	-0.391654
Neg	1	-0.240322
Neg	1	-0.0979997
Neg	1	-0.432813
Neg	1	-0.231805
Neg	1	-0.286031
Neg	1	-0.214661
Neg	1	-0.191466
Neg	1	-0.094574
Neg	1	-0.261954
Neg	1	-0.340289
Neg	1	-0.142777
Neg	1	-0.195381
Neg	1	-0.130055
Neg	1	-0.261022
Neg	1	-0.252621
Neg	1	-0.357615
Neg	1	-0.242125
Neg	1	-0.212985
Neg	1	-0.16655
Neg	1	-0.106375
Neg	1	-0.203336
Neg	1	-0.513216
Neg	1	-0.0978432
Neg	1	-0.282965
Neg	1	-0.133041
Neg	1	-0.125533
Neg	1	-0.163895
Neg	1	-0.212322
Neg	1	-0.245073
Neg	1	-0.368838
Neg	1	-0.282075
Neg	1	-0.0802117
Neg	1	-0.12905
Neg	1	-0.135713
Neg	1	-0.194192
Neg	1	-0.154483
Neg	1	-0.135533
Neg	1	-0.319052
Neg	1	-0.305387
Neg	1	-0.118484
Neg	1	-0.104058
Neg	1	-0.195176
Neg	1	-0.234403
Neg	1	-0.088068
Neg	1	-0.294278
Neg	1	-0.167867
Neg	1	-0.247189
Neg	1	-0.426498
Neg	1	-0.337899
Neg	1	-0.359423
Neg	1	-0.406348
Neg	1	-0.0771714
Neg	1	-0.088361
Neg	1	-0.0641159
Neg	1	-0.0830074
Neg	1	-0.659871
Neg	1	-0.291075
Neg	1	-0.264206
Neg	1	-0.25996
Neg	1	-0.246636
Neg	1	-0.172511
Neg	1	-0.0743907
Neg	1	-0.24178
Neg	1	-0.39224
Neg	1	-0.228869
Neg	1	-0.201988
Neg	1	-0.252946
Neg	1	-0.293759
Neg	1	-0.0714852
Neg	1	-0.568148
Neg	1	-0.238161
Neg	1	-0.365754
Neg	1	-0.149531
Neg	1	-0.181334
Neg	1	-0.257059
Neg	1	-0.171492
Neg	1	-0.296328
Neg	1	-0.347211
Neg	1	-0.226123
Neg	1	-0.624997
Neg	1	-0.143208
Neg	1	-0.591114
Neg	1	-0.435328
Neg	1	-0.226437
Neg	1	-0.156177
Neg	1	-0.280041
Neg	1	-0.386454
Neg	1	-0.182842
Neg	1	-0.201363
Neg	1	-0.153893
Neg	1	-0.0934862
Neg	1	-0.161773
Neg	1	-0.133851
Neg	1	-0.180722
Neg	1	-0.197696
Neg	1	-0.167039
Neg	1	-0.232535
Neg	1	-0.149584
Neg	1	-0.261567
Neg	1	-0.0575112
Neg	1	-0.209317
Neg	1	-0.247528
Neg	1	-0.0589803
Neg	1	-0.0852772
Neg	1	-0.261615
Neg	1	-0.127155
Neg	1	-0.175721
Neg	1	-0.124447
Neg	1	-0.242635
Neg	1	-0.265013
Neg	1	-0.194774
Neg	1	-0.105629
Neg	1	-0.174539
Neg	1	-0.070812
Neg	1	-0.0925902
Neg	1	-0.194266
Neg	1	-0.141654
Neg	1	-0.0980705
Neg	1	-0.173788
Neg	1	-0.20208
Neg	1	-0.130997
Neg	1	-0.356362
Neg	1	-0.144651
Neg	1	-0.246511
Neg	1	-0.0991698
Neg	1	-0.0788952
Neg	1	-0.0956903
Neg	1	-0.0625917
Neg	1	-0.140811
Neg	1	-0.109166
Neg	1	-0.142793
Neg	1	-0.156494
Neg	1	-0.141776
Neg	1	-0.158569
Neg	1	-0.221232
Neg	1	-0.174951
Neg	1	-0.144853
Neg	1	-0.158255
Neg	1	-0.1553
Neg	1	-0.135817
Neg	1	-0.132838
Neg	1	-0.162946
Neg	1	-0.153674
Neg	1	-0.168123
Neg	1	-0.147811
Neg	1	-0.148495
Neg	1	-0.125151
Neg	1	-0.226183
Neg	1	-0.286561
Neg	1	-0.179222
Neg	1	-0.408355
Neg	1	-0.465926
Neg	1	-0.203736
Neg	1	-0.341368
Neg	1	-0.184133
Neg	1	-0.271509
Neg	1	-0.165917
Neg	1	-0.244189
Neg	1	-0.241541
Neg	1	-0.261961
Neg	1	-0.180076
Neg	1	-0.214067
Neg	1	-0.42516
Neg	1	-0.586748
Neg	1	-0.491082
Neg	1	-0.276913
Neg	1	-0.217163
Neg	1	-0.201976
Neg	1	-0.18278
Neg	1	-0.108072
Neg	1	-0.327569
Neg	1	-0.236428
Neg	1	-0.112821
Neg	1	-0.306263
Neg	1	-0.22099
Neg	1	-0.398348
Neg	1	-0.357401
Neg	1	-0.632081
Neg	1	-0.265109
Neg	1	-0.223013
Neg	1	-0.267607
Neg	1	-0.227187
Neg	1	-0.211137
Neg	1	-0.325674
Neg	1	-0.214991
Neg	1	-0.452792
Neg	1	-0.312952
Neg	1	-0.439017
Neg	1	-0.093335
Neg	1	-0.517712
Neg	1	-0.170103
Neg	1	-0.233804
Neg	1	-0.378129
Neg	1	-0.158171
Neg	1	-0.194314
Neg	1	-0.2335
Neg	1	-0.640334
Neg	1	-0.21197
Neg	1	-0.458766
Neg	1	-0.26132
Neg	1	-0.277449
Neg	1	-0.241718
Neg	1	-0.0764152
Neg	1	-0.158122
Neg	1	-0.20911
Neg	1	-0.204617
Neg	1	-0.169263
Neg	1	-0.145922
Neg	1	-0.269741
Neg	1	-0.181482
Neg	1	-0.113761
Neg	1	-0.128083
Neg	1	-0.131298
Neg	1	-0.561891
Neg	1	-0.257942
Neg	1	-0.0877564
Neg	1	-0.204862
Neg	1	-0.324357
Neg	1	-0.225315
Neg	1	-0.257546
Neg	1	-0.238545
Neg	1	-0.14509
Neg	1	-0.277896
Neg	1	-0.23421
Neg	1	-0.259703
Neg	1	-0.131703
Neg	1	-0.164121
Neg	1	-0.195673
Neg	1	-0.349342
Neg	1	-0.182079
Neg	1	-0.203261
Neg	1	-0.177557
Neg	1	-0.507079
Neg	1	-0.0757742
Neg	1	-0.103921
Neg	1	-0.126386
Neg	1	-0.261243
Neg	1	-0.273936
Neg	1	-0.256531
Neg	1	-0.178396
Neg	1	-0.260167
Neg	1	-0.168212
Neg	1	-0.220996
Neg	1	-0.422285
Neg	1	-0.334799
Neg	1	-0.292465
Neg	1	-0.234337
Neg	1	-0.324443
Neg	1	-0.244106
Neg	1	-0.220206
Neg	1	-0.233195
Neg	1	-0.389436
Neg	1	-0.0804473
Neg	1	-0.107954
Neg	1	-0.205771
Neg	1	-0.235875
Neg	1	-0.156536
Neg	1	-0.15188
Neg	1	-0.148908
Neg	1	-0.191943
Neg	1	-0.233948
Neg	1	-0.103809
Neg	1	-0.345596
Neg	1	-0.0972486
Neg	1	-0.129825
Neg	1	-0.165869
Neg	1	-0.25849
Neg	1	-0.11221
Neg	1	-0.227793
Neg	1	-0.42314
Neg	1	-0.253159
Neg	1	-0.268947
Neg	1	-0.236533
Neg	1	-0.120674
Neg	1	-0.145333
Neg	1	-0.146974
Neg	1	-0.251473
Neg	1	-0.124013
Neg	1	-0.208227
Neg	1	-0.178395
Neg	1	-0.146264
Neg	1	-0.242389
Neg	1	-0.126518
Neg	1	-0.217296
Neg	1	-0.210739
Neg	1	-0.100671
Neg	1	-0.134514
Neg	1	-0.144481
Neg	1	-0.137829
Neg	1	-0.166309
Neg	1	-0.103227
Neg	1	-0.280116
Neg	1	-0.212895
Neg	1	-0.127854
Neg	1	-0.136535
Neg	1	-0.10241
Neg	1	-0.163094
Neg	1	-0.223524
Neg	1	-0.118363
Neg	1	-0.208673
Neg	1	-0.101914
Neg	1	-0.304927
Neg	1	-0.103769
Neg	1	-0.100104
Neg	1	-0.414093
Neg	1	-0.144551
Neg	1	-0.42091
Neg	1	-0.149925
Neg	1	-0.44371
Neg	1	-0.142583
Neg	1	-0.0810944
Neg	1	-0.0679819
Neg	1	-0.269815
Neg	1	-0.353658
Neg	1	-0.397884
Neg	1	-0.151186
Neg	1	-0.157884
Neg	1	-0.0606409
Neg	1	-0.172937
Neg	1	-0.0673505
Neg	1	-0.128101
Neg	1	-0.0996754
Neg	1	-0.250818
Neg	1	-0.0887295
Neg	1	-0.264879
Neg	1	-0.217455
Neg	1	-0.0574762
Neg	1	-0.0996587
Neg	1	-0.189302
Neg	1	-0.0779939
Neg	1	-0.180044
Neg	1	-0.270104
Neg	1	-0.149244
Neg	1	-0.071773
Neg	1	-0.199545
Neg	1	-0.116027
Neg	1	-0.147208
Neg	1	-0.178931
Neg	1	-0.0795479
Neg	1	-0.129921
Neg	1	-0.107512
Neg	1	-0.251788
Neg	1	-0.16689
Neg	1	-0.173714
Neg	1	-0.176034
Neg	1	-0.126532
Neg	1	-0.248285
Neg	1	-0.217958
Neg	1	-0.0846682
Neg	1	-0.0971716
Neg	1	-0.119012
Neg	1	-0.0825109
Neg	1	-0.127527
Neg	1	-0.0592652
Neg	1	-0.131147
Neg	1	-0.0763573
Neg	1	-0.0626223
Neg	1	-0.0878651
Neg	1	-0.142243
Neg	1	-0.114342
Neg	1	-0.155174
Neg	1	-0.0785167
Neg	1	-0.11578
Neg	1	-0.10679
Neg	1	-0.0959421
Neg	1	-0.138456
Neg	1	-0.153516
Neg	1	-0.171559
Neg	1	-0.121371
Neg	1	-0.0749519
Neg	1	-0.198196
Neg	1	-0.120972
Neg	1	-0.0804591
Neg	1	-0.180374
Neg	1	-0.151303
Neg	1	-0.139743
Neg	1	-0.146264
Neg	1	-0.193537
Neg	1	-0.194148
Neg	1	-0.0824817
Neg	1	-0.141469
Neg	1	-0.125779
Neg	1	-0.135601
Neg	1	-0.281286
Neg	1	-0.181299
Neg	1	-0.0700305
Neg	1	-0.276435
Neg	1	-0.181252
Neg	1	-0.0709941
Neg	1	-0.0796305
Neg	1	-0.288027
Neg	1	-0.0629553
Neg	1	-0.0815381
Neg	1	-0.226346
Neg	1	-0.239479
Neg	1	-0.334737
Neg	1	-0.136453
Neg	1	-0.135444
Neg	1	-0.194898
Neg	1	-0.106979
Neg	1	-0.231994
Neg	1	-0.102805
Neg	1	-0.13826
Neg	1	-0.114467
Neg	1	-0.658768
Neg	1	-0.09828
Neg	1	-0.127346
Neg	1	-0.651932
Neg	1	-0.116087
Neg	1	-0.116375
Neg	1	-0.0668784
Neg	1	-0.0913343
Neg	1	-0.318967
Neg	1	-0.218107
Neg	1	-0.13989
Neg	1	-0.405629
Neg	1	-0.120125
Neg	1	-0.157837
Neg	1	-0.178861
Neg	1	-0.192499
Neg	1	-0.0797212
Neg	1	-0.294578
Neg	1	-0.178193
Neg	1	-0.164175
Neg	1	-0.13587
Neg	1	-0.0868972
Neg	1	-0.147363
Neg	1	-0.137943
Neg	1	-0.196274
Neg	1	-0.0977475
Neg	1	-0.165607
Neg	1	-0.283987
Neg	1	-0.065388
Neg	1	-0.103997
Neg	1	-0.090055
Neg	1	-0.30777
Neg	1	-0.346033
Neg	1	-0.845682
Neg	1	-0.415893
Neg	1	-0.445
Neg	1	-0.273781
Neg	1	-0.333865
Neg	1	-0.221936
Neg	1	-0.163121
Neg	1	-0.125315
Neg	1	-0.317848
Neg	1	-0.343737
Neg	1	-0.15992
Neg	1	-0.0610208
Neg	1	-0.10485
Neg	1	-0.0550605
Neg	1	-0.225547
Neg	1	-0.0833409
Neg	1	-0.101864
Neg	1	-0.125112
Neg	1	-0.0750905
Neg	1	-0.13113
Neg	1	-0.0868988
Neg	1	-0.16159
Neg	1	-0.14343
Neg	1	-0.128531
Neg	1	-0.226008
Neg	1	-0.549329
Neg	1	-0.0881777
Neg	1	-0.265512
Neg	1	-0.164907
Neg	1	-0.134188
Neg	1	-0.0839902
Neg	1	-0.149728
Neg	1	-0.135534
Neg	1	-0.176402
Neg	1	-0.130425
Neg	1	-0.32383
Neg	1	-0.183893
Neg	1	-0.292351
Neg	1	-0.23938
Neg	1	-0.327234
Neg	1	-0.193233
Neg	1	-0.163572
Neg	1	-0.321728
Neg	1	-0.235728
Neg	1	-0.207784
Neg	1	-0.307036
Neg	1	-0.364075
Neg	1	-0.163985
Neg	1	-0.282958
Neg	1	-0.209401
Neg	1	-0.382245
Neg	1	-0.186898
Neg	1	-0.236897
Neg	1	-0.0784586
Neg	1	-0.230109
Neg	1	-0.338307
Neg	1	-0.257583
Neg	1	-0.123816
Neg	1	-0.0859655
Neg	1	-0.0664672
Neg	1	-0.129291
Neg	1	-0.470475
Neg	1	-0.134143
Neg	1	-0.23888
Neg	1	-0.295461
Neg	1	-0.188973
Neg	1	-0.605503
Neg	1	-0.429863
Neg	1	-0.256559
Neg	1	-0.249719
Neg	1	-0.189016
Neg	1	-0.16276
Neg	1	-0.146933
Neg	1	-0.125313
Neg	1	-0.192893
Neg	1	-0.0915432
Neg	1	-0.251205
Neg	1	-0.0868249
Neg	1	-0.411241
Neg	1	-0.135713
Neg	1	-0.0637556
Neg	1	-0.0614967
Neg	1	-0.13687
Neg	1	-0.047862
Neg	1	-0.205473
Neg	1	-0.627413
Neg	1	-0.130949
Neg	1	-0.126073
Neg	1	-0.0641888
Neg	1	-0.0970457
Neg	1	-0.164283
Neg	1	-0.0816107
Neg	1	-0.122431
Neg	1	-0.154066
Neg	1	-0.119935
Neg	1	-0.533255
Neg	1	-0.128753
Neg	1	-0.0929761
Neg	1	-0.179549
Neg	1	-0.0540065
Neg	1	-0.158349
Neg	1	-0.0967834
Neg	1	-0.129311
Neg	1	-0.131188
Neg	1	-0.222787
Neg	1	-0.429562
Neg	1	-0.182391
Neg	1	-0.25933
Neg	1	-0.154269
Neg	1	-0.118532
Neg	1	-0.248029
Neg	1	-0.197849
Neg	1	-0.248741
Neg	1	-0.133302
Neg	1	-0.141006
Neg	1	-0.182639
Neg	1	-0.197461
Neg	1	-0.220594
Neg	1	-0.118138
Neg	1	-0.142805
Neg	1	-0.296754
Neg	1	-0.198833
Neg	1	-0.205124
Neg	1	-0.287771
Neg	1	-0.218364
Neg	1	-0.227717
Neg	1	-0.316709
Neg	1	-0.294934
Neg	1	-0.302009
Neg	1	-0.310895
Neg	1	-0.240288
Neg	1	-0.24627
Neg	1	-0.132942
Neg	1	-0.287473
Neg	1	-0.270953
Neg	1	-0.143191
Neg	1	-0.315648
Neg	1	-0.32322
Neg	1	-0.176294
Neg	1	-0.178329
Neg	1	-0.176793
Neg	1	-0.153072
Neg	1	-0.149764
Neg	1	-0.26987
Neg	1	-0.279723
Neg	1	-0.108964
Neg	1	-0.292824
Neg	1	-0.254581
Neg	1	-0.145318
Neg	1	-0.139865
Neg	1	-0.283398
Neg	1	-0.290482
Neg	1	-0.190035
Neg	1	-0.303731
Neg	1	-0.0796616
Neg	1	-0.196112
Neg	1	-0.218235
Neg	1	-0.134528
Neg	1	-0.182322
Neg	1	-0.297938
Neg	1	-0.255752
Neg	1	-0.240838
Neg	1	-0.149099
Neg	1	-0.11305
Neg	1	-0.251513
Neg	1	-0.433947
Neg	1	-0.061207
Neg	1	-0.174511
Neg	1	-0.0778467
Neg	1	-0.179469
Neg	1	-0.0890076
Neg	1	-0.13486
Neg	1	-0.0900328
Neg	1	-0.160205
Neg	1	-0.240848
Neg	1	-0.221665
Neg	1	-0.0876201
Neg	1	-0.13068
Neg	1	-0.364379
Neg	1	-0.161139
Neg	1	-0.227208
Neg	1	-0.18689
Neg	1	-0.0748226
Neg	1	-0.192344
Neg	1	-0.182389
Neg	1	-0.156298
Neg	1	-0.116275
Neg	1	-0.0911781
Neg	1	-0.211465
Neg	1	-0.135397
Neg	1	-0.198799
Neg	1	-0.119981
Neg	1	-0.144198
Neg	1	-0.16234
Neg	1	-0.276737
Neg	1	-0.254337
Neg	1	-0.103622
Neg	1	-0.0957223
Neg	1	-0.11838
Neg	1	-0.26268
Neg	1	-0.0831851
Neg	1	-0.0793733
Neg	1	-0.0548205
Neg	1	-0.055653
Neg	1	-0.122939
Neg	1	-0.168682
Neg	1	-0.111722
Neg	1	-0.157973
Neg	1	-0.154402
Neg	1	-0.0885902
Neg	1	-0.10972
Neg	1	-0.139279
Neg	1	-0.086601
Neg	1	-0.225054
Neg	1	-0.0859395
Neg	1	-0.0934762
Neg	1	-0.0656475
Neg	1	-0.102672
Neg	1	-0.206531
Neg	1	-0.119813
Neg	1	-0.411672
Neg	1	-0.0645213
Neg	1	-0.205794
Neg	1	-0.246427
Neg	1	-0.0872962
Neg	1	-0.214977
Neg	1	-0.436476
Neg	1	-0.148228
Neg	1	-0.174616
Neg	1	-0.101505
Neg	1	-0.166314
Neg	1	-0.364529
Neg	1	-0.285072
Neg	1	-0.0978791
Neg	1	-0.154551
Neg	1	-0.188715
Neg	1	-0.133318
Neg	1	-0.331103
Neg	1	-0.138979
Neg	1	-0.116173
Neg	1	-0.127567
Neg	1	-0.0645142
Neg	1	-0.10158
Neg	1	-0.134655
Neg	1	-0.0847328
Neg	1	-0.0712224
Neg	1	-0.161121
Neg	1	-0.23386
Neg	1	-0.344595
Neg	1	-0.176938
Neg	1	-0.170388
Neg	1	-0.0411868
Neg	1	-0.0703661
Neg	1	-0.661374
Neg	1	-0.0890676
Neg	1	-0.0618402
Neg	1	-0.106502
Neg	1	-0.163054
Neg	1	-0.223726
Neg	1	-0.10782
Neg	1	-0.180185
Neg	1	-0.0722258
Neg	1	-0.082032
Neg	1	-0.153643
Neg	1	-0.0764181
Neg	1	-0.18233
Neg	1	-0.0733826
Neg	1	-0.108755
Neg	1	-0.13549
Neg	1	-0.101494
Neg	1	-0.175271
Neg	1	-0.106438
Neg	1	-0.322209
Neg	1	-0.295949
Neg	1	-0.17574
Neg	1	-0.168994
Neg	1	-0.283078
Neg	1	-0.197452
Neg	1	-0.17476
Neg	1	-0.235756
Neg	1	-0.092958
Neg	1	-0.136284
Neg	1	-0.166926
Neg	1	-0.116371
Neg	1	-0.154918
Neg	1	-0.0718501
Neg	1	-0.0886513
Neg	1	-0.114887
Neg	1	-0.0926451
Neg	1	-0.143156
Neg	1	-0.298974
Neg	1	-0.156709
Neg	1	-0.223018
Neg	1	-0.0917034
Neg	1	-0.236337
Neg	1	-0.313004
Neg	1	-0.152816
Neg	1	-0.118239
Neg	1	-0.0739357
Neg	1	-0.182127
Neg	1	-0.095845
Neg	1	-0.113538
Neg	1	-0.275259
Neg	1	-0.229247
Neg	1	-0.133
Neg	1	-0.0673261
Neg	1	-0.169514
Neg	1	-0.127959
Neg	1	-0.0784506
Neg	1	-0.0600507
Neg	1	-0.0856311
Neg	1	-0.128584
Neg	1	-0.197889
Neg	1	-0.141302
Neg	1	-0.134286
Neg	1	-0.126674
Neg	1	-0.13704
Neg	1	-0.107547
Neg	1	-0.232942
Neg	1	-0.214107
Neg	1	-0.155477
Neg	1	-0.28822
Neg	1	-0.161289
Neg	1	-0.116729
Neg	1	-0.221551
Neg	1	-0.210717
Neg	1	-0.152805
Neg	1	-0.220363
Neg	1	-0.220812
Neg	1	-0.22593
Neg	1	-0.192082
Neg	1	-0.193539
Neg	1	-0.132014
Neg	1	-0.172097
Neg	1	-0.247927
Neg	1	-0.287894
Neg	1	-0.136337
Neg	1	-0.128672
Neg	1	-0.244295
Neg	1	-0.225667
Neg	1	-0.0997166
Neg	1	-0.0891592
Neg	1	-0.0952191
Neg	1	-0.0624932
Neg	1	-0.164579
Neg	1	-0.231723
Neg	1	-0.158129
Neg	1	-0.24953
Neg	1	-0.080036
Neg	1	-0.11325
Neg	1	-0.152573
Neg	1	-0.155501
Neg	1	-0.177527
Neg	1	-0.124527
Neg	1	-0.140642
Neg	1	-0.110786
Neg	1	-0.121714
Neg	1	-0.578041
Neg	1	-0.238796
Neg	1	-0.102866
Neg	1	-0.0865001
Neg	1	-0.23367
Neg	1	-0.153979
Neg	1	-0.136539
Neg	1	-0.110232
Neg	1	-0.176805
Neg	1	-0.0937239
Neg	1	-0.0539981
Neg	1	-0.122914
Neg	1	-0.0574935
Neg	1	-0.126793
Neg	1	-0.223014
Neg	1	-0.201313
Neg	1	-0.140231
Neg	1	-0.129463
Neg	1	-0.0767192
Neg	1	-0.313196
Neg	1	-0.197075
Neg	1	-0.238544
Neg	1	-0.296857
Neg	1	-0.182679
Neg	1	-0.298619
Neg	1	-0.248883
Neg	1	-0.241868
Neg	1	-0.234002
Neg	1	-0.261368
Neg	1	-0.199275
Neg	1	-0.146562
Neg	1	-0.18979
Neg	1	-0.125734
Neg	1	-0.184817
Neg	1	-0.134928
Neg	1	-0.16179
Neg	1	-0.325486
Neg	1	-0.302065
Neg	1	-0.317228
Neg	1	-0.204633
Neg	1	-0.261295
Neg	1	-0.530348
Neg	1	-0.107984
Neg	1	-0.0963516
Neg	1	-0.136197
Neg	1	-0.3531
Neg	1	-0.072687
Neg	1	-0.181811
Neg	1	-0.206751
Neg	1	-0.214882
Neg	1	-0.0740745
Neg	1	-0.444311
Neg	1	-0.204382
Neg	1	-0.437037
Neg	1	-0.108328
Neg	1	-0.0996354
Neg	1	-0.198224
Neg	1	-0.163856
Neg	1	-0.102113
Neg	1	-0.151683
Neg	1	-0.139727
Neg	1	-0.166324
Neg	1	-0.0797955
Neg	1	-0.125575
Neg	1	-0.132676
Neg	1	-0.135681
Neg	1	-0.157127
Neg	1	-0.0652648
Neg	1	-0.0778014
Neg	1	-0.141861
Neg	1	-0.158752
Neg	1	-0.106014
Neg	1	-0.100856
Neg	1	-0.12197
Neg	1	-0.359016
Neg	1	-0.237846
Neg	1	-0.0465842
Neg	1	-0.452453
Neg	1	-0.188925
Neg	1	-0.144689
Neg	1	-0.153548
Neg	1	-0.140926
Neg	1	-0.202875
Neg	1	-0.136579
Neg	1	-0.180204
Neg	1	-0.093861
Neg	1	-0.131266
Neg	1	-0.171413
Neg	1	-0.193716
Neg	1	-0.141806
Neg	1	-0.1561
Neg	1	-0.0978229
Neg	1	-0.0978463
Neg	1	-0.171324
Neg	1	-0.200172
Neg	1	-0.148836
Neg	1	-0.100428
Neg	1	-0.0625348
Neg	1	-0.072516
Neg	1	-0.0995764
Neg	1	-0.13364
Neg	1	-0.0990423
Neg	1	-0.0883781
Neg	1	-0.177468
Neg	1	-0.143237
Neg	1	-0.176173
Neg	1	-0.119474
Neg	1	-0.103689
Neg	1	-0.0910203
Neg	1	-0.208458
Neg	1	-0.0673057
Neg	1	-0.327234
Neg	1	-0.0731308
Neg	1	-0.137069
Neg	1	-0.248338
Neg	1	-0.0699397
Neg	1	-0.0716911
Neg	1	-0.154783
Neg	1	-0.0582311
Neg	1	-0.0955847
Neg	1	-0.0631958
Neg	1	-0.117975
Neg	1	-0.0389239
Neg	1	-0.168701
Neg	1	-0.064927
Neg	1	-0.114121
Neg	1	-0.0754262
Neg	1	-0.116748
Neg	1	-0.0548479
Neg	1	-0.169088
Neg	1	-0.159878
Neg	1	-0.0970383
Neg	1	-0.0641916
Neg	1	-0.0704901
Neg	1	-0.15868
Neg	1	-0.0810316
Neg	1	-0.189322
Neg	1	-0.104977
Neg	1	-0.100318
Neg	1	-0.0690108
Neg	1	-0.0534489
Neg	1	-0.0975732
Neg	1	-0.0871764
Neg	1	-0.0884848
Neg	1	-0.16733
Neg	1	-0.0873721
Neg	1	-0.0986207
Neg	1	-0.10944
Neg	1	-0.132374
Neg	1	-0.0887667
Neg	1	-0.168206
Neg	1	-0.470041
Neg	1	-0.156246
Neg	1	-0.109835
Neg	1	-0.444018
Neg	1	-0.180745
Neg	1	-0.213939
Neg	1	-0.179717
Neg	1	-0.427567
Neg	1	-0.583151
Neg	1	-0.15122
Neg	1	-0.163479
Neg	1	-0.176277
Neg	1	-0.576442
Neg	1	-0.151552
Neg	1	-0.0813405
Neg	1	-0.107148
Neg	1	-0.331613
Neg	1	-0.344544
Neg	1	-0.177207
Neg	1	-0.396684
Neg	1	-0.0841761
Neg	1	-0.166993
Neg	1	-0.16073
Neg	1	-0.0697817
Neg	1	-0.0931117
Neg	1	-0.159153
Neg	1	-0.17694
Neg	1	-0.0916282
Neg	1	-0.112341
Neg	1	-0.0885187
Neg	1	-0.106406
Neg	1	-0.113981
Neg	1	-0.16501
Neg	1	-0.0793452
Neg	1	-0.0772831
Neg	1	-0.46721
Neg	1	-0.330672
Neg	1	-0.1503
Neg	1	-0.128659
Neg	1	-0.110071
Neg	1	-0.162202
Neg	1	-0.105679
Neg	1	-0.122193
Neg	1	-0.127959
Neg	1	-0.360711
Neg	1	-0.12842
Neg	1	-0.050706
Neg	1	-0.131239
Neg	1	-0.221279
Neg	1	-0.0854468
Neg	1	-0.109085
Neg	1	-0.363842
Neg	1	-0.0828247
Neg	1	-0.0713672
Neg	1	-0.0770199
Neg	1	-0.162565
Neg	1	-0.335663
Neg	1	-0.208997
Neg	1	-0.239858
Neg	1	-0.104246
Neg	1	-0.125513
Neg	1	-0.279331
Neg	1	-0.224253
Neg	1	-0.168551
Neg	1	-0.101228
Neg	1	-0.108854
Neg	1	-0.136863
Neg	1	-0.192213
Neg	1	-0.112009
Neg	1	-0.125392
Neg	1	-0.16022
Neg	1	-0.108356
Neg	1	-0.060505
Neg	1	-0.0647699
Neg	1	-0.117909
Neg	1	-0.0673746
Neg	1	-0.304874
Neg	1	-0.205511
Neg	1	-0.148475
Neg	1	-0.216745
Neg	1	-0.133903
Neg	1	-0.143483
Neg	1	-0.0913404
Neg	1	-0.149231
Neg	1	-0.0829594
Neg	1	-0.148813
Neg	1	-0.104378
Neg	1	-0.159149
Neg	1	-0.0795685
Neg	1	-0.134016
Neg	1	-0.361462
Neg	1	-0.268708
Neg	1	-0.127195
Neg	1	-0.256702
Neg	1	-0.249247
Neg	1	-0.151721
Neg	1	-0.119668
Neg	1	-0.107181
Neg	1	-0.114471
Neg	1	-0.172104
Neg	1	-0.553926
Neg	1	-0.527107
Neg	1	-0.13362
Neg	1	-0.260507
Neg	1	-0.408793
Neg	1	-0.363339
Neg	1	-0.239189
Neg	1	-0.20985
Neg	1	-0.300973
Neg	1	-0.563559
Neg	1	-0.223688
Neg	1	-0.371695
Neg	1	-0.144276
Neg	1	-0.277399
Neg	1	-0.327787
Neg	1	-0.317044
Neg	1	-0.30136
Neg	1	-0.0869126
Neg	1	-0.162888
Neg	1	-0.11195
Neg	1	-0.339752
Neg	1	-0.0683931
Neg	1	-0.255932
Neg	1	-0.156427
Neg	1	-0.266541
Neg	1	-0.42582
Neg	1	-0.255459
Neg	1	-0.427576
Neg	1	-0.360712
Neg	1	-0.543707
Neg	1	-0.414133
Neg	1	-0.228177
Neg	1	-0.185778
Neg	1	-0.294508
Neg	1	-0.485509
Neg	1	-0.311938
Neg	1	-0.173658
Neg	1	-0.162376
Neg	1	-0.0904174
Neg	1	-0.173554
Neg	1	-0.304908
Neg	1	-0.165472
Neg	1	-0.147779
Neg	1	-0.226447
Neg	1	-0.157935
Neg	1	-0.0910163
Neg	1	-0.0681059
Neg	1	-0.121687
Neg	1	-0.209494
Neg	1	-0.114127
Neg	1	-0.0825409
Neg	1	-0.170563
Neg	1	-0.063065
Neg	1	-0.0708287
Neg	1	-0.120952
Neg	1	-0.102168
Neg	1	-0.110311
Neg	1	-0.155199
Neg	1	-0.103801
Neg	1	-0.142962
Neg	1	-0.208988
Neg	1	-0.254783
Neg	1	-0.210674
Neg	1	-0.100087
Neg	1	-0.142521
Neg	1	-0.232276
Neg	1	-0.12845
Neg	1	-0.0658648
Neg	1	-0.189799
Neg	1	-0.0835529
Neg	1	-0.0857293
Neg	1	-0.0504505
Neg	1	-0.116998
Neg	1	-0.192346
Neg	1	-0.126039
Neg	1	-0.16144
Neg	1	-0.231975
Neg	1	-0.20755
Neg	1	-0.233389
Neg	1	-0.109538
Neg	1	-0.122782
Neg	1	-0.0868189
Neg	1	-0.1046
Neg	1	-0.0588991
Neg	1	-0.181302
Neg	1	-0.0871288
Neg	1	-0.176147
Neg	1	-0.120999
Neg	1	-0.153228
Neg	1	-0.0984766
Neg	1	-0.107545
Neg	1	-0.122864
Neg	1	-0.0634986
Neg	1	-0.116058
Neg	1	-0.131435
Neg	1	-0.0728865
Neg	1	-0.164177
Neg	1	-0.0665308
Neg	1	-0.0941498
Neg	1	-0.171381
Neg	1	-0.173275
Neg	1	-0.0608935
Neg	1	-0.137982
Neg	1	-0.104532
Neg	1	-0.124656
Neg	1	-0.102397
Neg	1	-0.201787
Neg	1	-0.0973012
Neg	1	-0.208413
Neg	1	-0.108276
Neg	1	-0.203123
Neg	1	-0.286958
Neg	1	-0.178741
Neg	1	-0.173315
Neg	1	-0.244054
Neg	1	-0.238609
Neg	1	-0.158486
Neg	1	-0.111018
Neg	1	-0.102262
Neg	1	-0.170349
Neg	1	-0.0848693
Neg	1	-0.133665
Neg	1	-0.0900102
Neg	1	-0.408728
Neg	1	-0.235437
Neg	1	-0.161764
Neg	1	-0.0875622
Neg	1	-0.233618
Neg	1	-0.260318
Neg	1	-0.133828
Neg	1	-0.285377
Neg	1	-0.160372
Neg	1	-0.206535
Neg	1	-0.162188
Neg	1	-0.180085
Neg	1	-0.420958
Neg	1	-0.26422
Neg	1	-0.212369
Neg	1	-0.337577
Neg	1	-0.123736
Neg	1	-0.220004
Neg	1	-0.131135
Neg	1	-0.199414
Neg	1	-0.1271
Neg	1	-0.134742
Neg	1	-0.144238
Neg	1	-0.16859
Neg	1	-0.190477
Neg	1	-0.146204
Neg	1	-0.291643
Neg	1	-0.151604
Neg	1	-0.219473
Neg	1	-0.3221
Neg	1	-0.105878
Neg	1	-0.366705
Neg	1	-0.204218
Neg	1	-0.201596
Neg	1	-0.243331
Neg	1	-0.231979
Neg	1	-0.1568
Neg	1	-0.19426
Neg	1	-0.198262
Neg	1	-0.0988515
Neg	1	-0.0771251
Neg	1	-0.214264
Neg	1	-0.302471
Neg	1	-0.161363
Neg	1	-0.19542
Neg	1	-0.135225
[truncated: 34,154 more rows]

## Sheet: 6c
LineColor	Independent Variable	Dependent Variable	CellType = Neg if negative speed cell and Pos if positive speed cell. Red vs. black lines correspond to Neg vs. Pos speed cell types.
CellType	DataType	SpeedStabilityScore	DataType = 1 if real; 0 if random iteration of spike time shuffle data. Each real and shuffle data point is a matched pair
Neg	1	-0.100606
Neg	1	-0.348699
Neg	1	-0.170081
Neg	1	-0.248163
Neg	1	-0.348594
Neg	1	-0.169022
Neg	1	-0.139995
Neg	1	-0.252514
Neg	1	-0.279626
Neg	1	-0.290271
Neg	1	-0.301788
Neg	1	-0.159383
Neg	1	-0.381953
Neg	1	-0.232656
Neg	1	-0.155108
Neg	1	-0.328122
Neg	1	-0.261427
Neg	1	-0.289994
Neg	1	-0.166231
Neg	1	-0.170153
Neg	1	-0.179785
Neg	1	-0.136375
Neg	1	-0.180914
Neg	1	-0.10046
Neg	1	-0.196769
Neg	1	-0.53361
Neg	1	-0.129786
Neg	1	-0.261963
Neg	1	-0.143195
Neg	1	-0.273843
Neg	1	-0.266106
Neg	1	-0.119066
Neg	1	-0.400576
Neg	1	-0.10253
Neg	1	-0.108392
Neg	1	-0.62613
Neg	1	-0.722068
Neg	1	-0.486511
Neg	1	-0.438122
Neg	1	-0.258312
Neg	1	-0.224767
Neg	1	-0.553076
Neg	1	-0.319937
Neg	1	-0.35769
Neg	1	-0.499211
Neg	1	-0.164772
Neg	1	-0.189458
Neg	1	-0.241274
Neg	1	-0.153793
Neg	1	-0.323394
Neg	1	-0.181047
Neg	1	-0.205534
Neg	1	-0.100181
Neg	1	-0.499226
Neg	1	-0.119392
Neg	1	-0.216171
Neg	1	-0.299947
Neg	1	-0.412684
Neg	1	-0.284473
Neg	1	-0.33926
Neg	1	-0.319879
Neg	1	-0.112342
Neg	1	-0.531954
Neg	1	-0.131232
Neg	1	-0.143917
Neg	1	-0.113936
Neg	1	-0.140213
Neg	1	-0.168699
Neg	1	-0.302764
Neg	1	-0.356832
Neg	1	-0.15629
Neg	1	-0.352279
Neg	1	-0.404693
Neg	1	-0.223537
Neg	1	-0.395514
Neg	1	-0.565341
Neg	1	-0.128109
Neg	1	-0.581641
Neg	1	-0.57673
Neg	1	-0.159428
Neg	1	-0.134292
Neg	1	-0.200592
Neg	1	-0.119518
Neg	1	-0.178086
Neg	1	-0.332831
Neg	1	-0.184067
Neg	1	-0.112701
Neg	1	-0.102706
Neg	1	-0.255757
Neg	1	-0.169726
Neg	1	-0.103308
Neg	1	-0.513236
Neg	1	-0.653789
Neg	1	-0.319859
Neg	1	-0.198754
Neg	1	-0.13037
Neg	1	-0.101845
Neg	1	-0.27038
Neg	1	-0.684328
Neg	1	-0.2851
Neg	1	-0.195719
Neg	1	-0.156536
Neg	1	-0.29234
Neg	1	-0.0911851
Neg	1	-0.125084
Neg	1	-0.120784
Neg	1	-0.0903829
Neg	1	-0.125442
Neg	1	-0.207207
Neg	1	-0.789329
Neg	1	-0.127092
Neg	1	-0.121995
Neg	1	-0.0901092
Neg	1	-0.179155
Neg	1	-0.0915844
Neg	1	-0.114715
Neg	1	-0.167387
Neg	1	-0.68853
Neg	1	-0.392632
Neg	1	-0.179532
Neg	1	-0.141709
Neg	1	-0.290192
Neg	1	-0.117615
Neg	1	-0.231167
Neg	1	-0.176476
Neg	1	-0.164032
Neg	1	-0.286597
Neg	1	-0.101037
Neg	1	-0.120321
Neg	1	-0.431231
Neg	1	-0.373231
Neg	1	-0.275001
Neg	1	-0.124813
Neg	1	-0.214157
Neg	1	-0.201019
Neg	1	-0.116215
Neg	1	-0.131026
Neg	1	-0.42271
Neg	1	-0.147315
Neg	1	-0.332272
Neg	1	-0.244897
Neg	1	-0.0723069
Neg	1	-0.0597274
Neg	1	-0.388729
Neg	1	-0.515273
Neg	1	-0.284581
Neg	1	-0.61354
Neg	1	-0.180094
Neg	1	-0.118083
Neg	1	-0.283716
Neg	1	-0.154575
Neg	1	-0.149854
Neg	1	-0.0965769
Neg	1	-0.127471
Neg	1	-0.154059
Neg	1	-0.148007
Neg	1	-0.359401
Neg	1	-0.647405
Neg	1	-0.111686
Neg	1	-0.349579
Neg	1	-0.177888
Neg	1	-0.598679
Neg	1	-0.125753
Neg	1	-0.114836
Neg	1	-0.256725
Neg	1	-0.161099
Neg	1	-0.111822
Neg	1	-0.244791
Neg	1	-0.15671
Neg	1	-0.0861194
Neg	1	-0.0655769
Neg	1	-0.256641
Neg	1	-0.527502
Neg	1	-0.209616
Neg	1	-0.216234
Neg	1	-0.14476
Neg	1	-0.133306
Neg	1	-0.17191
Neg	1	-0.0745608
Neg	1	-0.563641
Neg	1	-0.124255
Neg	1	-0.215476
Neg	1	-0.0773838
Neg	1	-0.135561
Neg	1	-0.099782
Neg	1	-0.210346
Neg	1	-0.0738392
Neg	1	-0.420092
Neg	1	-0.152522
Neg	1	-0.0935625
Neg	1	-0.0792508
Neg	1	-0.0838801
Neg	1	-0.0877168
Neg	1	-0.435691
Neg	1	-0.078074
Neg	1	-0.183076
Neg	1	-0.268579
Neg	1	-0.123758
Neg	1	-0.102333
Neg	1	-0.20411
Neg	1	-0.106297
Neg	1	-0.341481
Neg	1	-0.205703
Neg	1	-0.222911
Neg	1	-0.110845
Neg	1	-0.230639
Neg	1	-0.221191
Neg	1	-0.0982895
Neg	1	-0.0977639
Neg	1	-0.212145
Neg	1	-0.128889
Neg	1	-0.121357
Neg	1	-0.137009
Neg	1	-0.111409
Neg	1	-0.163679
Neg	1	-0.193547
Neg	1	-0.202958
Neg	1	-0.539194
Neg	1	-0.090944
Neg	1	-0.333945
Neg	1	-0.258388
Neg	1	-0.0887342
Neg	1	-0.155004
Neg	1	-0.385491
Neg	1	-0.0629732
Neg	1	-0.117391
Neg	1	-0.102949
Neg	1	-0.147439
Neg	1	-0.0978622
Neg	1	-0.247202
Neg	1	-0.0739392
Neg	1	-0.216384
Neg	1	-0.0840592
Neg	1	-0.0816321
Neg	1	-0.0902339
Neg	1	-0.171905
Neg	1	-0.152054
Neg	1	-0.126428
Neg	1	-0.259802
Neg	1	-0.0876189
Neg	1	-0.0971075
Neg	1	-0.102552
Neg	1	-0.112214
Neg	1	-0.261971
Neg	1	-0.171101
Neg	1	-0.0902212
Neg	1	-0.0869812
Neg	1	-0.135764
Neg	1	-0.0861786
Neg	1	-0.156227
Neg	1	-0.221425
Neg	1	-0.167478
Neg	1	-0.757313
Neg	1	-0.101065
Neg	1	-0.0779121
Neg	1	-0.516664
Neg	1	-0.202962
Neg	1	-0.105367
Neg	1	-0.207635
Neg	1	-0.140154
Neg	1	-0.147176
Neg	1	-0.0916067
Neg	1	-0.0747172
Neg	1	-0.0800646
Neg	1	-0.246906
Neg	1	-0.519757
Neg	1	-0.135321
Neg	1	-0.122397
Neg	1	-0.182927
Neg	1	-0.116903
Neg	1	-0.178036
Neg	1	-0.225028
Neg	1	-0.205401
Neg	1	-0.181667
Neg	1	-0.122431
Neg	1	-0.114964
Neg	1	-0.212198
Neg	1	-0.128795
Neg	1	-0.149418
Neg	1	-0.150101
Neg	1	-0.114143
Neg	1	-0.177415
Neg	1	-0.199565
Neg	1	-0.329122
Neg	1	-0.163611
Neg	1	-0.125253
Neg	1	-0.0998332
Neg	1	-0.113973
Neg	1	-0.25063
Neg	1	-0.127145
Neg	1	-0.132818
Neg	1	-0.256914
Neg	1	-0.155486
Neg	1	-0.156345
Neg	1	-0.303536
Neg	1	-0.117617
Neg	1	-0.153892
Neg	1	-0.222248
Neg	1	-0.115427
Neg	1	-0.109743
Neg	1	-0.169478
Neg	1	-0.327383
Neg	1	-0.139746
Neg	1	-0.23027
Neg	1	-0.0918123
Neg	1	-0.357243
Neg	1	-0.0917601
Neg	1	-0.137044
Neg	1	-0.0997795
Neg	1	-0.101334
Neg	1	-0.0899887
Neg	1	-0.218319
Neg	1	-0.168344
Neg	1	-0.160183
Neg	1	-0.108727
Neg	1	-0.137377
Neg	1	-0.225265
Neg	1	-0.16741
Neg	1	-0.170856
Neg	1	-0.162853
Neg	1	-0.110619
Neg	1	-0.0793339
Neg	1	-0.0985358
Neg	1	-0.108379
Neg	1	-0.124563
Neg	1	-0.205307
Neg	1	-0.137011
Neg	1	-0.095958
Neg	1	-0.104239
Neg	1	-0.0823615
Neg	1	-0.16916
Neg	1	-0.0619835
Neg	1	-0.131323
Neg	1	-0.226428
Neg	1	-0.127861
Neg	1	-0.186832
Neg	1	-0.0857113
Neg	1	-0.195662
Neg	1	-0.110319
Neg	1	-0.214403
Neg	1	-0.132142
Neg	1	-0.179691
Neg	1	-0.113398
Neg	1	-0.22757
Neg	1	-0.259042
Neg	1	-0.285009
Neg	1	-0.134321
Neg	1	-0.242436
Neg	1	-0.319048
Neg	1	-0.187007
Neg	1	-0.335756
Neg	1	-0.193116
Neg	1	-0.244092
Neg	1	-0.251719
Neg	1	-0.0769841
Neg	1	-0.10728
Neg	1	-0.0584359
Neg	1	-0.0676502
Neg	1	-0.0751782
Neg	1	-0.218374
Neg	1	-0.274657
Neg	1	-0.190134
Neg	1	-0.201171
Neg	1	-0.130093
Neg	1	-0.0946108
Neg	1	-0.124166
Neg	1	-0.148407
Neg	1	-0.175438
Neg	1	-0.196296
Neg	1	-0.147852
Neg	1	-0.192848
Neg	1	-0.0633689
Neg	1	-0.062176
Neg	1	-0.199178
Neg	1	-0.113762
Neg	1	-0.131861
Neg	1	-0.102117
Neg	1	-0.0873222
Neg	1	-0.139441
Neg	1	-0.236634
Neg	1	-0.234691
Neg	1	-0.260478
Neg	1	-0.21563
Neg	1	-0.127365
Neg	1	-0.0715659
Neg	1	-0.108812
Neg	1	-0.0610741
Neg	1	-0.0651471
Neg	1	-0.132579
Neg	1	-0.242506
Neg	1	-0.146915
Neg	1	-0.151506
Neg	1	-0.12261
Neg	1	-0.0928778
Neg	1	-0.248318
Neg	1	-0.0623839
Neg	1	-0.0749861
Neg	1	-0.120972
Neg	1	-0.0426541
Neg	1	-0.15825
Neg	1	-0.0956792
Neg	1	-0.0842738
Neg	1	-0.072704
Neg	1	-0.157728
Neg	1	-0.119739
Neg	1	-0.130985
Neg	1	-0.130594
Neg	1	-0.102031
Neg	1	-0.229168
Neg	1	-0.102192
Neg	1	-0.110235
Neg	1	-0.211246
Neg	1	-0.0791999
Neg	1	-0.192818
Neg	1	-0.116613
Neg	1	-0.153415
Neg	1	-0.0869161
Neg	1	-0.238428
Neg	1	-0.31433
Neg	1	-0.126115
Neg	1	-0.124589
Neg	1	-0.251632
Neg	1	-0.1785
Neg	1	-0.269299
Neg	1	-0.276896
Neg	1	-0.151674
Neg	1	-0.300581
Neg	1	-0.166553
Neg	1	-0.166676
Neg	1	-0.351415
Neg	1	-0.0938834
Neg	1	-0.249751
Neg	1	-0.17101
Neg	1	-0.0920556
Neg	1	-0.155705
Neg	1	-0.231427
Neg	1	-0.287711
Neg	1	-0.092872
Neg	1	-0.0955995
Neg	1	-0.179905
Neg	1	-0.182702
Neg	1	-0.464101
Neg	1	-0.266621
Neg	1	-0.172077
Neg	1	-0.134658
Neg	1	-0.436519
Neg	1	-0.195848
Neg	1	-0.393692
Neg	1	-0.209697
Neg	1	-0.17148
Neg	1	-0.111182
Neg	1	-0.208306
Neg	1	-0.122188
Neg	1	-0.163668
Neg	1	-0.272513
Neg	1	-0.287446
Neg	1	-0.0868632
Neg	1	-0.130684
Neg	1	-0.235952
Neg	1	-0.187184
Neg	1	-0.305155
Neg	1	-0.198431
Neg	1	-0.225415
Neg	1	-0.127922
Neg	1	-0.256763
Neg	1	-0.174926
Neg	1	-0.151992
Neg	1	-0.0776886
Neg	1	-0.183236
Neg	1	-0.14436
Neg	1	-0.161853
Neg	1	-0.137143
Neg	1	-0.104367
Neg	1	-0.261027
Neg	1	-0.23962
Neg	1	-0.153345
Neg	1	-0.563196
Neg	1	-0.244765
Neg	1	-0.0853624
Neg	1	-0.183941
Neg	1	-0.245781
Neg	1	-0.132838
Neg	1	-0.241393
Neg	1	-0.154332
Neg	1	-0.0507161
Neg	1	-0.0827201
Neg	1	-0.166543
Neg	1	-0.10289
Neg	1	-0.102355
Neg	1	-0.175373
Neg	1	-0.118523
Neg	1	-0.201994
Neg	1	-0.588749
Neg	1	-0.260895
Neg	1	-0.193917
Neg	1	-0.129397
Neg	1	-0.11157
Neg	1	-0.169719
Neg	1	-0.315179
Neg	1	-0.0974171
Neg	1	-0.346742
Neg	1	-0.206288
Neg	1	-0.314367
Neg	1	-0.117117
Neg	1	-0.129529
Neg	1	-0.0583821
Neg	1	-0.206623
Neg	1	-0.0747194
Neg	1	-0.114357
Neg	1	-0.229159
Neg	1	-0.181519
Neg	1	-0.0782536
Neg	1	-0.305629
Neg	1	-0.0917007
Neg	1	-0.0755015
Neg	1	-0.153084
Neg	1	-0.283932
Neg	1	-0.303622
Neg	1	-0.0537729
Neg	1	-0.112594
Neg	1	-0.0930794
Neg	1	-0.15102
Neg	1	-0.0821037
Neg	1	-0.105874
Neg	1	-0.34565
Neg	1	-0.166091
Neg	1	-0.111966
Neg	1	-0.142815
Neg	1	-0.298131
Neg	1	-0.175836
Neg	1	-0.146443
Neg	1	-0.188505
Neg	1	-0.305281
Neg	1	-0.136392
Neg	1	-0.0921053
Neg	1	-0.1235
Neg	1	-0.206476
Neg	1	-0.207614
Neg	1	-0.247416
Neg	1	-0.259698
Neg	1	-0.17659
Neg	1	-0.0995818
Neg	1	-0.200908
Neg	1	-0.152079
Neg	1	-0.139086
Neg	1	-0.11735
Neg	1	-0.212516
Neg	1	-0.190662
Neg	1	-0.407106
Neg	1	-0.288217
Neg	1	-0.124011
Neg	1	-0.456798
Neg	1	-0.38279
Neg	1	-0.555243
Neg	1	-0.247109
Neg	1	-0.20742
Neg	1	-0.127934
Neg	1	-0.190866
Neg	1	-0.27278
Neg	1	-0.136874
Neg	1	-0.119492
Neg	1	-0.150015
Neg	1	-0.181002
Neg	1	-0.130308
Neg	1	-0.398354
Neg	1	-0.324017
Neg	1	-0.336857
Neg	1	-0.199751
Neg	1	-0.133261
Neg	1	-0.593346
Neg	1	-0.133782
Neg	1	-0.335238
Neg	1	-0.201518
Neg	1	-0.1087
Neg	1	-0.175756
Neg	1	-0.110908
Neg	1	-0.27466
Neg	1	-0.155846
Neg	1	-0.172279
Neg	1	-0.429988
Neg	1	-0.322406
Neg	1	-0.246872
Neg	1	-0.286014
Neg	1	-0.336867
Neg	1	-0.120097
Neg	1	-0.0573482
Neg	1	-0.10418
Neg	1	-0.292466
Neg	1	-0.184098
Neg	1	-0.256613
Neg	1	-0.141594
Neg	1	-0.130064
Neg	1	-0.40812
Neg	1	-0.13627
Neg	1	-0.479752
Neg	1	-0.479048
Neg	1	-0.382527
Neg	1	-0.342637
Neg	1	-0.294773
Neg	1	-0.188702
Neg	1	-0.396462
Neg	1	-0.253525
Neg	1	-0.302147
Neg	1	-0.301653
Neg	1	-0.0765383
Neg	1	-0.181791
Neg	1	-0.323818
Neg	1	-0.207847
Neg	1	-0.43252
Neg	1	-0.428628
Neg	1	-0.540739
Neg	1	-0.220042
Neg	1	-0.251909
Neg	1	-0.227595
Neg	1	-0.56082
Neg	1	-0.190398
Neg	1	-0.263192
Neg	1	-0.416875
Neg	1	-0.114577
Neg	1	-0.23401
Neg	1	-0.178988
Neg	1	-0.0928415
Neg	1	-0.207315
Neg	1	-0.14693
Neg	1	-0.273305
Neg	1	-0.267907
Neg	1	-0.454218
Neg	1	-0.107701
Neg	1	-0.404258
Neg	1	-0.244809
Neg	1	-0.211472
Neg	1	-0.151904
Neg	1	-0.282756
Neg	1	-0.0970898
Neg	1	-0.323283
Neg	1	-0.0961943
Neg	1	-0.29287
Neg	1	-0.100291
Neg	1	-0.143048
Neg	1	-0.306085
Neg	1	-0.206841
Neg	1	-0.0947343
Neg	1	-0.471945
Neg	1	-0.322835
Neg	1	-0.15924
Neg	1	-0.142366
Neg	1	-0.418633
Neg	1	-0.0825526
Neg	1	-0.115892
Neg	1	-0.299247
Neg	1	-0.12116
Neg	1	-0.186832
Neg	1	-0.483876
Neg	1	-0.207913
Neg	1	-0.267295
Neg	1	-0.0761697
Neg	1	-0.0807549
Neg	1	-0.387147
Neg	1	-0.112537
Neg	1	-0.150122
Neg	1	-0.183661
Neg	1	-0.144974
Neg	1	-0.103621
Neg	1	-0.0633466
Neg	1	-0.0737169
Neg	1	-0.0728457
Neg	1	-0.570982
Neg	1	-0.164749
Neg	1	-0.194684
Neg	1	-0.195794
Neg	1	-0.115002
Neg	1	-0.164437
Neg	1	-0.265505
Neg	1	-0.340454
Neg	1	-0.316113
Neg	1	-0.36605
Neg	1	-0.396424
Neg	1	-0.268838
Neg	1	-0.349468
Neg	1	-0.0997579
Neg	1	-0.121646
Neg	1	-0.0927041
Neg	1	-0.100659
Neg	1	-0.18515
Neg	1	-0.11141
Neg	1	-0.133003
Neg	1	-0.105375
Neg	1	-0.236713
Neg	1	-0.159595
Neg	1	-0.133905
Neg	1	-0.146739
Neg	1	-0.179465
Neg	1	-0.222522
Neg	1	-0.127451
Neg	1	-0.330547
Neg	1	-0.171569
Neg	1	-0.240443
Neg	1	-0.473472
Neg	1	-0.414017
Neg	1	-0.24274
Neg	1	-0.431455
Neg	1	-0.239048
Neg	1	-0.100471
Neg	1	-0.217528
Neg	1	-0.361058
Neg	1	-0.256893
Neg	1	-0.188484
Neg	1	-0.447495
Neg	1	-0.471493
Neg	1	-0.304878
Neg	1	-0.345562
Neg	1	-0.346311
Neg	1	-0.208834
Neg	1	-0.263703
Neg	1	-0.0990289
Neg	1	-0.110739
Neg	1	-0.180616
Neg	1	-0.353136
Neg	1	-0.180295
Neg	1	-0.258043
Neg	1	-0.262775
Neg	1	-0.376118
Neg	1	-0.227903
Neg	1	-0.23441
Neg	1	-0.219452
Neg	1	-0.38547
Neg	1	-0.22709
Neg	1	-0.1196
Neg	1	-0.192569
Neg	1	-0.270977
Neg	1	-0.39045
Neg	1	-0.0988119
Neg	1	-0.359732
Neg	1	-0.251692
Neg	1	-0.130041
Neg	1	-0.495759
Neg	1	-0.304829
Neg	1	-0.146667
Neg	1	-0.125637
Neg	1	-0.363128
Neg	1	-0.594127
Neg	1	-0.120197
Neg	1	-0.310409
Neg	1	-0.486456
Neg	1	-0.547585
Neg	1	-0.35896
Neg	1	-0.249381
Neg	1	-0.188883
Neg	1	-0.19609
Neg	1	-0.380422
Neg	1	-0.399126
Neg	1	-0.217203
Neg	1	-0.343028
Neg	1	-0.266966
Neg	1	-0.103261
Neg	1	-0.161437
Neg	1	-0.117911
Neg	1	-0.203772
Neg	1	-0.103611
Neg	1	-0.15513
Neg	1	-0.276134
Neg	1	-0.38816
Neg	1	-0.0849137
Neg	1	-0.131478
Neg	1	-0.239614
Neg	1	-0.264659
Neg	1	-0.11512
Neg	1	-0.148046
Neg	1	-0.127671
Neg	1	-0.339359
Neg	1	-0.109148
Neg	1	-0.293888
Neg	1	-0.457771
Neg	1	-0.262687
Neg	1	-0.132775
Neg	1	-0.0978346
Neg	1	-0.205489
Neg	1	-0.118956
Neg	1	-0.16137
Neg	1	-0.483787
Neg	1	-0.602959
Neg	1	-0.470211
Neg	1	-0.254951
Neg	1	-0.403551
Neg	1	-0.237965
Neg	1	-0.106464
Neg	1	-0.428636
Neg	1	-0.236945
Neg	1	-0.282555
Neg	1	-0.241138
Neg	1	-0.190705
Neg	1	-0.0985401
Neg	1	-0.257364
Neg	1	-0.336806
Neg	1	-0.151257
Neg	1	-0.208605
Neg	1	-0.136695
Neg	1	-0.270066
Neg	1	-0.252926
Neg	1	-0.363709
Neg	1	-0.242043
Neg	1	-0.211935
Neg	1	-0.163395
Neg	1	-0.10791
Neg	1	-0.251182
Neg	1	-0.513646
Neg	1	-0.0956007
Neg	1	-0.286065
Neg	1	-0.144525
Neg	1	-0.134331
Neg	1	-0.174288
Neg	1	-0.211074
Neg	1	-0.244206
Neg	1	-0.366741
Neg	1	-0.276979
Neg	1	-0.0834937
Neg	1	-0.125472
Neg	1	-0.132356
Neg	1	-0.193295
Neg	1	-0.157664
Neg	1	-0.138565
Neg	1	-0.315702
Neg	1	-0.2966
Neg	1	-0.123568
Neg	1	-0.105805
Neg	1	-0.209028
Neg	1	-0.237278
Neg	1	-0.0983313
Neg	1	-0.292341
Neg	1	-0.168786
Neg	1	-0.267655
Neg	1	-0.428545
Neg	1	-0.350198
Neg	1	-0.38682
Neg	1	-0.398363
Neg	1	-0.07364
Neg	1	-0.0965682
Neg	1	-0.0720602
Neg	1	-0.0870396
Neg	1	-0.661389
Neg	1	-0.304127
Neg	1	-0.263177
Neg	1	-0.250767
Neg	1	-0.239269
Neg	1	-0.170092
Neg	1	-0.0816856
Neg	1	-0.246458
Neg	1	-0.391817
Neg	1	-0.219746
Neg	1	-0.20086
Neg	1	-0.249685
Neg	1	-0.285156
Neg	1	-0.0893466
Neg	1	-0.568534
Neg	1	-0.244227
Neg	1	-0.376087
Neg	1	-0.144125
Neg	1	-0.177086
Neg	1	-0.251419
Neg	1	-0.174281
Neg	1	-0.289956
Neg	1	-0.346918
Neg	1	-0.224356
Neg	1	-0.624612
Neg	1	-0.151975
Neg	1	-0.591437
Neg	1	-0.4386
Neg	1	-0.224957
Neg	1	-0.157989
Neg	1	-0.283149
Neg	1	-0.39687
Neg	1	-0.182344
Neg	1	-0.196796
Neg	1	-0.14461
Neg	1	-0.0876812
Neg	1	-0.164305
Neg	1	-0.135593
Neg	1	-0.200627
Neg	1	-0.196873
Neg	1	-0.18837
Neg	1	-0.230972
Neg	1	-0.168044
Neg	1	-0.262362
Neg	1	-0.0610843
Neg	1	-0.213616
Neg	1	-0.243211
Neg	1	-0.0555858
Neg	1	-0.0823767
Neg	1	-0.263997
Neg	1	-0.129953
Neg	1	-0.187883
Neg	1	-0.122489
Neg	1	-0.241603
Neg	1	-0.254677
Neg	1	-0.201006
Neg	1	-0.101323
Neg	1	-0.167739
Neg	1	-0.0690244
Neg	1	-0.0903473
Neg	1	-0.196924
Neg	1	-0.13576
Neg	1	-0.102112
Neg	1	-0.175488
Neg	1	-0.208264
Neg	1	-0.135403
Neg	1	-0.355953
Neg	1	-0.140328
Neg	1	-0.24757
Neg	1	-0.101826
Neg	1	-0.0785704
Neg	1	-0.0968681
Neg	1	-0.0585677
Neg	1	-0.140816
Neg	1	-0.12981
Neg	1	-0.136531
Neg	1	-0.163258
Neg	1	-0.148431
Neg	1	-0.161886
Neg	1	-0.226143
Neg	1	-0.181739
Neg	1	-0.14701
Neg	1	-0.160783
Neg	1	-0.158616
Neg	1	-0.147294
Neg	1	-0.140955
Neg	1	-0.170618
Neg	1	-0.157552
Neg	1	-0.174364
Neg	1	-0.153937
Neg	1	-0.155215
Neg	1	-0.131633
Neg	1	-0.224846
Neg	1	-0.280764
Neg	1	-0.168944
Neg	1	-0.403835
Neg	1	-0.46207
Neg	1	-0.201271
Neg	1	-0.332704
Neg	1	-0.185334
Neg	1	-0.260455
Neg	1	-0.165029
Neg	1	-0.241586
Neg	1	-0.236181
Neg	1	-0.273976
Neg	1	-0.167644
Neg	1	-0.199252
Neg	1	-0.412997
Neg	1	-0.572624
Neg	1	-0.466757
Neg	1	-0.266893
Neg	1	-0.208984
Neg	1	-0.208202
Neg	1	-0.176397
Neg	1	-0.125466
Neg	1	-0.311631
Neg	1	-0.25018
Neg	1	-0.117285
Neg	1	-0.313018
Neg	1	-0.220969
Neg	1	-0.398637
Neg	1	-0.362003
Neg	1	-0.633031
Neg	1	-0.26741
Neg	1	-0.24131
Neg	1	-0.267729
Neg	1	-0.225734
Neg	1	-0.212906
Neg	1	-0.325299
Neg	1	-0.214231
Neg	1	-0.454322
Neg	1	-0.313751
Neg	1	-0.438
Neg	1	-0.095898
Neg	1	-0.519674
Neg	1	-0.172912
Neg	1	-0.232639
Neg	1	-0.380294
Neg	1	-0.148202
Neg	1	-0.185982
Neg	1	-0.22993
Neg	1	-0.646839
Neg	1	-0.207487
Neg	1	-0.475432
Neg	1	-0.265134
Neg	1	-0.278713
Neg	1	-0.249626
Neg	1	-0.0763677
Neg	1	-0.162616
Neg	1	-0.215001
Neg	1	-0.207915
Neg	1	-0.171276
Neg	1	-0.148599
Neg	1	-0.282469
Neg	1	-0.186405
Neg	1	-0.120918
Neg	1	-0.134297
Neg	1	-0.141175
Neg	1	-0.566016
Neg	1	-0.263398
Neg	1	-0.0894341
Neg	1	-0.188731
Neg	1	-0.316234
Neg	1	-0.223633
Neg	1	-0.264403
Neg	1	-0.243273
Neg	1	-0.147995
Neg	1	-0.279903
Neg	1	-0.236953
Neg	1	-0.26292
Neg	1	-0.145933
Neg	1	-0.166225
Neg	1	-0.197363
Neg	1	-0.358671
Neg	1	-0.19161
Neg	1	-0.212703
Neg	1	-0.182822
Neg	1	-0.513144
Neg	1	-0.077169
Neg	1	-0.107852
Neg	1	-0.12878
Neg	1	-0.262378
Neg	1	-0.279593
Neg	1	-0.264643
Neg	1	-0.184336
Neg	1	-0.261823
Neg	1	-0.171348
Neg	1	-0.221446
Neg	1	-0.432932
Neg	1	-0.34105
Neg	1	-0.296605
Neg	1	-0.236272
Neg	1	-0.325423
Neg	1	-0.250116
Neg	1	-0.221014
Neg	1	-0.241877
Neg	1	-0.394692
Neg	1	-0.0826789
Neg	1	-0.111076
Neg	1	-0.202667
Neg	1	-0.240906
Neg	1	-0.158843
Neg	1	-0.154499
Neg	1	-0.149852
Neg	1	-0.199336
Neg	1	-0.237266
Neg	1	-0.106788
Neg	1	-0.351935
Neg	1	-0.101528
Neg	1	-0.127912
Neg	1	-0.172599
Neg	1	-0.266767
Neg	1	-0.116496
Neg	1	-0.22829
Neg	1	-0.422625
Neg	1	-0.250767
Neg	1	-0.266129
Neg	1	-0.243879
Neg	1	-0.12383
Neg	1	-0.151187
Neg	1	-0.151228
Neg	1	-0.255989
Neg	1	-0.131758
Neg	1	-0.212006
Neg	1	-0.213837
Neg	1	-0.149111
Neg	1	-0.24763
Neg	1	-0.139135
Neg	1	-0.215038
Neg	1	-0.21535
Neg	1	-0.107776
Neg	1	-0.14108
Neg	1	-0.144546
Neg	1	-0.142657
Neg	1	-0.17014
Neg	1	-0.141074
Neg	1	-0.284532
Neg	1	-0.217035
Neg	1	-0.130462
Neg	1	-0.143963
Neg	1	-0.102662
Neg	1	-0.1668
Neg	1	-0.224714
Neg	1	-0.127423
Neg	1	-0.209422
Neg	1	-0.10402
Neg	1	-0.311734
Neg	1	-0.116079
Neg	1	-0.142784
Neg	1	-0.415274
Neg	1	-0.141972
Neg	1	-0.412786
Neg	1	-0.147882
Neg	1	-0.437219
Neg	1	-0.143665
Neg	1	-0.0926597
Neg	1	-0.0781985
Neg	1	-0.27532
Neg	1	-0.360326
Neg	1	-0.403251
Neg	1	-0.149623
Neg	1	-0.165139
Neg	1	-0.0620224
Neg	1	-0.180091
Neg	1	-0.134865
Neg	1	-0.133685
Neg	1	-0.114375
Neg	1	-0.242822
Neg	1	-0.0853586
Neg	1	-0.269178
Neg	1	-0.229328
Neg	1	-0.0604109
Neg	1	-0.0966793
Neg	1	-0.193112
Neg	1	-0.0981177
Neg	1	-0.182962
Neg	1	-0.28804
Neg	1	-0.161432
Neg	1	-0.0761471
Neg	1	-0.214731
Neg	1	-0.100008
Neg	1	-0.168161
Neg	1	-0.17518
Neg	1	-0.0757605
Neg	1	-0.14341
Neg	1	-0.120775
Neg	1	-0.247841
Neg	1	-0.168015
Neg	1	-0.173406
Neg	1	-0.179757
Neg	1	-0.125599
Neg	1	-0.250428
Neg	1	-0.218168
Neg	1	-0.0853797
Neg	1	-0.0877066
Neg	1	-0.129804
Neg	1	-0.0962858
Neg	1	-0.119484
Neg	1	-0.0593956
Neg	1	-0.132713
Neg	1	-0.0835666
Neg	1	-0.0619616
Neg	1	-0.0946368
Neg	1	-0.145711
Neg	1	-0.120506
Neg	1	-0.157929
Neg	1	-0.0730103
Neg	1	-0.121903
Neg	1	-0.106156
Neg	1	-0.10561
Neg	1	-0.133833
Neg	1	-0.152874
Neg	1	-0.170219
Neg	1	-0.116487
Neg	1	-0.0812385
Neg	1	-0.204831
Neg	1	-0.124978
Neg	1	-0.0859321
Neg	1	-0.187532
Neg	1	-0.15657
Neg	1	-0.143136
Neg	1	-0.152589
Neg	1	-0.201226
Neg	1	-0.199629
Neg	1	-0.0892166
Neg	1	-0.147838
Neg	1	-0.136342
Neg	1	-0.140512
Neg	1	-0.289118
Neg	1	-0.192462
Neg	1	-0.0705334
Neg	1	-0.284805
Neg	1	-0.192914
Neg	1	-0.076835
Neg	1	-0.0768656
Neg	1	-0.296798
Neg	1	-0.06847
Neg	1	-0.0691704
Neg	1	-0.212266
Neg	1	-0.239085
Neg	1	-0.321417
Neg	1	-0.14471
Neg	1	-0.147959
Neg	1	-0.206616
Neg	1	-0.102976
Neg	1	-0.217582
Neg	1	-0.122735
Neg	1	-0.143752
Neg	1	-0.128338
Neg	1	-0.653592
Neg	1	-0.0947604
Neg	1	-0.133915
Neg	1	-0.663279
Neg	1	-0.101827
Neg	1	-0.134751
Neg	1	-0.0647506
Neg	1	-0.113576
Neg	1	-0.340996
Neg	1	-0.222108
Neg	1	-0.170774
Neg	1	-0.391277
Neg	1	-0.130332
Neg	1	-0.148886
Neg	1	-0.185931
Neg	1	-0.181651
Neg	1	-0.093128
Neg	1	-0.298451
Neg	1	-0.182066
Neg	1	-0.184252
Neg	1	-0.137145
Neg	1	-0.0868261
Neg	1	-0.15256
Neg	1	-0.145857
Neg	1	-0.197822
Neg	1	-0.0912948
Neg	1	-0.176713
Neg	1	-0.276978
Neg	1	-0.0889173
Neg	1	-0.102029
Neg	1	-0.0974832
Neg	1	-0.323411
Neg	1	-0.369096
Neg	1	-0.844563
Neg	1	-0.430256
Neg	1	-0.4746
Neg	1	-0.289535
Neg	1	-0.313666
Neg	1	-0.236146
Neg	1	-0.156404
Neg	1	-0.15083
Neg	1	-0.321978
Neg	1	-0.353043
Neg	1	-0.16421
Neg	1	-0.0674212
Neg	1	-0.110967
Neg	1	-0.0524151
Neg	1	-0.249589
Neg	1	-0.113504
Neg	1	-0.0966204
Neg	1	-0.129505
Neg	1	-0.0702241
Neg	1	-0.131762
Neg	1	-0.084205
Neg	1	-0.149552
Neg	1	-0.124198
Neg	1	-0.135065
Neg	1	-0.204935
Neg	1	-0.562124
Neg	1	-0.0832719
Neg	1	-0.255046
Neg	1	-0.16112
Neg	1	-0.11596
Neg	1	-0.0712313
Neg	1	-0.143749
Neg	1	-0.134036
Neg	1	-0.178918
Neg	1	-0.161686
Neg	1	-0.329736
Neg	1	-0.172653
Neg	1	-0.28986
Neg	1	-0.238883
Neg	1	-0.313565
Neg	1	-0.227303
Neg	1	-0.169791
Neg	1	-0.319873
Neg	1	-0.230765
Neg	1	-0.228611
Neg	1	-0.318224
Neg	1	-0.373605
Neg	1	-0.169526
Neg	1	-0.353105
Neg	1	-0.224277
Neg	1	-0.385903
Neg	1	-0.178076
Neg	1	-0.234531
Neg	1	-0.0730443
Neg	1	-0.224616
Neg	1	-0.34638
Neg	1	-0.279647
Neg	1	-0.136882
Neg	1	-0.0822725
Neg	1	-0.0634528
Neg	1	-0.129419
Neg	1	-0.4656
Neg	1	-0.128144
Neg	1	-0.228986
Neg	1	-0.287704
Neg	1	-0.189326
Neg	1	-0.600825
Neg	1	-0.429675
Neg	1	-0.258436
Neg	1	-0.242667
Neg	1	-0.193505
Neg	1	-0.164819
Neg	1	-0.148443
Neg	1	-0.12678
Neg	1	-0.193701
Neg	1	-0.0895961
Neg	1	-0.25021
Neg	1	-0.0843236
Neg	1	-0.411703
Neg	1	-0.14342
Neg	1	-0.0542788
Neg	1	-0.0732473
Neg	1	-0.117807
Neg	1	-0.0638365
Neg	1	-0.207861
Neg	1	-0.626728
Neg	1	-0.113365
Neg	1	-0.128701
Neg	1	-0.0627094
Neg	1	-0.12131
Neg	1	-0.154304
Neg	1	-0.0756521
Neg	1	-0.133779
Neg	1	-0.155646
Neg	1	-0.12064
Neg	1	-0.530761
Neg	1	-0.116135
Neg	1	-0.0921634
Neg	1	-0.179458
Neg	1	-0.0554653
Neg	1	-0.162687
Neg	1	-0.110012
Neg	1	-0.130627
Neg	1	-0.129715
Neg	1	-0.228917
Neg	1	-0.430299
Neg	1	-0.190612
Neg	1	-0.254496
Neg	1	-0.157771
Neg	1	-0.122293
Neg	1	-0.259717
Neg	1	-0.207034
Neg	1	-0.242626
Neg	1	-0.138649
Neg	1	-0.151166
Neg	1	-0.185476
Neg	1	-0.189775
Neg	1	-0.213635
Neg	1	-0.119498
Neg	1	-0.157148
Neg	1	-0.30665
Neg	1	-0.209381
Neg	1	-0.206313
Neg	1	-0.293026
Neg	1	-0.223209
Neg	1	-0.222724
Neg	1	-0.319672
Neg	1	-0.304743
Neg	1	-0.304487
Neg	1	-0.316325
Neg	1	-0.237088
Neg	1	-0.251798
Neg	1	-0.137804
Neg	1	-0.292033
Neg	1	-0.278496
Neg	1	-0.149292
Neg	1	-0.323471
Neg	1	-0.32943
Neg	1	-0.178841
Neg	1	-0.192285
Neg	1	-0.193006
Neg	1	-0.151725
Neg	1	-0.167905
Neg	1	-0.268202
Neg	1	-0.289525
Neg	1	-0.108326
Neg	1	-0.3013
Neg	1	-0.271204
Neg	1	-0.156742
Neg	1	-0.16156
Neg	1	-0.284659
Neg	1	-0.295167
Neg	1	-0.194928
Neg	1	-0.305755
Neg	1	-0.0782224
Neg	1	-0.195788
Neg	1	-0.230085
Neg	1	-0.150532
Neg	1	-0.192436
Neg	1	-0.307373
Neg	1	-0.260041
Neg	1	-0.246032
Neg	1	-0.156012
Neg	1	-0.120402
Neg	1	-0.284337
Neg	1	-0.431231
Neg	1	-0.0863833
Neg	1	-0.174276
Neg	1	-0.0786559
Neg	1	-0.214063
Neg	1	-0.0911003
Neg	1	-0.135779
Neg	1	-0.0904501
Neg	1	-0.15505
Neg	1	-0.278474
Neg	1	-0.237223
Neg	1	-0.0991206
Neg	1	-0.132016
Neg	1	-0.364624
Neg	1	-0.165266
Neg	1	-0.233008
Neg	1	-0.18835
Neg	1	-0.0737135
Neg	1	-0.197073
Neg	1	-0.184553
Neg	1	-0.160162
Neg	1	-0.129558
Neg	1	-0.0982733
Neg	1	-0.211099
Neg	1	-0.134198
Neg	1	-0.202256
Neg	1	-0.119628
Neg	1	-0.147853
Neg	1	-0.16502
Neg	1	-0.2816
Neg	1	-0.25461
Neg	1	-0.101698
Neg	1	-0.0943421
Neg	1	-0.1154
Neg	1	-0.269258
Neg	1	-0.0842124
Neg	1	-0.0810324
Neg	1	-0.0594812
Neg	1	-0.0573712
Neg	1	-0.0976945
Neg	1	-0.170241
Neg	1	-0.106983
Neg	1	-0.158702
Neg	1	-0.155379
Neg	1	-0.0971412
Neg	1	-0.12552
Neg	1	-0.132622
Neg	1	-0.0842642
Neg	1	-0.220539
Neg	1	-0.0893037
Neg	1	-0.0638658
Neg	1	-0.0706666
Neg	1	-0.10855
Neg	1	-0.205637
Neg	1	-0.112342
Neg	1	-0.413008
Neg	1	-0.0717501
Neg	1	-0.211429
Neg	1	-0.262733
Neg	1	-0.100324
Neg	1	-0.204213
Neg	1	-0.437584
Neg	1	-0.152799
Neg	1	-0.171167
Neg	1	-0.102204
Neg	1	-0.16972
Neg	1	-0.360948
Neg	1	-0.283076
Neg	1	-0.0944976
Neg	1	-0.148926
Neg	1	-0.188459
Neg	1	-0.12977
Neg	1	-0.326139
Neg	1	-0.133078
Neg	1	-0.108333
Neg	1	-0.133942
Neg	1	-0.0738111
Neg	1	-0.0909811
Neg	1	-0.125108
Neg	1	-0.0727234
Neg	1	-0.0573311
Neg	1	-0.144264
Neg	1	-0.244172
Neg	1	-0.342774
Neg	1	-0.1715
Neg	1	-0.154605
Neg	1	-0.0407099
Neg	1	-0.0777688
Neg	1	-0.661367
Neg	1	-0.0942676
Neg	1	-0.0653416
Neg	1	-0.112709
Neg	1	-0.174216
Neg	1	-0.217596
Neg	1	-0.106654
Neg	1	-0.17618
Neg	1	-0.0638001
Neg	1	-0.0898163
Neg	1	-0.151166
Neg	1	-0.0683013
Neg	1	-0.16166
Neg	1	-0.0639934
Neg	1	-0.110129
Neg	1	-0.148593
Neg	1	-0.112524
Neg	1	-0.176553
Neg	1	-0.130277
Neg	1	-0.310072
Neg	1	-0.294436
Neg	1	-0.168148
Neg	1	-0.16729
Neg	1	-0.285911
Neg	1	-0.198339
Neg	1	-0.177036
Neg	1	-0.235937
Neg	1	-0.0759652
Neg	1	-0.130991
Neg	1	-0.159585
Neg	1	-0.11736
Neg	1	-0.155581
Neg	1	-0.0656743
Neg	1	-0.0851383
Neg	1	-0.117079
Neg	1	-0.0912482
Neg	1	-0.15342
Neg	1	-0.294102
Neg	1	-0.16813
Neg	1	-0.226452
Neg	1	-0.0909252
Neg	1	-0.238858
Neg	1	-0.311061
Neg	1	-0.149562
Neg	1	-0.116237
Neg	1	-0.068305
Neg	1	-0.182482
Neg	1	-0.0963574
Neg	1	-0.112274
Neg	1	-0.272258
Neg	1	-0.232128
Neg	1	-0.138733
Neg	1	-0.0673772
Neg	1	-0.177558
Neg	1	-0.121791
Neg	1	-0.0778648
Neg	1	-0.0535187
Neg	1	-0.0821934
Neg	1	-0.129079
Neg	1	-0.190534
Neg	1	-0.13562
Neg	1	-0.140268
Neg	1	-0.120762
Neg	1	-0.136362
Neg	1	-0.102848
Neg	1	-0.227524
Neg	1	-0.210706
Neg	1	-0.157545
Neg	1	-0.285642
Neg	1	-0.161359
Neg	1	-0.134657
Neg	1	-0.22479
Neg	1	-0.218796
Neg	1	-0.150929
Neg	1	-0.22271
Neg	1	-0.226776
Neg	1	-0.232375
Neg	1	-0.199674
Neg	1	-0.205072
Neg	1	-0.134677
Neg	1	-0.173336
Neg	1	-0.252744
Neg	1	-0.288102
Neg	1	-0.142479
Neg	1	-0.128549
Neg	1	-0.2547
Neg	1	-0.23379
Neg	1	-0.0938997
Neg	1	-0.100721
Neg	1	-0.118585
Neg	1	-0.0659759
Neg	1	-0.168332
Neg	1	-0.239807
Neg	1	-0.167821
Neg	1	-0.247801
Neg	1	-0.100644
Neg	1	-0.131491
Neg	1	-0.1479
Neg	1	-0.156021
Neg	1	-0.184185
Neg	1	-0.141512
Neg	1	-0.149499
Neg	1	-0.101186
Neg	1	-0.132927
Neg	1	-0.568638
Neg	1	-0.248473
Neg	1	-0.0816479
Neg	1	-0.0840495
Neg	1	-0.211718
Neg	1	-0.139567
Neg	1	-0.147508
Neg	1	-0.111782
Neg	1	-0.19054
Neg	1	-0.113903
Neg	1	-0.0567934
Neg	1	-0.11694
Neg	1	-0.0609573
Neg	1	-0.147634
Neg	1	-0.223836
Neg	1	-0.201035
Neg	1	-0.136465
Neg	1	-0.127393
Neg	1	-0.0733918
Neg	1	-0.316604
Neg	1	-0.20116
Neg	1	-0.24564
Neg	1	-0.302068
Neg	1	-0.183479
Neg	1	-0.300983
Neg	1	-0.251751
Neg	1	-0.247386
Neg	1	-0.237845
Neg	1	-0.26518
Neg	1	-0.205767
Neg	1	-0.150567
Neg	1	-0.194558
Neg	1	-0.124203
Neg	1	-0.194925
Neg	1	-0.133625
Neg	1	-0.163623
Neg	1	-0.3288
Neg	1	-0.309958
Neg	1	-0.320703
Neg	1	-0.214096
Neg	1	-0.265638
Neg	1	-0.53012
Neg	1	-0.115396
Neg	1	-0.0966514
Neg	1	-0.14127
Neg	1	-0.355759
Neg	1	-0.0753028
Neg	1	-0.190062
Neg	1	-0.215339
Neg	1	-0.220289
Neg	1	-0.0763514
Neg	1	-0.439517
Neg	1	-0.213584
Neg	1	-0.430926
Neg	1	-0.115936
Neg	1	-0.0951757
Neg	1	-0.196594
Neg	1	-0.165598
Neg	1	-0.100565
Neg	1	-0.154722
Neg	1	-0.143503
Neg	1	-0.167872
Neg	1	-0.0767445
Neg	1	-0.126698
Neg	1	-0.119507
Neg	1	-0.145698
Neg	1	-0.157019
Neg	1	-0.0497108
Neg	1	-0.0798643
Neg	1	-0.138293
Neg	1	-0.143668
Neg	1	-0.110145
Neg	1	-0.0864596
Neg	1	-0.122808
Neg	1	-0.354275
Neg	1	-0.241948
Neg	1	-0.0437808
Neg	1	-0.449098
Neg	1	-0.221034
Neg	1	-0.141664
Neg	1	-0.154484
Neg	1	-0.143651
Neg	1	-0.21174
Neg	1	-0.13268
Neg	1	-0.169876
Neg	1	-0.0934782
Neg	1	-0.131976
Neg	1	-0.169438
Neg	1	-0.187123
Neg	1	-0.144997
Neg	1	-0.15606
Neg	1	-0.10786
Neg	1	-0.0982685
Neg	1	-0.171318
Neg	1	-0.195239
Neg	1	-0.149822
Neg	1	-0.107922
Neg	1	-0.0644268
Neg	1	-0.0574186
Neg	1	-0.100918
Neg	1	-0.142211
Neg	1	-0.103252
Neg	1	-0.084454
Neg	1	-0.172482
Neg	1	-0.142409
Neg	1	-0.171836
Neg	1	-0.113592
Neg	1	-0.099934
Neg	1	-0.0832907
Neg	1	-0.204899
Neg	1	-0.0758901
Neg	1	-0.326842
Neg	1	-0.0878338
Neg	1	-0.137542
Neg	1	-0.243411
Neg	1	-0.0644031
Neg	1	-0.0697123
Neg	1	-0.152552
Neg	1	-0.061575
Neg	1	-0.0933645
Neg	1	-0.066962
Neg	1	-0.127061
Neg	1	-0.037345
Neg	1	-0.155721
Neg	1	-0.0631963
Neg	1	-0.091115
Neg	1	-0.112064
Neg	1	-0.128604
Neg	1	-0.0558483
Neg	1	-0.16648
Neg	1	-0.156213
Neg	1	-0.0992315
Neg	1	-0.0607833
Neg	1	-0.0701625
Neg	1	-0.160384
Neg	1	-0.0906969
Neg	1	-0.202017
Neg	1	-0.105864
Neg	1	-0.105465
Neg	1	-0.0680144
Neg	1	-0.0493775
Neg	1	-0.0989563
Neg	1	-0.0882817
Neg	1	-0.0839997
Neg	1	-0.151673
Neg	1	-0.0893902
Neg	1	-0.0976173
Neg	1	-0.102865
Neg	1	-0.124093
Neg	1	-0.082403
Neg	1	-0.172211
Neg	1	-0.469622
Neg	1	-0.1516
Neg	1	-0.113352
Neg	1	-0.438807
Neg	1	-0.186223
Neg	1	-0.204853
Neg	1	-0.180666
Neg	1	-0.431212
Neg	1	-0.580017
Neg	1	-0.139189
Neg	1	-0.170876
Neg	1	-0.173964
Neg	1	-0.574738
Neg	1	-0.113468
Neg	1	-0.0593183
Neg	1	-0.119711
Neg	1	-0.342755
Neg	1	-0.379345
Neg	1	-0.220039
Neg	1	-0.392151
Neg	1	-0.0946343
Neg	1	-0.182726
Neg	1	-0.162192
Neg	1	-0.0688688
Neg	1	-0.0925061
Neg	1	-0.147419
Neg	1	-0.183498
Neg	1	-0.0962108
Neg	1	-0.110519
Neg	1	-0.0901576
Neg	1	-0.108258
Neg	1	-0.119008
Neg	1	-0.171291
Neg	1	-0.0817437
Neg	1	-0.0736264
Neg	1	-0.462515
Neg	1	-0.333965
Neg	1	-0.157376
Neg	1	-0.16348
Neg	1	-0.106013
Neg	1	-0.190668
Neg	1	-0.0957374
Neg	1	-0.135497
Neg	1	-0.138351
Neg	1	-0.36866
Neg	1	-0.14137
Neg	1	-0.0771109
Neg	1	-0.130482
Neg	1	-0.220969
Neg	1	-0.08656
Neg	1	-0.113609
Neg	1	-0.365141
Neg	1	-0.0885013
Neg	1	-0.0736576
Neg	1	-0.0793054
Neg	1	-0.162207
Neg	1	-0.340663
Neg	1	-0.217856
Neg	1	-0.244636
Neg	1	-0.111859
Neg	1	-0.124582
Neg	1	-0.278675
Neg	1	-0.229863
Neg	1	-0.171102
Neg	1	-0.110993
Neg	1	-0.126525
Neg	1	-0.140618
Neg	1	-0.198383
Neg	1	-0.11735
Neg	1	-0.130318
Neg	1	-0.16321
Neg	1	-0.112127
Neg	1	-0.065972
Neg	1	-0.0748325
Neg	1	-0.126069
Neg	1	-0.0747886
Neg	1	-0.30649
Neg	1	-0.219197
Neg	1	-0.15743
Neg	1	-0.226748
Neg	1	-0.139553
Neg	1	-0.147542
Neg	1	-0.093384
Neg	1	-0.152513
Neg	1	-0.0879959
Neg	1	-0.151181
Neg	1	-0.11742
Neg	1	-0.173186
Neg	1	-0.0799626
Neg	1	-0.1344
Neg	1	-0.370162
Neg	1	-0.275344
Neg	1	-0.143111
Neg	1	-0.247372
Neg	1	-0.246485
Neg	1	-0.154391
Neg	1	-0.119004
Neg	1	-0.125124
Neg	1	-0.0930279
Neg	1	-0.149521
Neg	1	-0.539122
Neg	1	-0.525919
Neg	1	-0.164216
Neg	1	-0.27979
Neg	1	-0.404259
Neg	1	-0.372254
Neg	1	-0.255914
Neg	1	-0.216786
Neg	1	-0.299053
Neg	1	-0.572088
Neg	1	-0.23286
Neg	1	-0.373691
Neg	1	-0.158062
Neg	1	-0.292253
Neg	1	-0.338811
Neg	1	-0.31205
Neg	1	-0.301027
Neg	1	-0.0899371
Neg	1	-0.16845
Neg	1	-0.120014
Neg	1	-0.343195
Neg	1	-0.0796255
Neg	1	-0.256896
Neg	1	-0.171012
Neg	1	-0.276816
Neg	1	-0.431235
Neg	1	-0.295665
Neg	1	-0.440309
Neg	1	-0.331406
Neg	1	-0.551784
Neg	1	-0.472383
Neg	1	-0.204945
Neg	1	-0.197227
Neg	1	-0.30657
Neg	1	-0.485607
Neg	1	-0.319298
Neg	1	-0.181023
Neg	1	-0.164693
Neg	1	-0.101763
Neg	1	-0.174831
Neg	1	-0.310065
Neg	1	-0.182557
Neg	1	-0.155174
Neg	1	-0.229332
Neg	1	-0.16304
Neg	1	-0.0962023
Neg	1	-0.0659603
Neg	1	-0.123402
Neg	1	-0.210813
Neg	1	-0.11563
Neg	1	-0.0840302
Neg	1	-0.177035
Neg	1	-0.0627833
Neg	1	-0.0717227
Neg	1	-0.122056
Neg	1	-0.106882
Neg	1	-0.113208
Neg	1	-0.154206
Neg	1	-0.10755
Neg	1	-0.142276
Neg	1	-0.209919
Neg	1	-0.256756
Neg	1	-0.212046
Neg	1	-0.102573
Neg	1	-0.14452
Neg	1	-0.234938
Neg	1	-0.12945
Neg	1	-0.069123
Neg	1	-0.194458
Neg	1	-0.0849376
Neg	1	-0.0877628
Neg	1	-0.0521472
Neg	1	-0.120237
Neg	1	-0.197513
Neg	1	-0.134713
Neg	1	-0.161993
Neg	1	-0.232993
Neg	1	-0.212078
Neg	1	-0.242319
Neg	1	-0.110383
Neg	1	-0.124311
Neg	1	-0.0858542
Neg	1	-0.118399
Neg	1	-0.057306
Neg	1	-0.181152
Neg	1	-0.089987
Neg	1	-0.174681
Neg	1	-0.144458
Neg	1	-0.152545
Neg	1	-0.103208
Neg	1	-0.106143
Neg	1	-0.125175
Neg	1	-0.0610312
Neg	1	-0.166599
Neg	1	-0.131108
Neg	1	-0.0746705
Neg	1	-0.16771
Neg	1	-0.117022
Neg	1	-0.0959661
Neg	1	-0.172589
Neg	1	-0.174305
Neg	1	-0.073955
Neg	1	-0.142842
Neg	1	-0.106207
Neg	1	-0.127362
Neg	1	-0.0876781
Neg	1	-0.223743
Neg	1	-0.0832794
Neg	1	-0.211183
Neg	1	-0.131406
Neg	1	-0.19691
Neg	1	-0.294626
Neg	1	-0.175955
Neg	1	-0.161094
Neg	1	-0.255973
Neg	1	-0.238645
Neg	1	-0.154074
Neg	1	-0.131483
Neg	1	-0.111279
Neg	1	-0.17414
Neg	1	-0.0854224
Neg	1	-0.125336
Neg	1	-0.0972605
Neg	1	-0.414371
Neg	1	-0.24298
Neg	1	-0.16031
Neg	1	-0.108134
Neg	1	-0.235393
Neg	1	-0.275387
Neg	1	-0.125631
Neg	1	-0.280852
Neg	1	-0.160192
Neg	1	-0.205824
Neg	1	-0.160243
Neg	1	-0.141104
Neg	1	-0.426571
Neg	1	-0.271143
Neg	1	-0.215574
Neg	1	-0.355409
Neg	1	-0.111972
Neg	1	-0.197266
Neg	1	-0.148916
Neg	1	-0.211087
Neg	1	-0.121429
Neg	1	-0.141187
Neg	1	-0.154025
Neg	1	-0.176932
Neg	1	-0.192332
Neg	1	-0.15083
Neg	1	-0.258701
Neg	1	-0.157224
Neg	1	-0.22862
Neg	1	-0.31893
Neg	1	-0.0801811
Neg	1	-0.364992
Neg	1	-0.208328
Neg	1	-0.214175
Neg	1	-0.263073
Neg	1	-0.245818
Neg	1	-0.161382
Neg	1	-0.194975
Neg	1	-0.205241
Neg	1	-0.108278
Neg	1	-0.0785787
Neg	1	-0.198973
Neg	1	-0.305249
Neg	1	-0.160649
Neg	1	-0.217925
Neg	1	-0.138089
[truncated: 34,154 more rows]

## Sheet: 6d
DotColor	Independent Variable	Dependent Variable (Left)	Dependent Variable (Right)	If nan is reported for either dependent variable, the datapoint was not plotted or included in statistical analyses.
AnimalID	AgeGroup	MeanSlope_PosSpeedCells	MeanSlope_NegSpeedCells
A3	3	0.0498142	-0.0328094
A3	3	0.0173314	-0.0496025
A3	3	0.045219	-0.0524759
A3	3	0.0466876	-0.0589365
A3	3	0.102563	-0.159676
A3	3	0.035393	-0.036428
A4	3	0.0475154	-0.0456641
A4	3	0.0550151	-0.0290871
A4	3	0.0573325	-0.0215265
A4	3	0.0697648	-0.0236093
A4	3	0.0383079	-0.0257926
A4	3	0.0435333	-0.0215904
A5	3	0.0439781	-0.0359839
A5	3	0.0739374	-0.0376806
A5	3	0.0409497	-0.0221999
A5	3	0.0712721	-0.0358241
A5	3	0.0362499	-0.0326315
A5	3	0.0377851	-0.0252772
A6	3	0.0684107	-0.0371212
A6	3	0.0438106	-0.0590706
A6	3	0.0442847	nan
A6	3	0.0543742	-0.0330976
A6	3	0.0452317	-0.0469579
A6	3	0.0428633	-0.0227781
A7	3	0.0633996	-0.0506811
A7	3	0.0682549	-0.0441964
A7	3	0.0563067	-0.0565233
A7	3	0.0421838	-0.0434922
A7	3	0.0616116	-0.0560497
A7	3	0.0933546	-0.083974
Y2	1	0.0325031	-0.0283364
Y2	1	0.0251307	-0.0311847
Y2	1	0.0492319	-0.0398973
Y2	1	nan	-0.12978
Y2	1	0.0699453	-0.152804
Y3	1	0.0421881	-0.0704933
Y3	1	0.0382579	-0.037843
Y3	1	0.0570708	-0.0376508
Y3	1	0.0330355	-0.0306152
Y3	1	0.0247644	-0.130409
Y4	1	0.0412527	-0.020536
Y4	1	0.0335298	-0.0696905
Y4	1	0.0719581	-0.0154224
Y4	1	0.0361886	-0.0181812
Y4	1	0.0398428	-0.0343223
Y4	1	0.0392242	-0.0352622
A12	3	0.0438648	-0.063754
A12	3	0.0416609	-0.0554702
A12	3	0.0491903	-0.0390901
A12	3	0.039217	-0.0467906
A12	3	0.0443114	-0.0350548
A12	3	0.0394618	-0.0217379
A13	3	0.0870622	-0.0207813
A13	3	0.0376358	-0.0176012
A13	3	0.0469649	-0.0339297
A13	3	0.0298112	-0.0287689
A13	3	0.062607	-0.0356566
A13	3	0.0504326	-0.0499758
Y11	1	0.0546033	-0.0536525
Y11	1	0.0492033	-0.0289665
Y11	1	0.0479104	-0.0366639
Y11	1	0.0455075	-0.034367
Y11	1	0.0485894	-0.0438264
Y16	1	0.0263666	-0.0205964
Y16	1	0.0350153	-0.0314255
Y17	1	0.0652875	-0.0198617
Y17	1	0.0366007	-0.0282266
Y17	1	0.0382172	-0.0266246
Y17	1	0.0433136	-0.0358556
Y17	1	0.0535776	-0.0229172
Y17	1	0.0666509	-0.03221
Y18	1	0.0500366	-0.0278242
Y18	1	0.0306606	-0.0252965
Y18	1	0.0383035	-0.0288953
Y18	1	0.0675484	-0.0557224
Y18	1	0.0483947	-0.0412382
Y18	1	0.0432817	-0.0261542
Y19	1	0.0454791	-0.0255327
Y19	1	0.0454744	-0.0178595
Y19	1	0.0410787	-0.0351896
Y19	1	0.0418078	-0.0283409
Y19	1	0.0410074	-0.0253527
Y19	1	0.0359139	-0.0404662
Y9	1	0.0752845	-0.0359664
Y9	1	0.0500189	-0.0621377
A14	3	0.174465	-0.129062
A14	3	0.0721594	-0.0939273
A14	3	0.0758418	-0.0884507
A15	3	0.0216453	nan
A15	3	0.0371883	-0.00999165
A15	3	0.0388938	-0.0282343
A15	3	0.0308614	-0.0305776
A15	3	0.037123	-0.0543342
A15	3	0.032328	-0.0284224
A16	3	0.0453883	-0.0538825
A16	3	0.0592067	-0.0799781
A16	3	nan	-0.0934801
A16	3	0.0660972	-0.0761074
A17	3	0.0132083	-0.0271148
A17	3	0.00275407	-0.0929149
A17	3	0.0311827	-0.0357161
A17	3	0.0338279	-0.0241718
A17	3	0.0374225	-0.0363939
A17	3	0.04708	-0.0271693
A18	3	0.0711508	nan
A18	3	0.0973393	-0.0556319
A18	3	0.0635576	-0.0504943
A18	3	0.0623823	-0.0316846
A18	3	0.0566332	-0.0781851
A18	3	0.070291	-0.0628848
MA1F	2	0.0812373	-0.126691
MA1F	2	0.072649	-0.0249145
MA1F	2	0.0501253	-0.0285897
MA1F	2	0.0307727	-0.0280261
MA1F	2	0.0410558	-0.0541308
MA1F	2	0.0404781	-0.0475054
MA2F	2	0.0412351	-0.0408085
MA2F	2	0.0578635	-0.048427
MA2F	2	0.0350597	-0.0327062
MA2F	2	0.0485308	-0.0272698
MA2F	2	0.0322319	-0.0232107
MA2F	2	0.0341838	-0.0193485
MA3M	2	0.0567697	-0.0653406
MA3M	2	0.0533827	-0.035533
MA3M	2	0.0378099	-0.0175288
MA3M	2	0.0558028	-0.0306355
MA3M	2	0.0591723	-0.0403689
MA3M	2	0.0483816	-0.0351153
MA4M	2	0.0905181	-0.0561695
MA4M	2	0.0700183	-0.0456231
MA4M	2	0.0940377	-0.109655
MA4M	2	0.0724439	-0.0397931
MA4M	2	0.0394193	-0.0353096
MA4M	2	0.0288144	-0.0145011
MA5M	2	0.0393544	-0.0828402
MA5M	2	0.051142	-0.111557
MA5M	2	0.0317695	-0.0470923
MA5M	2	0.0638668	-0.0256575
MA5M	2	0.0521157	-0.0154742
MA5M	2	0.0610773	-0.0195781
MA6M	2	0.0837068	-0.0563956
MA6M	2	0.0740776	-0.0562805
MA6M	2	0.0622938	-0.0625056
MA6M	2	0.0369287	-0.0573221
MA6M	2	0.0400864	-0.0276504
MA6M	2	0.0451118	-0.0702814
MA7M	2	0.0731875	-0.0300943
MA7M	2	0.0671578	-0.0291354
MA7M	2	0.045401	-0.0436035
MA7M	2	0.0383193	-0.034634
MA8F	2	0.14204	-0.188523
MA8F	2	0.0517169	-0.0365394
MA8F	2	0.0450867	-0.0512361
MA8F	2	0.057661	-0.0480835
MA8F	2	0.0393049	-0.0333925
MA8F	2	0.0439612	-0.0292812
MA9F	2	0.035304	-0.0367256
MA9F	2	0.0333857	-0.0389751
MA9F	2	0.0292308	-0.0417267
MA9F	2	0.018674	-0.0147119
MA9F	2	0.044459	-0.0179555
MA9F	2	0.0360698	-0.0270917
MA10F	2	0.0334121	-0.0218719
MA10F	2	0.0421529	-0.0187333
MA10F	2	0.0410256	-0.0154943
MA10F	2	0.0497904	-0.0271972
MA10F	2	0.0384553	-0.0419392
MA10F	2	0.0296315	-0.0211751
Y20	1	0.0225819	-0.0190625
Y20	1	0.037462	-0.0318368
Y20	1	0.0367022	-0.048355
Y20	1	0.041008	-0.0540828
Y20	1	0.0488152	-0.0339704
Y20	1	0.0379631	-0.0305162
Y21	1	0.0358427	-0.0502699
Y21	1	0.0369195	-0.0301199
Y21	1	0.0461841	-0.0289549
Y21	1	0.0458564	-0.0695142
Y21	1	0.0271068	-0.0245034
Y21	1	0.0464924	-0.0260843
Y22	1	0.0376274	-0.0264303
Y22	1	0.0324575	-0.0402693
Y22	1	0.0331035	-0.0419016
Y22	1	0.0427391	-0.011729
Y22	1	0.0440345	-0.015108
Y22	1	0.0278711	-0.0309218
Y23	1	0.0432906	-0.0210884
Y23	1	0.022428	-0.0251198
Y23	1	0.0795666	-0.0295685
Y23	1	0.0406445	-0.0406609
Y23	1	0.0497	-0.0321914
Y23	1	0.0450343	-0.0356636
Y24	1	0.0268583	-0.0279994
Y24	1	0.0291099	-0.018087
Y24	1	0.0297072	-0.0261013
Y24	1	0.0593813	-0.0356223
Y24	1	0.0412004	-0.0306786
Y24	1	0.048724	-0.0561019
A19	3	0.145541	-0.0657552
A19	3	0.0891558	-0.0539218
A19	3	0.0563364	-0.048667
A19	3	0.035797	-0.0601366
A19	3	0.0430189	-0.0434072
A19	3	0.123574	-0.0417894
A20	3	0.0519665	-0.0551422
A20	3	0.0755426	-0.045612
A20	3	0.0442655	-0.0651881
A20	3	0.0572813	-0.0427631
A20	3	0.0561566	-0.0445006
A20	3	0.0824119	-0.0311285
A22	3	0.0620499	-0.0607934
A22	3	0.0476472	-0.0584792
A22	3	0.0682349	-0.0705321
A22	3	0.0262737	-0.0392568
A22	3	0.0688567	-0.0265602
A22	3	0.0278601	-0.034133
A23	3	0.0829143	-0.0771344
A23	3	0.0533046	-0.0325133
A23	3	0.0533048	-0.0504137
A23	3	0.0307976	-0.0512542
A23	3	0.0865604	-0.0995239
A23	3	0.0562362	-0.0812403
A24	3	0.0603664	-0.0543938
A24	3	0.0682281	-0.0768284
A24	3	0.0760007	-0.055543
A24	3	0.045721	-0.0554439
A24	3	0.0658833	-0.0418443
A24	3	0.0534279	-0.115375
Y25	1	0.0960374	nan
Y25	1	0.040708	-0.0362644
Y25	1	0.0325122	-0.0379998
Y25	1	0.0441051	-0.0181189
Y25	1	0.0400378	-0.0254293
Y25	1	0.0420772	-0.0224703
Y26	1	0.0510133	-0.0413397
Y26	1	0.042218	-0.0537634
Y26	1	0.0304578	-0.0228856
Y26	1	0.0571039	-0.00743624
Y26	1	0.0394901	-0.0168065
Y26	1	0.0289884	-0.00957055
Y27	1	0.0439304	-0.0259319
Y27	1	0.0720964	-0.0794355
Y27	1	0.0520323	-0.0793821
Y27	1	0.0628846	-0.0252147
Y27	1	0.0576604	-0.0279567
Y27	1	0.0387168	-0.0259883
Y28	1	0.105663	-0.0674119
Y28	1	0.0530082	-0.0291221
Y28	1	0.0426963	-0.0194398
Y28	1	0.0291088	-0.0348741
Y28	1	0.0296766	-0.0260461
Y28	1	0.0397156	-0.0179393

## Sheet: 6e
DotColor	Independent Variable	Dependent Variable (Left)	Dependent Variable (Right)	If nan is reported for either dependent variable, the datapoint was not plotted or included in statistical analyses.
AnimalID	AgeGroup	MeanTrialStabilitySpeedScore_PosSpeedCells	MeanTrialStabilitySpeedScore_NegSpeedCells
A3	3	0.191657	-0.236483
A3	3	0.2081	-0.180785
A3	3	0.232351	-0.300724
A3	3	0.227442	-0.285014
A3	3	0.259497	-0.25675
A3	3	0.26109	-0.235737
A4	3	0.203979	-0.266151
A4	3	0.203768	-0.245935
A4	3	0.196725	-0.215033
A4	3	0.164254	-0.173073
A4	3	0.132627	-0.193455
A4	3	0.113414	-0.172033
A5	3	0.10256	-0.169224
A5	3	0.158858	-0.212895
A5	3	0.144355	-0.161832
A5	3	0.219956	-0.217689
A5	3	0.215653	-0.228519
A5	3	0.240033	-0.230175
A6	3	0.176008	-0.226497
A6	3	0.0793766	-0.101214
A6	3	0.122649	nan
A6	3	0.154259	-0.19131
A6	3	0.2121	-0.36087
A6	3	0.228723	-0.265931
A7	3	0.144333	-0.174415
A7	3	0.162121	-0.263447
A7	3	0.179564	-0.196555
A7	3	0.145918	-0.162403
A7	3	0.178527	-0.243405
A7	3	0.181365	-0.25841
Y2	1	0.118946	-0.112063
Y2	1	0.0732315	-0.191685
Y2	1	0.126148	0.0354483
Y2	1	nan	-0.375265
Y2	1	0.290911	-0.339369
Y3	1	0.135507	-0.241749
Y3	1	0.16571	-0.166349
Y3	1	0.15607	-0.162034
Y3	1	0.131076	-0.181276
Y3	1	0.0621597	-0.472394
Y4	1	0.121085	-0.180574
Y4	1	0.174029	-0.203022
Y4	1	0.223416	-0.16495
Y4	1	0.146157	-0.164308
Y4	1	0.169361	-0.223744
Y4	1	0.178312	-0.187602
A12	3	0.131235	-0.209591
A12	3	0.160262	-0.200354
A12	3	0.177262	-0.192015
A12	3	0.134958	-0.0548902
A12	3	0.112161	-0.177109
A12	3	0.12873	-0.250761
A13	3	0.153525	-0.186687
A13	3	0.138419	-0.127206
A13	3	0.152102	-0.220266
A13	3	0.151616	-0.222144
A13	3	0.363738	-0.19476
A13	3	0.110715	-0.154987
Y11	1	0.139439	-0.111637
Y11	1	0.190726	-0.142758
Y11	1	0.156072	-0.172359
Y11	1	0.172893	-0.145222
Y11	1	0.229237	-0.262462
Y16	1	0.19673	-0.160478
Y16	1	0.197692	-0.192643
Y17	1	0.126171	-0.166666
Y17	1	0.105331	-0.224451
Y17	1	0.119832	-0.157147
Y17	1	0.195388	-0.0971443
Y17	1	0.160982	-0.168194
Y17	1	0.16555	-0.176276
Y18	1	0.208931	-0.177605
Y18	1	0.184358	-0.140578
Y18	1	0.156807	-0.221669
Y18	1	0.147047	-0.274502
Y18	1	0.183531	-0.246353
Y18	1	0.154146	-0.166833
Y19	1	0.165308	-0.182214
Y19	1	0.172298	-0.184596
Y19	1	0.119739	-0.210444
Y19	1	0.156932	-0.190172
Y19	1	0.187523	-0.247612
Y19	1	0.155353	-0.293673
Y9	1	0.335661	-0.301702
Y9	1	0.123054	-0.131741
A14	3	0.109315	-0.065747
A14	3	0.0767099	-0.161611
A14	3	0.101943	-0.21126
A15	3	0.173118	nan
A15	3	0.171375	-0.117698
A15	3	0.165397	-0.155707
A15	3	0.187088	-0.214766
A15	3	0.176418	-0.157905
A15	3	0.23546	-0.278145
A16	3	0.205981	-0.294756
A16	3	0.145956	-0.358538
A16	3	nan	-0.481734
A16	3	0.172634	-0.244953
A17	3	0.151288	-0.125761
A17	3	0.0650842	-0.250486
A17	3	0.15782	-0.269286
A17	3	0.159958	-0.211223
A17	3	0.135223	-0.343856
A17	3	0.194854	-0.176575
A18	3	0.123053	nan
A18	3	0.109145	-0.0775184
A18	3	0.166891	-0.193395
A18	3	0.196737	-0.162674
A18	3	0.120338	-0.267092
A18	3	0.170662	-0.485044
MA1F	2	0.0975961	-0.228259
MA1F	2	0.24635	-0.258205
MA1F	2	0.206158	-0.153622
MA1F	2	0.17045	-0.0520966
MA1F	2	0.165483	-0.263619
MA1F	2	0.21742	-0.231739
MA2F	2	0.218927	-0.171745
MA2F	2	0.189726	-0.242726
MA2F	2	0.208687	-0.238234
MA2F	2	0.217828	-0.205139
MA2F	2	0.18776	-0.156328
MA2F	2	0.222863	-0.174836
MA3M	2	0.259499	-0.171388
MA3M	2	0.248171	-0.243199
MA3M	2	0.231891	-0.203343
MA3M	2	0.23394	-0.208987
MA3M	2	0.257528	-0.286304
MA3M	2	0.232885	-0.293708
MA4M	2	0.147941	-0.195227
MA4M	2	0.187907	-0.178956
MA4M	2	0.252169	-0.432471
MA4M	2	0.27066	-0.215051
MA4M	2	0.274734	-0.22913
MA4M	2	0.166901	-0.177362
MA5M	2	0.137795	-0.251184
MA5M	2	0.131086	-0.306671
MA5M	2	0.130588	-0.26672
MA5M	2	0.237445	-0.136767
MA5M	2	0.253519	-0.190742
MA5M	2	0.239673	-0.213215
MA6M	2	0.17355	-0.186148
MA6M	2	0.175154	-0.201264
MA6M	2	0.217859	-0.220923
MA6M	2	0.268349	-0.1937
MA6M	2	0.158584	-0.282392
MA6M	2	0.226282	-0.430533
MA7M	2	0.167933	-0.205377
MA7M	2	0.194801	-0.243055
MA7M	2	0.195009	-0.259663
MA7M	2	0.220132	-0.23712
MA8F	2	0.155827	-0.523978
MA8F	2	0.160128	-0.191018
MA8F	2	0.226692	-0.211676
MA8F	2	0.205791	-0.262655
MA8F	2	0.247939	-0.221761
MA8F	2	0.26186	-0.268664
MA9F	2	0.162159	-0.17661
MA9F	2	0.201311	-0.251977
MA9F	2	0.201542	-0.242599
MA9F	2	0.247898	-0.387381
MA9F	2	0.297942	-0.315792
MA9F	2	0.287375	-0.309379
MA10F	2	0.204649	-0.23865
MA10F	2	0.22959	-0.197191
MA10F	2	0.22246	-0.201025
MA10F	2	0.290789	-0.310708
MA10F	2	0.295324	-0.300389
MA10F	2	0.289752	-0.23242
Y20	1	0.162949	-0.19718
Y20	1	0.185953	-0.16056
Y20	1	0.196603	-0.202367
Y20	1	0.189354	-0.197336
Y20	1	0.141958	-0.103703
Y20	1	0.204211	-0.150879
Y21	1	0.142784	-0.295756
Y21	1	0.225299	-0.20568
Y21	1	0.249072	-0.223608
Y21	1	0.207931	-0.339574
Y21	1	0.274248	-0.299585
Y21	1	0.38014	-0.298198
Y22	1	0.14437	-0.0754242
Y22	1	0.190009	-0.201318
Y22	1	0.250204	-0.27205
Y22	1	0.235891	-0.193946
Y22	1	0.306431	-0.166324
Y22	1	0.220918	-0.239886
Y23	1	0.171099	-0.153381
Y23	1	0.186292	-0.311606
Y23	1	0.193289	-0.15881
Y23	1	0.210033	-0.201634
Y23	1	0.210223	-0.167188
Y23	1	0.260526	-0.194626
Y24	1	0.186861	-0.15991
Y24	1	0.265494	-0.197252
Y24	1	0.169587	-0.171545
Y24	1	0.183082	-0.228246
Y24	1	0.143706	-0.144831
Y24	1	0.182525	-0.255673
A19	3	0.190753	-0.208129
A19	3	0.202517	-0.216317
A19	3	0.183418	-0.177645
A19	3	0.190727	-0.301678
A19	3	0.214256	-0.164495
A19	3	0.132462	-0.0582954
A20	3	0.117117	-0.20684
A20	3	0.194156	-0.189315
A20	3	0.160319	-0.214256
A20	3	0.2417	-0.290563
A20	3	0.17793	-0.258309
A20	3	0.173122	-0.152154
A22	3	0.142296	-0.237493
A22	3	0.114395	-0.146443
A22	3	0.158218	-0.16759
A22	3	0.115596	-0.118814
A22	3	0.130328	-0.262094
A22	3	0.114126	-0.107334
A23	3	0.26006	-0.180477
A23	3	0.205787	-0.184845
A23	3	0.209256	-0.237927
A23	3	0.155765	-0.0605404
A23	3	0.173217	-0.398429
A23	3	0.197862	-0.359684
A24	3	0.156342	-0.235848
A24	3	0.159501	-0.260717
A24	3	0.216818	-0.227666
A24	3	0.15738	-0.23632
A24	3	0.171089	-0.177249
A24	3	0.210608	-0.390808
Y25	1	0.447274	nan
Y25	1	0.17737	-0.222213
Y25	1	0.239469	-0.285669
Y25	1	0.19735	-0.278531
Y25	1	0.245184	-0.2902
Y25	1	0.314122	-0.403648
Y26	1	0.148411	-0.221463
Y26	1	0.152684	-0.348696
Y26	1	0.151759	-0.339016
Y26	1	0.113946	-0.0509801
Y26	1	0.29344	-0.182328
Y26	1	0.275501	-0.0769049
Y27	1	0.0992721	-0.137073
Y27	1	0.193617	-0.227606
Y27	1	0.229259	-0.365865
Y27	1	0.254485	-0.20357
Y27	1	0.193111	-0.221503
Y27	1	0.20849	-0.218769
Y28	1	0.149009	-0.369601
Y28	1	0.215231	-0.204258
Y28	1	0.213646	-0.278141
Y28	1	0.144151	-0.308001
Y28	1	0.233329	-0.276955
Y28	1	0.245191	-0.243103

## Sheet: 6h
LineColor & Independent Variable	Dependent Variable (Left)	Dependent Variable (Right)
AgeGroup	GridScale	Depth
1	52	1374.4
1	69	1152.91
1	29	1695.55
1	27	1289.01
1	30	1654.26
1	28	1649
1	32	1711.2
1	82	2112.17
1	176	2070.41
1	51	1971.97
1	78	1912.01
1	27	1877.99
1	26	1848.23
1	82	1842.1
1	27	1828.16
1	77	1838
1	30	1829.35
1	78	1798.63
1	78	1752.62
1	36	1758
1	44	1655.61
1	29	1600.96
1	29	1582.13
1	27	1577.52
1	35	1542.37
1	29	1536.42
1	26	1545.8
1	40	2012.97
1	185	1938.37
1	28	1676.68
1	43	1639.6
1	29	1588.89
1	78	1591.24
1	34	1544.91
1	157	1288.29
1	64	1183.67
1	77	1849.19
1	27	1583.5
1	74	1929.61
1	29	1505.34
1	41	1228.6
1	76	1631.05
1	76	1563.58
1	42	1212
1	57	977.671
1	53	972
1	68	828.081
1	80	1577.24
1	35	1572.1
1	30	1402.71
1	70	1172.68
1	30	1479.17
1	50	2169.94
1	124	2088.09
1	89	2036.05
1	82	2009.62
1	87	2001.81
1	46	1934.71
1	86	1904.82
1	85	1841.23
1	89	1848.65
1	26	1825.41
1	80	1829.01
1	29	1773.65
1	29	1751.58
1	42	1751.81
1	32	1754
1	38	1744.79
1	88	1723.52
1	28	1728.5
1	84	1693.82
1	32	1644.93
1	29	1664.89
1	31	1631.52
1	84	1615.35
1	86	1623.97
1	31	1613.42
1	55	1598.35
1	27	1584.28
1	30	1543.7
1	31	1565.99
1	30	1514.62
1	32	1471.71
1	53	1080.65
1	26	1042.78
1	34	872.184
1	47	795.593
1	84	2117.5
1	31	1461.86
1	167	1000.11
1	88	834.554
1	135	839.897
1	29	1594
1	91	1970.38
1	58	1949.32
1	47	1900.16
1	30	1528.01
1	87	1864.52
1	31	1564.39
1	54	1801.17
1	31	1795.12
1	83	2040.01
1	82	2035.19
1	64	2453.64
1	74	2228.23
1	37	2150.13
1	38	2125.62
1	75	2051.14
1	74	2071.18
1	72	2023.16
1	47	1995.04
1	42	1975.13
1	74	1977
1	71	1948.49
1	55	1942.3
1	49	1922.22
1	25	1778.9
1	93	2580.6
1	76	2046.11
1	73	1913.31
1	72	2220.51
1	79	2171.67
1	18	2566.41
1	146	2516.71
1	54	2501.41
1	70	2483.49
1	86	2482.95
1	78	2458.01
1	93	2410.26
1	53	2440.09
1	68	2377.99
1	67	2366.09
1	51	2386.09
1	76	2367.79
1	116	2293.44
1	180	2253.51
1	82	2264.88
1	35	2218.42
1	128	2203.64
1	107	2185.1
1	103	2183.78
1	119	2155.91
1	57	2098.76
1	52	2069.34
1	78	2032.04
1	80	2018
1	141	2014.22
1	117	1983.68
1	68	2000.34
1	78	1996
1	110	1943.42
1	78	1932.51
1	41	1937.45
1	76	1902.75
1	80	1902.66
1	109	1847.93
1	84	1762.04
1	31	1718.84
1	51	1701.3
1	34	1696.83
1	85	1677.87
1	36	1714.93
1	56	1683.85
1	30	1644.08
1	84	1526.83
1	88	1306.08
1	25	1186.22
1	29	1099.28
1	21	973.702
1	94	928.152
1	243	842.276
1	139	844.937
1	31	2453.29
1	225	2357.16
1	170	2293.12
1	57	2254.55
1	156	2121.46
1	132	2109.98
1	111	2104.14
1	81	2071.48
1	142	2044.68
1	153	2025.12
1	111	2002.43
1	42	2007.7
1	88	1995.53
1	63	1997.72
1	107	1957.76
1	120	1924.53
1	112	1868.05
1	84	1851.63
1	43	1805.08
1	95	1795.47
1	59	1721.16
1	29	1699.07
1	56	1701.22
1	112	1663.07
1	30	1583.04
1	58	1287.25
1	284	1260.24
1	38	1207.66
1	43	955.191
1	22	838.298
1	76	519.31
1	50	1733.62
1	29	1396.61
1	25	1056.03
1	93	922.835
1	24	2967.92
1	22	2932.92
1	33	2918.67
1	23	2913
1	161	2839
1	23	2818.41
1	25	2781.58
1	212	2739.75
1	109	2732.63
1	188	2692.69
1	184	2671.82
1	195	2637.62
1	192	2563.7
1	196	2548.67
1	38	2531.62
1	162	2532.05
1	89	2515.77
1	213	2509.05
1	75	2451.23
1	148	2436.65
1	301	2424.52
1	96	2419
1	178	2373.86
1	78	2341.73
1	88	2354.77
1	90	2312.53
1	82	2302.53
1	244	2312.58
1	76	2292.99
1	81	2282.25
1	79	2249.71
1	79	2227.47
1	94	2213.71
1	83	2199
1	74	2186.86
1	163	2174.1
1	85	2179
1	77	2174.23
1	81	2179
1	283	2142.47
1	266	2140.52
1	77	2147.17
1	75	2133.73
1	164	2101.35
1	243	2086.08
1	76	2046.79
1	81	2023.86
1	114	2040.01
1	159	1999
1	208	2009.48
1	65	1969.19
1	51	1981.35
1	59	1974.11
1	142	1951.83
1	144	1959
1	65	1941.66
1	70	1938.23
1	124	1938.27
1	66	1927.35
1	63	1936.56
1	208	1921.23
1	238	1877.59
1	54	1893.53
1	60	1903.69
1	133	1895.97
1	196	1807.87
1	66	1523.05
1	182	1304.09
1	230	1315.03
1	49	1199.26
1	90	1126.73
1	262	1027.13
1	214	784.639
1	54	622.601
1	201	520.607
1	25	2888.37
1	198	2882.57
1	21	2806.01
1	210	2628.3
1	218	2526.18
1	190	2357.05
1	76	2344.71
1	84	2333.83
1	79	2322.47
1	106	2326.57
1	78	2326.71
1	204	2293.19
1	73	2241.58
1	82	2201.19
1	86	2212.19
1	215	2034.04
1	60	1990.53
1	62	2010.65
1	65	1985.67
1	143	1974.12
1	66	1859.82
1	138	1870.64
1	214	1839.84
1	35	1655.64
1	51	1152.18
1	212	687.167
1	198	2129.01
1	69	1843.48
1	133	3300.13
1	93	3254.57
1	121	3250.22
1	75	3187
1	36	3079.26
1	199	3089.95
1	106	3001.84
1	260	3006.79
1	99	2978.05
1	94	2938.49
1	312	2888.25
1	233	2851.87
1	366	2812.39
1	67	2788.35
1	78	2794.19
1	92	2784.14
1	61	2710.02
1	481	2722.14
1	197	2720.46
1	100	2717.39
1	228	2716.93
1	233	2701.15
1	103	2663.78
1	151	2654.25
1	86	2612.09
1	221	2616.61
1	236	2608.25
1	232	2547
1	254	2522.86
1	101	2388.28
1	16	2287
1	157	2223.99
1	82	2138.37
1	169	1937.66
1	59	1934.85
1	59	1713.02
1	119	1662.24
1	84	1632.64
1	135	1297.23
1	73	1248.02
1	16	1243.98
1	144	1170.63
1	59	1183.66
1	77	1120.72
1	69	1099.54
1	33	1044.21
1	50	952.228
1	100	907.868
1	145	863.383
1	95	851.984
1	192	833.679
1	38	841.092
1	72	823.698
1	92	771.622
1	85	745.656
1	36	705.24
1	68	615.966
1	47	415.242
1	115	3227
1	154	3011.85
1	231	2987
1	417	2844.42
1	30	2846.13
1	112	2835.42
1	257	2676.09
1	95	2572.26
1	215	2519.06
1	16	2234.07
1	88	2113.1
1	176	1289.99
1	60	1019.74
1	142	976.323
1	110	917.537
1	95	679.779
1	52	3204.27
1	60	3089.34
1	67	1567
1	121	1128.62
1	49	1947
1	103	2888.79
1	76	2916
1	64	2662.86
1	120	2329.63
1	134	2321.75
1	151	2288.44
1	116	2247.97
1	119	2250.13
1	137	2196
1	112	2197.83
1	21	2181.29
1	63	2129.62
1	97	2098.03
1	112	2009.97
1	76	2019.45
1	60	1863.2
1	67	1854.1
1	54	1850.09
1	59	1865.28
1	60	1878.18
1	59	1856
1	58	1822.05
1	54	1804.45
1	58	1789.99
1	58	1776
1	68	1619.71
1	107	1382.83
1	69	1232.05
1	66	1094.16
1	39	806.295
1	60	676.726
1	41	2614.54
1	294	2341.58
1	114	2230.89
1	121	2170.92
1	133	2170.18
1	61	2110.45
1	115	2118.38
1	133	2096.36
1	110	2028.55
1	155	1904.41
1	86	1897.72
1	63	1889.48
1	60	1856
1	86	416.657
1	109	298.231
1	130	2252.81
1	117	2160.76
1	123	2132.49
1	136	2094.47
1	122	2665.72
1	138	2621.54
1	130	2528.02
1	117	2495.96
1	124	2514
1	128	2500.16
1	136	2478.03
1	107	2418.99
1	136	2415.76
1	129	2403.26
1	39	2384.95
1	137	2387
1	138	2344.96
1	17	2335.82
1	46	2312.94
1	117	2327
1	126	2318.09
1	131	2306.64
1	339	2304.71
1	154	2292.73
1	155	2247
1	71	2239.82
1	152	2211.76
1	171	2206
1	61	2187
1	36	2100.9
1	122	2013.52
1	79	1900.89
1	59	1912.71
1	48	1840.57
1	62	1833.32
1	57	1727
1	40	1641.62
1	78	1474.45
1	88	1421.62
1	72	1306.16
1	162	1086.24
1	134	987.013
1	66	812.861
1	92	617.579
1	88	619.21
1	133	2390.26
1	125	2387
1	127	2353.26
1	145	2364.36
1	143	2351.26
1	133	2327
1	147	2321.31
1	127	2301.89
1	52	1767
1	43	1653.69
1	63	747
1	64	579.387
1	42	514.165
1	77	387
1	24	2666.66
1	137	2355.84
1	151	2267
1	136	844.041
1	144	1154.39
1	22	3605.62
1	21	3506.82
1	55	3264.96
1	21	3213.56
1	89	3196.44
1	142	2778.8
1	274	2774.65
1	213	2709.78
1	302	2685.03
1	132	2677.24
1	178	2676.28
1	245	2667.97
1	279	2625.3
1	245	2637.71
1	244	2622.33
1	321	2579.18
1	126	2564.35
1	63	2491.12
1	125	2469.39
1	196	2392.94
1	68	2383.71
1	206	2323.4
1	195	2306.92
1	43	2280.83
1	206	2242.51
1	135	2189.46
1	152	2069.03
1	59	2065.31
1	43	1990.02
1	83	1561.07
1	50	632.265
1	42	650.113
1	129	323.236
1	135	2698.7
1	68	2417
1	98	2318.33
1	133	1405.38
1	58	2756.48
1	68	975.717
1	42	1381.73
1	108	1003.34
1	28	1872.36
1	53	2200.45
1	60	722.935
1	376	2605.03
1	146	2164.39
1	36	3334.41
1	42	2711.17
1	66	2681.36
1	102	1904.35
1	23	2757.09
1	67	2617.55
1	65	2619
1	68	2598.65
1	75	2547.99
1	72	2499
1	59	2462.83
1	80	2423.09
1	91	2387.48
1	68	2327.42
1	69	2309.09
1	70	2326
1	71	2264.07
1	70	2258.26
1	79	2183.54
1	56	2171.07
1	73	2137.48
1	69	2151.31
1	75	2147.33
1	78	2134.67
1	42	2026.98
1	48	2015.72
1	30	1995.78
1	115	1999
1	59	1978.24
1	32	1944.12
1	31	1922.81
1	31	1901.49
1	33	1885.45
1	33	1830.17
1	32	1802.51
1	33	1792.43
1	32	1771.88
1	32	1765.9
1	30	1748.03
1	33	1731.33
1	173	1711.27
1	25	1553.71
1	20	1444.42
1	58	1305.88
1	38	900.285
1	99	813.636
1	38	755.068
1	72	2494.09
1	45	2480.05
1	74	2267.36
1	90	2273.57
1	72	2209.64
1	72	2157.33
1	75	2133.78
1	58	2119
1	33	2081.23
1	71	2080.07
1	72	2070.56
1	65	2036.5
1	31	2006.25
1	30	1971.58
1	32	1876.21
1	32	1854.28
1	31	1859
1	30	1800.9
1	32	1832.7
1	31	1819
1	35	1773.67
1	32	1759
1	33	1740.44
1	30	1734.6
1	34	1024.55
1	73	1019
1	63	832.839
1	58	733.887
1	55	766.039
1	51	509.032
1	34	1971.86
1	30	890.806
1	59	719.982
1	71	2167.28
1	31	1944.16
1	68	2192.69
1	67	2223.91
1	67	2247.86
1	74	2254.08
1	71	2391.56
1	41	2838.67
1	81	2395.23
1	59	3150.01
1	17	3103
1	26	3093.58
1	219	3048.58
1	24	3013.68
1	26	2973.13
1	40	2971.8
1	19	2956.09
1	235	2966.17
1	147	2936.97
1	57	2870.73
1	21	2845.96
1	20	2829.86
1	26	2808.4
1	274	2788.15
1	20	2696.24
1	131	2670.36
1	104	2609.62
1	116	2622.2
1	111	2595.74
1	20	2556.79
1	20	2554.7
1	56	2542.95
1	134	2556.51
1	101	2556.95
1	104	2510.34
1	96	2477.97
1	99	2472.02
1	116	2452.07
1	101	2465.8
1	108	2458.42
1	203	2435.48
1	68	2409.42
1	208	2393.77
1	26	2379.61
1	138	2385.1
1	109	2335.03
1	50	2328.14
1	120	2315.05
1	204	2300.33
1	93	2303
1	85	2293.5
1	243	2289.07
1	73	2283
1	117	2266.05
1	111	2280.21
1	103	2276.22
1	117	2268.33
1	50	2258.38
1	41	2249.89
1	132	2223
1	126	2226.89
1	132	2214.74
1	67	2203
1	129	2208.74
1	52	2195.96
1	150	2163
1	119	2178.62
1	128	2139.79
1	113	2123
1	126	2116.51
1	79	2096.64
1	33	2026.21
1	77	2011.13
1	82	2019.95
1	134	2009.13
1	73	1949.04
1	136	1939.63
1	120	1914.6
1	49	1898.38
1	71	1891.68
1	48	1842.44
1	54	1840.42
1	162	1814.91
1	62	1806.16
1	50	1773.26
1	48	1774.54
1	45	1773.11
1	52	1745.4
1	89	1734.77
1	33	1738.45
1	38	1714.68
1	59	1676.54
1	70	1647.74
1	28	1629.4
1	271	1275.07
1	112	1207.73
1	123	1207.32
1	27	1177.76
1	362	1030.45
1	407	929.195
1	153	891.568
1	43	872.79
1	52	824.946
1	50	3043.9
1	65	2899.58
1	38	2787.83
1	98	2654.26
1	127	2522.74
1	118	2386.24
1	97	2343
1	107	2344.89
1	74	2300.54
1	84	2164.55
1	96	2156.99
1	72	2144.95
1	135	2152.77
1	76	2138.09
1	50	2049.66
1	68	2004.42
1	150	2052.83
1	61	2003
1	65	1972.56
1	97	2020.39
1	106	1997.94
1	84	1967.05
1	69	1977.78
1	58	1934.05
1	52	1828.75
1	49	1662.5
1	34	1688.77
1	60	1649.18
1	56	1600.85
1	33	1486.83
1	61	1418.37
1	171	681.534
1	37	491.508
1	194	2903
1	97	2439.07
1	85	2188.96
1	74	2014.14
1	49	1869.67
1	86	1739.97
1	43	847.319
1	122	2317.73
1	81	1983
1	71	2027.4
1	76	2052.43
1	33	1730.53
1	111	2152.54
1	240	1813.96
1	92	2253.32
1	93	1912.11
1	72	2278.56
1	114	2547.76
1	77	2357.07
1	22	3118.75
1	36	3112
1	23	3053.15
1	47	3032.69
1	32	2998.66
1	23	2935.41
1	86	2937.49
1	35	2884.37
1	204	2841.71
1	22	2829.88
1	16	2812
1	78	2712
1	185	2686.23
1	19	2677.68
1	185	2646.32
1	113	2609.86
1	196	2507.35
1	115	2501.4
1	80	2452
1	118	2440.96
1	116	2432
1	49	2396.36
1	196	2411.64
1	116	2387.83
1	109	2358.77
1	123	2339.81
1	94	2359.92
1	23	2306.54
1	110	2267.33
1	27	2065.61
1	158	1937.11
1	60	1872
1	20	685.017
1	104	590.051
1	77	3578.17
1	31	3434.72
1	15	3232
1	22	3086.02
1	25	3075.63
1	42	2934.06
1	33	2744.98
1	53	2485.61
1	21	2441.71
1	63	2387.76
1	56	2192.91
1	60	1433.64
1	112	530.194
1	26	3367.24
1	49	3318.47
1	30	3287.08
1	31	2944
1	23	2846.38
1	140	2804.75
1	24	2285.87
1	49	3374.78
1	47	576.619
1	223	2715.28
1	201	2341.27
1	99	2314.85
1	181	2532
1	104	1577.37
1	35	1537.69
1	54	1397.14
1	30	1306.43
1	31	1297.5
1	32	1276.05
1	31	1226.55
1	116	1089.6
1	53	892.484
1	100	817.767
1	37	723.153
1	89	1365.72
1	47	893.401
1	109	787.079
1	72	557.874
1	42	338.42
1	35	1160.6
1	33	1419.6
1	143	1727.78
1	62	1826.25
1	60	1643
1	42	1603
1	31	1306.97
1	143	778.675
1	45	1957.32
1	28	1897.82
1	24	1863.28
1	105	1839.58
1	73	1858.15
1	35	1775.3
1	48	1943.99
1	26	1862.86
1	51	2071.05
1	52	1813.66
1	23	1855.01
1	48	1776.62
1	56	2014.25
1	48	2035
1	52	2036.22
1	48	2088.18
1	52	2100.99
1	52	2172.55
1	44	1998.25
1	24	1477.86
1	45	2927.68
1	123	2777.49
1	182	2714.34
1	187	2609.57
1	140	2590.57
1	81	2557.49
1	80	2490.75
1	85	2479.52
1	82	2451.52
1	80	2404.43
1	86	2396.51
1	80	2342.43
1	150	2289.84
1	42	2270.5
1	76	2256.11
1	88	2249.72
1	98	2245.69
1	68	2214.65
1	84	2208.16
1	75	2157.71
1	62	2153.13
1	57	2173.37
1	167	2131.82
1	79	2141.33
1	37	2128.45
1	72	2118.5
1	56	2104.96
1	58	2101.19
1	55	2085.9
1	55	2081.11
1	72	2044.77
1	63	2025.65
1	58	2011.29
1	55	2001.3
1	61	1996.54
1	34	1988.69
1	37	1969.77
1	73	1949.57
1	35	1916.36
1	63	1904.8
1	62	1896.58
1	66	1877.29
1	105	1840.41
1	34	1850.18
1	52	1589.76
1	38	1129.02
1	60	944.223
1	116	2847.14
1	70	2587.02
1	79	2314.71
1	83	2251.46
1	44	2158.92
1	48	2102
1	67	1959.11
1	156	1590
1	89	2320.3
1	224	2374.83
1	89	2395.93
1	84	2142.07
1	46	2513.37
1	62	2223.89
1	148	2177.16
1	186	2087
1	53	2080.02
1	50	2072.63
1	69	2047.5
1	186	1906.75
1	33	1804.49
1	47	1533.25
1	93	1251.81
1	55	1852.36
1	110	1803.9
1	34	1623.01
1	31	1335.82
1	27	1249.13
1	106	1168.78
1	88	1093.43
1	75	691.7
1	37	1857.4
1	95	1707
1	97	1236.89
1	411	2174.98
1	29	1016.18
1	49	2108.1
1	55	1920.5
1	48	1861.79
1	35	1817.01
1	140	2333.93
1	65	1984.74
1	131	2299.33
1	68	1891.3
1	38	1646.88
1	46	2067
1	42	1887.02
1	106	1845.27
1	95	1709.35
1	117	2386.76
1	65	2365.24
1	82	2801.53
1	79	2425.46
1	68	2327.67
1	79	1988.65
1	94	1980.33
1	73	1878.29
1	34	1655.47
1	98	1630.17
1	96	1593.33
1	36	1362.77
1	53	1321.84
1	90	1143
1	107	483
1	150	2835.6
1	36	2524.25
1	31	2323.08
1	21	2062.61
1	270	2063
1	65	1960.79
1	294	1918.9
1	184	1864.09
1	124	1800.96
1	46	1553.59
1	98	1225.82
1	77	1223
1	44	1039.54
1	106	906.403
1	48	2346.52
1	46	2322.03
1	103	1631.47
1	56	2805.8
1	207	1923.79
1	93	1558.25
1	118	2458.85
1	65	1901.87
1	52	1816.77
1	50	1785.06
1	40	1766.14
1	40	1732.22
1	51	1632.68
1	38	1431.24
1	68	1387
1	38	1388.49
1	42	1788.65
1	39	1585.69
1	31	1614.3
1	39	1415.11
1	57	1120.88
1	45	970.83
1	69	909.217
1	53	1985.75
1	54	1739.35
1	37	1434.8
1	36	1401.68
1	38	1195.57
1	51	1072.18
1	53	2586.93
1	61	2011.92
1	41	1527
1	40	1469.51
1	51	1890.53
1	38	1625.39
1	38	1624.12
1	53	2653.33
1	34	1871.93
1	37	1861.67
1	29	1819.34
1	34	1822.91
1	37	1788.43
1	35	1755.88
1	36	1721.65
1	33	1721.34
1	35	1678.74
1	46	1685.18
1	127	1676.43
1	34	1638.22
1	38	1557.12
1	36	1537.36
1	57	1477.82
1	174	1258.52
1	19	1127.2
1	73	1095.53
1	28	844.606
1	55	1877.81
1	71	1186.02
1	27	664.593
1	36	1501.82
1	40	1758.28
1	36	1358
1	43	1987.05
1	34	1873.16
1	35	1862.17
1	35	1860.71
1	56	1802.99
1	35	1779.09
1	34	1764.03
1	35	1738.68
1	33	1732.04
1	37	1704.64
1	35	1695.33
1	33	1667.13
1	39	1645.89
1	42	1639.97
1	33	1625.56
1	35	1600.35
1	35	1593.91
1	24	1410.47
1	178	1335.52
1	59	1319.34
1	71	1237.67
1	130	1200.6
1	68	1208.38
1	64	1163.5
1	38	1043.71
1	42	998.955
1	37	959.259
1	80	896.283
1	46	2151.29
1	63	2165.1
1	36	1920.98
1	35	1744.68
1	31	1692.69
1	51	1336.83
1	69	1288.31
1	25	1307.62
1	111	1166.48
1	50	1049.58
1	35	1613.86
1	33	1613.86
1	52	1259.15
1	35	2850.22
1	85	2745.08
1	175	2747.8
1	176	2724.9
1	109	2705.2
1	93	2683
1	140	2583
1	159	2571.83
1	79	2532.81
1	85	2468.19
1	114	2439.26
1	96	2412.59
1	100	2396.07
1	117	2363.46
1	120	2359.03
1	144	2342.85
1	65	2343
1	127	2266.37
1	125	2212.93
1	30	2229.75
1	243	2163
1	30	2109.02
1	122	2095.46
1	157	2067.33
1	80	2016.79
1	32	1996.63
1	50	1968.81
1	31	1992.86
1	31	1936.32
1	108	1908.97
1	122	1907.46
1	104	1924.01
1	97	1864.72
1	86	1812.45
1	167	1644.18
1	110	1569.75
1	56	1543
1	31	1008.82
1	31	802.957
1	175	2480.88
1	136	2449.13
1	167	2409.98
1	117	2327.99
1	126	2182.75
1	31	2067.69
1	34	1938.02
1	31	1715.8
1	195	1196.31
1	270	1187.88
1	113	1186.9
1	52	2608.48
1	122	2182.92
1	68	1456.66
1	98	1192.22
1	39	920.319
1	83	2182.65
1	76	2683
1	163	2330.91
1	134	2679.24
1	187	2569.49
1	119	2639.51
1	65	2517.13
1	103	2513.28
1	161	2493.68
1	85	2373.1
1	264	2322.32
1	71	2282.21
1	107	2317.33
1	25	2262.88
1	95	2263.59
1	127	2230.18
1	27	2193.83
1	170	2152.19
1	259	2172.12
1	61	2138.69
1	306	2139.51
1	215	2092.11
1	154	2078
1	160	2063.29
1	184	2039.2
1	101	2038
1	37	2038
1	112	1998
1	51	1998
1	100	1962.31
1	234	1960.06
1	185	1958
1	64	1920.54
1	161	1958.11
1	134	1916.01
1	198	1916.87
1	101	1905.65
1	201	1852.21
1	115	1814.4
1	104	1804.28
1	188	1802.6
1	127	1798.18
1	73	1798
1	59	1763.78
1	127	1750.04
1	98	1739.68
1	77	1693.38
1	82	1678.19
1	81	1674.35
1	201	1656.88
1	104	1632.66
1	48	1637.72
1	118	1618.07
1	131	1604.25
1	55	1585.08
1	80	1593.89
1	41	1580.41
1	130	1555.56
1	92	1572.57
1	82	1522.79
1	38	1513.1
1	118	1502.8
1	60	1498
1	42	1514.16
1	37	1462.26
1	77	1463.47
1	97	1426.44
1	110	1435.97
1	34	1408.15
1	145	1396.56
1	40	1398.7
1	40	1285.01
1	131	1268.25
1	60	982.401
1	81	918
1	27	2483.94
1	99	2378.59
1	71	2160.37
1	58	2116.38
1	157	2078
1	196	2033.76
1	199	1999.5
1	187	1933.79
1	133	1923.25
1	69	1853.29
1	106	1808.26
1	133	1741.93
1	88	1635.06
1	83	1415.6
1	39	1380.8
1	153	922.695
1	106	1803.84
1	134	1696.64
1	42	1293.95
1	38	1337.95
1	459	2261.95
1	47	3222.58
1	155	3160.77
1	123	3126.36
1	120	3012.74
1	121	3041.71
1	142	3017
1	248	2993.98
1	91	2939.32
1	31	2951.93
1	55	2637.03
1	149	2597.43
1	101	2305
1	121	2020.82
1	75	1990.65
1	23	1777.69
1	27	915.186
1	66	923.909
1	122	744.83
1	107	584.412
1	109	3203.54
1	62	3072.92
1	120	3051.68
1	95	2978.61
1	141	2573.68
1	60	1105
1	31	3226.08
1	58	579.984
1	119	2987.17
1	22	2681.91
1	24	2642.15
1	102	2623.05
1	107	2616.23
1	243	2570.71
1	48	2462.34
1	231	2329.14
1	353	2261.78
1	198	2263
1	104	2228.66
1	220	2194.58
1	130	2185.19
1	150	2176.41
1	161	2144.77
1	154	2126.69
1	131	2130.51
1	123	2117.87
1	218	2125.68
1	203	2101.52
1	95	2104.51
1	118	2084.75
1	224	2064.52
1	158	2027.6
1	128	2004.53
1	118	1984.46
1	211	1966.47
1	144	1949.07
1	218	1925.74
1	182	1898.19
1	141	1863.16
1	123	1808.28
1	163	1799.79
1	101	1773.79
1	59	1747.75
1	174	1746.65
1	206	1736.7
1	106	1726.19
1	99	1738.8
1	42	1704.11
1	99	1708.33
1	100	1657.69
1	64	1650.93
1	110	1653.83
1	99	1637.81
1	102	1582.19
1	53	1604.79
1	101	1592.18
1	55	1585.21
1	99	1549.22
1	52	1551.02
1	162	1543.62
1	54	1531.44
1	59	1525.81
1	99	1526.49
1	100	1505.35
1	100	1523.89
1	103	1496.07
1	189	1483.07
1	65	1479.6
1	52	1474.8
1	64	1418.97
1	65	1380.64
1	63	1329.92
1	181	1353.07
1	66	1329.92
1	66	1319.15
1	68	1318.54
1	31	1303.15
1	68	1297.56
1	65	1283
1	65	1258.84
1	65	1234.49
1	67	1234.74
1	84	1232.02
1	66	1197.63
1	66	1240.22
1	59	1203
1	45	959.094
1	134	942.158
1	95	915.35
1	177	858.248
1	168	2077.24
1	97	1956.21
1	96	1544.39
1	100	1544.06
1	75	1497.92
1	30	1421.84
1	63	1362.15
1	83	1363
1	71	1301.25
1	106	1960.12
1	54	1606.96
1	51	1612.42
1	102	1389.41
1	60	1421.12
1	88	1787.04
1	92	1793.44
1	223	2494.31
1	114	2395
1	76	2158.04
1	75	2180.47
1	127	2135.89
1	134	2077.71
1	146	2044.32
1	148	2050.32
1	174	2024.16
1	128	2001.82
1	177	1991.85
1	142	1955.24
1	96	1926.8
1	76	1917.53
1	101	1915.97
1	150	1903.98
1	154	1880.12
1	103	1870.97
1	68	1874.88
1	154	1859.32
1	116	1857.99
1	106	1841.59
1	110	1814.54
1	118	1762.74
1	57	1671.16
1	69	1699.18
1	103	1627.55
1	62	1580.07
1	69	1578
1	70	1552.65
1	80	1518.2
1	73	1533.49
1	67	1518.58
1	34	1470.06
1	34	1489.23
1	110	1352.14
1	35	1214.48
1	71	918
1	106	778.88
1	86	724.851
1	44	642.924
1	97	2306.39
1	80	2262.66
1	175	2157.65
1	151	2122.63
1	116	2023
1	149	1996.75
1	53	1954.24
1	110	1936.08
1	107	1909.78
1	105	1858
1	110	1851.74
1	112	1824.5
1	108	1812.58
1	65	1762.86
1	105	1758
1	106	1733.26
1	105	1706.06
1	67	1668.99
1	64	1642.43
1	101	1642.56
1	71	1561.84
1	70	1617.39
1	71	1545.12
1	116	1570.53
1	68	1534.77
1	58	1300.29
1	89	1244.9
1	17	1073.1
1	57	1045.11
1	116	856.557
1	81	829.799
1	113	2392.69
1	83	2178
1	97	1762.66
1	107	1698.5
1	68	1651.29
1	77	1640.37
1	191	139.154
1	67	1676.59
1	132	2177.38
1	70	2178
1	69	1711.37
1	72	2222.38
1	76	2238
1	74	2238.44
1	112	1733.22
1	68	1798
1	105	1819.13
1	104	1878
1	123	1101.2
1	36	1302.07
1	89	873.166
1	37	2375.06
1	68	3018.34
1	122	2919.2
1	57	2910.87
1	99	2844.13
1	86	2744.16
1	68	2727.1
1	49	2688.17
1	133	2647.61
1	28	2643
1	107	2583.03
1	109	2532.27
1	102	2519.31
1	75	2503
1	121	2451.33
1	78	2380.94
1	72	2401.61
1	68	2396.02
1	73	2379.1
1	104	2360.29
1	109	2349.11
1	68	2363
1	72	2328.16
1	69	2303
1	104	2280.07
1	69	2284.04
1	73	2261.56
1	71	2268.23
1	68	2263
1	73	2263.24
1	107	2233.91
1	39	2223
1	71	2177.19
1	70	2161.69
1	73	2098.95
1	69	2103
1	39	2026.81
1	68	1881.25
1	27	1752.43
1	149	1549.2
1	51	1532.74
1	41	2781.63
1	82	2628.23
1	60	2626.43
1	72	2527.67
1	131	2492.97
1	133	2403.86
1	115	2401.66
1	109	2365.32
1	108	2364.13
1	69	2356.92
1	77	2267.27
1	75	2290.36
1	159	2232.85
1	71	2147.21
1	79	2076.74
1	71	2063
1	192	1943
1	54	1559.61
1	38	1430.76
1	24	2840.5
1	48	2802.79
1	106	2363.53
1	18	2237.17
1	27	1330.73
1	71	2250.52
1	72	2355.82
1	56	2819.42
1	80	2698.78
1	78	2685
1	109	2610.59
1	163	2622.51
1	101	2601.85
1	78	2573.95
1	114	2584.82
1	182	2568.41
1	101	2566.1
1	115	2570.39
1	115	2558.3
1	161	2505.15
1	62	2506.87
1	108	2503.89
1	158	2505
1	61	2509.21
1	46	2492.24
1	102	2470.91
1	61	2465
1	105	2433.85
1	66	2415.77
1	71	2430.6
1	108	2393.58
1	82	2370.81
1	174	2327.45
1	176	2267.02
1	109	2270.05
1	78	2189.81
1	67	2222.78
1	64	2165.32
1	64	2189.89
1	43	2091.98
1	61	2113.45
1	43	1940.22
1	86	1907.16
1	43	1551.23
1	96	1504.85
1	69	1368.97
1	30	3069.15
1	108	2942.13
1	101	2712.13
1	120	2632.74
1	170	2645
1	102	2615.61
1	89	2578.18
1	126	2599.37
1	139	2508.77
1	62	2522.7
1	111	2479.93
1	62	2447.17
1	110	2399.53
1	119	2290.34
1	110	2284.94
1	116	2259.25
1	39	2153.62
1	61	1543.88
1	124	1512.99
1	114	1467.94
1	79	2675.02
1	111	2584.79
1	41	2188.27
1	36	1237.81
1	56	2370.89
1	105	2045
1	35	2129.94
1	76	2165
1	55	2169.84
1	37	2181.75
1	62	2485.45
1	25	2782.68
1	168	2295.77
1	323	2285.79
1	211	2205.12
1	77	2092.6
1	90	2078.58
1	202	2080.19
1	165	2062.97
1	119	2023.47
1	142	1978.21
1	188	1972
1	196	1912
1	92	1892
1	128	1872
1	121	1855.22
1	131	1846.93
1	212	1803.3
1	124	1799.47
1	116	1808.15
1	164	1765.95
1	126	1766.55
1	114	1736.53
1	132	1700.04
1	194	1691.73
1	86	1707.89
1	193	1698.67
1	83	1687.64
1	72	1644.03
1	113	1652
1	83	1615.45
1	100	1581.32
1	84	1585.45
1	89	1571.3
1	45	1504.35
1	56	1506.32
1	123	1477.12
1	83	1492
1	126	1492
1	89	1478.26
1	50	1478.7
1	84	1411.13
1	56	1363.85
1	37	1133.05
1	83	1112
1	223	1092
1	81	1037.65
1	212	827.308
1	147	694.715
1	66	3112
1	87	2285.44
1	20	2242.04
1	16	2128.12
1	201	2124.42
1	161	2093.87
1	81	2002.21
1	33	1985.65
1	107	1975.97
1	207	1944.5
1	71	1923.06
1	138	1866.68
1	182	1869
1	122	1861.08
1	200	1848.41
1	71	1812
1	126	1792.39
1	95	1800.22
1	134	1777.48
1	129	1675.64
1	133	1678.64
1	170	1613.73
1	42	1617.67
1	81	1622.61
1	126	1607.02
1	35	1568.95
1	82	1546.01
1	135	1494.76
1	135	1526.41
1	89	1486.16
1	49	1478.5
1	84	1472.49
1	138	1464.87
1	50	1456.32
1	132	1936.56
1	38	1780.65
1	40	1111.12
1	36	3480.93
1	81	3132.14
1	23	2459.52
1	234	2391.09
1	155	2326.5
1	186	2232.43
1	197	2229.18
1	198	2227.02
1	197	2217.71
1	102	1948.57
1	23	1855.76
1	95	1344.85
1	33	1256.93
1	60	1119.6
1	95	1123.76
1	82	897.929
1	50	2804.24
1	57	2727.71
1	36	2692.77
1	22	2646.67
1	176	2511.59
1	33	2410.14
1	225	2395.64
1	94	2269.81
1	191	2225.59
1	269	2204.14
1	29	1405
1	85	909.783
1	114	2171.27
1	29	3838.62
1	26	3669.87
1	37	3591.47
1	48	3557.69
1	20	3549.75
1	48	3518.2
1	43	3523.11
1	43	3438.96
1	47	3429.66
1	29	3405
1	30	3364.68
1	73	3359.26
1	56	3325
1	108	3309.39
1	22	3199.33
1	47	3108.66
1	20	2980.09
1	157	2778.7
1	85	2685.53
1	325	2629.91
1	20	2624.82
1	194	2532.52
1	39	2476.41
1	23	2105
1	73	1930.47
1	39	1775.96
1	53	1697.54
1	55	1689.7
1	59	1645.4
1	33	1515.35
1	72	1470.68
1	78	1253.13
1	68	1221.15
1	131	2657.38
1	91	1914.04
1	30	1618.76
1	67	3418.7
1	60	2277.18
1	21	3069.94
1	23	2930.36
1	25	2817
1	137	2517
1	101	2436.77
1	114	2434.63
1	18	2384.51
1	254	2390.67
1	149	2397
1	105	2377
1	120	2369.51
1	126	2362.55
1	122	2354.1
1	125	2335.58
1	124	2318.18
1	125	2339.68
1	117	2341.97
1	118	2323.64
1	121	2311.95
1	329	2286.72
1	120	2277
1	120	2218.86
1	124	2238.8
1	126	2213.46
1	369	2165.66
1	273	2151.76
1	55	2137
1	77	2101.2
1	64	2114.84
1	72	2075.25
1	80	1940.04
1	67	1809.71
1	276	1740.83
1	68	1692.97
1	56	1641.63
1	61	1467.34
1	32	3827.74
1	16	2781.15
1	45	2636.32
1	19	2549.61
1	141	2523.71
1	124	2504.02
1	131	2363.25
1	127	2357
1	113	2303.35
1	81	2300.84
1	95	2277
1	154	2257
1	146	2200.56
1	55	3777.83
1	198	3699.91
1	69	3722.5
1	25	3663.02
1	46	3632.7
1	63	3531.63
1	25	3451.03
1	293	3244.57
1	18	3217.98
1	59	2736.93
1	23	2638.38
1	27	2514.95
1	210	2350.68
1	116	2191.94
1	165	1862.97
1	56	1520.67
1	54	3670.31
1	32	2283.09
1	153	1918.49
1	103	1896.13
1	244	1874.84
1	208	1851.88
1	54	1832.3
1	211	1830.55
1	95	1796
1	57	1808.72
1	350	1742.56
1	217	1688.42
1	58	1687.99
1	130	1669.39
1	141	1617.8
1	75	1607.16
1	38	1442.86
1	15	1303.97
1	243	1299.92
1	95	1180.43
1	35	1083.32
1	52	1803.64
1	102	1743.13
1	84	1783.45
1	64	1389.29
1	104	1335.94
1	46	1917.82
1	129	1805.57
1	58	1333.39
1	48	1076
1	162	1601.52
1	318	1651.67
1	36	1120.07
1	91	1770.03
1	106	2087.03
1	80	2045.99
1	139	2535.36
1	165	2510.81
1	100	2393.2
1	273	2215.6
1	50	2153.2
1	117	2165.41
1	62	2125.55
1	104	2079.5
1	64	2040.54
1	197	2016.89
1	55	2008.98
1	155	1965.8
1	145	1938.25
1	60	1856.9
1	275	1822.52
1	60	1832.32
1	186	1818.64
1	180	1771.21
1	122	1761.47
1	149	1696.07
1	276	1608.07
1	90	1558.53
1	92	1549.1
1	83	1533.73
1	83	1483.22
1	78	1436.31
1	82	1355.18
1	46	1367.13
1	62	1359.32
1	65	1080.79
1	135	660.193
1	103	399.859
1	219	2716.93
1	166	2125.85
1	37	2085.35
1	139	1910.2
1	150	1858.41
1	114	1854
1	211	1790.07
1	66	1743.74
1	120	1579.04
1	126	1514.26
1	101	1428.76
1	60	1395.32
1	75	561.265
1	142	1997.85
1	157	1801.53
1	56	1669.39
1	45	1043.08
1	147	2111.58
1	57	2113.75
1	130	1902.44
1	49	1861.72
1	129	1828.94
1	128	1795.09
1	74	1739.78
1	57	1536
1	206	1395.89
1	55	1336
1	27	1321.09
1	56	1196
1	55	1177.86
1	56	1195.61
1	53	1170.04
1	55	1809.29
1	148	1660.07
1	72	1658.8
1	135	1552.02
1	130	1438.05
1	57	1321.36
1	55	1296.12
1	55	1082.35
1	54	1333.9
1	67	1750.91
1	49	1423.42
1	44	1445.43
1	72	2039.54
1	89	1895
1	91	1833.16
1	23	1784.18
1	56	1717.47
1	22	1577.58
1	66	1456.12
1	21	1387.04
1	57	1216.94
1	37	1073.1
1	100	1010.15
1	65	938.755
1	56	934.261
1	90	532.722
1	35	1836.42
1	57	1021.65
1	24	1876.72
1	45	2170.03
1	61	1852.48
1	60	1771.84
1	39	1830.9
1	99	2230.66
1	67	2015.24
1	62	1960.08
1	66	1937.86
1	67	1930.51
1	56	1900.45
1	74	1866.94
1	74	1835.31
1	73	1793.1
1	60	1785.92
1	44	1775.74
1	94	1745.95
1	44	1710
1	45	1696.5
1	43	1672.35
1	80	1651.08
1	42	1630.74
1	41	1594.66
1	41	1548.7
1	41	1550
1	47	1536.44
1	45	1524.51
1	40	1475.71
1	171	1473.38
1	45	1450
1	66	1421.72
1	45	1408.19
1	50	1389.2
1	34	1386.02
1	56	1295.92
[truncated: 4,510 more rows]

## Sheet: 6j
LMM Random Effect	LMM Nested Random Effect	LMM Fixed Effects					LMM Dependent Variable			Plotted Independent Variable	Plotted Dependent Variable
AnimalID	Cell_ID	Session	Sex	Cohort	AgeGroup	Depths	GridScale		AnimalID	AgeGroup	FittedGridScale
A14	0	1	F	C	3	2200.65	59		A14	3	63.2585
A14	1	1	F	C	3	2065.93	63		A15	3	91.6855
A14	2	1	F	C	3	1806.43	57		A16	3	65.9831
A14	3	1	F	C	3	1075.83	99		A17	3	89.6565
A14	4	1	F	C	3	1957.07	75		A18	3	81.5851
A14	5	1	F	C	3	1906	60		MA1F	2	63.4004
A14	6	1	F	C	3	1798.78	40		MA2F	2	76.2945
A14	7	1	F	C	3	1733.01	34		MA3M	2	70.9011
A14	8	2	F	C	3	2906.04	46		MA4M	2	73.3567
A14	9	2	F	C	3	2777.26	40		MA5M	2	108.005
A14	10	2	F	C	3	2601.11	55		MA6M	2	103.236
A14	11	2	F	C	3	2579.18	40		MA7M	2	77.187
A14	12	2	F	C	3	2563.82	86		MA8F	2	59.2761
A14	13	2	F	C	3	2483.75	58		MA9F	2	131.883
A14	14	2	F	C	3	2497.24	41		MA10F	2	62.7789
A14	15	2	F	C	3	2388.42	86		Y20	1	68.9026
A14	16	2	F	C	3	2349.74	36		Y21	1	116.768
A14	17	2	F	C	3	2294	19		Y22	1	76.9659
A14	18	2	F	C	3	2274	20		Y23	1	76.4024
A14	19	2	F	C	3	2209.51	20		Y24	1	99.4073
A14	20	2	F	C	3	2196.18	67		A19	3	65.2514
A14	21	2	F	C	3	1566.04	118		A20	3	62.363
A14	22	2	F	C	3	1488.94	54		A22	3	76.6432
A14	23	2	F	C	3	1366.26	57		A23	3	91.7515
A14	24	2	F	C	3	1296.3	42		A24	3	69.9396
A14	25	2	F	C	3	2904.8	57		Y25	1	102.809
A14	26	2	F	C	3	2631.2	43		Y26	1	100.459
A14	27	2	F	C	3	2594.25	52		Y27	1	80.0167
A14	28	2	F	C	3	2534	43		Y28	1	82.748
A14	29	2	F	C	3	2491.74	47
A14	30	2	F	C	3	2482.71	36
A14	31	2	F	C	3	2451.51	71
A14	32	2	F	C	3	2423.52	63
A14	33	2	F	C	3	2322.13	20
A14	34	2	F	C	3	1544.9	227
A14	35	2	F	C	3	1298.14	104
A14	36	2	F	C	3	2856.4	293
A14	37	2	F	C	3	2418.37	39
A14	38	2	F	C	3	1405.58	53
A14	39	2	F	C	3	972.214	18
A14	40	2	F	C	3	2594	86
A14	41	2	F	C	3	1512.47	62
A14	42	2	F	C	3	2614.99	40
A14	43	3	F	C	3	2662.62	94
A14	44	3	F	C	3	2483.58	63
A14	45	3	F	C	3	2446.52	50
A14	46	3	F	C	3	2431.09	60
A14	47	3	F	C	3	2399.42	58
A14	48	3	F	C	3	2370.67	57
A14	49	3	F	C	3	2349.57	58
A14	50	3	F	C	3	2324.12	55
A14	51	3	F	C	3	2193.94	39
A14	52	3	F	C	3	2185.39	56
A14	53	3	F	C	3	1493.72	103
A14	54	3	F	C	3	2568.08	65
A14	55	3	F	C	3	2565.35	81
A14	56	3	F	C	3	1672.97	40
A14	57	3	F	C	3	1025.43	37
A14	58	3	F	C	3	2573.93	56
A14	59	3	F	C	3	2643.48	60
A15	60	1	F	C	3	730.823	121
A15	61	1	F	C	3	680.327	96
A15	62	1	F	C	3	483.416	47
A15	63	1	F	C	3	564.178	61
A15	64	2	F	C	3	2215	48
A15	65	2	F	C	3	2051.83	63
A15	66	2	F	C	3	2005.01	44
A15	67	2	F	C	3	1996.71	30
A15	68	2	F	C	3	1968.99	71
A15	69	2	F	C	3	1902.81	40
A15	70	2	F	C	3	1815	75
A15	71	2	F	C	3	1796.95	44
A15	72	2	F	C	3	1804.69	41
A15	73	2	F	C	3	1785.87	45
A15	74	2	F	C	3	1769.96	46
A15	75	2	F	C	3	1755	25
A15	76	2	F	C	3	1771.38	42
A15	77	2	F	C	3	1759.43	45
A15	78	2	F	C	3	1749.6	45
A15	79	2	F	C	3	1767.39	43
A15	80	2	F	C	3	1690.37	24
A15	81	2	F	C	3	1683.99	43
A15	82	2	F	C	3	1675	46
A15	83	2	F	C	3	1663.82	45
A15	84	2	F	C	3	1675	23
A15	85	2	F	C	3	1625.12	24
A15	86	2	F	C	3	1635	43
A15	87	2	F	C	3	1622.26	43
A15	88	2	F	C	3	1620.86	24
A15	89	2	F	C	3	1598.06	24
A15	90	2	F	C	3	1595	23
A15	91	2	F	C	3	1583.69	44
A15	92	2	F	C	3	1560.41	23
A15	93	2	F	C	3	1507.4	22
A15	94	2	F	C	3	1500.58	44
A15	95	2	F	C	3	1495	22
A15	96	2	F	C	3	1508.19	24
A15	97	2	F	C	3	1462.52	24
A15	98	2	F	C	3	1456.4	46
A15	99	2	F	C	3	1446.01	24
A15	100	2	F	C	3	1449.34	23
A15	101	2	F	C	3	1420.5	24
A15	102	2	F	C	3	1397.87	44
A15	103	2	F	C	3	1211.47	39
A15	104	2	F	C	3	1181.7	86
A15	105	2	F	C	3	1160.28	70
A15	106	2	F	C	3	1095.06	44
A15	107	2	F	C	3	1014.19	73
A15	108	2	F	C	3	1027.29	112
A15	109	2	F	C	3	1015.04	66
A15	110	2	F	C	3	956.836	125
A15	111	2	F	C	3	935	58
A15	112	2	F	C	3	929.865	97
A15	113	2	F	C	3	931.845	122
A15	114	2	F	C	3	946.225	105
A15	115	2	F	C	3	715.132	65
A15	116	2	F	C	3	702.948	66
A15	117	2	F	C	3	616.731	76
A15	118	2	F	C	3	2312	100
A15	119	2	F	C	3	2279.68	100
A15	120	2	F	C	3	2272.45	63
A15	121	2	F	C	3	1926.45	39
A15	122	2	F	C	3	1803.17	42
A15	123	2	F	C	3	1664.21	43
A15	124	2	F	C	3	1575	23
A15	125	2	F	C	3	1574.14	45
A15	126	2	F	C	3	1525.51	24
A15	127	2	F	C	3	1513.76	43
A15	128	2	F	C	3	1463.42	45
A15	129	2	F	C	3	1481.12	40
A15	130	2	F	C	3	1415.85	21
A15	131	2	F	C	3	1394.63	24
A15	132	2	F	C	3	931.471	26
A15	133	2	F	C	3	916.31	106
A15	134	2	F	C	3	915.58	234
A15	135	2	F	C	3	898.706	48
A15	136	2	F	C	3	831.351	57
A15	137	2	F	C	3	2000.06	42
A15	138	2	F	C	3	1809.07	40
A15	139	2	F	C	3	1664.79	42
A15	140	2	F	C	3	1646.87	23
A15	141	2	F	C	3	1420.59	22
A15	142	2	F	C	3	1432.8	46
A15	143	2	F	C	3	1669.57	46
A15	144	2	F	C	3	1661	26
A15	145	2	F	C	3	1661	21
A15	146	2	F	C	3	1488.13	43
A15	147	2	F	C	3	2015	44
A15	148	2	F	C	3	1695	44
A15	149	2	F	C	3	666.191	89
A15	150	3	F	C	3	2346.57	81
A15	151	3	F	C	3	2288.97	53
A15	152	3	F	C	3	2237.61	59
A15	153	3	F	C	3	2145.24	111
A15	154	3	F	C	3	2151.16	72
A15	155	3	F	C	3	2119.38	107
A15	156	3	F	C	3	2070.66	77
A15	157	3	F	C	3	2077.26	112
A15	158	3	F	C	3	2052.28	74
A15	159	3	F	C	3	2050.61	63
A15	160	3	F	C	3	2036.88	64
A15	161	3	F	C	3	2036.11	74
A15	162	3	F	C	3	1995.91	74
A15	163	3	F	C	3	1987.03	76
A15	164	3	F	C	3	1967.52	47
A15	165	3	F	C	3	1904.32	43
A15	166	3	F	C	3	1872	70
A15	167	3	F	C	3	1852	75
A15	168	3	F	C	3	1830.62	47
A15	169	3	F	C	3	1817.27	47
A15	170	3	F	C	3	1731.97	51
A15	171	3	F	C	3	1743.3	38
A15	172	3	F	C	3	1737.99	27
A15	173	3	F	C	3	1712	30
A15	174	3	F	C	3	1711.73	76
A15	175	3	F	C	3	1697.87	47
A15	176	3	F	C	3	1677.46	28
A15	177	3	F	C	3	1674.71	27
A15	178	3	F	C	3	1665.09	47
A15	179	3	F	C	3	1651.43	47
A15	180	3	F	C	3	1640.2	24
A15	181	3	F	C	3	1592	27
A15	182	3	F	C	3	1583.22	24
A15	183	3	F	C	3	1569.69	25
A15	184	3	F	C	3	1569.03	26
A15	185	3	F	C	3	1584.41	51
A15	186	3	F	C	3	1568.73	49
A15	187	3	F	C	3	1532	26
A15	188	3	F	C	3	1526.32	24
A15	189	3	F	C	3	1524.43	26
A15	190	3	F	C	3	1509.61	26
A15	191	3	F	C	3	1492	46
A15	192	3	F	C	3	1472	25
A15	193	3	F	C	3	1266.62	59
A15	194	3	F	C	3	1003.17	74
A15	195	3	F	C	3	970.632	64
A15	196	3	F	C	3	972	70
A15	197	3	F	C	3	940.095	81
A15	198	3	F	C	3	949.665	71
A15	199	3	F	C	3	936.935	68
A15	200	3	F	C	3	893.318	33
A15	201	3	F	C	3	811.171	128
A15	202	3	F	C	3	812	92
A15	203	3	F	C	3	674.447	45
A15	204	3	F	C	3	510.922	79
A15	205	3	F	C	3	2489.08	184
A15	206	3	F	C	3	2072	111
A15	207	3	F	C	3	2077.6	74
A15	208	3	F	C	3	2068	113
A15	209	3	F	C	3	2013.52	39
A15	210	3	F	C	3	1998.72	74
A15	211	3	F	C	3	1958.3	77
A15	212	3	F	C	3	1950.48	43
A15	213	3	F	C	3	1945.85	40
A15	214	3	F	C	3	1940.57	39
A15	215	3	F	C	3	1917.03	75
A15	216	3	F	C	3	1890.34	46
A15	217	3	F	C	3	1885.24	74
A15	218	3	F	C	3	1791.91	73
A15	219	3	F	C	3	1692	28
A15	220	3	F	C	3	1647.41	46
A15	221	3	F	C	3	1654.27	27
A15	222	3	F	C	3	1618.18	27
A15	223	3	F	C	3	1612.79	46
A15	224	3	F	C	3	1546.23	48
A15	225	3	F	C	3	1520.19	27
A15	226	3	F	C	3	1207.62	109
A15	227	3	F	C	3	1149.27	59
A15	228	3	F	C	3	1087.11	75
A15	229	3	F	C	3	1047.19	306
A15	230	3	F	C	3	1019.99	83
A15	231	3	F	C	3	924.938	95
A15	232	3	F	C	3	890.918	45
A15	233	3	F	C	3	830.538	21
A15	234	3	F	C	3	693.125	47
A15	235	3	F	C	3	1531.18	26
A15	236	3	F	C	3	1512	25
A15	237	3	F	C	3	1866.31	74
A15	238	3	F	C	3	2173.44	57
A15	239	4	F	C	3	3246.87	87
A15	240	4	F	C	3	3218.42	155
A15	241	4	F	C	3	3201.05	65
A15	242	4	F	C	3	3187.76	188
A15	243	4	F	C	3	3185.19	34
A15	244	4	F	C	3	3191.69	94
A15	245	4	F	C	3	3098.47	95
A15	246	4	F	C	3	3089.52	78
A15	247	4	F	C	3	3064.78	168
A15	248	4	F	C	3	3051.52	189
A15	249	4	F	C	3	3054	100
A15	250	4	F	C	3	2994	141
A15	251	4	F	C	3	2993.88	177
A15	252	4	F	C	3	2962.43	97
A15	253	4	F	C	3	2954	173
A15	254	4	F	C	3	2954	121
A15	255	4	F	C	3	2946.99	158
A15	256	4	F	C	3	2943.6	119
A15	257	4	F	C	3	2933.57	114
A15	258	4	F	C	3	2942.68	104
A15	259	4	F	C	3	2913.99	153
A15	260	4	F	C	3	2883.6	239
A15	261	4	F	C	3	2868.1	296
A15	262	4	F	C	3	2862.38	133
A15	263	4	F	C	3	2834.16	159
A15	264	4	F	C	3	2863.7	259
A15	265	4	F	C	3	2837.74	132
A15	266	4	F	C	3	2820.09	40
A15	267	4	F	C	3	2800.36	123
A15	268	4	F	C	3	2794	285
A15	269	4	F	C	3	2764	116
A15	270	4	F	C	3	2738.46	101
A15	271	4	F	C	3	2734.28	22
A15	272	4	F	C	3	2732.76	93
A15	273	4	F	C	3	2713.65	150
A15	274	4	F	C	3	2703.52	138
A15	275	4	F	C	3	2702.59	150
A15	276	4	F	C	3	2699.86	203
A15	277	4	F	C	3	2674	86
A15	278	4	F	C	3	2662.41	164
A15	279	4	F	C	3	2632.6	105
A15	280	4	F	C	3	2605.71	75
A15	281	4	F	C	3	2612.12	216
A15	282	4	F	C	3	2595.82	63
A15	283	4	F	C	3	2619.34	164
A15	284	4	F	C	3	2596.23	87
A15	285	4	F	C	3	2594	87
A15	286	4	F	C	3	2596.61	61
A15	287	4	F	C	3	2584.08	149
A15	288	4	F	C	3	2574.33	86
A15	289	4	F	C	3	2567.87	127
A15	290	4	F	C	3	2506.94	84
A15	291	4	F	C	3	2551.53	141
A15	292	4	F	C	3	2567.24	86
A15	293	4	F	C	3	2546.77	81
A15	294	4	F	C	3	2464.14	64
A15	295	4	F	C	3	2480.91	103
A15	296	4	F	C	3	2447.69	122
A15	297	4	F	C	3	2420.07	133
A15	298	4	F	C	3	2381.4	151
A15	299	4	F	C	3	2332.86	126
A15	300	4	F	C	3	2273.02	119
A15	301	4	F	C	3	2294	197
A15	302	4	F	C	3	2316.69	123
A15	303	4	F	C	3	2191.44	91
A15	304	4	F	C	3	2160.4	48
A15	305	4	F	C	3	2014	47
A15	306	4	F	C	3	1935.21	37
A15	307	4	F	C	3	1890.41	234
A15	308	4	F	C	3	1716.22	81
A15	309	4	F	C	3	1691.03	97
A15	310	4	F	C	3	1675.34	122
A15	311	4	F	C	3	1661.87	67
A15	312	4	F	C	3	1593.36	61
A15	313	4	F	C	3	1533.2	89
A15	314	4	F	C	3	1491.67	108
A15	315	4	F	C	3	3266.44	61
A15	316	4	F	C	3	3209.73	54
A15	317	4	F	C	3	3161.4	168
A15	318	4	F	C	3	3136.64	80
A15	319	4	F	C	3	3108.31	98
A15	320	4	F	C	3	3080.66	84
A15	321	4	F	C	3	3027.54	71
A15	322	4	F	C	3	2991.01	113
A15	323	4	F	C	3	2964.4	52
A15	324	4	F	C	3	2973.69	110
A15	325	4	F	C	3	2962.02	135
A15	326	4	F	C	3	2913.86	54
A15	327	4	F	C	3	2892.1	75
A15	328	4	F	C	3	2888.21	245
A15	329	4	F	C	3	2887.09	80
A15	330	4	F	C	3	2867.79	568
A15	331	4	F	C	3	2856.77	147
A15	332	4	F	C	3	2827.27	86
A15	333	4	F	C	3	2814	308
A15	334	4	F	C	3	2796.98	120
A15	335	4	F	C	3	2717.38	77
A15	336	4	F	C	3	2712.6	177
A15	337	4	F	C	3	2704.6	43
A15	338	4	F	C	3	2696.23	100
A15	339	4	F	C	3	2678.93	55
A15	340	4	F	C	3	2668.43	112
A15	341	4	F	C	3	2634	38
A15	342	4	F	C	3	2633.92	107
A15	343	4	F	C	3	2614.59	39
A15	344	4	F	C	3	2621.75	65
A15	345	4	F	C	3	2599.69	63
A15	346	4	F	C	3	2601.55	84
A15	347	4	F	C	3	2582.55	85
A15	348	4	F	C	3	2574	138
A15	349	4	F	C	3	2564.53	163
A15	350	4	F	C	3	2523.57	83
A15	351	4	F	C	3	2512.09	63
A15	352	4	F	C	3	2490.23	128
A15	353	4	F	C	3	2370.11	102
A15	354	4	F	C	3	2183.64	30
A15	355	4	F	C	3	2063.17	51
A15	356	4	F	C	3	1994	122
A15	357	4	F	C	3	1511.83	103
A15	358	4	F	C	3	1374	64
A15	359	4	F	C	3	1303.11	93
A15	360	4	F	C	3	3059.13	64
A15	361	4	F	C	3	2914	118
A15	362	4	F	C	3	2669.5	59
A15	363	4	F	C	3	2531.87	16
A15	364	4	F	C	3	1359.36	61
A15	365	4	F	C	3	1369.03	57
A15	366	4	F	C	3	1736.53	93
A15	367	5	F	C	3	3058.95	40
A15	368	5	F	C	3	2977.3	221
A15	369	5	F	C	3	2970	528
A15	370	5	F	C	3	2846.77	224
A15	371	5	F	C	3	2777.27	314
A15	372	5	F	C	3	2730	159
A15	373	5	F	C	3	2685.8	135
A15	374	5	F	C	3	2667.31	74
A15	375	5	F	C	3	2670.34	174
A15	376	5	F	C	3	2650	153
A15	377	5	F	C	3	2625.27	192
A15	378	5	F	C	3	2605.52	214
A15	379	5	F	C	3	2595.41	152
A15	380	5	F	C	3	2566.12	167
A15	381	5	F	C	3	2559.99	151
A15	382	5	F	C	3	2464.13	67
A15	383	5	F	C	3	2206.6	195
A15	384	5	F	C	3	2018.35	129
A15	385	5	F	C	3	1782.77	245
A15	386	5	F	C	3	3110.5	89
A15	387	5	F	C	3	2912.61	215
A15	388	5	F	C	3	2863.02	282
A15	389	5	F	C	3	2842.51	314
A15	390	5	F	C	3	2846.53	31
A15	391	5	F	C	3	2838.23	322
A15	392	5	F	C	3	2810	276
A15	393	5	F	C	3	2802.01	134
A15	394	5	F	C	3	2672.55	101
A15	395	5	F	C	3	2598.49	153
A15	396	5	F	C	3	2594.44	67
A15	397	5	F	C	3	2570	150
A15	398	5	F	C	3	2530	95
A15	399	5	F	C	3	2507.14	54
A15	400	5	F	C	3	2309.54	63
A15	401	5	F	C	3	1736.59	42
A15	402	5	F	C	3	1283	142
A15	403	5	F	C	3	2921.66	27
A15	404	6	F	C	3	3280.24	19
A15	405	6	F	C	3	3164.66	166
A15	406	6	F	C	3	2978.31	276
A15	407	6	F	C	3	2957.13	93
A15	408	6	F	C	3	2932.07	100
A15	409	6	F	C	3	2927.62	96
A15	410	6	F	C	3	2826.24	104
A15	411	6	F	C	3	2837.7	94
A15	412	6	F	C	3	2791.38	102
A15	413	6	F	C	3	2772.24	169
A15	414	6	F	C	3	2750.83	63
A15	415	6	F	C	3	1925.2	77
A15	416	6	F	C	3	1504.4	54
A15	417	6	F	C	3	1520.03	58
A15	418	6	F	C	3	1195.89	101
A15	419	6	F	C	3	3163.95	307
A15	420	6	F	C	3	3107.51	283
A15	421	6	F	C	3	3103.58	242
A15	422	6	F	C	3	2829.52	97
A15	423	6	F	C	3	2830.61	75
A15	424	6	F	C	3	2569.69	113
A15	425	6	F	C	3	1457.8	107
A15	426	6	F	C	3	1394.82	39
A15	427	6	F	C	3	1406.92	84
A16	428	1	F	C	3	3133.75	69
A16	429	1	F	C	3	3066.4	44
A16	430	1	F	C	3	2919.6	16
A16	431	1	F	C	3	2633.82	71
A16	432	1	F	C	3	2555.31	39
A16	433	1	F	C	3	2414.96	56
A16	434	1	F	C	3	2356.31	186
A16	435	1	F	C	3	2323.13	116
A16	436	1	F	C	3	1943	65
A16	437	1	F	C	3	1308.25	60
A16	438	1	F	C	3	2991.35	36
A16	439	1	F	C	3	2943	46
A16	440	1	F	C	3	2062.18	26
A16	441	1	F	C	3	2065.92	155
A16	442	1	F	C	3	1658.77	111
A16	443	1	F	C	3	2503	60
A16	444	1	F	C	3	2643	100
A16	445	1	F	C	3	2204.79	39
A16	446	1	F	C	3	3033.8	44
A16	447	2	F	C	3	2795.32	105
A16	448	2	F	C	3	2674.12	100
A16	449	2	F	C	3	2672.18	78
A16	450	2	F	C	3	2666.93	69
A16	451	2	F	C	3	2651.89	72
A16	452	2	F	C	3	2641.46	83
A16	453	2	F	C	3	2626.05	77
A16	454	2	F	C	3	2609.86	75
A16	455	2	F	C	3	2623.24	69
A16	456	2	F	C	3	2625.79	77
A16	457	2	F	C	3	2613.7	80
A16	458	2	F	C	3	2609	79
A16	459	2	F	C	3	2601.47	74
A16	460	2	F	C	3	2594.02	76
A16	461	2	F	C	3	2569.61	72
A16	462	2	F	C	3	2587.27	70
A16	463	2	F	C	3	2549.27	73
A16	464	2	F	C	3	2552.5	75
A16	465	2	F	C	3	2528.99	47
A16	466	2	F	C	3	2480.52	76
A16	467	2	F	C	3	2486.3	46
A16	468	2	F	C	3	2456.93	44
A16	469	2	F	C	3	2457.7	80
A16	470	2	F	C	3	2476.32	46
A16	471	2	F	C	3	2440.32	79
A16	472	2	F	C	3	2424.53	43
A16	473	2	F	C	3	2425.83	48
A16	474	2	F	C	3	2403.04	47
A16	475	2	F	C	3	2414.15	43
A16	476	2	F	C	3	2396.49	66
A16	477	2	F	C	3	2392.08	68
A16	478	2	F	C	3	2382.06	47
A16	479	2	F	C	3	2358.15	45
A16	480	2	F	C	3	2102.2	86
A16	481	2	F	C	3	2075.68	75
A16	482	2	F	C	3	1623.35	24
A16	483	2	F	C	3	1543.57	37
A16	484	2	F	C	3	1196.6	62
A16	485	2	F	C	3	2657.59	64
A16	486	2	F	C	3	2608.97	72
A16	487	2	F	C	3	2627.15	71
A16	488	2	F	C	3	2589	74
A16	489	2	F	C	3	2494.8	46
A16	490	2	F	C	3	2421.1	45
A16	491	2	F	C	3	2443.04	48
A16	492	2	F	C	3	2442.85	45
A16	493	2	F	C	3	2416.07	69
A16	494	2	F	C	3	2415.43	90
A16	495	2	F	C	3	2415.29	55
A16	496	2	F	C	3	2369.65	49
A16	497	2	F	C	3	1554.62	85
A16	498	2	F	C	3	1411.03	46
A16	499	2	F	C	3	1347.97	43
A16	500	2	F	C	3	2615.38	73
A16	501	2	F	C	3	2580.57	74
A16	502	2	F	C	3	2456.54	78
A16	503	2	F	C	3	2345.02	43
A16	504	2	F	C	3	2441.85	54
A16	505	2	F	C	3	2853.83	88
A16	506	2	F	C	3	2291.23	82
A16	507	4	F	C	3	3575.4	70
A16	508	4	F	C	3	3530.08	71
A16	509	4	F	C	3	3506	39
A16	510	4	F	C	3	3480.37	81
A16	511	4	F	C	3	3337.06	71
A16	512	4	F	C	3	2895.35	44
A16	513	4	F	C	3	1593.89	78
A16	514	4	F	C	3	3490.42	52
A16	515	4	F	C	3	3086.26	36
A16	516	4	F	C	3	1785.65	76
A16	517	4	F	C	3	1530.2	28
A16	518	4	F	C	3	3121.06	68
A17	519	1	F	C	3	499	61
A17	520	2	F	C	3	2443.94	23
A17	521	2	F	C	3	2504.75	60
A17	522	3	F	C	3	2240.42	149
A17	523	3	F	C	3	2130.76	26
A17	524	3	F	C	3	2169.95	118
A17	525	3	F	C	3	2112.65	64
A17	526	3	F	C	3	2091	45
A17	527	3	F	C	3	2037.97	72
A17	528	3	F	C	3	2051	185
A17	529	3	F	C	3	1975.34	69
A17	530	3	F	C	3	1973.56	75
A17	531	3	F	C	3	1920.84	46
A17	532	3	F	C	3	1939.16	149
A17	533	3	F	C	3	1857.33	44
A17	534	3	F	C	3	1851.79	128
A17	535	3	F	C	3	1791	40
A17	536	3	F	C	3	1755.09	61
A17	537	3	F	C	3	1765.31	122
A17	538	3	F	C	3	1733.61	194
A17	539	3	F	C	3	1713.28	72
A17	540	3	F	C	3	1677.76	170
A17	541	3	F	C	3	1601.59	103
A17	542	3	F	C	3	1611.99	144
A17	543	3	F	C	3	1623.4	62
A17	544	3	F	C	3	1563.66	45
A17	545	3	F	C	3	2259.79	123
A17	546	3	F	C	3	2167.22	92
A17	547	3	F	C	3	2056.04	41
A17	548	3	F	C	3	1903.98	55
A17	549	3	F	C	3	1864.58	160
A17	550	3	F	C	3	1791	94
A17	551	3	F	C	3	1748.37	65
A17	552	3	F	C	3	1765.62	77
A17	553	3	F	C	3	1725.36	58
A17	554	3	F	C	3	1675.72	35
A17	555	3	F	C	3	1631.34	60
A17	556	3	F	C	3	1605.96	80
A17	557	3	F	C	3	1550.67	48
A17	558	3	F	C	3	1566.79	59
A17	559	3	F	C	3	272.114	34
A17	560	3	F	C	3	1243.81	31
A17	561	3	F	C	3	1805.5	91
A17	562	4	F	C	3	2285.29	53
A17	563	4	F	C	3	2259.34	45
A17	564	4	F	C	3	2204.74	68
A17	565	4	F	C	3	2170.14	69
A17	566	4	F	C	3	2110	49
A17	567	4	F	C	3	2103.05	36
A17	568	4	F	C	3	2016.75	37
A17	569	4	F	C	3	1996.13	98
A17	570	4	F	C	3	1909.97	34
A17	571	4	F	C	3	1910	37
A17	572	4	F	C	3	1850	34
A17	573	4	F	C	3	1840.89	41
A17	574	4	F	C	3	1813.92	37
A17	575	4	F	C	3	1784.53	69
A17	576	4	F	C	3	1767.49	50
A17	577	4	F	C	3	1768.56	37
A17	578	4	F	C	3	1750	37
A17	579	4	F	C	3	1742.73	38
A17	580	4	F	C	3	1696.36	38
A17	581	4	F	C	3	1615.16	57
A17	582	4	F	C	3	1557.02	54
A17	583	4	F	C	3	1449.9	62
A17	584	4	F	C	3	1370.03	42
A17	585	4	F	C	3	1043.58	22
A17	586	4	F	C	3	1036.09	51
A17	587	4	F	C	3	2253.84	49
A17	588	4	F	C	3	2208.22	65
A17	589	4	F	C	3	2138.6	37
A17	590	4	F	C	3	2102.35	38
A17	591	4	F	C	3	2044.94	40
A17	592	4	F	C	3	2023.09	39
A17	593	4	F	C	3	1839.01	38
A17	594	4	F	C	3	1845.92	40
A17	595	4	F	C	3	1702.89	56
A17	596	4	F	C	3	1478.01	22
A17	597	4	F	C	3	1316.73	90
A17	598	4	F	C	3	1073.13	48
A17	599	4	F	C	3	1033.42	29
A17	600	4	F	C	3	2097.91	41
A17	601	4	F	C	3	2021.62	34
A17	602	4	F	C	3	1583.91	44
A17	603	4	F	C	3	1677.06	37
A17	604	5	F	C	3	2330	136
A17	605	5	F	C	3	2292.5	84
A17	606	5	F	C	3	2248.49	157
A17	607	5	F	C	3	2036.5	171
A17	608	5	F	C	3	2030	117
A17	609	5	F	C	3	2002.5	53
A17	610	5	F	C	3	1925.73	45
A17	611	5	F	C	3	1892.3	90
A17	612	5	F	C	3	1819.14	58
A17	613	5	F	C	3	1350.94	112
A17	614	5	F	C	3	1330.4	159
A17	615	5	F	C	3	1175.1	97
A17	616	5	F	C	3	2393.9	401
A17	617	5	F	C	3	2286.03	46
A17	618	5	F	C	3	2275.98	47
A17	619	5	F	C	3	2208.19	36
A17	620	5	F	C	3	2174.33	32
A17	621	5	F	C	3	2116.22	151
A17	622	5	F	C	3	2073.77	89
A17	623	5	F	C	3	2035.75	72
A17	624	5	F	C	3	1863.57	120
A17	625	5	F	C	3	1776.47	54
A17	626	5	F	C	3	2276.6	66
A17	627	5	F	C	3	1995.22	150
A17	628	5	F	C	3	1830.04	84
A17	629	5	F	C	3	2137.27	106
A17	630	5	F	C	3	2203.62	142
A17	631	5	F	C	3	2338.08	182
A17	632	5	F	C	3	2048.26	106
A17	633	5	F	C	3	2094.3	158
A17	634	5	F	C	3	1976.7	82
A17	635	5	F	C	3	1931.68	123
A17	636	6	F	C	3	2913.97	115
A17	637	6	F	C	3	2852.95	135
A17	638	6	F	C	3	2855.87	110
A17	639	6	F	C	3	2868.71	125
A17	640	6	F	C	3	2832.75	68
A17	641	6	F	C	3	2815.68	27
A17	642	6	F	C	3	2795.3	79
A17	643	6	F	C	3	2821.78	64
A17	644	6	F	C	3	2774.03	150
A17	645	6	F	C	3	2811.18	128
A17	646	6	F	C	3	2783.49	215
A17	647	6	F	C	3	2759.98	132
A17	648	6	F	C	3	2776.17	83
A17	649	6	F	C	3	2755.53	69
A17	650	6	F	C	3	2749	121
A17	651	6	F	C	3	2745.44	135
A17	652	6	F	C	3	2726.07	117
A17	653	6	F	C	3	2709	215
A17	654	6	F	C	3	2690.95	131
A17	655	6	F	C	3	2697.01	105
A17	656	6	F	C	3	2646.02	107
A17	657	6	F	C	3	2612.31	136
A17	658	6	F	C	3	2609	110
A17	659	6	F	C	3	2580.17	225
A17	660	6	F	C	3	2530.52	43
A17	661	6	F	C	3	2522.44	132
A17	662	6	F	C	3	2488.27	87
A17	663	6	F	C	3	2507.27	55
A17	664	6	F	C	3	2462.63	151
A17	665	6	F	C	3	2441.91	148
A17	666	6	F	C	3	2395.63	153
A17	667	6	F	C	3	2425.89	89
A17	668	6	F	C	3	2385.56	129
A17	669	6	F	C	3	2395.7	181
A17	670	6	F	C	3	2328.7	166
A17	671	6	F	C	3	1822.09	51
A17	672	6	F	C	3	1758.8	39
A17	673	6	F	C	3	2929.1	143
A17	674	6	F	C	3	2807.57	157
A17	675	6	F	C	3	2728.55	125
A17	676	6	F	C	3	2689	96
A17	677	6	F	C	3	2644.24	213
A17	678	6	F	C	3	2619.99	37
A17	679	6	F	C	3	2595.85	80
A17	680	6	F	C	3	2430.63	210
A17	681	6	F	C	3	2401.28	80
A17	682	6	F	C	3	2368.14	95
A17	683	6	F	C	3	2326.98	132
A17	684	6	F	C	3	1788.66	280
A17	685	6	F	C	3	1459.54	70
A17	686	6	F	C	3	1380.63	57
A17	687	6	F	C	3	1369.27	53
A17	688	6	F	C	3	2941.61	52
A17	689	6	F	C	3	2436.52	155
A18	690	1	F	C	3	2976.93	91
A18	691	1	F	C	3	2681.66	63
A18	692	1	F	C	3	2505	30
A18	693	1	F	C	3	2485	59
A18	694	1	F	C	3	2074.7	45
A18	695	1	F	C	3	2049.72	22
A18	696	1	F	C	3	2027.09	69
A18	697	1	F	C	3	2038.11	23
A18	698	1	F	C	3	1995.33	43
A18	699	1	F	C	3	1792.35	38
A18	700	1	F	C	3	2235.11	98
A18	701	1	F	C	3	2590.51	63
A18	702	1	F	C	3	2024.59	47
A18	703	2	F	C	3	2686.16	96
A18	704	2	F	C	3	2558.79	65
A18	705	2	F	C	3	2537.92	67
A18	706	2	F	C	3	2541.94	103
A18	707	2	F	C	3	2508.53	26
A18	708	2	F	C	3	2435	97
A18	709	2	F	C	3	2412.98	92
A18	710	2	F	C	3	2383.42	50
A18	711	2	F	C	3	2349.04	72
A18	712	2	F	C	3	2337.71	100
A18	713	2	F	C	3	2311.7	77
A18	714	2	F	C	3	2275	124
A18	715	2	F	C	3	2259.44	60
A18	716	2	F	C	3	2265.51	133
A18	717	2	F	C	3	2224.49	130
A18	718	2	F	C	3	2185.27	88
A18	719	2	F	C	3	2161.91	69
A18	720	2	F	C	3	2151.34	41
A18	721	2	F	C	3	2173.12	68
A18	722	2	F	C	3	2135	91
A18	723	2	F	C	3	2147.97	104
A18	724	2	F	C	3	2087.9	30
A18	725	2	F	C	3	2073.13	94
A18	726	2	F	C	3	2060.92	90
A18	727	2	F	C	3	2046.46	35
A18	728	2	F	C	3	2020.99	85
A18	729	2	F	C	3	2033.12	131
A18	730	2	F	C	3	2020.16	88
A18	731	2	F	C	3	1965.65	113
A18	732	2	F	C	3	1949.85	93
A18	733	2	F	C	3	1935	91
A18	734	2	F	C	3	1878.4	91
A18	735	2	F	C	3	1838.13	81
A18	736	2	F	C	3	1802.21	100
A18	737	2	F	C	3	1724.12	100
A18	738	2	F	C	3	1735.06	89
A18	739	2	F	C	3	1682.17	115
A18	740	2	F	C	3	1704.38	82
A18	741	2	F	C	3	1672.47	48
A18	742	2	F	C	3	1671.1	35
A18	743	2	F	C	3	1533.6	53
A18	744	2	F	C	3	1513.1	148
A18	745	2	F	C	3	1474.71	134
A18	746	2	F	C	3	1415	32
A18	747	2	F	C	3	1307.59	59
A18	748	2	F	C	3	1261.55	39
A18	749	2	F	C	3	941.461	45
A18	750	2	F	C	3	762.221	88
A18	751	2	F	C	3	2476.59	140
A18	752	2	F	C	3	2420.83	76
A18	753	2	F	C	3	2337.85	53
A18	754	2	F	C	3	2266.47	57
A18	755	2	F	C	3	2279.64	76
A18	756	2	F	C	3	2119.07	86
A18	757	2	F	C	3	2112.26	72
A18	758	2	F	C	3	1915	93
A18	759	2	F	C	3	1915	93
A18	760	2	F	C	3	1824.51	68
A18	761	2	F	C	3	1701.25	45
A18	762	2	F	C	3	1660.52	78
A18	763	2	F	C	3	1618.56	94
A18	764	2	F	C	3	1515	120
A18	765	2	F	C	3	1495	69
A18	766	2	F	C	3	1326.56	93
A18	767	2	F	C	3	854.43	39
A18	768	2	F	C	3	1929.21	76
A18	769	3	F	C	3	2792	37
A18	770	3	F	C	3	2736.76	80
A18	771	3	F	C	3	2633.47	45
A18	772	3	F	C	3	2599.63	17
A18	773	3	F	C	3	2573.35	65
A18	774	3	F	C	3	2529.02	165
A18	775	3	F	C	3	2548.43	96
A18	776	3	F	C	3	2491.49	113
A18	777	3	F	C	3	2484	191
A18	778	3	F	C	3	2444.33	30
A18	779	3	F	C	3	2426.82	118
A18	780	3	F	C	3	2405.21	128
A18	781	3	F	C	3	2387.01	203
A18	782	3	F	C	3	2388.12	94
A18	783	3	F	C	3	2367.66	144
A18	784	3	F	C	3	2353.04	207
A18	785	3	F	C	3	2344.12	278
A18	786	3	F	C	3	2313.43	188
A18	787	3	F	C	3	2317.5	148
A18	788	3	F	C	3	2286.45	89
A18	789	3	F	C	3	2277.39	154
A18	790	3	F	C	3	2274.77	99
A18	791	3	F	C	3	2237.16	196
A18	792	3	F	C	3	2198.37	130
A18	793	3	F	C	3	2187.54	99
A18	794	3	F	C	3	2192	114
A18	795	3	F	C	3	2152.96	58
A18	796	3	F	C	3	2149.37	65
A18	797	3	F	C	3	2145.55	99
A18	798	3	F	C	3	2126.44	173
A18	799	3	F	C	3	2095.44	76
A18	800	3	F	C	3	2008.91	47
A18	801	3	F	C	3	1997.29	114
A18	802	3	F	C	3	1984.43	72
A18	803	3	F	C	3	1886.82	107
A18	804	3	F	C	3	1819.85	81
A18	805	3	F	C	3	1798.43	81
A18	806	3	F	C	3	1567.32	79
A18	807	3	F	C	3	1474.13	44
A18	808	3	F	C	3	1303.81	54
A18	809	3	F	C	3	1133.76	28
A18	810	3	F	C	3	777.65	75
A18	811	3	F	C	3	703.412	75
A18	812	3	F	C	3	452.769	29
A18	813	3	F	C	3	2709.49	229
A18	814	3	F	C	3	2659.03	38
A18	815	3	F	C	3	2658.25	70
A18	816	3	F	C	3	2511.62	103
A18	817	3	F	C	3	2491.18	62
A18	818	3	F	C	3	2497.09	94
A18	819	3	F	C	3	2452	128
A18	820	3	F	C	3	2375.43	44
A18	821	3	F	C	3	2374.01	80
A18	822	3	F	C	3	2353.55	87
A18	823	3	F	C	3	2303.76	96
A18	824	3	F	C	3	2193.03	82
A18	825	3	F	C	3	2183.27	47
A18	826	3	F	C	3	2165.07	94
A18	827	3	F	C	3	2141.88	171
A18	828	3	F	C	3	2051.96	216
A18	829	3	F	C	3	2016.78	209
A18	830	3	F	C	3	1885.67	43
A18	831	3	F	C	3	1721.35	41
A18	832	3	F	C	3	1509.34	26
A18	833	3	F	C	3	342.163	85
A18	834	3	F	C	3	824.433	66
A18	835	3	F	C	3	452.498	27
A18	836	3	F	C	3	1280.52	53
A18	837	4	F	C	3	2663.57	103
A18	838	4	F	C	3	2643.88	25
A18	839	4	F	C	3	2657.66	40
A18	840	4	F	C	3	2459.11	99
A18	841	4	F	C	3	2393.79	86
A18	842	4	F	C	3	2394.51	111
A18	843	4	F	C	3	2360.18	18
A18	844	4	F	C	3	2358.74	63
A18	845	4	F	C	3	2349.17	84
A18	846	4	F	C	3	2314	100
A18	847	4	F	C	3	2288.6	73
A18	848	4	F	C	3	2280.17	91
A18	849	4	F	C	3	2113.94	93
A18	850	4	F	C	3	2103.77	149
A18	851	4	F	C	3	1986.2	33
A18	852	4	F	C	3	1832.73	68
A18	853	4	F	C	3	1797.89	71
A18	854	4	F	C	3	1754	44
A18	855	4	F	C	3	1718.84	133
A18	856	4	F	C	3	1652.95	92
A18	857	4	F	C	3	1579.76	124
A18	858	4	F	C	3	1249.88	128
A18	859	4	F	C	3	2742.6	80
A18	860	4	F	C	3	2517.47	84
A18	861	4	F	C	3	2471.47	67
A18	862	4	F	C	3	2467.05	94
A18	863	4	F	C	3	2384.29	91
A18	864	4	F	C	3	2307.48	23
A18	865	4	F	C	3	2324.9	86
A18	866	4	F	C	3	2294	28
A18	867	4	F	C	3	2294	35
A18	868	4	F	C	3	2283.56	54
A18	869	4	F	C	3	2151.43	92
A18	870	4	F	C	3	1102.21	34
A18	871	4	F	C	3	801.076	45
A18	872	4	F	C	3	2333.15	29
A18	873	4	F	C	3	2314.51	58
A18	874	4	F	C	3	1878.47	20
A18	875	4	F	C	3	1458.54	24
A18	876	4	F	C	3	738.617	38
A18	877	4	F	C	3	2439.16	98
A18	878	4	F	C	3	2655.23	47
A18	879	4	F	C	3	1637.4	36
A18	880	4	F	C	3	2223.79	38
A18	881	5	F	C	3	3198.66	52
A18	882	5	F	C	3	2916.36	85
A18	883	5	F	C	3	2844.93	86
A18	884	5	F	C	3	2799.88	91
A18	885	5	F	C	3	2609.21	93
A18	886	5	F	C	3	2596.77	71
A18	887	5	F	C	3	2580.76	74
A18	888	5	F	C	3	2541.09	59
A18	889	5	F	C	3	2546.41	99
A18	890	5	F	C	3	2496.8	102
A18	891	5	F	C	3	2472.72	62
A18	892	5	F	C	3	2484.06	32
A18	893	5	F	C	3	2443.72	60
A18	894	5	F	C	3	2444.71	106
A18	895	5	F	C	3	2432.71	31
A18	896	5	F	C	3	2391.16	31
A18	897	5	F	C	3	2389.12	64
A18	898	5	F	C	3	2371.36	61
A18	899	5	F	C	3	2353.79	64
A18	900	5	F	C	3	2371.05	34
A18	901	5	F	C	3	2335.39	110
A18	902	5	F	C	3	2327.76	64
A18	903	5	F	C	3	2308.38	33
A18	904	5	F	C	3	2099.18	64
A18	905	5	F	C	3	2033.68	107
A18	906	5	F	C	3	1803.92	73
A18	907	5	F	C	3	1757.06	45
A18	908	5	F	C	3	1430	42
A18	909	5	F	C	3	2658.71	117
A18	910	5	F	C	3	2669.3	319
A18	911	5	F	C	3	2588.87	102
A18	912	5	F	C	3	2570	59
A18	913	5	F	C	3	2530	55
A18	914	5	F	C	3	2518.2	66
A18	915	5	F	C	3	2468.47	57
A18	916	5	F	C	3	2371.76	116
A18	917	5	F	C	3	2290.06	62
A18	918	5	F	C	3	1763.45	41
A18	919	5	F	C	3	1242.07	106
A18	920	5	F	C	3	2315.21	65
A18	921	5	F	C	3	2355.34	66
A18	922	5	F	C	3	2130.67	96
A18	923	5	F	C	3	2405.34	64
A18	924	5	F	C	3	2515.33	94
A18	925	5	F	C	3	2322.52	34
A18	926	5	F	C	3	2812.59	78
A18	927	5	F	C	3	2682.8	77
A19	928	1	M	D	3	2976.49	45
A19	929	1	M	D	3	2845.26	21
A19	930	1	M	D	3	2757.37	82
A19	931	1	M	D	3	2399.01	50
A19	932	1	M	D	3	2336.11	98
A19	933	1	M	D	3	2316.93	38
A19	934	1	M	D	3	2284.53	43
A19	935	1	M	D	3	2255.23	70
A19	936	1	M	D	3	2252.92	61
A19	937	1	M	D	3	2169.3	44
A19	938	1	M	D	3	1545.78	43
A19	939	1	M	D	3	1442.93	39
A19	940	1	M	D	3	1090.11	160
A19	941	1	M	D	3	2323.92	76
A19	942	1	M	D	3	775.447	116
A19	943	1	M	D	3	2280.24	70
A19	944	1	M	D	3	1770.35	57
A19	945	2	M	D	3	3048.05	63
A19	946	2	M	D	3	2957	42
A19	947	2	M	D	3	2940.7	21
A19	948	2	M	D	3	2912.95	79
A19	949	2	M	D	3	2897	76
A19	950	2	M	D	3	2849.21	82
A19	951	2	M	D	3	2782.11	60
A19	952	2	M	D	3	2572.91	35
A19	953	2	M	D	3	2477	64
A19	954	2	M	D	3	2252.58	51
A19	955	2	M	D	3	2126.98	42
A19	956	2	M	D	3	1887.61	41
A19	957	2	M	D	3	1873.48	51
A19	958	2	M	D	3	1675.46	107
A19	959	2	M	D	3	1561.38	43
A19	960	2	M	D	3	1557	92
A19	961	2	M	D	3	2953.73	92
A19	962	2	M	D	3	2837	80
A19	963	2	M	D	3	2461.82	18
A19	964	2	M	D	3	2026.71	38
A19	965	2	M	D	3	1200.4	150
A19	966	2	M	D	3	765.265	77
A19	967	3	M	D	3	3313.72	28
A19	968	3	M	D	3	3315.12	32
A19	969	3	M	D	3	3231.9	42
A19	970	3	M	D	3	3159.73	49
A19	971	3	M	D	3	3218.04	36
A19	972	3	M	D	3	3189.45	55
A19	973	3	M	D	3	3097	30
A19	974	3	M	D	3	3022.19	34
A19	975	3	M	D	3	2346.39	83
A19	976	3	M	D	3	2066.73	106
A19	977	3	M	D	3	2002.5	48
A19	978	3	M	D	3	1960.74	36
A19	979	3	M	D	3	1951.34	62
A19	980	3	M	D	3	1848.14	32
A19	981	3	M	D	3	1836.86	42
A19	982	3	M	D	3	1771.65	52
A19	983	3	M	D	3	1602.05	61
A19	984	3	M	D	3	1422.59	92
A19	985	3	M	D	3	991.093	38
A19	986	3	M	D	3	956.659	96
A19	987	3	M	D	3	466.962	48
A19	988	3	M	D	3	3127.66	15
A19	989	3	M	D	3	2927.84	64
A19	990	3	M	D	3	2077	101
A19	991	3	M	D	3	1640.03	161
A19	992	3	M	D	3	1256.62	51
A19	993	3	M	D	3	969.99	45
A19	994	3	M	D	3	936.255	63
A19	995	3	M	D	3	910.718	51
A19	996	3	M	D	3	3256.1	71
A19	997	3	M	D	3	2643.41	73
A19	998	3	M	D	3	2143.67	78
A19	999	3	M	D	3	813.715	81
A19	1000	3	M	D	3	845.222	36
A19	1001	4	M	D	3	2736.75	46
A19	1002	4	M	D	3	2723.59	49
A19	1003	4	M	D	3	2669.3	146
A19	1004	4	M	D	3	2611.49	103
A19	1005	4	M	D	3	2577.03	61
A19	1006	4	M	D	3	2540.96	47
A19	1007	4	M	D	3	2505.43	50
A19	1008	4	M	D	3	2413.53	39
A19	1009	4	M	D	3	2380.32	56
A19	1010	4	M	D	3	2347.92	49
A19	1011	4	M	D	3	2301.38	55
A19	1012	4	M	D	3	2298.53	48
A19	1013	4	M	D	3	2283.96	57
A19	1014	4	M	D	3	2249.13	39
A19	1015	4	M	D	3	2200.06	43
A19	1016	4	M	D	3	2222.03	286
A19	1017	4	M	D	3	2191.1	39
A19	1018	4	M	D	3	2172.79	60
A19	1019	4	M	D	3	2147.27	65
A19	1020	4	M	D	3	2103.46	40
A19	1021	4	M	D	3	2047.8	39
A19	1022	4	M	D	3	2012.13	52
A19	1023	4	M	D	3	2029.63	40
A19	1024	4	M	D	3	2006.58	24
A19	1025	4	M	D	3	1914	77
A19	1026	4	M	D	3	1672.95	94
A19	1027	4	M	D	3	1615.05	44
A19	1028	4	M	D	3	1083.47	37
A19	1029	4	M	D	3	1069.69	37
A19	1030	4	M	D	3	1058.26	67
A19	1031	4	M	D	3	975.439	50
A19	1032	4	M	D	3	890.003	107
A19	1033	4	M	D	3	827.535	65
A19	1034	4	M	D	3	2641.09	38
A19	1035	4	M	D	3	2484.69	51
A19	1036	4	M	D	3	2377.19	56
A19	1037	4	M	D	3	2195.28	50
A19	1038	4	M	D	3	2149.16	105
A19	1039	4	M	D	3	2121.46	40
A19	1040	4	M	D	3	2042.43	21
A19	1041	4	M	D	3	2050.29	76
A19	1042	4	M	D	3	2013.4	40
A19	1043	4	M	D	3	1927.16	20
A19	1044	4	M	D	3	1479.97	28
A19	1045	4	M	D	3	1139.18	32
A19	1046	4	M	D	3	833.359	51
A19	1047	4	M	D	3	2297.8	108
A19	1048	4	M	D	3	2140.41	40
A19	1049	4	M	D	3	1931.24	20
A19	1050	4	M	D	3	1024.66	46
A19	1051	4	M	D	3	2694.11	118
A19	1052	4	M	D	3	2074	39
A19	1053	4	M	D	3	1989.15	41
A19	1054	4	M	D	3	2051.15	73
A19	1055	5	M	D	3	3006.39	91
A19	1056	5	M	D	3	2975.43	30
A19	1057	5	M	D	3	2911.7	264
A19	1058	5	M	D	3	2790.67	49
A19	1059	5	M	D	3	2672.88	150
A19	1060	5	M	D	3	2518.28	132
A19	1061	5	M	D	3	2307.71	197
A19	1062	5	M	D	3	2203	106
A19	1063	5	M	D	3	2186.38	122
A19	1064	5	M	D	3	2136.24	62
A19	1065	5	M	D	3	2003	111
A19	1066	5	M	D	3	1940.36	142
A19	1067	5	M	D	3	1903.01	98
A19	1068	5	M	D	3	1887.72	48
A19	1069	5	M	D	3	1881.83	79
A19	1070	5	M	D	3	1847.64	43
A19	1071	5	M	D	3	1825.32	60
A19	1072	5	M	D	3	1789.95	42
A19	1073	5	M	D	3	1753.18	223
A19	1074	5	M	D	3	1132.52	49
A19	1075	5	M	D	3	803	92
A19	1076	5	M	D	3	2909.22	32
A19	1077	5	M	D	3	2778.54	47
A19	1078	5	M	D	3	2486.67	50
A19	1079	5	M	D	3	1998.16	63
A19	1080	5	M	D	3	1946.64	63
A19	1081	5	M	D	3	1897.51	112
A19	1082	5	M	D	3	1885.6	91
A19	1083	5	M	D	3	1848.4	61
A19	1084	5	M	D	3	1859.1	49
A19	1085	5	M	D	3	1343	92
A19	1086	5	M	D	3	896.256	31
A19	1087	5	M	D	3	2203	66
A19	1088	5	M	D	3	998.727	46
A19	1089	5	M	D	3	1907.8	91
A19	1090	6	M	D	3	2532.36	49
A19	1091	6	M	D	3	2489.08	14
A19	1092	6	M	D	3	2432	66
A19	1093	6	M	D	3	2368.23	56
A19	1094	6	M	D	3	2280.15	55
A19	1095	6	M	D	3	2261.62	53
A19	1096	6	M	D	3	2233.29	54
A19	1097	6	M	D	3	2232	51
A19	1098	6	M	D	3	2223.48	55
A19	1099	6	M	D	3	2184.34	118
A19	1100	6	M	D	3	2164.97	52
A19	1101	6	M	D	3	2132	55
A19	1102	6	M	D	3	2118.76	302
A19	1103	6	M	D	3	2097.35	54
A19	1104	6	M	D	3	2090.52	56
A19	1105	6	M	D	3	2063.08	38
A19	1106	6	M	D	3	2051.59	49
A19	1107	6	M	D	3	2064.13	54
A19	1108	6	M	D	3	2044.88	43
A19	1109	6	M	D	3	2044.87	45
A19	1110	6	M	D	3	2020.99	48
A19	1111	6	M	D	3	1960.47	43
A19	1112	6	M	D	3	1978.78	39
A19	1113	6	M	D	3	1867.14	37
A19	1114	6	M	D	3	1873.66	36
A19	1115	6	M	D	3	1846.77	73
A19	1116	6	M	D	3	1816.88	78
A19	1117	6	M	D	3	1806.82	38
A19	1118	6	M	D	3	1779.64	38
A19	1119	6	M	D	3	1757.38	66
A19	1120	6	M	D	3	1658.2	39
A19	1121	6	M	D	3	1290.21	93
A19	1122	6	M	D	3	852	84
A19	1123	6	M	D	3	2492.24	53
A19	1124	6	M	D	3	2231.05	59
A19	1125	6	M	D	3	2212.39	54
A19	1126	6	M	D	3	2227.22	57
A19	1127	6	M	D	3	2197.87	57
A19	1128	6	M	D	3	2094.45	65
A19	1129	6	M	D	3	2058.94	65
A19	1130	6	M	D	3	1953.24	37
A19	1131	6	M	D	3	1935.13	44
A19	1132	6	M	D	3	1924.56	38
A19	1133	6	M	D	3	1849.76	47
A19	1134	6	M	D	3	1837.15	37
A19	1135	6	M	D	3	1819.11	35
A19	1136	6	M	D	3	1794.17	38
A19	1137	6	M	D	3	1793.76	122
A19	1138	6	M	D	3	1634.14	145
A19	1139	6	M	D	3	1498.29	76
A19	1140	6	M	D	3	1830.04	26
A19	1141	6	M	D	3	1779.07	38
A19	1142	6	M	D	3	2277.18	50
A19	1143	6	M	D	3	2462.33	59
A20	1144	1	M	D	3	2009.39	56
A20	1145	1	M	D	3	1921.85	54
A20	1146	1	M	D	3	1556.53	91
A20	1147	2	M	D	3	2254.08	61
A20	1148	2	M	D	3	2271.4	126
A20	1149	2	M	D	3	2210.41	65
A20	1150	2	M	D	3	2185.63	81
A20	1151	2	M	D	3	2164.91	44
A20	1152	2	M	D	3	2056	53
A20	1153	2	M	D	3	2025.23	97
A20	1154	2	M	D	3	1976	158
A20	1155	2	M	D	3	1952.48	82
A20	1156	2	M	D	3	1903.92	71
A20	1157	2	M	D	3	1856.19	51
A20	1158	2	M	D	3	1849.8	54
A20	1159	2	M	D	3	1735.44	41
A20	1160	2	M	D	3	1710.82	18
A20	1161	2	M	D	3	1596	35
A20	1162	2	M	D	3	1137.22	202
A20	1163	2	M	D	3	2274.01	82
A20	1164	2	M	D	3	2148.33	69
A20	1165	2	M	D	3	2045.17	198
A20	1166	2	M	D	3	2033.96	135
A20	1167	2	M	D	3	2034.4	60
A20	1168	2	M	D	3	757.278	104
A20	1169	2	M	D	3	1033.46	197
A20	1170	2	M	D	3	829.181	29
A20	1171	3	M	D	3	2229	120
A20	1172	3	M	D	3	2173.7	65
A20	1173	3	M	D	3	1933.69	74
A20	1174	3	M	D	3	1789	27
A20	1175	3	M	D	3	1749	46
A20	1176	3	M	D	3	1747.8	29
A20	1177	3	M	D	3	1696.85	46
A20	1178	3	M	D	3	1679.23	65
A20	1179	3	M	D	3	1671.48	44
A20	1180	3	M	D	3	1669	87
A20	1181	3	M	D	3	1636.44	47
A20	1182	3	M	D	3	1629	45
A20	1183	3	M	D	3	1625.67	42
A20	1184	3	M	D	3	1608.81	44
A20	1185	3	M	D	3	1609	38
A20	1186	3	M	D	3	1587.3	79
A20	1187	3	M	D	3	1569.18	44
A20	1188	3	M	D	3	1553.78	40
A20	1189	3	M	D	3	1557.14	73
A20	1190	3	M	D	3	1549	45
A20	1191	3	M	D	3	1556.21	40
A20	1192	3	M	D	3	1546.14	43
A20	1193	3	M	D	3	1534.04	40
A20	1194	3	M	D	3	1513.57	42
A20	1195	3	M	D	3	1509	45
A20	1196	3	M	D	3	1509	31
A20	1197	3	M	D	3	1449.05	37
A20	1198	3	M	D	3	1432.06	70
A20	1199	3	M	D	3	1361.06	93
A20	1200	3	M	D	3	1374.01	38
A20	1201	3	M	D	3	1353.39	37
A20	1202	3	M	D	3	1325.43	84
A20	1203	3	M	D	3	1115.31	37
A20	1204	3	M	D	3	743.029	47
A20	1205	3	M	D	3	2315.38	28
A20	1206	3	M	D	3	2129.07	36
A20	1207	3	M	D	3	2074.45	146
A20	1208	3	M	D	3	1864.21	84
A20	1209	3	M	D	3	1872.15	78
A20	1210	3	M	D	3	1858.1	51
A20	1211	3	M	D	3	1829	41
A20	1212	3	M	D	3	1806.3	49
A20	1213	3	M	D	3	1709	87
A20	1214	3	M	D	3	1689	42
A20	1215	3	M	D	3	1649	52
A20	1216	3	M	D	3	1609.17	42
A20	1217	3	M	D	3	1604.04	41
A20	1218	3	M	D	3	1589.06	106
A20	1219	3	M	D	3	1580.95	47
A20	1220	3	M	D	3	1554.61	68
A20	1221	3	M	D	3	1506.4	36
A20	1222	3	M	D	3	1463.97	38
A20	1223	3	M	D	3	1454.43	59
A20	1224	3	M	D	3	1386.75	45
A20	1225	3	M	D	3	1429	66
A20	1226	3	M	D	3	1403.68	70
A20	1227	3	M	D	3	1354.97	39
A20	1228	3	M	D	3	1303.44	59
A20	1229	3	M	D	3	1304.77	56
A20	1230	3	M	D	3	1233.21	53
A20	1231	3	M	D	3	758.418	38
A20	1232	3	M	D	3	1859.41	54
A20	1233	3	M	D	3	1474.65	35
A20	1234	3	M	D	3	1453.17	35
A20	1235	3	M	D	3	754.928	30
A20	1236	3	M	D	3	1881.79	91
A20	1237	3	M	D	3	1413.77	34
A20	1238	3	M	D	3	1865.33	61
A20	1239	3	M	D	3	2059.69	69
A20	1240	4	M	D	3	3030.38	83
A20	1241	4	M	D	3	3049.27	99
A20	1242	4	M	D	3	2920.28	49
A20	1243	4	M	D	3	2863.02	29
A20	1244	4	M	D	3	2675.93	19
A20	1245	4	M	D	3	2394.66	96
A20	1246	4	M	D	3	2365.67	92
A20	1247	4	M	D	3	2281.19	18
A20	1248	4	M	D	3	2252.92	55
A20	1249	4	M	D	3	1863.34	51
A20	1250	4	M	D	3	1470.38	52
A20	1251	4	M	D	3	1408.18	57
A20	1252	4	M	D	3	1335.84	28
A20	1253	4	M	D	3	987.562	51
A20	1254	4	M	D	3	721.365	92
A20	1255	4	M	D	3	638.549	127
A20	1256	4	M	D	3	2821.3	66
A20	1257	4	M	D	3	2547.38	59
A20	1258	4	M	D	3	1433.09	30
A20	1259	4	M	D	3	1369.47	54
A20	1260	4	M	D	3	572.189	52
A20	1261	5	M	D	3	2723.54	20
A20	1262	5	M	D	3	2688.85	93
A20	1263	5	M	D	3	2469.69	23
A20	1264	5	M	D	3	2430.68	23
A20	1265	5	M	D	3	2245	32
A20	1266	5	M	D	3	2145	32
A20	1267	5	M	D	3	2025	120
A20	1268	5	M	D	3	2012.73	127
A20	1269	5	M	D	3	1896.73	52
A20	1270	5	M	D	3	1754.44	52
A20	1271	5	M	D	3	1442	62
A20	1272	5	M	D	3	1422.68	24
A20	1273	5	M	D	3	1356.96	60
A20	1274	5	M	D	3	1249.49	63
A20	1275	5	M	D	3	1221.28	29
A20	1276	5	M	D	3	825.359	52
A20	1277	5	M	D	3	2813.16	20
A20	1278	5	M	D	3	2098.29	203
A20	1279	5	M	D	3	2049.31	39
A20	1280	5	M	D	3	752.206	72
A20	1281	5	M	D	3	631.989	47
A20	1282	5	M	D	3	2291.16	45
A20	1283	6	M	D	3	2988	53
A20	1284	6	M	D	3	2215.21	27
A20	1285	6	M	D	3	2100.36	79
A20	1286	6	M	D	3	1968	183
A20	1287	6	M	D	3	1916.51	29
A20	1288	6	M	D	3	1897.59	45
A20	1289	6	M	D	3	1528	29
A20	1290	6	M	D	3	1348	53
A20	1291	6	M	D	3	1705.82	75
A22	1292	1	M	D	3	2264.05	95
A22	1293	1	M	D	3	2224.8	139
A22	1294	1	M	D	3	2202.97	92
A22	1295	1	M	D	3	2173.81	90
A22	1296	1	M	D	3	2142.66	89
A22	1297	1	M	D	3	2129	90
A22	1298	1	M	D	3	2088.25	79
A22	1299	1	M	D	3	2105.65	94
A22	1300	1	M	D	3	2069.58	90
A22	1301	1	M	D	3	1989	86
A22	1302	1	M	D	3	1969.89	152
A22	1303	1	M	D	3	1953.95	87
A22	1304	1	M	D	3	1949.04	92
A22	1305	1	M	D	3	1917.14	128
A22	1306	1	M	D	3	1935.31	89
A22	1307	1	M	D	3	1866.87	155
A22	1308	1	M	D	3	1851.32	52
A22	1309	1	M	D	3	1865.06	58
A22	1310	1	M	D	3	1795.08	62
A22	1311	1	M	D	3	1780.75	79
A22	1312	1	M	D	3	1760.21	44
A22	1313	1	M	D	3	1763.76	58
A22	1314	1	M	D	3	1779.89	53
A22	1315	1	M	D	3	1647.3	54
A22	1316	1	M	D	3	1549.58	44
A22	1317	1	M	D	3	1514.83	99
A22	1318	1	M	D	3	1502.82	98
A22	1319	1	M	D	3	1498.17	37
A22	1320	1	M	D	3	1398.86	36
A22	1321	1	M	D	3	1361.21	63
A22	1322	1	M	D	3	1331.76	100
A22	1323	1	M	D	3	1303.23	89
A22	1324	1	M	D	3	1288.24	44
A22	1325	1	M	D	3	1268.87	73
A22	1326	1	M	D	3	1237.26	101
A22	1327	1	M	D	3	1223.36	70
A22	1328	1	M	D	3	1194.08	92
A22	1329	1	M	D	3	1179.8	22
A22	1330	1	M	D	3	1192.42	100
A22	1331	1	M	D	3	1155.61	104
A22	1332	1	M	D	3	1144.96	97
A22	1333	1	M	D	3	1118.81	47
A22	1334	1	M	D	3	1057.63	65
A22	1335	1	M	D	3	638.119	103
A22	1336	1	M	D	3	559.727	17
A22	1337	1	M	D	3	2173.25	90
A22	1338	1	M	D	3	2060.15	89
A22	1339	1	M	D	3	2017.94	100
A22	1340	1	M	D	3	2002.57	97
A22	1341	1	M	D	3	1774.13	96
A22	1342	1	M	D	3	1777.62	93
A22	1343	1	M	D	3	1793.29	64
A22	1344	1	M	D	3	1787.88	62
A22	1345	1	M	D	3	1729	53
A22	1346	1	M	D	3	1682.5	44
A22	1347	1	M	D	3	1666.83	98
A22	1348	1	M	D	3	1346.66	48
A22	1349	1	M	D	3	581.549	109
A22	1350	2	M	D	3	2396.9	23
A22	1351	2	M	D	3	2359.09	77
A22	1352	2	M	D	3	2243.42	110
A22	1353	2	M	D	3	2200.09	196
A22	1354	2	M	D	3	2080.24	61
A22	1355	2	M	D	3	2077.01	148
A22	1356	2	M	D	3	2075.32	160
A22	1357	2	M	D	3	2081.31	128
A22	1358	2	M	D	3	2051.92	184
A22	1359	2	M	D	3	2009.82	139
A22	1360	2	M	D	3	1985.82	65
A22	1361	2	M	D	3	1976	139
A22	1362	2	M	D	3	1956	81
A22	1363	2	M	D	3	1918.31	103
A22	1364	2	M	D	3	1888.06	141
A22	1365	2	M	D	3	1898.62	127
A22	1366	2	M	D	3	1836	136
A22	1367	2	M	D	3	1850.91	72
A22	1368	2	M	D	3	1830.78	146
A22	1369	2	M	D	3	1756	48
A22	1370	2	M	D	3	1723.85	95
A22	1371	2	M	D	3	1703.49	64
A22	1372	2	M	D	3	1723.96	74
A22	1373	2	M	D	3	1701.03	76
A22	1374	2	M	D	3	1709.6	95
A22	1375	2	M	D	3	1662.6	183
A22	1376	2	M	D	3	1638.96	145
A22	1377	2	M	D	3	1656	77
A22	1378	2	M	D	3	1654.25	47
A22	1379	2	M	D	3	1636	107
A22	1380	2	M	D	3	1571.44	76
A22	1381	2	M	D	3	1546.63	75
A22	1382	2	M	D	3	1510.54	44
A22	1383	2	M	D	3	1498.02	95
A22	1384	2	M	D	3	1459.4	65
A22	1385	2	M	D	3	1469.57	85
A22	1386	2	M	D	3	1418.33	138
A22	1387	2	M	D	3	1382.85	65
A22	1388	2	M	D	3	1398.11	123
A22	1389	2	M	D	3	1332.48	78
A22	1390	2	M	D	3	1333.8	37
A22	1391	2	M	D	3	1315.83	94
A22	1392	2	M	D	3	1313.6	75
A22	1393	2	M	D	3	1302.94	97
A22	1394	2	M	D	3	1296	65
A22	1395	2	M	D	3	1276	90
A22	1396	2	M	D	3	1289.94	42
A22	1397	2	M	D	3	1251.97	34
A22	1398	2	M	D	3	1240.78	43
A22	1399	2	M	D	3	1220.07	81
A22	1400	2	M	D	3	1165.63	80
A22	1401	2	M	D	3	1192.49	32
A22	1402	2	M	D	3	1051.16	44
A22	1403	2	M	D	3	556.314	29
A22	1404	2	M	D	3	508.075	49
A22	1405	2	M	D	3	2059.76	160
A22	1406	2	M	D	3	2063.92	106
A22	1407	2	M	D	3	1950.97	87
A22	1408	2	M	D	3	1925.51	105
A22	1409	2	M	D	3	1878.94	96
A22	1410	2	M	D	3	1851.43	167
A22	1411	2	M	D	3	1839.16	96
A22	1412	2	M	D	3	1848.13	56
A22	1413	2	M	D	3	1814.32	138
A22	1414	2	M	D	3	1766.95	100
A22	1415	2	M	D	3	1695.9	45
A22	1416	2	M	D	3	1671.48	74
A22	1417	2	M	D	3	1625.66	87
A22	1418	2	M	D	3	1536.29	67
A22	1419	2	M	D	3	1449.43	50
A22	1420	2	M	D	3	1398.37	123
A22	1421	2	M	D	3	1196	72
A22	1422	2	M	D	3	1040.85	97
A22	1423	2	M	D	3	811.62	52
A22	1424	2	M	D	3	742.646	36
A22	1425	2	M	D	3	677.282	45
A22	1426	2	M	D	3	649.758	66
A22	1427	2	M	D	3	1907.24	62
A22	1428	2	M	D	3	1775.09	94
A22	1429	3	M	D	3	2287.44	78
A22	1430	3	M	D	3	2231.16	89
A22	1431	3	M	D	3	2229.32	63
A22	1432	3	M	D	3	2245.34	102
A22	1433	3	M	D	3	2204.05	52
A22	1434	3	M	D	3	2127.33	53
A22	1435	3	M	D	3	2092.95	77
A22	1436	3	M	D	3	2019.27	102
A22	1437	3	M	D	3	1958.83	60
A22	1438	3	M	D	3	1932.1	39
A22	1439	3	M	D	3	1924.4	64
A22	1440	3	M	D	3	1936.41	54
A22	1441	3	M	D	3	1887.11	97
A22	1442	3	M	D	3	1885.68	48
A22	1443	3	M	D	3	1887	123
A22	1444	3	M	D	3	1860.19	45
A22	1445	3	M	D	3	1841.22	107
A22	1446	3	M	D	3	1845.8	99
A22	1447	3	M	D	3	1800.79	96
A22	1448	3	M	D	3	1799.77	42
A22	1449	3	M	D	3	1801.42	39
A22	1450	3	M	D	3	1727	39
A22	1451	3	M	D	3	1712.53	86
A22	1452	3	M	D	3	1725.57	38
A22	1453	3	M	D	3	1709.58	41
A22	1454	3	M	D	3	1687.11	69
A22	1455	3	M	D	3	1601.75	61
A22	1456	3	M	D	3	1616.26	38
A22	1457	3	M	D	3	1596.86	108
A22	1458	3	M	D	3	1578.74	82
A22	1459	3	M	D	3	1572.77	68
A22	1460	3	M	D	3	1511.49	97
A22	1461	3	M	D	3	1452.84	88
A22	1462	3	M	D	3	1429.3	135
A22	1463	3	M	D	3	1451.53	22
A22	1464	3	M	D	3	1436.2	29
A22	1465	3	M	D	3	1419.61	24
A22	1466	3	M	D	3	1368.52	41
A22	1467	3	M	D	3	1309.5	110
A22	1468	3	M	D	3	1258.33	119
A22	1469	3	M	D	3	2199.17	60
A22	1470	3	M	D	3	2102.44	54
A22	1471	3	M	D	3	2073.88	57
A22	1472	3	M	D	3	1989.71	20
A22	1473	3	M	D	3	1992.33	76
A22	1474	3	M	D	3	1964.98	53
A22	1475	3	M	D	3	1878.89	60
A22	1476	3	M	D	3	1820.4	39
A22	1477	3	M	D	3	1786	34
A22	1478	3	M	D	3	1707.77	40
A22	1479	3	M	D	3	1683.21	34
A22	1480	3	M	D	3	1660.69	75
A22	1481	3	M	D	3	1662.95	40
A22	1482	3	M	D	3	1987.66	125
A22	1483	3	M	D	3	1784.6	45
A22	1484	4	M	D	3	1460.65	21
A22	1485	4	M	D	3	1126.05	98
A22	1486	4	M	D	3	1432	22
A22	1487	4	M	D	3	1132.58	52
A22	1488	4	M	D	3	966.351	88
A22	1489	4	M	D	3	934.281	62
A22	1490	4	M	D	3	919.333	32
A22	1491	4	M	D	3	916.765	60
A22	1492	4	M	D	3	1564.45	19
A22	1493	4	M	D	3	1539.43	20
A22	1494	5	M	D	3	2037.48	58
A22	1495	5	M	D	3	1912.97	55
A22	1496	5	M	D	3	1871.7	46
A22	1497	5	M	D	3	1819	51
A22	1498	5	M	D	3	1759.04	93
A22	1499	5	M	D	3	1659	32
A22	1500	5	M	D	3	1658.72	71
A22	1501	5	M	D	3	1633.26	25
A22	1502	5	M	D	3	1644.42	48
A22	1503	5	M	D	3	1625.09	123
A22	1504	5	M	D	3	1566.52	24
A22	1505	5	M	D	3	1491.26	25
A22	1506	5	M	D	3	1445.13	25
A22	1507	5	M	D	3	1407.12	26
A22	1508	5	M	D	3	1426.8	25
A22	1509	5	M	D	3	1396.27	24
A22	1510	5	M	D	3	1351.68	187
A22	1511	5	M	D	3	1173.02	81
A22	1512	5	M	D	3	1128.78	29
A22	1513	5	M	D	3	1130.21	165
A22	1514	5	M	D	3	902.446	62
A22	1515	5	M	D	3	1706.63	75
A22	1516	5	M	D	3	1633.25	76
A22	1517	5	M	D	3	1566.25	20
A22	1518	5	M	D	3	1489.42	24
A22	1519	5	M	D	3	1494.47	24
A22	1520	5	M	D	3	1459	25
A22	1521	5	M	D	3	1786.52	65
A22	1522	5	M	D	3	1779	50
A22	1523	5	M	D	3	1598.68	23
A22	1524	5	M	D	3	2039	57
A22	1525	6	M	D	3	2083.31	112
A22	1526	6	M	D	3	2042.22	315
A22	1527	6	M	D	3	1838.77	55
A22	1528	6	M	D	3	1367.77	57
A22	1529	6	M	D	3	2708.41	77
A22	1530	6	M	D	3	2091.15	56
A22	1531	6	M	D	3	2018.98	62
A22	1532	6	M	D	3	1903.69	90
A22	1533	6	M	D	3	1788.28	56
A22	1534	6	M	D	3	1774.98	180
A22	1535	6	M	D	3	2463.61	135
A22	1536	6	M	D	3	2129.54	77
A23	1537	1	M	D	3	2119.02	57
A23	1538	1	M	D	3	2069	114
A23	1539	1	M	D	3	2407.43	29
A23	1540	1	M	D	3	2177.34	212
A23	1541	2	M	D	3	3083.39	19
A23	1542	2	M	D	3	2635.49	84
A23	1543	2	M	D	3	2529.78	134
A23	1544	2	M	D	3	2521.41	80
A23	1545	2	M	D	3	2475	119
A23	1546	2	M	D	3	2455	15
A23	1547	2	M	D	3	2381.25	36
A23	1548	2	M	D	3	2368.43	82
A23	1549	2	M	D	3	2299.8	25
A23	1550	2	M	D	3	2051.74	102
A23	1551	2	M	D	3	1704.75	81
A23	1552	2	M	D	3	1649.85	115
A23	1553	2	M	D	3	1504.58	78
A23	1554	2	M	D	3	1382.95	114
A23	1555	2	M	D	3	1287.39	39
A23	1556	2	M	D	3	1162.45	50
A23	1557	2	M	D	3	954.379	18
A23	1558	2	M	D	3	758.136	56
A23	1559	2	M	D	3	727.647	122
A23	1560	2	M	D	3	597.03	44
A23	1561	2	M	D	3	2842.61	61
A23	1562	2	M	D	3	1896.3	151
A23	1563	2	M	D	3	889.332	49
A23	1564	2	M	D	3	823.473	64
A23	1565	2	M	D	3	1327.45	113
A23	1566	2	M	D	3	1210.37	45
A23	1567	2	M	D	3	763.552	230
A23	1568	3	M	D	3	3263.71	39
A23	1569	3	M	D	3	3136.1	31
A23	1570	3	M	D	3	2935.75	25
A23	1571	3	M	D	3	2817.05	29
A23	1572	3	M	D	3	2751.59	21
A23	1573	3	M	D	3	2670	41
A23	1574	3	M	D	3	2351.97	77
A23	1575	3	M	D	3	2228.86	67
A23	1576	3	M	D	3	2134.2	48
A23	1577	3	M	D	3	1943.09	83
A23	1578	3	M	D	3	1794.69	139
A23	1579	3	M	D	3	1741.25	95
A23	1580	3	M	D	3	1731.48	237
A23	1581	3	M	D	3	1743.97	113
A23	1582	3	M	D	3	1638.22	23
A23	1583	3	M	D	3	1320.61	105
A23	1584	3	M	D	3	990.264	114
A23	1585	3	M	D	3	2931.52	65
A23	1586	3	M	D	3	2576.08	37
A23	1587	3	M	D	3	2514.15	47
A23	1588	3	M	D	3	2270	39
A23	1589	3	M	D	3	2136.44	119
A23	1590	3	M	D	3	2008.23	123
A23	1591	3	M	D	3	1663.28	72
A23	1592	3	M	D	3	1664.52	80
A23	1593	3	M	D	3	1610	26
A23	1594	3	M	D	3	1193.44	50
A23	1595	3	M	D	3	1090.72	54
A23	1596	3	M	D	3	1740.44	17
A23	1597	4	M	D	3	1402.97	48
A23	1598	4	M	D	3	1367.16	55
A23	1599	4	M	D	3	1309.55	53
A23	1600	4	M	D	3	1034.57	72
A23	1601	4	M	D	3	989.584	32
A23	1602	4	M	D	3	1499.76	89
A23	1603	4	M	D	3	1464	28
A23	1604	4	M	D	3	1423.97	55
A23	1605	4	M	D	3	1433.85	91
A23	1606	5	M	D	3	2124.36	65
A23	1607	5	M	D	3	1957.85	125
A23	1608	5	M	D	3	1898.66	106
A23	1609	5	M	D	3	1727	145
A23	1610	5	M	D	3	1725.64	92
A23	1611	5	M	D	3	1648.07	160
A23	1612	5	M	D	3	1607	114
A23	1613	5	M	D	3	1602.58	105
A23	1614	5	M	D	3	1592.17	97
A23	1615	5	M	D	3	1567	60
A23	1616	5	M	D	3	1546.14	82
A23	1617	5	M	D	3	1504.79	113
A23	1618	5	M	D	3	1501.29	131
A23	1619	5	M	D	3	1490.03	105
A23	1620	5	M	D	3	1442.63	32
A23	1621	5	M	D	3	1383.59	133
A23	1622	5	M	D	3	1308.13	60
A23	1623	5	M	D	3	1237.84	115
A23	1624	5	M	D	3	1228.58	57
A23	1625	5	M	D	3	1227.12	42
A23	1626	5	M	D	3	1192.51	109
A23	1627	5	M	D	3	1798.3	88
A23	1628	5	M	D	3	1664.05	152
A23	1629	5	M	D	3	1483.82	64
A23	1630	5	M	D	3	1347.81	170
A23	1631	5	M	D	3	825.091	75
A23	1632	5	M	D	3	1568.95	65
A23	1633	6	M	D	3	2019.62	122
A23	1634	6	M	D	3	1944.71	370
A23	1635	6	M	D	3	1907.94	163
A23	1636	6	M	D	3	1818.36	135
A23	1637	6	M	D	3	1787	107
A23	1638	6	M	D	3	1754.93	57
A23	1639	6	M	D	3	1722.61	109
A23	1640	6	M	D	3	1681.13	138
A23	1641	6	M	D	3	1666.86	140
A23	1642	6	M	D	3	1644.19	90
A23	1643	6	M	D	3	1646.94	219
A23	1644	6	M	D	3	1608.99	169
A23	1645	6	M	D	3	1591.68	126
A23	1646	6	M	D	3	1569.98	84
A23	1647	6	M	D	3	1558.77	110
A23	1648	6	M	D	3	1526.1	196
A23	1649	6	M	D	3	1529.13	106
A23	1650	6	M	D	3	1472.38	76
A23	1651	6	M	D	3	1451.53	146
A23	1652	6	M	D	3	1434.56	102
A23	1653	6	M	D	3	1440.42	94
A23	1654	6	M	D	3	1412.3	147
A23	1655	6	M	D	3	1411.72	109
A23	1656	6	M	D	3	1421.37	135
A23	1657	6	M	D	3	1344.03	112
A23	1658	6	M	D	3	1351.44	52
A23	1659	6	M	D	3	1297.72	131
A23	1660	6	M	D	3	1291.76	54
A23	1661	6	M	D	3	1286	59
A23	1662	6	M	D	3	1251.47	103
A23	1663	6	M	D	3	1226.19	43
A23	1664	6	M	D	3	1195.66	39
A23	1665	6	M	D	3	1182.17	55
A23	1666	6	M	D	3	1165.32	150
A23	1667	6	M	D	3	1149.57	147
A23	1668	6	M	D	3	1009.51	42
A23	1669	6	M	D	3	1941.01	166
A23	1670	6	M	D	3	1627.84	143
A23	1671	6	M	D	3	1539.42	54
A23	1672	6	M	D	3	1518.53	92
A23	1673	6	M	D	3	1502.09	141
A23	1674	6	M	D	3	1486	148
A23	1675	6	M	D	3	1391.64	99
A23	1676	6	M	D	3	1326	53
A23	1677	6	M	D	3	1276.03	59
A23	1678	6	M	D	3	1248.59	105
A23	1679	6	M	D	3	1086.59	199
A23	1680	6	M	D	3	1318.71	55
A23	1681	6	M	D	3	1411.57	123
A23	1682	6	M	D	3	1650.63	46
A24	1683	1	M	D	3	2646.37	13
A24	1684	1	M	D	3	2641.72	31
A24	1685	1	M	D	3	2615.37	14
A24	1686	1	M	D	3	2610.13	30
A24	1687	1	M	D	3	2570.13	60
A24	1688	1	M	D	3	2496.9	103
A24	1689	1	M	D	3	2481.71	33
A24	1690	1	M	D	3	2381.97	76
A24	1691	1	M	D	3	2292.73	189
A24	1692	1	M	D	3	2132.56	55
A24	1693	1	M	D	3	2088.23	92
A24	1694	1	M	D	3	2050.14	99
A24	1695	1	M	D	3	1977.14	140
A24	1696	1	M	D	3	1965.39	141
A24	1697	1	M	D	3	1966.19	84
A24	1698	1	M	D	3	1954.24	169
A24	1699	1	M	D	3	1953.07	63
A24	1700	1	M	D	3	1918.74	171
A24	1701	1	M	D	3	1872.08	56
A24	1702	1	M	D	3	1865.15	54
A24	1703	1	M	D	3	1802.58	40
A24	1704	1	M	D	3	1760.42	60
A24	1705	1	M	D	3	1751.95	59
A24	1706	1	M	D	3	1706.04	67
A24	1707	1	M	D	3	1678.02	49
A24	1708	1	M	D	3	1574.05	42
A24	1709	1	M	D	3	1563.46	42
A24	1710	1	M	D	3	1541.45	47
A24	1711	1	M	D	3	1402.02	43
A24	1712	1	M	D	3	1274.75	36
A24	1713	1	M	D	3	1073.05	69
A24	1714	1	M	D	3	984.884	165
A24	1715	1	M	D	3	971.174	49
A24	1716	1	M	D	3	952.704	34
A24	1717	1	M	D	3	744.043	30
A24	1718	1	M	D	3	702.926	38
A24	1719	1	M	D	3	2368.31	63
A24	1720	1	M	D	3	1822.74	59
A24	1721	1	M	D	3	1662.88	44
A24	1722	1	M	D	3	1914.66	87
A24	1723	1	M	D	3	1800.85	70
A24	1724	2	M	D	3	2684.42	64
A24	1725	2	M	D	3	2625.5	86
A24	1726	2	M	D	3	2661.22	33
A24	1727	2	M	D	3	2567.45	46
A24	1728	2	M	D	3	2447.3	57
A24	1729	2	M	D	3	2405.11	16
A24	1730	2	M	D	3	2276.4	77
A24	1731	2	M	D	3	2199.11	90
A24	1732	2	M	D	3	2105.13	81
A24	1733	2	M	D	3	2089	84
A24	1734	2	M	D	3	2021.03	89
A24	1735	2	M	D	3	2019	80
A24	1736	2	M	D	3	1992.09	81
A24	1737	2	M	D	3	1987.7	77
A24	1738	2	M	D	3	1981.03	84
A24	1739	2	M	D	3	1979	78
A24	1740	2	M	D	3	1945.88	80
A24	1741	2	M	D	3	1939	66
A24	1742	2	M	D	3	1928.21	83
A24	1743	2	M	D	3	1919	74
A24	1744	2	M	D	3	1887.77	81
A24	1745	2	M	D	3	1839	80
A24	1746	2	M	D	3	1833.66	76
A24	1747	2	M	D	3	1803.82	43
A24	1748	2	M	D	3	1777.05	16
A24	1749	2	M	D	3	1783.54	65
A24	1750	2	M	D	3	1727.81	65
A24	1751	2	M	D	3	1713.19	61
A24	1752	2	M	D	3	1685.49	66
A24	1753	2	M	D	3	1670.83	71
A24	1754	2	M	D	3	1683.64	67
A24	1755	2	M	D	3	1652.92	62
A24	1756	2	M	D	3	1587.78	36
A24	1757	2	M	D	3	1581.88	62
A24	1758	2	M	D	3	1584.19	67
A24	1759	2	M	D	3	1550.93	64
A24	1760	2	M	D	3	1529.69	38
A24	1761	2	M	D	3	1554.19	38
A24	1762	2	M	D	3	1513.82	37
A24	1763	2	M	D	3	1512.5	77
A24	1764	2	M	D	3	1515.33	65
A24	1765	2	M	D	3	1471.1	39
A24	1766	2	M	D	3	1457.38	40
A24	1767	2	M	D	3	1482.12	71
A24	1768	2	M	D	3	1438.41	38
A24	1769	2	M	D	3	1429.58	160
A24	1770	2	M	D	3	1416.8	46
A24	1771	2	M	D	3	1399	85
A24	1772	2	M	D	3	1366.49	39
A24	1773	2	M	D	3	1366.32	42
A24	1774	2	M	D	3	1327.86	74
A24	1775	2	M	D	3	1334.39	39
A24	1776	2	M	D	3	1299	113
A24	1777	2	M	D	3	1179.77	37
A24	1778	2	M	D	3	1055.24	88
A24	1779	2	M	D	3	859	252
A24	1780	2	M	D	3	820.672	88
A24	1781	2	M	D	3	794.177	118
A24	1782	2	M	D	3	719	46
A24	1783	2	M	D	3	688.815	94
A24	1784	2	M	D	3	578.918	72
A24	1785	2	M	D	3	569.463	81
A24	1786	2	M	D	3	559	68
A24	1787	2	M	D	3	512.326	41
A24	1788	2	M	D	3	2392.81	38
A24	1789	2	M	D	3	2139	89
A24	1790	2	M	D	3	2090.2	76
A24	1791	2	M	D	3	2046.22	111
A24	1792	2	M	D	3	2053.35	84
A24	1793	2	M	D	3	2053.36	72
A24	1794	2	M	D	3	1989.81	95
A24	1795	2	M	D	3	1974.35	82
A24	1796	2	M	D	3	1938.92	86
A24	1797	2	M	D	3	1915.01	70
A24	1798	2	M	D	3	1905.3	83
A24	1799	2	M	D	3	1837.76	76
A24	1800	2	M	D	3	1856.86	73
A24	1801	2	M	D	3	1859	79
A24	1802	2	M	D	3	1812.64	66
A24	1803	2	M	D	3	1810.86	81
A24	1804	2	M	D	3	1798.5	63
A24	1805	2	M	D	3	1719.66	72
A24	1806	2	M	D	3	1692.92	62
A24	1807	2	M	D	3	1683.61	58
A24	1808	2	M	D	3	1626.59	50
A24	1809	2	M	D	3	1613.89	57
A24	1810	2	M	D	3	1592.97	68
A24	1811	2	M	D	3	1499.83	38
A24	1812	2	M	D	3	1451.08	37
A24	1813	2	M	D	3	1437.46	41
A24	1814	2	M	D	3	1453.96	36
A24	1815	2	M	D	3	1429.62	38
A24	1816	2	M	D	3	1412.57	108
A24	1817	2	M	D	3	1214.6	129
A24	1818	2	M	D	3	639	105
A24	1819	2	M	D	3	2464.59	23
A24	1820	2	M	D	3	2039	82
A24	1821	2	M	D	3	1844.01	98
A24	1822	2	M	D	3	1811.67	82
A24	1823	2	M	D	3	1811.04	76
A24	1824	2	M	D	3	1746.35	63
A24	1825	2	M	D	3	1635.95	38
A24	1826	2	M	D	3	1332.84	28
A24	1827	2	M	D	3	910.945	44
A24	1828	2	M	D	3	775.869	105
A24	1829	2	M	D	3	1963.71	89
A24	1830	2	M	D	3	1752.6	76
A24	1831	2	M	D	3	1622.8	70
A24	1832	3	M	D	3	2516.05	55
A24	1833	3	M	D	3	2473.98	73
A24	1834	3	M	D	3	2442	50
A24	1835	3	M	D	3	2438.18	18
A24	1836	3	M	D	3	2386.6	39
A24	1837	3	M	D	3	2306.59	40
A24	1838	3	M	D	3	2256.14	39
A24	1839	3	M	D	3	2242	18
A24	1840	3	M	D	3	2205.35	27
A24	1841	3	M	D	3	2215.97	70
A24	1842	3	M	D	3	2189.93	159
A24	1843	3	M	D	3	2123.49	23
A24	1844	3	M	D	3	2068	145
A24	1845	3	M	D	3	2062	79
A24	1846	3	M	D	3	2025.38	93
A24	1847	3	M	D	3	1957.86	52
A24	1848	3	M	D	3	1890.27	52
A24	1849	3	M	D	3	1856.9	46
A24	1850	3	M	D	3	1791.28	61
A24	1851	3	M	D	3	1770.03	60
A24	1852	3	M	D	3	1724.72	52
A24	1853	3	M	D	3	1717.35	64
A24	1854	3	M	D	3	1710.2	69
A24	1855	3	M	D	3	1714.47	65
A24	1856	3	M	D	3	1656.88	35
A24	1857	3	M	D	3	1642	38
A24	1858	3	M	D	3	1637.26	38
A24	1859	3	M	D	3	1615.28	36
A24	1860	3	M	D	3	1594.77	36
A24	1861	3	M	D	3	1510.56	37
A24	1862	3	M	D	3	1477.97	35
A24	1863	3	M	D	3	1461.34	39
A24	1864	3	M	D	3	1464.21	39
A24	1865	3	M	D	3	1438.89	36
A24	1866	3	M	D	3	1145.99	28
A24	1867	3	M	D	3	721.907	110
A24	1868	3	M	D	3	634.877	95
A24	1869	3	M	D	3	2602	138
A24	1870	3	M	D	3	2522	104
A24	1871	3	M	D	3	2431.28	35
A24	1872	3	M	D	3	2362	49
A24	1873	3	M	D	3	2290.52	155
A24	1874	3	M	D	3	2300.98	25
A24	1875	3	M	D	3	2133.31	70
A24	1876	3	M	D	3	2048.62	69
A24	1877	3	M	D	3	2022	63
A24	1878	3	M	D	3	1820.88	47
A24	1879	3	M	D	3	1806.84	57
A24	1880	3	M	D	3	1627.45	56
A24	1881	3	M	D	3	1598.07	38
A24	1882	3	M	D	3	1565.79	37
A24	1883	3	M	D	3	1568.46	34
A24	1884	3	M	D	3	1546.11	38
A24	1885	3	M	D	3	1486.35	35
A24	1886	3	M	D	3	1310.75	53
A24	1887	3	M	D	3	1299.38	103
A24	1888	3	M	D	3	661.203	82
A24	1889	3	M	D	3	2437.68	89
A24	1890	3	M	D	3	1644.73	39
A24	1891	3	M	D	3	1823.57	79
A24	1892	3	M	D	3	2445.26	37
A24	1893	4	M	D	3	2485.66	98
A24	1894	4	M	D	3	2463.79	88
A24	1895	4	M	D	3	2448.73	19
A24	1896	4	M	D	3	2414.83	96
A24	1897	4	M	D	3	2394.41	334
A24	1898	4	M	D	3	2369.08	36
A24	1899	4	M	D	3	2329	86
A24	1900	4	M	D	3	2311.77	77
A24	1901	4	M	D	3	2042.96	35
A24	1902	4	M	D	3	2016.51	107
A24	1903	4	M	D	3	1942.63	34
A24	1904	4	M	D	3	1880.53	40
A24	1905	4	M	D	3	1893.92	40
A24	1906	4	M	D	3	1877.8	100
A24	1907	4	M	D	3	1849	39
A24	1908	4	M	D	3	1836.68	146
A24	1909	4	M	D	3	1824.03	39
A24	1910	4	M	D	3	1797.78	466
A24	1911	4	M	D	3	1789	43
A24	1912	4	M	D	3	1780.76	39
A24	1913	4	M	D	3	1783.44	35
A24	1914	4	M	D	3	1733.07	43
A24	1915	4	M	D	3	1722.6	44
A24	1916	4	M	D	3	1729	43
A24	1917	4	M	D	3	1709	44
A24	1918	4	M	D	3	1638.99	30
A24	1919	4	M	D	3	1599.91	56
A24	1920	4	M	D	3	1578.91	45
A24	1921	4	M	D	3	1450.09	44
A24	1922	4	M	D	3	1442.57	24
A24	1923	4	M	D	3	1406.7	44
A24	1924	4	M	D	3	1372.02	106
A24	1925	4	M	D	3	1369	24
A24	1926	4	M	D	3	1317.93	90
A24	1927	4	M	D	3	1309	174
A24	1928	4	M	D	3	1173.97	85
A24	1929	4	M	D	3	1104.84	102
A24	1930	4	M	D	3	937.192	52
A24	1931	4	M	D	3	925.429	42
A24	1932	4	M	D	3	857.722	100
A24	1933	4	M	D	3	809	82
A24	1934	4	M	D	3	2555.36	43
A24	1935	4	M	D	3	2528.31	83
A24	1936	4	M	D	3	2392.78	84
A24	1937	4	M	D	3	2369.01	94
A24	1938	4	M	D	3	2314.32	94
A24	1939	4	M	D	3	2279.86	99
A24	1940	4	M	D	3	2134.68	173
A24	1941	4	M	D	3	1914.06	39
A24	1942	4	M	D	3	1898.03	43
A24	1943	4	M	D	3	1894.03	63
A24	1944	4	M	D	3	1837.36	41
A24	1945	4	M	D	3	1789	43
A24	1946	4	M	D	3	1729.25	42
A24	1947	4	M	D	3	1684.02	44
A24	1948	4	M	D	3	1629.42	43
A24	1949	4	M	D	3	1574.1	45
A24	1950	4	M	D	3	1478.96	45
A24	1951	4	M	D	3	1309	91
A24	1952	4	M	D	3	1202.63	91
A24	1953	4	M	D	3	1215.59	92
A24	1954	4	M	D	3	1203.25	48
A24	1955	4	M	D	3	1872.57	44
A24	1956	4	M	D	3	1257.57	79
A24	1957	4	M	D	3	988.231	42
A24	1958	4	M	D	3	2383.71	90
A24	1959	5	M	D	3	2797.92	65
A24	1960	5	M	D	3	2224.35	23
A24	1961	5	M	D	3	2236.36	88
A24	1962	5	M	D	3	2210.6	98
A24	1963	5	M	D	3	2056.22	103
A24	1964	5	M	D	3	1990.19	80
A24	1965	5	M	D	3	1950.04	95
A24	1966	5	M	D	3	1896.26	38
A24	1967	5	M	D	3	1895.51	109
A24	1968	5	M	D	3	1849	41
A24	1969	5	M	D	3	1796.95	40
A24	1970	5	M	D	3	1780.04	43
A24	1971	5	M	D	3	1755.89	78
A24	1972	5	M	D	3	1745.62	35
A24	1973	5	M	D	3	1724.27	81
A24	1974	5	M	D	3	1621.48	44
A24	1975	5	M	D	3	1496.11	40
A24	1976	5	M	D	3	1501.73	111
A24	1977	5	M	D	3	1456.89	88
A24	1978	5	M	D	3	1432.48	83
A24	1979	5	M	D	3	1363.67	79
A24	1980	5	M	D	3	1228.73	90
A24	1981	5	M	D	3	1195.48	121
A24	1982	5	M	D	3	1165.79	57
A24	1983	5	M	D	3	1129	29
A24	1984	5	M	D	3	1036.69	69
A24	1985	5	M	D	3	1028.44	109
A24	1986	5	M	D	3	989	100
A24	1987	5	M	D	3	864.588	39
A24	1988	5	M	D	3	829	84
A24	1989	5	M	D	3	778.346	84
A24	1990	5	M	D	3	2316.26	87
A24	1991	5	M	D	3	2251.46	90
A24	1992	5	M	D	3	2262.37	95
A24	1993	5	M	D	3	2101.85	29
A24	1994	5	M	D	3	2059.3	28
A24	1995	5	M	D	3	2024.38	135
A24	1996	5	M	D	3	2024.16	78
A24	1997	5	M	D	3	1747.97	47
[truncated: 4,510 more rows]
