# Supplementary material for: Spatial coding dysfunction and network instability in the aging medial entorhinal cortex
Source: Nat Commun. 2025 Oct 3;16:8770. doi: 10.1038/s41467-025-63229-0 (PMC12494969; doi:10.1038/s41467-025-63229-0)
Supplement: Supplementary file 8 — Source Data [file 41467_2025_63229_MOESM8_ESM.zip › Source Data Figure 7.xlsx]

## Sheet: 7b
	DotColor	Independent Variable	DependentVariable
Gene	Significance	log2FoldChange	p-adjusted	A gene is considered significantly differentially expressed if |Log2FC| ≥ 0.50, mean expression ≥ 25, and p-adjusted ≤ 0.05.	Significance	n_genes	Dot Color
Gm20513	p-value and Log2FC but low base mean expression	-3.8526	0.0117965		Sig DEGs	458	Orange
Gm10081	p-value and Log2FC but low base mean expression	-3.14802	0.0362515	For full differential gene expression analysis, including expression across animals, please see Supplementary Data Table 1.	Sig, small DEG	50	Blue
Gm28502	p-value and Log2FC but low base mean expression	-2.95745	0.0362515		ns DEG	11149	Green
Olfr937	p-value and Log2FC but low base mean expression	-3.06897	0.044208		ns	16121	Grey
Sh3d19	p-value and Log2FC	-1.6769	1.27625450230536e-07
Rnf187	p-value and Log2FC	1.93233	3.20671460518645e-06
Jund	p-value and Log2FC	2.57552	3.20671460518645e-06
Fzd9	p-value and Log2FC	3.13051	3.20671460518645e-06
Klhdc2	p-value and Log2FC	1.10232	6.30953978631629e-06
Shank1	p-value and Log2FC	-1.10242	1.05090650139761e-05
March5	p-value and Log2FC	1.33979	1.62697690619277e-05
Gtpbp2	p-value and Log2FC	-0.829899	4.43612846100845e-05
Pnrc1	p-value and Log2FC	1.52507	4.43612846100845e-05
Txndc5	p-value and Log2FC	1.15199	6.80017928099007e-05
A230065H16Rik	p-value and Log2FC	4.72102	6.80017928099007e-05
Gm26935	p-value and Log2FC	-1.7693	7.14449578974856e-05
Grin2a	p-value and Log2FC	-1.32858	7.14449578974856e-05
Gfra4	p-value and Log2FC	0.792553	9.3248040749427e-05
Minpp1	p-value and Log2FC	0.760683	0.000106334
Nsmce4a	p-value and Log2FC	1.63642	0.000142029
Timp2	p-value and Log2FC	1.28509	0.000189537
Miat	p-value and Log2FC	-0.784593	0.000230823
4930594M22Rik	p-value and Log2FC	-1.53991	0.000253446
Rragc	p-value and Log2FC	0.945139	0.000253446
Agap2	p-value and Log2FC	-1.08362	0.000302815
Dirc2	p-value and Log2FC	1.56443	0.00030413
Agpat5	p-value and Log2FC	0.708634	0.000355136
BC005561	p-value and Log2FC	1.02053	0.000355136
Runx2os2	p-value and Log2FC	-1.43963	0.000405542
Bag1	p-value and Log2FC	1.97746	0.000421142
Gm27247	p-value and Log2FC	-2.29242	0.000520852
Dtnbp1	p-value and Log2FC	1.24019	0.000572181
Tprgl	p-value and Log2FC	1.32605	0.000572181
Odc1	p-value and Log2FC	1.3899	0.000572181
Taf10	p-value and Log2FC	1.8532	0.000578461
Bod1	p-value and Log2FC	1.00132	0.000599834
Tapt1	p-value and Log2FC	1.52712	0.000620648
Myo9b	p-value and Log2FC	-1.15173	0.000624623
Gltscr1	p-value and Log2FC	-0.861098	0.000624623
Tnrc6b	p-value and Log2FC	-0.603958	0.000650165
Psip1	p-value and Log2FC	0.819578	0.000679196
1810026J23Rik	p-value and Log2FC	1.02849	0.000731327
Map4k4	p-value and Log2FC	-0.916037	0.000776598
Cmas	p-value and Log2FC	1.1084	0.000776598
Gstm1	p-value and Log2FC	1.45101	0.000776598
Slco3a1	p-value and Log2FC	0.638151	0.00081228
Stim2	p-value and Log2FC	1.44587	0.00081228
Ppp1r12b	p-value and Log2FC	-0.606059	0.000823752
Macrod1	p-value and Log2FC	1.30194	0.000823752
Tubgcp6	p-value and Log2FC	-0.547324	0.00112097
Il18	p-value and Log2FC	-1.0128	0.00113255
Jakmip3	p-value and Log2FC	-0.736402	0.00113255
Szt2	p-value and Log2FC	-0.773153	0.00120251
Gm11655	p-value and Log2FC	-1.72282	0.0012309
Gripap1	p-value and Log2FC	-0.654937	0.00124671
Park2	p-value and Log2FC	-0.742998	0.00144666
2410016O06Rik	p-value and Log2FC	1.36251	0.0016728
Sclt1	p-value and Log2FC	0.886808	0.00170161
Tmem165	p-value and Log2FC	1.15044	0.00198395
Ptp4a1	p-value and Log2FC	1.12013	0.00213948
Cntfr	p-value and Log2FC	1.20468	0.00224047
Abcb11	p-value and Log2FC	-1.26504	0.00232772
Pigx	p-value and Log2FC	0.646507	0.00232772
Lrrc71	p-value and Log2FC	-1.17878	0.00235801
Fam134a	p-value and Log2FC	0.666961	0.00235801
Mocs3	p-value and Log2FC	2.16955	0.00235801
Col5a2	p-value and Log2FC	-1.87415	0.00268893
4931406C07Rik	p-value and Log2FC	-0.579975	0.00288096
Ubr2	p-value and Log2FC	-0.560692	0.002916
Mrps30	p-value and Log2FC	1.18251	0.00298865
Jakmip1	p-value and Log2FC	-0.585473	0.00331146
Cacna1d	p-value and Log2FC	-0.701468	0.00332753
Gm21975	p-value and Log2FC	-0.958582	0.00334855
Enho	p-value and Log2FC	1.85595	0.00336143
Nktr	p-value and Log2FC	-0.590658	0.00377296
Flna	p-value and Log2FC	-0.840583	0.00405568
Sdc3	p-value and Log2FC	1.08895	0.00412802
Cacna1b	p-value and Log2FC	-0.549237	0.00423402
Arf5	p-value and Log2FC	0.922374	0.0042453
Ap1g2	p-value and Log2FC	-0.827836	0.0043696
Thbd	p-value and Log2FC	-1.11727	0.00440434
St3gal2	p-value and Log2FC	0.552085	0.00454932
Ecel1	p-value and Log2FC	2.20178	0.00454932
Gm21847	p-value and Log2FC	-2.38938	0.00485787
4930578G10Rik	p-value and Log2FC	-1.07386	0.00485787
Siah1a	p-value and Log2FC	0.797786	0.00485787
Lamp1	p-value and Log2FC	1.36045	0.00490263
Sfswap	p-value and Log2FC	-0.729544	0.00497776
Ppp3cc	p-value and Log2FC	1.19008	0.00500122
Sgpp1	p-value and Log2FC	1.19444	0.0050578
Fam171a2	p-value and Log2FC	1.48245	0.0050578
Lrrc16b	p-value and Log2FC	1.32339	0.00541355
Ntng2	p-value and Log2FC	-1.21925	0.00560466
Rasd2	p-value and Log2FC	1.15858	0.00560466
Ppp1r3f	p-value and Log2FC	1.64494	0.00570541
B4galt2	p-value and Log2FC	0.723515	0.00573443
Gm10338	p-value and Log2FC	-2.23896	0.00587827
Cul9	p-value and Log2FC	-0.641024	0.00587827
Nhsl2	p-value and Log2FC	-0.901546	0.0061352
Nav1	p-value and Log2FC	-0.811183	0.0061487
Tagap1	p-value and Log2FC	0.989828	0.00620909
Per1	p-value and Log2FC	-0.995415	0.00639187
Olig1	p-value and Log2FC	1.44985	0.00651315
Lca5	p-value and Log2FC	-0.911002	0.00676163
Veph1	p-value and Log2FC	-2.24291	0.00680716
Glud1	p-value and Log2FC	0.978974	0.00680716
Rac3	p-value and Log2FC	1.0982	0.00680716
Nlrp9c	p-value and Log2FC	-2.01464	0.00702029
Gm26907	p-value and Log2FC	-1.21692	0.00702029
Ctbp1	p-value and Log2FC	1.19355	0.0071202
Inafm1	p-value and Log2FC	1.24783	0.0071202
Myl1	p-value and Log2FC	-1.50626	0.00769171
Hspbap1	p-value and Log2FC	-0.955418	0.00781517
Zfhx2	p-value and Log2FC	-0.637251	0.00781517
Prr7	p-value and Log2FC	1.67249	0.00784595
E2f6	p-value and Log2FC	1.69672	0.00784595
5133400J02Rik	p-value and Log2FC	-1.39579	0.00799893
Adam11	p-value and Log2FC	-0.741125	0.00799893
Zer1	p-value and Log2FC	-0.562399	0.008127
Sparc	p-value and Log2FC	1.36877	0.00830544
Tbc1d1	p-value and Log2FC	-0.709498	0.0083113
Ptov1	p-value and Log2FC	1.36097	0.00856178
Cnih2	p-value and Log2FC	1.13816	0.00863434
Lrrc48	p-value and Log2FC	-0.648203	0.00870301
Tmem248	p-value and Log2FC	0.559623	0.00870301
Fgfbp3	p-value and Log2FC	2.32986	0.00870301
Rps6kl1	p-value and Log2FC	-0.939526	0.00881357
Ankrd11	p-value and Log2FC	-0.56585	0.00881357
Apoe	p-value and Log2FC	1.19299	0.00881357
Cdk16	p-value and Log2FC	1.07321	0.00881536
Kif21b	p-value and Log2FC	-0.798503	0.00898134
March8	p-value and Log2FC	0.936104	0.00905467
Baz2a	p-value and Log2FC	-0.733057	0.00916941
Focad	p-value and Log2FC	-0.671312	0.00916941
Drp2	p-value and Log2FC	-0.655119	0.00916941
Yars2	p-value and Log2FC	0.815191	0.00923857
Tmed2	p-value and Log2FC	1.09017	0.00927436
Slc14a2	p-value and Log2FC	-1.83609	0.00928861
Smarcc1	p-value and Log2FC	-0.73791	0.00947094
Igfbp2	p-value and Log2FC	1.38817	0.00981436
Piga	p-value and Log2FC	-0.783597	0.009861
Trib1	p-value and Log2FC	-1.3022	0.0100945
A230006K03Rik	p-value and Log2FC	-0.942848	0.0101352
Agt	p-value and Log2FC	2.23513	0.0102429
Lamp3	p-value and Log2FC	-1.54048	0.0103534
Gm15445	p-value and Log2FC	-1.30544	0.0108728
4930480K15Rik	p-value and Log2FC	-1.21945	0.0108753
Ubqln1	p-value and Log2FC	0.996019	0.0109231
Plch2	p-value and Log2FC	-0.954023	0.0109482
Aplp1	p-value and Log2FC	0.754815	0.0110203
Slc25a33	p-value and Log2FC	1.21726	0.011424
Fbf1	p-value and Log2FC	-0.593471	0.0114893
Otud7a	p-value and Log2FC	-0.865237	0.0115524
Tmem121	p-value and Log2FC	0.668381	0.0115524
Hnrnpab	p-value and Log2FC	1.1482	0.0115524
Ccdc175	p-value and Log2FC	-1.35707	0.0117161
Hcfc1	p-value and Log2FC	-0.528095	0.0121929
Spint2	p-value and Log2FC	0.76336	0.0125497
Ttll4	p-value and Log2FC	-0.543016	0.0128208
Aldoc	p-value and Log2FC	1.42858	0.0129189
Vmn2r55	p-value and Log2FC	-1.30392	0.0133189
Nlrp4e	p-value and Log2FC	-1.64366	0.0134526
Tnrc6c	p-value and Log2FC	-0.837226	0.0134526
Zzef1	p-value and Log2FC	-0.727691	0.0134526
Mlycd	p-value and Log2FC	0.852507	0.0134526
Gm14444	p-value and Log2FC	-1.36151	0.0135753
Arhgef25	p-value and Log2FC	-0.848892	0.0142242
Nr2c2	p-value and Log2FC	-0.616294	0.0142242
Vapa	p-value and Log2FC	0.687813	0.0142242
Pink1	p-value and Log2FC	0.833057	0.0142242
Rcn1	p-value and Log2FC	1.27132	0.0142242
Aff4	p-value and Log2FC	0.592947	0.0143592
Prr27	p-value and Log2FC	-2.72587	0.0148436
Kif6	p-value and Log2FC	-1.02987	0.0148436
Pigr	p-value and Log2FC	-1.98746	0.0150604
Tmem150b	p-value and Log2FC	-1.51845	0.0152486
Cela2a	p-value and Log2FC	-3.58725	0.0153842
Gm9801	p-value and Log2FC	-0.862308	0.0153842
Agrn	p-value and Log2FC	-0.647571	0.0153842
Tmem160	p-value and Log2FC	1.59281	0.0158633
Tmem212	p-value and Log2FC	-3.05685	0.0159177
RP23-352D14.1	p-value and Log2FC	-2.02362	0.0163436
Msra	p-value and Log2FC	-0.831215	0.0163436
Phgdh	p-value and Log2FC	0.89082	0.0163436
Yrdc	p-value and Log2FC	1.46992	0.0163436
Rnf11	p-value and Log2FC	1.09472	0.0165805
Itgb6	p-value and Log2FC	-1.9667	0.016611
Csnka2ip	p-value and Log2FC	-1.26349	0.016611
Bloc1s3	p-value and Log2FC	1.75094	0.0171291
Odf2	p-value and Log2FC	-0.830801	0.017192
Fjx1	p-value and Log2FC	1.3253	0.017192
Chic2	p-value and Log2FC	0.988986	0.0175013
1700003H04Rik	p-value and Log2FC	-2.59449	0.0175204
Ptpn23	p-value and Log2FC	-0.675974	0.0179469
Olfr406	p-value and Log2FC	-3.96128	0.0183161
Gm1564	p-value and Log2FC	-1.88633	0.0183161
Klhl10	p-value and Log2FC	-1.03499	0.0185241
Nmb	p-value and Log2FC	-0.71956	0.0185241
Spred3	p-value and Log2FC	-0.570699	0.0186211
Ccdc74a	p-value and Log2FC	1.13067	0.0186254
Ckmt2	p-value and Log2FC	-0.915303	0.0186385
Obox1	p-value and Log2FC	-1.24786	0.0186932
Polr2m	p-value and Log2FC	1.0991	0.0191904
Gm13049	p-value and Log2FC	-2.3498	0.0200629
Gm26638	p-value and Log2FC	-1.69782	0.0200629
Ptges2	p-value and Log2FC	0.628876	0.0200629
Brap	p-value and Log2FC	0.777564	0.0200629
Fech	p-value and Log2FC	0.862467	0.0200629
Ywhah	p-value and Log2FC	0.966903	0.0200629
Habp4	p-value and Log2FC	1.1479	0.0200629
Arf6	p-value and Log2FC	1.257	0.0200629
Trio	p-value and Log2FC	-0.799797	0.0206116
RP24-125L17.1	p-value and Log2FC	-1.07611	0.020793
Wdr90	p-value and Log2FC	-0.779605	0.020793
Brwd1	p-value and Log2FC	0.563318	0.020793
Gabra2	p-value and Log2FC	-1.8334	0.0210561
Capn15	p-value and Log2FC	-0.803517	0.0210561
Aggf1	p-value and Log2FC	0.758573	0.0210561
Aldh8a1	p-value and Log2FC	-1.23244	0.0213215
2900026A02Rik	p-value and Log2FC	-1.45154	0.0215186
Zswim6	p-value and Log2FC	-0.894852	0.0215186
Rab11fip3	p-value and Log2FC	-0.536627	0.0220202
Nfkb1	p-value and Log2FC	-0.94616	0.0224694
Tmem189	p-value and Log2FC	0.651823	0.0224694
Gm29051	p-value and Log2FC	-2.58061	0.0228918
Gm11861	p-value and Log2FC	-2.33905	0.0230262
Il17f	p-value and Log2FC	-2.0188	0.0230262
Tmem158	p-value and Log2FC	1.786	0.0230386
Slc35e3	p-value and Log2FC	0.700867	0.0231272
Nlrp12	p-value and Log2FC	-1.28356	0.0232952
Ghrl	p-value and Log2FC	-1.12818	0.0235265
Pik3c2a	p-value and Log2FC	-1.00544	0.0235265
Josd1	p-value and Log2FC	0.763383	0.0235265
Pla2g12a	p-value and Log2FC	1.32176	0.0235265
Slc25a18	p-value and Log2FC	0.991362	0.0235814
Btnl6	p-value and Log2FC	-3.37734	0.0238458
Atcayos	p-value and Log2FC	-0.821673	0.0238458
Mettl21a	p-value and Log2FC	0.55165	0.0238458
Bzrap1	p-value and Log2FC	-0.652438	0.0242115
Anks4b	p-value and Log2FC	-1.57882	0.0242127
Rexo1	p-value and Log2FC	-0.561106	0.0243028
Ccdc117	p-value and Log2FC	1.00612	0.0243028
Sema6b	p-value and Log2FC	0.674826	0.0243204
Ndrg2	p-value and Log2FC	1.02024	0.0243204
Gm9758	p-value and Log2FC	-2.81656	0.0246044
Rapgefl1	p-value and Log2FC	-0.751036	0.0249437
Safb2	p-value and Log2FC	-0.741583	0.0249437
B630019K06Rik	p-value and Log2FC	1.23028	0.0249437
Ttc14	p-value and Log2FC	-0.584416	0.0251686
Kcna3	p-value and Log2FC	1.24394	0.0259265
Raet1e	p-value and Log2FC	-1.84036	0.0263869
Ssu2	p-value and Log2FC	-2.35601	0.0264452
Madd	p-value and Log2FC	-0.583404	0.0264452
1110008F13Rik	p-value and Log2FC	0.836188	0.0264452
Rfwd2	p-value and Log2FC	-0.870131	0.0265317
Ptgds	p-value and Log2FC	1.96238	0.0265317
Syt7	p-value and Log2FC	-0.752671	0.0270238
Mfsd6	p-value and Log2FC	0.712211	0.0270238
Sil1	p-value and Log2FC	0.753478	0.0270238
4930419G24Rik	p-value and Log2FC	-1.26129	0.0272868
Dnah14	p-value and Log2FC	-1.66959	0.0273515
E2f3	p-value and Log2FC	-0.914026	0.0277
St5	p-value and Log2FC	-0.838389	0.0277
Il1r1	p-value and Log2FC	-1.37785	0.0278512
Csmd2	p-value and Log2FC	-0.527512	0.0278528
Mesdc2	p-value and Log2FC	0.652086	0.0278528
Tmem163	p-value and Log2FC	1.21238	0.0278528
Luc7l2	p-value and Log2FC	-0.832649	0.0284616
Trim30b	p-value and Log2FC	-2.11939	0.0288714
4932435O22Rik	p-value and Log2FC	-1.26171	0.0288714
1700056N10Rik	p-value and Log2FC	-1.13151	0.0288714
Rnf165	p-value and Log2FC	-1.06021	0.0288714
Lmtk3	p-value and Log2FC	-0.996506	0.0288714
Ercc2	p-value and Log2FC	-0.772727	0.0288714
1700109H08Rik	p-value and Log2FC	-0.726981	0.0288714
Nek1	p-value and Log2FC	-0.618319	0.0288714
4930506M07Rik	p-value and Log2FC	-0.566044	0.0288714
Cd46	p-value and Log2FC	-0.53261	0.0288714
Clptm1l	p-value and Log2FC	0.930991	0.0288714
Gnai1	p-value and Log2FC	0.998917	0.0288714
Cdh22	p-value and Log2FC	1.07857	0.0288714
Stk32c	p-value and Log2FC	1.0983	0.0288714
Dynlt1f	p-value and Log2FC	1.23912	0.0288714
Gpr62	p-value and Log2FC	1.25898	0.0288714
Gpx3	p-value and Log2FC	2.10541	0.0288714
Fam184a	p-value and Log2FC	0.992352	0.02888
Fcer2a	p-value and Log2FC	-1.24166	0.0288885
Acsbg1	p-value and Log2FC	1.15089	0.0288885
Olfr59	p-value and Log2FC	-2.75217	0.0292623
Sun3	p-value and Log2FC	-1.97827	0.0292623
Hpse2	p-value and Log2FC	-1.57428	0.0292623
4930403D09Rik	p-value and Log2FC	-2.78302	0.0295012
Acss1	p-value and Log2FC	-1.21009	0.0298325
Rnf220	p-value and Log2FC	0.848994	0.0298426
Fras1	p-value and Log2FC	-0.664343	0.0303102
Pcsk7	p-value and Log2FC	-0.720512	0.0309293
Ptpn1	p-value and Log2FC	-0.527474	0.0309293
Nipa1	p-value and Log2FC	0.884225	0.0309293
Ssx2ip	p-value and Log2FC	0.626666	0.031386
Dbp	p-value and Log2FC	1.52646	0.0320479
Atad1	p-value and Log2FC	1.53816	0.0325064
Mamstr	p-value and Log2FC	-2.34675	0.0325905
Gm21985	p-value and Log2FC	-0.952937	0.0325974
Olfr354	p-value and Log2FC	-3.03925	0.0327901
Slc22a27	p-value and Log2FC	-2.09816	0.0328656
RP23-74F20.2	p-value and Log2FC	-0.884269	0.0328656
Nav2	p-value and Log2FC	-0.767947	0.0330255
Ms4a8a	p-value and Log2FC	-2.2104	0.0332497
Hecw1	p-value and Log2FC	-0.555697	0.0332497
Sft2d3	p-value and Log2FC	0.71964	0.0332497
Cxcr2	p-value and Log2FC	-2.09531	0.0334491
Cic	p-value and Log2FC	-0.662912	0.0334491
Wbscr17	p-value and Log2FC	-1.09078	0.0336695
Ubn2	p-value and Log2FC	-0.593076	0.0341252
Gm11541	p-value and Log2FC	-1.74826	0.0341405
Gm7125	p-value and Log2FC	-1.84234	0.0342357
Ybx2	p-value and Log2FC	-0.992287	0.0342357
Abcd3	p-value and Log2FC	0.807589	0.0342357
Dennd3	p-value and Log2FC	-0.692609	0.0343068
Xkr5	p-value and Log2FC	-1.41919	0.0347083
Rhox13	p-value and Log2FC	-3.13001	0.0352694
Olfr51	p-value and Log2FC	-2.96078	0.0353901
Gm3235	p-value and Log2FC	-0.874108	0.0353901
Meg3	p-value and Log2FC	-0.624267	0.0353908
Fgr	p-value and Log2FC	-1.49084	0.0353945
Arxes1	p-value and Log2FC	0.907665	0.0353945
Zfp54	p-value and Log2FC	1.43385	0.0353945
Cyp2j6	p-value and Log2FC	0.853985	0.0354272
Abhd2	p-value and Log2FC	-0.787445	0.0356282
Dhcr24	p-value and Log2FC	0.608927	0.0356282
BC046251	p-value and Log2FC	-1.09425	0.0356293
Ptpmt1	p-value and Log2FC	0.876306	0.0357772
Btbd17	p-value and Log2FC	1.29693	0.0357772
Tgif2	p-value and Log2FC	-3.17251	0.0357838
Saraf	p-value and Log2FC	0.845038	0.0357838
Slc8a1	p-value and Log2FC	-0.828053	0.0358865
Nek5	p-value and Log2FC	-1.79357	0.0359131
Syngap1	p-value and Log2FC	-0.985657	0.0362515
Gm20696	p-value and Log2FC	-0.81019	0.0362515
Nrg3os	p-value and Log2FC	-0.702228	0.0362515
Poc1b	p-value and Log2FC	-0.63516	0.0362515
Skiv2l	p-value and Log2FC	-0.626454	0.0362515
Scn8a	p-value and Log2FC	-0.587435	0.0362515
Cwc25	p-value and Log2FC	-0.585295	0.0362515
Safb	p-value and Log2FC	-0.580264	0.0362515
Orc5	p-value and Log2FC	0.516284	0.0362515
Celf3	p-value and Log2FC	-0.592027	0.0363082
Gm29154	p-value and Log2FC	-1.42075	0.0363941
Gm13999	p-value and Log2FC	-0.769766	0.0363941
Rims1	p-value and Log2FC	-0.677063	0.0363941
Stpg2	p-value and Log2FC	-1.94877	0.036478
Psme4	p-value and Log2FC	-0.54964	0.0369202
Myh9	p-value and Log2FC	-1.02095	0.0369892
Olfr78	p-value and Log2FC	-3.33135	0.0370332
Vmn1r74	p-value and Log2FC	-2.60279	0.0370332
Mepe	p-value and Log2FC	-2.12812	0.0370332
Gm26886	p-value and Log2FC	-2.03979	0.0370332
Parp16	p-value and Log2FC	-1.8349	0.0370332
RP23-349L18.1	p-value and Log2FC	-1.39684	0.0370332
Gm14553	p-value and Log2FC	-1.32382	0.0370332
Mbd6	p-value and Log2FC	-0.83606	0.0370332
Mical3	p-value and Log2FC	-0.643294	0.0370332
Trmt1	p-value and Log2FC	-0.592027	0.0370332
Trip12	p-value and Log2FC	-0.586251	0.0370332
Hapln4	p-value and Log2FC	0.893791	0.0370332
C2cd4d	p-value and Log2FC	1.52615	0.0370332
A930006I01Rik	p-value and Log2FC	-1.61368	0.0371366
Sh2d1b2	p-value and Log2FC	-1.51437	0.0374656
Gramd1b	p-value and Log2FC	-0.705465	0.0374656
RP24-571H12.4	p-value and Log2FC	1.35072	0.0375126
E530001K10Rik	p-value and Log2FC	-1.45531	0.0376489
Nudt9	p-value and Log2FC	0.770953	0.0382802
Ino80d	p-value and Log2FC	-0.54141	0.0384305
1700021A07Rik	p-value and Log2FC	-2.17966	0.0390629
Zfp462	p-value and Log2FC	-1.00069	0.0390629
Pxn	p-value and Log2FC	-0.758711	0.0390629
Klhl29	p-value and Log2FC	-0.644433	0.0391837
Dbi	p-value and Log2FC	1.33038	0.0391862
Gm7929	p-value and Log2FC	-2.49537	0.0403269
Kpna7	p-value and Log2FC	-1.34153	0.0403269
Panx1	p-value and Log2FC	0.813982	0.0404346
Ms4a2	p-value and Log2FC	-2.04924	0.0406044
C7	p-value and Log2FC	-1.21957	0.0406044
Cspg5	p-value and Log2FC	0.855435	0.0406044
Olfr12	p-value and Log2FC	-3.32224	0.0408743
Gm6657	p-value and Log2FC	-2.37118	0.0408743
Olfr965	p-value and Log2FC	-2.65465	0.041612
Olfr1426	p-value and Log2FC	-2.81579	0.0418655
Cbx4	p-value and Log2FC	0.757648	0.0418655
Dnah9	p-value and Log2FC	-1.2276	0.0419307
C630043F03Rik	p-value and Log2FC	-1.00266	0.0419307
Kalrn	p-value and Log2FC	-0.925317	0.0419307
Dvl1	p-value and Log2FC	-0.684947	0.0419307
Dnah7a	p-value and Log2FC	0.847312	0.0419307
Gm6337	p-value and Log2FC	-2.65033	0.0419752
1700011E24Rik	p-value and Log2FC	-1.49873	0.0420111
Lrrn2	p-value and Log2FC	0.61516	0.0420111
Ppp1r12c	p-value and Log2FC	-0.632467	0.0420379
B3gat1	p-value and Log2FC	-0.741374	0.0423936
Gm15411	p-value and Log2FC	-1.66349	0.042432
4930563E22Rik	p-value and Log2FC	0.681077	0.042432
Gm16090	p-value and Log2FC	-1.72432	0.0425149
Cyp2c66	p-value and Log2FC	-1.4901	0.0425149
Pdilt	p-value and Log2FC	-1.89392	0.0425474
2010001K21Rik	p-value and Log2FC	-1.66153	0.042619
Rfxap	p-value and Log2FC	0.805996	0.042619
Runx1	p-value and Log2FC	-1.44319	0.042718
Gjd4	p-value and Log2FC	-3.12927	0.0429267
Gm6999	p-value and Log2FC	-1.32383	0.0432806
Cacng7	p-value and Log2FC	-0.783671	0.0432806
Zfp280c	p-value and Log2FC	-0.640018	0.0432806
Atp5s	p-value and Log2FC	1.22382	0.0432806
Rtn4rl2	p-value and Log2FC	2.09178	0.0438588
Podxl2	p-value and Log2FC	1.13699	0.0442216
Zfr2	p-value and Log2FC	-0.545277	0.0443157
Tmprss6	p-value and Log2FC	-1.50663	0.0443865
2310002F09Rik	p-value and Log2FC	-1.44787	0.0448785
Gm26665	p-value and Log2FC	-1.43465	0.045005
Noa1	p-value and Log2FC	0.568115	0.045076
Cdh16	p-value and Log2FC	-2.11023	0.0451041
Gm12724	p-value and Log2FC	-1.08234	0.0451041
Furin	p-value and Log2FC	-0.603679	0.0457477
Csnk2a2	p-value and Log2FC	-0.783899	0.0459739
Dpep1	p-value and Log2FC	-1.34634	0.0460396
Gm28375	p-value and Log2FC	-0.675612	0.0460396
Chd5	p-value and Log2FC	-0.687428	0.0461398
Flnb	p-value and Log2FC	-0.526645	0.0461398
Secisbp2l	p-value and Log2FC	-0.523093	0.0461398
Ube2j2	p-value and Log2FC	0.645433	0.0461398
Shisa8	p-value and Log2FC	2.19589	0.0461628
Mid1ip1	p-value and Log2FC	0.759102	0.0463013
Hmgcs2	p-value and Log2FC	1.1537	0.0465722
Psg16	p-value and Log2FC	0.613598	0.046629
Olfm1	p-value and Log2FC	0.735466	0.046629
A530021J07Rik	p-value and Log2FC	-1.25233	0.0469018
App	p-value and Log2FC	0.575489	0.0469018
Cd300ld	p-value and Log2FC	-1.50796	0.0470496
RP24-540L1.2	p-value and Log2FC	-0.786528	0.0470496
Btbd1	p-value and Log2FC	0.796606	0.0472646
Snapc4	p-value and Log2FC	-0.60533	0.0472747
Gm11077	p-value and Log2FC	-1.42119	0.0476406
4930533P14Rik	p-value and Log2FC	-2.2612	0.0477382
Gm13563	p-value and Log2FC	-1.2563	0.04779
Pcdhb9	p-value and Log2FC	1.2117	0.0481665
Cdc42bpa	p-value and Log2FC	-0.632922	0.0486841
Gm14286	p-value and Log2FC	-1.1971	0.0490331
Coq2	p-value and Log2FC	0.563692	0.0490331
Gm10277	p-value and Log2FC	-0.758313	0.0491023
Fam49b	p-value and Log2FC	0.814207	0.0491023
RP24-180K20.1	p-value and Log2FC	-1.25624	0.0492475
Gm16126	p-value and Log2FC	-0.862176	0.0492475
Cxcl17	p-value and Log2FC	-2.41553	0.0492696
Defb35	p-value and Log2FC	-2.30562	0.0493267
Crp	p-value and Log2FC	-1.70866	0.0493267
Adamts7	p-value and Log2FC	-1.61954	0.0493267
Wdr95	p-value and Log2FC	-1.2047	0.0493267
Gm29266	p-value and Log2FC	-0.97721	0.0493267
Gm16066	p-value and Log2FC	-0.923643	0.0493267
Arid3b	p-value and Log2FC	-0.85114	0.0493267
Pithd1	p-value and Log2FC	0.718172	0.0493267
1700001C02Rik	p-value and Log2FC	-1.4904	0.0493862
Phka2	p-value and Log2FC	-0.633821	0.0499245
Gltscr1l	p-value	-0.473766	0.00261232
Dnm2	p-value	-0.350409	0.00608159
Ctdsp2	p-value	-0.462882	0.00855728
Snph	p-value	-0.415491	0.0102429
Sdad1	p-value	-0.38386	0.015374
Coro7	p-value	-0.424548	0.0153842
Usp48	p-value	-0.490884	0.0156962
Tanc2	p-value	-0.416423	0.0182051
Akap17b	p-value	-0.441054	0.0189938
Ppip5k1	p-value	-0.464802	0.0203464
Mettl10	p-value	0.43364	0.0206121
Ascc2	p-value	-0.496884	0.020793
Slc12a6	p-value	-0.401832	0.0210561
Kptn	p-value	-0.480028	0.0215186
Pfkfb2	p-value	-0.49221	0.0225717
Cbx1	p-value	-0.437976	0.0227189
Ambra1	p-value	-0.482076	0.0242115
Kmt2a	p-value	-0.393342	0.0243028
Ehmt2	p-value	-0.443802	0.0244874
Scmh1	p-value	-0.321864	0.0245109
Wdfy2	p-value	-0.443961	0.0253848
Hmbox1	p-value	-0.488968	0.0278528
Ablim1	p-value	-0.363389	0.0278528
Hivep3	p-value	-0.427351	0.0288714
Lamp2	p-value	0.493053	0.0288714
Gls	p-value	-0.456488	0.0301755
Asah1	p-value	0.412971	0.0307594
Nek9	p-value	-0.424842	0.0330056
Ddx46	p-value	-0.480005	0.0347083
Ube2o	p-value	-0.457034	0.0353945
Sdf4	p-value	0.487336	0.0356282
Fam160b2	p-value	-0.404389	0.0359216
Tmem2	p-value	-0.495309	0.0363082
Ank2	p-value	-0.494423	0.0363082
Cdk12	p-value	-0.492614	0.0370332
Wapal	p-value	0.428108	0.0370332
Rprd1b	p-value	-0.308966	0.0390629
Son	p-value	-0.483278	0.0395904
Ank3	p-value	-0.445019	0.0403269
Neu1	p-value	0.457483	0.0409764
Drosha	p-value	-0.457473	0.0418655
Ncoa2	p-value	-0.407973	0.0420111
Mgat4a	p-value	-0.411553	0.042432
Zfp91	p-value	-0.388616	0.0435379
Zmynd8	p-value	-0.497463	0.0444723
Eif4g1	p-value	-0.439434	0.0460396
Ntrk3	p-value	-0.46361	0.0461398
Riok3	p-value	-0.482501	0.0470496
Phc2	p-value	-0.438117	0.0470496
Herc2	p-value	-0.413577	0.0478551
Ccdc50	ns	-0.376335	0.0500313
Atxn7l2	ns	-0.43726	0.0593548
Myo18a	ns	-0.452922	0.060701
Whsc1	ns	-0.425339	0.0608078
Slc7a6	ns	-0.433931	0.0616987
Znrf1	ns	0.389025	0.0616987
Asxl1	ns	-0.448488	0.0624875
Brd3	ns	-0.400022	0.0637331
Rnf157	ns	-0.484764	0.0645089
Usp36	ns	-0.460335	0.0647697
Fnbp1	ns	-0.418232	0.0648967
Mdm4	ns	-0.412308	0.0648967
Nsd1	ns	-0.319785	0.0653546
Mllt6	ns	-0.44144	0.0655246
Pip4k2b	ns	-0.437533	0.0666546
Rdh10	ns	-0.436845	0.0671051
Iffo1	ns	-0.353512	0.0678021
Camta2	ns	-0.423567	0.0693752
Slc25a27	ns	-0.326361	0.0696459
Tpst1	ns	0.484588	0.0709301
Cep170b	ns	-0.469948	0.0715197
Vps8	ns	-0.319255	0.0738584
Gabrg2	ns	0.456235	0.0740559
Pcnxl3	ns	-0.319291	0.0741863
Ubl4	ns	0.497787	0.0741863
Stk11ip	ns	-0.424869	0.0749227
Slc6a6	ns	-0.485495	0.0755958
Phc3	ns	-0.41365	0.0758501
Kansl3	ns	-0.285459	0.0763434
Zfp318	ns	-0.486238	0.0766283
Elavl3	ns	-0.476212	0.0782045
Zscan20	ns	-0.490375	0.0794236
Zfat	ns	-0.463472	0.0794236
Wnk2	ns	-0.328453	0.0794236
Vps37d	ns	0.491677	0.0794236
Hdac5	ns	-0.479138	0.0802312
Mau2	ns	-0.459142	0.0805173
Prdx6	ns	0.472812	0.0806521
Rfx7	ns	-0.456697	0.0820686
1700021K19Rik	ns	-0.444861	0.0837805
Whsc1l1	ns	-0.337469	0.084666
Clip1	ns	-0.299124	0.0853406
Lrp11	ns	0.488014	0.0853406
Rhot2	ns	-0.458698	0.0864593
Prkx	ns	-0.427639	0.0864593
Rpl7l1	ns	0.450268	0.0888605
Unc79	ns	-0.47302	0.0893443
Topors	ns	0.411888	0.0916647
6430548M08Rik	ns	0.492964	0.0921191
Map3k2	ns	-0.451599	0.0930192
Sirt3	ns	0.399188	0.0942631
Ppfia1	ns	-0.482997	0.096271
Dnmt3a	ns	-0.321615	0.096271
Zfp422	ns	0.466404	0.096271
Jarid2	ns	-0.444723	0.0978698
4930402H24Rik	ns	-0.327357	0.0982156
Dbndd2	ns	0.421345	0.0982282
Med24	ns	-0.460813	0.0983257
Sntg1	ns	-0.495912	0.0988868
Rxrb	ns	0.496022	0.0990891
Dync1i2	ns	-0.472245	0.0996243
Nup214	ns	-0.487861	0.100233
Brd7	ns	-0.499381	0.100717
Actr2	ns	-0.422874	0.10245
Chd9	ns	-0.342193	0.10245
Taok2	ns	-0.407658	0.102647
Phf8	ns	-0.476208	0.103298
Srrd	ns	0.487409	0.103298
Zfp251	ns	-0.439777	0.104354
Zfp668	ns	-0.408934	0.104568
Herc1	ns	-0.402381	0.104597
Stk38	ns	-0.338798	0.104597
Hnrnph1	ns	-0.410811	0.104618
Lrp1	ns	-0.285583	0.105107
A330023F24Rik	ns	-0.386472	0.105497
Tspyl5	ns	0.461096	0.105497
Mier2	ns	-0.379291	0.10627
Prrc2a	ns	-0.494779	0.107138
Usf2	ns	-0.472405	0.10758
Impad1	ns	0.466082	0.112184
Casd1	ns	0.473245	0.112441
Ddx26b	ns	-0.497002	0.112664
Mcf2l	ns	-0.491303	0.112664
Prpf4	ns	-0.307618	0.112664
Mapt	ns	-0.445448	0.114084
Chd3	ns	-0.494927	0.114611
Taf1c	ns	-0.370322	0.115387
Kmt2d	ns	-0.464697	0.115675
Gnao1	ns	-0.381787	0.115675
Chrac1	ns	0.396009	0.11649
Gm5441	ns	-0.495768	0.116573
Rfx1	ns	-0.470658	0.116573
Mecp2	ns	-0.355631	0.116573
Rtf1	ns	-0.40885	0.116783
Lrrc20	ns	-0.478542	0.117842
Ryr2	ns	-0.490942	0.121082
Fmnl2	ns	-0.473214	0.121294
Ell	ns	-0.379107	0.121449
Rnf44	ns	-0.373216	0.122048
Grb2	ns	0.476755	0.122502
Stx16	ns	-0.402588	0.122934
Pogz	ns	-0.462892	0.123077
Arhgef1	ns	-0.436208	0.126355
Cnnm2	ns	0.487819	0.126958
Dicer1	ns	-0.499971	0.127969
Hexdc	ns	-0.417484	0.127969
Mbd3	ns	0.404818	0.127969
Dyrk1a	ns	-0.40769	0.128178
Zfp346	ns	-0.430197	0.12923
Naa40	ns	-0.485653	0.131986
Os9	ns	0.450247	0.131986
Zc3h11a	ns	-0.416125	0.132188
Ulk3	ns	-0.38685	0.132906
Usp4	ns	-0.327005	0.133139
Plgrkt	ns	0.391436	0.133204
Cox14	ns	0.396421	0.133719
Zfp329	ns	-0.373576	0.133959
Pyroxd1	ns	-0.357859	0.134626
C330006A16Rik	ns	0.340663	0.134626
Myh10	ns	-0.375937	0.135816
Rnpepl1	ns	-0.489352	0.135818
Wdr13	ns	-0.489763	0.13638
Sestd1	ns	-0.405251	0.136997
Ctage5	ns	0.439922	0.137089
Mxd1	ns	-0.430864	0.138104
Cenpc1	ns	-0.414003	0.138753
Lurap1l	ns	-0.38315	0.139107
Gys1	ns	-0.469841	0.139164
Hif1an	ns	-0.438654	0.139164
Ulk1	ns	-0.477679	0.140356
Zfp191	ns	0.366805	0.14047
2810408M09Rik	ns	0.463419	0.140757
Tbc1d32	ns	-0.430683	0.140896
Mphosph8	ns	-0.458372	0.141541
Birc6	ns	-0.360664	0.141645
Wtap	ns	0.410005	0.141692
Mark2	ns	-0.415585	0.141763
Smg7	ns	-0.473854	0.142195
Sun1	ns	-0.44404	0.143123
Gnl1	ns	0.430981	0.143123
Spats2l	ns	-0.402534	0.144306
Lyrm9	ns	-0.415925	0.144623
Zdhhc8	ns	-0.409754	0.144623
Hip1r	ns	-0.352009	0.144623
Nfrkb	ns	-0.351927	0.144623
Neurl4	ns	-0.268059	0.144623
Hdac8	ns	0.306777	0.144623
Grn	ns	0.464686	0.144623
Lix1l	ns	-0.473686	0.144969
Pus7	ns	-0.469449	0.144969
Gm21781	ns	-0.362484	0.144969
Derl1	ns	0.467209	0.14517
Tyw3	ns	-0.493744	0.145512
Bptf	ns	-0.498512	0.145583
Fryl	ns	-0.462909	0.145707
Drg1	ns	0.409536	0.146005
Slc6a9	ns	0.473033	0.146508
Rcc2	ns	-0.320526	0.147066
Sdhaf1	ns	0.488879	0.147174
Rai1	ns	-0.403837	0.14732
Mgat4b	ns	-0.489427	0.147769
Slc6a17	ns	-0.461121	0.148007
Slc9a9	ns	-0.473248	0.14829
Strada	ns	-0.350123	0.148399
Ep300	ns	-0.391818	0.148718
Fam193a	ns	-0.355955	0.149086
Ctc1	ns	-0.448752	0.149116
Wbp1l	ns	-0.418322	0.149116
Smarca4	ns	-0.313669	0.14931
Ipo13	ns	-0.305491	0.14931
Serp1	ns	0.448953	0.150263
Dennd1a	ns	-0.457069	0.150456
Pank4	ns	-0.286307	0.150456
Pwp2	ns	-0.414526	0.150496
Ak6	ns	0.47929	0.150496
Atp11a	ns	-0.401984	0.150589
Zfp780b	ns	-0.448443	0.150698
Rptor	ns	-0.384222	0.152047
Nf1	ns	-0.440642	0.152781
Chl1	ns	-0.416816	0.152914
Pde4dip	ns	-0.329811	0.154122
Pbx1	ns	-0.33505	0.154367
Nudt16	ns	0.387002	0.154629
Snx4	ns	0.431756	0.154696
Gm26533	ns	-0.440557	0.155328
2310011J03Rik	ns	0.41133	0.155571
Pex1	ns	-0.309617	0.155589
Ighmbp2	ns	-0.303572	0.155864
Aig1	ns	0.478018	0.15623
Gm28047	ns	-0.492568	0.156239
Rnf38	ns	-0.436503	0.156541
Larp1	ns	-0.301933	0.157283
Ppt1	ns	0.226875	0.157534
Plekhm2	ns	-0.430265	0.158399
Mthfr	ns	-0.372668	0.158399
Zfp938	ns	0.480178	0.159402
Siva1	ns	0.49173	0.159402
Cdc123	ns	0.361362	0.160203
Map7d2	ns	0.400875	0.160203
Hspa13	ns	0.460029	0.160203
Mms19	ns	-0.434006	0.160271
Parp2	ns	0.419099	0.160907
Kifc2	ns	-0.309163	0.161057
Srm	ns	0.483915	0.161057
Gid8	ns	0.493565	0.161181
Prrc2c	ns	-0.482684	0.161931
Fbxw9	ns	-0.336255	0.161939
Sh3rf1	ns	-0.492188	0.162008
Apc2	ns	-0.449522	0.162787
Ikzf5	ns	-0.438455	0.16386
Tdrd7	ns	-0.437833	0.16386
Sptan1	ns	-0.433091	0.16386
Nr6a1	ns	-0.370525	0.167513
Golga2	ns	-0.240441	0.167513
Tmem59l	ns	0.449158	0.167513
Srpk1	ns	-0.406269	0.167754
Phf12	ns	-0.469462	0.167813
Tmem206	ns	0.449532	0.167813
Ccdc137	ns	-0.393593	0.16866
Fam193b	ns	-0.450128	0.171029
Mrps17	ns	0.33514	0.171725
Hist2h2be	ns	0.489307	0.172213
Unc45a	ns	-0.434391	0.17254
Pias4	ns	-0.337983	0.172987
Gna11	ns	0.327009	0.173392
Micu3	ns	0.432339	0.173392
Ankrd16	ns	-0.306429	0.173948
1110065P20Rik	ns	0.457256	0.173957
Cpeb2	ns	-0.38034	0.173985
Rnf145	ns	0.405564	0.174289
Pigc	ns	0.434456	0.174289
Sarm1	ns	-0.325112	0.174663
Usp30	ns	0.31479	0.174669
Adal	ns	0.371161	0.176206
Camsap1	ns	-0.346464	0.176641
Socs7	ns	-0.498312	0.176669
Gnaz	ns	0.469303	0.176906
Preb	ns	-0.418803	0.178987
Npepps	ns	-0.372682	0.178987
Dnajb1	ns	0.470886	0.178987
Arl8a	ns	0.431437	0.179124
Crebbp	ns	-0.369236	0.179803
Lrrc16a	ns	-0.46018	0.180278
Tmem108	ns	-0.488992	0.180894
Atp13a3	ns	-0.429933	0.180894
Arid3a	ns	-0.380987	0.181318
Akap9	ns	0.462089	0.181437
Tlk1	ns	-0.482594	0.18166
Pias2	ns	0.388395	0.181964
Slc25a30	ns	-0.482817	0.182488
Ddx10	ns	-0.36753	0.182591
Sfi1	ns	-0.393737	0.182834
Pnkp	ns	-0.422956	0.183458
Dot1l	ns	-0.419894	0.183938
Sprtn	ns	-0.412418	0.184026
Ngly1	ns	0.440831	0.184026
Usp19	ns	-0.445343	0.184588
Tdp1	ns	-0.4113	0.184588
Setdb1	ns	-0.332865	0.184588
Slc30a9	ns	0.475476	0.184592
Ptpn12	ns	-0.440593	0.185281
H3f3a	ns	0.407785	0.185385
Josd2	ns	-0.354991	0.185769
Mbtd1	ns	-0.42412	0.185868
Them4	ns	0.429645	0.185868
Polr2a	ns	-0.370693	0.186368
Cep63	ns	-0.467389	0.186518
Gm12942	ns	-0.482968	0.187026
Ube2q2	ns	0.268509	0.187026
P4hb	ns	0.358758	0.187209
Rbm10	ns	-0.366159	0.187542
Med22	ns	0.287008	0.187542
Rrs1	ns	0.418924	0.18781
Setd1a	ns	-0.498829	0.187977
Phyhipl	ns	0.492333	0.18822
Rnps1	ns	-0.307454	0.188768
Oser1	ns	0.395988	0.188768
Kif1a	ns	-0.34039	0.188897
Dmxl1	ns	-0.35997	0.189675
Mcph1	ns	-0.325463	0.190201
Mapk8ip3	ns	-0.358271	0.190504
Polrmt	ns	-0.40943	0.190578
Pld3	ns	0.444697	0.191082
Ranbp10	ns	-0.289105	0.191159
Ei24	ns	0.45505	0.191871
Fbxo4	ns	0.336847	0.192086
Tm7sf3	ns	0.487768	0.192387
Klhl8	ns	0.329965	0.192651
Sike1	ns	-0.459902	0.192947
Ncor2	ns	-0.489382	0.193219
Efcc1	ns	0.463043	0.193219
Apoa1bp	ns	0.486205	0.193466
Uvrag	ns	-0.350974	0.193811
Tm9sf2	ns	0.478208	0.194602
Epn1	ns	-0.427326	0.194623
Exosc4	ns	0.299014	0.194623
Ice1	ns	-0.340961	0.194776
Rabl6	ns	-0.341922	0.194859
Sptbn1	ns	-0.421889	0.195132
Utp14a	ns	-0.415573	0.195132
Zfp937	ns	0.476251	0.195339
Sgip1	ns	-0.359112	0.195408
Cyb5b	ns	0.350258	0.195629
Ublcp1	ns	0.420577	0.195629
Luc7l	ns	-0.375218	0.195675
Lemd3	ns	-0.309172	0.195698
Grpel1	ns	0.465698	0.195883
Mtmr7	ns	0.367914	0.196238
Fam169a	ns	0.358214	0.197098
Ncor1	ns	-0.444637	0.197147
Pagr1a	ns	-0.427789	0.19771
Pycrl	ns	0.425091	0.19771
5330417C22Rik	ns	-0.453837	0.197822
Mettl9	ns	0.369411	0.197927
Gm26981	ns	-0.499522	0.198696
Nisch	ns	-0.359342	0.198902
Myo9a	ns	-0.456682	0.20004
Dgat1	ns	-0.283142	0.200816
Sec11a	ns	0.328953	0.200816
Afap1	ns	-0.471548	0.201408
Smc5	ns	-0.417408	0.201408
Vps13b	ns	-0.333165	0.201408
Dpp9	ns	-0.414547	0.202111
Rcor3	ns	-0.359842	0.202111
Slc25a23	ns	-0.323339	0.202245
Rab43	ns	-0.483138	0.202295
Snx5	ns	0.303835	0.202664
Kif22	ns	-0.376034	0.202912
Ppp1r16b	ns	-0.42544	0.203297
Neto2	ns	0.498535	0.203437
Lmbr1l	ns	-0.450171	0.203654
Crtc1	ns	-0.453111	0.204502
Nsg2	ns	0.46459	0.204557
Gpr19	ns	0.336182	0.204743
Slc39a6	ns	0.435391	0.204743
Chpf	ns	0.493275	0.204743
Pikfyve	ns	-0.438607	0.205693
Tgoln1	ns	0.402234	0.205742
Zfp932	ns	-0.419299	0.207317
Gapvd1	ns	-0.30399	0.207317
Gpr135	ns	0.424097	0.207561
Bbs1	ns	-0.43741	0.208667
Qtrtd1	ns	-0.4572	0.208896
Tma7	ns	0.439958	0.208896
Lrtm2	ns	0.423844	0.209475
Zfp398	ns	-0.390371	0.209752
Traf7	ns	-0.424371	0.209786
Snx11	ns	-0.392051	0.209786
Smarca2	ns	-0.429424	0.210527
Rpap1	ns	-0.398686	0.21104
Gon4l	ns	-0.2909	0.211413
Iqgap1	ns	-0.363873	0.211469
Adamts17	ns	-0.48368	0.211562
Pja1	ns	0.449042	0.211562
Pole3	ns	0.38555	0.212031
Ppp4r2	ns	-0.441854	0.212045
Lsm4	ns	0.469204	0.212045
Fdx1	ns	0.478062	0.212534
Spaca6	ns	-0.31057	0.21256
Cct4	ns	0.466216	0.21256
Axin1	ns	-0.468998	0.212798
Proser1	ns	-0.374562	0.213238
Fam120a	ns	-0.370303	0.213285
Gm14443	ns	-0.458047	0.213508
Acbd6	ns	0.432283	0.214183
Sltm	ns	-0.328471	0.214592
Ubr3	ns	-0.391517	0.215313
Fubp1	ns	-0.353035	0.215339
Bcl2l1	ns	0.369574	0.215339
Mib2	ns	-0.339076	0.215968
Lrrk2	ns	-0.49764	0.216066
Mtm1	ns	-0.468114	0.216066
Ncoa3	ns	-0.346264	0.216066
Aldh3a2	ns	0.388987	0.216066
Fbxo31	ns	0.472687	0.216066
Pkn2	ns	0.451025	0.216458
Wdr59	ns	-0.33868	0.216731
AI597479	ns	0.429744	0.216731
Ttll1	ns	0.33707	0.216976
Uggt2	ns	-0.480207	0.217451
Fam216a	ns	0.39116	0.217451
Zmiz2	ns	-0.328312	0.220238
Mtr	ns	-0.481543	0.220352
Eftud2	ns	-0.425351	0.220352
Cpsf7	ns	-0.354532	0.220352
Snapin	ns	0.381445	0.220352
Rasa2	ns	-0.356361	0.220355
Dedd	ns	0.348622	0.220355
Purg	ns	-0.389807	0.220524
Fam96b	ns	0.398104	0.22055
Tor1b	ns	-0.29702	0.220808
Lap3	ns	0.463358	0.220808
Arf2	ns	0.403247	0.221393
Zfp518b	ns	0.432271	0.221393
Zfp771	ns	0.376949	0.221791
Vps52	ns	-0.34588	0.221826
Rab33b	ns	0.328748	0.221829
Trnt1	ns	0.362291	0.222072
Mapk1	ns	0.436445	0.222072
Dnm1	ns	0.474106	0.222072
2700049A03Rik	ns	-0.286975	0.222662
Mtf2	ns	-0.367255	0.222681
Faah	ns	-0.477878	0.223072
Cluap1	ns	-0.376287	0.223072
Actr10	ns	0.299249	0.223072
Abhd12	ns	0.448889	0.223072
Clk2	ns	-0.366754	0.223132
Msantd2	ns	-0.475498	0.223627
Fbxo7	ns	0.347041	0.223627
Pou2f1	ns	-0.467804	0.223941
4930578M01Rik	ns	-0.487896	0.223954
Snhg11	ns	-0.43541	0.223954
Dffa	ns	-0.359392	0.223954
Dhx40	ns	-0.38294	0.224182
Pigq	ns	-0.361258	0.224182
Enpp5	ns	0.479526	0.224182
Ubl3	ns	0.454697	0.224304
Aqr	ns	-0.433405	0.22457
Ssr2	ns	0.478546	0.224993
Ciao1	ns	0.336092	0.226231
Dync1h1	ns	-0.388913	0.226359
Rbm25	ns	-0.395296	0.226436
Ttc21b	ns	-0.329159	0.226436
Hnrnph2	ns	0.367108	0.226436
Zfp81	ns	-0.365483	0.226639
Chst10	ns	0.481457	0.226639
Lin52	ns	0.432452	0.226729
Tmub2	ns	0.364179	0.227011
Scamp1	ns	0.489027	0.227011
Tsc1	ns	-0.485562	0.227377
Gbf1	ns	-0.389673	0.227377
Usp24	ns	-0.338278	0.227377
Cept1	ns	0.41068	0.227377
Psmf1	ns	0.443454	0.227377
Pnmal2	ns	0.470667	0.227377
Fktn	ns	-0.434091	0.227681
Mnt	ns	-0.49777	0.227852
Zc3h18	ns	-0.435312	0.228083
Mgat2	ns	0.451976	0.22822
Galk2	ns	0.379208	0.228445
Kif2a	ns	-0.339605	0.228756
Otud4	ns	-0.370704	0.229055
Wwc1	ns	-0.46463	0.229186
Rims2	ns	-0.39986	0.229328
Fads2	ns	0.485096	0.229908
Eif4g3	ns	-0.342975	0.230585
Zxdc	ns	0.315526	0.231097
Papd7	ns	-0.418667	0.231389
Pura	ns	-0.471471	0.231646
Smg1	ns	-0.34732	0.232672
Vps13c	ns	-0.442279	0.232737
Ubap2	ns	-0.397057	0.232737
Huwe1	ns	-0.270927	0.232737
Ift172	ns	-0.41493	0.232761
Pcnx	ns	-0.340373	0.233044
Ccdc39	ns	-0.387196	0.233119
Ikbkap	ns	-0.310777	0.233119
Kat6b	ns	-0.405883	0.233149
Lyar	ns	-0.385944	0.233149
Tmem55b	ns	0.269386	0.233149
Cabin1	ns	-0.36789	0.233917
Commd10	ns	0.399009	0.233917
Gmeb1	ns	-0.300643	0.234021
Cttn	ns	-0.30419	0.234219
Robo1	ns	-0.410037	0.234348
Map3k7	ns	-0.421655	0.234623
Tnpo2	ns	-0.369826	0.236996
Abcg1	ns	0.356908	0.238738
Mtx3	ns	-0.365977	0.238873
Ercc1	ns	-0.276211	0.238873
Eif3l	ns	0.369211	0.238873
Thumpd1	ns	0.371545	0.238873
Fubp3	ns	-0.350386	0.23893
Zfp868	ns	-0.219487	0.240293
Fbrs	ns	-0.484488	0.2405
BC017643	ns	-0.362484	0.240615
Uhrf2	ns	-0.306328	0.241039
Uck2	ns	-0.493152	0.241909
Taf15	ns	-0.467534	0.241909
Pus10	ns	-0.436684	0.241909
Slc6a8	ns	-0.46103	0.242043
Cyth3	ns	-0.407394	0.242547
Cct7	ns	0.471218	0.242732
Arhgap21	ns	-0.498011	0.243043
Emc10	ns	0.495173	0.243043
Ssh3	ns	-0.481869	0.243582
Gigyf2	ns	-0.309477	0.243962
Trappc3	ns	0.429782	0.243962
Zfyve26	ns	-0.382732	0.244858
Pitpnm1	ns	-0.341014	0.244858
Syp	ns	0.419519	0.244858
Phax	ns	0.293394	0.244967
Kbtbd4	ns	0.43711	0.245708
Gstp1	ns	0.465769	0.245952
Hnrnph3	ns	-0.424034	0.246986
Hook3	ns	-0.229159	0.246986
Fam175a	ns	0.41034	0.246986
Bub3	ns	0.455674	0.246986
Mpp2	ns	-0.322499	0.247184
Nkain2	ns	-0.442977	0.247734
Rdh11	ns	0.374865	0.248021
Rab1b	ns	0.37878	0.248021
Jade2	ns	-0.366799	0.248166
Rgl2	ns	-0.46515	0.248896
Max	ns	-0.319222	0.248896
Sumo3	ns	0.373955	0.249252
Dip2c	ns	-0.371362	0.249281
Arnt	ns	-0.315845	0.249359
Yeats2	ns	-0.358532	0.250223
Dnaja1	ns	0.481255	0.250223
N28178	ns	-0.455335	0.250606
Slc12a9	ns	-0.373989	0.250606
Usp16	ns	-0.401686	0.250654
St6galnac6	ns	0.362419	0.250654
Amfr	ns	0.319018	0.250701
Fgfr1op	ns	-0.361817	0.250941
Sorcs2	ns	-0.407952	0.251286
Atmin	ns	0.390257	0.251452
4930422M22Rik	ns	0.498752	0.251925
Bloc1s2	ns	0.312395	0.252541
Zdhhc2	ns	0.420915	0.252541
Dcaf10	ns	0.352129	0.253234
Ddost	ns	0.412347	0.253397
Setx	ns	-0.363996	0.253627
Gm20716	ns	-0.302522	0.253627
P4htm	ns	0.282004	0.253627
Ncoa4	ns	0.304627	0.253627
Yipf4	ns	0.434914	0.253627
Zfp341	ns	-0.459412	0.254078
Runx1t1	ns	-0.375507	0.254078
Ppp2r3a	ns	-0.494928	0.254643
Sqstm1	ns	0.340615	0.255123
Tab2	ns	-0.353081	0.255502
Rbm6	ns	-0.302644	0.255502
Lyrm4	ns	0.405121	0.255502
Api5	ns	0.386769	0.255788
Slc1a4	ns	0.446468	0.255788
Nbr1	ns	-0.398729	0.256919
Zfp622	ns	0.408848	0.256971
Ccdc9	ns	-0.441316	0.257142
Cblb	ns	-0.415422	0.257142
Gmppa	ns	-0.362619	0.257142
Cabyr	ns	-0.467184	0.257297
Ift80	ns	-0.421869	0.257297
Dock3	ns	-0.375587	0.257297
Bag5	ns	0.463501	0.257297
0610010F05Rik	ns	0.306907	0.258245
Tmem70	ns	0.456486	0.258245
Zfp282	ns	-0.308756	0.258279
Taok1	ns	-0.371708	0.258656
Pla2g4e	ns	-0.463602	0.258917
Khsrp	ns	-0.364457	0.258917
Cep57	ns	0.317732	0.258917
Abhd16a	ns	0.346462	0.258917
C030039L03Rik	ns	-0.357951	0.259193
Pcbp2	ns	-0.37261	0.259997
D430041D05Rik	ns	-0.497994	0.260042
Megf8	ns	-0.363105	0.260057
Gle1	ns	-0.35839	0.260119
Smpd4	ns	-0.434087	0.260289
Tbcd	ns	-0.344524	0.260289
Sidt2	ns	0.475677	0.260289
Tubg2	ns	0.44302	0.260387
Trak2	ns	-0.285591	0.261068
Gm15800	ns	-0.321676	0.261479
Bccip	ns	0.369221	0.261479
Edf1	ns	0.399234	0.261917
Zfp827	ns	-0.37395	0.262635
Bms1	ns	-0.368094	0.262818
Matk	ns	-0.464558	0.262977
Cnot3	ns	-0.353714	0.262977
Timm13	ns	0.424701	0.263115
Cox19	ns	-0.411354	0.263276
Alg6	ns	-0.448758	0.263338
Gabra1	ns	0.426301	0.263738
Ipo4	ns	-0.413795	0.264306
Pea15a	ns	0.488667	0.264606
Psmc1	ns	0.476955	0.265537
Rlf	ns	-0.446913	0.265839
Vps72	ns	0.386794	0.265839
Asrgl1	ns	0.449249	0.265862
Dnal1	ns	-0.322144	0.266198
Sf3b4	ns	0.414064	0.266568
Pcmt1	ns	0.401565	0.268
Sf3b1	ns	-0.424424	0.268091
Amacr	ns	0.494377	0.268091
Rps15a	ns	0.430583	0.268652
Pank2	ns	0.432938	0.268652
Aptx	ns	0.324954	0.269184
Kmt2c	ns	-0.351272	0.269669
Vprbp	ns	-0.43142	0.270146
Pcnxl2	ns	-0.400215	0.270154
Dolk	ns	0.424906	0.270181
Chd8	ns	-0.403747	0.270413
Ccnl2	ns	-0.375065	0.270413
Set	ns	0.469418	0.270413
Ddr1	ns	0.481616	0.270413
Ep400	ns	-0.365132	0.270508
Lonp1	ns	-0.380111	0.270546
Dnajc8	ns	0.370966	0.270546
Osbpl6	ns	-0.330762	0.27065
Arl6	ns	0.430753	0.271302
Ino80	ns	-0.337715	0.271336
Abcf1	ns	-0.253046	0.271336
Glt8d1	ns	0.453216	0.271336
Limch1	ns	-0.41451	0.271691
Pum1	ns	-0.309081	0.271794
Smg6	ns	-0.308793	0.271794
Map3k12	ns	-0.287753	0.271794
Cdkn2aipnl	ns	0.485128	0.271794
Gmps	ns	0.322176	0.271819
Asns	ns	0.461442	0.271924
Sgsm2	ns	-0.491064	0.272013
Dgkz	ns	-0.458487	0.272013
Rabepk	ns	-0.325387	0.272013
Otub1	ns	0.386988	0.272013
Parp6	ns	0.403305	0.272013
Txnl4b	ns	0.422094	0.272013
Mecr	ns	-0.356437	0.272051
Atg2a	ns	-0.424574	0.272509
4930570N19Rik	ns	-0.399461	0.272509
Ercc6	ns	-0.351505	0.272509
Cdk14	ns	-0.310577	0.272509
Trappc5	ns	0.437603	0.272509
Tecpr1	ns	-0.275765	0.273183
Usp20	ns	-0.310391	0.273835
Ap1g1	ns	-0.424878	0.274326
Kri1	ns	-0.359676	0.274326
Ogfod2	ns	-0.280392	0.274326
Mettl14	ns	-0.253236	0.274326
Tcea1	ns	0.331202	0.274326
Ahcy	ns	0.426518	0.274326
Chd2	ns	-0.428958	0.274432
Camk2b	ns	-0.314754	0.274637
Papd5	ns	-0.343348	0.274658
Noc3l	ns	-0.482399	0.275141
Chka	ns	-0.343529	0.275347
Cggbp1	ns	0.374812	0.275496
Cct5	ns	0.376579	0.27551
Pi4ka	ns	-0.353462	0.275765
Mybbp1a	ns	-0.411188	0.275806
Ikbkb	ns	-0.327901	0.275806
Stoml1	ns	0.251708	0.275806
Rab9	ns	0.407365	0.275806
Dhrs7b	ns	0.445869	0.275806
Adipor1	ns	0.346275	0.275818
Anapc4	ns	-0.322086	0.276023
Zc3h14	ns	0.414996	0.276023
Zfp629	ns	-0.372579	0.276437
Edrf1	ns	-0.434196	0.276601
Pkd2l2	ns	-0.429894	0.276741
Fnta	ns	0.402097	0.276744
Zfp507	ns	-0.327064	0.276762
Ss18l1	ns	-0.300834	0.276762
Pnisr	ns	-0.37295	0.27791
H2afx	ns	0.455444	0.27791
Zbtb4	ns	-0.390429	0.278871
Fus	ns	-0.466811	0.279323
Jdp2	ns	0.384756	0.279713
Tmem14c	ns	0.470509	0.27995
Tmem199	ns	0.326975	0.28003
Zc3hc1	ns	0.359531	0.280883
Iqce	ns	-0.385813	0.281072
Fnip2	ns	-0.480884	0.28121
Kdelr2	ns	0.492247	0.281237
Recql5	ns	-0.378442	0.281321
Fam189a1	ns	-0.335643	0.281321
Sympk	ns	-0.321205	0.281448
Canx	ns	0.441339	0.281637
Rbbp9	ns	0.39958	0.281882
Gan	ns	-0.354571	0.281979
Pop7	ns	0.476796	0.282097
Ahctf1	ns	-0.38841	0.283001
Grip1	ns	-0.412458	0.283115
Traf3	ns	-0.315881	0.283115
Clock	ns	-0.353571	0.283161
Arl1	ns	0.487422	0.283252
Gm3055	ns	-0.447947	0.283433
Vac14	ns	0.414065	0.283847
Abr	ns	-0.379741	0.284236
Chchd5	ns	0.421571	0.284738
Nasp	ns	-0.473382	0.284799
Prpsap2	ns	0.353507	0.284799
Cerk	ns	0.425649	0.284799
Erh	ns	0.469011	0.284799
Alg1	ns	0.322849	0.284956
Dctn4	ns	-0.257631	0.285204
Zfp516	ns	-0.473153	0.285315
AI413582	ns	0.441195	0.285663
9530068E07Rik	ns	0.486822	0.286151
Tnks1bp1	ns	-0.458119	0.286397
Jmy	ns	-0.479465	0.286883
Ccdc61	ns	0.472164	0.286883
Nfkbiz	ns	-0.464484	0.287163
Ift140	ns	-0.360211	0.287163
Sgpl1	ns	-0.206825	0.287163
Acad10	ns	-0.374026	0.287459
Qser1	ns	-0.331605	0.287459
Ap3d1	ns	-0.217481	0.287459
Ppp6r3	ns	-0.198178	0.287459
1110059G10Rik	ns	0.469615	0.287459
Fam122a	ns	0.460077	0.287462
Gm14827	ns	-0.448134	0.288089
Glmp	ns	0.488461	0.288089
Crtc2	ns	-0.397521	0.288532
Lrrfip1	ns	-0.366996	0.288649
Cars2	ns	-0.443375	0.288661
Ap4m1	ns	-0.431683	0.288942
Dip2a	ns	-0.334696	0.28924
Mphosph9	ns	-0.282203	0.289375
Ist1	ns	-0.364972	0.289689
Zfp362	ns	-0.296579	0.289735
Necap1	ns	0.442791	0.289735
Arid1a	ns	-0.339098	0.289751
Ctcf	ns	0.332413	0.290159
Tmem126a	ns	0.498628	0.290475
Bcl7c	ns	0.468693	0.290485
Dnajc19	ns	0.405002	0.290666
Gnal	ns	0.455746	0.290719
Nrf1	ns	-0.300954	0.291344
Dhx33	ns	-0.488943	0.29149
Dym	ns	0.344486	0.291613
Mrps16	ns	0.376691	0.29168
Rpl13	ns	0.471305	0.292676
Prnp	ns	0.428663	0.293098
Tmem17	ns	0.433728	0.293115
Sufu	ns	-0.465141	0.293546
Zkscan6	ns	-0.314265	0.293631
Tmem246	ns	0.445828	0.293735
Nbea	ns	-0.421371	0.294217
Tbc1d24	ns	-0.472289	0.294418
Taf5l	ns	0.331068	0.294418
Tmbim6	ns	0.370233	0.294418
Fbxl20	ns	0.437406	0.294418
Adprh	ns	0.491443	0.294418
Pes1	ns	0.28249	0.294472
Vps37a	ns	-0.271742	0.294491
Scamp2	ns	-0.334245	0.294998
Ap5z1	ns	-0.361363	0.29518
Ssna1	ns	0.32363	0.296087
Pcyox1	ns	0.365263	0.296087
Ostm1	ns	0.441504	0.29619
Pcna	ns	0.47031	0.29647
3010026O09Rik	ns	0.427712	0.296901
Hsdl1	ns	0.376023	0.297023
Slc9a8	ns	-0.402637	0.29747
Surf4	ns	0.284471	0.29747
Hdac6	ns	-0.354535	0.297926
Trmt11	ns	0.266622	0.297986
Slc44a2	ns	-0.469844	0.298135
Gtf3c2	ns	-0.396081	0.298135
Pdik1l	ns	-0.308126	0.298135
Eri3	ns	0.296272	0.298135
Fcf1	ns	0.339019	0.298617
RP23-122M2.3	ns	-0.420258	0.298918
Sec16a	ns	-0.352309	0.298918
Gfod1	ns	-0.466064	0.298983
Malt1	ns	-0.324151	0.29917
Tenm4	ns	-0.444942	0.299231
Adamts15	ns	-0.437681	0.299231
Elk4	ns	-0.407978	0.299231
Plekha5	ns	-0.279234	0.299231
Dctn5	ns	0.328637	0.299231
B3galt6	ns	0.471154	0.299231
Ptprm	ns	0.270986	0.2996
Acbd3	ns	0.406318	0.2996
Cul4b	ns	0.440069	0.299916
H2-T24	ns	-0.440974	0.300028
Morc2a	ns	-0.346906	0.300154
Smg9	ns	-0.280687	0.301734
Btbd7	ns	-0.465751	0.302448
Ier3ip1	ns	0.356764	0.302448
Pddc1	ns	0.339159	0.30345
Ttbk2	ns	-0.397028	0.30361
Ergic3	ns	0.353552	0.303628
Wipf2	ns	-0.444229	0.30399
Ick	ns	-0.400883	0.30399
Thra	ns	-0.32616	0.30399
Stk19	ns	-0.322937	0.30399
R74862	ns	-0.411237	0.30414
Acp1	ns	0.382435	0.304332
Smchd1	ns	-0.326021	0.304661
Lrrc59	ns	0.430325	0.304905
F8a	ns	0.435651	0.304905
Iars2	ns	-0.374242	0.305304
Trim2	ns	-0.338373	0.305304
Ech1	ns	0.344368	0.305304
Trappc8	ns	-0.470158	0.305803
Rbm27	ns	-0.442597	0.305803
Diablo	ns	-0.248959	0.305803
Fam102a	ns	0.335816	0.305803
Ankrd13b	ns	-0.437547	0.305961
6430590A07Rik	ns	-0.457115	0.306028
Dmxl2	ns	-0.308684	0.306028
Prpf4b	ns	-0.251523	0.306202
C330018D20Rik	ns	0.34164	0.306368
Endov	ns	-0.3599	0.306531
Tmem81	ns	-0.498743	0.307266
Ptpru	ns	-0.449365	0.307266
Dennd2a	ns	-0.384244	0.307266
Eef2k	ns	-0.3191	0.307266
Ahcyl1	ns	0.264746	0.307266
Anp32b	ns	0.420127	0.307266
Prr18	ns	0.494869	0.307266
Tsg101	ns	0.338365	0.307456
Slc35d1	ns	-0.43488	0.308066
Kat6a	ns	-0.371993	0.308066
Mon2	ns	-0.288537	0.308066
Pkia	ns	0.367661	0.308066
Acat2	ns	0.416138	0.308066
Unc50	ns	0.279931	0.308218
Coa6	ns	0.455877	0.308218
Brd1	ns	-0.369664	0.308262
Gm14399	ns	-0.394208	0.308336
Mafg	ns	-0.255844	0.308357
Sumf1	ns	0.335348	0.308357
Ppp2r1a	ns	0.445187	0.308357
Zfp68	ns	0.423929	0.308496
Tmem185b	ns	0.369822	0.308509
Mrpl37	ns	-0.173505	0.308886
Wipi2	ns	-0.288716	0.308894
Cog4	ns	-0.23346	0.308894
Btf3l4	ns	0.337127	0.308894
Las1l	ns	-0.417462	0.308929
Nedd4l	ns	-0.411938	0.308929
Pik3r2	ns	-0.27465	0.308929
Eif3m	ns	0.339847	0.308929
2900011O08Rik	ns	0.394338	0.308929
Pcdh10	ns	0.447923	0.308929
Rbm4b	ns	0.39644	0.309005
Atp13a2	ns	0.414843	0.309488
Sirt4	ns	-0.383104	0.309661
Tesk1	ns	-0.452131	0.309666
Nfat5	ns	-0.343356	0.309666
Galt	ns	-0.409652	0.309747
Cul2	ns	0.285283	0.310521
4933427G23Rik	ns	-0.453047	0.310866
Mroh5	ns	-0.44198	0.310866
Cep89	ns	-0.430548	0.310866
Trim33	ns	-0.233783	0.310866
Fh1	ns	0.334661	0.310866
Bloc1s6	ns	0.354737	0.310866
Bcl2l2	ns	-0.340882	0.311153
Camkmt	ns	-0.326037	0.311153
Cby1	ns	0.319678	0.311153
Cpne1	ns	-0.429888	0.311764
Atxn10	ns	0.427687	0.312064
Wdr91	ns	-0.38475	0.312138
Tpm3	ns	-0.241058	0.312138
Psma7	ns	0.366857	0.312138
Rabif	ns	0.444094	0.312138
Agap1	ns	-0.309227	0.312172
Khdrbs2	ns	-0.44066	0.312205
Med13	ns	-0.310928	0.312222
Gemin5	ns	-0.282305	0.312307
Dab2ip	ns	-0.368685	0.312695
Ddx50	ns	-0.366552	0.312969
AI837181	ns	0.470099	0.312969
Sars2	ns	-0.454863	0.314058
Blzf1	ns	-0.337378	0.314058
Mapkbp1	ns	-0.463738	0.31414
Lzts3	ns	-0.421077	0.31414
2010111I01Rik	ns	-0.416971	0.31414
A430005L14Rik	ns	0.300943	0.314184
Cnppd1	ns	-0.307383	0.314214
Adam22	ns	-0.22373	0.314214
Wdr82	ns	0.301617	0.314236
Elp4	ns	0.338173	0.314236
Stra13	ns	0.382316	0.314514
Mbnl1	ns	0.242961	0.314909
Itpr1	ns	-0.472245	0.314956
Fam120c	ns	-0.36174	0.314959
Stk38l	ns	-0.294566	0.314959
Tardbp	ns	-0.280348	0.314959
Fez1	ns	0.30277	0.314959
Tvp23b	ns	0.415332	0.314959
Tm2d2	ns	0.418959	0.314959
Tmem216	ns	0.423329	0.314959
Sgce	ns	0.450751	0.314959
Hps3	ns	-0.307186	0.315034
Fam155a	ns	-0.271943	0.315034
Rpl9	ns	0.437572	0.315034
Rsbn1l	ns	-0.283245	0.315182
Mcm10	ns	-0.485266	0.315327
Iws1	ns	-0.291094	0.315327
Cnot6l	ns	-0.471133	0.315357
Slc24a2	ns	-0.316975	0.315357
Mga	ns	-0.316968	0.315357
Xpc	ns	-0.304132	0.315357
Fam174b	ns	0.429738	0.315357
Ppil3	ns	0.454113	0.315357
Prune2	ns	0.484798	0.315357
2610037D02Rik	ns	-0.445226	0.315397
Tomm22	ns	0.436474	0.315397
Tia1	ns	-0.392435	0.315494
Iqub	ns	-0.485331	0.315773
Fry	ns	-0.402694	0.315987
Cbx3	ns	0.44513	0.315987
Grb14	ns	-0.417756	0.316084
Banf1	ns	0.463678	0.316084
Kdm1a	ns	-0.422657	0.316085
Fam174a	ns	0.402578	0.316085
Mfsd1	ns	0.366141	0.316091
Vps26a	ns	0.39976	0.316091
Rpusd1	ns	0.466432	0.316091
Vps35	ns	0.429085	0.316119
Brsk2	ns	-0.345225	0.316157
Thap11	ns	0.456359	0.316888
Slc43a2	ns	-0.36977	0.317024
Stag1	ns	-0.459524	0.317307
Fam189b	ns	-0.246786	0.317391
Sf3b6	ns	0.415592	0.317507
Nop9	ns	-0.295482	0.317832
Tmem30a	ns	0.334677	0.317905
Wdr73	ns	-0.315483	0.318035
Snapc2	ns	0.335236	0.318073
Rtn1	ns	0.391565	0.318073
Zfp426	ns	-0.282719	0.318126
Zkscan2	ns	-0.463322	0.318147
Cdv3	ns	0.4032	0.318388
Got2	ns	0.465436	0.318388
Ankrd52	ns	-0.453251	0.319224
Tmbim4	ns	0.498879	0.319539
Myo1c	ns	-0.470934	0.319547
Fmn2	ns	-0.362558	0.31958
Tmx4	ns	0.264674	0.31958
Alg11	ns	0.413219	0.31958
Rgs7bp	ns	-0.366113	0.319681
2610002J02Rik	ns	0.405713	0.319681
Armc2	ns	-0.440286	0.319745
Lnpep	ns	-0.250293	0.319745
Igf1r	ns	-0.410173	0.319913
Lrrn3	ns	0.476546	0.319913
Pde4a	ns	-0.378222	0.320221
Fam63a	ns	0.359999	0.320361
Bicd2	ns	-0.454909	0.320409
E330009J07Rik	ns	-0.347533	0.320409
Zfp599	ns	-0.314934	0.320505
Ubn1	ns	-0.453849	0.320578
Itsn1	ns	-0.406897	0.320578
Gpt2	ns	-0.266905	0.320697
Ptplad1	ns	0.315346	0.320697
Tsga10	ns	-0.39607	0.320798
Snhg6	ns	0.388774	0.320904
Nacc1	ns	0.370347	0.32117
Rrp9	ns	-0.362304	0.3213
Adam8	ns	-0.432382	0.321319
Card9	ns	0.468644	0.3216
Snapc5	ns	0.466547	0.321648
Robo2	ns	-0.442009	0.321754
Fam213a	ns	0.499316	0.321995
Lifr	ns	-0.488579	0.32202
6230400D17Rik	ns	-0.422102	0.322294
Msh3	ns	-0.376099	0.322294
Hadhb	ns	0.286271	0.322493
Usp42	ns	-0.403073	0.322576
Mpped2	ns	-0.491252	0.32264
Srsf11	ns	-0.334933	0.32264
Snrnp200	ns	-0.315373	0.32264
Pianp	ns	0.343417	0.32264
Mtfp1	ns	0.345516	0.32264
Lrp8	ns	-0.298966	0.32286
Med13l	ns	-0.381848	0.322967
C77080	ns	-0.481038	0.3231
Lims1	ns	-0.2806	0.323192
Hsp90b1	ns	0.328484	0.323455
Rab3ip	ns	-0.393896	0.323501
Desi2	ns	-0.370136	0.323501
Slx4	ns	-0.36496	0.323501
Aak1	ns	-0.350978	0.323501
Polr1b	ns	-0.265168	0.323501
Lrp3	ns	-0.247752	0.323501
Dusp8	ns	0.242723	0.323501
Suds3	ns	0.373842	0.323501
Rpf1	ns	0.395194	0.323501
Slc24a5	ns	-0.330345	0.323531
Tbl2	ns	0.427109	0.32365
Serinc1	ns	0.31945	0.324487
Smpd1	ns	0.471939	0.324487
D15Ertd621e	ns	-0.291354	0.32451
Pskh1	ns	-0.448608	0.324669
Ric8	ns	-0.370659	0.324669
Lrpap1	ns	0.437198	0.324669
Polr1a	ns	-0.441473	0.324795
Eid1	ns	0.45808	0.325037
Atp6v1c1	ns	0.467994	0.325037
Xpo6	ns	-0.349857	0.325071
Plcd3	ns	-0.469045	0.325075
Trmt5	ns	0.367952	0.32515
Prkag2	ns	-0.417174	0.325296
Nckap5l	ns	-0.424999	0.32575
Jmjd4	ns	-0.308195	0.326443
Cluh	ns	-0.320494	0.326662
Dhx29	ns	-0.311697	0.326743
Snrpd3	ns	0.292668	0.327499
Rft1	ns	0.305058	0.327499
Calu	ns	0.362601	0.327499
Mirg	ns	-0.395267	0.327516
1700088E04Rik	ns	-0.429824	0.327728
Sept3	ns	-0.231776	0.327989
Ppp4c	ns	0.349707	0.328113
Tsen54	ns	-0.310531	0.328432
Ggnbp2	ns	-0.284775	0.328432
Atp6v0e2	ns	0.413065	0.328432
Nit2	ns	0.4552	0.328432
Zbtb48	ns	-0.398678	0.328844
Tnks2	ns	-0.325663	0.329191
L1cam	ns	-0.358581	0.329275
Mdn1	ns	-0.367866	0.32944
Gpr45	ns	-0.315766	0.329722
Sec23ip	ns	-0.284385	0.330115
4930473A02Rik	ns	-0.498052	0.330116
Ywhab	ns	0.37227	0.330116
D6Wsu163e	ns	0.394783	0.330116
Xpnpep3	ns	-0.432784	0.330225
Ccdc120	ns	-0.400106	0.330225
Ciz1	ns	-0.384544	0.330225
Rrn3	ns	0.246316	0.330225
Prkar1a	ns	0.329287	0.330225
S100pbp	ns	-0.357257	0.330566
Pdzd11	ns	0.389017	0.330566
Erc1	ns	-0.379398	0.330608
Dock7	ns	-0.419035	0.330854
Tcta	ns	0.306537	0.330854
Rpl3	ns	0.385427	0.330854
1810030O07Rik	ns	-0.300605	0.33186
Cdc27	ns	-0.284066	0.33186
Ifnar1	ns	-0.259649	0.33186
Med21	ns	0.416903	0.33195
Ctrl	ns	-0.47635	0.332139
Arntl2	ns	-0.442784	0.332145
Atp1b1	ns	0.370594	0.332145
Pigv	ns	0.447288	0.332145
Eif5a	ns	0.462823	0.332145
St3gal3	ns	0.4328	0.332947
Dhx8	ns	-0.256944	0.332958
Usp32	ns	-0.439139	0.333265
Ccdc55	ns	0.430494	0.333483
Immp1l	ns	0.411673	0.333536
Pde6d	ns	0.49776	0.333552
Slc35f4	ns	0.207559	0.333598
Ksr1	ns	-0.437552	0.333831
Cog8	ns	0.32909	0.334041
Adam15	ns	-0.33714	0.334061
Slc7a5	ns	0.416228	0.334288
Fam76b	ns	-0.348026	0.334421
Znhit3	ns	0.331753	0.334421
Slc26a8	ns	-0.494651	0.334631
Crk	ns	0.341548	0.334631
Ankrd27	ns	-0.483721	0.335191
Psma2	ns	0.487551	0.335191
Ppcdc	ns	-0.461076	0.335257
Shank2	ns	-0.470096	0.335288
Txndc9	ns	0.28531	0.335288
Usp31	ns	-0.277445	0.335594
Mrpl17	ns	0.493712	0.335594
Dyrk2	ns	-0.470123	0.336252
Atp9b	ns	-0.338203	0.336252
Crbn	ns	0.329565	0.336252
Ssr3	ns	0.388875	0.336252
D10Jhu81e	ns	0.449232	0.336252
1810058I24Rik	ns	0.497256	0.336336
Cnih1	ns	0.441135	0.336397
Dagla	ns	-0.434104	0.336402
Mrpl57	ns	0.254318	0.336402
E130309D14Rik	ns	0.370949	0.336813
Acin1	ns	-0.320033	0.337186
Clptm1	ns	0.424346	0.337225
Dip2b	ns	-0.246442	0.33758
Tspan7	ns	0.492195	0.337686
Trmt12	ns	0.389418	0.337834
Tet3	ns	-0.373926	0.338053
Adprm	ns	0.342663	0.338053
Gm26781	ns	-0.297545	0.338467
Tcp1	ns	0.347954	0.338467
Degs1	ns	0.446097	0.338508
Tnr	ns	-0.471248	0.339264
Hdac9	ns	-0.403033	0.339264
2210408F21Rik	ns	-0.498879	0.339737
Ccdc176	ns	-0.383778	0.339737
Phkg2	ns	-0.194255	0.339737
Dpysl2	ns	0.358307	0.339737
Cyp51	ns	0.407102	0.339737
Uhrf1bp1	ns	-0.220521	0.339867
Elfn2	ns	-0.321648	0.340151
Dtx3	ns	-0.274652	0.340151
Tmx1	ns	0.37927	0.340337
1500004A13Rik	ns	-0.257206	0.340487
Cecr5	ns	-0.215957	0.340726
Alkbh5	ns	0.379199	0.340763
Gm16206	ns	-0.448739	0.340947
Oxnad1	ns	0.428953	0.340947
Atp5a1	ns	0.464185	0.340947
Rnf14	ns	0.420915	0.341096
Sh3pxd2a	ns	-0.36147	0.341362
Cep131	ns	-0.444715	0.341494
Oxsr1	ns	-0.412484	0.341494
Cstf3	ns	-0.256372	0.341494
Blcap	ns	0.475235	0.341494
Faxc	ns	-0.391689	0.341613
Mroh8	ns	-0.383044	0.342141
Paqr3	ns	-0.313465	0.342141
Abcc5	ns	-0.282725	0.342141
Gtf2a2	ns	0.388935	0.342141
Hexa	ns	0.36469	0.34225
Nup155	ns	-0.292685	0.342294
Sp2	ns	-0.31166	0.342822
Puf60	ns	0.237534	0.342822
Evl	ns	0.443204	0.342822
Spire1	ns	-0.402045	0.342956
Plscr3	ns	-0.366975	0.343064
Dzip1l	ns	-0.296234	0.343064
Ap4s1	ns	0.466316	0.343084
Rela	ns	-0.300483	0.343272
Wdr33	ns	-0.346945	0.34328
Arfgef2	ns	0.356477	0.34328
Tmem179	ns	0.363265	0.34328
Pigf	ns	0.416799	0.34328
Mrps6	ns	0.458429	0.34328
Jazf1	ns	-0.387464	0.343449
Eif2ak1	ns	-0.252056	0.343508
Fam32a	ns	0.375724	0.343508
Ankrd40	ns	-0.321338	0.344295
Sod1	ns	0.497775	0.344564
Morf4l1	ns	0.385993	0.344689
Pum2	ns	-0.316846	0.344976
Pkm	ns	0.429971	0.345753
Zranb1	ns	-0.362332	0.346001
Syt5	ns	0.423574	0.346001
Mdh2	ns	0.477144	0.346001
Dos	ns	-0.327113	0.346069
Scyl3	ns	-0.398675	0.34616
Pex14	ns	0.376439	0.346261
Rab1	ns	0.434394	0.346309
Wdr25	ns	0.454281	0.346309
Hint2	ns	0.469424	0.346309
Ago2	ns	-0.363123	0.346387
Eya3	ns	-0.387778	0.346496
Kndc1	ns	-0.374149	0.346739
Sppl2a	ns	-0.256965	0.346791
Engase	ns	-0.362989	0.346832
Fyco1	ns	-0.47325	0.347096
Pex5	ns	-0.292052	0.347134
Supt4a	ns	0.42297	0.347134
Optn	ns	0.395206	0.347773
Ubr5	ns	-0.482093	0.347887
Rad52	ns	-0.459176	0.347887
Rhoa	ns	0.350621	0.347887
Tmem115	ns	0.440871	0.347887
Ift46	ns	-0.358195	0.347914
Marcksl1	ns	0.461857	0.34811
Btbd2	ns	-0.285592	0.34814
Slc30a5	ns	0.276721	0.348324
Bnipl	ns	-0.430885	0.348641
Kctd18	ns	-0.366429	0.348641
Lphn1	ns	-0.290891	0.348641
Zfand2a	ns	-0.265571	0.348641
Prdx2	ns	0.392147	0.348641
Sdccag8	ns	-0.259458	0.348758
Rusc1	ns	-0.311402	0.349452
Serinc5	ns	-0.419928	0.34983
Cyp4x1	ns	0.308972	0.34983
Leng9	ns	0.368441	0.34983
Rsph9	ns	0.425871	0.34983
Dpysl4	ns	-0.413104	0.350026
Rbm26	ns	-0.340788	0.350026
Cyb5d2	ns	0.270098	0.350026
Abhd5	ns	0.428629	0.350026
Maf	ns	-0.465507	0.350062
Kifc1	ns	-0.464102	0.350062
Vstm2a	ns	0.291032	0.350221
Eif2s2	ns	0.415384	0.35035
Wdr83os	ns	0.405127	0.35052
Acap3	ns	-0.363588	0.350524
Arf4	ns	0.355246	0.351446
Rian	ns	-0.317524	0.35169
Gm960	ns	-0.462401	0.35169
Trak1	ns	-0.334117	0.35169
Mrpl20	ns	0.405946	0.351766
Eif3i	ns	0.45377	0.352416
Cpeb1	ns	-0.412574	0.352527
Slc20a2	ns	0.313301	0.352678
Fdft1	ns	0.455925	0.352735
Mier1	ns	-0.376466	0.352912
Sri	ns	0.313522	0.353048
Tra2a	ns	-0.354587	0.353703
Zmat3	ns	-0.348975	0.353703
Ubr7	ns	0.306679	0.353703
Bag2	ns	0.45136	0.353703
Zfp324	ns	-0.286224	0.353949
Mtif3	ns	0.351855	0.353949
Akr1a1	ns	0.491546	0.353953
Lman2	ns	0.333649	0.354802
Eme2	ns	-0.39241	0.35521
Iars	ns	-0.268873	0.35521
Pknox1	ns	-0.342781	0.355211
Fbxo11	ns	-0.312417	0.355435
Kif21a	ns	-0.1756	0.355686
Eea1	ns	-0.244754	0.355944
Nhlrc2	ns	-0.395303	0.356002
Tomm20	ns	0.352658	0.356002
Spock1	ns	0.287104	0.356066
Ppm1e	ns	-0.426512	0.356092
Map4k2	ns	-0.386485	0.356092
Rictor	ns	-0.231226	0.356092
2700081O15Rik	ns	-0.398872	0.356186
Scrn1	ns	0.348257	0.356186
Atp1a3	ns	0.476827	0.356186
Gdi2	ns	0.429294	0.356314
Cdr2l	ns	0.426251	0.356413
Sfmbt1	ns	-0.372061	0.356443
Tcerg1	ns	-0.365125	0.356443
Commd3	ns	0.360855	0.356443
Raph1	ns	-0.40057	0.356501
Oscar	ns	-0.416074	0.356512
Susd1	ns	-0.454989	0.356803
Bag6	ns	-0.450597	0.356803
Mboat7	ns	0.377698	0.356803
Mrpl12	ns	0.439252	0.356803
Ephb6	ns	-0.416363	0.356909
Fam78b	ns	-0.404557	0.356909
Atpaf2	ns	-0.377455	0.356909
Afg3l1	ns	-0.342174	0.356909
Qpctl	ns	0.192709	0.356909
Mrpl40	ns	0.484701	0.356909
Rabl3	ns	-0.460499	0.35714
Clns1a	ns	0.30014	0.357697
Zwint	ns	0.499807	0.358046
Trerf1	ns	-0.347446	0.358302
Tmem109	ns	0.279451	0.358302
Wdr17	ns	-0.277195	0.358383
Gramd2	ns	-0.497808	0.358538
Csnk1g1	ns	-0.41551	0.358538
Saysd1	ns	0.467291	0.358775
Rnf150	ns	-0.403821	0.359436
Ccar1	ns	-0.330573	0.359436
Hdac4	ns	-0.312895	0.359436
Taz	ns	-0.308168	0.359436
Nadk	ns	-0.267326	0.359436
Zfp142	ns	-0.40978	0.359847
Gdpd1	ns	0.31484	0.359847
1700037H04Rik	ns	0.48004	0.359847
Rpl4	ns	0.402873	0.360057
Wdr5b	ns	0.435386	0.360613
Frs2	ns	-0.238933	0.360939
Rragd	ns	0.416883	0.360939
Nif3l1	ns	0.341532	0.36103
Apmap	ns	0.343986	0.36103
Atp6v1d	ns	0.363576	0.36103
Xxylt1	ns	0.42347	0.36103
Fgf13	ns	0.465668	0.36103
Tmem194b	ns	-0.374117	0.361333
Calr	ns	0.352535	0.361333
Rsph10b	ns	-0.459141	0.361523
Serpinc1	ns	-0.445672	0.361523
Serp2	ns	0.461225	0.361523
2700094K13Rik	ns	0.496977	0.361523
Nhp2l1	ns	0.473776	0.361815
Daxx	ns	-0.342705	0.362454
Naa50	ns	0.414156	0.362666
Ubxn1	ns	0.407125	0.362821
Fyn	ns	0.416497	0.362821
C030014I23Rik	ns	0.47527	0.362821
Dimt1	ns	-0.386805	0.362822
Idh1	ns	0.427828	0.362868
Uba3	ns	0.313636	0.362974
Lyst	ns	-0.43169	0.362994
Spock2	ns	-0.229102	0.362994
Sumo1	ns	0.477856	0.362994
Ccrn4l	ns	0.420133	0.363379
Nrd1	ns	-0.309756	0.363459
Nek6	ns	0.396432	0.363866
Rnf115	ns	0.406421	0.363866
Chkb	ns	-0.347574	0.363896
Abl1	ns	-0.333758	0.363896
Ftl1	ns	0.480613	0.363964
Taf9b	ns	0.3825	0.364068
Grina	ns	0.300954	0.364138
Ralgapb	ns	0.349667	0.364138
Zfp799	ns	-0.484849	0.364576
D130043K22Rik	ns	-0.208352	0.364673
Hps4	ns	-0.41916	0.364926
Top3a	ns	-0.305294	0.364926
Rmnd5a	ns	-0.262502	0.364926
Gga3	ns	-0.204944	0.364926
Ccdc126	ns	0.481919	0.364926
Ccdc73	ns	-0.486912	0.364979
Ranbp1	ns	0.420511	0.364979
Gpm6a	ns	0.377128	0.365001
Ckb	ns	0.453085	0.365001
Lrrc45	ns	-0.391606	0.365228
Efcab5	ns	-0.479259	0.365503
Atxn1	ns	-0.432181	0.365659
Eif4ebp3	ns	-0.397002	0.365659
Kctd17	ns	-0.289797	0.365659
Mrps12	ns	0.312347	0.3658
Tmem128	ns	0.273485	0.365833
Txndc12	ns	0.422803	0.366018
Actg1	ns	0.317333	0.366048
Cipc	ns	-0.301139	0.366346
Rps19	ns	0.40607	0.366435
Ube2l3	ns	0.393143	0.366561
Eif2b5	ns	0.313445	0.366687
AW146154	ns	0.443126	0.367923
Plrg1	ns	0.360829	0.368129
Srcap	ns	-0.298038	0.368725
Usp40	ns	-0.245865	0.368725
Jmjd1c	ns	0.313104	0.368725
C1qbp	ns	0.466663	0.368845
Wdr53	ns	0.392283	0.368963
Zfp955a	ns	0.203254	0.369236
Dync1li2	ns	-0.186153	0.369588
Errfi1	ns	-0.337502	0.36965
Lpgat1	ns	-0.24437	0.369868
Kremen1	ns	-0.401273	0.369922
Tctn3	ns	-0.313064	0.370125
Usp34	ns	-0.214433	0.370125
Strap	ns	0.369398	0.370188
Ttc37	ns	-0.446209	0.370387
Lrba	ns	-0.474445	0.370392
Naf1	ns	-0.487867	0.370417
Thop1	ns	-0.267164	0.370512
Sec24c	ns	-0.295748	0.370861
Bcr	ns	-0.285126	0.370861
Tmem150a	ns	-0.388051	0.370889
Lmnb2	ns	-0.248042	0.371284
Tmem9b	ns	0.328004	0.371391
Rab7	ns	0.406474	0.371391
Mov10	ns	-0.445279	0.371434
Luzp1	ns	-0.353309	0.371434
Txn2	ns	0.346958	0.3724
Vps4b	ns	-0.268203	0.37269
Dazap2	ns	0.297455	0.372754
Wdr11	ns	-0.214096	0.373011
Ubac1	ns	0.244199	0.373455
Wnk1	ns	-0.359514	0.373609
Gars	ns	0.374513	0.37385
Snrpe	ns	0.415114	0.37385
Ercc3	ns	-0.269199	0.374453
Ccdc6	ns	-0.393167	0.374598
Pgam1	ns	0.470931	0.374598
Smg5	ns	-0.22214	0.37489
Tmeff2	ns	0.363673	0.37489
Sugp2	ns	-0.226805	0.374933
Ddx27	ns	-0.341304	0.375483
Babam1	ns	0.213596	0.375483
Emc6	ns	0.437463	0.375483
Trim46	ns	-0.295885	0.375536
Hsd17b7	ns	0.411331	0.375536
Mrpl46	ns	0.481916	0.375536
Mettl17	ns	-0.331705	0.375764
Hiatl1	ns	0.304619	0.375764
Endog	ns	0.458813	0.375907
Mtmr6	ns	0.300545	0.376107
Rere	ns	-0.402186	0.376118
Irs2	ns	-0.333916	0.376118
Paqr9	ns	-0.276038	0.376118
Rpl31	ns	0.43261	0.376118
Prkci	ns	0.32286	0.37628
Gigyf1	ns	-0.357523	0.376433
Wars	ns	0.28955	0.376647
Prr12	ns	-0.36889	0.377348
Rap1gap	ns	-0.330735	0.377399
Tbc1d9b	ns	0.277419	0.377803
Ccl25	ns	-0.22864	0.37783
Bola2	ns	0.473652	0.37783
Hook2	ns	-0.352186	0.378043
Crnkl1	ns	0.247286	0.378043
Gm26879	ns	-0.482935	0.378348
Zswim1	ns	0.287435	0.378348
Pigp	ns	0.353262	0.378348
Fbxl18	ns	-0.331034	0.378401
Cdk19	ns	-0.448629	0.378429
Dcun1d1	ns	-0.40563	0.378429
Ptges3	ns	0.381664	0.378429
Ttc8	ns	-0.312549	0.378543
Syt4	ns	0.310088	0.378543
Tmem5	ns	0.484765	0.378666
Ppp1ca	ns	0.492472	0.378666
Abcd1	ns	-0.331917	0.378779
Sh3bgrl	ns	0.441444	0.378779
2610001J05Rik	ns	0.489375	0.378779
Nvl	ns	-0.425038	0.378828
Gabrb3	ns	0.434695	0.378828
Cntrl	ns	-0.338501	0.379146
Zfp664	ns	-0.210954	0.379146
Shc3	ns	-0.433226	0.379216
Atpif1	ns	0.458498	0.379216
1500009L16Rik	ns	0.403262	0.37929
Xpa	ns	0.370373	0.37944
Npr2	ns	-0.406222	0.379694
Snrpd2	ns	0.408722	0.379694
Scamp4	ns	0.282716	0.379892
Emc7	ns	0.353227	0.380114
Abca7	ns	-0.394153	0.380207
Smim8	ns	0.478132	0.380308
Rev3l	ns	-0.421667	0.38032
Slc25a4	ns	0.493188	0.38032
Lyplal1	ns	-0.46481	0.380781
Dolpp1	ns	-0.261147	0.380781
Csrnp3	ns	-0.325006	0.381014
Cldn25	ns	0.322914	0.381602
Ctnnd1	ns	-0.458233	0.381704
Klhdc4	ns	-0.275055	0.381704
Senp1	ns	-0.265149	0.381704
Gpc1	ns	0.366808	0.381894
Kpna6	ns	-0.360302	0.38197
Xk	ns	0.44935	0.38197
Dscaml1	ns	-0.492388	0.381993
Rrm2b	ns	-0.2418	0.381993
Klhdc9	ns	0.420553	0.381993
Cdc73	ns	-0.371989	0.382126
Haus6	ns	-0.265345	0.382126
Rnf103	ns	0.316834	0.382218
Myl12b	ns	0.393512	0.382454
Snrpn	ns	0.479761	0.382633
Polr2h	ns	-0.41246	0.383171
Nhlrc3	ns	-0.194667	0.383171
Ocrl	ns	-0.282187	0.383984
Snx3	ns	0.461273	0.383984
Entpd5	ns	0.336904	0.384047
Cwc22	ns	-0.46545	0.384248
Zranb2	ns	-0.224904	0.384248
Sc5d	ns	0.347946	0.384248
Stox2	ns	-0.45324	0.384324
Bnip1	ns	-0.288963	0.38454
Atxn2	ns	-0.309318	0.384675
Adar	ns	-0.246674	0.384751
Tmem55a	ns	0.372905	0.384907
Eri1	ns	0.431476	0.385403
BC024978	ns	-0.34287	0.385462
Tspan4	ns	0.480492	0.385673
5430400D12Rik	ns	-0.38636	0.386347
Cd80	ns	-0.460125	0.386416
Cbx7	ns	0.403649	0.386416
Xpot	ns	-0.45283	0.386582
Pdia3	ns	0.436216	0.386652
Cacna1h	ns	-0.471028	0.386844
Enpp4	ns	0.363849	0.386892
Insig2	ns	0.435577	0.386892
Ypel4	ns	-0.243947	0.387292
Vash1	ns	-0.439889	0.387477
Nrg1	ns	-0.468655	0.387653
Kdm4c	ns	-0.24277	0.387653
Gm16286	ns	0.205291	0.387653
Tmem43	ns	0.292919	0.387653
Aip	ns	0.392434	0.387653
Ppap2a	ns	0.488453	0.387653
Murc	ns	-0.476267	0.387668
Axin2	ns	-0.487117	0.388468
Rab31	ns	0.288926	0.388468
Frem1	ns	-0.418619	0.388478
Ccnt1	ns	-0.275762	0.388478
Nudt2	ns	0.484764	0.388478
Mllt11	ns	0.497871	0.388829
Tulp4	ns	-0.355223	0.38892
A530017D24Rik	ns	-0.411137	0.389281
Fbxw2	ns	-0.198488	0.38951
Sptb	ns	-0.357111	0.389539
Snrpd1	ns	0.47649	0.389616
Col4a2	ns	-0.49992	0.390019
Sys1	ns	0.231287	0.390131
Ppp6r1	ns	-0.451424	0.390222
Gm2a	ns	0.348687	0.390267
Rer1	ns	0.381772	0.390267
Atp7a	ns	-0.296561	0.390337
Zbtb10	ns	-0.426839	0.390359
Shisa5	ns	0.484607	0.390881
Nap1l2	ns	0.441382	0.391529
Kdm5a	ns	-0.277519	0.391617
Kdm4b	ns	-0.26717	0.391617
St13	ns	0.264053	0.391617
Tpd52l2	ns	0.265445	0.391617
Rbm42	ns	0.239376	0.391716
Ago1	ns	-0.465615	0.391736
Fcho1	ns	-0.28775	0.391975
Ifnar2	ns	0.374606	0.39202
Stoml2	ns	0.339734	0.392121
Hyal2	ns	0.44426	0.392121
Gm10516	ns	-0.354546	0.392148
Osbp	ns	-0.233322	0.392186
Narf	ns	-0.320306	0.392205
Elp3	ns	0.495468	0.39221
Anxa11	ns	-0.439761	0.392262
Zfp704	ns	-0.35037	0.392524
Hnrnpul1	ns	-0.33108	0.392794
[truncated: 25,784 more rows]

## Sheet: 7c
Independent Variable	Dependent Variable	DotSize	DotColor
Fold Enrichment	GO biological process	GeneNumber	FDR	Raw P-value	P-Value Over/Under FDR	Plotted		Genes Input (All Age Sig DEGs)
5.35	regulation of insulin secretion involved in cellular response to glucose stimulus (GO:0061178)	9	0.0498	4.84e-05	+	0		Sh3d19
4.59	postsynapse organization (GO:0099173)	11	0.0462	3e-05	+	0		Rnf187
2.57	modulation of chemical synaptic transmission (GO:0050804)	28	0.0171	5.53e-06	+	1		Jund
2.57	regulation of trans-synaptic signaling (GO:0099177)	28	0.0146	5.7e-06	+	1		Fzd9
2.53	regulation of secretion by cell (GO:1903530)	31	0.0125	2.43e-06	+	0		Klhdc2
2.33	regulation of secretion (GO:0051046)	32	0.0216	9.8e-06	+	0		Shank1
2.23	behavior (GO:0007610)	31	0.0496	3.86e-05	+	1		March5
1.94	plasma membrane bounded cell projection organization (GO:0120036)	43	0.0481	3.43e-05	+	0		Gtpbp2
1.9	cell projection organization (GO:0030030)	44	0.0527	4.79e-05	+	0		Pnrc1
1.75	regulation of transport (GO:0051049)	57	0.0467	3.94e-05	+	0		Txndc5
1.52	regulation of signaling (GO:0023051)	96	0.0385	2e-05	+	1		A230065H16Rik
1.51	regulation of cell communication (GO:0010646)	96	0.0345	2.01e-05	+	1		Gm26935
0.27	sensory perception (GO:0007600)	8	0.0138	3.58e-06	-	0		Grin2a
0.09	sensory perception of chemical stimulus (GO:0007606)	2	0.00063	8.17e-08	-	0		Gfra4
0.05	sensory perception of smell (GO:0007608)	1	0.000625	4.05e-08	-	0		Minpp1
								Nsmce4a
GO Biological Processes Analysis Info:								Timp2
Analysis Type:	PANTHER Overrepresentation Test (Released 20240807)							Miat
Annotation Version and Release Date:	GO Ontology database DOI: 10.5281/zenodo.14083199 Released 2024-11-03							4930594M22Rik
Analyzed List:	upload_1 (Mus musculus)							Rragc
Reference List:	Mus musculus (all genes in database)							Agap2
Test Type:	FISHER							Dirc2
Correction:	FDR							Agpat5
								BC005561
								Runx2os2
								Bag1
								Gm27247
								Dtnbp1
								Tprgl
								Odc1
								Taf10
								Bod1
								Tapt1
								Myo9b
								Gltscr1
								Tnrc6b
								Psip1
								1810026J23Rik
								Map4k4
								Cmas
								Gstm1
								Slco3a1
								Stim2
								Ppp1r12b
								Macrod1
								Tubgcp6
								Il18
								Jakmip3
								Szt2
								Gm11655
								Gripap1
								Park2
								2410016O06Rik
								Sclt1
								Tmem165
								Ptp4a1
								Cntfr
								Abcb11
								Pigx
								Lrrc71
								Fam134a
								Mocs3
								Col5a2
								4931406C07Rik
								Ubr2
								Mrps30
								Jakmip1
								Cacna1d
								Gm21975
								Enho
								Nktr
								Flna
								Sdc3
								Cacna1b
								Arf5
								Ap1g2
								Thbd
								St3gal2
								Ecel1
								Gm21847
								4930578G10Rik
								Siah1a
								Lamp1
								Sfswap
								Ppp3cc
								Sgpp1
								Fam171a2
								Lrrc16b
								Ntng2
								Rasd2
								Ppp1r3f
								B4galt2
								Gm10338
								Cul9
								Nhsl2
								Nav1
								Tagap1
								Per1
								Olig1
								Lca5
								Veph1
								Glud1
								Rac3
								Nlrp9c
								Gm26907
								Ctbp1
								Inafm1
								Myl1
								Hspbap1
								Zfhx2
								Prr7
								E2f6
								5133400J02Rik
								Adam11
								Zer1
								Sparc
								Tbc1d1
								Ptov1
								Cnih2
								Lrrc48
								Tmem248
								Fgfbp3
								Rps6kl1
								Ankrd11
								Apoe
								Cdk16
								Kif21b
								March8
								Baz2a
								Focad
								Drp2
								Yars2
								Tmed2
								Slc14a2
								Smarcc1
								Igfbp2
								Piga
								Trib1
								A230006K03Rik
								Agt
								Lamp3
								Gm15445
								4930480K15Rik
								Ubqln1
								Plch2
								Aplp1
								Slc25a33
								Fbf1
								Otud7a
								Tmem121
								Hnrnpab
								Ccdc175
								Hcfc1
								Spint2
								Ttll4
								Aldoc
								Vmn2r55
								Nlrp4e
								Tnrc6c
								Zzef1
								Mlycd
								Gm14444
								Arhgef25
								Nr2c2
								Vapa
								Pink1
								Rcn1
								Aff4
								Prr27
								Kif6
								Pigr
								Tmem150b
								Cela2a
								Gm9801
								Agrn
								Tmem160
								Tmem212
								RP23-352D14.1
								Msra
								Phgdh
								Yrdc
								Rnf11
								Itgb6
								Csnka2ip
								Bloc1s3
								Odf2
								Fjx1
								Chic2
								1700003H04Rik
								Ptpn23
								Olfr406
								Gm1564
								Klhl10
								Nmb
								Spred3
								Ccdc74a
								Ckmt2
								Obox1
								Polr2m
								Gm13049
								Gm26638
								Ptges2
								Brap
								Fech
								Ywhah
								Habp4
								Arf6
								Trio
								RP24-125L17.1
								Wdr90
								Brwd1
								Gabra2
								Capn15
								Aggf1
								Aldh8a1
								2900026A02Rik
								Zswim6
								Rab11fip3
								Nfkb1
								Tmem189
								Gm29051
								Gm11861
								Il17f
								Tmem158
								Slc35e3
								Nlrp12
								Ghrl
								Pik3c2a
								Josd1
								Pla2g12a
								Slc25a18
								Btnl6
								Atcayos
								Mettl21a
								Bzrap1
								Anks4b
								Rexo1
								Ccdc117
								Sema6b
								Ndrg2
								Gm9758
								Rapgefl1
								Safb2
								B630019K06Rik
								Ttc14
								Kcna3
								Raet1e
								Ssu2
								Madd
								1110008F13Rik
								Rfwd2
								Ptgds
								Syt7
								Mfsd6
								Sil1
								4930419G24Rik
								Dnah14
								E2f3
								St5
								Il1r1
								Csmd2
								Mesdc2
								Tmem163
								Luc7l2
								Trim30b
								4932435O22Rik
								1700056N10Rik
								Rnf165
								Lmtk3
								Ercc2
								1700109H08Rik
								Nek1
								4930506M07Rik
								Cd46
								Clptm1l
								Gnai1
								Cdh22
								Stk32c
								Dynlt1f
								Gpr62
								Gpx3
								Fam184a
								Fcer2a
								Acsbg1
								Olfr59
								Sun3
								Hpse2
								4930403D09Rik
								Acss1
								Rnf220
								Fras1
								Pcsk7
								Ptpn1
								Nipa1
								Ssx2ip
								Dbp
								Atad1
								Mamstr
								Gm21985
								Olfr354
								Slc22a27
								RP23-74F20.2
								Nav2
								Ms4a8a
								Hecw1
								Sft2d3
								Cxcr2
								Cic
								Wbscr17
								Ubn2
								Gm11541
								Gm7125
								Ybx2
								Abcd3
								Dennd3
								Xkr5
								Rhox13
								Olfr51
								Gm3235
								Meg3
								Fgr
								Arxes1
								Zfp54
								Cyp2j6
								Abhd2
								Dhcr24
								BC046251
								Ptpmt1
								Btbd17
								Tgif2
								Saraf
								Slc8a1
								Nek5
								Syngap1
								Gm20696
								Nrg3os
								Poc1b
								Skiv2l
								Scn8a
								Cwc25
								Safb
								Orc5
								Celf3
								Gm29154
								Gm13999
								Rims1
								Stpg2
								Psme4
								Myh9
								Olfr78
								Vmn1r74
								Mepe
								Gm26886
								Parp16
								RP23-349L18.1
								Gm14553
								Mbd6
								Mical3
								Trmt1
								Trip12
								Hapln4
								C2cd4d
								A930006I01Rik
								Sh2d1b2
								Gramd1b
								RP24-571H12.4
								E530001K10Rik
								Nudt9
								Ino80d
								1700021A07Rik
								Zfp462
								Pxn
								Klhl29
								Dbi
								Gm7929
								Kpna7
								Panx1
								Ms4a2
								C7
								Cspg5
								Olfr12
								Gm6657
								Olfr965
								Olfr1426
								Cbx4
								Dnah9
								C630043F03Rik
								Kalrn
								Dvl1
								Dnah7a
								Gm6337
								1700011E24Rik
								Lrrn2
								Ppp1r12c
								B3gat1
								Gm15411
								4930563E22Rik
								Gm16090
								Cyp2c66
								Pdilt
								2010001K21Rik
								Rfxap
								Runx1
								Gjd4
								Gm6999
								Cacng7
								Zfp280c
								Atp5s
								Rtn4rl2
								Podxl2
								Zfr2
								Tmprss6
								2310002F09Rik
								Gm26665
								Noa1
								Cdh16
								Gm12724
								Furin
								Csnk2a2
								Dpep1
								Gm28375
								Chd5
								Flnb
								Secisbp2l
								Ube2j2
								Shisa8
								Mid1ip1
								Hmgcs2
								Psg16
								Olfm1
								A530021J07Rik
								App
								Cd300ld
								RP24-540L1.2
								Btbd1
								Snapc4
								Gm11077
								4930533P14Rik
								Gm13563
								Pcdhb9
								Cdc42bpa
								Gm14286
								Coq2
								Gm10277
								Fam49b
								RP24-180K20.1
								Gm16126
								Cxcl17
								Defb35
								Crp
								Adamts7
								Wdr95
								Gm29266
								Gm16066
								Arid3b
								Pithd1
								1700001C02Rik
								Phka2

## Sheet: 7e
Left Axis	Right Axis	SquareColor			Source for Plotted Data
Feature	Feature	r	p-value		AnimalID	Age	WithinMapStability_Fitted	Coherence_Fitted	SpatialInfo_Fitted	INFR_Fitted	INHalfwidth_Fitted	INDuration_Fitted	SpeedGain_Fitted	ChangeinSpeedTrialStability_Fitted	AgingUpGenes	AgingDownGenes	AgingAllGenes
IN Halfwidth	IN Halfwidth	1	0		A12	24.41	0.123128	0.752533	0.072916	8.48343	0.138468	0.230647	0.044978	-0.185669	-0.0692421	-0.477033	-0.314802
IN Halfwidth	Speed Trial Stability	-0.578935	0.0381568		A13	24.41	0.139645	0.741628	0.102115	8.76537	0.149435	0.230446	0.045927	-0.184519	0.314736	-0.841233	-0.38369
IN Halfwidth	Speed Slope	0.101992	0.728633		A3	21.22	0.034743	0.598272	0.063922	11.5776	0.141995	0.250693	0.049764	-0.200929	0.678668	-1.48438	-0.631329
IN Halfwidth	Age (Months)	-0.316496	0.270262		A4	21.22	0.110164	0.647575	0.084036	11.3183	0.140469	0.24976	0.051744	-0.198016	0.329554	-1.19194	-0.590068
IN Halfwidth	Aging Up Genes	-0.369402	0.193644		A5	23.49	0.130807	0.688719	0.063474	10.4607	0.13443	0.232476	0.051452	-0.181024	0.436977	-1.24402	-0.580073
IN Halfwidth	IN Duration	0.50865	0.0632569		A6	23.49	0.076806	0.614267	0.057358	12.346	0.141097	0.2377	0.049067	-0.188633	0.360315	-1.22418	-0.59696
IN Halfwidth	IN Mean FR	-0.120244	0.682204		A7	22.73	0.093775	0.674573	0.089639	8.40514	0.13536	0.250096	0.064476	-0.18562	0.631682	-1.34569	-0.563167
IN Halfwidth	Aging All Genes	-0.104792	0.721448		Y11	3.03	0.121261	0.751875	0.075422	6.85552	0.14254	0.253801	0.048659	-0.205142	-1.11663	0.189051	-0.326131
IN Halfwidth	Aging Down Genes	0.21576	0.458798		Y16	3.52	0.070809	0.722717	0.115322	2.67468	0.133933	0.219409	0.032166		-1.1598	0.0879676	-0.404437
IN Halfwidth	Spatial Coherence	0.383864	0.175423		Y17	3.06	0.164817	0.76769	0.097375	6.94239	0.14819	0.245606	0.051315	-0.194291	-1.17055	-0.00641207	-0.464482
IN Halfwidth	Spatial Stability	0.594986	0.0248005		Y18	2.83	0.171753	0.783099	0.146166	8.14546	0.158093	0.25528	0.049733	-0.205547	-1.16067	-0.24269	-0.606387
IN Halfwidth	Spatial Info.	0.590222	0.0262832		Y19	3.06	0.150359	0.771744	0.111987	6.34356	0.146511	0.249935	0.041334	-0.208601	-1.19494	0.480096	-0.179296
Speed Trial Stability	Speed Trial Stability	1	0		Y2	5.95	0.11285	0.771507	0.088549	14.3223	0.137128	0.219081	0.035587	-0.183494	-0.729049	0.26707	-0.126995
Speed Trial Stability	Speed Slope	0.0635552	0.836581		Y3	5.72	0.129523	0.743562	0.066156	10.8753	0.140485	0.234853	0.041576	-0.193277	-0.180947	0.021403	-0.0620042
Speed Trial Stability	Age (Months)	0.598112	0.0308314
Speed Trial Stability	Aging Up Genes	0.551526	0.0507132
Speed Trial Stability	IN Duration	-0.794721	0.00116992
Speed Trial Stability	IN Mean FR	0.455232	0.11802
Speed Trial Stability	Aging All Genes	0.00282255	0.992698
Speed Trial Stability	Aging Down Genes	-0.381792	0.197986
Speed Trial Stability	Spatial Coherence	-0.139822	0.648686
Speed Trial Stability	Spatial Stability	-0.145439	0.635439
Speed Trial Stability	Spatial Info.	-0.417755	0.155486
Speed Slope	Speed Slope	1	0
Speed Slope	Age (Months)	0.483206	0.080058
Speed Slope	Aging Up Genes	0.514836	0.0595881
Speed Slope	IN Duration	0.668932	0.00889736
Speed Slope	IN Mean FR	0.150459	0.60766
Speed Slope	Aging All Genes	-0.642595	0.0131972
Speed Slope	Aging Down Genes	-0.661435	0.00999099
Speed Slope	Spatial Coherence	-0.40506	0.15079
Speed Slope	Spatial Stability	0.0297374	0.919618
Speed Slope	Spatial Info.	-0.182963	0.531264
Age (Months)	Age (Months)	1	0
Age (Months)	Aging Up Genes	0.92199	2.74571e-06
Age (Months)	IN Duration	-0.0742917	0.800728
Age (Months)	IN Mean FR	0.418454	0.136468
Age (Months)	Aging All Genes	-0.491047	0.07458
Age (Months)	Aging Down Genes	-0.882583	2.92432e-05
Age (Months)	Spatial Coherence	-0.670762	0.00864517
Age (Months)	Spatial Stability	-0.394995	0.162183
Age (Months)	Spatial Info.	-0.529415	0.0515497
Aging Up Genes	Aging Up Genes	1	0
Aging Up Genes	IN Duration	-0.00981546	0.973434
Aging Up Genes	IN Mean FR	0.561009	0.0368708
Aging Up Genes	Aging All Genes	-0.433663	0.121344
Aging Up Genes	Aging Down Genes	-0.911051	5.88962e-06
Aging Up Genes	Spatial Coherence	-0.772347	0.00120584
Aging Up Genes	Spatial Stability	-0.50047	0.0683538
Aging Up Genes	Spatial Info.	-0.625157	0.0168164
IN Duration	IN Duration	1	0
IN Duration	IN Mean FR	-0.0811088	0.782824
IN Duration	Aging All Genes	-0.412863	0.142331
IN Duration	Aging Down Genes	-0.181863	0.533777
IN Duration	Spatial Coherence	-0.1591	0.586939
IN Duration	Spatial Stability	0.16535	0.572133
IN Duration	Spatial Info.	0.131759	0.653433
IN Mean FR	IN Mean FR	1	0
IN Mean FR	Aging All Genes	-0.0277283	0.925035
IN Mean FR	Aging Down Genes	-0.411588	0.143691
IN Mean FR	Spatial Coherence	-0.392592	0.164985
IN Mean FR	Spatial Stability	-0.196624	0.500481
IN Mean FR	Spatial Info.	-0.547042	0.0429186
Aging All Genes	Aging All Genes	1	0
Aging All Genes	Aging Down Genes	0.766584	0.00138211
Aging All Genes	Spatial Coherence	0.638315	0.0140243
Aging All Genes	Spatial Stability	-0.00171073	0.995369
Aging All Genes	Spatial Info.	-0.00171073	0.995369
Aging Down Genes	Aging Down Genes	1	0
Aging Down Genes	Spatial Coherence	0.84234	0.000156454
Aging Down Genes	Spatial Stability	0.487118	0.077291
Aging Down Genes	Spatial Info.	0.444706	0.111104
Spatial Coherence	Spatial Coherence	1	0
Spatial Coherence	Spatial Stability	0.786889	0.000839607
Spatial Coherence	Spatial Info.	0.583266	0.0285664
Spatial Stability	Spatial Stability	1	0
Spatial Stability	Spatial Info.	0.48883	0.0761011
Spatial Info.	Spatial Info.	1	0

## Sheet: 7f
	Independent Variable	Dependent Variable					DotColor
Gene	r	p-adjusted	p	Critical value	sig	sigFDR	Significance
Pole3	-0.92698	0.038774	1.87e-06	4.82e-06	1	1	p-adjusted
Txnl4b	-0.92178	0.028951	2.79e-06	9.64e-06	1	1	p-adjusted
Asf1a	-0.91818	0.025079	3.62e-06	1.45e-05	1	1	p-adjusted
Rrs1	-0.9097	0.033364	6.43e-06	1.93e-05	1	1	p-adjusted
Mrpl47	-0.89999	0.048194	1.16e-05	2.41e-05	1	1	p-adjusted
Optn	-0.89669	0.048442	1.4e-05	2.89e-05	1	1	p-adjusted
Amigo1	-0.88767	0.06724	2.27e-05	3.37e-05	1	1	p-adjusted
Pacsin1	-0.8857	0.065003	2.51e-05	3.85e-05	1	1	p-adjusted
Yars2	-0.8855	0.058377	2.53e-05	4.34e-05	1	1	p-adjusted
2300009A05Rik	-0.8843	0.055777	2.69e-05	4.82e-05	1	1	p-adjusted
Zfp955b	-0.88245	0.055548	2.94e-05	5.3e-05	1	1	p-adjusted
Il15ra	-0.88018	0.056821	3.28e-05	5.78e-05	1	1	p-adjusted
Ccr7	-0.87986	0.053253	3.34e-05	6.26e-05	1	1	p-adjusted
Tmem65	-0.8798	0.049579	3.34e-05	6.74e-05	1	1	p-adjusted
Rab42	-0.87848	0.04928	3.56e-05	7.23e-05	1	1	p-adjusted
Kcnj12	-0.87536	0.053408	4.12e-05	7.71e-05	1	1	p-adjusted
Rufy3	-0.87416	0.053092	4.35e-05	8.19e-05	1	1	p-adjusted
Ccdc92	-0.8699	0.060634	5.26e-05	8.67e-05	1	1	p-adjusted
Igfbp2	-0.86866	0.06064	5.55e-05	9.15e-05	1	1	p-adjusted
Sgpp1	-0.86827	0.058595	5.65e-05	9.64e-05	1	1	p-adjusted
Slc30a9	-0.86809	0.056233	5.69e-05	0.000101	1	1	p-adjusted
Dtnbp1	-0.86418	0.060646	6.72e-05	0.000111	1	1	p-adjusted
Ctbp1	-0.86128	0.065538	7.58e-05	0.000116	1	1	p-adjusted
Rpl13a	-0.8598	0.066825	8.05e-05	0.00012	1	1	p-adjusted
Ctnnbip1	-0.85857	0.067533	8.46e-05	0.000125	1	1	p-adjusted
Slc35e3	-0.8584	0.065487	8.52e-05	0.00013	1	1	p-adjusted
Tln1	-0.85631	0.068617	9.26e-05	0.000135	1	1	p-adjusted
Ppt1	-0.8558	0.067608	9.45e-05	0.00014	1	1	p-adjusted
Ube2z	-0.85394	0.070274	0.000102	0.000145	1	1	p-adjusted
Zyx	-0.85363	0.068821	0.000103	0.000149	1	1	p-adjusted
45359	-0.85311	0.06802	0.000105	0.000154	1	1	p-adjusted
Adra1b	-0.85202	0.068792	0.000109	0.000159	1	1	p-adjusted
4930422M22Rik	-0.85195	0.066933	0.00011	0.000164	1	1	p-adjusted
Rnf187	-0.85113	0.067099	0.000113	0.000169	1	1	p-adjusted
Ptpmt1	-0.85086	0.065894	0.000114	0.000173	1	1	p-adjusted
Kcna3	-0.85044	0.065142	0.000116	0.000178	1	1	p-adjusted
Ppapdc1a	-0.85037	0.063597	0.000116	0.000183	1	1	p-adjusted
2410016O06Rik	-0.84987	0.063158	0.000119	0.000188	1	1	p-adjusted
Dhcr24	-0.84987	0.061588	0.000119	0.000193	1	1	p-adjusted
Fam134a	-0.84954	0.060822	0.00012	0.000198	1	1	p-adjusted
Ubl3	-0.84945	0.059569	0.000121	0.000202	1	1	p-adjusted
Sclt1	-0.84893	0.059346	0.000123	0.000207	1	1	p-adjusted
Arf5	-0.84825	0.059492	0.000126	0.000212	1	1	p-adjusted
Med21	-0.84744	0.059941	0.00013	0.000217	1	1	p-adjusted
Pgrmc2	-0.84589	0.062089	0.000138	0.000222	1	1	p-adjusted
Grem2	-0.8439	0.065336	0.000148	0.000226	1	1	p-adjusted
Agpat5	-0.84361	0.064634	0.000149	0.000231	1	1	p-adjusted
Sirt3	-0.84204	0.065642	0.000158	0.000241	1	1	p-adjusted
Fbxl15	-0.84178	0.064969	0.00016	0.000246	1	1	p-adjusted
Fam69b	-0.84101	0.065489	0.000164	0.000251	1	1	p-adjusted
Klhdc2	-0.84024	0.066015	0.000169	0.000255	1	1	p-adjusted
Habp4	-0.83989	0.0656	0.000171	0.00026	1	1	p-adjusted
St3gal2	-0.83982	0.064575	0.000171	0.000265	1	1	p-adjusted
Gm11769	-0.839	0.065273	0.000176	0.00027	1	1	p-adjusted
2700089E24Rik	-0.83818	0.065984	0.000181	0.000275	1	1	p-adjusted
Cdc34	-0.83778	0.065741	0.000184	0.000279	1	1	p-adjusted
Bcl7c	-0.83732	0.065673	0.000187	0.000284	1	1	p-adjusted
Cox14	-0.83711	0.065059	0.000188	0.000289	1	1	p-adjusted
Pdf	-0.83666	0.064984	0.000191	0.000294	1	1	p-adjusted
Ccne1	-0.83517	0.067286	0.000201	0.000299	1	1	p-adjusted
Mrpl18	-0.8344	0.06798	0.000206	0.000304	1	1	p-adjusted
Zbtb7a	-0.83436	0.067011	0.000207	0.000308	1	1	p-adjusted
Cmc2	-0.83364	0.067606	0.000212	0.000313	1	1	p-adjusted
Jdp2	-0.83189	0.070597	0.000224	0.000318	1	1	p-adjusted
Aes	-0.8313	0.070939	0.000229	0.000323	1	1	p-adjusted
1110008F13Rik	-0.8311	0.070358	0.00023	0.000328	1	1	p-adjusted
Tmem141	-0.83045	0.070848	0.000236	0.000332	1	1	p-adjusted
H2-T22	-0.83013	0.070575	0.000238	0.000337	1	1	p-adjusted
Prorsd1	-0.82899	0.072245	0.000247	0.000342	1	1	p-adjusted
Rplp0	-0.82896	0.071315	0.000247	0.000347	1	1	p-adjusted
Wtap	-0.82741	0.073977	0.00026	0.000352	1	1	p-adjusted
Map1lc3a	-0.82646	0.075268	0.000268	0.000357	1	1	p-adjusted
Lrrc3b	-0.82579	0.075886	0.000274	0.000361	1	1	p-adjusted
Pdcd2	-0.82466	0.077637	0.000284	0.000366	1	1	p-adjusted
Fgf9	-0.82465	0.076662	0.000284	0.000371	1	1	p-adjusted
Grb2	-0.82432	0.076466	0.000287	0.000376	1	1	p-adjusted
Bccip	-0.82394	0.076425	0.000291	0.000381	1	1	p-adjusted
Jund	-0.8229	0.07801	0.000301	0.000385	1	1	p-adjusted
Rpl13	-0.82289	0.077064	0.000301	0.00039	1	1	p-adjusted
Prtn3	-0.82212	0.077998	0.000308	0.000395	1	1	p-adjusted
Chst12	-0.82173	0.078006	0.000312	0.0004	1	1	p-adjusted
Cmas	-0.82159	0.077418	0.000313	0.000405	1	1	p-adjusted
Snx21	-0.82153	0.076642	0.000314	0.00041	1	1	p-adjusted
Inafm1	-0.82144	0.07597	0.000315	0.000414	1	1	p-adjusted
Cspg5	-0.8203	0.07781	0.000326	0.000419	1	1	p-adjusted
E130309D14Rik	-0.81943	0.078144	0.000335	0.000429	1	1	p-adjusted
Cd99l2	-0.8194	0.077353	0.000335	0.000434	1	1	p-adjusted
Rtn2	-0.8194	0.076507	0.000335	0.000438	1	1	p-adjusted
Camk2n2	-0.81904	0.076506	0.000339	0.000443	1	1	p-adjusted
Slc27a4	-0.81884	0.076163	0.000341	0.000448	1	1	p-adjusted
AW209491	-0.8188	0.07543	0.000342	0.000453	1	1	p-adjusted
Plekhj1	-0.81755	0.077568	0.000355	0.000458	1	1	p-adjusted
C78339	-0.81752	0.076815	0.000355	0.000462	1	1	p-adjusted
Atp6v0e2	-0.81737	0.076376	0.000357	0.000467	1	1	p-adjusted
Ppm1j	-0.81732	0.075715	0.000357	0.000472	1	1	p-adjusted
Kcnc1	-0.81482	0.080852	0.000386	0.000477	1	1	p-adjusted
Dtx1	-0.81424	0.08146	0.000392	0.000482	1	1	p-adjusted
Orai1	-0.81384	0.081617	0.000397	0.000487	1	1	p-adjusted
Mrpl36	-0.81361	0.081371	0.0004	0.000491	1	1	p-adjusted
Tmem222	-0.81357	0.080694	0.0004	0.000496	1	1	p-adjusted
Ppapdc3	-0.81341	0.08028	0.000402	0.000501	1	1	p-adjusted
Znrf1	-0.81339	0.079568	0.000402	0.000506	1	1	p-adjusted
Txndc5	-0.81299	0.079768	0.000407	0.000511	1	1	p-adjusted
Pnrc1	-0.81265	0.079832	0.000412	0.000515	1	1	p-adjusted
Ddit3	-0.81191	0.080834	0.000421	0.00052	1	1	p-adjusted
Slco3a1	-0.8116	0.080838	0.000424	0.000525	1	1	p-adjusted
Pink1	-0.81147	0.080401	0.000426	0.00053	1	1	p-adjusted
Mfsd5	-0.81116	0.080413	0.00043	0.000535	1	1	p-adjusted
Prmt1	-0.81093	0.080251	0.000433	0.00054	1	1	p-adjusted
Triap1	-0.81075	0.079943	0.000435	0.000544	1	1	p-adjusted
Bod1	-0.81069	0.079391	0.000436	0.000549	1	1	p-adjusted
Anxa2	-0.81066	0.078771	0.000436	0.000554	1	1	p-adjusted
Zfp60	-0.81055	0.078338	0.000438	0.000559	1	1	p-adjusted
Srp19	-0.81	0.078931	0.000445	0.000564	1	1	p-adjusted
Map7d2	-0.80999	0.0783	0.000445	0.000568	1	1	p-adjusted
Xxylt1	-0.80992	0.077794	0.000446	0.000573	1	1	p-adjusted
Klhdc8a	-0.80984	0.077328	0.000447	0.000578	1	1	p-adjusted
Lysmd2	-0.80979	0.076806	0.000448	0.000583	1	1	p-adjusted
Lrp11	-0.80945	0.076918	0.000452	0.000588	1	1	p-adjusted
Smim12	-0.8083	0.078255	0.000467	0.000597	1	1	p-adjusted
Snapc5	-0.80795	0.078423	0.000472	0.000602	1	1	p-adjusted
Fzd9	-0.80775	0.07826	0.000475	0.000607	1	1	p-adjusted
Cdr2l	-0.80765	0.077866	0.000476	0.000612	1	1	p-adjusted
Babam1	-0.80735	0.077931	0.000481	0.000617	1	1	p-adjusted
Tysnd1	-0.80693	0.078263	0.000486	0.000621	1	1	p-adjusted
Clta	-0.80662	0.078366	0.000491	0.000626	1	1	p-adjusted
Ccser2	-0.80642	0.0782	0.000494	0.000631	1	1	p-adjusted
Lsm1	-0.80612	0.078292	0.000498	0.000636	1	1	p-adjusted
Cdc26	-0.80608	0.077774	0.000498	0.000641	1	1	p-adjusted
Lgi3	-0.80601	0.077349	0.000499	0.000646	1	1	p-adjusted
B3gat3	-0.80589	0.07704	0.000501	0.00065	1	1	p-adjusted
Ppp3cc	-0.80557	0.077187	0.000506	0.000655	1	1	p-adjusted
Rpl32	-0.80497	0.077952	0.000515	0.00066	1	1	p-adjusted
Bcl7b	-0.80484	0.077657	0.000516	0.000665	1	1	p-adjusted
Taf10	-0.80484	0.077103	0.000516	0.00067	1	1	p-adjusted
Kcnc4	-0.80466	0.07694	0.000519	0.000674	1	1	p-adjusted
Slc25a33	-0.80454	0.076668	0.000521	0.000679	1	1	p-adjusted
Aip	-0.80403	0.077224	0.000528	0.000684	1	1	p-adjusted
Uqcc3	-0.80381	0.076624	0.000532	0.000694	1	1	p-adjusted
Gemin7	-0.80352	0.076201	0.000536	0.000703	1	1	p-adjusted
Fam217b	-0.80324	0.076291	0.00054	0.000708	1	1	p-adjusted
Ftl1	-0.8029	0.075977	0.000545	0.000718	1	1	p-adjusted
Utp11l	-0.80284	0.075598	0.000546	0.000723	1	1	p-adjusted
Odc1	-0.8009	0.079303	0.000577	0.000727	1	1	p-adjusted
9530068E07Rik	-0.80075	0.079104	0.000579	0.000732	1	1	p-adjusted
Sf3b6	-0.80016	0.079889	0.000589	0.000737	1	1	p-adjusted
Glrx5	-0.79976	0.080235	0.000595	0.000742	1	1	p-adjusted
1110065P20Rik	-0.79964	0.079987	0.000597	0.000747	1	1	p-adjusted
Dusp8	-0.79933	0.079658	0.000603	0.000756	1	1	p-adjusted
Uchl5	-0.79894	0.079494	0.000609	0.000766	1	1	p-adjusted
Tnfsf13os	-0.79874	0.079443	0.000612	0.000771	1	1	p-adjusted
Gm7467	-0.7987	0.079031	0.000613	0.000776	1	1	p-adjusted
Scn2b	-0.79855	0.078874	0.000616	0.00078	1	1	p-adjusted
Hras	-0.7974	0.080889	0.000635	0.000785	1	1	p-adjusted
Hapln4	-0.79714	0.080959	0.00064	0.00079	1	1	p-adjusted
Mfsd6	-0.79675	0.08134	0.000647	0.000795	1	1	p-adjusted
A930016O22Rik	-0.79665	0.081068	0.000648	0.0008	1	1	p-adjusted
Polr2m	-0.79632	0.081314	0.000654	0.000805	1	1	p-adjusted
Rac3	-0.79618	0.081134	0.000657	0.000809	1	1	p-adjusted
Gnaz	-0.79585	0.081374	0.000663	0.000814	1	1	p-adjusted
Sh3bp1	-0.79554	0.081588	0.000668	0.000819	1	1	p-adjusted
Mettl9	-0.79527	0.081705	0.000673	0.000824	1	1	p-adjusted
Tmem121	-0.79494	0.081947	0.000679	0.000829	1	1	p-adjusted
Metrnl	-0.79492	0.081518	0.000679	0.000833	1	1	p-adjusted
Gclm	-0.79462	0.081702	0.000685	0.000838	1	1	p-adjusted
Slc9a3r2	-0.79434	0.081394	0.00069	0.000848	1	1	p-adjusted
Ier3ip1	-0.79428	0.081047	0.000691	0.000853	1	1	p-adjusted
Rgs17	-0.79412	0.080954	0.000694	0.000858	1	1	p-adjusted
Eif2s3x	-0.79408	0.080571	0.000695	0.000862	1	1	p-adjusted
Tmem160	-0.79371	0.080927	0.000702	0.000867	1	1	p-adjusted
Dirc2	-0.79364	0.080637	0.000703	0.000872	1	1	p-adjusted
Gm8024	-0.79359	0.079869	0.000704	0.000882	1	1	p-adjusted
Neu1	-0.79351	0.079604	0.000706	0.000886	1	1	p-adjusted
Mrps23	-0.79338	0.079449	0.000708	0.000891	1	1	p-adjusted
Ace	-0.79319	0.07941	0.000712	0.000896	1	1	p-adjusted
Cln6	-0.79268	0.080068	0.000721	0.000901	1	1	p-adjusted
Slc6a9	-0.79207	0.080523	0.000733	0.000911	1	1	p-adjusted
Nol12	-0.79204	0.080157	0.000734	0.000915	1	1	p-adjusted
Llph	-0.79178	0.0803	0.000739	0.00092	1	1	p-adjusted
Pigx	-0.7917	0.080049	0.00074	0.000925	1	1	p-adjusted
Tspan31	-0.79088	0.081374	0.000757	0.00093	1	1	p-adjusted
Jkamp	-0.79054	0.081681	0.000763	0.000935	1	1	p-adjusted
Cacng2	-0.79018	0.082032	0.000771	0.000939	1	1	p-adjusted
Bex2	-0.78827	0.085798	0.00081	0.000944	1	1	p-adjusted
Dbndd2	-0.78801	0.085933	0.000816	0.000949	1	1	p-adjusted
Gm16316	-0.78783	0.085896	0.000819	0.000954	1	1	p-adjusted
A430005L14Rik	-0.78768	0.08581	0.000823	0.000959	1	1	p-adjusted
Desi1	-0.78741	0.085969	0.000828	0.000964	1	1	p-adjusted
Dhrs1	-0.78727	0.085855	0.000831	0.000968	1	1	p-adjusted
Edf1	-0.78714	0.085723	0.000834	0.000973	1	1	p-adjusted
Rnf220	-0.78714	0.085303	0.000834	0.000978	1	1	p-adjusted
Kcnk3	-0.78692	0.085355	0.000839	0.000983	1	1	p-adjusted
1500011K16Rik	-0.78658	0.085271	0.000846	0.000992	1	1	p-adjusted
Ppcs	-0.78619	0.085732	0.000855	0.000997	1	1	p-adjusted
Arrb1	-0.78618	0.085327	0.000855	0.001002	1	1	p-adjusted
AI413582	-0.78614	0.085022	0.000856	0.001007	1	1	p-adjusted
Rpsa	-0.78585	0.085238	0.000862	0.001012	1	1	p-adjusted
Dap3	-0.78568	0.085202	0.000866	0.001017	1	1	p-adjusted
Rpl29	-0.78553	0.08513	0.000869	0.001021	1	1	p-adjusted
Sqstm1	-0.78521	0.085423	0.000877	0.001026	1	1	p-adjusted
Ntmt1	-0.78444	0.086721	0.000894	0.001031	1	1	p-adjusted
Prkaca	-0.7841	0.087063	0.000902	0.001036	1	1	p-adjusted
Pdrg1	-0.78325	0.088155	0.000922	0.001045	1	1	p-adjusted
Tprgl	-0.7828	0.088753	0.000932	0.00105	1	1	p-adjusted
Limk1	-0.78279	0.088376	0.000932	0.001055	1	1	p-adjusted
Wbp1	-0.78244	0.08874	0.000941	0.00106	1	1	p-adjusted
Rps25	-0.7821	0.089093	0.000949	0.001065	1	1	p-adjusted
Mrps14	-0.78197	0.089004	0.000952	0.00107	1	1	p-adjusted
Nt5m	-0.7818	0.08897	0.000956	0.001074	1	1	p-adjusted
Abhd8	-0.78124	0.089825	0.000969	0.001079	1	1	p-adjusted
Ccm2	-0.78093	0.090123	0.000977	0.001084	1	1	p-adjusted
Rbx1	-0.78055	0.090596	0.000986	0.001089	1	1	p-adjusted
Ubac1	-0.78047	0.090363	0.000988	0.001094	1	1	p-adjusted
Pid1	-0.77983	0.091433	0.001004	0.001098	1	1	p-adjusted
Shisa8	-0.77975	0.090798	0.001006	0.001108	1	1	p-adjusted
Timm10	-0.77963	0.090691	0.001009	0.001113	1	1	p-adjusted
Chchd5	-0.77949	0.090601	0.001013	0.001118	1	1	p-adjusted
4933434E20Rik	-0.77933	0.090579	0.001017	0.001123	1	1	p-adjusted
6230415J03Rik	-0.77933	0.0902	0.001017	0.001127	1	1	p-adjusted
Cox10	-0.77909	0.090352	0.001023	0.001132	1	1	p-adjusted
Higd2a	-0.77899	0.090193	0.001025	0.001137	1	1	p-adjusted
Ndufaf1	-0.77838	0.091181	0.001041	0.001142	1	1	p-adjusted
Enho	-0.77812	0.091377	0.001048	0.001147	1	1	p-adjusted
1700052K11Rik	-0.77792	0.091444	0.001053	0.001151	1	1	p-adjusted
Ssr2	-0.77762	0.091747	0.001061	0.001156	1	1	p-adjusted
Wee1	-0.77759	0.091417	0.001061	0.001161	1	1	p-adjusted
Ccnd3	-0.77747	0.091319	0.001065	0.001166	1	1	p-adjusted
3110021N24Rik	-0.77647	0.093191	0.001091	0.001171	1	1	p-adjusted
Vegfb	-0.77598	0.093936	0.001104	0.001176	1	1	p-adjusted
Mrpl34	-0.77557	0.094506	0.001115	0.00118	1	1	p-adjusted
Minpp1	-0.77554	0.094191	0.001116	0.001185	1	1	p-adjusted
Rnf11	-0.77522	0.094525	0.001125	0.00119	1	1	p-adjusted
Psip1	-0.77515	0.09431	0.001127	0.001195	1	1	p-adjusted
Zdhhc3	-0.77497	0.094343	0.001132	0.0012	1	1	p-adjusted
Mettl10	-0.77484	0.094271	0.001135	0.001204	1	1	p-adjusted
Siah1a	-0.77475	0.094097	0.001138	0.001209	1	1	p-adjusted
Tpm4	-0.77449	0.094327	0.001145	0.001214	1	1	p-adjusted
Rsph3a	-0.77428	0.094421	0.001151	0.001219	1	1	p-adjusted
Scpep1	-0.77426	0.094101	0.001151	0.001224	1	1	p-adjusted
Fkbp2	-0.77421	0.093833	0.001153	0.001229	1	1	p-adjusted
Cdc14b	-0.77389	0.094193	0.001162	0.001233	1	1	p-adjusted
Qpctl	-0.77372	0.094224	0.001167	0.001238	1	1	p-adjusted
Brwd1	-0.7735	0.094351	0.001173	0.001243	1	1	p-adjusted
Bag1	-0.77312	0.094855	0.001184	0.001248	1	1	p-adjusted
Csnk1e	-0.77309	0.094556	0.001184	0.001253	1	1	p-adjusted
Ywhah	-0.77238	0.094739	0.001205	0.001272	1	1	p-adjusted
Zfp622	-0.77218	0.094822	0.001211	0.001277	1	1	p-adjusted
Nrtn	-0.77203	0.094813	0.001215	0.001281	1	1	p-adjusted
Appbp2	-0.77168	0.095253	0.001225	0.001286	1	1	p-adjusted
Crnde	-0.77099	0.096475	0.001246	0.001291	1	1	p-adjusted
Inhbb	-0.77072	0.096737	0.001254	0.001296	1	1	p-adjusted
Banf1	-0.77062	0.096617	0.001257	0.001301	1	1	p-adjusted
Timm13	-0.77055	0.096411	0.001259	0.001306	1	1	p-adjusted
Gpx1	-0.77004	0.096871	0.001274	0.001315	1	1	p-adjusted
Ina	-0.76968	0.097345	0.001285	0.00132	1	1	p-adjusted
B630019K06Rik	-0.76933	0.097436	0.001296	0.00133	1	1	p-adjusted
Adm	-0.76928	0.097207	0.001297	0.001334	1	1	p-adjusted
Praf2	-0.76907	0.097005	0.001304	0.001344	1	1	p-adjusted
Med19	-0.769	0.096798	0.001306	0.001349	1	1	p-adjusted
Fam184a	-0.76897	0.096193	0.001307	0.001359	1	1	p-adjusted
Crcp	-0.76894	0.095906	0.001308	0.001363	1	1	p-adjusted
Nlrp5-ps	-0.76888	0.095713	0.00131	0.001368	1	1	p-adjusted
Frg1	-0.76885	0.095455	0.001311	0.001373	1	1	p-adjusted
Abhd3	-0.7688	0.095216	0.001312	0.001378	1	1	p-adjusted
Dnajc30	-0.76862	0.09529	0.001318	0.001383	1	1	p-adjusted
Ube2q2	-0.76838	0.095494	0.001325	0.001387	1	1	p-adjusted
Rpl35	-0.768	0.09603	0.001337	0.001392	1	1	p-adjusted
Emc6	-0.76797	0.09576	0.001338	0.001397	1	1	p-adjusted
Rtn1	-0.76698	0.097021	0.00137	0.001412	1	1	p-adjusted
Gm20498	-0.76678	0.097124	0.001376	0.001416	1	1	p-adjusted
Mrps12	-0.76674	0.096886	0.001377	0.001421	1	1	p-adjusted
Uba52	-0.76626	0.097336	0.001393	0.001431	1	1	p-adjusted
Mrpl44	-0.76596	0.097686	0.001402	0.001436	1	1	p-adjusted
Ube2d2a	-0.7658	0.097707	0.001407	0.00144	1	1	p-adjusted
BC005561	-0.7658	0.097402	0.001408	0.001445	1	1	p-adjusted
Stk39	-0.76559	0.097229	0.001415	0.001455	1	1	p-adjusted
Gnl1	-0.76526	0.097649	0.001425	0.00146	1	1	p-adjusted
Tma7	-0.76513	0.097608	0.00143	0.001465	1	1	p-adjusted
Serp2	-0.76458	0.098542	0.001448	0.001469	1	1	p-adjusted
Gpr153	-0.76444	0.098548	0.001453	0.001474	1	1	p-adjusted
Rab11fip5	-0.76423	0.098704	0.00146	0.001479	1	1	p-adjusted
Ppp2r5e	-0.76354	0.099956	0.001483	0.001484	1	1	p-adjusted
Jagn1	-0.76347	0.099801	0.001486	0.001489	1	1	p-adjusted
Exosc4	-0.76346	0.099502	0.001486	0.001493	1	1	p-adjusted
Foxn3	-0.76319	0.099789	0.001495	0.001498	1	1	p-adjusted
Clmp	-0.76312	0.099638	0.001498	0.001503	1	1	p-adjusted
Rnf114	-0.7631	0.099365	0.001498	0.001508	1	1	p-adjusted
Lamtor1	-0.76304	0.09917	0.0015	0.001513	1	1	p-adjusted
45719	-0.76291	0.09917	0.001505	0.001518	1	1	p-adjusted
Fth1	-0.76265	0.099425	0.001514	0.001522	1	1	p-adjusted
Met	0.765707	0.097278	0.001411	0.00145	1	1	p-adjusted
Mei4	0.766703	0.09665	0.001378	0.001426	1	1	p-adjusted
Srl	0.767038	0.09721	0.001368	0.001407	1	1	p-adjusted
F7	0.767201	0.097174	0.001362	0.001402	1	1	p-adjusted
Pth2r	0.768978	0.096513	0.001307	0.001354	1	1	p-adjusted
Mrgpra6	0.769066	0.097351	0.001304	0.001339	1	1	p-adjusted
Gm26555	0.769438	0.097552	0.001292	0.001325	1	1	p-adjusted
Itga7	0.770409	0.096381	0.001263	0.00131	1	1	p-adjusted
Snrnp200	0.772711	0.09434	0.001195	0.001267	1	1	p-adjusted
Adamts3	0.772766	0.094575	0.001194	0.001262	1	1	p-adjusted
Arrdc5	0.773063	0.094261	0.001185	0.001257	1	1	p-adjusted
C7	0.779768	0.091164	0.001006	0.001103	1	1	p-adjusted
Ccdc87	0.783495	0.088007	0.000916	0.001041	1	1	p-adjusted
Tgfb3	0.786663	0.085511	0.000845	0.000988	1	1	p-adjusted
Ssu2	0.792533	0.079959	0.000724	0.000906	1	1	p-adjusted
Sla2	0.793595	0.080288	0.000704	0.000877	1	1	p-adjusted
Chit1	0.794508	0.081481	0.000687	0.000843	1	1	p-adjusted
Gm17023	0.799257	0.079307	0.000604	0.000761	1	1	p-adjusted
4932435O22Rik	0.799546	0.079686	0.000599	0.000752	1	1	p-adjusted
Wdr3	0.80298	0.076327	0.000544	0.000713	1	1	p-adjusted
Il20ra	0.803664	0.076419	0.000534	0.000699	1	1	p-adjusted
Treml4	0.803857	0.077067	0.000531	0.000689	1	1	p-adjusted
Gm21985	0.809193	0.076875	0.000456	0.000593	1	1	p-adjusted
Fbn2	0.819835	0.078046	0.000331	0.000424	1	1	p-adjusted
Tmc7	0.843012	0.064698	0.000153	0.000236	1	1	p-adjusted
Gm11008	0.865223	0.060684	6.43e-05	0.000106	1	1	p-adjusted
Dnajc25	-0.76212	0.100008	0.001532	0.001532	1	0	p-value
Snx6	-0.76151	0.101096	0.001554	0.001537	1	0	p-value
Syngr3	-0.76143	0.100964	0.001557	0.001542	1	0	p-value
Chpf	-0.76122	0.101146	0.001564	0.001546	1	0	p-value
Higd1a	-0.76115	0.100986	0.001567	0.001551	1	0	p-value
2310009B15Rik	-0.761	0.101026	0.001572	0.001556	1	0	p-value
Rps11	-0.76095	0.100816	0.001574	0.001561	1	0	p-value
Cox17	-0.76093	0.100544	0.001574	0.001566	1	0	p-value
Ttyh3	-0.76074	0.100685	0.001581	0.001571	1	0	p-value
Pttg1	-0.76058	0.100747	0.001587	0.001575	1	0	p-value
Pef1	-0.7602	0.101302	0.001601	0.00158	1	0	p-value
Fam49b	-0.76008	0.101266	0.001605	0.001585	1	0	p-value
Hsp90aa1	-0.76006	0.101016	0.001606	0.00159	1	0	p-value
Cyb5r1	-0.75997	0.100596	0.001609	0.001599	1	0	p-value
Cby1	-0.75973	0.100843	0.001618	0.001604	1	0	p-value
Ube2ql1	-0.75965	0.100735	0.001621	0.001609	1	0	p-value
Smap2	-0.75927	0.101281	0.001635	0.001614	1	0	p-value
Ypel3	-0.75921	0.101132	0.001637	0.001619	1	0	p-value
Smim11	-0.75881	0.101738	0.001652	0.001624	1	0	p-value
Rplp1	-0.75875	0.101583	0.001654	0.001628	1	0	p-value
Nsg2	-0.75851	0.101828	0.001663	0.001633	1	0	p-value
Gpc1	-0.75849	0.101568	0.001664	0.001638	1	0	p-value
Eef2	-0.75846	0.101331	0.001665	0.001643	1	0	p-value
Gm5796	-0.75844	0.101093	0.001666	0.001648	1	0	p-value
Gm3696	-0.75833	0.101035	0.00167	0.001652	1	0	p-value
Rpl10-ps3	-0.75812	0.101231	0.001678	0.001657	1	0	p-value
Acot7	-0.75791	0.101416	0.001686	0.001662	1	0	p-value
Mettl21a	-0.75778	0.101422	0.001691	0.001667	1	0	p-value
Cdipt	-0.75777	0.101133	0.001691	0.001672	1	0	p-value
Guk1	-0.75776	0.100878	0.001691	0.001677	1	0	p-value
Timm10b	-0.75756	0.101041	0.001699	0.001681	1	0	p-value
Pmepa1	-0.75714	0.101702	0.001715	0.001686	1	0	p-value
Paip2	-0.75705	0.101606	0.001718	0.001691	1	0	p-value
Aard	-0.75686	0.101755	0.001726	0.001696	1	0	p-value
Rpl7l1	-0.75684	0.101502	0.001726	0.001701	1	0	p-value
Mospd3	-0.75671	0.101514	0.001731	0.001705	1	0	p-value
AK010878	-0.75666	0.101335	0.001733	0.00171	1	0	p-value
Slc39a7	-0.75657	0.101255	0.001737	0.001715	1	0	p-value
Tomm22	-0.75648	0.101178	0.00174	0.00172	1	0	p-value
Gsk3a	-0.75645	0.100975	0.001742	0.001725	1	0	p-value
Cerk	-0.75616	0.101053	0.001753	0.001734	1	0	p-value
Cript	-0.75616	0.100779	0.001753	0.001739	1	0	p-value
Ptp4a2	-0.75608	0.100671	0.001756	0.001744	1	0	p-value
Endog	-0.75597	0.10065	0.00176	0.001749	1	0	p-value
Rpl19	-0.75566	0.101068	0.001772	0.001754	1	0	p-value
Gm2974	-0.75547	0.101216	0.00178	0.001758	1	0	p-value
Efhd2	-0.75546	0.100949	0.00178	0.001763	1	0	p-value
Bmyc	-0.75524	0.100904	0.001789	0.001773	1	0	p-value
Tmbim6	-0.75518	0.100765	0.001791	0.001778	1	0	p-value
Zdhhc7	-0.7551	0.100654	0.001794	0.001783	1	0	p-value
Pdzd8	-0.75483	0.100725	0.001805	0.001792	1	0	p-value
Cgrrf1	-0.75478	0.100556	0.001807	0.001797	1	0	p-value
Psmc5	-0.75451	0.100633	0.001818	0.001807	1	0	p-value
Rce1	-0.75434	0.100742	0.001825	0.001811	1	0	p-value
Sdf4	-0.75432	0.100523	0.001826	0.001816	1	0	p-value
Usp13	-0.75354	0.101993	0.001857	0.001821	1	0	p-value
Slc38a3	-0.75347	0.101868	0.00186	0.001826	1	0	p-value
Gdap1l1	-0.75339	0.101779	0.001863	0.001831	1	0	p-value
Nudt3	-0.75283	0.10278	0.001887	0.001836	1	0	p-value
Tmem189	-0.7524	0.103458	0.001904	0.00184	1	0	p-value
Mllt11	-0.75237	0.103275	0.001906	0.001845	1	0	p-value
Lrrc8a	-0.75188	0.104095	0.001926	0.00185	1	0	p-value
Pdhb	-0.75148	0.104755	0.001943	0.001855	1	0	p-value
Usp49	-0.75138	0.104701	0.001947	0.00186	1	0	p-value
Arhgap44	-0.75134	0.104528	0.001949	0.001864	1	0	p-value
Pcdhb21	-0.75125	0.104447	0.001952	0.001869	1	0	p-value
Bri3bp	-0.7511	0.104266	0.001959	0.001879	1	0	p-value
Cxxc5	-0.75062	0.105079	0.001979	0.001884	1	0	p-value
1810058I24Rik	-0.75052	0.105049	0.001984	0.001889	1	0	p-value
A230087F16Rik	-0.75022	0.105462	0.001997	0.001893	1	0	p-value
Rpp25l	-0.7501	0.105473	0.002002	0.001898	1	0	p-value
Mien1	-0.75009	0.10523	0.002003	0.001903	1	0	p-value
Fnta	-0.74999	0.105191	0.002007	0.001908	1	0	p-value
D830030K20Rik	-0.74986	0.105215	0.002012	0.001913	1	0	p-value
Gabarapl1	-0.74983	0.105017	0.002014	0.001917	1	0	p-value
Mrfap1	-0.74979	0.10485	0.002015	0.001922	1	0	p-value
Mul1	-0.74947	0.105047	0.002029	0.001932	1	0	p-value
Lzts2	-0.74921	0.105119	0.002041	0.001942	1	0	p-value
Atp6v0c	-0.74893	0.10548	0.002053	0.001946	1	0	p-value
Pcsk1n	-0.74887	0.105354	0.002056	0.001951	1	0	p-value
Gm3636	-0.74885	0.105152	0.002057	0.001956	1	0	p-value
Pla2g12a	-0.74883	0.104926	0.002057	0.001961	1	0	p-value
Ccdc28a	-0.74881	0.104727	0.002059	0.001966	1	0	p-value
Rps19	-0.74833	0.105289	0.00208	0.001975	1	0	p-value
Lrtm2	-0.74795	0.105375	0.002097	0.00199	1	0	p-value
Ckb	-0.74746	0.106237	0.002119	0.001995	1	0	p-value
Tmed2	-0.74741	0.106089	0.002121	0.001999	1	0	p-value
Pigf	-0.74739	0.105873	0.002122	0.002004	1	0	p-value
Tmbim4	-0.74739	0.105625	0.002122	0.002009	1	0	p-value
Tcta	-0.74697	0.106319	0.002141	0.002014	1	0	p-value
Vps37d	-0.7469	0.105732	0.002144	0.002028	1	0	p-value
Tsn	-0.74679	0.105711	0.002149	0.002033	1	0	p-value
Ptgs1	-0.74664	0.105818	0.002156	0.002038	1	0	p-value
Rnf208	-0.74638	0.106135	0.002168	0.002043	1	0	p-value
Stard10	-0.74617	0.105875	0.002178	0.002057	1	0	p-value
Mrpl12	-0.74597	0.106064	0.002187	0.002062	1	0	p-value
Mgat2	-0.74597	0.105822	0.002187	0.002067	1	0	p-value
Ift20	-0.74557	0.10598	0.002206	0.002081	1	0	p-value
Stradb	-0.74546	0.105746	0.002211	0.002091	1	0	p-value
Aig1	-0.74532	0.105321	0.002217	0.002105	1	0	p-value
Crebl2	-0.74532	0.105084	0.002217	0.00211	1	0	p-value
Elp5	-0.74508	0.105388	0.002229	0.002115	1	0	p-value
Mrps6	-0.74483	0.105462	0.002241	0.002125	1	0	p-value
Tmem147	-0.74482	0.105252	0.002241	0.002129	1	0	p-value
Atp6v0d1	-0.74479	0.105072	0.002242	0.002134	1	0	p-value
Dedd	-0.74477	0.104884	0.002244	0.002139	1	0	p-value
Grsf1	-0.74442	0.105432	0.00226	0.002144	1	0	p-value
Cyc1	-0.74407	0.105975	0.002277	0.002149	1	0	p-value
Rgmb	-0.74382	0.106285	0.002289	0.002153	1	0	p-value
Ppil1	-0.74379	0.106117	0.00229	0.002158	1	0	p-value
Tmco1	-0.74374	0.105988	0.002293	0.002163	1	0	p-value
Fam199x	-0.74365	0.105961	0.002297	0.002168	1	0	p-value
Akap9	-0.74346	0.106137	0.002306	0.002173	1	0	p-value
Ptpn9	-0.74336	0.106132	0.002311	0.002178	1	0	p-value
Tmem218	-0.74322	0.106203	0.002318	0.002182	1	0	p-value
Rbm43	-0.743	0.106457	0.002328	0.002187	1	0	p-value
Vstm2l	-0.74288	0.106272	0.002335	0.002197	1	0	p-value
Med28	-0.74277	0.106041	0.00234	0.002206	1	0	p-value
Fam20b	-0.74272	0.105922	0.002342	0.002211	1	0	p-value
Mterf2	-0.74229	0.106644	0.002363	0.002216	1	0	p-value
Nat8l	-0.74199	0.107094	0.002378	0.002221	1	0	p-value
Ankrd9	-0.74196	0.106929	0.00238	0.002226	1	0	p-value
Gapdh	-0.74191	0.106795	0.002382	0.002231	1	0	p-value
6430548M08Rik	-0.74186	0.106681	0.002385	0.002235	1	0	p-value
Msh2	-0.74165	0.106933	0.002396	0.00224	1	0	p-value
Uqcrc1	-0.74146	0.106898	0.002405	0.00225	1	0	p-value
Cox7b	-0.74093	0.107613	0.002431	0.002259	1	0	p-value
Evi5	-0.7409	0.107444	0.002433	0.002264	1	0	p-value
Rasgrp2	-0.74078	0.107252	0.002439	0.002274	1	0	p-value
Fam177a	-0.74075	0.107107	0.002441	0.002279	1	0	p-value
Ppp1r3e	-0.74056	0.107067	0.00245	0.002288	1	0	p-value
Srd5a1	-0.74047	0.107048	0.002455	0.002293	1	0	p-value
Slc48a1	-0.74036	0.107065	0.00246	0.002298	1	0	p-value
Ccdc58	-0.74006	0.107512	0.002476	0.002303	1	0	p-value
Pofut2	-0.73998	0.10746	0.00248	0.002308	1	0	p-value
Golga7	-0.73983	0.107344	0.002487	0.002317	1	0	p-value
Gm1673	-0.73972	0.10738	0.002493	0.002322	1	0	p-value
Wdr45	-0.7396	0.107408	0.002499	0.002327	1	0	p-value
B4galt2	-0.73946	0.107498	0.002507	0.002332	1	0	p-value
Pcmt1	-0.7393	0.107646	0.002515	0.002337	1	0	p-value
Coa3	-0.73921	0.107611	0.00252	0.002341	1	0	p-value
Leprotl1	-0.73902	0.107809	0.002529	0.002346	1	0	p-value
Dusp28	-0.73898	0.107671	0.002531	0.002351	1	0	p-value
Atg3	-0.73894	0.107551	0.002534	0.002356	1	0	p-value
Cbln1	-0.73876	0.10772	0.002543	0.002361	1	0	p-value
Cend1	-0.73876	0.107504	0.002543	0.002365	1	0	p-value
Rab6b	-0.73871	0.107394	0.002546	0.00237	1	0	p-value
Tmem163	-0.73851	0.107417	0.002556	0.00238	1	0	p-value
Cox7a2l	-0.73824	0.107785	0.00257	0.002385	1	0	p-value
Nbl1	-0.73809	0.107902	0.002578	0.00239	1	0	p-value
N6amt1	-0.73771	0.1083	0.002598	0.002399	1	0	p-value
Cdk16	-0.73771	0.108085	0.002598	0.002404	1	0	p-value
Dctpp1	-0.73767	0.107968	0.002601	0.002409	1	0	p-value
Fam174a	-0.73736	0.108224	0.002617	0.002418	1	0	p-value
Psmf1	-0.73718	0.1084	0.002627	0.002423	1	0	p-value
Exosc3	-0.73687	0.108647	0.002643	0.002433	1	0	p-value
2810013P06Rik	-0.73687	0.108434	0.002643	0.002438	1	0	p-value
Hnrnpab	-0.73643	0.109001	0.002668	0.002447	1	0	p-value
Rai2	-0.73627	0.109136	0.002676	0.002452	1	0	p-value
Rps6	-0.73623	0.10901	0.002678	0.002457	1	0	p-value
Znhit2	-0.73602	0.109257	0.00269	0.002462	1	0	p-value
Cd99	-0.73583	0.109462	0.0027	0.002467	1	0	p-value
Mcts2	-0.73577	0.109179	0.002704	0.002476	1	0	p-value
Pitpna	-0.73572	0.109074	0.002706	0.002481	1	0	p-value
Zkscan4	-0.73572	0.108865	0.002706	0.002486	1	0	p-value
Fam216a	-0.73538	0.108972	0.002725	0.0025	1	0	p-value
Arhgdia	-0.73531	0.108936	0.002729	0.002505	1	0	p-value
Ninj1	-0.73483	0.109782	0.002756	0.00251	1	0	p-value
Erp29	-0.73483	0.109581	0.002756	0.002515	1	0	p-value
Tmem248	-0.73481	0.10941	0.002757	0.00252	1	0	p-value
Sap30l	-0.73474	0.109347	0.00276	0.002524	1	0	p-value
Larp6	-0.73454	0.109577	0.002771	0.002529	1	0	p-value
Ptges2	-0.73443	0.109615	0.002778	0.002534	1	0	p-value
Rragc	-0.73439	0.109512	0.00278	0.002539	1	0	p-value
Mrps18a	-0.73425	0.109604	0.002788	0.002544	1	0	p-value
Dapk3	-0.73378	0.110226	0.002814	0.002553	1	0	p-value
1810026J23Rik	-0.73321	0.110864	0.002847	0.002568	1	0	p-value
Pcdhb17	-0.73315	0.1108	0.00285	0.002573	1	0	p-value
Zfp771	-0.73314	0.110613	0.002851	0.002577	1	0	p-value
Tbc1d7	-0.73309	0.11053	0.002854	0.002582	1	0	p-value
Crhr1	-0.73308	0.110338	0.002855	0.002587	1	0	p-value
Sigmar1	-0.73287	0.110591	0.002866	0.002592	1	0	p-value
Ctage5	-0.73278	0.110587	0.002872	0.002597	1	0	p-value
Cyb5r4	-0.73264	0.110686	0.00288	0.002602	1	0	p-value
Lsm6	-0.73236	0.1107	0.002896	0.002616	1	0	p-value
Gnas	-0.73216	0.110746	0.002908	0.002626	1	0	p-value
Tm2d1	-0.73211	0.110639	0.00291	0.00263	1	0	p-value
Prune2	-0.73209	0.110483	0.002912	0.002635	1	0	p-value
Ddhd1	-0.73175	0.111042	0.002932	0.00264	1	0	p-value
Spag9	-0.73136	0.111503	0.002955	0.00265	1	0	p-value
Rpl36	-0.73136	0.111304	0.002955	0.002655	1	0	p-value
Sgcz	-0.73126	0.111326	0.002961	0.002659	1	0	p-value
Ado	-0.73122	0.111197	0.002962	0.002664	1	0	p-value
Phb	-0.73116	0.111143	0.002966	0.002669	1	0	p-value
Alkbh2	-0.73105	0.110985	0.002973	0.002679	1	0	p-value
Gm20548	-0.731	0.11089	0.002976	0.002683	1	0	p-value
5830454E08Rik	-0.73092	0.110683	0.002981	0.002693	1	0	p-value
Mospd1	-0.73039	0.111456	0.003012	0.002703	1	0	p-value
Cxx1b	-0.73037	0.11129	0.003013	0.002708	1	0	p-value
Mettl8	-0.73036	0.111118	0.003014	0.002712	1	0	p-value
Bckdhb	-0.73031	0.11084	0.003017	0.002722	1	0	p-value
Rab24	-0.73	0.111128	0.003036	0.002732	1	0	p-value
Hcn4	-0.72933	0.112412	0.003076	0.002736	1	0	p-value
Txndc17	-0.72932	0.112238	0.003077	0.002741	1	0	p-value
Tango2	-0.72927	0.112145	0.00308	0.002746	1	0	p-value
Tsen34	-0.72927	0.111961	0.00308	0.002751	1	0	p-value
Slc16a13	-0.72917	0.111982	0.003086	0.002756	1	0	p-value
AI837181	-0.72894	0.112288	0.0031	0.002761	1	0	p-value
Ttll1	-0.72879	0.112419	0.003109	0.002765	1	0	p-value
Atp6v1f	-0.72873	0.112366	0.003113	0.00277	1	0	p-value
Gnal	-0.72861	0.112444	0.00312	0.002775	1	0	p-value
4732440D04Rik	-0.72853	0.112419	0.003125	0.00278	1	0	p-value
Gm26716	-0.7282	0.112946	0.003145	0.002785	1	0	p-value
Abhd12	-0.7281	0.11299	0.003152	0.002789	1	0	p-value
Rps9	-0.72799	0.112825	0.003158	0.002799	1	0	p-value
Adipor2	-0.72798	0.112668	0.003159	0.002804	1	0	p-value
Ctsd	-0.72795	0.112549	0.003161	0.002809	1	0	p-value
D17Wsu92e	-0.72782	0.112435	0.003169	0.002818	1	0	p-value
Cox11	-0.72738	0.113035	0.003197	0.002828	1	0	p-value
H2afy	-0.72729	0.113038	0.003202	0.002833	1	0	p-value
Fam173a	-0.72724	0.11295	0.003205	0.002838	1	0	p-value
Timp2	-0.72713	0.112996	0.003212	0.002842	1	0	p-value
Caap1	-0.72691	0.113104	0.003226	0.002852	1	0	p-value
Rnf181	-0.72679	0.113193	0.003234	0.002857	1	0	p-value
Cbwd1	-0.72664	0.113336	0.003243	0.002862	1	0	p-value
Glud1	-0.72559	0.11432	0.00331	0.002895	1	0	p-value
Asna1	-0.72545	0.114247	0.003319	0.002905	1	0	p-value
Dut	-0.72526	0.11412	0.003332	0.002919	1	0	p-value
Zbtb38	-0.72511	0.114268	0.003342	0.002924	1	0	p-value
Tmem62	-0.72495	0.114245	0.003352	0.002934	1	0	p-value
Pgm2	-0.72456	0.114921	0.003377	0.002939	1	0	p-value
Cox7a2	-0.72439	0.115109	0.003388	0.002944	1	0	p-value
Set	-0.72426	0.115205	0.003397	0.002948	1	0	p-value
Col26a1	-0.72421	0.11512	0.0034	0.002953	1	0	p-value
Rit1	-0.72406	0.115279	0.00341	0.002958	1	0	p-value
Shisa5	-0.72397	0.115284	0.003416	0.002963	1	0	p-value
Psmb3	-0.72371	0.115681	0.003433	0.002968	1	0	p-value
Rpl15	-0.72361	0.115522	0.003439	0.002977	1	0	p-value
Btbd1	-0.72361	0.115352	0.00344	0.002982	1	0	p-value
Sco2	-0.72361	0.115166	0.00344	0.002987	1	0	p-value
Sncb	-0.72357	0.114884	0.003443	0.002997	1	0	p-value
Psmb4	-0.72336	0.114967	0.003456	0.003006	1	0	p-value
Ppib	-0.72328	0.114964	0.003462	0.003011	1	0	p-value
Btf3	-0.72289	0.115282	0.003488	0.003025	1	0	p-value
Atp9a	-0.72286	0.115156	0.00349	0.00303	1	0	p-value
2010012O05Rik	-0.72285	0.115003	0.00349	0.003035	1	0	p-value
Elavl2	-0.72267	0.115228	0.003503	0.00304	1	0	p-value
Tmem165	-0.72243	0.115382	0.003519	0.00305	1	0	p-value
Tmed3	-0.72236	0.115183	0.003524	0.003059	1	0	p-value
Mea1	-0.72235	0.115023	0.003524	0.003064	1	0	p-value
Rpl14	-0.72226	0.115032	0.00353	0.003069	1	0	p-value
Atp5d	-0.72208	0.114904	0.003543	0.003083	1	0	p-value
Arhgdig	-0.72205	0.114613	0.003545	0.003093	1	0	p-value
Tmem11	-0.72188	0.1148	0.003556	0.003098	1	0	p-value
Pithd1	-0.72183	0.114737	0.00356	0.003103	1	0	p-value
Scn1b	-0.72162	0.114846	0.003574	0.003112	1	0	p-value
Emc10	-0.72129	0.115378	0.003596	0.003117	1	0	p-value
Tmub2	-0.72125	0.11529	0.003599	0.003122	1	0	p-value
Dleu7	-0.72116	0.115306	0.003605	0.003127	1	0	p-value
Krt10	-0.7207	0.115793	0.003637	0.003141	1	0	p-value
Dnlz	-0.72069	0.115648	0.003638	0.003146	1	0	p-value
Pelo	-0.72049	0.115728	0.003652	0.003156	1	0	p-value
Zfp467	-0.72046	0.115617	0.003654	0.00316	1	0	p-value
Slc35f4	-0.71941	0.117066	0.003728	0.003184	1	0	p-value
Rad21	-0.71902	0.117397	0.003755	0.003199	1	0	p-value
2310061J03Rik	-0.71894	0.117387	0.003761	0.003204	1	0	p-value
Dpysl2	-0.71876	0.117272	0.003774	0.003218	1	0	p-value
Sod1	-0.71862	0.117415	0.003784	0.003223	1	0	p-value
Gpr137c	-0.71832	0.117892	0.003805	0.003228	1	0	p-value
Zfp444	-0.71827	0.117842	0.003809	0.003233	1	0	p-value
Begain	-0.71817	0.117871	0.003816	0.003237	1	0	p-value
Tbrg4	-0.71812	0.117825	0.00382	0.003242	1	0	p-value
Cdyl2	-0.71794	0.11805	0.003833	0.003247	1	0	p-value
Fis1	-0.71792	0.117918	0.003835	0.003252	1	0	p-value
Oaz2	-0.71779	0.117854	0.003844	0.003262	1	0	p-value
Yif1b	-0.71766	0.117958	0.003853	0.003266	1	0	p-value
Aggf1	-0.71754	0.11806	0.003862	0.003271	1	0	p-value
Arl3	-0.71752	0.117923	0.003863	0.003276	1	0	p-value
Ppp4c	-0.7173	0.11807	0.003879	0.003286	1	0	p-value
Rnf19b	-0.71726	0.117979	0.003882	0.00329	1	0	p-value
Ddx28	-0.71704	0.118307	0.003899	0.003295	1	0	p-value
Mn1	-0.71694	0.118171	0.003905	0.003305	1	0	p-value
Trappc5	-0.71686	0.118179	0.003911	0.00331	1	0	p-value
Fam213b	-0.71681	0.118132	0.003916	0.003315	1	0	p-value
Ndufs6	-0.71679	0.118008	0.003917	0.003319	1	0	p-value
45362	-0.71678	0.117838	0.003917	0.003324	1	0	p-value
Fdx1	-0.71678	0.117678	0.003918	0.003329	1	0	p-value
Rpl17	-0.71654	0.117858	0.003935	0.003339	1	0	p-value
Acyp2	-0.71647	0.117847	0.00394	0.003343	1	0	p-value
Fam195a	-0.71632	0.118012	0.003951	0.003348	1	0	p-value
Tmtc1	-0.7162	0.118108	0.00396	0.003353	1	0	p-value
Hmox2	-0.71606	0.118259	0.003971	0.003358	1	0	p-value
2900011O08Rik	-0.71586	0.118515	0.003985	0.003363	1	0	p-value
C330006A16Rik	-0.71578	0.11854	0.003992	0.003368	1	0	p-value
Pigu	-0.71574	0.118286	0.003995	0.003377	1	0	p-value
Plekhh3	-0.71567	0.11826	0.004	0.003382	1	0	p-value
Rasd2	-0.71533	0.118863	0.004026	0.003387	1	0	p-value
Tmem246	-0.71527	0.118825	0.00403	0.003392	1	0	p-value
Rasgef1b	-0.71525	0.118684	0.004031	0.003396	1	0	p-value
Pycrl	-0.71521	0.11862	0.004035	0.003401	1	0	p-value
Clptm1l	-0.71506	0.118601	0.004045	0.003411	1	0	p-value
Nsg1	-0.71504	0.11848	0.004047	0.003416	1	0	p-value
Brd4	-0.71496	0.118491	0.004053	0.003421	1	0	p-value
Comt	-0.71485	0.118407	0.004062	0.00343	1	0	p-value
Dbndd1	-0.71479	0.118378	0.004066	0.003435	1	0	p-value
Ube2j2	-0.71466	0.118492	0.004076	0.00344	1	0	p-value
Fbxo44	-0.71464	0.118379	0.004078	0.003445	1	0	p-value
Srxn1	-0.71462	0.118246	0.004079	0.003449	1	0	p-value
Slc25a28	-0.71455	0.118242	0.004084	0.003454	1	0	p-value
Tex264	-0.71441	0.118215	0.004095	0.003464	1	0	p-value
Dnm1	-0.71438	0.118121	0.004097	0.003469	1	0	p-value
Anxa5	-0.71438	0.117961	0.004097	0.003474	1	0	p-value
Prelid1	-0.71435	0.117864	0.0041	0.003478	1	0	p-value
Wbp5	-0.71432	0.117756	0.004102	0.003483	1	0	p-value
Arl8a	-0.71396	0.118062	0.004129	0.003498	1	0	p-value
Plvap	-0.71388	0.118064	0.004135	0.003502	1	0	p-value
Grina	-0.71372	0.118257	0.004148	0.003507	1	0	p-value
Pex2	-0.71369	0.118164	0.00415	0.003512	1	0	p-value
Wdr82	-0.71359	0.118218	0.004158	0.003517	1	0	p-value
Pde6d	-0.71356	0.118129	0.00416	0.003522	1	0	p-value
Rps13	-0.71348	0.118143	0.004166	0.003527	1	0	p-value
Rassf5	-0.71341	0.118127	0.004171	0.003531	1	0	p-value
Kti12	-0.71331	0.118193	0.004179	0.003536	1	0	p-value
Dusp23	-0.71322	0.118222	0.004186	0.003541	1	0	p-value
Scrt1	-0.71321	0.118081	0.004187	0.003546	1	0	p-value
Syp	-0.71317	0.118011	0.00419	0.003551	1	0	p-value
Bola3	-0.71317	0.117856	0.00419	0.003555	1	0	p-value
Mrpl48	-0.71312	0.117796	0.004194	0.00356	1	0	p-value
Lor	-0.71294	0.118028	0.004208	0.003565	1	0	p-value
Pkn2	-0.71294	0.117874	0.004208	0.00357	1	0	p-value
Mrpl46	-0.71291	0.117794	0.004211	0.003575	1	0	p-value
Tubb3	-0.71289	0.117674	0.004212	0.00358	1	0	p-value
H2-D1	-0.71278	0.117429	0.00422	0.003594	1	0	p-value
H3f3a	-0.71242	0.118068	0.004249	0.003599	1	0	p-value
Fam102a	-0.71235	0.118052	0.004254	0.003604	1	0	p-value
Znhit3	-0.71234	0.117928	0.004255	0.003608	1	0	p-value
Gm7276	-0.71228	0.117882	0.004259	0.003613	1	0	p-value
Nol3	-0.7121	0.117965	0.004274	0.003623	1	0	p-value
Gsr	-0.71205	0.117918	0.004278	0.003628	1	0	p-value
Zfp866	-0.712	0.117874	0.004282	0.003633	1	0	p-value
Sv2a	-0.71197	0.117787	0.004284	0.003637	1	0	p-value
Rab9	-0.71167	0.118117	0.004308	0.003647	1	0	p-value
Cbr1	-0.71166	0.117984	0.004309	0.003652	1	0	p-value
Rps8	-0.7114	0.118396	0.004329	0.003657	1	0	p-value
Zdhhc2	-0.71136	0.118321	0.004332	0.003661	1	0	p-value
Ngfrap1	-0.71133	0.118246	0.004335	0.003666	1	0	p-value
Arl4c	-0.71131	0.118121	0.004336	0.003671	1	0	p-value
Ndufs5	-0.71123	0.118144	0.004343	0.003676	1	0	p-value
Mcat	-0.7112	0.118057	0.004345	0.003681	1	0	p-value
Tmem192	-0.71114	0.118022	0.00435	0.003686	1	0	p-value
Lpcat1	-0.71114	0.117875	0.00435	0.00369	1	0	p-value
Pcbd2	-0.71097	0.117933	0.004363	0.0037	1	0	p-value
Reep2	-0.71081	0.117985	0.004377	0.00371	1	0	p-value
Tcf25	-0.71079	0.117873	0.004378	0.003714	1	0	p-value
Psmb5	-0.71067	0.117966	0.004387	0.003719	1	0	p-value
Coq2	-0.71056	0.118068	0.004397	0.003724	1	0	p-value
Kazald1	-0.7104	0.118259	0.00441	0.003729	1	0	p-value
Dhrs3	-0.70977	0.119316	0.004461	0.003738	1	0	p-value
Chga	-0.70966	0.119397	0.004469	0.003743	1	0	p-value
Aamdc	-0.70949	0.119457	0.004483	0.003753	1	0	p-value
Scnm1	-0.70947	0.119356	0.004485	0.003758	1	0	p-value
Atp13a2	-0.70943	0.119132	0.004488	0.003767	1	0	p-value
Tmem9b	-0.70941	0.119016	0.00449	0.003772	1	0	p-value
Denr	-0.70937	0.118958	0.004493	0.003777	1	0	p-value
Ap3s1	-0.70929	0.118985	0.0045	0.003782	1	0	p-value
Wapal	-0.70925	0.118927	0.004503	0.003787	1	0	p-value
Ndufaf4	-0.70923	0.118801	0.004504	0.003791	1	0	p-value
Siva1	-0.7092	0.118723	0.004507	0.003796	1	0	p-value
2810428I15Rik	-0.709	0.119007	0.004524	0.003801	1	0	p-value
Fbl	-0.70892	0.118726	0.00453	0.003816	1	0	p-value
Actr10	-0.70866	0.119146	0.004552	0.00382	1	0	p-value
Tuba1b	-0.70816	0.119926	0.004593	0.00383	1	0	p-value
Ndufa7	-0.70795	0.119935	0.004611	0.003844	1	0	p-value
Cep57	-0.70785	0.119993	0.004619	0.003849	1	0	p-value
Zfp36l2	-0.70771	0.120144	0.004631	0.003854	1	0	p-value
Creld1	-0.70765	0.120136	0.004636	0.003859	1	0	p-value
Rpl8	-0.70757	0.120147	0.004642	0.003864	1	0	p-value
Wars	-0.70724	0.120421	0.00467	0.003878	1	0	p-value
Fam43b	-0.70722	0.120168	0.004672	0.003888	1	0	p-value
Elovl6	-0.70715	0.12017	0.004678	0.003893	1	0	p-value
Fbxo4	-0.70713	0.120068	0.00468	0.003897	1	0	p-value
Adprh	-0.70708	0.12002	0.004684	0.003902	1	0	p-value
Rps10	-0.70707	0.11991	0.004685	0.003907	1	0	p-value
Unc119	-0.70706	0.119775	0.004686	0.003912	1	0	p-value
Ccdc61	-0.70704	0.119679	0.004688	0.003917	1	0	p-value
Dynll2	-0.70699	0.119626	0.004691	0.003922	1	0	p-value
Snrpe	-0.7068	0.119599	0.004707	0.003936	1	0	p-value
Tubb4b	-0.70672	0.119637	0.004715	0.003941	1	0	p-value
Dnajc18	-0.70655	0.119714	0.004729	0.00395	1	0	p-value
Mbd3	-0.70646	0.119757	0.004737	0.003955	1	0	p-value
Bend5	-0.70628	0.120005	0.004752	0.00396	1	0	p-value
Ndufs4	-0.70614	0.120155	0.004764	0.003965	1	0	p-value
Pdcd7	-0.70603	0.120238	0.004773	0.00397	1	0	p-value
Podxl2	-0.70589	0.120262	0.004786	0.003979	1	0	p-value
Nacc1	-0.70588	0.120127	0.004786	0.003984	1	0	p-value
Setmar	-0.70567	0.120441	0.004804	0.003989	1	0	p-value
Ccpg1os	-0.70521	0.120991	0.004844	0.004003	1	0	p-value
1700037H04Rik	-0.70515	0.120985	0.004849	0.004008	1	0	p-value
Ube2b	-0.70512	0.12091	0.004852	0.004013	1	0	p-value
Fbxl8	-0.70504	0.120939	0.004859	0.004018	1	0	p-value
Bex1	-0.70498	0.120923	0.004864	0.004023	1	0	p-value
Mid1ip1	-0.70491	0.120644	0.004871	0.004037	1	0	p-value
Glrx	-0.70489	0.120546	0.004872	0.004042	1	0	p-value
Pop7	-0.70487	0.120432	0.004874	0.004047	1	0	p-value
Tomm5	-0.70479	0.120473	0.004881	0.004052	1	0	p-value
Uqcrb	-0.70469	0.120399	0.00489	0.004061	1	0	p-value
Ap4s1	-0.7046	0.120446	0.004897	0.004066	1	0	p-value
Plk3	-0.70424	0.120929	0.004929	0.004076	1	0	p-value
Paqr4	-0.70417	0.120949	0.004935	0.004081	1	0	p-value
Entpd3	-0.70408	0.121003	0.004943	0.004085	1	0	p-value
Romo1	-0.70391	0.12108	0.004958	0.004095	1	0	p-value
Mpdu1	-0.70359	0.121634	0.004987	0.0041	1	0	p-value
Chd1	-0.70352	0.121489	0.004993	0.004109	1	0	p-value
Otub1	-0.70346	0.121342	0.004998	0.004119	1	0	p-value
Thy1	-0.70343	0.121273	0.005001	0.004124	1	0	p-value
Atmin	-0.70342	0.12115	0.005002	0.004129	1	0	p-value
Mrpl28	-0.70341	0.121026	0.005003	0.004134	1	0	p-value
Gpr62	-0.70338	0.120948	0.005005	0.004138	1	0	p-value
Npc2	-0.70327	0.121046	0.005015	0.004143	1	0	p-value
Eif3h	-0.70326	0.120923	0.005016	0.004148	1	0	p-value
Dusp26	-0.70326	0.120788	0.005016	0.004153	1	0	p-value
Txn2	-0.70316	0.120852	0.005025	0.004158	1	0	p-value
Zfp618	-0.70298	0.120831	0.005041	0.004172	1	0	p-value
Kifc3	-0.70294	0.120778	0.005045	0.004177	1	0	p-value
Ube2m	-0.70272	0.121106	0.005064	0.004182	1	0	p-value
Plcxd3	-0.70266	0.121099	0.00507	0.004187	1	0	p-value
Cir1	-0.70255	0.121186	0.005079	0.004191	1	0	p-value
2810474O19Rik	-0.70247	0.121225	0.005087	0.004196	1	0	p-value
Lrrc24	-0.70236	0.121196	0.005097	0.004206	1	0	p-value
Bcl2	-0.70224	0.12117	0.005108	0.004215	1	0	p-value
Gtf2b	-0.70214	0.121252	0.005117	0.00422	1	0	p-value
Rell2	-0.70213	0.121123	0.005118	0.004225	1	0	p-value
Fndc5	-0.70153	0.121993	0.005172	0.00424	1	0	p-value
Fam98c	-0.7015	0.121918	0.005175	0.004244	1	0	p-value
Rpl21	-0.70146	0.121874	0.005179	0.004249	1	0	p-value
Kctd15	-0.70133	0.121878	0.005191	0.004259	1	0	p-value
Rbm42	-0.70124	0.121937	0.005199	0.004264	1	0	p-value
Kcnd3	-0.7012	0.121749	0.005203	0.004273	1	0	p-value
Zfp637	-0.70106	0.12178	0.005216	0.004283	1	0	p-value
Slc45a1	-0.70097	0.12184	0.005224	0.004288	1	0	p-value
Tonsl	-0.70094	0.121764	0.005227	0.004293	1	0	p-value
Ephb1	-0.70056	0.122296	0.005261	0.004302	1	0	p-value
Ppm1b	-0.7005	0.122296	0.005267	0.004307	1	0	p-value
Lrrc16b	-0.7004	0.122363	0.005276	0.004312	1	0	p-value
Noa1	-0.7003	0.122173	0.005286	0.004326	1	0	p-value
Mgat5	-0.6999	0.122622	0.005323	0.004341	1	0	p-value
Blvra	-0.6999	0.1225	0.005323	0.004346	1	0	p-value
2410131K14Rik	-0.6998	0.12258	0.005333	0.00435	1	0	p-value
St6galnac6	-0.6997	0.122644	0.005341	0.004355	1	0	p-value
Snta1	-0.6997	0.122521	0.005342	0.00436	1	0	p-value
Tmem74b	-0.69958	0.122652	0.005354	0.004365	1	0	p-value
Impad1	-0.69957	0.122525	0.005354	0.00437	1	0	p-value
Ccdc23	-0.69948	0.122322	0.005363	0.004384	1	0	p-value
Rp9	-0.69947	0.122208	0.005364	0.004389	1	0	p-value
Josd1	-0.69934	0.122349	0.005376	0.004394	1	0	p-value
Rnh1	-0.69927	0.122369	0.005382	0.004399	1	0	p-value
Slc25a38	-0.69913	0.122527	0.005395	0.004403	1	0	p-value
Mrpl54	-0.69912	0.122411	0.005396	0.004408	1	0	p-value
Zfyve19	-0.69907	0.122115	0.005401	0.004423	1	0	p-value
Ncs1	-0.69891	0.122336	0.005416	0.004427	1	0	p-value
Dnajc9	-0.69889	0.122242	0.005418	0.004432	1	0	p-value
Nipa1	-0.69884	0.12221	0.005423	0.004437	1	0	p-value
Sec61b	-0.69853	0.122474	0.005452	0.004452	1	0	p-value
Cab39	-0.69822	0.123008	0.005482	0.004456	1	0	p-value
Mynn	-0.69818	0.122959	0.005485	0.004461	1	0	p-value
Macrod1	-0.69799	0.123105	0.005504	0.004471	1	0	p-value
Rps26	-0.69761	0.123531	0.005541	0.004485	1	0	p-value
Rps4x	-0.69747	0.123698	0.005554	0.00449	1	0	p-value
Sod2	-0.69747	0.123574	0.005554	0.004495	1	0	p-value
Psmg3	-0.69732	0.123766	0.005569	0.0045	1	0	p-value
Synj2bp	-0.69716	0.123841	0.005584	0.004509	1	0	p-value
Zc3h15	-0.69711	0.123811	0.005589	0.004514	1	0	p-value
Gna11	-0.6971	0.123699	0.00559	0.004519	1	0	p-value
Gtf2a2	-0.69705	0.123674	0.005595	0.004524	1	0	p-value
Tpgs1	-0.69687	0.123938	0.005613	0.004529	1	0	p-value
Ndfip2	-0.69683	0.123749	0.005616	0.004538	1	0	p-value
Hexim1	-0.69676	0.123771	0.005623	0.004543	1	0	p-value
Ckap4	-0.69666	0.123854	0.005633	0.004548	1	0	p-value
Hspbp1	-0.69665	0.123744	0.005634	0.004553	1	0	p-value
Gpr135	-0.69663	0.123654	0.005636	0.004557	1	0	p-value
Hemk1	-0.69658	0.123645	0.005641	0.004562	1	0	p-value
Ifnar2	-0.69633	0.124038	0.005665	0.004567	1	0	p-value
Gm3667	-0.69624	0.124113	0.005674	0.004572	1	0	p-value
Atpif1	-0.69622	0.124015	0.005676	0.004577	1	0	p-value
2700038G22Rik	-0.69622	0.123887	0.005676	0.004582	1	0	p-value
Ap5s1	-0.69609	0.123897	0.005688	0.004591	1	0	p-value
Hexa	-0.69587	0.124128	0.005711	0.004601	1	0	p-value
Mex3d	-0.69582	0.124087	0.005715	0.004606	1	0	p-value
Cstb	-0.69565	0.124336	0.005732	0.00461	1	0	p-value
Bcl2a1b	-0.69558	0.124229	0.00574	0.00462	1	0	p-value
Gfra4	-0.69547	0.124192	0.00575	0.00463	1	0	p-value
Gpx4	-0.69511	0.124849	0.005786	0.004635	1	0	p-value
Rpl3	-0.69485	0.125006	0.005812	0.004649	1	0	p-value
Nudcd3	-0.69485	0.124881	0.005812	0.004654	1	0	p-value
Hspe1	-0.69483	0.12468	0.005814	0.004663	1	0	p-value
BC005624	-0.6948	0.124613	0.005817	0.004668	1	0	p-value
Klf7	-0.69475	0.124579	0.005822	0.004673	1	0	p-value
Reep3	-0.69468	0.124606	0.005829	0.004678	1	0	p-value
Zfp944	-0.69417	0.124811	0.005881	0.004712	1	0	p-value
Fbll1	-0.69407	0.124646	0.005891	0.004726	1	0	p-value
Ube2s	-0.69397	0.124715	0.0059	0.004731	1	0	p-value
Cntfr	-0.69393	0.124689	0.005905	0.004736	1	0	p-value
Arid4a	-0.69392	0.124587	0.005906	0.004741	1	0	p-value
Tm2d2	-0.69372	0.124636	0.005926	0.004755	1	0	p-value
Ppa1	-0.69365	0.124647	0.005933	0.00476	1	0	p-value
Rabac1	-0.6936	0.12463	0.005938	0.004765	1	0	p-value
Tmem126a	-0.69344	0.124845	0.005954	0.004769	1	0	p-value
Slc36a1	-0.69343	0.124751	0.005956	0.004774	1	0	p-value
1500011B03Rik	-0.69335	0.124787	0.005964	0.004779	1	0	p-value
Tapt1	-0.69331	0.124631	0.005968	0.004789	1	0	p-value
Ggact	-0.69329	0.124546	0.00597	0.004794	1	0	p-value
Chchd10	-0.69305	0.124804	0.005995	0.004803	1	0	p-value
1700021F05Rik	-0.69294	0.124902	0.006005	0.004808	1	0	p-value
Uqcrh	-0.69273	0.124859	0.006027	0.004827	1	0	p-value
Tmem120a	-0.69242	0.125272	0.006059	0.004837	1	0	p-value
Ndufa12	-0.6924	0.125186	0.006061	0.004842	1	0	p-value
Hpcal1	-0.69236	0.125152	0.006066	0.004847	1	0	p-value
Suclg1	-0.69228	0.125068	0.006074	0.004856	1	0	p-value
2310047M10Rik	-0.69226	0.12499	0.006076	0.004861	1	0	p-value
Pnpla2	-0.69199	0.12519	0.006104	0.004875	1	0	p-value
Med9	-0.69198	0.125094	0.006105	0.00488	1	0	p-value
Lamtor2	-0.69192	0.124982	0.006112	0.00489	1	0	p-value
Cdh8	-0.69171	0.125173	0.006133	0.0049	1	0	p-value
Ndufs7	-0.69168	0.125116	0.006136	0.004904	1	0	p-value
Agpat3	-0.69166	0.125041	0.006139	0.004909	1	0	p-value
Irf2bp1	-0.69153	0.124951	0.006152	0.004924	1	0	p-value
Mob2	-0.69135	0.125082	0.006171	0.004933	1	0	p-value
Prr14	-0.69129	0.124961	0.006177	0.004943	1	0	p-value
Ociad1	-0.69126	0.124915	0.00618	0.004948	1	0	p-value
Cd63	-0.69125	0.124815	0.006182	0.004953	1	0	p-value
Cebpzos	-0.69118	0.124851	0.006189	0.004957	1	0	p-value
Gm527	-0.69099	0.125127	0.006209	0.004962	1	0	p-value
Eid1	-0.6908	0.125408	0.006229	0.004967	1	0	p-value
Mrpl14	-0.69054	0.125847	0.006257	0.004972	1	0	p-value
Tekt5	-0.69032	0.126184	0.00628	0.004977	1	0	p-value
Gm3752	-0.69028	0.12615	0.006284	0.004981	1	0	p-value
Gm16286	-0.69019	0.126107	0.006294	0.004991	1	0	p-value
Pkib	-0.69008	0.126082	0.006305	0.005001	1	0	p-value
Usp30	-0.69	0.126143	0.006314	0.005006	1	0	p-value
Lrrc4b	-0.68983	0.126376	0.006332	0.00501	1	0	p-value
Prkag1	-0.68981	0.126297	0.006334	0.005015	1	0	p-value
Scamp5	-0.68979	0.126213	0.006336	0.00502	1	0	p-value
Ywhab	-0.68973	0.126099	0.006342	0.00503	1	0	p-value
Hdgf	-0.68971	0.126039	0.006345	0.005034	1	0	p-value
Tmem128	-0.6897	0.125933	0.006346	0.005039	1	0	p-value
Wdr83os	-0.68952	0.126187	0.006365	0.005044	1	0	p-value
Snx3	-0.6895	0.126108	0.006367	0.005049	1	0	p-value
2310036O22Rik	-0.68943	0.12614	0.006375	0.005054	1	0	p-value
Pgp	-0.68943	0.126035	0.006376	0.005059	1	0	p-value
Prr13	-0.68939	0.125997	0.00638	0.005063	1	0	p-value
Gltp	-0.68932	0.126028	0.006387	0.005068	1	0	p-value
Pebp1	-0.68913	0.126174	0.006407	0.005078	1	0	p-value
Mzt2	-0.68912	0.126082	0.006408	0.005083	1	0	p-value
Ccdc117	-0.689	0.126221	0.006421	0.005087	1	0	p-value
Polr2j	-0.68878	0.126563	0.006445	0.005092	1	0	p-value
Gm13554	-0.68874	0.126416	0.00645	0.005102	1	0	p-value
Adipor1	-0.68868	0.12642	0.006456	0.005107	1	0	p-value
Rita1	-0.68863	0.126288	0.006461	0.005116	1	0	p-value
Rpl23a	-0.68847	0.12651	0.006479	0.005121	1	0	p-value
Tmub1	-0.68844	0.12646	0.006482	0.005126	1	0	p-value
Jade1	-0.68833	0.126576	0.006494	0.005131	1	0	p-value
Tmem101	-0.68816	0.126705	0.006513	0.00514	1	0	p-value
Anapc11	-0.6881	0.126718	0.00652	0.005145	1	0	p-value
Smdt1	-0.68809	0.12661	0.006521	0.00515	1	0	p-value
Clpp	-0.68807	0.126537	0.006523	0.005155	1	0	p-value
Tmem50b	-0.68797	0.126521	0.006534	0.005165	1	0	p-value
Sdhaf1	-0.68795	0.126434	0.006536	0.005169	1	0	p-value
Atp5o	-0.68777	0.12647	0.006556	0.005184	1	0	p-value
Sft2d3	-0.68774	0.126409	0.006559	0.005189	1	0	p-value
Rab35	-0.68771	0.126367	0.006563	0.005193	1	0	p-value
Churc1	-0.68767	0.126315	0.006566	0.005198	1	0	p-value
Cygb	-0.68763	0.126302	0.006572	0.005203	1	0	p-value
Metrn	-0.68758	0.126279	0.006576	0.005208	1	0	p-value
Stmn3	-0.68753	0.126163	0.006583	0.005218	1	0	p-value
Arl2bp	-0.68747	0.126161	0.006589	0.005222	1	0	p-value
Epha5	-0.68743	0.126138	0.006593	0.005227	1	0	p-value
Acat1	-0.68739	0.126093	0.006597	0.005232	1	0	p-value
Msi2	-0.68731	0.126029	0.006606	0.005242	1	0	p-value
4930401G09Rik	-0.68723	0.125978	0.006615	0.005251	1	0	p-value
Cisd1	-0.68717	0.125995	0.006622	0.005256	1	0	p-value
Ndufa8	-0.68716	0.125897	0.006623	0.005261	1	0	p-value
Kars	-0.68708	0.125937	0.006631	0.005266	1	0	p-value
Nbeal1	-0.68708	0.125829	0.006632	0.005271	1	0	p-value
Fam171a2	-0.6868	0.126303	0.006663	0.005275	1	0	p-value
Rpl7	-0.6868	0.1262	0.006664	0.00528	1	0	p-value
Klhl8	-0.68655	0.126613	0.006691	0.005285	1	0	p-value
Tmem216	-0.68652	0.126543	0.006694	0.00529	1	0	p-value
Srp9	-0.68634	0.126818	0.006715	0.005295	1	0	p-value
Pcgf6	-0.68613	0.126906	0.006738	0.005309	1	0	p-value
Rnf139	-0.68603	0.127011	0.006749	0.005314	1	0	p-value
Hsp90ab1	-0.68574	0.127271	0.006781	0.005328	1	0	p-value
5330434G04Rik	-0.68555	0.127573	0.006804	0.005333	1	0	p-value
Got1	-0.68551	0.127529	0.006807	0.005338	1	0	p-value
Dcaf12l1	-0.68534	0.127557	0.006827	0.005352	1	0	p-value
Ndufa11	-0.68532	0.127475	0.006829	0.005357	1	0	p-value
Uqcc2	-0.68528	0.127458	0.006834	0.005362	1	0	p-value
Bend6	-0.68525	0.127402	0.006838	0.005367	1	0	p-value
0610010K14Rik	-0.68501	0.12733	0.006864	0.005391	1	0	p-value
Slc25a39	-0.685	0.127248	0.006866	0.005396	1	0	p-value
Frrs1l	-0.68475	0.127541	0.006894	0.005405	1	0	p-value
Gnai2	-0.68459	0.127658	0.006913	0.005415	1	0	p-value
Slc25a37	-0.68433	0.127993	0.006943	0.005425	1	0	p-value
2010107E04Rik	-0.68421	0.127788	0.006957	0.005444	1	0	p-value
Tcp11l1	-0.6842	0.127691	0.006958	0.005449	1	0	p-value
Fbxo2	-0.68406	0.127873	0.006974	0.005454	1	0	p-value
Tm6sf1	-0.68405	0.127779	0.006975	0.005458	1	0	p-value
Prpsap1	-0.68405	0.127681	0.006976	0.005463	1	0	p-value
Trmt1l	-0.68394	0.127786	0.006987	0.005468	1	0	p-value
Kat2b	-0.68393	0.12769	0.006988	0.005473	1	0	p-value
Tmem8	-0.68393	0.127588	0.006989	0.005478	1	0	p-value
Reep5	-0.68381	0.127725	0.007003	0.005482	1	0	p-value
Psma7	-0.68376	0.127599	0.007008	0.005492	1	0	p-value
Purb	-0.68371	0.127596	0.007014	0.005497	1	0	p-value
D8Ertd738e	-0.68355	0.127709	0.007032	0.005507	1	0	p-value
Stoml1	-0.68337	0.127772	0.007054	0.005521	1	0	p-value
Nppc	-0.68335	0.127693	0.007056	0.005526	1	0	p-value
Rnf126	-0.68316	0.127754	0.007078	0.00554	1	0	p-value
Vti1b	-0.68309	0.127806	0.007087	0.005545	1	0	p-value
Ndufa5	-0.68256	0.128471	0.007149	0.005564	1	0	p-value
Tpst1	-0.6825	0.12848	0.007155	0.005569	1	0	p-value
Tspan5	-0.68239	0.128602	0.007168	0.005574	1	0	p-value
1110058L19Rik	-0.68235	0.12846	0.007173	0.005584	1	0	p-value
Sphk1	-0.68235	0.12836	0.007173	0.005588	1	0	p-value
Mrps21	-0.68216	0.128435	0.007196	0.005603	1	0	p-value
Bcap31	-0.68204	0.128459	0.00721	0.005613	1	0	p-value
BC029722	-0.68203	0.128363	0.007211	0.005617	1	0	p-value
Cplx1	-0.68182	0.128476	0.007236	0.005632	1	0	p-value
Prkar2b	-0.68181	0.1284	0.007237	0.005637	1	0	p-value
Tmem35	-0.68156	0.128806	0.007267	0.005641	1	0	p-value
Gm8281	-0.68152	0.12878	0.007271	0.005646	1	0	p-value
Ppp1r35	-0.68147	0.128666	0.007277	0.005656	1	0	p-value
Cbx4	-0.68144	0.128631	0.007281	0.005661	1	0	p-value
Spats2	-0.68144	0.128527	0.007282	0.005666	1	0	p-value
Pmvk	-0.68128	0.128757	0.007301	0.00567	1	0	p-value
Ttl	-0.68105	0.129123	0.007328	0.005675	1	0	p-value
Fbrsl1	-0.68092	0.129178	0.007344	0.005685	1	0	p-value
Fam58b	-0.68081	0.129301	0.007357	0.00569	1	0	p-value
Ndufb8	-0.68078	0.129255	0.00736	0.005694	1	0	p-value
Azi2	-0.68072	0.129164	0.007368	0.005704	1	0	p-value
Dctn3	-0.68069	0.129015	0.007372	0.005714	1	0	p-value
Rpl36al	-0.68063	0.129026	0.007378	0.005719	1	0	p-value
Eif3i	-0.68053	0.129021	0.007391	0.005728	1	0	p-value
Mrpl45	-0.68046	0.129051	0.007398	0.005733	1	0	p-value
Rps3a1	-0.6804	0.129069	0.007406	0.005738	1	0	p-value
Sec11a	-0.68034	0.129103	0.007414	0.005743	1	0	p-value
Micu1	-0.68029	0.12909	0.007419	0.005747	1	0	p-value
Pomp	-0.68023	0.129105	0.007427	0.005752	1	0	p-value
Scly	-0.68023	0.129	0.007427	0.005757	1	0	p-value
Eno1	-0.68019	0.128863	0.007431	0.005767	1	0	p-value
Ccdc85b	-0.68001	0.129032	0.007453	0.005776	1	0	p-value
Trex1	-0.67979	0.129385	0.00748	0.005781	1	0	p-value
Tmed1	-0.67979	0.129293	0.007481	0.005786	1	0	p-value
Bsdc1	-0.67962	0.129418	0.007501	0.005796	1	0	p-value
Psmb1	-0.67948	0.129499	0.007518	0.005805	1	0	p-value
Stau2	-0.67938	0.129283	0.00753	0.005825	1	0	p-value
Nicn1	-0.6793	0.129345	0.00754	0.005829	1	0	p-value
Cox5b	-0.67927	0.129313	0.007544	0.005834	1	0	p-value
H2afx	-0.67926	0.129223	0.007545	0.005839	1	0	p-value
Serf2	-0.67923	0.129178	0.007549	0.005844	1	0	p-value
Ppp1r11	-0.67914	0.129255	0.00756	0.005849	1	0	p-value
Aff4	-0.67896	0.129427	0.007582	0.005858	1	0	p-value
Efcab14	-0.6789	0.12944	0.007589	0.005863	1	0	p-value
Nus1	-0.67882	0.129513	0.0076	0.005868	1	0	p-value
Srm	-0.6788	0.129445	0.007602	0.005873	1	0	p-value
Chp1	-0.67874	0.129469	0.00761	0.005878	1	0	p-value
Commd9	-0.67873	0.12938	0.007611	0.005882	1	0	p-value
Smc6	-0.67861	0.129307	0.007625	0.005897	1	0	p-value
Yaf2	-0.67857	0.12928	0.00763	0.005902	1	0	p-value
Txndc9	-0.67856	0.129204	0.007631	0.005906	1	0	p-value
Gal3st1	-0.67852	0.129179	0.007636	0.005911	1	0	p-value
Pfn2	-0.67851	0.129108	0.007638	0.005916	1	0	p-value
Trappc3	-0.6785	0.129021	0.007639	0.005921	1	0	p-value
Bean1	-0.67845	0.129006	0.007645	0.005926	1	0	p-value
Sepw1	-0.67843	0.128947	0.007647	0.005931	1	0	p-value
BC068281	-0.67833	0.128947	0.00766	0.00594	1	0	p-value
Mrpl20	-0.67832	0.128878	0.007662	0.005945	1	0	p-value
Zfp949	-0.6783	0.1288	0.007663	0.00595	1	0	p-value
Rfng	-0.67826	0.128789	0.007669	0.005955	1	0	p-value
B230118H07Rik	-0.67825	0.128699	0.00767	0.005959	1	0	p-value
Med26	-0.67809	0.128923	0.007689	0.005964	1	0	p-value
Blcap	-0.67793	0.129151	0.007709	0.005969	1	0	p-value
Mrps17	-0.67784	0.12924	0.007721	0.005974	1	0	p-value
Tm2d3	-0.67767	0.129293	0.007743	0.005988	1	0	p-value
Rrp1	-0.6776	0.129321	0.00775	0.005993	1	0	p-value
Fam122a	-0.67744	0.129361	0.007771	0.006008	1	0	p-value
Stx19	-0.67741	0.129322	0.007775	0.006012	1	0	p-value
Cox4i1	-0.67737	0.129284	0.007779	0.006017	1	0	p-value
Zxdc	-0.67726	0.129313	0.007794	0.006027	1	0	p-value
Kcnk12	-0.67726	0.129211	0.007794	0.006032	1	0	p-value
Mettl5	-0.67725	0.129028	0.007795	0.006041	1	0	p-value
Hax1	-0.67715	0.129124	0.007807	0.006046	1	0	p-value
Arf2	-0.67708	0.129175	0.007816	0.006051	1	0	p-value
Prdx2	-0.67706	0.129112	0.007819	0.006056	1	0	p-value
Dnajc19	-0.67682	0.129195	0.007849	0.006075	1	0	p-value
Sema6b	-0.67681	0.129114	0.00785	0.00608	1	0	p-value
Trim59	-0.67649	0.129683	0.007891	0.006085	1	0	p-value
Prkar1b	-0.67628	0.130017	0.007917	0.00609	1	0	p-value
1110001J03Rik	-0.67627	0.129947	0.007919	0.006094	1	0	p-value
Rnmtl1	-0.67618	0.129927	0.007931	0.006104	1	0	p-value
Pfdn4	-0.67593	0.130352	0.007963	0.006109	1	0	p-value
Mon1a	-0.67584	0.130318	0.007973	0.006118	1	0	p-value
Htr7	-0.67545	0.130739	0.008024	0.006138	1	0	p-value
Cmip	-0.67544	0.130655	0.008025	0.006143	1	0	p-value
Cox8a	-0.67526	0.130717	0.008048	0.006157	1	0	p-value
Bag5	-0.67526	0.130627	0.008049	0.006162	1	0	p-value
Atp5h	-0.67516	0.130634	0.008062	0.006171	1	0	p-value
Sox12	-0.67477	0.131241	0.008112	0.006181	1	0	p-value
Sssca1	-0.67473	0.131226	0.008117	0.006186	1	0	p-value
Gm28050	-0.67441	0.131799	0.008159	0.006191	1	0	p-value
Gm561	-0.6743	0.131821	0.008173	0.0062	1	0	p-value
Sys1	-0.67417	0.131889	0.00819	0.00621	1	0	p-value
Mrpl43	-0.67407	0.131994	0.008203	0.006215	1	0	p-value
Akr1a1	-0.67385	0.13226	0.008232	0.006224	1	0	p-value
Secisbp2	-0.67382	0.132206	0.008235	0.006229	1	0	p-value
Zfp358	-0.67378	0.132192	0.008241	0.006234	1	0	p-value
Sec22c	-0.67377	0.132108	0.008242	0.006239	1	0	p-value
Vps29	-0.67374	0.132072	0.008246	0.006244	1	0	p-value
Ide	-0.6736	0.132056	0.008264	0.006258	1	0	p-value
Zfand6	-0.67359	0.131979	0.008266	0.006263	1	0	p-value
Tmem254a	-0.67337	0.13215	0.008296	0.006277	1	0	p-value
Ctcf	-0.67331	0.132165	0.008303	0.006282	1	0	p-value
Gm26782	-0.67319	0.132319	0.008319	0.006287	1	0	p-value
Bud31	-0.67319	0.132228	0.00832	0.006292	1	0	p-value
2410015M20Rik	-0.67315	0.132199	0.008324	0.006297	1	0	p-value
Tmem206	-0.67298	0.132467	0.008347	0.006301	1	0	p-value
Klf16	-0.67287	0.132394	0.008362	0.006316	1	0	p-value
Wdr53	-0.67281	0.132421	0.00837	0.006321	1	0	p-value
Galnt10	-0.67268	0.132488	0.008387	0.00633	1	0	p-value
Myeov2	-0.67235	0.132579	0.008431	0.006359	1	0	p-value
Tbpl1	-0.67231	0.132552	0.008436	0.006364	1	0	p-value
Iscu	-0.67222	0.132655	0.008449	0.006369	1	0	p-value
Zfp937	-0.67216	0.132666	0.008456	0.006374	1	0	p-value
Zfp704	-0.67206	0.132585	0.00847	0.006388	1	0	p-value
Nat9	-0.67206	0.132486	0.00847	0.006393	1	0	p-value
Ndufb10	-0.67186	0.132703	0.008497	0.006403	1	0	p-value
Selt	-0.67169	0.132968	0.00852	0.006407	1	0	p-value
Gcc2	-0.67168	0.132871	0.00852	0.006412	1	0	p-value
Pcdh10	-0.67168	0.132787	0.008521	0.006417	1	0	p-value
Psenen	-0.67167	0.132699	0.008522	0.006422	1	0	p-value
C77370	-0.67166	0.132631	0.008524	0.006427	1	0	p-value
Esco1	-0.67146	0.132842	0.00855	0.006436	1	0	p-value
Phyhipl	-0.67145	0.132758	0.008551	0.006441	1	0	p-value
Lamp1	-0.67132	0.132838	0.008569	0.006451	1	0	p-value
Rpl4	-0.67116	0.132677	0.008591	0.006475	1	0	p-value
Ass1	-0.67107	0.132573	0.008603	0.006489	1	0	p-value
Atp6v1g1	-0.67104	0.132543	0.008608	0.006494	1	0	p-value
Pcdh7	-0.67096	0.1325	0.008618	0.006504	1	0	p-value
Kcna2	-0.67096	0.132415	0.008618	0.006509	1	0	p-value
Yipf4	-0.67055	0.13288	0.008674	0.006528	1	0	p-value
Pcp4	-0.67039	0.132919	0.008696	0.006542	1	0	p-value
Rps16	-0.67037	0.132868	0.008699	0.006547	1	0	p-value
Ap2s1	-0.67022	0.13307	0.008719	0.006552	1	0	p-value
Txn1	-0.6702	0.133017	0.008722	0.006557	1	0	p-value
Cln5	-0.67011	0.133105	0.008734	0.006562	1	0	p-value
Comtd1	-0.6701	0.13304	0.008736	0.006566	1	0	p-value
Pkm	-0.67008	0.132972	0.008738	0.006571	1	0	p-value
Hcfc1r1	-0.66994	0.133176	0.008758	0.006576	1	0	p-value
Scand1	-0.66991	0.133051	0.008762	0.006586	1	0	p-value
Hs2st1	-0.66989	0.132984	0.008764	0.006591	1	0	p-value
Tubb4a	-0.66979	0.133105	0.008779	0.006595	1	0	p-value
Vps72	-0.66972	0.133057	0.008788	0.006605	1	0	p-value
Acot3	-0.66941	0.133209	0.008831	0.006629	1	0	p-value
Psma1	-0.6694	0.133138	0.008832	0.006634	1	0	p-value
Dph5	-0.66922	0.133313	0.008857	0.006644	1	0	p-value
Rpl24	-0.66919	0.13329	0.008862	0.006648	1	0	p-value
Arhgef4	-0.66909	0.133304	0.008875	0.006658	1	0	p-value
Lsm4	-0.6689	0.133406	0.008901	0.006672	1	0	p-value
Mapk12	-0.6689	0.133314	0.008902	0.006677	1	0	p-value
Gpnmb	-0.66874	0.133364	0.008924	0.006692	1	0	p-value
1500012F01Rik	-0.66874	0.133273	0.008925	0.006697	1	0	p-value
Tceal3	-0.66873	0.133184	0.008925	0.006701	1	0	p-value
A330102I10Rik	-0.66857	0.133248	0.008949	0.006716	1	0	p-value
Tomm6	-0.66844	0.133414	0.008966	0.006721	1	0	p-value
Rxrb	-0.66842	0.13335	0.008968	0.006725	1	0	p-value
Mgat3	-0.66827	0.133396	0.008991	0.00674	1	0	p-value
Zrsr1	-0.66814	0.133564	0.009009	0.006745	1	0	p-value
Srrd	-0.66807	0.133509	0.009018	0.006754	1	0	p-value
Ttc9	-0.66802	0.133527	0.009025	0.006759	1	0	p-value
Cnih1	-0.66781	0.133587	0.009055	0.006778	1	0	p-value
Bscl2	-0.66781	0.133494	0.009055	0.006783	1	0	p-value
Gm17041	-0.66753	0.133701	0.009095	0.006803	1	0	p-value
Kank4	-0.66746	0.133654	0.009105	0.006812	1	0	p-value
Nedd8	-0.66726	0.133683	0.009132	0.006831	1	0	p-value
Sarnp	-0.66717	0.133784	0.009146	0.006836	1	0	p-value
Ccdc124	-0.66695	0.133961	0.009177	0.006851	1	0	p-value
Thoc7	-0.66677	0.133967	0.009203	0.00687	1	0	p-value
Lipa	-0.6667	0.134018	0.009213	0.006875	1	0	p-value
Bloc1s2	-0.66664	0.133949	0.009222	0.006884	1	0	p-value
Gm5148	-0.66662	0.133894	0.009224	0.006889	1	0	p-value
Rom1	-0.66661	0.133816	0.009225	0.006894	1	0	p-value
Gm12971	-0.66643	0.133821	0.009251	0.006913	1	0	p-value
Coa6	-0.66635	0.133798	0.009263	0.006923	1	0	p-value
Evl	-0.66629	0.133825	0.009271	0.006928	1	0	p-value
2310011J03Rik	-0.66623	0.133873	0.009281	0.006933	1	0	p-value
Spint2	-0.66616	0.133829	0.009291	0.006942	1	0	p-value
Bloc1s3	-0.66615	0.133743	0.009291	0.006947	1	0	p-value
Aldoa	-0.66594	0.134002	0.009322	0.006957	1	0	p-value
Ppp2ca	-0.66592	0.133864	0.009325	0.006966	1	0	p-value
5430405H02Rik	-0.66578	0.133961	0.009345	0.006976	1	0	p-value
Nudt12	-0.66574	0.13395	0.009351	0.006981	1	0	p-value
Nacc2	-0.66566	0.134028	0.009363	0.006986	1	0	p-value
Fam71e1	-0.66563	0.133995	0.009367	0.00699	1	0	p-value
Atxn7l3b	-0.6656	0.133961	0.009371	0.006995	1	0	p-value
Opa3	-0.66556	0.133969	0.009378	0.007	1	0	p-value
Pdpk1	-0.66555	0.133888	0.009379	0.007005	1	0	p-value
Atraid	-0.66536	0.134196	0.009407	0.00701	1	0	p-value
Rangap1	-0.66525	0.134231	0.009422	0.007019	1	0	p-value
Pfdn6	-0.66511	0.134256	0.009443	0.007034	1	0	p-value
Tmco3	-0.6651	0.134175	0.009444	0.007039	1	0	p-value
Mesdc1	-0.66508	0.13413	0.009447	0.007043	1	0	p-value
Vash2	-0.66471	0.13434	0.009501	0.007072	1	0	p-value
Fam96b	-0.66469	0.134303	0.009505	0.007077	1	0	p-value
Cyhr1	-0.66447	0.134292	0.009536	0.007101	1	0	p-value
Rpl35a	-0.66444	0.134181	0.009541	0.007111	1	0	p-value
Cops6	-0.66439	0.134101	0.009549	0.00712	1	0	p-value
Mrpl22	-0.66439	0.13401	0.009549	0.007125	1	0	p-value
Cltb	-0.66435	0.133996	0.009554	0.00713	1	0	p-value
B230216G23Rik	-0.66433	0.133856	0.009557	0.00714	1	0	p-value
Epdr1	-0.66428	0.133771	0.009564	0.007149	1	0	p-value
Ankib1	-0.66419	0.133867	0.009577	0.007154	1	0	p-value
Reep4	-0.66412	0.133841	0.009588	0.007164	1	0	p-value
Cd74	-0.66412	0.133758	0.009589	0.007169	1	0	p-value
Dynlt1a	-0.66404	0.133742	0.0096	0.007178	1	0	p-value
Acsl6	-0.66393	0.1337	0.009617	0.007193	1	0	p-value
Txndc15	-0.66373	0.133749	0.009646	0.007212	1	0	p-value
Rnf113a1	-0.66355	0.133842	0.009672	0.007226	1	0	p-value
Taf11	-0.66343	0.133922	0.009691	0.007236	1	0	p-value
Arhgap23	-0.6633	0.134089	0.009709	0.007241	1	0	p-value
C030014I23Rik	-0.66329	0.134025	0.009711	0.007246	1	0	p-value
Hsd17b10	-0.66327	0.133969	0.009713	0.007251	1	0	p-value
Ephb3	-0.66326	0.133828	0.009716	0.00726	1	0	p-value
Cnpy4	-0.66323	0.133797	0.00972	0.007265	1	0	p-value
Gm16039	-0.66317	0.133732	0.009729	0.007275	1	0	p-value
Nfs1	-0.66312	0.133656	0.009736	0.007284	1	0	p-value
Akr7a5	-0.66307	0.133585	0.009744	0.007294	1	0	p-value
Zcchc17	-0.66302	0.133616	0.009752	0.007299	1	0	p-value
Itfg2	-0.66301	0.133545	0.009754	0.007304	1	0	p-value
Fam168b	-0.66292	0.133631	0.009766	0.007308	1	0	p-value
Gde1	-0.66267	0.133786	0.009803	0.007328	1	0	p-value
Nefl	-0.66267	0.133698	0.009803	0.007332	1	0	p-value
Nenf	-0.66265	0.133667	0.009808	0.007337	1	0	p-value
2410004B18Rik	-0.66263	0.133617	0.00981	0.007342	1	0	p-value
Nfyc	-0.66261	0.133566	0.009813	0.007347	1	0	p-value
Ttc19	-0.66261	0.13348	0.009813	0.007352	1	0	p-value
Eef1a2	-0.66249	0.133628	0.00983	0.007357	1	0	p-value
Rpl9	-0.66232	0.133892	0.009856	0.007361	1	0	p-value
Ublcp1	-0.66211	0.134147	0.009888	0.007371	1	0	p-value
Cnpy2	-0.66195	0.134134	0.009913	0.00739	1	0	p-value
Tagap1	-0.66194	0.134068	0.009914	0.007395	1	0	p-value
Cd3eap	-0.6619	0.134054	0.00992	0.0074	1	0	p-value
Rab2a	-0.66188	0.134013	0.009923	0.007405	1	0	p-value
Cthrc1	-0.66172	0.134244	0.009947	0.00741	1	0	p-value
Gpr180	-0.6617	0.134198	0.00995	0.007414	1	0	p-value
Arpc5l	-0.66167	0.134178	0.009955	0.007419	1	0	p-value
Gm15672	-0.66132	0.13455	0.010008	0.007438	1	0	p-value
Ndufb3	-0.6612	0.134543	0.010027	0.007453	1	0	p-value
Uqcrfs1	-0.6611	0.134476	0.010042	0.007467	1	0	p-value
Rala	-0.661	0.134514	0.010058	0.007477	1	0	p-value
Shh	-0.66098	0.134474	0.010061	0.007482	1	0	p-value
Pmp22	-0.66095	0.134441	0.010065	0.007487	1	0	p-value
Vapa	-0.66095	0.134357	0.010065	0.007491	1	0	p-value
Oser1	-0.66091	0.134342	0.010071	0.007496	1	0	p-value
Ifitm1	-0.66075	0.13459	0.010096	0.007501	1	0	p-value
Fgf17	-0.66072	0.134575	0.010101	0.007506	1	0	p-value
P2rx4	-0.6607	0.134511	0.010103	0.007511	1	0	p-value
Nat6	-0.66069	0.134457	0.010105	0.007516	1	0	p-value
Arf6	-0.66063	0.134488	0.010114	0.00752	1	0	p-value
Gnpda2	-0.66052	0.134638	0.010132	0.007525	1	0	p-value
Rtn4	-0.66051	0.134557	0.010132	0.00753	1	0	p-value
Arl6ip5	-0.6604	0.13461	0.010149	0.00754	1	0	p-value
Smim18	-0.66031	0.134634	0.010164	0.007549	1	0	p-value
Rora	-0.66024	0.134602	0.010174	0.007559	1	0	p-value
Lrfn1	-0.66024	0.134525	0.010175	0.007564	1	0	p-value
Klhl25	-0.66022	0.13447	0.010177	0.007569	1	0	p-value
D17Wsu104e	-0.66022	0.134388	0.010178	0.007573	1	0	p-value
Lcmt2	-0.66021	0.134321	0.010179	0.007578	1	0	p-value
Zcchc3	-0.66011	0.134447	0.010195	0.007583	1	0	p-value
Nceh1	-0.66008	0.134422	0.0102	0.007588	1	0	p-value
Tmem176b	-0.66004	0.134245	0.010206	0.007602	1	0	p-value
Gm21988	-0.66001	0.134212	0.01021	0.007607	1	0	p-value
Abcg1	-0.66001	0.134132	0.01021	0.007612	1	0	p-value
Fabp3	-0.6598	0.134393	0.010243	0.007622	1	0	p-value
Kcnc3	-0.65972	0.134382	0.010255	0.007631	1	0	p-value
Scamp4	-0.65969	0.134357	0.010259	0.007636	1	0	p-value
Trnp1	-0.65943	0.134796	0.010299	0.007641	1	0	p-value
Ndufa2	-0.65937	0.134766	0.01031	0.00765	1	0	p-value
Tecr	-0.65935	0.134626	0.010312	0.00766	1	0	p-value
Dynlrb1	-0.6593	0.134655	0.010321	0.007665	1	0	p-value
Ginm1	-0.6592	0.134516	0.010336	0.007684	1	0	p-value
Kcna6	-0.65917	0.134487	0.010341	0.007689	1	0	p-value
Ube2l3	-0.65892	0.134586	0.010381	0.007713	1	0	p-value
Pianp	-0.65878	0.134699	0.010402	0.007723	1	0	p-value
Mab21l1	-0.65864	0.134567	0.010425	0.007747	1	0	p-value
Dad1	-0.6585	0.134767	0.010447	0.007752	1	0	p-value
Smarcd3	-0.65844	0.134803	0.010456	0.007756	1	0	p-value
Cep350	-0.65839	0.134812	0.010463	0.007761	1	0	p-value
Rnf166	-0.65839	0.13474	0.010464	0.007766	1	0	p-value
Ndufb5	-0.65839	0.134659	0.010464	0.007771	1	0	p-value
Commd10	-0.65829	0.134602	0.010479	0.007785	1	0	p-value
Tmed10	-0.65826	0.134575	0.010484	0.00779	1	0	p-value
Gm2415	-0.65805	0.134678	0.010518	0.007809	1	0	p-value
Lonrf2	-0.65802	0.134649	0.010522	0.007814	1	0	p-value
Sertad2	-0.65798	0.134403	0.010528	0.007834	1	0	p-value
Tomm40	-0.65796	0.134286	0.010532	0.007843	1	0	p-value
Grhpr	-0.65762	0.134719	0.010586	0.007858	1	0	p-value
Sh3bp5l	-0.65757	0.134661	0.010594	0.007867	1	0	p-value
Ssh1	-0.6575	0.13471	0.010604	0.007872	1	0	p-value
Mrpl13	-0.65749	0.13466	0.010607	0.007877	1	0	p-value
Atp5b	-0.65739	0.134693	0.010623	0.007886	1	0	p-value
Dazap2	-0.65728	0.134828	0.01064	0.007891	1	0	p-value
Tceal6	-0.65726	0.134782	0.010643	0.007896	1	0	p-value
Samd10	-0.6572	0.134826	0.010653	0.007901	1	0	p-value
Ccl22	-0.65712	0.134916	0.010666	0.007906	1	0	p-value
Gpr108	-0.65711	0.134839	0.010667	0.007911	1	0	p-value
Tspan7	-0.65708	0.134661	0.010672	0.007925	1	0	p-value
Cdk2ap1	-0.65699	0.134593	0.010686	0.007939	1	0	p-value
Fkrp	-0.65694	0.134622	0.010695	0.007944	1	0	p-value
Rpl26	-0.65686	0.134624	0.010708	0.007954	1	0	p-value
Clec4n	-0.65669	0.134631	0.010734	0.007973	1	0	p-value
2510003E04Rik	-0.65664	0.134647	0.010742	0.007978	1	0	p-value
Mboat7	-0.65662	0.134619	0.010746	0.007983	1	0	p-value
Med30	-0.6566	0.134582	0.01075	0.007988	1	0	p-value
Chchd1	-0.65659	0.134513	0.010751	0.007992	1	0	p-value
Cdc42ep3	-0.65653	0.134473	0.010761	0.008002	1	0	p-value
Tob1	-0.65652	0.134415	0.010763	0.008007	1	0	p-value
Taf3	-0.65636	0.134577	0.010788	0.008017	1	0	p-value
Gusb	-0.65635	0.134506	0.010789	0.008021	1	0	p-value
Cldn25	-0.65631	0.134519	0.010797	0.008026	1	0	p-value
Tubg1	-0.6562	0.134653	0.010814	0.008031	1	0	p-value
Thtpa	-0.65614	0.134696	0.010824	0.008036	1	0	p-value
A930015D03Rik	-0.65609	0.134549	0.010832	0.00805	1	0	p-value
Laptm4b	-0.65595	0.134586	0.010854	0.008065	1	0	p-value
Cib2	-0.65586	0.13454	0.01087	0.008079	1	0	p-value
2610002J02Rik	-0.6558	0.134569	0.010879	0.008084	1	0	p-value
Ndufb7	-0.65577	0.134546	0.010883	0.008089	1	0	p-value
Tnfrsf12a	-0.6555	0.13493	0.010927	0.008098	1	0	p-value
Sord	-0.65547	0.134923	0.010933	0.008103	1	0	p-value
Yif1a	-0.65518	0.135012	0.010979	0.008132	1	0	p-value
Gm15494	-0.65516	0.13498	0.010983	0.008137	1	0	p-value
Thap11	-0.65503	0.135093	0.011006	0.008147	1	0	p-value
Kcmf1	-0.65491	0.134935	0.011025	0.008171	1	0	p-value
Snrpn	-0.65489	0.13489	0.011028	0.008176	1	0	p-value
Nudt4	-0.65472	0.13499	0.011056	0.00819	1	0	p-value
Atp6v0b	-0.65466	0.135023	0.011065	0.008195	1	0	p-value
Ube2h	-0.65458	0.135106	0.011078	0.0082	1	0	p-value
Coprs	-0.65457	0.135057	0.011081	0.008204	1	0	p-value
Tpd52l2	-0.65455	0.134941	0.011084	0.008214	1	0	p-value
45353	-0.65455	0.134862	0.011084	0.008219	1	0	p-value
Ldhb	-0.65455	0.134785	0.011084	0.008224	1	0	p-value
Atp2b2	-0.65441	0.134985	0.011107	0.008229	1	0	p-value
Snrpd2	-0.65437	0.134977	0.011113	0.008233	1	0	p-value
Herpud1	-0.65437	0.134905	0.011114	0.008238	1	0	p-value
2700094K13Rik	-0.65436	0.134772	0.011116	0.008248	1	0	p-value
Rcn2	-0.65428	0.134838	0.011128	0.008253	1	0	p-value
Psma5	-0.65419	0.134954	0.011144	0.008257	1	0	p-value
Psma2	-0.65397	0.134837	0.01118	0.008291	1	0	p-value
Rpl37a	-0.65393	0.134681	0.011186	0.008306	1	0	p-value
Mvb12a	-0.65386	0.134754	0.011199	0.00831	1	0	p-value
Cystm1	-0.65348	0.13527	0.011261	0.008325	1	0	p-value
Prdx5	-0.65325	0.135579	0.0113	0.008335	1	0	p-value
Atp1b3	-0.65324	0.135516	0.011301	0.008339	1	0	p-value
Snx30	-0.65321	0.135502	0.011306	0.008344	1	0	p-value
D630045J12Rik	-0.6532	0.135371	0.011309	0.008354	1	0	p-value
Atp5g3	-0.65307	0.135551	0.01133	0.008359	1	0	p-value
Pin1	-0.65294	0.135495	0.011352	0.008378	1	0	p-value
Tufm	-0.65278	0.135669	0.011379	0.008388	1	0	p-value
Rhoa	-0.65274	0.135665	0.011385	0.008392	1	0	p-value
Phpt1	-0.65273	0.135618	0.011388	0.008397	1	0	p-value
Bola2	-0.65268	0.135641	0.011397	0.008402	1	0	p-value
2700060E02Rik	-0.65236	0.135878	0.011449	0.008426	1	0	p-value
Ndufc2	-0.65218	0.135932	0.01148	0.008445	1	0	p-value
Akt1	-0.65216	0.135902	0.011484	0.00845	1	0	p-value
Pfn1	-0.65214	0.135861	0.011487	0.008455	1	0	p-value
Atp5j	-0.65206	0.135938	0.0115	0.00846	1	0	p-value
Nudt9	-0.65199	0.136001	0.011512	0.008465	1	0	p-value
Emc9	-0.65198	0.135962	0.011515	0.008469	1	0	p-value
Nop10	-0.6519	0.135809	0.011528	0.008489	1	0	p-value
Eif1	-0.6519	0.135736	0.011529	0.008494	1	0	p-value
Polr2e	-0.65187	0.135643	0.011534	0.008503	1	0	p-value
Prpsap2	-0.65177	0.135754	0.01155	0.008508	1	0	p-value
Gid8	-0.65169	0.135836	0.011563	0.008513	1	0	p-value
Cmpk2	-0.65151	0.135822	0.011595	0.008537	1	0	p-value
Cd81	-0.65146	0.13585	0.011604	0.008542	1	0	p-value
Mpp6	-0.65144	0.135809	0.011607	0.008547	1	0	p-value
Tpra1	-0.65138	0.135842	0.011616	0.008551	1	0	p-value
Cyba	-0.6513	0.135937	0.011631	0.008556	1	0	p-value
Smad1	-0.65121	0.135963	0.011646	0.008566	1	0	p-value
Supt4a	-0.65107	0.136079	0.011669	0.008575	1	0	p-value
Trappc6b	-0.65098	0.136108	0.011685	0.008585	1	0	p-value
Tmem41a	-0.65084	0.136233	0.011709	0.008595	1	0	p-value
Men1	-0.65074	0.136205	0.011726	0.008609	1	0	p-value
Yjefn3	-0.65068	0.136266	0.011738	0.008614	1	0	p-value
Drap1	-0.65053	0.136397	0.011762	0.008624	1	0	p-value
Afg3l2	-0.65043	0.136368	0.011779	0.008638	1	0	p-value
Chpt1	-0.65035	0.136463	0.011794	0.008643	1	0	p-value
Bloc1s4	-0.65023	0.136551	0.011815	0.008653	1	0	p-value
Mif	-0.64992	0.136783	0.011868	0.008677	1	0	p-value
Gm9747	-0.64987	0.13673	0.011877	0.008686	1	0	p-value
Bsg	-0.64987	0.136664	0.011878	0.008691	1	0	p-value
B4galt5	-0.64983	0.13667	0.011885	0.008696	1	0	p-value
Ndfip1	-0.64979	0.136515	0.011891	0.00871	1	0	p-value
Qrsl1	-0.64978	0.13646	0.011893	0.008715	1	0	p-value
BC037034	-0.64971	0.136535	0.011906	0.00872	1	0	p-value
Ghr	-0.64943	0.136648	0.011955	0.008749	1	0	p-value
Mcee	-0.64934	0.136674	0.011971	0.008758	1	0	p-value
Hist2h2be	-0.64927	0.136667	0.011983	0.008768	1	0	p-value
Cops5	-0.64924	0.136503	0.011988	0.008783	1	0	p-value
Snn	-0.64906	0.136558	0.01202	0.008802	1	0	p-value
Cst3	-0.64902	0.136566	0.012027	0.008807	1	0	p-value
Maneal	-0.64894	0.136487	0.01204	0.008821	1	0	p-value
Ndufa1	-0.64889	0.136449	0.012049	0.008831	1	0	p-value
Rpl18	-0.64883	0.13635	0.01206	0.008845	1	0	p-value
Tmem59l	-0.64879	0.136272	0.012067	0.008855	1	0	p-value
Atp5sl	-0.64874	0.136292	0.012075	0.00886	1	0	p-value
Pigyl	-0.64872	0.136199	0.01208	0.008869	1	0	p-value
Dpcd	-0.64866	0.13623	0.012089	0.008874	1	0	p-value
Eif2b4	-0.64866	0.136162	0.01209	0.008879	1	0	p-value
Tmem14c	-0.64862	0.136087	0.012096	0.008889	1	0	p-value
Neurl1a	-0.6485	0.136103	0.012117	0.008903	1	0	p-value
Selm	-0.64842	0.136203	0.012133	0.008908	1	0	p-value
Zfp524	-0.64837	0.136222	0.012141	0.008913	1	0	p-value
Aimp1	-0.64816	0.136421	0.012178	0.008927	1	0	p-value
Bcat1	-0.6481	0.136464	0.012189	0.008932	1	0	p-value
Rock1	-0.64783	0.136918	0.012236	0.008937	1	0	p-value
Chmp2a	-0.64735	0.137366	0.012322	0.00897	1	0	p-value
Elof1	-0.64725	0.137502	0.012341	0.008975	1	0	p-value
Ywhag	-0.64716	0.13745	0.012356	0.00899	1	0	p-value
Tvp23b	-0.64709	0.137366	0.012369	0.009004	1	0	p-value
Dact2	-0.64703	0.137423	0.01238	0.009009	1	0	p-value
Fau	-0.64691	0.137289	0.012401	0.009033	1	0	p-value
Ergic3	-0.64688	0.137286	0.012408	0.009038	1	0	p-value
Slc38a1	-0.64687	0.13722	0.012408	0.009043	1	0	p-value
Mcfd2	-0.64681	0.137191	0.012419	0.009052	1	0	p-value
Bicd1	-0.64678	0.137179	0.012425	0.009057	1	0	p-value
Ubl4	-0.64668	0.13717	0.012444	0.009072	1	0	p-value
Fn3k	-0.64667	0.137114	0.012445	0.009076	1	0	p-value
Cebpg	-0.64647	0.137282	0.01248	0.009091	1	0	p-value
Sec24a	-0.64647	0.137216	0.012481	0.009096	1	0	p-value
Golga7b	-0.64634	0.137191	0.012505	0.009115	1	0	p-value
Cacng4	-0.64629	0.137215	0.012514	0.00912	1	0	p-value
Slc1a4	-0.64624	0.137235	0.012522	0.009125	1	0	p-value
Rps14	-0.64615	0.137353	0.01254	0.009129	1	0	p-value
Pfdn1	-0.64589	0.137434	0.012587	0.009158	1	0	p-value
Ccdc12	-0.64586	0.137277	0.012592	0.009173	1	0	p-value
Mgat5b	-0.64575	0.13741	0.012611	0.009178	1	0	p-value
Mfsd3	-0.64574	0.137365	0.012613	0.009182	1	0	p-value
Zfp574	-0.64572	0.137334	0.012617	0.009187	1	0	p-value
Acvr2b	-0.64568	0.137338	0.012624	0.009192	1	0	p-value
Fjx1	-0.64563	0.137366	0.012633	0.009197	1	0	p-value
Mrps30	-0.6456	0.137276	0.012638	0.009207	1	0	p-value
Qdpr	-0.64556	0.137296	0.012647	0.009211	1	0	p-value
Klhdc3	-0.64553	0.137281	0.012652	0.009216	1	0	p-value
Gm21685	-0.6455	0.137267	0.012657	0.009221	1	0	p-value
Ssbp3	-0.64549	0.137212	0.012659	0.009226	1	0	p-value
Map3k10	-0.64536	0.137052	0.012684	0.009255	1	0	p-value
Amer1	-0.64527	0.137075	0.012699	0.009264	1	0	p-value
Ppp2r4	-0.64524	0.137002	0.012706	0.009274	1	0	p-value
Tpgs2	-0.64524	0.136933	0.012706	0.009279	1	0	p-value
Tmem240	-0.6452	0.136926	0.012712	0.009284	1	0	p-value
Mtif2	-0.64512	0.137013	0.012726	0.009288	1	0	p-value
Tuba4a	-0.64509	0.137004	0.012732	0.009293	1	0	p-value
2810001G20Rik	-0.64509	0.136944	0.012733	0.009298	1	0	p-value
Coq7	-0.64509	0.136874	0.012733	0.009303	1	0	p-value
Tmem60	-0.64494	0.137023	0.01276	0.009313	1	0	p-value
Mrps18c	-0.64479	0.137038	0.012788	0.009332	1	0	p-value
Gm28902	-0.64473	0.137078	0.012798	0.009337	1	0	p-value
Cfdp1	-0.64458	0.137232	0.012826	0.009346	1	0	p-value
Fcf1	-0.64458	0.137173	0.012827	0.009351	1	0	p-value
Dynlt1c	-0.64452	0.13721	0.012837	0.009356	1	0	p-value
Hcn2	-0.64448	0.137229	0.012846	0.009361	1	0	p-value
Gmcl1	-0.64425	0.137399	0.012888	0.00938	1	0	p-value
Mapk8ip1	-0.6442	0.137284	0.012897	0.009394	1	0	p-value
Gstp1	-0.64407	0.137405	0.012922	0.009404	1	0	p-value
Pim1	-0.64388	0.137419	0.012956	0.009428	1	0	p-value
Vmac	-0.64334	0.13785	0.013056	0.009472	1	0	p-value
Eef1g	-0.64326	0.137876	0.013072	0.009481	1	0	p-value
G6pc3	-0.6432	0.137775	0.013083	0.009496	1	0	p-value
Mff	-0.64319	0.137728	0.013085	0.0095	1	0	p-value
Rps5	-0.64319	0.13766	0.013085	0.009505	1	0	p-value
Tmeff1	-0.6431	0.137772	0.013102	0.00951	1	0	p-value
Apoa1bp	-0.64308	0.137676	0.013106	0.00952	1	0	p-value
Rab15	-0.64301	0.137748	0.01312	0.009524	1	0	p-value
Epha8	-0.64296	0.137774	0.013129	0.009529	1	0	p-value
Fam168a	-0.6429	0.137742	0.013139	0.009539	1	0	p-value
Gm3488	-0.64289	0.137697	0.013141	0.009544	1	0	p-value
Nsmce4a	-0.64284	0.137725	0.013151	0.009549	1	0	p-value
Emc7	-0.6428	0.137729	0.013158	0.009553	1	0	p-value
Mtmr7	-0.64279	0.137692	0.013161	0.009558	1	0	p-value
Ppp2r1a	-0.64276	0.137672	0.013166	0.009563	1	0	p-value
Rrp36	-0.64269	0.137538	0.013179	0.009582	1	0	p-value
Ormdl3	-0.64266	0.137467	0.013186	0.009592	1	0	p-value
Rps15a	-0.64238	0.137521	0.013237	0.009626	1	0	p-value
Sdhb	-0.64236	0.137501	0.013242	0.00963	1	0	p-value
1110057K04Rik	-0.64235	0.137445	0.013243	0.009635	1	0	p-value
1190005I06Rik	-0.64231	0.137454	0.013251	0.00964	1	0	p-value
Kdelr1	-0.64228	0.13745	0.013257	0.009645	1	0	p-value
Ahsa1	-0.64221	0.137514	0.01327	0.00965	1	0	p-value
Vegfa	-0.642	0.137718	0.013309	0.009664	1	0	p-value
Mipol1	-0.64198	0.137691	0.013313	0.009669	1	0	p-value
C2cd4d	-0.64198	0.137628	0.013314	0.009674	1	0	p-value
Mxra7	-0.64181	0.137747	0.013345	0.009688	1	0	p-value
Igfbp5	-0.64179	0.137717	0.013349	0.009693	1	0	p-value
Chchd2	-0.64165	0.137731	0.013377	0.009712	1	0	p-value
Nanos1	-0.64163	0.137693	0.01338	0.009717	1	0	p-value
Aida	-0.64123	0.138078	0.013457	0.009746	1	0	p-value
Ndufs3	-0.64113	0.138004	0.013477	0.009765	1	0	p-value
Chadl	-0.64105	0.137954	0.013492	0.00978	1	0	p-value
Fndc4	-0.64095	0.138078	0.01351	0.009785	1	0	p-value
Gm12905	-0.64095	0.138018	0.013511	0.009789	1	0	p-value
Cox20	-0.64093	0.137986	0.013515	0.009794	1	0	p-value
Sgta	-0.64074	0.138281	0.01355	0.009799	1	0	p-value
Atf4	-0.64072	0.138194	0.013555	0.009809	1	0	p-value
Smim8	-0.64056	0.138304	0.013586	0.009823	1	0	p-value
Tbcb	-0.64045	0.138324	0.013608	0.009838	1	0	p-value
Pdcd6	-0.64041	0.138256	0.013614	0.009847	1	0	p-value
Olfm1	-0.64027	0.138329	0.013642	0.009862	1	0	p-value
Chac2	-0.64024	0.138125	0.013648	0.009881	1	0	p-value
Snrpd1	-0.64022	0.138097	0.013652	0.009886	1	0	p-value
Gnb1	-0.64011	0.138167	0.013672	0.009895	1	0	p-value
Grn	-0.6401	0.138055	0.013674	0.009905	1	0	p-value
Fsd1	-0.63988	0.138356	0.013718	0.009915	1	0	p-value
Phf14	-0.63971	0.138482	0.01375	0.009929	1	0	p-value
Rnasek	-0.63957	0.138489	0.013777	0.009948	1	0	p-value
Gm11696	-0.63929	0.138644	0.013833	0.009977	1	0	p-value
Ndufaf7	-0.63922	0.138643	0.013846	0.009987	1	0	p-value
Lrig1	-0.63917	0.138548	0.013857	0.010001	1	0	p-value
St13	-0.63914	0.138461	0.013861	0.010011	1	0	p-value
Fam195b	-0.63907	0.138533	0.013875	0.010016	1	0	p-value
Tmem179	-0.63904	0.138535	0.013882	0.010021	1	0	p-value
Ufsp2	-0.63871	0.138575	0.013946	0.010064	1	0	p-value
Pde4a	-0.63863	0.138538	0.013963	0.010079	1	0	p-value
Mdk	-0.63858	0.138561	0.013972	0.010083	1	0	p-value
Ovca2	-0.63857	0.138515	0.013974	0.010088	1	0	p-value
Gal3st3	-0.63855	0.138495	0.013978	0.010093	1	0	p-value
Isyna1	-0.63839	0.138678	0.01401	0.010103	1	0	p-value
Hipk2	-0.63812	0.13893	0.014062	0.010122	1	0	p-value
Nrg1	-0.63811	0.138883	0.014064	0.010127	1	0	p-value
Snap47	-0.63802	0.13894	0.014083	0.010136	1	0	p-value
Rabggta	-0.63801	0.138828	0.014085	0.010146	1	0	p-value
0610009B22Rik	-0.63789	0.138924	0.014109	0.010156	1	0	p-value
Ccdc32	-0.63781	0.138885	0.014125	0.01017	1	0	p-value
Ccdc136	-0.63778	0.138873	0.01413	0.010175	1	0	p-value
Uqcr10	-0.63772	0.13873	0.014142	0.010194	1	0	p-value
N4bp2l1	-0.63763	0.138707	0.01416	0.010209	1	0	p-value
Rnf130	-0.63762	0.138672	0.014163	0.010213	1	0	p-value
Eef1a1	-0.63742	0.138599	0.014202	0.010247	1	0	p-value
Wrb	-0.6374	0.138502	0.014206	0.010257	1	0	p-value
Ntsr2	-0.63736	0.138514	0.014214	0.010262	1	0	p-value
Uqcrq	-0.63707	0.138557	0.014272	0.0103	1	0	p-value
D17H6S53E	-0.63697	0.138697	0.014293	0.010305	1	0	p-value
Tusc2	-0.63693	0.138696	0.014299	0.01031	1	0	p-value
Amfr	-0.63675	0.138662	0.014336	0.010339	1	0	p-value
Mapk1ip1	-0.63669	0.138469	0.014349	0.010363	1	0	p-value
Nubp2	-0.63658	0.138479	0.01437	0.010377	1	0	p-value
Nefh	-0.63651	0.138553	0.014385	0.010382	1	0	p-value
Gabarap	-0.63651	0.13849	0.014385	0.010387	1	0	p-value
Rpl31	-0.63644	0.138427	0.014398	0.010401	1	0	p-value
Alg12	-0.63626	0.13859	0.014435	0.010416	1	0	p-value
1700124L16Rik	-0.63623	0.138514	0.014441	0.010425	1	0	p-value
Dolk	-0.6362	0.138517	0.014448	0.01043	1	0	p-value
Rnf145	-0.63608	0.138364	0.014472	0.010459	1	0	p-value
Pex14	-0.63606	0.138336	0.014475	0.010464	1	0	p-value
Phf5a	-0.63602	0.138289	0.014484	0.010474	1	0	p-value
Nr2f6	-0.636	0.13827	0.014488	0.010478	1	0	p-value
Dnajc5	-0.63595	0.138289	0.014497	0.010483	1	0	p-value
Fh1	-0.63586	0.138405	0.014516	0.010488	1	0	p-value
Tmem185b	-0.63582	0.138292	0.014524	0.010502	1	0	p-value
Slc25a51	-0.6358	0.13827	0.014528	0.010507	1	0	p-value
Snapc2	-0.63579	0.138235	0.014531	0.010512	1	0	p-value
Kcnk1	-0.63574	0.138261	0.014541	0.010517	1	0	p-value
Tagln3	-0.63567	0.13834	0.014556	0.010522	1	0	p-value
Apoe	-0.63564	0.138326	0.014561	0.010527	1	0	p-value
Dohh	-0.63562	0.138244	0.014566	0.010536	1	0	p-value
Cox7c	-0.63559	0.138163	0.01457	0.010546	1	0	p-value
Kcnh2	-0.63552	0.138108	0.014585	0.01056	1	0	p-value
Chmp3	-0.63538	0.138141	0.014615	0.01058	1	0	p-value
Cux1	-0.63519	0.138365	0.014652	0.010589	1	0	p-value
Fxyd6	-0.63517	0.138355	0.014657	0.010594	1	0	p-value
Rnf149	-0.63455	0.138797	0.014784	0.010652	1	0	p-value
Pgam1	-0.63445	0.138555	0.014805	0.010686	1	0	p-value
Timm8b	-0.63438	0.138564	0.01482	0.010695	1	0	p-value
Fam89b	-0.63433	0.138588	0.014829	0.0107	1	0	p-value
Coa7	-0.6343	0.138409	0.014836	0.010719	1	0	p-value
Cox6a1	-0.63425	0.138432	0.014846	0.010724	1	0	p-value
Flot2	-0.63421	0.138321	0.014854	0.010739	1	0	p-value
Tmem230	-0.63411	0.138264	0.014874	0.010758	1	0	p-value
Slc16a6	-0.63406	0.138248	0.014886	0.010767	1	0	p-value
Erlec1	-0.63405	0.138203	0.014888	0.010772	1	0	p-value
Snrk	-0.63402	0.138201	0.014894	0.010777	1	0	p-value
Clstn1	-0.63401	0.138145	0.014895	0.010782	1	0	p-value
Zfp523	-0.63393	0.138242	0.014912	0.010787	1	0	p-value
Atox1	-0.6335	0.138708	0.015002	0.010816	1	0	p-value
Ndufs2	-0.63325	0.138944	0.015054	0.010835	1	0	p-value
1110004F10Rik	-0.63324	0.138825	0.015055	0.010845	1	0	p-value
Rtcb	-0.63316	0.138801	0.015072	0.010859	1	0	p-value
Rpl22	-0.63312	0.138762	0.015081	0.010869	1	0	p-value
Vwc2	-0.63307	0.138606	0.015091	0.010888	1	0	p-value
Tceb2	-0.63298	0.138589	0.015109	0.010902	1	0	p-value
Nefm	-0.63294	0.138424	0.015118	0.010922	1	0	p-value
Ndufa13	-0.6329	0.138433	0.015126	0.010926	1	0	p-value
Grin2c	-0.63281	0.13849	0.015145	0.010936	1	0	p-value
Rpl7a	-0.63275	0.138549	0.015158	0.010941	1	0	p-value
Pcp4l1	-0.63271	0.138377	0.015166	0.01096	1	0	p-value
Anapc16	-0.63266	0.138361	0.015178	0.01097	1	0	p-value
Ube2e3	-0.63261	0.138328	0.015188	0.010979	1	0	p-value
Zbed5	-0.63251	0.13845	0.015208	0.010984	1	0	p-value
Ndufa6	-0.6325	0.13842	0.015211	0.010989	1	0	p-value
Mrpl51	-0.63233	0.138614	0.015246	0.010999	1	0	p-value
Tmem176a	-0.63233	0.138555	0.015246	0.011004	1	0	p-value
Rps21	-0.63222	0.138708	0.015269	0.011008	1	0	p-value
Clint1	-0.63217	0.138746	0.01528	0.011013	1	0	p-value
Ccni	-0.63217	0.138686	0.01528	0.011018	1	0	p-value
Immp1l	-0.63209	0.138588	0.015296	0.011037	1	0	p-value
Hmgn2	-0.63202	0.13848	0.015311	0.011057	1	0	p-value
Pex13	-0.6319	0.138352	0.015337	0.011085	1	0	p-value
Mrps28	-0.63188	0.138272	0.015341	0.011095	1	0	p-value
Tnk2	-0.63188	0.138216	0.015342	0.0111	1	0	p-value
Eif3k	-0.63182	0.138267	0.015354	0.011105	1	0	p-value
Mfap3	-0.63181	0.13822	0.015356	0.01111	1	0	p-value
Ndufs8	-0.63165	0.138228	0.01539	0.011134	1	0	p-value
Knop1	-0.63083	0.138549	0.015566	0.011235	1	0	p-value
Zwint	-0.6307	0.138609	0.015592	0.011249	1	0	p-value
Ddt	-0.63063	0.138627	0.015608	0.011259	1	0	p-value
H2-Ab1	-0.63044	0.138686	0.015648	0.011283	1	0	p-value
Hint1	-0.63039	0.138722	0.015659	0.011288	1	0	p-value
Hdac11	-0.63033	0.138734	0.015673	0.011297	1	0	p-value
Ppp2cb	-0.63032	0.13869	0.015675	0.011302	1	0	p-value
Shisa4	-0.63026	0.138626	0.015688	0.011317	1	0	p-value
Maea	-0.63015	0.13865	0.015711	0.011331	1	0	p-value
Gm20659	-0.63011	0.138565	0.015721	0.011346	1	0	p-value
Abhd17a	-0.63009	0.138467	0.015723	0.011355	1	0	p-value
Polr3d	-0.63001	0.138278	0.015742	0.011384	1	0	p-value
Pmm1	-0.62997	0.138294	0.01575	0.011389	1	0	p-value
Ddr1	-0.62995	0.138278	0.015755	0.011394	1	0	p-value
Tmem53	-0.6298	0.13827	0.015787	0.011418	1	0	p-value
Rhog	-0.6297	0.138277	0.015808	0.011432	1	0	p-value
Ranbp1	-0.62962	0.138253	0.015825	0.011447	1	0	p-value
Pdlim2	-0.62929	0.138238	0.015897	0.0115	1	0	p-value
Yod1	-0.62928	0.138196	0.015899	0.011505	1	0	p-value
RP24-424K5.5	-0.62926	0.138129	0.015904	0.011514	1	0	p-value
Slc41a3	-0.6291	0.13815	0.01594	0.011538	1	0	p-value
Vkorc1	-0.62901	0.138203	0.01596	0.011548	1	0	p-value
Pmpcb	-0.62896	0.138227	0.015969	0.011553	1	0	p-value
Abcb9	-0.62895	0.138191	0.015971	0.011558	1	0	p-value
RP23-411B11.3	-0.62885	0.13816	0.015995	0.011577	1	0	p-value
Slc17a5	-0.62884	0.138108	0.015995	0.011582	1	0	p-value
Taf12	-0.62862	0.138061	0.016043	0.01162	1	0	p-value
Ubqln2	-0.62859	0.137962	0.016051	0.011635	1	0	p-value
Mycbp2	-0.62852	0.138028	0.016066	0.011639	1	0	p-value
Cdv3	-0.62849	0.138023	0.016072	0.011644	1	0	p-value
A930005H10Rik	-0.62849	0.137975	0.016073	0.011649	1	0	p-value
Numbl	-0.62848	0.137932	0.016074	0.011654	1	0	p-value
Plbd2	-0.62837	0.138019	0.016098	0.011664	1	0	p-value
Cdpf1	-0.62822	0.138089	0.016133	0.011683	1	0	p-value
Sik3	-0.62808	0.138171	0.016162	0.011697	1	0	p-value
Tmpo	-0.62803	0.138156	0.016174	0.011707	1	0	p-value
Psmb7	-0.62775	0.138516	0.016236	0.011721	1	0	p-value
Syt13	-0.62767	0.138558	0.016254	0.011731	1	0	p-value
Yrdc	-0.62749	0.138608	0.016293	0.011755	1	0	p-value
Rgs10	-0.62716	0.138721	0.016367	0.011798	1	0	p-value
Rsph1	-0.62714	0.138704	0.016372	0.011803	1	0	p-value
Ppa2	-0.62704	0.138668	0.016394	0.011823	1	0	p-value
Brap	-0.62694	0.138741	0.016416	0.011832	1	0	p-value
Gtf2ird1	-0.62677	0.13894	0.016453	0.011842	1	0	p-value
Gm17494	-0.62663	0.138983	0.016485	0.011861	1	0	p-value
Ctns	-0.6266	0.138929	0.016492	0.011871	1	0	p-value
Casc4	-0.62658	0.13891	0.016496	0.011876	1	0	p-value
Mapk1	-0.62654	0.13893	0.016505	0.01188	1	0	p-value
Atp5a1	-0.62652	0.138902	0.016509	0.011885	1	0	p-value
Fam222b	-0.6265	0.138836	0.016514	0.011895	1	0	p-value
Rpl27	-0.62649	0.138728	0.016515	0.011904	1	0	p-value
Rps15	-0.62642	0.13865	0.016532	0.011924	1	0	p-value
Gsg1l	-0.62629	0.138604	0.01656	0.011948	1	0	p-value
Idnk	-0.62624	0.138652	0.016573	0.011953	1	0	p-value
Slc5a5	-0.6262	0.138669	0.016581	0.011957	1	0	p-value
Psmg4	-0.62594	0.138645	0.016638	0.012001	1	0	p-value
Mlycd	-0.62581	0.138676	0.016669	0.01202	1	0	p-value
Snap25	-0.62573	0.138704	0.016686	0.01203	1	0	p-value
Clec2l	-0.62572	0.138614	0.016688	0.012039	1	0	p-value
Unc50	-0.62567	0.138546	0.0167	0.012054	1	0	p-value
Eaf1	-0.62558	0.138559	0.016722	0.012068	1	0	p-value
Kdelr2	-0.62549	0.1386	0.01674	0.012078	1	0	p-value
Zscan21	-0.62549	0.138557	0.016741	0.012083	1	0	p-value
Mcts1	-0.62549	0.138505	0.016742	0.012087	1	0	p-value
Chmp5	-0.62546	0.138451	0.016749	0.012097	1	0	p-value
Cox6b1	-0.62541	0.138479	0.016759	0.012102	1	0	p-value
6330416G13Rik	-0.62532	0.138595	0.016779	0.012107	1	0	p-value
Spire2	-0.62483	0.138685	0.01689	0.012179	1	0	p-value
Cdh23	-0.62483	0.138638	0.016891	0.012184	1	0	p-value
Gas6	-0.62475	0.138728	0.016909	0.012189	1	0	p-value
Tst	-0.62462	0.138744	0.016938	0.012208	1	0	p-value
Dbp	-0.6246	0.138688	0.016944	0.012218	1	0	p-value
Rabggtb	-0.62452	0.138712	0.016961	0.012227	1	0	p-value
Bace1	-0.62418	0.138861	0.017039	0.012271	1	0	p-value
Suds3	-0.62415	0.138695	0.017045	0.01229	1	0	p-value
Kcnip1	-0.62413	0.138678	0.01705	0.012295	1	0	p-value
Ube2v1	-0.6241	0.138636	0.017058	0.012304	1	0	p-value
Gne	-0.62404	0.138588	0.017072	0.012319	1	0	p-value
Cnih2	-0.62401	0.138482	0.017079	0.012333	1	0	p-value
Zfp800	-0.62397	0.138441	0.017088	0.012343	1	0	p-value
Stard3nl	-0.62388	0.138501	0.017108	0.012352	1	0	p-value
Gm12655	-0.62387	0.138473	0.017111	0.012357	1	0	p-value
Dst	-0.62384	0.138356	0.017117	0.012372	1	0	p-value
Slc2a13	-0.62383	0.138318	0.017119	0.012377	1	0	p-value
Chmp4b	-0.62383	0.138268	0.01712	0.012381	1	0	p-value
Pnkd	-0.62376	0.138232	0.017135	0.012396	1	0	p-value
Trappc4	-0.62368	0.138224	0.017154	0.01241	1	0	p-value
Anxa4	-0.62367	0.138148	0.017158	0.01242	1	0	p-value
Polr2k	-0.62357	0.138269	0.01718	0.012425	1	0	p-value
Rnd2	-0.62356	0.138232	0.017182	0.01243	1	0	p-value
Sptbn4	-0.62349	0.138265	0.017199	0.012439	1	0	p-value
Bad	-0.62331	0.138381	0.01724	0.012458	1	0	p-value
Ndufb11	-0.62317	0.138366	0.017272	0.012483	1	0	p-value
B930041F14Rik	-0.62295	0.138305	0.017324	0.012526	1	0	p-value
3830406C13Rik	-0.62264	0.138709	0.017395	0.01254	1	0	p-value
Gm3002	-0.6226	0.138747	0.017406	0.012545	1	0	p-value
Ttll7	-0.62256	0.138701	0.017414	0.012555	1	0	p-value
Hexim2	-0.62255	0.138561	0.017416	0.012569	1	0	p-value
Akr1b10	-0.62253	0.138542	0.01742	0.012574	1	0	p-value
Eif4ebp2	-0.62252	0.138456	0.017423	0.012584	1	0	p-value
Gtf3a	-0.6225	0.138445	0.017428	0.012589	1	0	p-value
Cmtm5	-0.62241	0.138345	0.017449	0.012613	1	0	p-value
Asap1	-0.62232	0.1384	0.017469	0.012622	1	0	p-value
Dnajb11	-0.62226	0.138407	0.017483	0.012632	1	0	p-value
Snf8	-0.62226	0.138365	0.017485	0.012637	1	0	p-value
Zfp334	-0.62225	0.138318	0.017486	0.012642	1	0	p-value
Fam20c	-0.62225	0.138281	0.017487	0.012646	1	0	p-value
Ube2r2	-0.62223	0.138214	0.017492	0.012656	1	0	p-value
Nme2	-0.62222	0.138172	0.017494	0.012661	1	0	p-value
Ckmt1	-0.62218	0.138142	0.017503	0.01267	1	0	p-value
Patz1	-0.62209	0.138206	0.017525	0.01268	1	0	p-value
Yipf1	-0.62206	0.1382	0.017531	0.012685	1	0	p-value
Atp5e	-0.62189	0.138104	0.017572	0.012723	1	0	p-value
Morn2	-0.62161	0.138153	0.017638	0.012767	1	0	p-value
Ech1	-0.62155	0.138207	0.017651	0.012772	1	0	p-value
Pycr2	-0.62147	0.138257	0.017671	0.012781	1	0	p-value
Thnsl1	-0.62143	0.138164	0.017679	0.012796	1	0	p-value
Alg1	-0.62133	0.138194	0.017703	0.01281	1	0	p-value
Lrrn2	-0.62132	0.138156	0.017705	0.012815	1	0	p-value
Ankrd13a	-0.62128	0.13803	0.017715	0.012834	1	0	p-value
Gm11744	-0.62125	0.13797	0.017721	0.012844	1	0	p-value
Cxx1a	-0.62122	0.137938	0.01773	0.012853	1	0	p-value
Cacfd1	-0.6212	0.137864	0.017734	0.012863	1	0	p-value
Ppap2a	-0.62105	0.137991	0.01777	0.012878	1	0	p-value
Tfeb	-0.62101	0.137911	0.017779	0.012892	1	0	p-value
Mrpl21	-0.62098	0.137909	0.017786	0.012897	1	0	p-value
Lrp8os3	-0.62095	0.137905	0.017792	0.012902	1	0	p-value
Slc7a5	-0.62082	0.13785	0.017825	0.012931	1	0	p-value
Cox5a	-0.62078	0.137859	0.017833	0.012935	1	0	p-value
Srprb	-0.62077	0.137776	0.017835	0.012945	1	0	p-value
Vdac3	-0.62066	0.137835	0.017863	0.012959	1	0	p-value
Isca1	-0.62062	0.137798	0.017871	0.012969	1	0	p-value
Ptges3	-0.62046	0.137839	0.01791	0.012993	1	0	p-value
Shfm1	-0.62044	0.137819	0.017914	0.012998	1	0	p-value
Dusp3	-0.6204	0.137846	0.017924	0.013003	1	0	p-value
Mpc2	-0.62029	0.137939	0.017949	0.013012	1	0	p-value
Mgst1	-0.62011	0.13811	0.017992	0.013027	1	0	p-value
1700010K24Rik	-0.61994	0.138171	0.018033	0.013051	1	0	p-value
Eri3	-0.61993	0.138146	0.018036	0.013056	1	0	p-value
Dnajc4	-0.61976	0.138245	0.018076	0.013075	1	0	p-value
Grik5	-0.61976	0.138196	0.018076	0.01308	1	0	p-value
Rps7	-0.61975	0.138165	0.018079	0.013085	1	0	p-value
Zc3h14	-0.61963	0.138185	0.018108	0.013104	1	0	p-value
Jmjd1c	-0.61959	0.138155	0.018117	0.013114	1	0	p-value
Kcnb2	-0.61946	0.138186	0.018148	0.013133	1	0	p-value
4930527B05Rik	-0.61929	0.138202	0.01819	0.013162	1	0	p-value
2610301B20Rik	-0.6192	0.138259	0.018211	0.013171	1	0	p-value
F8a	-0.61919	0.138227	0.018213	0.013176	1	0	p-value
Sec31a	-0.61891	0.138136	0.018281	0.013234	1	0	p-value
Pcdha8	-0.61888	0.138098	0.018289	0.013244	1	0	p-value
1500009L16Rik	-0.61874	0.13815	0.018323	0.013263	1	0	p-value
Akr1b3	-0.61871	0.138052	0.01833	0.013277	1	0	p-value
Gmds	-0.61862	0.13802	0.018352	0.013297	1	0	p-value
Mxd4	-0.61859	0.137971	0.018359	0.013306	1	0	p-value
Gm21984	-0.61855	0.137944	0.018369	0.013316	1	0	p-value
Dhrs7b	-0.61845	0.138019	0.018392	0.013326	1	0	p-value
Scamp3	-0.6181	0.13826	0.018477	0.013364	1	0	p-value
H2afv	-0.61781	0.13834	0.018548	0.013408	1	0	p-value
Atp5g1	-0.6178	0.138224	0.018552	0.013422	1	0	p-value
Dgcr6	-0.61775	0.138166	0.018565	0.013436	1	0	p-value
Cpox	-0.61766	0.138132	0.018587	0.013456	1	0	p-value
Nkiras2	-0.61764	0.138112	0.018591	0.013461	1	0	p-value
2900052L18Rik	-0.61764	0.138066	0.018591	0.013465	1	0	p-value
Pex19	-0.6176	0.138093	0.018601	0.01347	1	0	p-value
Hsd17b12	-0.61755	0.137982	0.018613	0.013489	1	0	p-value
Rap2c	-0.61732	0.137909	0.01867	0.013538	1	0	p-value
45540	-0.61728	0.137924	0.018678	0.013542	1	0	p-value
Nudt22	-0.6172	0.137932	0.018699	0.013557	1	0	p-value
Sdf2	-0.61718	0.137873	0.018705	0.013567	1	0	p-value
Flt3	-0.61709	0.137889	0.018727	0.013581	1	0	p-value
Ppif	-0.61693	0.138033	0.018766	0.013595	1	0	p-value
Cd47	-0.61689	0.137957	0.018776	0.01361	1	0	p-value
Bcdin3d	-0.61673	0.138103	0.018816	0.013624	1	0	p-value
Rltpr	-0.61667	0.138017	0.01883	0.013644	1	0	p-value
Syt3	-0.61658	0.138029	0.018852	0.013658	1	0	p-value
Tmem50a	-0.61656	0.137964	0.018857	0.013668	1	0	p-value
Nfil3	-0.61653	0.137975	0.018865	0.013672	1	0	p-value
Creld2	-0.6164	0.137924	0.018898	0.013701	1	0	p-value
Gm10125	-0.61624	0.137861	0.018935	0.013735	1	0	p-value
Osbpl2	-0.61609	0.138033	0.018972	0.013745	1	0	p-value
Grpel1	-0.61598	0.137813	0.019002	0.013788	1	0	p-value
Mrpl16	-0.61592	0.13781	0.019015	0.013798	1	0	p-value
Slirp	-0.61573	0.137872	0.019063	0.013827	1	0	p-value
Srp14	-0.61573	0.137825	0.019063	0.013831	1	0	p-value
Ndufb6	-0.61557	0.137878	0.019104	0.013856	1	0	p-value
Prdx3	-0.61556	0.137837	0.019105	0.01386	1	0	p-value
Ubxn1	-0.61551	0.137884	0.019118	0.013865	1	0	p-value
Insig2	-0.6154	0.13789	0.019145	0.013884	1	0	p-value
Nrsn2	-0.61522	0.138026	0.019191	0.013904	1	0	p-value
Stim1	-0.61501	0.138161	0.019243	0.013928	1	0	p-value
Metap1	-0.6149	0.138119	0.01927	0.013952	1	0	p-value
Hadhb	-0.61481	0.138195	0.019294	0.013962	1	0	p-value
Tmem208	-0.61478	0.138197	0.019301	0.013966	1	0	p-value
Itpr3	-0.61477	0.138168	0.019304	0.013971	1	0	p-value
Nudc	-0.61469	0.138125	0.019324	0.01399	1	0	p-value
Wwox	-0.61467	0.138104	0.019328	0.013995	1	0	p-value
Abhd6	-0.61457	0.138204	0.019355	0.014005	1	0	p-value
Phyh	-0.61456	0.13812	0.019357	0.014015	1	0	p-value
Lrrc59	-0.61451	0.138062	0.019369	0.014029	1	0	p-value
Mogs	-0.61444	0.138056	0.019388	0.014043	1	0	p-value
Chrna4	-0.6141	0.138143	0.019473	0.014096	1	0	p-value
Rims4	-0.61407	0.138146	0.01948	0.014101	1	0	p-value
Nudt2	-0.61404	0.138107	0.019488	0.014111	1	0	p-value
Fmod	-0.61396	0.138063	0.019509	0.01413	1	0	p-value
Rnaset2b	-0.6139	0.138073	0.019523	0.01414	1	0	p-value
Rpl34	-0.61388	0.138074	0.01953	0.014145	1	0	p-value
Ube2e2	-0.61378	0.137969	0.019555	0.014174	1	0	p-value
Fez2	-0.61373	0.137956	0.019566	0.014183	1	0	p-value
Alad	-0.61349	0.137781	0.019628	0.014246	1	0	p-value
Glrx3	-0.61349	0.137735	0.019628	0.014251	1	0	p-value
Xkr6	-0.61347	0.137676	0.019633	0.01426	1	0	p-value
Wwp1	-0.61341	0.137606	0.019649	0.01428	1	0	p-value
Uba5	-0.61328	0.137645	0.019682	0.014299	1	0	p-value
Slc22a13b-ps	-0.61327	0.137615	0.019684	0.014304	1	0	p-value
Cnbd2	-0.61327	0.137584	0.019686	0.014308	1	0	p-value
Lyrm2	-0.61318	0.137641	0.019708	0.014318	1	0	p-value
Cct3	-0.61312	0.137605	0.019722	0.014333	1	0	p-value
Clptm1	-0.61308	0.137642	0.019734	0.014337	1	0	p-value
1700003F12Rik	-0.61307	0.137608	0.019736	0.014342	1	0	p-value
Ppapdc2	-0.61282	0.137637	0.0198	0.014386	1	0	p-value
Grid1	-0.61268	0.137517	0.019836	0.014424	1	0	p-value
Eif4h	-0.61255	0.137478	0.01987	0.014453	1	0	p-value
Ccdc74a	-0.61254	0.137451	0.019872	0.014458	1	0	p-value
Mettl2	-0.61252	0.137433	0.019876	0.014463	1	0	p-value
Mdh2	-0.61237	0.137335	0.019915	0.014501	1	0	p-value
Vps25	-0.61228	0.137372	0.01994	0.014516	1	0	p-value
Oaz1	-0.61221	0.13745	0.019958	0.01452	1	0	p-value
Glt8d1	-0.61216	0.137449	0.019971	0.01453	1	0	p-value
Csnk2a1	-0.61203	0.137308	0.020004	0.014569	1	0	p-value
Gm16310	-0.61197	0.137188	0.020019	0.014593	1	0	p-value
Nudt16	-0.6119	0.137091	0.020038	0.014617	1	0	p-value
Ttc3	-0.61188	0.137071	0.020042	0.014622	1	0	p-value
Hmga1	-0.61188	0.137028	0.020042	0.014626	1	0	p-value
Mrpl30	-0.61175	0.137034	0.020076	0.01465	1	0	p-value
Endod1	-0.61165	0.137085	0.020103	0.014665	1	0	p-value
Gap43	-0.61162	0.137087	0.02011	0.01467	1	0	p-value
Sbds	-0.61139	0.137271	0.02017	0.014694	1	0	p-value
Itga3	-0.61122	0.137169	0.020215	0.014737	1	0	p-value
4933406I18Rik	-0.61118	0.137156	0.020226	0.014747	1	0	p-value
Smim19	-0.61112	0.13716	0.02024	0.014756	1	0	p-value
Gm20604	-0.61108	0.137009	0.020251	0.014781	1	0	p-value
Rac1	-0.61103	0.136969	0.020265	0.014795	1	0	p-value
Eif1b	-0.61093	0.136968	0.020291	0.014814	1	0	p-value
Ogfod3	-0.61079	0.137	0.020329	0.014838	1	0	p-value
Tmem55a	-0.61066	0.137141	0.020363	0.014848	1	0	p-value
Gm3164	-0.61045	0.1372	0.020418	0.014882	1	0	p-value
Gm10406	-0.61043	0.137087	0.020421	0.014896	1	0	p-value
Rph3a	-0.61037	0.137114	0.020438	0.014906	1	0	p-value
Cd83	-0.61035	0.137058	0.020443	0.014915	1	0	p-value
Tmem97	-0.61032	0.137025	0.020451	0.014925	1	0	p-value
Usp14	-0.61029	0.137028	0.020458	0.01493	1	0	p-value
Slc8a3	-0.61025	0.137012	0.020469	0.01494	1	0	p-value
Erh	-0.6101	0.13697	0.020509	0.014973	1	0	p-value
Krtcap2	-0.61001	0.136918	0.020534	0.014997	1	0	p-value
Klhl17	-0.60996	0.136858	0.020545	0.015012	1	0	p-value
Islr	-0.60985	0.136973	0.020575	0.015021	1	0	p-value
Tppp3	-0.6098	0.136889	0.020589	0.015041	1	0	p-value
Twf1	-0.60979	0.136858	0.020591	0.015046	1	0	p-value
Klhl21	-0.60968	0.137013	0.020621	0.01505	1	0	p-value
Nfkbib	-0.60951	0.137088	0.020665	0.015074	1	0	p-value
Auh	-0.60941	0.137088	0.020692	0.015094	1	0	p-value
Bub3	-0.60934	0.137028	0.020709	0.015113	1	0	p-value
Epb4.1l3	-0.60934	0.136996	0.020711	0.015118	1	0	p-value
Tmem117	-0.60923	0.136967	0.020739	0.015142	1	0	p-value
1810043H04Rik	-0.60922	0.136938	0.020742	0.015147	1	0	p-value
Ppm1g	-0.60922	0.136899	0.020742	0.015152	1	0	p-value
Lrrtm3	-0.60915	0.136895	0.020762	0.015166	1	0	p-value
Urgcp	-0.609	0.137016	0.0208	0.01518	1	0	p-value
Ddx52	-0.609	0.136984	0.020801	0.015185	1	0	p-value
Atp5g2	-0.609	0.136945	0.020802	0.01519	1	0	p-value
Tpt1	-0.60873	0.136986	0.020874	0.015238	1	0	p-value
Ctsl	-0.60872	0.136944	0.020875	0.015243	1	0	p-value
Aktip	-0.60854	0.136882	0.020924	0.015286	1	0	p-value
Ccrn4l	-0.60853	0.13685	0.020926	0.015291	1	0	p-value
Minos1	-0.60844	0.136836	0.02095	0.01531	1	0	p-value
Cd164l2	-0.60839	0.136841	0.020964	0.01532	1	0	p-value
Oprl1	-0.60838	0.136817	0.020967	0.015325	1	0	p-value
Kctd9	-0.60816	0.136765	0.021025	0.015373	1	0	p-value
Sp3	-0.60772	0.13656	0.021145	0.015484	1	0	p-value
Ost4	-0.60769	0.136479	0.021152	0.015498	1	0	p-value
Swi5	-0.60756	0.136462	0.021189	0.015527	1	0	p-value
Ppm1d	-0.60755	0.136422	0.021189	0.015532	1	0	p-value
Phkg2	-0.60749	0.136329	0.021208	0.015556	1	0	p-value
Tapbpl	-0.60745	0.136306	0.021217	0.015566	1	0	p-value
Snrpa	-0.60731	0.136206	0.021254	0.015604	1	0	p-value
Gm6537	-0.60729	0.136115	0.02126	0.015619	1	0	p-value
Ggct	-0.60726	0.13609	0.021269	0.015628	1	0	p-value
Efna2	-0.60714	0.136051	0.021302	0.015657	1	0	p-value
Zbtb22	-0.60711	0.135967	0.021309	0.015672	1	0	p-value
N4bp3	-0.60693	0.135957	0.021359	0.01571	1	0	p-value
A730060N03Rik	-0.60686	0.135944	0.021377	0.015725	1	0	p-value
Gprc5b	-0.60666	0.135997	0.021431	0.015759	1	0	p-value
Mknk2	-0.60665	0.135945	0.021436	0.015768	1	0	p-value
AA467197	-0.60664	0.135906	0.021436	0.015773	1	0	p-value
Nutf2	-0.60662	0.135859	0.021442	0.015783	1	0	p-value
Pigc	-0.60655	0.135903	0.021462	0.015792	1	0	p-value
Ndel1	-0.60653	0.135899	0.021468	0.015797	1	0	p-value
Tmsb15b2	-0.60647	0.135882	0.021485	0.015812	1	0	p-value
Slc25a11	-0.60645	0.135864	0.021489	0.015816	1	0	p-value
Tmem29	-0.6064	0.135834	0.021504	0.015831	1	0	p-value
Gng5	-0.60628	0.135949	0.021535	0.01584	1	0	p-value
Ppp2r2d	-0.60621	0.135956	0.021556	0.015855	1	0	p-value
Cib1	-0.60615	0.135843	0.021571	0.015879	1	0	p-value
Fbxo3	-0.60609	0.1357	0.021587	0.015908	1	0	p-value
Pcx	-0.60607	0.1357	0.021594	0.015913	1	0	p-value
Lmo2	-0.60596	0.135815	0.021625	0.015922	1	0	p-value
Hscb	-0.60574	0.135701	0.021685	0.01598	1	0	p-value
Tfdp2	-0.60571	0.13566	0.021692	0.01599	1	0	p-value
Smim13	-0.60566	0.135671	0.021707	0.015999	1	0	p-value
Nxph4	-0.60565	0.135606	0.021709	0.016009	1	0	p-value
Fahd1	-0.60559	0.135543	0.021725	0.016028	1	0	p-value
Traf4	-0.60556	0.135426	0.021733	0.016048	1	0	p-value
Asb8	-0.60548	0.13553	0.021756	0.016052	1	0	p-value
Gcsh	-0.60543	0.135575	0.02177	0.016057	1	0	p-value
Ube2v2	-0.60539	0.135563	0.021781	0.016067	1	0	p-value
Ten1	-0.60513	0.135654	0.021854	0.01611	1	0	p-value
Golt1b	-0.60509	0.135676	0.021864	0.016115	1	0	p-value
Eif3m	-0.60508	0.135656	0.021868	0.01612	1	0	p-value
Amz2	-0.60498	0.135703	0.021895	0.016134	1	0	p-value
Isoc1	-0.60496	0.135688	0.021899	0.016139	1	0	p-value
Kif3a	-0.60479	0.135786	0.021947	0.016163	1	0	p-value
Tradd	-0.60476	0.135787	0.021954	0.016168	1	0	p-value
Hs6st1	-0.60469	0.135681	0.021976	0.016197	1	0	p-value
Sat1	-0.60466	0.135637	0.021982	0.016207	1	0	p-value
Lingo1	-0.60466	0.135598	0.021982	0.016211	1	0	p-value
Ndufv2	-0.60466	0.135567	0.021984	0.016216	1	0	p-value
Gdpgp1	-0.60459	0.135558	0.022002	0.016231	1	0	p-value
Actb	-0.60459	0.135527	0.022003	0.016235	1	0	p-value
Tmem234	-0.60447	0.13552	0.022035	0.01626	1	0	p-value
Vgll4	-0.6044	0.135444	0.022055	0.016284	1	0	p-value
1700120C14Rik	-0.60431	0.135517	0.02208	0.016293	1	0	p-value
Slx1b	-0.60411	0.135775	0.022135	0.016303	1	0	p-value
Cuedc2	-0.6041	0.135728	0.022141	0.016313	1	0	p-value
45355	-0.60401	0.135713	0.022164	0.016332	1	0	p-value
Rab3a	-0.60397	0.135623	0.022176	0.016351	1	0	p-value
Mdga1	-0.60391	0.135557	0.022191	0.01637	1	0	p-value
L3hypdh	-0.6038	0.135512	0.022223	0.016399	1	0	p-value
2510039O18Rik	-0.60355	0.135233	0.022295	0.016486	1	0	p-value
Acot13	-0.60353	0.135224	0.0223	0.016491	1	0	p-value
Bloc1s1	-0.60353	0.135191	0.022301	0.016496	1	0	p-value
Gm11739	-0.6035	0.135157	0.022308	0.016505	1	0	p-value
Sec11c	-0.60333	0.135162	0.022355	0.016539	1	0	p-value
Fbxo9	-0.60324	0.135046	0.022381	0.016573	1	0	p-value
Gm1976	-0.6031	0.135054	0.022421	0.016602	1	0	p-value
Mrs2	-0.60297	0.135149	0.022456	0.016616	1	0	p-value
Rnf26	-0.60291	0.135141	0.022475	0.016631	1	0	p-value
Gpr162	-0.60289	0.135137	0.022481	0.016635	1	0	p-value
Ccdc174	-0.60285	0.135128	0.022492	0.016645	1	0	p-value
Rhov	-0.60284	0.135096	0.022493	0.01665	1	0	p-value
Tmem205	-0.60283	0.135075	0.022496	0.016655	1	0	p-value
Serping1	-0.60268	0.135059	0.022539	0.016688	1	0	p-value
Elovl1	-0.60264	0.134964	0.022549	0.016708	1	0	p-value
Kctd5	-0.60262	0.134964	0.022556	0.016712	1	0	p-value
Akirin2	-0.60254	0.134954	0.02258	0.016732	1	0	p-value
Mrm1	-0.60253	0.134881	0.022581	0.016741	1	0	p-value
Gemin6	-0.60243	0.13463	0.02261	0.016794	1	0	p-value
Taf5	-0.60243	0.134593	0.022611	0.016799	1	0	p-value
Sar1a	-0.60235	0.134564	0.022632	0.016818	1	0	p-value
Fbxo22	-0.60233	0.134526	0.022638	0.016828	1	0	p-value
Gprc5c	-0.60225	0.134592	0.022662	0.016838	1	0	p-value
4930447C04Rik	-0.60223	0.134584	0.022667	0.016843	1	0	p-value
45550	-0.60221	0.134581	0.022673	0.016847	1	0	p-value
Camk2g	-0.60211	0.134639	0.022702	0.016862	1	0	p-value
Slc38a2	-0.60207	0.134662	0.022713	0.016867	1	0	p-value
Zbed3	-0.60205	0.134663	0.022719	0.016871	1	0	p-value
Chchd7	-0.60192	0.13468	0.022755	0.016896	1	0	p-value
Clns1a	-0.60187	0.134645	0.022768	0.01691	1	0	p-value
Carkd	-0.60181	0.1346	0.022787	0.016929	1	0	p-value
1810037I17Rik	-0.60178	0.134567	0.022794	0.016939	1	0	p-value
Pomgnt1	-0.60174	0.134601	0.022806	0.016944	1	0	p-value
Slc4a2	-0.60166	0.134621	0.022829	0.016958	1	0	p-value
Ifitm10	-0.60156	0.134364	0.022857	0.017011	1	0	p-value
Acp1	-0.60155	0.134314	0.022861	0.017021	1	0	p-value
Calm1	-0.60142	0.134377	0.022898	0.01704	1	0	p-value
Dhrs13	-0.60136	0.134363	0.022915	0.017054	1	0	p-value
C1ql1	-0.60136	0.134334	0.022916	0.017059	1	0	p-value
Snx17	-0.60136	0.134297	0.022917	0.017064	1	0	p-value
Gm3020	-0.60123	0.134212	0.022954	0.017103	1	0	p-value
Nelfb	-0.60118	0.134181	0.022968	0.017117	1	0	p-value
Hsbp1	-0.60097	0.134192	0.023028	0.01716	1	0	p-value
Esd	-0.60058	0.134322	0.023141	0.017228	1	0	p-value
Hmg20a	-0.60046	0.13441	0.023176	0.017242	1	0	p-value
Herpud2	-0.6004	0.134389	0.023191	0.017257	1	0	p-value
Gatad1	-0.60029	0.134325	0.023225	0.017291	1	0	p-value
Agpat1	-0.60028	0.134291	0.023226	0.017295	1	0	p-value
Ccs	-0.6002	0.134091	0.02325	0.017339	1	0	p-value
Gpr75	-0.6002	0.13406	0.023251	0.017344	1	0	p-value
Gsta4	-0.60007	0.134056	0.023289	0.017372	1	0	p-value
Mrpl32	-0.60004	0.134058	0.023296	0.017377	1	0	p-value
Efemp2	-0.60004	0.133996	0.023298	0.017387	1	0	p-value
Dok7	-0.59973	0.133812	0.023388	0.017478	1	0	p-value
Galnt1	-0.59971	0.133795	0.023392	0.017483	1	0	p-value
H2-Aa	-0.59965	0.133823	0.02341	0.017493	1	0	p-value
Epb4.1	-0.59956	0.133866	0.023436	0.017507	1	0	p-value
Rtn4rl2	-0.59948	0.133786	0.023461	0.017536	1	0	p-value
Grm4	-0.59943	0.13383	0.023475	0.017541	1	0	p-value
Hpn	-0.59934	0.133903	0.023501	0.017551	1	0	p-value
Cuedc1	-0.59925	0.133977	0.023527	0.01756	1	0	p-value
Stra13	-0.59916	0.134021	0.023554	0.017575	1	0	p-value
Ppp1ca	-0.59909	0.134028	0.023575	0.017589	1	0	p-value
Irf2bp2	-0.59908	0.133961	0.023576	0.017599	1	0	p-value
Slc25a12	-0.59905	0.133904	0.023585	0.017613	1	0	p-value
Npdc1	-0.59882	0.133854	0.023654	0.017671	1	0	p-value
AW495222	-0.59878	0.133668	0.023666	0.017705	1	0	p-value
Frat2	-0.59871	0.133711	0.023686	0.017715	1	0	p-value
Lamtor3	-0.59866	0.133761	0.023701	0.017719	1	0	p-value
Cox6c	-0.59851	0.133746	0.023744	0.017753	1	0	p-value
Gm14296	-0.59837	0.133794	0.023785	0.017777	1	0	p-value
Mpc1	-0.59834	0.133775	0.023794	0.017787	1	0	p-value
P4htm	-0.59826	0.13366	0.023819	0.01782	1	0	p-value
Dcaf17	-0.59825	0.133631	0.02382	0.017825	1	0	p-value
Commd6	-0.59815	0.133664	0.023852	0.017845	1	0	p-value
Atp8a2	-0.59802	0.133651	0.023888	0.017873	1	0	p-value
Gbe1	-0.59801	0.133638	0.023892	0.017878	1	0	p-value
Psma6	-0.59799	0.13363	0.023897	0.017883	1	0	p-value
Cenpb	-0.59797	0.13359	0.023903	0.017893	1	0	p-value
Hyi	-0.59795	0.133486	0.02391	0.017912	1	0	p-value
Rgag4	-0.59789	0.133409	0.023928	0.017936	1	0	p-value
Ptprt	-0.59767	0.133482	0.023993	0.017975	1	0	p-value
Bcar1	-0.59746	0.133501	0.024054	0.018018	1	0	p-value
Nipal3	-0.59744	0.133507	0.024062	0.018023	1	0	p-value
Bri3	-0.59737	0.133475	0.024082	0.018042	1	0	p-value
Fsd1l	-0.59733	0.133511	0.024095	0.018047	1	0	p-value
Mrpl23	-0.59729	0.133504	0.024106	0.018057	1	0	p-value
Hs1bp3	-0.59726	0.133442	0.024114	0.018071	1	0	p-value
Gm17276	-0.59672	0.133413	0.024276	0.018196	1	0	p-value
Zfp276	-0.59671	0.133397	0.02428	0.018201	1	0	p-value
Vsnl1	-0.59662	0.13341	0.024308	0.01822	1	0	p-value
Tspan3	-0.59659	0.133314	0.024316	0.01824	1	0	p-value
Slc35c1	-0.59647	0.133481	0.024353	0.018244	1	0	p-value
Spcs1	-0.59631	0.13338	0.024399	0.018293	1	0	p-value
Edem1	-0.59618	0.133281	0.024438	0.018336	1	0	p-value
Rps18	-0.59615	0.133228	0.024448	0.01835	1	0	p-value
D030056L22Rik	-0.59614	0.133202	0.02445	0.018355	1	0	p-value
Psmc1	-0.59613	0.133127	0.024455	0.01837	1	0	p-value
Pomgnt2	-0.59607	0.133115	0.024472	0.018384	1	0	p-value
Kpnb1	-0.59606	0.133098	0.024475	0.018389	1	0	p-value
Ndufa10	-0.59597	0.133001	0.024502	0.018423	1	0	p-value
Gm26631	-0.59596	0.132978	0.024505	0.018428	1	0	p-value
Ubb	-0.59594	0.132951	0.024512	0.018437	1	0	p-value
Msantd4	-0.59577	0.133009	0.024562	0.018466	1	0	p-value
Atrn	-0.59572	0.133061	0.024577	0.018471	1	0	p-value
Lrfn4	-0.59557	0.133059	0.024622	0.018505	1	0	p-value
Ebp	-0.59547	0.133058	0.024654	0.018529	1	0	p-value
Nap1l2	-0.59527	0.133039	0.024714	0.018577	1	0	p-value
Hspb11	-0.59526	0.133022	0.024718	0.018582	1	0	p-value
Wdr74	-0.59524	0.133024	0.024724	0.018587	1	0	p-value
Me3	-0.59517	0.133101	0.024745	0.018591	1	0	p-value
Etfa	-0.59516	0.133072	0.024746	0.018596	1	0	p-value
1810010H24Rik	-0.59501	0.133218	0.024793	0.018611	1	0	p-value
Slc46a1	-0.59491	0.133214	0.024824	0.018635	1	0	p-value
Sumo3	-0.59471	0.132988	0.024884	0.018712	1	0	p-value
Naa38	-0.59467	0.13302	0.024897	0.018717	1	0	p-value
Ppp1r3f	-0.59461	0.133017	0.024916	0.018731	1	0	p-value
Mrps34	-0.5946	0.133005	0.02492	0.018736	1	0	p-value
Abhd16a	-0.59449	0.132911	0.024953	0.018774	1	0	p-value
Xylt2	-0.59446	0.132886	0.024961	0.018784	1	0	p-value
Rplp2	-0.59444	0.132885	0.024968	0.018789	1	0	p-value
Samhd1	-0.59424	0.132966	0.025028	0.018823	1	0	p-value
Eefsec	-0.59414	0.13282	0.025058	0.018866	1	0	p-value
Hist2h4	-0.59406	0.132828	0.025085	0.018885	1	0	p-value
Mgst3	-0.59395	0.132789	0.025116	0.018914	1	0	p-value
[truncated: 5,095 more rows]

## Sheet: 7g
DotColor	Independent Variable	Dependent Variable (Top)	Dependent Variable (Bottom)
AnimalID	MeanCoherence	Adamts3 FPKM	Hapln4 FPKM
1	0.771507	2434.01	535.9
1	0.743562	1278.45	708.013
1	0.751875	1996.71	562.14
1	0.722717	2555.45	541.617
1	0.76769	1832.07	579.476
1	0.783099	2567.38	813.026
3	0.771744	2951.5	945.07
3	0.598272	745.074	2274.47
3	0.647575	1460.75	1131.28
3	0.688719	1463.48	1239.02
3	0.614267	1138.18	1374.52
3	0.674573	957.002	1179.15
3	0.752533	2874.03	1204.53
	0.741628	1701.1	846.219

## Sheet: 7h
Independent Variable	Dependent Variable	DotSize	DotColor
Fold Enrichment	GO biological process	GeneNumber	FDR	Raw P-value	P-Value Over/Under FDR	Plotted		Genes Input (Negative Coherence Correlation Module)
10.56	translation at presynapse (GO:0140236)	6	0.0214	2.09e-05	+	1		Pole3
10.34	translation at postsynapse (GO:0140242)	6	0.0226	2.37e-05	+	1		Txnl4b
10.34	translation at synapse (GO:0140241)	6	0.0213	2.37e-05	+	1		Asf1a
8.42	mitochondrial translation (GO:0032543)	11	0.000205	8.03e-08	+	1		Rrs1
6.94	mitochondrial gene expression (GO:0140053)	12	0.000389	1.78e-07	+	1		Mrpl47
6.31	cytoplasmic translation (GO:0002181)	9	0.015	1.37e-05	+	1		Optn
4.79	translation (GO:0006412)	22	1.21e-05	1.58e-09	+	1		Amigo1
2.36	organonitrogen compound biosynthetic process (GO:1901566)	36	0.00236	1.69e-06	+	1		Pacsin1
1.93	protein metabolic process (GO:0019538)	84	1.36e-05	8.85e-10	+	0		Yars2
1.9	regulation of transport (GO:0051049)	42	0.0435	7.1e-05	+	0		2300009A05Rik
1.85	protein modification process (GO:0036211)	47	0.0264	3.45e-05	+	0		Zfp955b
1.8	regulation of localization (GO:0032879)	49	0.0286	3.92e-05	+	0		Il15ra
1.8	macromolecule modification (GO:0043412)	49	0.04	5.75e-05	+	0		Ccr7
1.77	gene expression (GO:0010467)	58	0.0143	1.21e-05	+	0		Tmem65
1.75	macromolecule biosynthetic process (GO:0009059)	66	0.00432	3.38e-06	+	0		Rab42
1.71	organonitrogen compound metabolic process (GO:1901564)	96	8.36e-05	2.18e-08	+	0		Kcnj12
1.63	macromolecule metabolic process (GO:0043170)	115	2.02e-05	3.97e-09	+	0		Rufy3
1.61	regulation of signaling (GO:0023051)	69	0.0277	3.44e-05	+	0		Ccdc92
1.59	cellular biosynthetic process (GO:0044249)	70	0.0387	5.81e-05	+	0		Igfbp2
1.59	regulation of cell communication (GO:0010646)	68	0.0447	7.01e-05	+	0		Sgpp1
1.5	primary metabolic process (GO:0044238)	125	0.000236	7.69e-08	+	0		Slc30a9
1.43	cellular metabolic process (GO:0044237)	102	0.0292	3.43e-05	+	0		Dtnbp1
1.41	metabolic process (GO:0008152)	137	0.00112	6.56e-07	+	0		Ctbp1
< 0.01	sensory perception of smell (GO:0007608)	0	0.00165	1.08e-06	-	0		Rpl13a
< 0.01	sensory perception of chemical stimulus (GO:0007606)	0	0.00061	3.19e-07	-	0		Ctnnbip1
								Slc35e3
GO Biological Processes Analysis Info:								Tln1
Analysis Type:	PANTHER Overrepresentation Test (Released 20240807)							Ppt1
Annotation Version and Release Date:	GO Ontology database DOI: 10.5281/zenodo.12173881 Released 2024-06-17							Ube2z
Analyzed List:	upload_1 (Mus musculus)							Zyx
Reference List:	Mus musculus (all genes in database)							45359
Test Type:	FISHER							Adra1b
Correction:	FDR							4930422M22Rik
								Rnf187
								Ptpmt1
								Kcna3
								Ppapdc1a
								2410016O06Rik
								Dhcr24
								Fam134a
								Ubl3
								Sclt1
								Arf5
								Med21
								Pgrmc2
								Grem2
								Agpat5
								Sirt3
								Fbxl15
								Fam69b
								Klhdc2
								Habp4
								St3gal2
								Gm11769
								2700089E24Rik
								Cdc34
								Bcl7c
								Cox14
								Pdf
								Ccne1
								Mrpl18
								Zbtb7a
								Cmc2
								Jdp2
								Aes
								1110008F13Rik
								Tmem141
								H2-T22
								Prorsd1
								Rplp0
								Wtap
								Map1lc3a
								Lrrc3b
								Pdcd2
								Fgf9
								Grb2
								Bccip
								Jund
								Rpl13
								Prtn3
								Chst12
								Cmas
								Snx21
								Inafm1
								Cspg5
								E130309D14Rik
								Cd99l2
								Rtn2
								Camk2n2
								Slc27a4
								AW209491
								Plekhj1
								C78339
								Atp6v0e2
								Ppm1j
								Kcnc1
								Dtx1
								Orai1
								Mrpl36
								Tmem222
								Ppapdc3
								Znrf1
								Txndc5
								Pnrc1
								Ddit3
								Slco3a1
								Pink1
								Mfsd5
								Prmt1
								Triap1
								Bod1
								Anxa2
								Zfp60
								Srp19
								Map7d2
								Xxylt1
								Klhdc8a
								Lysmd2
								Lrp11
								Smim12
								Snapc5
								Fzd9
								Cdr2l
								Babam1
								Tysnd1
								Clta
								Ccser2
								Lsm1
								Cdc26
								Lgi3
								B3gat3
								Ppp3cc
								Rpl32
								Bcl7b
								Taf10
								Kcnc4
								Slc25a33
								Aip
								Uqcc3
								Gemin7
								Fam217b
								Ftl1
								Utp11l
								Odc1
								9530068E07Rik
								Sf3b6
								Glrx5
								1110065P20Rik
								Dusp8
								Uchl5
								Tnfsf13os
								Gm7467
								Scn2b
								Hras
								Hapln4
								Mfsd6
								A930016O22Rik
								Polr2m
								Rac3
								Gnaz
								Sh3bp1
								Mettl9
								Tmem121
								Metrnl
								Gclm
								Slc9a3r2
								Ier3ip1
								Rgs17
								Eif2s3x
								Tmem160
								Dirc2
								Gm8024
								Neu1
								Mrps23
								Ace
								Cln6
								Slc6a9
								Nol12
								Llph
								Pigx
								Tspan31
								Jkamp
								Cacng2
								Bex2
								Dbndd2
								Gm16316
								A430005L14Rik
								Desi1
								Dhrs1
								Edf1
								Rnf220
								Kcnk3
								1500011K16Rik
								Ppcs
								Arrb1
								AI413582
								Rpsa
								Dap3
								Rpl29
								Sqstm1
								Ntmt1
								Prkaca
								Pdrg1
								Tprgl
								Limk1
								Wbp1
								Rps25
								Mrps14
								Nt5m
								Abhd8
								Ccm2
								Rbx1
								Ubac1
								Pid1
								Shisa8
								Timm10
								Chchd5
								4933434E20Rik
								6230415J03Rik
								Cox10
								Higd2a
								Ndufaf1
								Enho
								1700052K11Rik
								Ssr2
								Wee1
								Ccnd3
								3110021N24Rik
								Vegfb
								Mrpl34
								Minpp1
								Rnf11
								Psip1
								Zdhhc3
								Mettl10
								Siah1a
								Tpm4
								Rsph3a
								Scpep1
								Fkbp2
								Cdc14b
								Qpctl
								Brwd1
								Bag1
								Csnk1e
								Ywhah
								Zfp622
								Nrtn
								Appbp2
								Crnde
								Inhbb
								Banf1
								Timm13
								Gpx1
								Ina
								B630019K06Rik
								Adm
								Praf2
								Med19
								Fam184a
								Crcp
								Nlrp5-ps
								Frg1
								Abhd3
								Dnajc30
								Ube2q2
								Rpl35
								Emc6
								Rtn1
								Gm20498
								Mrps12
								Uba52
								Mrpl44
								Ube2d2a
								BC005561
								Stk39
								Gnl1
								Tma7
								Serp2
								Gpr153
								Rab11fip5
								Ppp2r5e
								Jagn1
								Exosc4
								Foxn3
								Clmp
								Rnf114
								Lamtor1
								45719
								Fth1

## Sheet: 7k
Independent Variable	Dependent Variable
CellType	RelativeExpression		Wilcoxon rank sum test with continuity correction
EX	0.0397097
EX	0.0235558		W = 4391297, p-value < 2.2e-16
EX	0.0533601		alternative hypothesis: true location shift is not equal to 0
EX	0.0142871
EX	-0.0303105		Cluster	Mean	SEM
EX	0.106209		EX	0.00726762	0.000333979
EX	-0.00996132		IN	-0.0336476	0.000622809
EX	0.00237944
EX	0.00550824
EX	-0.0287656
EX	0.0199896
EX	0.0212153
EX	0.0436902
EX	-0.0388809
EX	0.00600815
EX	0.0297824
EX	-0.0281239
EX	-0.0336977
EX	-0.0467669
EX	-0.0139096
EX	-0.043381
EX	-0.0350037
EX	-0.0437094
EX	-0.00616124
EX	-0.0355827
EX	-0.0521376
EX	-0.00263576
EX	0.0226964
EX	-0.000289449
EX	0.0707833
EX	-0.0395029
EX	0.0100838
EX	-0.00697211
EX	-0.0354823
EX	0.00740163
EX	0.0161349
EX	0.00361284
EX	-0.00158397
EX	0.0976393
EX	-0.0288798
EX	-0.00045539
EX	0.0421916
EX	-0.0451524
EX	0.0448735
EX	-0.00192365
EX	0.00482856
EX	-0.00438456
EX	-0.0543886
EX	0.0558472
EX	-0.0589088
EX	-0.0185272
EX	-0.0577648
EX	-0.028728
EX	0.0093505
EX	0.0271273
EX	-0.0109761
EX	-0.0091594
EX	0.0855271
EX	0.0307392
EX	0.0216386
EX	0.0105032
EX	0.039871
EX	0.0221228
EX	0.0490071
EX	-0.000786391
EX	0.0176505
EX	0.0722445
EX	-0.0166601
EX	-0.00075314
EX	0.0352205
EX	-0.0218155
EX	-0.0168339
EX	-0.0113037
EX	-0.0269912
EX	0.0179022
EX	-0.0476596
EX	-0.0153835
EX	-0.0103487
EX	-0.00107818
EX	-0.0019265
EX	0.00535769
EX	0.0396607
EX	-0.0416288
EX	0.0490559
EX	-0.00564087
EX	-0.00798429
EX	0.0112448
EX	-0.0646441
EX	0.0109133
EX	-0.0669507
EX	-0.0252829
EX	-0.000476981
EX	-0.0584996
EX	0.0590451
EX	-0.0257103
EX	-0.0355847
EX	-0.0363679
EX	0.00338167
EX	0.0581359
EX	0.0308348
EX	0.0101976
EX	-0.0324187
EX	-0.0250538
EX	-0.0157158
EX	0.0499669
EX	-0.00507507
EX	-0.0415716
EX	-0.0398506
EX	-0.0109729
EX	0.00904206
EX	-0.000718358
EX	-0.0641224
EX	0.0385327
EX	-0.0157629
EX	0.00738525
EX	0.0466688
EX	0.00603406
EX	-0.0305453
EX	-0.00791543
EX	-0.0107769
EX	-0.0354031
EX	0.00138521
EX	0.0215861
EX	-0.0116082
EX	-0.0260918
EX	-0.0200683
EX	-0.0169959
EX	-0.00531313
EX	-0.0341323
EX	0.0210466
EX	0.0072246
EX	0.00390852
EX	-0.00833969
EX	0.00834564
EX	-0.0146315
EX	0.0200733
EX	0.014191
EX	-0.0769421
EX	-0.0276238
EX	0.0388227
EX	-0.00186733
EX	0.0374454
EX	0.0146512
EX	-0.0417631
EX	0.0302451
EX	0.0116709
EX	0.0184394
EX	-0.00847281
EX	0.000704415
EX	0.0690294
EX	0.00996101
EX	0.0519257
EX	0.038431
EX	-0.0185574
EX	0.0682818
EX	0.00393628
EX	-0.0609937
EX	-0.0841341
EX	-0.0428607
EX	0.0517555
EX	0.0695984
EX	-0.00337196
EX	0.0493421
EX	0.0108734
EX	0.0284864
EX	-0.0470976
EX	0.0232263
EX	0.0369606
EX	0.00953674
EX	-0.0337268
EX	0.0220824
EX	0.0637957
EX	-0.0092325
EX	0.0330353
EX	0.0330616
EX	-0.0294995
EX	-0.0185351
EX	0.0177245
EX	-0.000929768
EX	-0.0623001
EX	-0.00694803
EX	0.022777
EX	0.00861678
EX	0.0190457
EX	0.0497197
EX	0.0138491
EX	-0.0311838
EX	0.0232503
EX	-0.0148237
EX	0.00347487
EX	0.0235961
EX	-0.0429151
EX	-0.0545272
EX	-0.00436789
EX	0.00413836
EX	0.0283981
EX	-0.018172
EX	0.00785558
EX	0.0175741
EX	0.0512047
EX	0.05592
EX	-0.0478969
EX	-0.0604082
EX	-0.0131957
EX	0.0295568
EX	0.0349788
EX	-0.0329489
EX	0.00887437
EX	0.0401104
EX	-0.0229314
EX	0.0274474
EX	0.0422745
EX	-0.0179194
EX	-0.0203711
EX	0.0280528
EX	0.000310069
EX	-0.0466838
EX	0.0333897
EX	0.0311021
EX	-0.0173192
EX	0.0327676
EX	0.0870316
EX	-0.00739992
EX	0.0117689
EX	-0.0290696
EX	0.0412109
EX	0.0182055
EX	0.0245765
EX	-0.0378072
EX	0.0334169
EX	0.054435
EX	0.0448744
EX	-0.0525184
EX	0.0349213
EX	-0.0319374
EX	0.0566435
EX	-0.0564973
EX	-0.0144217
EX	-0.0146114
EX	0.0204011
EX	-0.014643
EX	-0.00570117
EX	0.0411703
EX	-0.0196438
EX	0.0479533
EX	-0.0266498
EX	0.0405792
EX	-0.0167238
EX	0.0419761
EX	0.00509573
EX	-0.0407272
EX	0.0201277
EX	0.0292743
EX	-0.0239505
EX	-0.04448
EX	-0.0295965
EX	-0.00728024
EX	0.0194572
EX	0.0509234
EX	0.00934287
EX	0.0607124
EX	0.0164048
EX	-0.0189585
EX	-0.00619387
EX	-0.010845
EX	0.0144583
EX	0.0481228
EX	0.0704355
EX	0.0398056
EX	-0.00716002
EX	0.0331288
EX	-0.0156763
EX	0.00872899
EX	-0.0329042
EX	0.00804288
EX	0.0132767
EX	-0.0192531
EX	-0.0339755
EX	-0.0392376
EX	0.0423691
EX	0.0410668
EX	-0.0179476
EX	0.00723106
EX	-0.00617107
EX	0.0549848
EX	-0.0324414
EX	-0.0849394
EX	-0.037462
EX	0.0343702
EX	-0.000194984
EX	-0.0151947
EX	-0.000300729
EX	0.0558548
EX	0.0796079
EX	0.00845535
EX	-0.0444123
EX	0.0742786
EX	0.131878
EX	-0.0365765
EX	-0.00396422
EX	0.0296126
EX	0.0153235
EX	-0.00806127
EX	0.0404437
EX	-0.0255717
EX	-0.0226939
EX	0.0390554
EX	0.0506359
EX	-0.00418229
EX	0.0739367
EX	0.0307415
EX	0.0133746
EX	0.031425
EX	-0.0285392
EX	-0.00566914
EX	0.0678929
EX	0.00247134
EX	0.0220705
EX	-0.0189605
EX	-0.0113645
EX	0.0264337
EX	0.0288799
EX	-0.0859637
EX	0.0281939
EX	0.0502091
EX	-0.040191
EX	0.074559
EX	0.100917
EX	-0.00337081
EX	-0.0145092
EX	0.0302544
EX	0.00789766
EX	0.0283721
EX	-0.0374388
EX	0.119054
EX	-0.0251083
EX	-0.00640372
EX	-0.0260151
EX	-0.0338134
EX	-0.023126
EX	0.0885647
EX	0.0103762
EX	0.0352815
EX	0.0614846
EX	0.0219949
EX	-0.034786
EX	-0.033451
EX	0.031487
EX	-0.0386612
EX	-0.00224612
EX	0.0937171
EX	0.00024243
EX	-0.0361728
EX	0.0599495
EX	-0.0529566
EX	0.0121057
EX	0.0214348
EX	-0.014892
EX	-0.034862
EX	-0.00709343
EX	-0.023879
EX	-0.0694024
EX	0.0495676
EX	0.0315916
EX	0.0354547
EX	-0.0129009
EX	-0.0257975
EX	-0.0652023
EX	0.0528015
EX	0.0495587
EX	0.0021939
EX	-0.026289
EX	0.0731783
EX	0.0284627
EX	0.0146258
EX	0.0400549
EX	-0.0213708
EX	0.0238663
EX	0.00468921
EX	-0.015599
EX	0.0469153
EX	0.0380026
EX	-0.0253781
EX	0.095003
EX	0.0314849
EX	-0.0488356
EX	-0.0581034
EX	0.0428951
EX	-0.00397892
EX	-0.0558646
EX	0.0343262
EX	0.0192847
EX	-0.0436562
EX	0.0774663
EX	0.0425766
EX	0.0331184
EX	0.0426619
EX	0.028776
EX	0.0733045
EX	0.0192508
EX	-0.0397715
EX	-0.0155969
EX	0.016562
EX	-0.0103295
EX	-0.00914761
EX	0.0628658
EX	-0.0194927
EX	-0.0308148
EX	0.00131322
EX	-0.00349314
EX	-0.0400584
EX	-0.0171757
EX	0.00993522
EX	-0.017372
EX	0.0514819
EX	0.0546852
EX	0.0106569
EX	-0.0701304
EX	-0.00415544
EX	0.000408819
EX	-0.00144684
EX	0.00181274
EX	0.0784159
EX	0.0287115
EX	0.00695954
EX	0.0104547
EX	0.026126
EX	0.0433804
EX	0.00626244
EX	-0.0185959
EX	-0.00143823
EX	0.0261726
EX	-0.0195233
EX	-0.00657483
EX	-0.0229738
EX	-0.0255632
EX	-0.022654
EX	0.044209
EX	0.0430309
EX	-0.0248813
EX	0.0163856
EX	0.00456722
EX	-0.0105921
EX	0.0401856
EX	0.000479016
EX	0.0540902
EX	-0.026945
EX	0.0478207
EX	-0.0385701
EX	-0.0122222
EX	-0.0464708
EX	-0.0120197
EX	-0.00418195
EX	-0.0444216
EX	0.027639
EX	-0.0167827
EX	-0.0128805
EX	0.0512796
EX	0.0641557
EX	-0.0389301
EX	-0.0357048
EX	-0.0723257
EX	-0.0492566
EX	0.0124069
EX	0.0121879
EX	0.00262999
EX	-0.0201932
EX	-0.0114367
EX	0.0071685
EX	-0.0448619
EX	-0.0198319
EX	0.0424381
EX	-0.00216206
EX	-0.0266563
EX	0.0289389
EX	0.024684
EX	-0.00442207
EX	-0.0322297
EX	-0.0142434
EX	0.0126989
EX	0.0386583
EX	-0.0117732
EX	0.030228
EX	-0.0260762
EX	0.0117886
EX	0.0775414
EX	0.00407474
EX	-0.0201311
EX	0.0114808
EX	-0.0229134
EX	-0.0364599
EX	0.0210117
EX	-0.0211114
EX	-0.00785192
EX	-0.0107274
EX	0.0210092
EX	-0.0107586
EX	0.0144255
EX	0.00948923
EX	-0.0659984
EX	0.00388557
EX	-0.0419256
EX	0.0444712
EX	-0.0167494
EX	-0.0414542
EX	0.0153832
EX	0.029918
EX	-0.0165922
EX	0.0481725
EX	0.0471808
EX	0.031195
EX	0.0514544
EX	-0.0510577
EX	0.00139446
EX	-0.00526943
EX	-0.00321726
EX	-0.0246081
EX	-0.0615392
EX	0.0413732
EX	-0.0142131
EX	0.0432713
EX	0.0301828
EX	-0.0367032
EX	0.0244583
EX	0.00469511
EX	0.00985175
EX	0.0186294
EX	0.00322468
EX	0.00452579
EX	0.0593304
EX	0.0126404
EX	-0.0135979
EX	0.00834219
EX	-0.0125233
EX	0.0273655
EX	-0.00394791
EX	-0.0319277
EX	-0.0537025
EX	0.0588432
EX	0.0143272
EX	0.00640925
EX	-0.0178357
EX	0.0787858
EX	-0.0246875
EX	-0.00274443
EX	0.00201014
EX	-0.0365519
EX	0.0272233
EX	0.0284591
EX	0.00332509
EX	-0.041066
EX	-0.0131142
EX	-0.00555199
EX	-0.00173747
EX	-0.0349684
EX	-0.0397685
EX	0.0583634
EX	0.0722387
EX	-0.0146311
EX	0.0319519
EX	0.0198147
EX	-0.00124822
EX	0.00584222
EX	-0.0142034
EX	0.0499089
EX	0.00735503
EX	0.00124131
EX	0.0237052
EX	0.0039886
EX	0.0773445
EX	-0.0109005
EX	-0.00791569
EX	0.043443
EX	0.0486772
EX	-0.0451412
EX	0.00415976
EX	-0.00383324
EX	0.0418258
EX	-0.0236062
EX	-0.00928448
EX	0.011035
EX	-0.00985261
EX	0.0267708
EX	-0.00922754
EX	0.00135268
EX	0.0250151
EX	0.0184942
EX	-0.0192352
EX	-0.00680502
EX	0.0114634
EX	0.0241171
EX	-0.00909839
EX	-0.00517318
EX	-0.0427523
EX	0.00353544
EX	0.0286539
EX	0.066856
EX	0.0580034
EX	0.0103391
EX	0.0604688
EX	-0.0202302
EX	-0.00018678
EX	0.00219179
EX	0.0113293
EX	-0.0231362
EX	0.0848165
EX	0.0449758
EX	-0.0221687
EX	-0.00823036
EX	-0.0107152
EX	0.00129228
EX	-0.0271137
EX	-0.0141345
EX	0.000139734
EX	0.0356646
EX	-0.0032315
EX	0.0449876
EX	-0.0116501
EX	0.0332053
EX	-0.0438275
EX	-0.0061516
EX	0.0135634
EX	-0.0315327
EX	0.0119959
EX	-0.0385643
EX	0.0362058
EX	0.0069253
EX	0.00130993
EX	-0.0899759
EX	-0.00315696
EX	0.000716037
EX	0.0128458
EX	0.00191874
EX	-0.0278915
EX	0.070876
EX	-0.0199326
EX	0.0139886
EX	0.0378766
EX	-0.00252499
EX	0.00679097
EX	-0.0564757
EX	0.0541644
EX	0.0268265
EX	-0.0204858
EX	-0.0207498
EX	0.0072298
EX	-0.0246406
EX	0.0643533
EX	0.0435214
EX	0.065293
EX	-0.00878685
EX	-0.0172558
EX	-0.0301795
EX	-0.0410554
EX	-0.0441834
EX	0.0139769
EX	0.0901049
EX	0.00091186
EX	0.00235594
EX	0.0369312
EX	-0.0413
EX	-0.00921269
EX	-0.00285565
EX	-0.0178326
EX	-0.0255717
EX	0.0148317
EX	0.0881388
EX	0.000864437
EX	0.0161459
EX	0.0510525
EX	-0.0533411
EX	0.0878926
EX	0.0673209
EX	0.0169867
EX	0.0597213
EX	-0.0293549
EX	-0.0366278
EX	0.0198789
EX	-0.00737572
EX	0.0732202
EX	0.0381981
EX	-0.00699732
EX	-0.00262889
EX	-0.0517682
EX	0.0236671
EX	0.0285964
EX	0.0266277
EX	-0.0339787
EX	-0.00812492
EX	0.0134915
EX	-0.0136612
EX	0.017686
EX	-0.0147701
EX	0.061109
EX	-0.00013164
EX	0.0460024
EX	-0.016995
EX	0.0121354
EX	0.00798574
EX	0.0803044
EX	-0.0221773
EX	0.0157818
EX	0.0165457
EX	-0.0369653
EX	0.0104572
EX	0.0110935
EX	0.0370792
EX	-0.0735756
EX	0.0204436
EX	0.042848
EX	0.00113358
EX	-0.00895489
EX	0.0322333
EX	0.018766
EX	0.0292836
EX	-0.0214114
EX	-0.0754952
EX	-0.0302515
EX	-0.0049603
EX	0.0342281
EX	-0.00100595
EX	0.0873276
EX	0.0508083
EX	0.0238661
EX	-0.0207851
EX	0.0867403
EX	0.0232043
EX	0.0139545
EX	0.0212942
EX	-0.0192036
EX	0.0358644
EX	-0.0259771
EX	0.0263503
EX	-0.0188587
EX	0.0594041
EX	-0.0158942
EX	-0.0286409
EX	0.00133238
EX	0.0245922
EX	-0.0313398
EX	0.0415936
EX	0.0401353
EX	0.0725438
EX	0.0513458
EX	-0.0374859
EX	0.0698097
EX	0.0236433
EX	0.00932817
EX	0.0180458
EX	-0.0312528
EX	-0.0158104
EX	0.0215365
EX	0.0386131
EX	-0.0103525
EX	-0.0523984
EX	0.0242238
EX	0.018204
EX	0.018286
EX	-0.010555
EX	0.000602614
EX	-0.0162682
EX	-0.00280666
EX	-0.0478055
EX	-0.0353859
EX	0.0281096
EX	-0.059743
EX	-0.0322039
EX	0.0188729
EX	-0.0290413
EX	-0.0370658
EX	0.0172081
EX	-0.0575521
EX	-0.0186782
EX	-0.00254615
EX	-0.0309333
EX	-0.0454056
EX	0.0169856
EX	0.00279059
EX	-0.0413821
EX	-0.0139689
EX	0.0489244
EX	-0.0200627
EX	-0.00512691
EX	-0.00358557
EX	-0.00464473
EX	-0.012243
EX	-0.052044
EX	0.0265778
EX	-0.0161952
EX	0.0628278
EX	0.0429437
EX	0.0162083
EX	0.0564134
EX	0.0275136
EX	-0.029976
EX	0.050488
EX	-0.0347326
EX	0.00550298
EX	0.000343225
EX	0.0564761
EX	0.0337747
EX	0.0368603
EX	0.0044256
EX	5.29142e-05
EX	-0.000933317
EX	0.0591482
EX	-0.0450221
EX	0.00233326
EX	0.0037994
EX	0.0225607
EX	0.0153938
EX	0.042947
EX	-0.0174388
EX	-0.0312074
EX	-0.0179624
EX	0.0114413
EX	0.004204
EX	0.0685593
EX	-0.0131211
EX	-0.0465721
EX	0.0949199
EX	0.0185677
EX	0.00648743
EX	0.00259808
EX	0.0294945
EX	-0.00236276
EX	-0.0211996
EX	0.0510764
EX	0.0129487
EX	0.0257961
EX	0.0426337
EX	0.0438038
EX	0.0560522
EX	0.0520202
EX	-0.035613
EX	-0.0167021
EX	0.0527575
EX	0.0224734
EX	0.017727
EX	0.0239489
EX	0.0669193
EX	0.04514
EX	0.0319754
EX	0.0553936
EX	0.04153
EX	0.0130082
EX	-0.0321532
EX	-0.0087187
EX	0.0100776
EX	0.0070656
EX	-0.0348388
EX	-0.0110995
EX	-0.00661639
EX	0.066923
EX	-0.00806528
EX	0.0176542
EX	-0.0103777
EX	0.00366289
EX	-0.0126742
EX	0.0437474
EX	0.0283863
EX	-0.0308549
EX	0.0410701
EX	-0.0412332
EX	0.0507574
EX	0.00535181
EX	-0.0364686
EX	0.00920275
EX	0.0141716
EX	0.000226389
EX	-0.0214068
EX	0.0488323
EX	0.0133682
EX	0.00160099
EX	0.049149
EX	-0.000952019
EX	0.0584513
EX	0.0326047
EX	-0.0379903
EX	0.0289571
EX	-0.00168146
EX	0.00838437
EX	-0.0185376
EX	-0.028732
EX	-0.0139438
EX	0.0780222
EX	-0.0224854
EX	-0.0255799
EX	0.0425531
EX	0.113144
EX	-0.0337584
EX	0.00260296
EX	0.0471444
EX	-0.00836223
EX	-0.017321
EX	0.0303806
EX	0.0185719
EX	-0.00198797
EX	0.0245836
EX	0.04092
EX	0.0116946
EX	-0.038217
EX	0.0274363
EX	0.0233603
EX	-0.024242
EX	0.0138309
EX	0.0396734
EX	0.010632
EX	-0.0167511
EX	-0.028201
EX	0.0771695
EX	-0.00468062
EX	0.00856841
EX	0.00594405
EX	0.0283859
EX	0.0119962
EX	-0.0276986
EX	-0.0210617
EX	-0.00730585
EX	0.0238249
EX	-0.0253868
EX	-0.00869597
EX	0.00370368
EX	0.0358807
EX	0.0407944
EX	-0.046148
EX	-0.047871
EX	-0.0510798
EX	0.0143211
EX	-0.0428987
EX	-0.0307086
EX	0.0218748
EX	-0.00439535
EX	0.0181583
EX	-0.0119353
EX	-0.00294853
EX	-0.00286519
EX	0.012236
EX	0.0788911
EX	0.0179587
EX	-0.00903571
EX	0.0240279
EX	0.00273366
EX	0.0290365
EX	0.0467621
EX	0.0755328
EX	0.0451979
EX	0.00885553
EX	0.0316129
EX	0.0364247
EX	-0.0017679
EX	-0.00327197
EX	0.00561841
EX	0.0120816
EX	0.0255752
EX	-0.00877042
EX	-0.0142048
EX	-0.0508894
EX	-0.00977993
EX	-0.0278144
EX	0.0259541
EX	0.0291604
EX	0.00497395
EX	0.0692421
EX	-0.0256093
EX	-0.0750382
EX	-0.0124553
EX	0.0263981
EX	-0.0122259
EX	-0.00695723
EX	0.00194872
EX	0.00225017
EX	-0.00920712
EX	0.0295108
EX	0.0517015
EX	0.0367914
EX	0.00418791
EX	0.084807
EX	-0.00257309
EX	0.0263999
EX	0.0360786
EX	-0.00894938
EX	0.024603
EX	0.0611078
EX	0.0212219
EX	-0.0249074
EX	0.0335581
EX	0.00608062
EX	0.0611041
EX	0.00137026
EX	-0.0313558
EX	0.0310653
EX	0.0200088
EX	0.0227732
EX	-0.016126
EX	0.0152685
EX	-0.0137315
EX	0.00568112
EX	-0.00597704
EX	0.00846138
EX	0.0325182
EX	0.00856859
EX	0.00550169
EX	-0.0190011
EX	0.0337468
EX	-0.0247921
EX	-0.00883607
EX	-0.0377395
EX	0.0191999
EX	-0.00914431
EX	0.051574
EX	0.0185584
EX	-0.0470428
EX	0.0698427
EX	0.0642056
EX	0.0792285
EX	0.0836227
EX	0.00914632
EX	0.00339806
EX	-0.0197415
EX	-0.0522047
EX	-0.0104952
EX	-0.011301
EX	-0.00764074
EX	0.0330335
EX	-0.0376457
EX	0.0234592
EX	0.0174892
EX	-0.00956186
EX	0.00441036
EX	0.0192854
EX	0.0997321
EX	0.0352831
EX	-0.0214538
EX	-0.0699423
EX	0.0737785
EX	0.036958
EX	0.0492339
EX	0.00216845
EX	-0.0292933
EX	-0.00910952
EX	0.00190354
EX	-0.0439985
EX	-0.00306278
EX	-0.0114213
EX	-0.0172654
EX	0.0538844
EX	0.0505964
EX	0.0188018
EX	0.0278663
EX	-0.00412071
EX	-0.0141924
EX	0.0429703
EX	-0.0165848
EX	-0.0216217
EX	0.0131414
EX	-0.0756074
EX	0.0352679
EX	0.0369874
EX	0.0241876
EX	0.0367298
EX	0.0297839
EX	-0.00242969
EX	-0.0126386
EX	-0.0115599
EX	-0.0205135
EX	-0.0321292
EX	-0.00567289
EX	-0.0271487
EX	-0.0371896
EX	-0.0184358
EX	-0.0388546
EX	-0.029029
EX	-0.0160614
EX	-0.0142734
EX	-0.0705708
EX	0.0197343
EX	0.0345514
EX	-0.0126142
EX	-0.0155938
EX	0.0274175
EX	0.0202537
EX	0.00194613
EX	0.051174
EX	-0.0471787
EX	0.00826712
EX	-0.0158117
EX	-0.0261211
EX	0.0228754
EX	-0.0314806
EX	-0.000483906
EX	0.020349
EX	-0.00196469
EX	0.0236102
EX	0.0156756
EX	0.0197152
EX	0.00776337
EX	-0.0122573
EX	0.0243314
EX	-0.00431492
EX	-0.0104708
EX	0.0373052
EX	-0.0169209
EX	0.0475066
EX	0.00533525
EX	-0.00398098
EX	0.0231755
EX	0.0037304
EX	0.0387549
EX	0.0608767
EX	-0.0680592
EX	0.031222
EX	-0.0811228
EX	-0.0245718
EX	0.0500115
EX	0.0329538
EX	0.00793296
EX	-0.0270189
EX	0.0333016
EX	0.0379982
EX	0.0523668
EX	-0.0194726
EX	0.0479525
EX	0.0288735
EX	0.0225431
EX	-0.00618541
EX	0.00513555
EX	0.0364842
EX	0.0139523
EX	-0.0458196
EX	0.0282304
EX	-0.0151954
EX	0.0434421
EX	-0.00589399
EX	0.0459836
EX	0.0472447
EX	0.0261951
EX	0.0388976
EX	-0.0391304
EX	0.0101465
EX	0.00993794
EX	-0.0147097
EX	0.0257698
EX	-0.056285
EX	0.0124282
EX	0.0142129
EX	0.0436587
EX	0.0456651
EX	-0.0407889
EX	-0.0254533
EX	0.0032696
EX	0.0347295
EX	-0.0103307
EX	-0.017231
EX	-0.000324151
EX	-0.0341217
EX	0.0211292
EX	0.0448728
EX	0.024209
EX	0.000482548
EX	-0.0154134
EX	0.0265839
EX	0.0316054
EX	-0.057017
EX	0.0256075
EX	0.0127126
EX	-0.00612875
EX	-0.00204122
EX	0.0321958
EX	0.0201011
EX	-0.00543307
EX	-0.00817553
EX	0.00794027
EX	-0.00886566
EX	-0.0113077
EX	-0.0102538
EX	0.000486868
EX	-0.00888852
EX	-0.00948332
EX	0.0460503
EX	0.0974583
EX	-0.00881394
EX	0.0032324
EX	0.0213499
EX	0.00383014
EX	0.00511196
EX	-0.00887102
EX	0.0489165
EX	0.0324221
EX	-0.0557385
EX	-0.0311845
EX	-0.00521072
EX	0.0121238
EX	-0.0225489
EX	0.0213204
EX	0.0354842
EX	-0.0183181
EX	0.0739389
EX	0.0357729
EX	0.0596127
EX	0.0553169
EX	-0.016881
EX	-0.0653967
EX	0.0235522
EX	0.0111037
EX	-0.00947326
EX	-0.0214774
EX	-0.00454798
EX	0.0374749
EX	-0.00655901
EX	0.0446434
EX	-0.0301596
EX	-0.0186367
EX	0.00537102
EX	-0.0124388
EX	0.0603235
EX	0.0549305
EX	-0.0121197
EX	-0.0544005
EX	0.0468182
EX	0.0063517
EX	0.0718264
EX	0.0472335
EX	0.0605763
EX	0.0220573
EX	0.0162507
EX	0.0284342
EX	-0.0208497
EX	0.0162776
EX	0.0417027
EX	-0.0320828
EX	-0.00893845
EX	0.0134342
EX	0.0212083
EX	0.0525159
EX	-0.0194599
EX	-0.0439892
EX	-0.00856599
EX	-0.0347684
EX	-0.0262938
EX	-0.00779107
EX	0.038018
EX	-0.0388721
EX	-0.0070712
EX	0.00725374
EX	0.0189967
EX	-0.000422209
EX	-0.00996804
EX	0.0222285
EX	0.00856803
EX	-0.0430234
EX	0.0429627
EX	-0.089591
EX	-0.0275133
EX	0.00466135
EX	0.00122208
EX	-0.0675727
EX	0.015509
EX	-0.00263791
EX	0.0566785
EX	0.0475833
EX	-0.0280283
EX	0.00356213
EX	0.0149201
EX	0.000563
EX	0.0327137
EX	-0.0541237
EX	-0.0314819
EX	-0.00793947
EX	0.0369505
EX	0.0140504
EX	0.0249905
EX	0.0335371
EX	-0.0598944
EX	0.0153116
EX	-0.0522302
EX	-0.0189596
EX	0.059642
EX	0.035732
EX	0.054447
EX	0.0201916
EX	0.0298961
EX	0.00985346
EX	-0.0336383
EX	0.0141437
EX	0.0975625
EX	0.0053347
EX	-0.0288069
EX	0.0408432
EX	-0.0431411
EX	0.03487
EX	0.0179324
EX	0.0495532
EX	0.00779001
EX	0.0163293
EX	-0.0908899
EX	0.0189098
EX	-0.007327
EX	-0.0291506
EX	0.0167977
EX	-0.0215249
EX	0.0286054
EX	0.00192798
EX	-0.00647477
EX	0.0657838
EX	0.0307472
EX	-0.026087
EX	0.077741
EX	0.00104447
EX	-0.015076
EX	0.03177
EX	0.0306545
EX	-0.0323226
EX	0.0440472
EX	-0.0141842
EX	-0.0222392
EX	0.0483928
EX	0.000304206
EX	-0.0293635
EX	-0.0125109
EX	0.0195907
EX	-0.0032648
EX	0.0350387
EX	0.00898159
EX	0.0356827
EX	-0.0235225
EX	-0.0227917
EX	0.0553707
EX	-0.0101819
EX	-0.0625199
EX	-0.0990869
EX	-0.0119669
EX	0.00818194
EX	0.0107408
EX	0.0727953
EX	-0.0490734
EX	0.00641688
EX	0.0183386
EX	-0.0385097
EX	-0.00173146
EX	-0.0181845
EX	0.0615517
EX	0.00114988
EX	0.0406254
EX	-0.0132302
EX	-0.0118296
EX	0.00541215
EX	0.0407422
EX	0.0427345
EX	-0.0155313
EX	-0.0678139
EX	0.0309822
EX	0.0273267
EX	-0.0345673
EX	-0.0329419
EX	0.047468
EX	-0.0424191
EX	0.00371714
EX	0.106164
EX	0.0195161
EX	-0.0126767
EX	-0.0424057
EX	0.0419033
EX	-0.00182309
EX	0.0348395
EX	0.0617659
EX	-0.0147443
EX	-0.0267873
EX	-0.0326873
EX	0.0225907
EX	0.0488707
EX	9.73745e-05
EX	0.0552989
EX	-0.00989295
EX	-0.0553526
EX	0.0241821
EX	-0.0130333
EX	-0.0118873
EX	0.0535746
EX	0.0256543
EX	0.013684
EX	0.0467933
EX	-0.00302554
EX	-0.0279435
EX	-0.00704943
EX	0.0355622
EX	-0.0253171
EX	0.0116775
EX	0.0546362
EX	0.0144742
EX	0.0731481
EX	0.0363484
EX	0.0166743
EX	-0.00427103
EX	0.0365489
EX	-0.0675874
EX	-0.0296461
EX	0.0272446
EX	-0.0263748
EX	-0.00926144
EX	0.0104599
EX	-0.0106725
EX	-0.0738598
EX	-0.00580059
EX	-0.0502704
EX	0.058984
EX	0.0335649
EX	-0.00717203
EX	-0.0141735
EX	0.0188489
EX	0.0702493
EX	0.0303836
EX	0.0133396
EX	-0.0650816
EX	0.0521608
EX	-0.0190937
EX	0.0125088
EX	-0.00359671
EX	0.0283186
EX	0.00670495
EX	0.0311962
EX	0.0157047
EX	-0.040109
EX	-0.0033448
EX	-0.0972932
EX	0.013852
EX	0.0512132
EX	-0.00287258
EX	0.020507
EX	0.0681191
EX	0.0169497
EX	0.0311409
EX	0.00592689
EX	0.0265361
EX	0.0578527
EX	0.0350986
EX	0.0178324
EX	-0.00631476
EX	-0.00923831
EX	0.0188433
EX	-0.0438855
EX	0.000545754
EX	0.0135502
EX	0.0430566
EX	0.00710871
EX	0.0315986
EX	-0.0094783
EX	-0.0100832
EX	0.0209962
EX	0.0167185
EX	0.0389259
EX	-0.00658819
EX	-0.0201826
EX	-0.0176233
EX	-0.0199926
EX	0.047825
EX	-0.00122478
EX	0.00624835
EX	-0.0245019
EX	-0.0157863
EX	-0.0387886
EX	0.00486438
EX	-0.00913409
EX	0.0328581
EX	0.0140133
EX	-0.0290276
EX	-0.0353982
EX	-0.005393
EX	0.0228515
EX	0.0124236
EX	0.0489335
EX	0.035371
EX	0.0990469
EX	-0.0412315
EX	-0.0467947
EX	0.0394719
EX	-0.00453842
EX	0.0196119
EX	0.0735001
EX	-0.00606083
EX	0.0389139
EX	0.00550401
EX	0.0256682
EX	0.0424308
EX	0.028323
EX	-0.0171225
EX	-0.0130383
EX	0.0199622
EX	0.00829156
EX	0.0169784
EX	0.021944
EX	0.0131372
EX	0.0323948
EX	-0.000105871
EX	0.0183313
EX	-0.0362141
EX	-0.00708573
EX	0.0776559
EX	0.0238544
EX	-0.0277191
EX	-0.000378965
EX	0.0298028
EX	0.0174202
EX	0.0225688
EX	0.00184769
EX	-0.00899225
EX	0.00612666
EX	-0.0113018
EX	0.00756289
EX	-0.0481563
EX	0.0411365
EX	0.0222695
EX	0.0181819
EX	0.0146071
EX	-0.0114707
EX	0.0295632
EX	-0.0171172
EX	-0.00557915
EX	0.0487335
EX	0.0187039
EX	0.0507484
EX	0.00984147
EX	-0.0244802
EX	0.00982071
EX	0.00299656
EX	-0.0156921
EX	0.0472396
EX	0.0303482
EX	0.00493994
EX	-0.0203412
EX	0.0200941
EX	0.0537165
EX	0.0288839
EX	0.0960734
EX	0.00172909
EX	0.0555533
EX	0.0556868
EX	-0.00948946
EX	0.0517405
EX	0.0550636
EX	0.00191998
EX	-0.0868782
EX	0.0366219
EX	-0.0025931
EX	0.00781279
EX	0.0179601
EX	0.0318128
EX	0.0390736
EX	-0.0765739
EX	0.00733322
EX	0.0166262
EX	-0.0170016
EX	-0.0663546
EX	0.0171598
EX	0.0175216
EX	0.0118617
EX	-0.0398265
EX	0.0216145
EX	-0.0410998
EX	0.0408818
EX	0.0584115
EX	0.0698574
EX	0.0037092
EX	0.0323952
EX	-0.0509411
EX	0.041013
EX	-0.0488743
EX	-0.0322532
EX	-0.0260366
EX	0.0341389
EX	-0.0435075
EX	0.0044354
EX	0.029484
EX	0.00974584
EX	0.0436282
EX	-0.0300083
EX	0.0204502
EX	-0.0314469
EX	-0.00792431
EX	0.00874701
EX	0.0502057
EX	-0.0464081
EX	0.0213599
EX	-0.0572083
EX	-0.0666049
EX	0.000113534
EX	0.0140417
EX	-0.00772293
EX	-0.0668509
EX	0.0104973
EX	0.0139056
EX	0.00486339
EX	0.0556638
EX	0.0386013
EX	0.0947612
EX	0.0419918
EX	-0.0964517
EX	-0.0194373
EX	-0.0228798
EX	-0.0238929
EX	-0.0874433
EX	-0.0421515
EX	-0.0194494
EX	0.0389438
EX	0.054101
EX	0.0452367
EX	-0.00807085
EX	0.0318081
EX	-0.0159639
EX	0.0560826
EX	0.0555596
EX	0.0553961
EX	0.0248398
EX	-0.0493781
EX	0.02294
EX	0.0500098
EX	-0.0160473
EX	-0.00231318
EX	0.0421455
EX	-0.00124824
EX	-0.00206826
EX	-0.0211255
EX	0.017512
EX	-0.0230802
EX	0.0587596
EX	0.00147788
EX	-0.00377954
EX	0.00744273
EX	0.0304455
EX	0.021016
EX	0.0282018
EX	0.0452686
EX	-0.00115642
EX	0.052792
EX	0.066087
EX	-0.0122985
EX	-0.0538316
EX	0.0290154
EX	0.0251581
EX	0.0335909
EX	0.0318137
EX	0.0481722
EX	-0.00877972
EX	-0.0192362
EX	0.00402826
EX	-0.0483284
EX	0.0560015
EX	-0.0607775
EX	-0.00210973
EX	-0.00371289
EX	0.0282192
EX	0.0327086
EX	-0.00328775
EX	-0.038367
EX	0.076138
EX	0.00364433
EX	0.0158698
EX	0.0241728
EX	0.00295537
EX	0.00623606
EX	0.0341985
EX	-0.00928562
EX	-0.0370381
EX	-0.0401789
EX	0.00243127
EX	0.00510436
EX	0.0619784
EX	0.0368573
EX	-0.00143419
EX	0.0160626
EX	0.0539939
EX	-0.00281674
EX	0.0259841
EX	-0.0158937
EX	0.011868
EX	-0.0320236
EX	0.0749017
EX	0.0282311
EX	0.0419816
EX	-0.0279854
EX	-0.0555056
EX	0.0168272
EX	0.00122049
EX	0.0488253
EX	0.0160902
EX	0.0312319
EX	-0.0847683
EX	0.0420195
EX	0.0664523
EX	-0.00946269
EX	0.0259286
EX	-0.0249281
EX	0.0687848
EX	0.027986
EX	-0.0105008
EX	0.0492577
EX	-0.000100702
EX	0.0520006
EX	0.017631
EX	0.0718419
EX	0.0738643
EX	0.0621679
EX	-0.0213795
EX	0.0848411
EX	0.0210736
EX	0.00447451
EX	0.0182722
EX	0.0226254
EX	-0.0124077
EX	0.0168307
EX	0.0351453
EX	-0.0250136
EX	0.0283862
EX	-0.00219996
EX	0.0611873
EX	0.0591233
EX	0.0432805
EX	0.0747246
EX	-0.000705677
EX	-0.0187439
EX	0.0343648
EX	0.0187864
EX	0.00342777
EX	0.0378629
EX	-0.0263635
EX	0.036645
EX	-0.0130982
EX	0.0793506
EX	-0.00934537
EX	0.0225352
EX	0.0133915
EX	-0.0240665
EX	-0.00777314
EX	0.020135
EX	-0.0399697
EX	-0.0112569
EX	-0.0232461
EX	0.0123022
EX	0.00140436
EX	0.0272274
EX	0.0282616
EX	-0.00300069
EX	-0.00143195
EX	0.0201842
EX	-0.00932565
EX	0.0136935
EX	0.00198686
EX	0.0242101
EX	0.00613336
EX	-0.0795874
EX	0.00477652
EX	0.0157444
EX	0.0347222
EX	-0.0197151
EX	0.0171056
EX	0.140376
EX	0.0119955
EX	-0.00289506
EX	0.00302999
EX	0.0204434
EX	0.0208834
EX	0.0265509
EX	-0.026071
EX	0.0191552
EX	-0.0298372
EX	-0.00211176
EX	0.0599714
EX	0.00625847
EX	-0.0429389
EX	0.0509847
EX	0.0492233
EX	-0.0166536
EX	0.000737481
EX	0.00473548
EX	0.0204655
EX	0.0178526
EX	0.0638035
EX	0.00563437
EX	0.0534401
EX	-0.0648755
EX	0.0136396
EX	0.0916979
EX	-0.00720252
EX	0.0670076
EX	-0.0390223
EX	0.109391
EX	0.00937941
EX	0.0143247
EX	0.0358478
EX	0.0700374
EX	0.00104505
EX	-0.0248495
EX	-0.0347201
EX	0.0270337
EX	0.0331013
EX	-0.012802
EX	0.00929868
EX	-0.0115523
EX	0.00735109
EX	0.0178991
EX	0.00615153
EX	0.0511106
EX	-0.0228511
EX	0.0663777
EX	0.0169313
EX	-0.0113418
EX	0.0294784
EX	0.0225817
EX	0.0382271
EX	0.0356772
EX	-0.0103462
EX	0.00215467
EX	0.0681464
EX	0.0243964
EX	0.0289014
EX	0.0052664
EX	0.012442
EX	-0.0414535
EX	-0.0043968
EX	-0.0460046
EX	0.049582
EX	0.0104543
EX	0.00425676
EX	-0.0269431
EX	0.0459518
EX	0.0456526
EX	0.0401017
EX	-0.0622207
EX	-0.0555734
EX	0.0336225
EX	-0.00750398
EX	-0.0228142
EX	0.0452393
EX	-0.0408537
EX	0.0714735
EX	0.0432746
EX	0.0194331
EX	0.0626477
EX	0.0257007
EX	0.0264938
EX	0.0196145
EX	0.0310764
EX	0.0654314
EX	0.00385103
EX	0.00536238
EX	0.0549291
EX	0.0030728
EX	-0.0318061
EX	-0.0044991
EX	0.0767512
EX	-0.018847
EX	-0.00886145
EX	0.00205631
EX	-0.00493088
EX	0.0161463
EX	-0.00901476
EX	0.0313884
EX	0.0181687
EX	0.0210366
EX	-0.0149479
EX	0.0436128
EX	0.0124706
EX	-0.013439
EX	0.0270231
EX	-0.0169863
EX	-0.00483644
EX	-0.00591646
EX	-0.0252263
EX	0.059703
EX	-0.0223867
EX	0.0364117
EX	0.0222627
EX	0.0111869
EX	-0.0115782
EX	0.028739
EX	0.0699402
EX	0.0134269
EX	0.00857591
EX	-0.0366489
EX	-0.0316096
EX	0.020215
EX	-0.0270099
EX	0.059115
EX	0.0123197
EX	0.0176054
EX	0.0260417
EX	0.0494133
EX	0.0280983
EX	0.00313228
EX	0.0125239
EX	0.0285342
EX	-0.0191386
EX	-0.00197209
EX	-0.0269402
EX	0.0436463
EX	-0.00531219
EX	-0.0113024
EX	-0.0351326
EX	-0.00741607
EX	0.0193977
EX	-0.0259376
EX	-0.0144577
EX	0.0291097
EX	-0.0301152
EX	0.00609077
EX	-0.0192687
EX	-0.0352009
EX	0.0130058
EX	-0.0115628
EX	0.0306445
EX	0.143661
EX	0.022533
EX	0.031412
EX	-0.0131983
EX	-0.0465967
EX	-0.0174955
EX	0.0428285
EX	-0.03993
EX	0.0323391
EX	0.051409
EX	-0.0406453
EX	0.0108543
EX	0.0197829
EX	0.00148339
EX	-0.0150305
EX	-0.0442052
EX	-0.00881972
EX	-0.0931779
EX	-0.013428
EX	-0.00650028
EX	-0.0356499
EX	-0.0753984
EX	0.00790188
EX	-0.0333873
EX	0.0237424
EX	-0.00875946
EX	0.081293
EX	0.0257949
EX	0.0392351
EX	0.0549841
EX	0.0370317
EX	0.00505851
EX	0.00236312
EX	-0.0131858
EX	-0.0949401
EX	0.0467298
EX	-0.0383743
EX	0.0628361
EX	0.00270558
EX	0.0364043
EX	-0.0112448
EX	-0.00762796
EX	0.0422672
EX	0.0637545
EX	0.0456992
EX	-0.00513854
EX	-0.0322679
EX	0.000655424
EX	0.015835
EX	0.0611273
EX	-0.0341679
EX	-0.0280099
EX	0.0478951
EX	-0.0270649
EX	-0.0277892
EX	-0.0137351
EX	-0.0511092
EX	0.025798
EX	-0.043507
EX	-0.00503743
EX	-0.0315167
EX	-0.00581175
EX	0.051626
EX	0.0481162
EX	0.00907051
EX	-0.0496896
EX	0.0131354
EX	0.0184307
EX	0.0285469
EX	-0.00323231
EX	0.0198728
EX	-0.0388964
EX	-0.0337715
EX	-0.0735092
EX	0.0244739
EX	0.0626224
EX	-0.0125451
EX	-0.00361444
EX	0.016843
EX	-0.00624119
EX	0.0411626
EX	0.0394814
EX	0.0107864
EX	0.011833
EX	0.00140338
EX	-0.0239324
EX	0.00544741
EX	-0.0063659
[truncated: 10,095 more rows]

## Sheet: 7m
Independent Variable	Dependent Variable
CellType	RelativeExpression		Wilcoxon rank sum test with continuity correction
EX	-0.0265768
EX	-0.0131554		W = 23707178, p-value < 2.2e-16
EX	0.011158		alternative hypothesis: true location shift is not equal to 0
EX	-0.0177576
EX	-0.0253142		Cluster	Mean	SEM
EX	-0.00238418		EX	-0.0243846	0.000167839
EX	-0.0251185		IN	0.0274233	0.000381464
EX	-0.0338714
EX	-0.0241464
EX	-0.0596817
EX	-0.0251187
EX	-0.0590022
EX	-0.0291014
EX	-0.0228108
EX	-0.0231162
EX	-0.0175298
EX	-0.0191008
EX	-0.000290512
EX	-0.0602263
EX	-0.00392218
EX	-0.0483424
EX	-0.0223394
EX	-0.0309457
EX	-0.0141421
EX	-0.0540647
EX	-0.0471255
EX	-0.018036
EX	-0.007474
EX	-0.0143786
EX	-0.0537344
EX	-0.0351158
EX	-0.0102686
EX	-0.034598
EX	-0.0408161
EX	-0.0212597
EX	-0.00938356
EX	-0.0341096
EX	-0.0373397
EX	0.00298654
EX	-0.0273248
EX	-0.0734535
EX	-0.0344965
EX	-0.0395534
EX	-0.0162416
EX	-0.0217459
EX	-0.0517362
EX	-0.0204273
EX	-0.0269821
EX	-0.0487802
EX	-0.0479378
EX	-0.0293989
EX	-0.00744387
EX	-0.0357181
EX	-0.0243169
EX	-0.0271764
EX	-0.0241966
EX	-0.021435
EX	-0.00392947
EX	-0.0345984
EX	0.0332705
EX	-0.0238017
EX	-0.0184434
EX	0.00198343
EX	-0.018827
EX	-0.00879353
EX	-0.0306746
EX	-0.0261747
EX	-0.0501295
EX	-0.00569975
EX	-0.0387888
EX	-0.0339383
EX	0.011392
EX	-0.0196582
EX	-0.0147098
EX	-0.035802
EX	-0.0121283
EX	-0.0242488
EX	0.00146232
EX	-0.0256506
EX	-0.0203626
EX	-0.033015
EX	-0.0382662
EX	-0.0287377
EX	-0.0245574
EX	-0.0247768
EX	0.00878898
EX	-0.0333812
EX	-0.0213649
EX	-0.0129614
EX	-0.00618416
EX	-0.0297366
EX	-0.0403332
EX	-0.0196657
EX	-0.0440034
EX	-0.0018524
EX	-0.000846362
EX	0.00527167
EX	-0.0465447
EX	-0.0393865
EX	-0.0242391
EX	-0.0179971
EX	-0.0229994
EX	-0.0193529
EX	-0.0234832
EX	-0.0154751
EX	-0.0313133
EX	0.00497898
EX	-0.00585666
EX	-0.0607758
EX	-0.0160295
EX	-0.0267629
EX	-0.0349582
EX	-0.00192908
EX	-0.00756249
EX	-0.0160528
EX	-0.0211623
EX	-0.0354849
EX	0.0117189
EX	-0.00995114
EX	-0.02887
EX	-0.0359893
EX	-0.0203414
EX	-0.000852947
EX	-0.036717
EX	0.0255155
EX	-0.0144648
EX	-0.0296915
EX	-0.0260462
EX	-0.0265357
EX	-0.0350586
EX	-0.0478855
EX	-0.0552261
EX	-0.0307535
EX	-0.0243404
EX	-0.0377442
EX	-0.0333428
EX	-0.0366584
EX	-0.0329015
EX	-0.0274207
EX	-0.0508314
EX	-0.013775
EX	-0.0169853
EX	-0.0168154
EX	0.00357309
EX	-0.0265334
EX	-0.0181632
EX	-0.00806661
EX	-0.0267166
EX	-0.0438385
EX	-0.0188857
EX	-0.0185185
EX	-0.0347206
EX	-0.036922
EX	-0.010652
EX	-0.0221647
EX	-0.0364747
EX	-0.0471492
EX	-0.00590882
EX	-0.032212
EX	-0.0269544
EX	0.00723465
EX	-0.0215365
EX	-0.0244929
EX	-0.0183421
EX	-0.018917
EX	-0.0141595
EX	-0.000994486
EX	-0.0290422
EX	-0.0324014
EX	-0.0390058
EX	-0.0375901
EX	-0.0365601
EX	-0.0395851
EX	-0.0266955
EX	-0.0348875
EX	-0.00771322
EX	-0.0556727
EX	-0.0309217
EX	-0.0386556
EX	-0.0260611
EX	-0.0482021
EX	-0.0262924
EX	-0.0338117
EX	-0.0111665
EX	-0.0254992
EX	-0.0093893
EX	-0.0228288
EX	-0.00586859
EX	-0.0292335
EX	-0.0242055
EX	-0.00836686
EX	-0.0216808
EX	0.00482015
EX	-0.0249286
EX	-0.0189015
EX	-0.0252108
EX	-0.0358909
EX	-0.0359008
EX	-0.0339562
EX	-0.0301206
EX	-0.0210034
EX	-0.0150837
EX	-0.02798
EX	-0.0157348
EX	-0.032016
EX	-0.0478876
EX	-0.0293897
EX	-0.0327875
EX	-0.0274357
EX	-0.00645499
EX	-0.0167307
EX	-0.0272494
EX	-0.00680441
EX	-0.037878
EX	-0.014178
EX	-0.0411056
EX	-0.0489049
EX	-0.0275079
EX	-0.0720143
EX	-0.041639
EX	-0.0453402
EX	-0.0229081
EX	-0.00629384
EX	-0.0328544
EX	-0.0268164
EX	-0.0230143
EX	-0.0394278
EX	-0.0204742
EX	-0.024534
EX	-0.0367375
EX	-0.0289541
EX	-0.0291515
EX	-0.0131946
EX	-0.0197443
EX	-0.0105008
EX	-0.0248414
EX	-0.0450075
EX	-0.0181601
EX	-0.0162807
EX	-0.0025486
EX	-0.0553045
EX	-0.0177114
EX	-0.0263895
EX	-0.0435075
EX	-0.0427752
EX	-0.0188308
EX	0.00219256
EX	-0.00811714
EX	0.0249512
EX	-0.00627581
EX	0.000946377
EX	-0.030423
EX	-0.0391676
EX	-0.00906431
EX	-0.0098537
EX	-0.0557515
EX	-0.0152713
EX	0.0286953
EX	-0.0247069
EX	-0.0464311
EX	-0.0476547
EX	-0.0175369
EX	0.00355299
EX	-0.0422527
EX	-0.0357588
EX	-0.0180137
EX	-0.0239876
EX	-0.00779682
EX	0.00764719
EX	-0.00837587
EX	-0.0441111
EX	-0.0230421
EX	-0.0250645
EX	-0.035668
EX	-0.00560776
EX	-0.0282314
EX	-0.0106966
EX	-0.0354442
EX	0.000375872
EX	-0.0109499
EX	-0.0336078
EX	-0.0249267
EX	-0.0270475
EX	-0.0442026
EX	-0.0416882
EX	-0.0399892
EX	-0.00266517
EX	0.00782022
EX	-0.0337318
EX	-0.0312757
EX	-0.0208522
EX	-0.0123656
EX	-0.0291085
EX	-0.0162894
EX	-0.0130652
EX	-0.0366694
EX	-0.0380734
EX	-0.0161206
EX	-0.0475776
EX	-0.0379102
EX	-0.00901017
EX	-0.00261609
EX	0.00437938
EX	-0.00737945
EX	-0.0123373
EX	-0.0149265
EX	-0.0266988
EX	-0.0143357
EX	-0.0542814
EX	-0.00583968
EX	-0.0406312
EX	-0.0145205
EX	-0.045686
EX	-0.0499726
EX	-0.0519166
EX	-0.0148636
EX	-0.0448158
EX	-0.0122009
EX	-0.0514635
EX	9.16249e-05
EX	-0.0373938
EX	-0.0470047
EX	-0.0652109
EX	-0.0180837
EX	-0.0230879
EX	-0.000775832
EX	-0.0286205
EX	-0.027747
EX	-0.0402096
EX	-0.0210103
EX	-0.0414035
EX	-0.0333618
EX	-0.0310635
EX	-0.0427083
EX	-0.0261845
EX	-0.0233095
EX	-0.0156854
EX	-0.0298402
EX	-0.00487167
EX	-0.0262983
EX	-0.0499714
EX	-0.0257435
EX	-0.0291383
EX	-9.61399e-05
EX	-0.0423312
EX	-0.0608926
EX	-0.0317154
EX	-0.0165074
EX	-0.0264157
EX	0.0126665
EX	-0.0408538
EX	-0.0227142
EX	-0.0258337
EX	-0.0168507
EX	-0.0131226
EX	-0.0280537
EX	-0.0141159
EX	0.0201282
EX	-0.0226462
EX	-0.0396589
EX	-0.0246076
EX	-0.0421889
EX	-0.0167736
EX	-0.0241721
EX	-0.025819
EX	-0.0149197
EX	-0.039157
EX	-0.0278335
EX	-0.0590652
EX	-0.0233932
EX	-0.0492954
EX	-0.0219061
EX	0.00668475
EX	-0.0122582
EX	-0.0127724
EX	-0.0413952
EX	-0.0179796
EX	-0.0211514
EX	-0.024279
EX	-0.0312149
EX	-0.0181791
EX	-0.0121066
EX	-0.0118606
EX	-0.0145355
EX	-0.0203399
EX	0.0101685
EX	-0.0447674
EX	-0.0151789
EX	-0.037452
EX	-0.0304945
EX	-0.0299525
EX	-0.0325502
EX	-0.0303264
EX	-0.0131492
EX	-0.0145014
EX	0.01534
EX	-0.0516095
EX	0.0105935
EX	-0.0168614
EX	-0.0403956
EX	-0.0232547
EX	-0.0253272
EX	-0.045561
EX	-0.0271754
EX	-0.0333926
EX	-0.0138678
EX	-0.00183837
EX	0.00309206
EX	-0.0468108
EX	-0.0591532
EX	0.000758571
EX	-0.0312765
EX	-0.0295739
EX	-0.00600839
EX	-0.0211089
EX	-0.0359225
EX	-0.0292737
EX	0.0229513
EX	-0.0296926
EX	-0.00776932
EX	-0.0127508
EX	-0.0345988
EX	-0.00128454
EX	-0.0149534
EX	-0.0267597
EX	-0.00777263
EX	-0.0329549
EX	-0.0388948
EX	-0.0328419
EX	-0.0273132
EX	-0.00105712
EX	-0.0130096
EX	-0.02534
EX	-0.00418266
EX	-0.0333473
EX	0.00810283
EX	-0.0514201
EX	0.011094
EX	-0.0455439
EX	-0.0463235
EX	-0.0107346
EX	-0.0277678
EX	-0.0221788
EX	-0.0432129
EX	-0.0296688
EX	-0.0340433
EX	-0.00922804
EX	-0.0138147
EX	0.0103696
EX	-0.014075
EX	-0.0408214
EX	-0.0512425
EX	-0.0377285
EX	-0.00615465
EX	-0.0348202
EX	0.0180978
EX	-0.00333209
EX	-0.0417761
EX	-0.0100694
EX	-0.0252404
EX	-0.00685362
EX	-0.0257977
EX	-0.0181648
EX	-0.0334227
EX	-0.00702929
EX	-0.0482952
EX	-0.0398014
EX	-0.0282401
EX	-0.0227088
EX	-0.03559
EX	-0.0342389
EX	-0.0326598
EX	0.0180127
EX	-0.0437614
EX	-0.0366396
EX	0.00501897
EX	-0.0336474
EX	-0.0447303
EX	0.00625318
EX	-0.0344613
EX	-0.0183096
EX	-0.00940252
EX	-0.00912762
EX	-0.0316912
EX	-0.0178087
EX	-0.0596283
EX	-0.0160808
EX	-0.0178652
EX	-0.0230906
EX	-0.0499963
EX	-0.0213537
EX	-0.0172967
EX	-0.044872
EX	-0.0340003
EX	-0.0415858
EX	-0.0202793
EX	-0.0196824
EX	0.00276389
EX	-0.0575075
EX	-0.0246543
EX	-0.0236584
EX	-0.00206108
EX	0.0126832
EX	-0.0221004
EX	-0.0203425
EX	-0.0104844
EX	-0.0466137
EX	-0.0262937
EX	-0.0152828
EX	-0.0493254
EX	-0.0457953
EX	0.00524588
EX	-0.0208455
EX	-0.0168443
EX	-0.0149483
EX	-0.0506817
EX	-0.0349809
EX	-0.0483399
EX	-0.000846332
EX	-0.0277454
EX	-0.0392041
EX	-0.0562138
EX	-0.0157683
EX	-0.014802
EX	0.00292022
EX	-0.0254695
EX	-0.0369525
EX	-0.0207067
EX	-0.0169058
EX	-0.0353017
EX	-0.0451926
EX	0.00211069
EX	0.00270711
EX	-0.0260002
EX	-0.0487703
EX	-0.0352696
EX	-0.0381841
EX	-0.0218798
EX	-0.0359283
EX	-0.056291
EX	-0.00560275
EX	-0.0259343
EX	0.000106283
EX	-0.0518577
EX	-0.0502035
EX	-0.0318206
EX	0.00205752
EX	-0.0370581
EX	-0.0142515
EX	-0.0223254
EX	-0.0236533
EX	-0.0481608
EX	-0.0593048
EX	-0.0433417
EX	-0.0279886
EX	-0.0339853
EX	-0.00142435
EX	-0.0042703
EX	-0.0260943
EX	-0.00880734
EX	-0.024018
EX	-0.0357981
EX	-0.0213073
EX	-0.0290775
EX	-0.0310506
EX	-0.0254447
EX	-0.0326879
EX	-0.0300357
EX	-0.0366662
EX	-0.038319
EX	-0.0268499
EX	-0.0344628
EX	-0.0261921
EX	-0.0317772
EX	-0.00423248
EX	-0.027993
EX	-0.0118748
EX	-0.0468492
EX	0.00294347
EX	-0.000901679
EX	-0.0198963
EX	0.00397942
EX	-0.0481943
EX	-0.00878926
EX	0.00418155
EX	-0.00402826
EX	-0.00044005
EX	-0.0200234
EX	-0.0446816
EX	-0.0254411
EX	-0.0163582
EX	-0.0469338
EX	-0.0481922
EX	-0.0172945
EX	-0.027429
EX	-0.0475803
EX	-0.0614983
EX	-0.00246554
EX	-0.043986
EX	-0.0428011
EX	-0.0202314
EX	-0.0631974
EX	-0.0559552
EX	-0.0066238
EX	-0.0120127
EX	-0.00571569
EX	-0.0263556
EX	-0.0591718
EX	-0.00672942
EX	-0.0322139
EX	-0.0165298
EX	0.013908
EX	-0.0125521
EX	-0.0493253
EX	-0.0112749
EX	-0.0383102
EX	-0.00733262
EX	-0.0212527
EX	-0.023292
EX	0.0410947
EX	-0.0428014
EX	-0.0758662
EX	-0.0450847
EX	0.00127975
EX	-0.0148446
EX	-0.034048
EX	-0.0253628
EX	-0.0626257
EX	-0.016477
EX	-0.0174869
EX	-0.0363461
EX	-0.0405492
EX	0.00416274
EX	-0.0233148
EX	-0.0216737
EX	-0.0310966
EX	-0.0431342
EX	-0.017939
EX	-0.040235
EX	-0.0374958
EX	0.00188008
EX	-0.0351141
EX	-0.00860685
EX	-0.0177986
EX	-0.0294701
EX	-0.0265654
EX	-0.0343628
EX	-0.00605439
EX	-0.0206239
EX	-0.0480336
EX	-0.0257023
EX	-0.0294558
EX	-0.0362952
EX	-0.0427333
EX	0.00109114
EX	-0.0115175
EX	-0.0242027
EX	-0.0246846
EX	-0.0160317
EX	-0.0278221
EX	-0.0462665
EX	-0.0453245
EX	-0.0485038
EX	-0.027457
EX	-0.0473116
EX	-0.0355277
EX	-0.026954
EX	0.0174325
EX	-0.0486119
EX	-0.0214255
EX	0.0253208
EX	-0.0350541
EX	0.00158091
EX	-0.00852824
EX	-0.037857
EX	0.0151563
EX	-0.00845508
EX	-0.0415224
EX	-0.0412178
EX	-0.0364648
EX	-0.0320626
EX	-0.0210006
EX	-0.0267538
EX	-0.00576739
EX	-0.0185298
EX	-0.0328434
EX	-0.0231538
EX	-0.0269137
EX	-0.0352185
EX	-0.0224381
EX	-0.032895
EX	-0.0246084
EX	-0.0157168
EX	-0.0214704
EX	-0.0159441
EX	-0.0217313
EX	-0.0193494
EX	-0.0408576
EX	-0.0235305
EX	-0.0315127
EX	-0.0271271
EX	-0.0327239
EX	-0.023863
EX	-0.0249143
EX	-0.0169311
EX	-0.00368994
EX	-0.0585471
EX	-0.0279094
EX	-0.0463997
EX	-0.0215441
EX	-0.0200685
EX	-0.0449744
EX	-0.0245747
EX	-0.0364578
EX	-0.0145411
EX	-0.0136411
EX	-0.0198984
EX	-0.029946
EX	-0.0281913
EX	-0.0267045
EX	-0.0408624
EX	-0.0342465
EX	-0.029644
EX	-0.0370516
EX	-0.0162363
EX	-0.0169441
EX	-0.0267982
EX	-0.00241673
EX	0.00192654
EX	-0.0231025
EX	-0.00263432
EX	-0.00638701
EX	0.0116434
EX	-0.0356653
EX	-0.0197442
EX	-0.0129084
EX	0.0104571
EX	0.00314371
EX	-0.0150608
EX	-0.0178734
EX	-0.0396506
EX	-0.0289553
EX	-0.0400739
EX	-0.0107479
EX	-0.00897304
EX	-0.0298403
EX	-0.0230131
EX	0.00455201
EX	-0.0539104
EX	-0.0436032
EX	0.0016959
EX	-0.0111354
EX	-0.0303965
EX	-0.0304742
EX	-0.0120834
EX	0.0086739
EX	-0.029759
EX	-0.0390948
EX	-0.0278179
EX	-0.0250671
EX	-0.0674809
EX	-0.0262829
EX	-0.0338172
EX	-0.0513027
EX	-0.0226157
EX	-0.0435015
EX	0.00153436
EX	-0.030173
EX	-0.0221065
EX	-0.0323524
EX	-0.00878187
EX	-0.0235902
EX	-0.0224112
EX	-0.0226179
EX	0.00672322
EX	-0.0282854
EX	-0.0408422
EX	-0.0212702
EX	-0.0400153
EX	-0.044195
EX	-0.0459468
EX	-0.0336174
EX	-0.0360463
EX	-0.00855579
EX	-0.0653113
EX	-0.0149627
EX	-0.0439759
EX	-0.0410787
EX	-0.0327789
EX	-0.0157651
EX	-0.0277955
EX	-0.0226106
EX	-0.0323442
EX	-0.0155131
EX	-0.0133402
EX	-0.00861475
EX	-0.046932
EX	-0.0362486
EX	-0.0370641
EX	-0.00643579
EX	-0.0421321
EX	-0.0307534
EX	-0.0108417
EX	-0.0236426
EX	-0.0310543
EX	-0.0595151
EX	-0.0213223
EX	-0.0387865
EX	-0.0314591
EX	-0.0240555
EX	0.00469134
EX	-0.036663
EX	-0.00891238
EX	-0.0442108
EX	-0.0427944
EX	-0.0311346
EX	-0.0117161
EX	-0.0210449
EX	-0.0459588
EX	-0.0289782
EX	-0.0360834
EX	-0.0366482
EX	-0.0236434
EX	-0.00561156
EX	-0.0449376
EX	-0.022263
EX	-0.0332633
EX	-0.0156179
EX	-0.00600629
EX	-0.021185
EX	-0.0333863
EX	-0.0259396
EX	-0.0234878
EX	-0.0399452
EX	-0.00538989
EX	-0.0192357
EX	-0.0233672
EX	-0.0406492
EX	-0.0401334
EX	-0.0213401
EX	-0.0109683
EX	0.00269066
EX	-0.00321635
EX	-0.0239182
EX	-0.0181543
EX	-0.0213895
EX	-0.0190987
EX	-0.0385181
EX	-0.0362879
EX	-0.0415895
EX	-0.0413046
EX	-0.0236595
EX	-0.0293207
EX	-0.0570542
EX	-0.0046957
EX	-0.0409156
EX	-0.0196505
EX	0.00470918
EX	-0.00964763
EX	-0.0273608
EX	-0.0189948
EX	-0.0383857
EX	-0.0442125
EX	0.00710414
EX	-0.0428053
EX	-0.0365381
EX	-0.00592152
EX	-0.0253009
EX	-0.0326981
EX	-0.0041617
EX	-0.0259492
EX	-0.0467056
EX	-0.00707877
EX	-0.0348551
EX	-0.0384115
EX	-0.0167216
EX	-0.0264615
EX	-0.0298327
EX	-0.0238841
EX	-0.0402169
EX	-0.0408739
EX	-0.0474325
EX	-0.0309809
EX	-0.00943976
EX	-0.0191774
EX	-0.0024289
EX	-0.0105232
EX	-0.0106601
EX	-0.0042404
EX	-0.0461019
EX	0.00491183
EX	-0.0201244
EX	-0.0346333
EX	-0.029461
EX	-0.063827
EX	-0.0283659
EX	-0.040989
EX	-0.06913
EX	-0.0126523
EX	-0.0411338
EX	-0.0222572
EX	-0.0302166
EX	-0.0141275
EX	-0.0450619
EX	-0.0338297
EX	0.0217395
EX	-0.0498909
EX	-0.0413628
EX	-0.0317639
EX	-0.0305125
EX	-0.00655803
EX	-0.0414652
EX	0.0119519
EX	-0.041642
EX	-0.0266097
EX	-0.0263416
EX	0.013931
EX	-0.0135768
EX	-0.0404996
EX	-0.0241312
EX	-0.0208023
EX	-0.0274555
EX	-0.0466647
EX	-0.0312997
EX	-0.0685231
EX	-0.0424622
EX	-0.0373747
EX	-0.0165458
EX	-0.049633
EX	-0.0440647
EX	0.00681345
EX	-0.0243785
EX	-0.0258478
EX	-0.0314872
EX	-0.0389234
EX	-0.0320855
EX	-0.00443687
EX	-0.0340747
EX	-0.0373402
EX	-0.0145529
EX	-0.0268401
EX	-0.0200053
EX	-0.0102608
EX	-0.023796
EX	-0.0188648
EX	-0.0394094
EX	-0.00238843
EX	-0.00458833
EX	-0.0360027
EX	-0.00391301
EX	-0.00403506
EX	-0.0237052
EX	-0.0317161
EX	-0.0135866
EX	-0.0164295
EX	-0.0538793
EX	-0.0087345
EX	-0.0290955
EX	-0.0496454
EX	-0.0448276
EX	-0.0168153
EX	-0.0222738
EX	-0.0329605
EX	-0.037299
EX	-0.0256524
EX	-0.0422671
EX	-0.0181647
EX	-0.0055052
EX	-0.0109462
EX	-0.0179597
EX	0.00238781
EX	-0.006967
EX	-0.0084858
EX	-0.0414107
EX	-0.046021
EX	-0.0155663
EX	-0.0486802
EX	-0.0193105
EX	-0.0140999
EX	-0.00939258
EX	-0.0267761
EX	-0.0150237
EX	-0.00470703
EX	-0.0378402
EX	-0.033127
EX	-0.017013
EX	0.017916
EX	-0.034474
EX	0.00335627
EX	-0.0321204
EX	-0.0161383
EX	-0.0499685
EX	-0.0599903
EX	-0.0154616
EX	-0.0254217
EX	-0.0343445
EX	-0.0257539
EX	-0.0496287
EX	-0.0382019
EX	-0.0414856
EX	-0.0370591
EX	0.00418387
EX	-0.0479479
EX	-0.00908776
EX	-0.0190774
EX	-0.0359112
EX	-0.0349308
EX	-0.0250782
EX	-0.0225792
EX	-0.019231
EX	-0.00615648
EX	-0.016374
EX	0.000348131
EX	-0.0522912
EX	-0.0312894
EX	-0.0227208
EX	-0.0152945
EX	-0.0207375
EX	-0.0218563
EX	-0.0150414
EX	-0.00381835
EX	-0.0110208
EX	-0.0432273
EX	0.0152437
EX	-0.012638
EX	-0.0328647
EX	-0.0480086
EX	-0.00968021
EX	-0.0108727
EX	-0.0423617
EX	-0.0377441
EX	-0.00807471
EX	-0.0353558
EX	-0.0240926
EX	-0.0486353
EX	-0.0401328
EX	-0.00614493
EX	-0.0540631
EX	-0.0354364
EX	-0.0154891
EX	-0.0289328
EX	-0.00573613
EX	-0.0228199
EX	-0.0272904
EX	-0.0283166
EX	-0.0266489
EX	-0.0473221
EX	-0.0442734
EX	-0.0246971
EX	-0.0125739
EX	-0.0345385
EX	5.44727e-05
EX	-0.0298194
EX	-0.0334178
EX	-0.010326
EX	-0.0408868
EX	-0.0179388
EX	-0.0135031
EX	-0.0258091
EX	-0.0391693
EX	-0.0212114
EX	-0.00425752
EX	-0.0142801
EX	-0.042755
EX	0.00112901
EX	-0.0228104
EX	-0.0153757
EX	0.00251936
EX	-0.028231
EX	-0.0282897
EX	-0.0564649
EX	-0.023757
EX	-0.0415049
EX	0.0161178
EX	-0.0110694
EX	-0.0464218
EX	-0.0244656
EX	-0.0292896
EX	-0.0168244
EX	-0.060323
EX	-0.0208417
EX	-0.0373331
EX	-0.0516492
EX	-0.000773872
EX	-0.00227081
EX	-0.0238231
EX	-0.0350005
EX	-0.0242714
EX	-0.0535523
EX	-0.0151998
EX	-0.037881
EX	-0.0449956
EX	-0.0263219
EX	-0.0385727
EX	-0.0253309
EX	-0.0184936
EX	-0.033791
EX	-0.0164513
EX	-0.0089097
EX	-0.0438386
EX	-0.037226
EX	-0.045367
EX	-0.0445872
EX	-0.0175501
EX	-0.0274355
EX	-0.00358883
EX	-0.0252704
EX	-0.0627401
EX	-0.000956916
EX	-0.0300897
EX	0.0341076
EX	-0.0310751
EX	-0.0289561
EX	-0.0380062
EX	-0.0314325
EX	-0.00737016
EX	-0.020795
EX	-0.0216675
EX	-0.0148239
EX	-0.0227388
EX	0.000324524
EX	-0.0279134
EX	-0.00456523
EX	-0.0193299
EX	-0.0170157
EX	-0.0359231
EX	-0.0254626
EX	-0.0360838
EX	-0.0230586
EX	-0.0233038
EX	-0.0251971
EX	-0.0448775
EX	-0.0339631
EX	0.0143568
EX	-0.0404923
EX	-0.0399446
EX	-0.0673194
EX	-0.0210789
EX	-0.0280204
EX	-0.027495
EX	-0.0419611
EX	-0.055591
EX	-0.0236946
EX	-0.00152767
EX	-0.0113415
EX	-0.0204023
EX	-0.0166773
EX	-0.0435884
EX	-0.0334212
EX	-0.0117017
EX	-0.0529877
EX	-0.0181221
EX	-0.00905666
EX	-0.0255812
EX	-0.0288234
EX	-0.0218662
EX	-0.00159678
EX	-0.042082
EX	-0.00924438
EX	-0.0308709
EX	-0.0488453
EX	-0.018292
EX	-0.02256
EX	0.0108455
EX	-0.0330974
EX	-0.0282489
EX	0.00136886
EX	-0.0182444
EX	-0.0256094
EX	-0.0461876
EX	-0.0280083
EX	-0.0179207
EX	-0.0290291
EX	-0.0292404
EX	-0.0302392
EX	-0.0602508
EX	-0.0474174
EX	-0.027421
EX	-0.0115017
EX	-0.0267375
EX	-0.00765673
EX	-0.0537842
EX	-0.0155284
EX	-0.0362669
EX	-0.0366873
EX	-0.0467065
EX	-0.0458725
EX	-0.0454035
EX	-0.0337309
EX	-0.0089248
EX	-0.0139206
EX	-0.0540617
EX	-0.0475625
EX	-0.0400747
EX	-0.0231793
EX	-0.03649
EX	-0.0237208
EX	-0.00785019
EX	-0.0262573
EX	-0.0305055
EX	0.0098668
EX	-0.0162129
EX	-0.0440622
EX	-0.0461346
EX	-0.00575507
EX	-0.0261773
EX	-0.0260548
EX	-0.0184052
EX	-0.010567
EX	-0.0289274
EX	-0.0257628
EX	-0.0245335
EX	-0.00803478
EX	-0.0257438
EX	0.00609632
EX	-0.0255047
EX	-0.00954013
EX	-0.0403668
EX	-0.0383044
EX	-0.0108643
EX	-0.018535
EX	0.0108957
EX	-0.0333893
EX	-0.0251082
EX	-0.0121049
EX	-0.0227137
EX	-0.0235191
EX	-0.0226161
EX	-0.0341908
EX	-0.0376521
EX	-0.0152698
EX	-0.0111273
EX	-0.0393758
EX	-0.0280872
EX	-0.0445816
EX	-0.0270112
EX	-0.0157719
EX	-0.0356944
EX	-0.0317334
EX	-0.0152348
EX	-0.0163963
EX	-0.0487407
EX	-0.0435346
EX	-0.0312003
EX	-0.0329967
EX	-0.0298023
EX	-0.0306849
EX	-0.0155936
EX	-0.0253672
EX	-0.0301992
EX	-0.0319281
EX	-0.018722
EX	-0.0196559
EX	-0.0295166
EX	-0.0204575
EX	-0.0172805
EX	0.00467656
EX	-0.0473961
EX	-0.0410587
EX	-0.0498352
EX	-0.0389304
EX	-0.020518
EX	-0.0418132
EX	-0.0188622
EX	0.0117674
EX	-0.00861842
EX	-0.0257065
EX	-0.0261067
EX	-0.0380354
EX	-0.00972707
EX	-0.0466136
EX	-0.0294777
EX	-0.0452616
EX	-0.0400631
EX	-0.0312256
EX	-0.0337803
EX	-0.0308014
EX	-0.00745115
EX	-0.0331325
EX	-0.0366779
EX	-0.0273699
EX	0.00182138
EX	-0.0400678
EX	-0.023705
EX	-0.0192851
EX	-0.0168846
EX	-0.0475307
EX	-0.0351866
EX	-0.0291418
EX	-0.0551432
EX	-0.0331131
EX	-0.0362708
EX	-0.0238707
EX	-0.0363701
EX	-0.0199003
EX	-0.035656
EX	-0.0311071
EX	-0.037561
EX	-0.0253279
EX	-0.0418712
EX	-0.00893895
EX	-0.0358271
EX	-0.00131235
EX	-0.0172612
EX	-0.0160449
EX	-0.0543909
EX	0.00890413
EX	-0.0353162
EX	-0.0295081
EX	-0.0150015
EX	-0.0324763
EX	-0.0274852
EX	-0.0410256
EX	-0.0153134
EX	-0.0160911
EX	-0.0202189
EX	-0.0171284
EX	-0.00352958
EX	-0.0117794
EX	-0.0267337
EX	-0.00808804
EX	-0.0426399
EX	-0.0332625
EX	-0.00856611
EX	-0.048065
EX	-0.00749388
EX	-0.0235868
EX	-0.0227198
EX	-0.0188377
EX	-0.0334517
EX	-0.044907
EX	-0.0211581
EX	-0.0142728
EX	-0.02311
EX	-0.0217295
EX	-0.0319505
EX	-0.0169436
EX	-0.0179184
EX	-0.00692386
EX	-0.0305743
EX	-0.0153796
EX	-0.00469654
EX	-0.0327376
EX	-0.0294321
EX	-0.0338486
EX	-0.0484505
EX	-0.0455161
EX	-0.0411505
EX	-0.00852071
EX	-0.0172207
EX	-0.0280282
EX	-0.0307325
EX	-0.031188
EX	0.00892129
EX	-0.046547
EX	-0.057085
EX	-0.0505384
EX	-0.0106165
EX	-0.050433
EX	-0.0300927
EX	-0.0182424
EX	-0.0176509
EX	-0.0410324
EX	-0.0468704
EX	-0.0211464
EX	-0.00927008
EX	-0.0212188
EX	-0.0133571
EX	-0.0551977
EX	-0.0311785
EX	-0.00379669
EX	-0.0255603
EX	-0.00902351
EX	-0.0558239
EX	-0.0207654
EX	-0.0432653
EX	-0.0414353
EX	-0.0106065
EX	-0.0363959
EX	-0.0080937
EX	-0.0538864
EX	-0.0372193
EX	-0.0343417
EX	-0.0218618
EX	-0.0322028
EX	-0.0431241
EX	-0.0237492
EX	-0.0234565
EX	-0.0452877
EX	-0.0258024
EX	-0.0193645
EX	-0.0302935
EX	-0.0258792
EX	-0.0303263
EX	-0.0309604
EX	-0.0516803
EX	0.00640064
EX	-0.0369044
EX	-0.0120202
EX	-0.0175413
EX	-0.034725
EX	-0.0410566
EX	-0.0170402
EX	-0.025467
EX	0.0284063
EX	-0.0122946
EX	-0.0134188
EX	-0.023218
EX	-0.0243225
EX	-0.0216401
EX	-0.0255159
EX	-0.0080062
EX	-0.0577046
EX	-0.00934306
EX	-0.0294216
EX	-0.0428337
EX	-0.0340129
EX	-0.0172806
EX	-0.00781451
EX	0.0108947
EX	-0.0293156
EX	-0.0115515
EX	-0.0298194
EX	-0.0360498
EX	0.0036907
EX	-0.0236117
EX	-0.0296113
EX	-0.0240375
EX	-0.0136394
EX	-0.0146826
EX	-0.0436984
EX	-0.0303369
EX	-0.0413822
EX	-0.0403141
EX	-0.0440273
EX	-0.022533
EX	-0.0115957
EX	-0.0313332
EX	-0.0302589
EX	-0.0402866
EX	-0.0371552
EX	-0.00405673
EX	-0.0200894
EX	0.0092435
EX	-0.0419639
EX	-0.0403951
EX	-0.0463543
EX	-0.0151745
EX	-0.031035
EX	-0.0143813
EX	-0.0329778
EX	-0.018748
EX	-0.0311349
EX	-0.0293022
EX	0.00259112
EX	-0.0566437
EX	-0.00720347
EX	-0.00213587
EX	-0.0306397
EX	0.00256029
EX	-0.0265415
EX	-0.0205008
EX	0.000382554
EX	-0.0220635
EX	-0.0267912
EX	-0.0242744
EX	-0.0495846
EX	-0.0321972
EX	-0.0172086
EX	0.00495661
EX	-0.0104368
EX	-0.017459
EX	-0.0255783
EX	-0.0336104
EX	-0.0491213
EX	-0.0452837
EX	-0.0185366
EX	-0.021428
EX	-0.0209249
EX	-0.0160784
EX	-0.0321344
EX	-0.0308204
EX	-0.0128368
EX	-0.0470251
EX	0.00526974
EX	-0.0180581
EX	-0.0294211
EX	-0.0206402
EX	-0.0163274
EX	-0.0209365
EX	-0.0275434
EX	-0.0252064
EX	-0.0458386
EX	-0.0156407
EX	-0.0329841
EX	-0.0446489
EX	-0.0195362
EX	-0.00809952
EX	-0.0361139
EX	-0.0209986
EX	-0.0370362
EX	-0.0366277
EX	-0.0311001
EX	-0.0228643
EX	-0.0384874
EX	-0.00207392
EX	-0.0330493
EX	-0.0332209
EX	-0.0172627
EX	0.00624333
EX	-0.0355238
EX	-0.0569908
EX	-0.0134343
EX	-0.0287406
EX	-0.034247
EX	-0.0297775
EX	-0.00569442
EX	-0.0289372
EX	-0.0338264
EX	-0.0453871
EX	-0.030746
EX	-0.0382076
EX	-0.0263001
EX	-0.014757
EX	-0.0249508
EX	-0.0401985
EX	-0.0241529
EX	-0.0340938
EX	-0.0479291
EX	-0.0189351
EX	-0.0467427
EX	-0.0444103
EX	-0.0417
EX	-0.00241175
EX	-0.0400372
EX	-0.0138136
EX	-0.0135991
EX	-0.0283687
EX	-0.0184689
EX	-0.0378361
EX	-0.0421506
EX	-0.00663677
EX	0.00435419
EX	-0.035451
EX	-0.0381967
EX	-0.0297534
EX	-0.0306951
EX	-0.0370915
EX	-0.0273088
EX	-0.0233249
EX	-0.0325867
EX	-0.0486636
EX	-0.0180082
EX	-0.0280603
EX	-0.0263479
EX	-0.0385426
EX	-0.0283977
EX	-0.0490502
EX	-0.00914181
EX	-0.0590865
EX	-0.0274727
EX	0.0113233
EX	-0.0408675
EX	-0.0311587
EX	-0.0291069
EX	-0.0407281
EX	0.0141856
EX	-0.0547663
EX	-0.00902133
EX	-0.0466954
EX	-0.0237185
EX	-0.0506413
EX	-6.75083e-05
EX	-0.0158329
EX	-0.0341304
EX	-0.0427126
EX	-0.0246667
EX	-0.0330966
EX	-0.0181331
EX	-0.00847061
EX	-0.00538026
EX	-0.0504504
EX	-0.0495075
EX	-0.0227042
EX	-0.0514295
EX	0.00470985
EX	-0.0241682
EX	0.00148097
EX	-0.00924812
EX	-0.0352041
EX	-0.0271206
EX	-0.0375789
EX	0.00129034
EX	-0.0690691
EX	-0.0285038
EX	-0.0340576
EX	-0.0125423
EX	-0.028216
EX	-0.0141786
EX	-0.0220656
EX	0.0118178
EX	-0.0284327
EX	-0.036587
EX	-0.0169726
EX	-0.0593939
EX	-0.0200428
EX	-0.0255688
EX	-0.0608331
EX	-0.0346558
EX	-0.0194969
EX	-0.0175884
EX	-0.0201935
EX	-0.0552976
EX	-0.0302141
EX	-0.0109154
EX	-0.0327168
EX	-0.0283747
EX	-0.0169397
EX	-0.0233046
EX	0.00525297
EX	-0.0108011
EX	-0.0267446
EX	-0.036896
EX	-0.0445196
EX	-0.0422347
EX	-0.0276897
EX	-0.0131426
EX	-0.0375297
EX	0.0067248
EX	-0.0188508
EX	-0.0378964
EX	-0.0231466
EX	-0.0332779
EX	-0.0276557
EX	-0.0410217
EX	-0.0138893
EX	-0.0604015
EX	0.00875548
EX	-0.0264444
EX	-0.0171222
EX	0.00363948
EX	-0.0258235
EX	0.032602
EX	-0.0526449
EX	-0.0220657
EX	-0.00671054
EX	-0.0295813
EX	0.00542493
EX	-0.0450497
EX	-0.0270702
EX	-0.0246581
EX	-0.0358676
EX	-0.00534059
EX	-0.0122807
EX	-0.0238871
EX	-0.0108651
EX	-0.00181822
EX	-0.0206677
EX	-0.0201127
EX	-0.0181416
EX	-0.00909633
EX	-0.0518287
EX	-0.0394306
EX	-0.015352
EX	-0.0348015
EX	-0.00945339
EX	-0.0247437
EX	-0.00423698
EX	-0.0315337
EX	-0.0473113
EX	-0.0498579
EX	-0.0157026
EX	-0.00925339
EX	-0.0175256
EX	-0.0331151
EX	-0.0321053
EX	-0.0266654
EX	-0.00854079
EX	-0.0334085
EX	-0.00454861
EX	-0.00365769
EX	-0.0339533
EX	0.00269361
EX	-0.0381411
EX	-0.0239287
EX	-0.037687
EX	-0.0307321
EX	-0.0376767
EX	-0.00715803
EX	-0.0239708
EX	-0.0280424
EX	-0.0347814
EX	-0.0148216
EX	-0.0327896
EX	-0.0158708
EX	-0.0430453
EX	-0.0331632
EX	-0.0040244
EX	-0.0317294
EX	-0.0373063
EX	-0.0166586
EX	-0.0355003
EX	-0.0281033
EX	-0.00502656
EX	-0.0501907
EX	-0.0194559
EX	-0.0550389
EX	0.0133023
EX	-0.0167302
EX	-0.0124999
EX	0.000724339
EX	-0.0150437
EX	-0.0215645
EX	-0.0251522
EX	-0.0430228
EX	-0.0273005
EX	-0.0394445
EX	-0.0222581
EX	-0.0406022
EX	-0.023689
EX	-0.0213136
EX	-0.0354296
EX	-0.0215201
EX	-0.0356275
EX	-0.0104193
EX	-0.0283901
EX	-0.0267038
EX	-0.0215935
EX	-0.0497839
EX	-0.036168
EX	-0.0178295
EX	-0.015892
EX	-0.0347534
EX	-0.0333103
EX	-0.0367401
EX	-0.0548774
EX	-0.0214241
EX	-0.0286924
EX	-0.0277608
EX	-0.0355723
EX	-0.024153
EX	-0.0358942
EX	-0.00958671
EX	-0.0454617
EX	-0.0155468
EX	-0.00952148
EX	-0.055647
EX	-0.0384416
EX	-0.0167808
EX	-0.0344819
EX	-0.022636
EX	-0.0428983
EX	-0.0243618
EX	-0.0324697
EX	-0.0512157
EX	-0.0238
EX	-0.023785
EX	-0.0262368
EX	-0.0216763
EX	-0.0569328
EX	-0.0229444
EX	-0.0413597
EX	-0.00838156
EX	-0.0427391
EX	-0.0377192
EX	-0.0222888
EX	-0.0386802
EX	-0.036427
EX	-0.0486743
EX	-0.0299633
EX	-0.0413232
EX	0.0121972
EX	-0.0238226
EX	-0.0150721
EX	-0.0129886
EX	-0.035363
EX	-0.0131876
EX	-0.020137
EX	-0.0346632
EX	-0.0247457
EX	-0.0338272
EX	-0.0140019
EX	-0.0492764
EX	-0.0235875
EX	-0.0312575
EX	-0.0141928
EX	-0.0291752
EX	-0.0139155
EX	-0.0127689
EX	-0.0374956
EX	-0.0288256
EX	-0.0353912
EX	-0.023662
EX	-0.0399279
EX	-0.0585658
EX	-0.0112006
EX	-0.0407324
EX	-0.0326637
EX	-0.0215902
EX	-0.00210559
EX	-0.0229869
EX	-0.0346708
EX	0.00480199
EX	-0.0426057
EX	-0.0183949
EX	-0.027652
EX	-0.0592898
EX	-0.0438465
EX	-0.0116508
EX	-0.0383757
EX	-0.0355483
EX	-0.0222649
EX	-0.0205022
EX	-0.0431817
EX	-0.00928212
EX	-0.0578449
EX	-0.0406659
EX	-0.0164673
EX	-0.0407449
EX	-0.0455597
EX	-0.00498497
EX	-0.0114159
EX	-0.0204147
EX	-0.0356337
EX	-0.0414917
EX	-0.0282826
EX	-0.0661471
EX	-0.0165007
EX	-0.00861907
EX	-0.0088618
EX	-0.028543
EX	0.00207201
EX	0.000143545
EX	-0.0597582
EX	-0.0272018
EX	-0.0214627
EX	-0.0263104
EX	-0.0226846
EX	-0.0399483
EX	-0.0309361
EX	-0.0196294
EX	-0.026966
EX	-0.0186982
EX	-0.0577741
EX	0.0134802
EX	-0.0335572
EX	-0.0580897
EX	-0.0554411
EX	-0.00966582
EX	-0.0178632
EX	-0.00501302
EX	-0.0112367
EX	-0.0209171
EX	-0.0231197
EX	-0.00542998
EX	-0.0450133
EX	-0.0327981
EX	-0.0276352
EX	-0.0311828
EX	-0.000807341
EX	-0.0267017
EX	-0.0355192
EX	-0.0066047
EX	-0.00674902
EX	-0.040384
EX	-0.0305049
EX	-0.00732578
EX	-0.0131326
EX	-0.0254558
EX	-0.0216871
EX	-0.0189273
EX	-0.0338308
EX	-0.00974944
EX	-0.0434551
EX	-0.0415702
EX	-0.0024843
EX	-0.0419174
EX	-0.0423735
EX	-0.0132686
EX	0.0029487
EX	-0.0213462
EX	-0.015541
EX	0.00260367
EX	-0.0490642
EX	-0.0293788
EX	-0.0353123
EX	-0.0256153
EX	0.0102706
EX	-0.015553
EX	0.0153712
EX	-0.00210699
EX	-0.00413177
EX	-0.00294475
EX	-0.0230254
EX	-0.0342295
EX	-0.0297604
EX	-0.0258495
EX	-0.05189
EX	-0.0324031
EX	-0.0402988
EX	-0.0340225
EX	0.00252005
EX	-0.0476008
EX	-0.0669303
EX	-0.0351776
EX	-0.0509182
EX	-0.0455793
EX	-0.0416286
EX	-0.044761
EX	-0.0321088
EX	-0.029509
EX	-0.0597961
EX	-0.0163426
EX	-0.0463791
EX	0.00907485
EX	-0.00407319
EX	-0.0170428
EX	-0.0481567
EX	-0.00723668
EX	-0.0422811
EX	-0.0104358
EX	-0.0158871
EX	-0.0150729
EX	-0.0299783
EX	-0.035306
EX	-0.0633436
EX	-0.0160673
EX	0.024813
EX	-0.0397799
EX	-0.0095648
EX	-0.0285061
EX	0.0013995
EX	-0.0481395
EX	0.0123094
EX	-0.0391272
EX	-0.0242691
EX	0.00408252
EX	-0.0306886
EX	-0.0262506
EX	-0.0450005
EX	-0.0351095
EX	0.00353047
EX	-0.00565948
EX	-0.0320267
EX	-0.0425031
EX	-0.00293848
EX	-0.00942076
EX	-0.0140387
EX	-0.00128437
EX	-0.0328857
EX	-0.0176051
EX	-0.0347026
EX	-0.0148017
EX	-0.0373957
EX	-0.0591263
EX	-0.022672
EX	-0.0209255
EX	-0.027548
EX	0.0120107
EX	-0.023034
EX	0.00688568
EX	-0.0296955
EX	-0.0401403
EX	-0.0120122
EX	0.00309051
EX	0.0295787
EX	-0.0129667
EX	-0.0470284
EX	0.00459747
EX	0.00255886
EX	-0.0203612
EX	-0.0392235
EX	-0.0550462
EX	-0.0327882
EX	0.00132567
EX	-0.0250673
EX	-0.0377711
EX	-0.0151156
EX	-0.0192811
EX	-0.0213942
EX	-0.0408314
EX	-0.00601115
EX	-0.0206156
EX	0.0134483
EX	-0.0373393
EX	-0.00236707
EX	-0.0163591
EX	-0.0533518
EX	-0.0271011
EX	0.00883642
EX	-0.0104702
EX	-0.0302617
EX	-0.0260226
EX	-0.00264665
EX	-0.0511605
EX	-0.0327981
EX	-0.0294674
EX	-0.0300592
[truncated: 10,095 more rows]
