# Supplementary material for: Spatial coding dysfunction and network instability in the aging medial entorhinal cortex
Source: Nat Commun. 2025 Oct 3;16:8770. doi: 10.1038/s41467-025-63229-0 (PMC12494969; doi:10.1038/s41467-025-63229-0)
Supplement: Supplementary file 8 — Source Data [file 41467_2025_63229_MOESM8_ESM.zip › Source Data Figure 8.xlsx]

## Sheet: 8b
DotColor	Independent Variable	Dependent Variable (top)	Dependent Variable (bottom)
AnimalID	AgeGroup	PVINs/um^3	PNNs/um^3
Y2	1	0.000141	3.01e-05
Y3	1	0.000112	2.16e-05
Y16	1	0.000106	3.98e-06
Y17	1	0.000102	2.27e-05
Y18	1	0.000129	2.74e-06
Y19	1	0.000115	5.54e-05
A3	3	0.000159	4.48e-05
A4	3	0.000107	3.85e-05
A5	3	0.000163	3.77e-05
A6	3	0.000138	6.08e-05
A7	3	9.01e-05	2.63e-05
A12	3	0.000146	3.92e-05
A13	3	0.000146	3.64e-05

## Sheet: 8c
DotColor	Independent Variable	Dependent Variable (top)	Dependent Variable (bottom)
AnimalID	AgeGroup	PV+PNNs/um^3	PV-PNNs/um^3
Y2	1	2.19e-05	8.18e-06
Y3	1	1.74e-05	4.16e-06
Y16	1	0	3.98e-06
Y17	1	1.96e-05	3.08e-06
Y18	1	3.91e-07	2.34e-06
Y19	1	3.52e-05	2.02e-05
A3	3	2.75e-05	1.72e-05
A4	3	1.92e-05	1.92e-05
A5	3	2.47e-05	1.3e-05
A6	3	3.44e-05	2.64e-05
A7	3	1.62e-05	1.01e-05
A12	3	2.64e-05	1.28e-05
A13	3	3.01e-05	6.33e-06

## Sheet: 8d
DotColor	Independent Variable	Dependent Variable (top)	Dependent Variable (bottom)
AgeGroup	PV-PNNs/um^3	Hapln4 FPKM	MeanCoherence
1	8.18e-06	535.9	0.771507
1	4.16e-06	708.013	0.743562
1	3.98e-06	541.617	0.722717
1	3.08e-06	579.476	0.76769
1	2.34e-06	813.026	0.783099
1	2.02e-05	945.07	0.771744
3	1.72e-05	2274.47	0.598272
3	1.92e-05	1131.28	0.647575
3	1.3e-05	1239.02	0.688719
3	2.64e-05	1374.52	0.614267
3	1.01e-05	1179.15	0.674573
3	1.28e-05	1204.53	0.752533
3	6.33e-06	846.219	0.741628
