# Supplementary material for: Spatial coding dysfunction and network instability in the aging medial entorhinal cortex
Source: Nat Commun. 2025 Oct 3;16:8770. doi: 10.1038/s41467-025-63229-0 (PMC12494969; doi:10.1038/s41467-025-63229-0)
Supplement: Supplementary file 8 — Source Data [file 41467_2025_63229_MOESM8_ESM.zip › Source Data Supplementary Fig. 1.xlsx]

## Sheet: 1c
Dot Color	Independent Variable	Dependent Variable (Left)	Dependent Variable (Right)
AnimalID	AgeGroup	MeanSpeed	PeakSpeed
Y20	1	27.3418	61.7543
Y20	1	30.1747	58.2295
Y20	1	32.6273	62.5169
Y20	1	28.6231	56.4416
Y20	1	27.3817	59.5026
Y20	1	27.5762	63.1052
Y21	1	36.8964	74.5932
Y21	1	30.2373	75.5536
Y21	1	38.4856	80.9882
Y21	1	34.8005	75.6296
Y21	1	44.7138	91.2309
Y21	1	43.4414	90.3969
Y22	1	28.2537	100.087
Y22	1	26.0789	91.7432
Y22	1	30.1792	82.5036
Y22	1	35.4902	90.5502
Y22	1	37.409	89.5177
Y22	1	34.1119	84.5774
Y23	1	25.6959	71.9815
Y23	1	21.9521	81.6787
Y23	1	25.4763	61.0497
Y23	1	29.1987	74.5539
Y23	1	23.5697	69.7095
Y23	1	28.2483	75.4476
Y24	1	33.4877	81.4081
Y24	1	33.4492	82.8195
Y24	1	31.8767	74.2547
Y24	1	28.9934	68.5637
Y24	1	29.1038	70.8655
Y24	1	29.114	68.3189
Y25	1	23.4007	77.0331
Y25	1	28.0482	81.694
Y25	1	31.4836	82.7654
Y25	1	36.5614	81.1964
Y25	1	34.8682	78.3891
Y25	1	39.7634	92.9345
Y26	1	30.3734	64.3384
Y26	1	31.9836	68.0899
Y26	1	38.1218	74.8564
Y26	1	40.4607	78.287
Y26	1	43.139	76.1728
Y26	1	41.5546	83.8918
Y27	1	31.2725	64.5235
Y27	1	33.3103	63.9438
Y27	1	36.6343	72.9335
Y27	1	40.3906	76.7057
Y27	1	35.9604	63.6718
Y27	1	34.5369	58.5698
Y28	1	29.6883	88.8097
Y28	1	33.5176	83.5156
Y28	1	35.1994	83.2178
Y28	1	36.3059	82.3897
Y28	1	36.435	92.0951
Y28	1	38.4809	95.6382
MA10F	2	31.9498	87.7401
MA10F	2	26.5041	79.1027
MA10F	2	23.7623	74.0114
MA10F	2	34.3961	82.5245
MA10F	2	33.4341	82.3357
MA10F	2	36.2129	82.2045
MA1F	2	24.3841	55.8226
MA1F	2	29.2837	60.4954
MA1F	2	33.3793	68.9615
MA1F	2	32.7821	69.2247
MA1F	2	33.4074	63.4788
MA1F	2	40.5549	79.7234
MA2F	2	28.6505	83.509
MA2F	2	22.9569	78.0542
MA2F	2	26.6029	88.6209
MA2F	2	29.9978	88.3269
MA2F	2	28.0009	92.1746
MA2F	2	29.1289	90.1308
MA3M	2	28.4701	66.1693
MA3M	2	29.4386	76.2822
MA3M	2	33.6843	75.6805
MA3M	2	30.7213	67.3218
MA3M	2	33.8913	66.9073
MA3M	2	33.7726	72.095
MA4M	2	15.9779	46.7175
MA4M	2	23.4709	58.3268
MA4M	2	24.1193	62.368
MA4M	2	31.311	71.2757
MA5M	2	20.225	69.2456
MA5M	2	20.8136	61.1128
MA5M	2	21.2916	56.086
MA5M	2	23.987	63.8556
MA5M	2	25.3139	60.212
MA5M	2	26.1508	54.6463
MA6M	2	23.0684	55.7965
MA6M	2	22.8869	58.4952
MA6M	2	21.3076	59.1219
MA6M	2	25.121	67.3925
MA6M	2	28.9135	65.1982
MA6M	2	35.5106	72.6705
MA7M	2	22.0967	62.0403
MA7M	2	23.3486	61.4192
MA7M	2	27.7504	69.147
MA8F	2	23.4455	50.7982
MA8F	2	29.3147	58.7155
MA8F	2	32.7003	62.8114
MA8F	2	26.5346	64.6574
MA8F	2	32.1963	71.029
MA8F	2	35.1345	77.3911
MA9F	2	32.207	79.8765
MA9F	2	34.3058	83.3844
MA9F	2	32.6341	87.3811
MA9F	2	36.2341	86.4816
MA9F	2	41.5214	92.8019
MA9F	2	40.0949	88.0049
A14	3	14.2335	34.5301
A14	3	14.2616	37.4361
A14	3	15.341	36.2988
A15	3	36.2902	79.3682
A15	3	33.9332	75.2365
A15	3	29.4168	67.4084
A15	3	29.4544	67.7146
A15	3	30.878	72.1878
A15	3	38.3667	86.9855
A16	3	19.8936	51.8251
A16	3	23.1689	55.9852
A16	3	17.32	45.2124
A17	3	28.1371	70.7623
A17	3	34.5544	75.0406
A17	3	36.5096	78.4613
A17	3	34.9559	72.5192
A17	3	25.9807	65.7373
A17	3	28.7531	67.652
A18	3	24.1007	72.8983
A18	3	18.9319	51.8903
A18	3	25.1687	59.8023
A18	3	22.8332	53.7352
A18	3	25.781	57.5811
A18	3	28.6826	59.6661
A19	3	13.046	38.0618
A19	3	15.2012	53.048
A19	3	18.6193	65.7451
A19	3	20.7982	75.1579
A19	3	21.0319	73.5276
A19	3	20.1215	65.4342
A20	3	15.7081	45.9537
A20	3	21.0865	49.332
A20	3	23.4343	54.7732
A20	3	23.17	55.6236
A20	3	21.4168	57.4659
A20	3	13.7925	42.6248
A22	3	19.7521	49.9915
A22	3	18.4579	54.7156
A22	3	21.9817	50.6228
A22	3	18.1465	45.2741
A22	3	21.451	50.6133
A22	3	15.3876	42.8482
A23	3	21.7213	62.7391
A23	3	24.5916	59.8439
A23	3	26.7385	59.7672
A23	3	26.6741	59.5924
A23	3	25.2125	58.2025
A23	3	29.7019	57.2766
A24	3	24.9902	66.0378
A24	3	27.1442	69.6541
A24	3	26.7663	60.7657
A24	3	28.4069	67.4649
A24	3	23.5007	60.0798
A24	3	29.7279	65.8222

## Sheet: 1d
Dot Color	Independent Variable	Dependent Variable (Left)	Dependent Variable (Right)
AnimalID	AgeGroup	MeanSpeed	PeakSpeed
A12	3	23.1668	73.2178
A12	3	22.9846	70.2658
A12	3	24.6579	68.1645
A12	3	27.2527	65.993
A12	3	26.1971	62.2947
A12	3	30.7356	75.0798
A13	3	22.9322	63.3805
A13	3	23.9224	60.9085
A13	3	26.0734	58.7439
A13	3	27.3673	56.496
A13	3	26.2327	53.6544
A13	3	25.7707	48.012
A3	3	33.1662	64.2435
A3	3	29.8025	60.8606
A3	3	27.5642	55.301
A3	3	29.4989	57.3837
A3	3	27.8879	54.2114
A3	3	33.8003	56.4939
A4	3	38.2159	67.8872
A4	3	40.0664	70.3296
A4	3	44.1184	70.392
A4	3	42.8617	69.8972
A4	3	43.3724	72.242
A4	3	44.2789	70.5328
A5	3	19.2862	48.0625
A5	3	22.0158	52.6938
A5	3	21.0049	48.6498
A5	3	23.1978	58.1716
A5	3	24.2779	56.1217
A5	3	25.4313	61.3374
A6	3	31.6819	71.4325
A6	3	20.1609	62.2785
A6	3	30.6413	64.6138
A6	3	29.8141	65.8284
A6	3	33.923	72.657
A6	3	41.4637	72.1333
A7	3	27.3216	52.4602
A7	3	32.7299	53.7108
A7	3	35.655	58.5226
A7	3	34.2929	58.3698
A7	3	32.2571	56.2221
A7	3	31.3619	52.9482
Y11	1	20.6709	50.8995
Y11	1	20.5317	56.9697
Y11	1	22.3132	48.4494
Y11	1	26.0313	55.5327
Y11	1	29.1917	61.1177
Y16	1	23.913	58.867
Y16	1	19.3753	54.855
Y16	1	27.9133	57.3737
Y16	1	28.1052	56.3363
Y17	1	17.8228	56.3716
Y17	1	21.0649	55.0722
Y17	1	26.5729	69.1231
Y17	1	32.4303	73.566
Y17	1	28.5418	71.1267
Y17	1	32.9043	77.5537
Y18	1	26.3737	71.7554
Y18	1	25.4572	74.1036
Y18	1	35.4028	68.7811
Y18	1	24.984	51.4716
Y18	1	37.4821	81.1289
Y18	1	39.8316	73.4113
Y19	1	23.8109	56.7097
Y19	1	20.0814	68.1347
Y19	1	28.6063	68.2703
Y19	1	24.2491	64.2412
Y19	1	35.03	71.5474
Y19	1	36.8647	71.2654
Y2	1	22.5892	64.8966
Y2	1	22.6314	69.9597
Y2	1	25.6553	72.7045
Y2	1	29.8876	84.37
Y2	1	30.056	69.3711
Y3	1	22.9565	70.1757
Y3	1	28.2693	72.6894
Y3	1	21.7619	70.6425
Y3	1	30.6483	71.9058
Y3	1	21.2593	61.7181
Y4	1	30.0146	88.5271
Y4	1	31.0318	76.663
Y4	1	26.791	76.9353
Y4	1	28.4013	82.8106
Y4	1	31.7144	87.338
Y4	1	29.9039	85.3543

## Sheet: 1f
	Independent Variable	Dependent Variable
AnimalID	AgeGroup	Center
A14	3	0.0956173
A15	3	0.0981674
A16	3	0.0991891
A17	3	0.0968889
A18	3	0.0979795
A19	3	0.0981674
A20	3	0.0978073
A22	3	0.0980383
A23	3	0.0976
A24	3	0.0956173
MA10F	2	0.0968
MA1F	2	0.100365
MA2F	2	0.0971429
MA3M	2	0.0956173
MA4M	2	0.0956173
MA5M	2	0.0978073
MA6M	2	0.0956173
MA7M	2	0.0981674
MA8F	2	0.0986137
MA9F	2	0.0968889
Y20	1	0.101962
Y21	1	0.0956173
Y22	1	0.0981674
Y23	1	0.0964706
Y24	1	0.0996354
Y25	1	0.0986137
Y26	1	0.0981674
Y27	1	0.0983054
Y28	1	0.0956173

## Sheet: 1g
LMM Random Effect	LMM Fixed Effects								LMM Dependent Variable
AnimalID	Session	Sex	Satiety	AgeGroup	RewardOrder	TaskStruct	BlockOrder	ContextID	FractionRewardsRequested
A14	1	F	0	3	370	0	1	A	0.15
A14	1	F	9	3	370	0	2	B	0.084746
A14	1	F	14	3	370	1	3	A	0
A14	1	F	14	3	370	1	4	B	0.027778
A14	2	F	0	3	370	0	1	A	0.211538
A14	2	F	11	3	370	0	2	B	0.206897
A14	2	F	23	3	370	1	3	A	0.173913
A14	2	F	31	3	370	1	4	B	0.121212
A14	3	F	0	3	370	0	1	A	0.133333
A14	3	F	8	3	370	0	2	B	0.283333
A14	3	F	25	3	370	1	3	A	0.317073
A14	3	F	38	3	370	1	4	B	0.394737
A15	1	F	0	3	270	0	1	A	0.916667
A15	1	F	55	3	270	0	2	B	0.616667
A15	1	F	92	3	270	1	3	A	0.02439
A15	1	F	93	3	270	1	4	B	0.025641
A15	2	F	0	3	270	0	1	A	1
A15	2	F	60	3	270	0	2	B	0.5
A15	2	F	90	3	270	1	3	A	0.387097
A15	2	F	102	3	270	1	4	B	0.354167
A15	3	F	0	3	270	0	1	A	1
A15	3	F	60	3	270	0	2	B	0.966102
A15	3	F	117	3	270	1	3	A	0.564103
A15	3	F	139	3	270	1	4	B	0.512195
A15	4	F	0	3	270	0	1	A	0.881356
A15	4	F	52	3	270	0	2	B	0.95
A15	4	F	109	3	270	1	3	A	0.307692
A15	4	F	121	3	270	1	4	B	0.35
A15	5	F	0	3	270	0	1	A	1
A15	5	F	60	3	270	0	2	B	1
A15	5	F	120	3	270	1	3	A	0.424242
A15	5	F	134	3	270	1	4	B	0.209302
A15	6	F	0	3	270	0	1	A	0.933333
A15	6	F	56	3	270	0	2	B	0.983333
A15	6	F	115	3	270	1	3	A	0.468085
A15	6	F	137	3	270	1	4	B	0.272727
A16	1	F	0	3	370	0	1	A	0.833333
A16	1	F	50	3	370	0	2	B	0.12766
A16	1	F	56	3	370	1	3	A	0
A16	1	F	56	3	370	1	4	B	0.021739
A16	2	F	0	3	370	0	1	A	0.95
A16	2	F	57	3	370	0	2	B	0.916667
A16	2	F	112	3	370	1	3	A	0.205128
A16	2	F	120	3	370	1	4	B	0.135135
A16	3	F	0	3	370	0	1	A	0.983333
A16	3	F	59	3	370	0	2	B	0.232143
A16	3	F	72	3	370	1	3	A	0.186047
A16	3	F	80	3	370	1	4	B	0.1
A17	1	F	0	3	270	0	1	A	0.733333
A17	1	F	44	3	270	0	2	B	0.233333
A17	1	F	58	3	270	1	3	A	0.073171
A17	1	F	61	3	270	1	4	B	0.102564
A17	2	F	0	3	270	0	1	A	0.833333
A17	2	F	50	3	270	0	2	B	0.9
A17	2	F	104	3	270	1	3	A	0.081081
A17	2	F	107	3	270	1	4	B	0.186047
A17	3	F	0	3	270	0	1	A	0.983333
A17	3	F	59	3	270	0	2	B	0.716667
A17	3	F	102	3	270	1	3	A	0.023256
A17	3	F	103	3	270	1	4	B	0.081081
A17	4	F	0	3	270	0	1	A	0.983333
A17	4	F	59	3	270	0	2	B	0.866667
A17	4	F	111	3	270	1	3	A	0
A17	4	F	111	3	270	1	4	B	0.04
A17	5	F	0	3	270	0	1	A	0.166667
A17	5	F	10	3	270	0	2	B	0.016667
A17	5	F	11	3	270	1	3	A	0
A17	5	F	11	3	270	1	4	B	0.057143
A17	6	F	0	3	270	0	1	A	0.816667
A17	6	F	49	3	270	0	2	B	0.678571
A17	6	F	87	3	270	1	3	A	0.1
A17	6	F	91	3	270	1	4	B	0.128205
A18	1	F	0	3	370	0	1	A	0.616667
A18	1	F	37	3	370	0	2	B	0.166667
A18	1	F	47	3	370	1	3	A	0.02439
A18	1	F	48	3	370	1	4	B	0
A18	2	F	0	3	370	0	1	A	0.95
A18	2	F	57	3	370	0	2	B	0.298246
A18	2	F	74	3	370	1	3	A	0.033333
A18	2	F	75	3	370	1	4	B	0.04
A18	3	F	0	3	370	0	1	A	1
A18	3	F	60	3	370	0	2	B	0.95
A18	3	F	117	3	370	1	3	A	0.212121
A18	3	F	124	3	370	1	4	B	0.276596
A18	4	F	0	3	370	0	1	A	0.9
A18	4	F	54	3	370	0	2	B	0.79661
A18	4	F	101	3	370	1	3	A	0.038462
A18	4	F	103	3	370	1	4	B	0.035714
A18	5	F	0	3	370	0	1	A	1
A18	5	F	60	3	370	0	2	B	0.616667
A18	5	F	97	3	370	1	3	A	0.488372
A18	5	F	118	3	370	1	4	B	0.727273
A18	6	F	0	3	370	0	1	A	1
A18	6	F	60	3	370	0	2	B	1
A18	6	F	120	3	370	1	3	A	0.225
A18	6	F	129	3	370	1	4	B	0.3
A19	1	M	0	3	370	0	1	A	0.7
A19	1	M	42	3	370	0	2	B	0.933333
A19	1	M	98	3	370	1	3	A	0.489362
A19	1	M	121	3	370	1	4	B	0.757576
A19	2	M	0	3	370	0	1	A	0.933333
A19	2	M	56	3	370	0	2	B	0.85
A19	2	M	107	3	370	1	3	A	0.690476
A19	2	M	136	3	370	1	4	B	0.447368
A19	3	M	0	3	370	0	1	A	0.866667
A19	3	M	52	3	370	0	2	B	0.85
A19	3	M	103	3	370	1	3	A	0.675676
A19	3	M	128	3	370	1	4	B	0.55814
A19	4	M	0	3	370	0	1	A	0.966667
A19	4	M	58	3	370	0	2	B	0.683333
A19	4	M	99	3	370	1	3	A	0.181818
A19	4	M	107	3	370	1	4	B	0.111111
A19	5	M	0	3	370	0	1	A	0.733333
A19	5	M	44	3	370	0	2	B	0.75
A19	5	M	89	3	370	1	3	A	0.046512
A19	5	M	91	3	370	1	4	B	0.027027
A19	6	M	0	3	370	0	1	A	0.833333
A19	6	M	50	3	370	0	2	B	0.216667
A19	6	M	63	3	370	1	3	A	0.657895
A19	6	M	88	3	370	1	4	B	0.238095
A20	1	M	0	3	270	0	1	A	0.883333
A20	1	M	53	3	270	0	2	B	0.566667
A20	1	M	87	3	270	1	3	A	0.621622
A20	1	M	110	3	270	1	4	B	0.139535
A20	2	M	0	3	270	0	1	A	0.95
A20	2	M	57	3	270	0	2	B	0.933333
A20	2	M	113	3	270	1	3	A	0.272727
A20	2	M	125	3	270	1	4	B	0.472222
A20	3	M	0	3	270	0	1	A	0.966667
A20	3	M	58	3	270	0	2	B	0.933333
A20	3	M	114	3	270	1	3	A	0.642857
A20	3	M	141	3	270	1	4	B	0.5
A20	4	M	0	3	270	0	1	A	0.95
A20	4	M	57	3	270	0	2	B	0.833333
A20	4	M	107	3	270	1	3	A	0.4
A20	4	M	121	3	270	1	4	B	0.266667
A20	5	M	0	3	270	0	1	A	1
A20	5	M	60	3	270	0	2	B	0.933333
A20	5	M	116	3	270	1	3	A	0.181818
A20	5	M	124	3	270	1	4	B	0.583333
A20	6	M	0	3	270	0	1	A	0.75
A20	6	M	45	3	270	0	2	B	0.216667
A20	6	M	58	3	270	1	3	A	0.571429
A20	6	M	62	3	270	1	4	B	0.3
A22	1	M	0	3	270	0	1	A	0.633333
A22	1	M	38	3	270	0	2	B	0.666667
A22	1	M	78	3	270	1	3	A	0.586207
A22	1	M	95	3	270	1	4	B	0.372549
A22	2	M	0	3	270	0	1	A	0.95
A22	2	M	57	3	270	0	2	B	0.666667
A22	2	M	97	3	270	1	3	A	0.456522
A22	2	M	118	3	270	1	4	B	0.264706
A22	3	M	0	3	270	0	1	A	0.983333
A22	3	M	59	3	270	0	2	B	0.966667
A22	3	M	117	3	270	1	3	A	0.333333
A22	3	M	130	3	270	1	4	B	0.341463
A22	4	M	0	3	270	0	1	A	1
A22	4	M	60	3	270	0	2	B	0.833333
A22	4	M	110	3	270	1	3	A	0.8125
A22	4	M	149	3	270	1	4	B	0.75
A22	5	M	0	3	270	0	1	A	0.95
A22	5	M	57	3	270	0	2	B	0.366667
A22	5	M	79	3	270	1	3	A	0.186047
A22	5	M	87	3	270	1	4	B	0.216216
A22	6	M	0	3	270	0	1	A	0.966667
A22	6	M	58	3	270	0	2	B	0.683333
A22	6	M	99	3	270	1	3	A	0.175
A22	6	M	106	3	270	1	4	B	0.225
A23	1	M	0	3	370	0	1	A	0.5
A23	1	M	30	3	370	0	2	B	0.316667
A23	1	M	49	3	370	1	3	A	0.159091
A23	1	M	56	3	370	1	4	B	0.055556
A23	2	M	0	3	370	0	1	A	0.7
A23	2	M	42	3	370	0	2	B	0.683333
A23	2	M	83	3	370	1	3	A	0.083333
A23	2	M	86	3	370	1	4	B	0.272727
A23	3	M	0	3	370	0	1	A	0.866667
A23	3	M	52	3	370	0	2	B	0.883333
A23	3	M	105	3	370	1	3	A	0.444444
A23	3	M	121	3	370	1	4	B	0.613636
A23	4	M	0	3	370	0	1	A	0.95
A23	4	M	57	3	370	0	2	B	0.883333
A23	4	M	110	3	370	1	3	A	0.282609
A23	4	M	123	3	370	1	4	B	0.117647
A23	5	M	0	3	370	0	1	A	0.933333
A23	5	M	56	3	370	0	2	B	0.966667
A23	5	M	114	3	370	1	3	A	0.179487
A23	5	M	121	3	370	1	4	B	0.146341
A23	6	M	0	3	370	0	1	A	1
A23	6	M	60	3	370	0	2	B	1
A23	6	M	120	3	370	1	3	A	1
A23	6	M	164	3	370	1	4	B	0.916667
A24	1	M	0	3	370	0	1	A	0.833333
A24	1	M	50	3	370	0	2	B	0.866667
A24	1	M	102	3	370	1	3	A	0.594595
A24	1	M	124	3	370	1	4	B	0.953488
A24	2	M	0	3	370	0	1	A	0.95
A24	2	M	57	3	370	0	2	B	0.9
A24	2	M	111	3	370	1	3	A	0.767442
A24	2	M	144	3	370	1	4	B	0.783784
A24	3	M	0	3	370	0	1	A	0.983333
A24	3	M	59	3	370	0	2	B	0.983333
A24	3	M	118	3	370	1	3	A	0.666667
A24	3	M	150	3	370	1	4	B	0.53125
A24	4	M	0	3	370	0	1	A	0.966667
A24	4	M	58	3	370	0	2	B	0.966667
A24	4	M	116	3	370	1	3	A	0.864865
A24	4	M	148	3	370	1	4	B	0.976744
A24	5	M	0	3	370	0	1	A	0.983333
A24	5	M	59	3	370	0	2	B	0.983333
A24	5	M	118	3	370	1	3	A	0.861111
A24	5	M	149	3	370	1	4	B	0.954545
A24	6	M	0	3	370	0	1	A	0.983333
A24	6	M	59	3	370	0	2	B	1
A24	6	M	119	3	370	1	3	A	0.9
A24	6	M	155	3	370	1	4	B	0.875
MA10F	1	F	0	2	370	0	1	A	0.933333
MA10F	1	F	56	2	370	0	2	B	0.766667
MA10F	1	F	102	2	370	1	3	A	0.116279
MA10F	1	F	107	2	370	1	4	B	0.081081
MA10F	2	F	0	2	370	0	1	A	1
MA10F	2	F	60	2	370	0	2	B	0.933333
MA10F	2	F	116	2	370	1	3	A	0.621622
MA10F	2	F	139	2	370	1	4	B	0.44186
MA10F	3	F	0	2	370	0	1	A	0.95
MA10F	3	F	57	2	370	0	2	B	1
MA10F	3	F	117	2	370	1	3	A	0.75
MA10F	3	F	147	2	370	1	4	B	0.775
MA10F	4	F	0	2	370	0	1	A	1
MA10F	4	F	60	2	370	0	2	B	1
MA10F	4	F	120	2	370	1	3	A	0.742857
MA10F	4	F	146	2	370	1	4	B	0.733333
MA10F	5	F	0	2	370	0	1	A	0.95
MA10F	5	F	57	2	370	0	2	B	1
MA10F	5	F	117	2	370	1	3	A	1
MA10F	5	F	153	2	370	1	4	B	1
MA10F	6	F	0	2	370	0	1	A	1
MA10F	6	F	60	2	370	0	2	B	1
MA10F	6	F	120	2	370	1	3	A	1
MA10F	6	F	161	2	370	1	4	B	1
MA1F	1	F	0	2	270	0	1	A	0.766667
MA1F	1	F	46	2	270	0	2	B	0.35
MA1F	1	F	67	2	270	1	3	A	0.054054
MA1F	1	F	69	2	270	1	4	B	0
MA1F	2	F	0	2	270	0	1	A	0.966667
MA1F	2	F	58	2	270	0	2	B	0.916667
MA1F	2	F	113	2	270	1	3	A	0.891892
MA1F	2	F	146	2	270	1	4	B	0.837209
MA1F	3	F	0	2	270	0	1	A	1
MA1F	3	F	60	2	270	0	2	B	1
MA1F	3	F	120	2	270	1	3	A	0.97561
MA1F	3	F	160	2	270	1	4	B	0.846154
MA1F	4	F	0	2	270	0	1	A	1
MA1F	4	F	60	2	270	0	2	B	1
MA1F	4	F	120	2	270	1	3	A	0.837838
MA1F	4	F	151	2	270	1	4	B	0.790698
MA1F	5	F	0	2	270	0	1	A	1
MA1F	5	F	60	2	270	0	2	B	0.966667
MA1F	5	F	118	2	270	1	3	A	1
MA1F	5	F	155	2	270	1	4	B	0.883721
MA1F	6	F	0	2	270	0	1	A	1
MA1F	6	F	60	2	270	0	2	B	1
MA1F	6	F	120	2	270	1	3	A	1
MA1F	6	F	160	2	270	1	4	B	1
MA2F	1	F	0	2	370	0	1	A	0.966667
MA2F	1	F	58	2	370	0	2	B	0.95
MA2F	1	F	115	2	370	1	3	A	0.380952
MA2F	1	F	131	2	370	1	4	B	0.578947
MA2F	2	F	0	2	370	0	1	A	0.95
MA2F	2	F	57	2	370	0	2	B	0.983333
MA2F	2	F	116	2	370	1	3	A	0.717391
MA2F	2	F	149	2	370	1	4	B	0.764706
MA2F	3	F	0	2	370	0	1	A	1
MA2F	3	F	60	2	370	0	2	B	0.983333
MA2F	3	F	119	2	370	1	3	A	0.976744
MA2F	3	F	161	2	370	1	4	B	0.972973
MA2F	4	F	0	2	370	0	1	A	0.983333
MA2F	4	F	59	2	370	0	2	B	1
MA2F	4	F	119	2	370	1	3	A	0.75
MA2F	4	F	149	2	370	1	4	B	0.625
MA2F	5	F	0	2	370	0	1	A	1
MA2F	5	F	60	2	370	0	2	B	0.983333
MA2F	5	F	119	2	370	1	3	A	0.955556
MA2F	5	F	162	2	370	1	4	B	0.971429
MA2F	6	F	0	2	370	0	1	A	1
MA2F	6	F	60	2	370	0	2	B	1
MA2F	6	F	120	2	370	1	3	A	0.923077
MA2F	6	F	156	2	370	1	4	B	1
MA3M	1	M	0	2	270	0	1	A	0.75
MA3M	1	M	45	2	270	0	2	B	0.983333
MA3M	1	M	104	2	270	1	3	A	0.179487
MA3M	1	M	111	2	270	1	4	B	0.121951
MA3M	2	M	0	2	270	0	1	A	0.95
MA3M	2	M	57	2	270	0	2	B	0.95
MA3M	2	M	114	2	270	1	3	A	0.615385
MA3M	2	M	138	2	270	1	4	B	0.780488
MA3M	3	M	0	2	270	0	1	A	1
MA3M	3	M	60	2	270	0	2	B	0.916667
MA3M	3	M	115	2	270	1	3	A	1
MA3M	3	M	163	2	270	1	4	B	1
MA3M	4	M	0	2	270	0	1	A	1
MA3M	4	M	60	2	270	0	2	B	1
MA3M	4	M	120	2	270	1	3	A	1
MA3M	4	M	166	2	270	1	4	B	1
MA3M	5	M	0	2	270	0	1	A	1
MA3M	5	M	60	2	270	0	2	B	1
MA3M	5	M	120	2	270	1	3	A	1
MA3M	5	M	161	2	270	1	4	B	1
MA3M	6	M	0	2	270	0	1	A	1
MA3M	6	M	60	2	270	0	2	B	1
MA3M	6	M	120	2	270	1	3	A	1
MA3M	6	M	152	2	270	1	4	B	0.979167
MA4M	1	M	0	2	370	0	1	A	0.866667
MA4M	1	M	52	2	370	0	2	B	0.816667
MA4M	1	M	101	2	370	1	3	A	0.146341
MA4M	1	M	107	2	370	1	4	B	0.102564
MA4M	2	M	0	2	370	0	1	A	0.916667
MA4M	2	M	55	2	370	0	2	B	0.716667
MA4M	2	M	98	2	370	1	3	A	0.71875
MA4M	2	M	121	2	370	1	4	B	0.6875
MA4M	3	M	0	2	370	0	1	A	0.983333
MA4M	3	M	59	2	370	0	2	B	1
MA4M	3	M	119	2	370	1	3	A	0.441176
MA4M	3	M	134	2	370	1	4	B	0.608696
MA4M	4	M	0	2	370	0	1	A	0.95
MA4M	4	M	57	2	370	0	2	B	1
MA4M	4	M	117	2	370	1	3	A	0.368421
MA4M	4	M	131	2	370	1	4	B	0.547619
MA5M	1	M	0	2	270	0	1	A	0.883333
MA5M	1	M	53	2	270	0	2	B	0.666667
MA5M	1	M	93	2	270	1	3	A	0.108108
MA5M	1	M	97	2	270	1	4	B	0.093023
MA5M	2	M	0	2	270	0	1	A	1
MA5M	2	M	60	2	270	0	2	B	0.666667
MA5M	2	M	100	2	270	1	3	A	0.116279
MA5M	2	M	105	2	270	1	4	B	0.135135
MA5M	3	M	0	2	270	0	1	A	0.766667
MA5M	3	M	46	2	270	0	2	B	0.933333
MA5M	3	M	102	2	270	1	3	A	0.854167
MA5M	3	M	143	2	270	1	4	B	0.5
MA5M	4	M	0	2	270	0	1	A	0.983333
MA5M	4	M	59	2	270	0	2	B	0.983333
MA5M	4	M	118	2	270	1	3	A	0.837838
MA5M	4	M	149	2	270	1	4	B	0.790698
MA5M	5	M	0	2	270	0	1	A	1
MA5M	5	M	60	2	270	0	2	B	0.983333
MA5M	5	M	119	2	270	1	3	A	0.710526
MA5M	5	M	146	2	270	1	4	B	0.785714
MA5M	6	M	0	2	270	0	1	A	1
MA5M	6	M	60	2	270	0	2	B	0.966667
MA5M	6	M	118	2	270	1	3	A	1
MA5M	6	M	163	2	270	1	4	B	1
MA6M	1	M	0	2	370	0	1	A	0.966667
MA6M	1	M	58	2	370	0	2	B	1
MA6M	1	M	118	2	370	1	3	A	0.6
MA6M	1	M	139	2	370	1	4	B	0.777778
MA6M	2	M	0	2	370	0	1	A	1
MA6M	2	M	60	2	370	0	2	B	0.933333
MA6M	2	M	116	2	370	1	3	A	0.1
MA6M	2	M	119	2	370	1	4	B	0.1
MA6M	3	M	0	2	370	0	1	A	1
MA6M	3	M	60	2	370	0	2	B	0.883333
MA6M	3	M	113	2	370	1	3	A	0.611111
MA6M	3	M	135	2	370	1	4	B	0.340909
MA6M	4	M	0	2	370	0	1	A	0.983333
MA6M	4	M	59	2	370	0	2	B	1
MA6M	4	M	119	2	370	1	3	A	0.571429
MA6M	4	M	143	2	370	1	4	B	0.578947
MA6M	5	M	0	2	370	0	1	A	0.983333
MA6M	5	M	59	2	370	0	2	B	1
MA6M	5	M	119	2	370	1	3	A	0.85
MA6M	5	M	153	2	370	1	4	B	0.775
MA6M	6	M	0	2	370	0	1	A	0.966667
MA6M	6	M	58	2	370	0	2	B	0.966667
MA6M	6	M	116	2	370	1	3	A	0.913043
MA6M	6	M	158	2	370	1	4	B	0.941176
MA7M	1	M	0	2	270	0	1	A	0.533333
MA7M	1	M	32	2	270	0	2	B	0.85
MA7M	1	M	83	2	270	1	3	A	0.071429
MA7M	1	M	86	2	270	1	4	B	0.184211
MA7M	2	M	0	2	270	0	1	A	1
MA7M	2	M	60	2	270	0	2	B	0.95
MA7M	2	M	117	2	270	1	3	A	0.864865
MA7M	2	M	149	2	270	1	4	B	0.767442
MA7M	3	M	0	2	270	0	1	A	1
MA7M	3	M	60	2	270	0	2	B	0.95
MA7M	3	M	117	2	270	1	3	A	0.763158
MA7M	3	M	146	2	270	1	4	B	0.47619
MA8F	1	F	0	2	370	0	1	A	0.933333
MA8F	1	F	56	2	370	0	2	B	0.966667
MA8F	1	F	114	2	370	1	3	A	0.404762
MA8F	1	F	131	2	370	1	4	B	0.578947
MA8F	2	F	0	2	370	0	1	A	0.866667
MA8F	2	F	52	2	370	0	2	B	0.816667
MA8F	2	F	101	2	370	1	3	A	0.219512
MA8F	2	F	110	2	370	1	4	B	0.487179
MA8F	3	F	0	2	370	0	1	A	0.766667
MA8F	3	F	46	2	370	0	2	B	0.95
MA8F	3	F	103	2	370	1	3	A	0.105263
MA8F	3	F	107	2	370	1	4	B	0.785714
MA8F	4	F	0	2	370	0	1	A	0.883333
MA8F	4	F	53	2	370	0	2	B	1
MA8F	4	F	113	2	370	1	3	A	0.777778
MA8F	4	F	141	2	370	1	4	B	1
MA8F	5	F	0	2	370	0	1	A	0.983333
MA8F	5	F	59	2	370	0	2	B	0.966667
MA8F	5	F	117	2	370	1	3	A	0.882353
MA8F	5	F	147	2	370	1	4	B	0.934783
MA8F	6	F	0	2	370	0	1	A	0.983333
MA8F	6	F	59	2	370	0	2	B	1
MA8F	6	F	119	2	370	1	3	A	0.909091
MA8F	6	F	149	2	370	1	4	B	0.978723
MA9F	1	F	0	2	270	0	1	A	0.916667
MA9F	1	F	55	2	270	0	2	B	0.6
MA9F	1	F	91	2	270	1	3	A	0.113636
MA9F	1	F	96	2	270	1	4	B	0.194444
MA9F	2	F	0	2	270	0	1	A	0.683333
MA9F	2	F	41	2	270	0	2	B	0.65
MA9F	2	F	80	2	270	1	3	A	0.15
MA9F	2	F	86	2	270	1	4	B	0.475
MA9F	3	F	0	2	270	0	1	A	0.783333
MA9F	3	F	47	2	270	0	2	B	0.85
MA9F	3	F	98	2	270	1	3	A	0.97619
MA9F	3	F	139	2	270	1	4	B	0.657895
MA9F	4	F	0	2	270	0	1	A	0.983333
MA9F	4	F	59	2	270	0	2	B	0.916667
MA9F	4	F	114	2	270	1	3	A	1
MA9F	4	F	155	2	270	1	4	B	0.871795
MA9F	5	F	0	2	270	0	1	A	0.966667
MA9F	5	F	58	2	270	0	2	B	0.983333
MA9F	5	F	117	2	270	1	3	A	1
MA9F	5	F	160	2	270	1	4	B	0.945946
MA9F	6	F	0	2	270	0	1	A	1
MA9F	6	F	60	2	270	0	2	B	0.883333
MA9F	6	F	113	2	270	1	3	A	1
MA9F	6	F	158	2	270	1	4	B	1
Y20	1	F	0	1	370	0	1	A	0.966667
Y20	1	F	58	1	370	0	2	B	0.9
Y20	1	F	112	1	370	1	3	A	0.795455
Y20	1	F	147	1	370	1	4	B	1
Y20	2	F	0	1	370	0	1	A	1
Y20	2	F	60	1	370	0	2	B	1
Y20	2	F	120	1	370	1	3	A	0.783784
Y20	2	F	149	1	370	1	4	B	0.930233
Y20	3	F	0	1	370	0	1	A	1
Y20	3	F	60	1	370	0	2	B	0.983333
Y20	3	F	119	1	370	1	3	A	0.822222
Y20	3	F	156	1	370	1	4	B	1
Y20	4	F	0	1	370	0	1	A	1
Y20	4	F	60	1	370	0	2	B	1
Y20	4	F	120	1	370	1	3	A	0.964286
Y20	4	F	147	1	370	1	4	B	1
Y20	5	F	0	1	370	0	1	A	1
Y20	5	F	60	1	370	0	2	B	0.982456
Y20	5	F	116	1	370	1	3	A	0.941176
Y20	5	F	148	1	370	1	4	B	1
Y20	6	F	0	1	370	0	1	A	1
Y20	6	F	60	1	370	0	2	B	0.982759
Y20	6	F	117	1	370	1	3	A	0.882353
Y20	6	F	147	1	370	1	4	B	0.977778
Y21	1	F	0	1	270	0	1	A	0.883333
Y21	1	F	53	1	270	0	2	B	0.85
Y21	1	F	104	1	270	1	3	A	0.26087
Y21	1	F	116	1	270	1	4	B	0.205882
Y21	2	F	0	1	270	0	1	A	1
Y21	2	F	60	1	270	0	2	B	0.666667
Y21	2	F	100	1	270	1	3	A	0.735294
Y21	2	F	125	1	270	1	4	B	0.543478
Y21	3	F	0	1	270	0	1	A	1
Y21	3	F	60	1	270	0	2	B	0.8
Y21	3	F	108	1	270	1	3	A	0.805556
Y21	3	F	137	1	270	1	4	B	0.522727
Y21	4	F	0	1	270	0	1	A	1
Y21	4	F	60	1	270	0	2	B	0.8
Y21	4	F	108	1	270	1	3	A	0.780488
Y21	4	F	140	1	270	1	4	B	0.512821
Y21	5	F	0	1	270	0	1	A	1
Y21	5	F	60	1	270	0	2	B	0.983333
Y21	5	F	119	1	270	1	3	A	0.904762
Y21	5	F	157	1	270	1	4	B	0.921053
Y21	6	F	0	1	270	0	1	A	1
Y21	6	F	60	1	270	0	2	B	1
Y21	6	F	120	1	270	1	3	A	1
Y21	6	F	160	1	270	1	4	B	0.9
Y22	1	F	0	1	370	0	1	A	0.683333
Y22	1	F	41	1	370	0	2	B	0.25
Y22	1	F	56	1	370	1	3	A	0.081081
Y22	1	F	59	1	370	1	4	B	0.075
Y22	2	F	0	1	370	0	1	A	0.983051
Y22	2	F	58	1	370	0	2	B	0.765957
Y22	2	F	94	1	370	1	3	A	0.421053
Y22	2	F	110	1	370	1	4	B	0.516129
Y22	3	F	0	1	370	0	1	A	1
Y22	3	F	60	1	370	0	2	B	1
Y22	3	F	120	1	370	1	3	A	0.609756
Y22	3	F	145	1	370	1	4	B	0.794872
Y22	4	F	0	1	370	0	1	A	0.983051
Y22	4	F	58	1	370	0	2	B	1
Y22	4	F	118	1	370	1	3	A	0.756098
Y22	4	F	149	1	370	1	4	B	0.846154
Y22	5	F	0	1	370	0	1	A	1
Y22	5	F	60	1	370	0	2	B	1
Y22	5	F	120	1	370	1	3	A	1
Y22	5	F	138	1	370	1	4	B	0.952381
Y22	6	F	0	1	370	0	1	A	1
Y22	6	F	60	1	370	0	2	B	1
Y22	6	F	120	1	370	1	3	A	0.627907
Y22	6	F	147	1	370	1	4	B	0.714286
Y23	1	F	0	1	270	0	1	A	0.883333
Y23	1	F	53	1	270	0	2	B	0.9
Y23	1	F	107	1	270	1	3	A	0.244444
Y23	1	F	118	1	270	1	4	B	0.285714
Y23	2	F	0	1	270	0	1	A	0.95
Y23	2	F	57	1	270	0	2	B	0.783333
Y23	2	F	104	1	270	1	3	A	0.088889
Y23	2	F	108	1	270	1	4	B	0.558824
Y23	3	F	0	1	270	0	1	A	0.866667
Y23	3	F	52	1	270	0	2	B	0.966667
Y23	3	F	110	1	270	1	3	A	0.363636
Y23	3	F	122	1	270	1	4	B	0.978723
Y23	4	F	0	1	270	0	1	A	1
Y23	4	F	60	1	270	0	2	B	0.983333
Y23	4	F	119	1	270	1	3	A	0.512821
Y23	4	F	139	1	270	1	4	B	0.975
Y23	5	F	0	1	270	0	1	A	0.983333
Y23	5	F	59	1	270	0	2	B	0.949153
Y23	5	F	115	1	270	1	3	A	0.805556
Y23	5	F	144	1	270	1	4	B	0.837209
Y23	6	F	0	1	270	0	1	A	0.983051
Y23	6	F	58	1	270	0	2	B	0.966667
Y23	6	F	116	1	270	1	3	A	0.853659
Y23	6	F	151	1	270	1	4	B	0.756757
Y24	1	F	0	1	370	0	1	A	0.95
Y24	1	F	57	1	370	0	2	B	0.931034
Y24	1	F	111	1	370	1	3	A	0.317073
Y24	1	F	124	1	370	1	4	B	0.666667
Y24	2	F	0	1	370	0	1	A	0.983333
Y24	2	F	59	1	370	0	2	B	0.916667
Y24	2	F	114	1	370	1	3	A	0.545455
Y24	2	F	138	1	370	1	4	B	0.861111
Y24	3	F	0	1	370	0	1	A	0.932203
Y24	3	F	55	1	370	0	2	B	0.983333
Y24	3	F	114	1	370	1	3	A	0.65
Y24	3	F	140	1	370	1	4	B	0.974359
Y24	4	F	0	1	370	0	1	A	1
Y24	4	F	60	1	370	0	2	B	1
Y24	4	F	120	1	370	1	3	A	0.76087
Y24	4	F	155	1	370	1	4	B	0.882353
Y24	5	F	0	1	370	0	1	A	1
Y24	5	F	60	1	370	0	2	B	0.983333
Y24	5	F	119	1	370	1	3	A	0.833333
Y24	5	F	154	1	370	1	4	B	0.921053
Y24	6	F	0	1	370	0	1	A	1
Y24	6	F	60	1	370	0	2	B	1
Y24	6	F	120	1	370	1	3	A	0.977778
Y24	6	F	164	1	370	1	4	B	0.971429
Y25	1	M	0	1	270	0	1	A	0.75
Y25	1	M	45	1	270	0	2	B	0.916667
Y25	1	M	100	1	270	1	3	A	0.375
Y25	1	M	115	1	270	1	4	B	0.4
Y25	2	M	0	1	270	0	1	A	0.95
Y25	2	M	57	1	270	0	2	B	0.566667
Y25	2	M	91	1	270	1	3	A	0.235294
Y25	2	M	99	1	270	1	4	B	0.152174
Y25	3	M	0	1	270	0	1	A	0.883333
Y25	3	M	53	1	270	0	2	B	0.95
Y25	3	M	110	1	270	1	3	A	0.780488
Y25	3	M	142	1	270	1	4	B	0.846154
Y25	4	M	0	1	270	0	1	A	0.916667
Y25	4	M	55	1	270	0	2	B	0.75
Y25	4	M	100	1	270	1	3	A	0.804348
Y25	4	M	137	1	270	1	4	B	0.5
Y25	5	M	0	1	270	0	1	A	0.983333
Y25	5	M	59	1	270	0	2	B	1
Y25	5	M	119	1	270	1	3	A	0.9
Y25	5	M	155	1	270	1	4	B	0.875
Y25	6	M	0	1	270	0	1	A	1
Y25	6	M	60	1	270	0	2	B	0.95
Y25	6	M	117	1	270	1	3	A	0.95
Y25	6	M	155	1	270	1	4	B	0.925
Y26	1	M	0	1	370	0	1	A	0.933333
Y26	1	M	56	1	370	0	2	B	0.9
Y26	1	M	110	1	370	1	3	A	0.2
Y26	1	M	118	1	370	1	4	B	0.475
Y26	2	M	0	1	370	0	1	A	0.85
Y26	2	M	51	1	370	0	2	B	0.816667
Y26	2	M	100	1	370	1	3	A	0.575
Y26	2	M	123	1	370	1	4	B	0.575
Y26	3	M	0	1	370	0	1	A	0.783333
Y26	3	M	47	1	370	0	2	B	0.766667
Y26	3	M	93	1	370	1	3	A	0.844444
Y26	3	M	131	1	370	1	4	B	0.657143
Y26	4	M	0	1	370	0	1	A	0.95
Y26	4	M	57	1	370	0	2	B	0.95
Y26	4	M	114	1	370	1	3	A	0.955556
Y26	4	M	157	1	370	1	4	B	0.885714
Y26	5	M	0	1	370	0	1	A	1
Y26	5	M	60	1	370	0	2	B	0.983333
Y26	5	M	119	1	370	1	3	A	0.953488
Y26	5	M	160	1	370	1	4	B	0.945946
Y26	6	M	0	1	370	0	1	A	1
Y26	6	M	60	1	370	0	2	B	1
Y26	6	M	120	1	370	1	3	A	0.975
Y26	6	M	159	1	370	1	4	B	0.875
Y27	1	M	0	1	270	0	1	A	0.516667
Y27	1	M	31	1	270	0	2	B	0.283333
Y27	1	M	48	1	270	1	3	A	0.425532
Y27	1	M	68	1	270	1	4	B	0.30303
Y27	2	M	0	1	270	0	1	A	0.833333
Y27	2	M	50	1	270	0	2	B	1
Y27	2	M	110	1	270	1	3	A	0.973684
Y27	2	M	147	1	270	1	4	B	0.452381
Y27	3	M	0	1	270	0	1	A	0.833333
Y27	3	M	50	1	270	0	2	B	1
Y27	3	M	110	1	270	1	3	A	1
Y27	3	M	149	1	270	1	4	B	0.756098
Y27	4	M	0	1	270	0	1	A	1
Y27	4	M	60	1	270	0	2	B	0.983333
Y27	4	M	119	1	270	1	3	A	1
Y27	4	M	157	1	270	1	4	B	0.952381
Y27	5	M	0	1	270	0	1	A	1
Y27	5	M	60	1	270	0	2	B	1
Y27	5	M	120	1	270	1	3	A	1
Y27	5	M	163	1	270	1	4	B	1
Y27	6	M	0	1	270	0	1	A	1
Y27	6	M	60	1	270	0	2	B	1
Y27	6	M	120	1	270	1	3	A	1
Y27	6	M	166	1	270	1	4	B	1
Y28	1	M	0	1	370	0	1	A	0.616667
Y28	1	M	37	1	370	0	2	B	0.616667
Y28	1	M	74	1	370	1	3	A	0.076923
Y28	1	M	77	1	370	1	4	B	0.073171
Y28	2	M	0	1	370	0	1	A	0.85
Y28	2	M	51	1	370	0	2	B	0.55
Y28	2	M	84	1	370	1	3	A	0.137931
Y28	2	M	88	1	370	1	4	B	0.156863
Y28	3	M	0	1	370	0	1	A	0.916667
Y28	3	M	55	1	370	0	2	B	0.933333
Y28	3	M	111	1	370	1	3	A	0.261905
Y28	3	M	122	1	370	1	4	B	0.105263
Y28	4	M	0	1	370	0	1	A	1
Y28	4	M	60	1	370	0	2	B	0.966667
Y28	4	M	118	1	370	1	3	A	0.095238
Y28	4	M	122	1	370	1	4	B	0.026316
Y28	5	M	0	1	370	0	1	A	1
Y28	5	M	60	1	370	0	2	B	0.983333
Y28	5	M	119	1	370	1	3	A	0.4
Y28	5	M	133	1	370	1	4	B	0.533333
Y28	6	M	0	1	370	0	1	A	0.983333
Y28	6	M	59	1	370	0	2	B	1
Y28	6	M	119	1	370	1	3	A	0.5
Y28	6	M	140	1	370	1	4	B	0.631579

## Sheet: 1h
LMM Random Effect	LMM Fixed Effects				LMM Dependent Variable (left plot)	Please note: these are the same source data as for the model used to statistically analyze the data in Figure 1e.
AnimalID	Session	Sex	AgeGroup	RewardOrder	FractionofRewardsRequested_Alternation
A14	1	F	3	370	0.0125
A14	2	F	3	370	0.151899
A14	3	F	3	370	0.35443
A15	1	F	3	270	0.025
A15	2	F	3	270	0.367089
A15	3	F	3	270	0.5375
A15	4	F	3	270	0.329114
A15	5	F	3	270	0.302632
A15	6	F	3	270	0.3875
A16	1	F	3	370	0.012821
A16	2	F	3	370	0.171053
A16	3	F	3	370	0.150685
A17	1	F	3	270	0.0875
A17	2	F	3	270	0.1375
A17	3	F	3	270	0.05
A17	4	F	3	270	0.025316
A17	5	F	3	270	0.03125
A17	6	F	3	270	0.113924
A18	1	F	3	370	0.012658
A18	2	F	3	370	0.0375
A18	3	F	3	370	0.25
A18	4	F	3	370	0.0375
A18	5	F	3	370	0.592105
A18	6	F	3	370	0.2625
A19	1	M	3	370	0.6
A19	2	M	3	370	0.575
A19	3	M	3	370	0.6125
A19	4	M	3	370	0.15
A19	5	M	3	370	0.0375
A19	6	M	3	370	0.4375
A20	1	M	3	270	0.3625
A20	2	M	3	270	0.3625
A20	3	M	3	270	0.575
A20	4	M	3	270	0.325
A20	5	M	3	270	0.3625
A20	6	M	3	270	0.411765
A22	1	M	3	270	0.45
A22	2	M	3	270	0.375
A22	3	M	3	270	0.3375
A22	4	M	3	270	0.7875
A22	5	M	3	270	0.2
A22	6	M	3	270	0.2
A23	1	M	3	370	0.1125
A23	2	M	3	370	0.1875
A23	3	M	3	370	0.5375
A23	4	M	3	370	0.2125
A23	5	M	3	370	0.1625
A23	6	M	3	370	0.9625
A24	1	M	3	370	0.7875
A24	2	M	3	370	0.775
A24	3	M	3	370	0.6125
A24	4	M	3	370	0.925
A24	5	M	3	370	0.9125
A24	6	M	3	370	0.8875
MA10F	1	F	2	370	0.1
MA10F	2	F	2	370	0.525
MA10F	3	F	2	370	0.7625
MA10F	4	F	2	370	0.7375
MA10F	5	F	2	370	1
MA10F	6	F	2	370	1
MA1F	1	F	2	270	0.025
MA1F	2	F	2	270	0.8625
MA1F	3	F	2	270	0.9125
MA1F	4	F	2	270	0.8125
MA1F	5	F	2	270	0.9375
MA1F	6	F	2	270	1
MA2F	1	F	2	370	0.475
MA2F	2	F	2	370	0.7375
MA2F	3	F	2	370	0.975
MA2F	4	F	2	370	0.6875
MA2F	5	F	2	370	0.9625
MA2F	6	F	2	370	0.9625
MA3M	1	M	2	270	0.15
MA3M	2	M	2	270	0.7
MA3M	3	M	2	270	1
MA3M	4	M	2	270	1
MA3M	5	M	2	270	1
MA3M	6	M	2	270	0.9875
MA4M	1	M	2	370	0.125
MA4M	2	M	2	370	0.7
MA4M	3	M	2	370	0.5375
MA4M	4	M	2	370	0.4625
MA5M	1	M	2	270	0.1
MA5M	2	M	2	270	0.125
MA5M	3	M	2	270	0.7125
MA5M	4	M	2	270	0.8125
MA5M	5	M	2	270	0.75
MA5M	6	M	2	270	1
MA6M	1	M	2	370	0.7
MA6M	2	M	2	370	0.1
MA6M	3	M	2	370	0.4625
MA6M	4	M	2	370	0.575
MA6M	5	M	2	370	0.8125
MA6M	6	M	2	370	0.925
MA7M	1	M	2	270	0.125
MA7M	2	M	2	270	0.8125
MA7M	3	M	2	270	0.6125
MA8F	1	F	2	370	0.4875
MA8F	2	F	2	370	0.35
MA8F	3	F	2	370	0.4625
MA8F	4	F	2	370	0.9
MA8F	5	F	2	370	0.9125
MA8F	6	F	2	370	0.95
MA9F	1	F	2	270	0.15
MA9F	2	F	2	270	0.3125
MA9F	3	F	2	270	0.825
MA9F	4	F	2	270	0.9375
MA9F	5	F	2	270	0.975
MA9F	6	F	2	270	1
Y20	1	F	1	370	0.8875
Y20	2	F	1	370	0.8625
Y20	3	F	1	370	0.9
Y20	4	F	1	370	0.9875
Y20	5	F	1	370	0.975
Y20	6	F	1	370	0.936709
Y21	1	F	1	270	0.2375
Y21	2	F	1	270	0.625
Y21	3	F	1	270	0.65
Y21	4	F	1	270	0.65
Y21	5	F	1	270	0.9125
Y21	6	F	1	270	0.95
Y22	1	F	1	370	0.077922
Y22	2	F	1	370	0.463768
Y22	3	F	1	370	0.7
Y22	4	F	1	370	0.8
Y22	5	F	1	370	0.974359
Y22	6	F	1	370	0.666667
Y23	1	F	1	270	0.2625
Y23	2	F	1	270	0.291139
Y23	3	F	1	270	0.725
Y23	4	F	1	270	0.746835
Y23	5	F	1	270	0.822785
Y23	6	F	1	270	0.807692
Y24	1	F	1	370	0.4875
Y24	2	F	1	370	0.6875
Y24	3	F	1	370	0.810127
Y24	4	F	1	370	0.8125
Y24	5	F	1	370	0.875
Y24	6	F	1	370	0.975
Y25	1	M	1	270	0.3875
Y25	2	M	1	270	0.1875
Y25	3	M	1	270	0.8125
Y25	4	M	1	270	0.675
Y25	5	M	1	270	0.8875
Y25	6	M	1	270	0.9375
Y26	1	M	1	370	0.3375
Y26	2	M	1	370	0.575
Y26	3	M	1	370	0.7625
Y26	4	M	1	370	0.925
Y26	5	M	1	370	0.95
Y26	6	M	1	370	0.925
Y27	1	M	1	270	0.375
Y27	2	M	1	270	0.7
Y27	3	M	1	270	0.875
Y27	4	M	1	270	0.975
Y27	5	M	1	270	1
Y27	6	M	1	270	1
Y28	1	M	1	370	0.075
Y28	2	M	1	370	0.15
Y28	3	M	1	370	0.1875
Y28	4	M	1	370	0.0625
Y28	5	M	1	370	0.475
Y28	6	M	1	370	0.5625

## Sheet: 1i (Left)
LMM Random Effect	LMM Fixed Effects			LMM Dependent Variable (Top Left)	LMM Dependent Variable (Top Right)	LMM Dependent Variable (Bottom Left)	LMM Dependent Variable (Bottom Right)
AnimalID	Session	Sex	AgeGroup	Loctrough	Locpeak	Troughprom	Peakprom
A14	1	F	3	-4.31034	37.069	0.266879	0.36828
A14	2	F	3	34.4828	37.069	0.710058	0.276613
A14	3	F	3	44.8276	44.8276	0.371282	0.385393
A15	1	F	3	6.03448	0.862069	11.5602	1.62174
A15	2	F	3	3.44828	-1.72414	15.8212	1.95285
A15	3	F	3	3.44828	-4.31034	23.4	3.07053
A15	4	F	3	6.03448	-1.72414	13.388	0.856573
A15	5	F	3	0.862069	0.862069	23.4444	4.21478
A15	6	F	3	3.44828	-1.72414	26.1146	1.36039
A16	1	F	3	18.9655	37.069	3.48675	0.360295
A16	2	F	3	0.862069	-1.72414	9.94549	1.28876
A16	3	F	3	0.862069	-1.72414	6.91377	0.582951
A17	1	F	3	3.44828	0.862069	4.96353	0.946028
A17	2	F	3	3.44828	0.862069	15.5113	1.97648
A17	3	F	3	3.44828	0.862069	15.7851	2.93842
A17	4	F	3	8.62069	-1.72414	14.894	3.4969
A17	5	F	3	-25	29.3103	0	0.130386
A17	6	F	3	3.44828	-4.31034	11.4167	2.66016
A18	1	F	3	-25	34.4828	0	1.06723
A18	2	F	3	3.44828	-4.31034	7.4904	1.72166
A18	3	F	3	3.44828	-1.72414	15.6518	3.84065
A18	4	F	3	6.03448	-1.72414	14.4992	3.32074
A18	5	F	3	3.44828	-1.72414	14.7692	3.50128
A18	6	F	3	3.44828	-4.31034	24.9408	6.07915
A19	1	M	3	0.862069	-1.72414	5.58687	1.19533
A19	2	M	3	0.862069	-1.72414	9.67322	0.993356
A19	3	M	3	3.44828	-1.72414	11.7993	1.10136
A19	4	M	3	8.62069	0.862069	8.34997	0.475613
A19	5	M	3	6.03448	8.62069	9.03217	1.67145
A19	6	M	3	6.03448	0.862069	5.59504	0.667333
A20	1	M	3	3.44828	-1.72414	6.49576	1.41328
A20	2	M	3	3.44828	-1.72414	8.88881	1.76497
A20	3	M	3	3.44828	-1.72414	9.7277	2.41144
A20	4	M	3	3.44828	-6.89655	9.17079	2.29892
A20	5	M	3	0.862069	-1.72414	12.3475	3.22542
A20	6	M	3	29.3103	-19.8276	2.39189	0.227288
A22	1	M	3	8.62069	16.3793	4.26425	2.20127
A22	2	M	3	0.862069	-1.72414	4.19013	0.666397
A22	3	M	3	0.862069	0.862069	12.2174	2.80038
A22	4	M	3	0.862069	-1.72414	10.2226	2.36149
A22	5	M	3	0.862069	3.44828	4.80969	0.840078
A22	6	M	3	0.862069	-1.72414	3.98504	1.05211
A23	1	M	3	3.44828	3.44828	7.10096	0.376036
A23	2	M	3	3.44828	-1.72414	7.44772	1.41525
A23	3	M	3	8.62069	-4.31034	11.9997	1.80557
A23	4	M	3	6.03448	0.862069	17.0991	2.65853
A23	5	M	3	3.44828	0.862069	13.0311	2.85997
A23	6	M	3	0.862069	-1.72414	20.2543	4.5933
A24	1	M	3	3.44828	-1.72414	5.58131	1.54637
A24	2	M	3	3.44828	-4.31034	10.2644	2.48156
A24	3	M	3	0.862069	-4.31034	15.8639	3.78151
A24	4	M	3	0.862069	-1.72414	17.8541	4.40302
A24	5	M	3	0.862069	-1.72414	17.3057	3.87983
A24	6	M	3	0.862069	-1.72414	24.7199	4.33996
MA10F	1	F	2	6.03448	3.44828	10.1047	1.77264
MA10F	2	F	2	6.03448	-1.72414	14.7914	3.15311
MA10F	3	F	2	8.62069	-1.72414	9.40954	1.87977
MA10F	4	F	2	0.862069	-1.72414	31.8259	4.579
MA10F	5	F	2	3.44828	-4.31034	32.5416	4.46424
MA10F	6	F	2	3.44828	-1.72414	38.8807	4.50075
MA1F	1	F	2	11.2069	8.62069	3.04362	1.32264
MA1F	2	F	2	3.44828	0.862069	9.80788	1.65734
MA1F	3	F	2	0.862069	0.862069	22.0622	4.02095
MA1F	4	F	2	0.862069	0.862069	19.6681	4.40268
MA1F	5	F	2	0.862069	-1.72414	25.1116	3.54121
MA1F	6	F	2	0.862069	0.862069	28.5007	3.46664
MA2F	1	F	2	0.862069	-4.31034	15.3825	2.12569
MA2F	2	F	2	0.862069	-1.72414	14.2296	1.80987
MA2F	3	F	2	0.862069	-1.72414	17.8375	2.91591
MA2F	4	F	2	0.862069	-1.72414	18.3984	2.27176
MA2F	5	F	2	0.862069	0.862069	17.944	3.45153
MA2F	6	F	2	0.862069	0.862069	19.5085	4.89716
MA3M	1	M	2	0.862069	-1.72414	11.5325	2.02065
MA3M	2	M	2	3.44828	-1.72414	11.822	1.40036
MA3M	3	M	2	0.862069	-1.72414	24.0419	3.23397
MA3M	4	M	2	0.862069	-1.72414	14.7495	2.37626
MA3M	5	M	2	0.862069	-4.31034	30.0237	4.25635
MA3M	6	M	2	0.862069	-1.72414	21.4811	4.10126
MA4M	1	M	2	3.44828	3.44828	7.70353	1.16655
MA4M	2	M	2	0.862069	0.862069	11.4805	2.00778
MA4M	3	M	2	0.862069	0.862069	19.9394	3.3739
MA4M	4	M	2	0.862069	0.862069	28.7205	3.37097
MA5M	1	M	2	3.44828	0.862069	4.77465	0.979064
MA5M	2	M	2	0.862069	-1.72414	5.86377	1.02454
MA5M	3	M	2	3.44828	-1.72414	8.91743	0.948525
MA5M	4	M	2	3.44828	-1.72414	8.32651	1.70604
MA5M	5	M	2	3.44828	0.862069	5.72589	1.984
MA5M	6	M	2	0.862069	0.862069	10.7315	2.90051
MA6M	1	M	2	3.44828	0.862069	14.1136	2.94037
MA6M	2	M	2	0.862069	-4.31034	13.5246	2.59613
MA6M	3	M	2	0.862069	0.862069	17.7833	3.02257
MA6M	4	M	2	3.44828	0.862069	23.0164	4.45433
MA6M	5	M	2	3.44828	0.862069	25.5315	2.5701
MA6M	6	M	2	0.862069	-1.72414	31.5841	6.32104
MA7M	1	M	2	0.862069	0.862069	9.12647	1.40267
MA7M	2	M	2	0.862069	-4.31034	20.7861	3.25385
MA7M	3	M	2	0.862069	-1.72414	24.011	3.94924
MA8F	1	F	2	3.44828	-4.31034	9.38957	1.76448
MA8F	2	F	2	3.44828	-9.48276	6.77206	1.60275
MA8F	3	F	2	0.862069	-1.72414	13.2163	3.23814
MA8F	4	F	2	0.862069	-1.72414	11.6571	2.76757
MA8F	5	F	2	0.862069	-1.72414	15.2932	4.41646
MA8F	6	F	2	0.862069	-1.72414	15.6187	4.91237
MA9F	1	F	2	6.03448	-6.89655	8.90753	1.03081
MA9F	2	F	2	3.44828	-6.89655	11.3387	1.92002
MA9F	3	F	2	3.44828	-14.6552	7.27661	1.19066
MA9F	4	F	2	0.862069	-6.89655	17.2976	2.35294
MA9F	5	F	2	6.03448	-1.72414	24.4661	1.76213
MA9F	6	F	2	0.862069	-4.31034	26.5213	4.24404
Y20	1	F	1	0.862069	-1.72414	17.2063	2.48369
Y20	2	F	1	0.862069	-1.72414	25.1614	5.75654
Y20	3	F	1	3.44828	0.862069	23.6727	4.15609
Y20	4	F	1	0.862069	-1.72414	20.6237	3.09895
Y20	5	F	1	0.862069	-1.72414	19.1368	3.37278
Y20	6	F	1	6.03448	-1.72414	12.6318	1.01566
Y21	1	F	1	6.03448	6.03448	6.43962	0.868145
Y21	2	F	1	3.44828	3.44828	9.32894	1.33196
Y21	3	F	1	6.03448	6.03448	18.0745	1.62915
Y21	4	F	1	3.44828	0.862069	13.613	1.31842
Y21	5	F	1	6.03448	8.62069	16.5637	2.0631
Y21	6	F	1	6.03448	6.03448	25.2382	1.89633
Y22	1	F	1	21.5517	3.44828	2.92419	0.688258
Y22	2	F	1	3.44828	-4.31034	18.7035	2.78229
Y22	3	F	1	8.62069	-4.31034	28.4345	3.70162
Y22	4	F	1	6.03448	-1.72414	30.7498	3.52757
Y22	5	F	1	0.862069	-1.72414	34.9789	3.25074
Y22	6	F	1	0.862069	0.862069	34.9813	2.96122
Y23	1	F	1	8.62069	-1.72414	13.889	1.50494
Y23	2	F	1	3.44828	-4.31034	8.16818	1.7155
Y23	3	F	1	3.44828	3.44828	16.3753	1.74085
Y23	4	F	1	0.862069	0.862069	15.8033	2.74807
Y23	5	F	1	3.44828	3.44828	16.8081	1.31974
Y23	6	F	1	3.44828	-1.72414	9.12074	2.22921
Y24	1	F	1	6.03448	-4.31034	14.8702	1.64908
Y24	2	F	1	6.03448	-1.72414	18.4519	2.13845
Y24	3	F	1	3.44828	-19.8276	17.507	2.0528
Y24	4	F	1	0.862069	0.862069	14.531	1.85802
Y24	5	F	1	3.44828	-12.069	23.3956	3.34962
Y24	6	F	1	0.862069	-1.72414	19.6673	1.72961
Y25	1	M	1	3.44828	-1.72414	13.6255	0.783957
Y25	2	M	1	50	3.44828	0	1.23836
Y25	3	M	1	3.44828	-1.72414	10.3247	1.15514
Y25	4	M	1	3.44828	3.44828	11.9879	1.54549
Y25	5	M	1	3.44828	3.44828	15.4834	1.82475
Y25	6	M	1	3.44828	6.03448	22.3453	3.70748
Y26	1	M	1	3.44828	8.62069	9.06079	3.34685
Y26	2	M	1	6.03448	-1.72414	4.96805	0.90994
Y26	3	M	1	6.03448	-4.31034	7.2794	0.682882
Y26	4	M	1	3.44828	0.862069	17.5808	1.98857
Y26	5	M	1	0.862069	0.862069	22.3081	3.35514
Y26	6	M	1	3.44828	3.44828	19.8245	4.72946
Y27	1	M	1	0.862069	13.7931	2.31932	0.92628
Y27	2	M	1	0.862069	-1.72414	18.7809	2.32647
Y27	3	M	1	0.862069	0.862069	29.3377	3.18074
Y27	4	M	1	3.44828	0.862069	28.3609	2.08253
Y27	5	M	1	0.862069	0.862069	28.2383	3.25199
Y27	6	M	1	0.862069	-1.72414	33.7872	6.03964
Y28	1	M	1	3.44828	21.5517	12.4148	1.59952
Y28	2	M	1	3.44828	-1.72414	13.595	1.13093
Y28	3	M	1	0.862069	0.862069	23.5193	1.17033
Y28	4	M	1	0.862069	0.862069	30.5823	2.32186
Y28	5	M	1	0.862069	0.862069	34.752	1.7821
Y28	6	M	1	0.862069	-4.31034	29.0059	1.4018

## Sheet: 1i (Middle)
LMM Random Effect	LMM Fixed Effects			LMM Dependent Variable (Top Left)	LMM Dependent Variable (Top Right)	LMM Dependent Variable (Bottom Left)	LMM Dependent Variable (Bottom Right)
AnimalID	Session	Sex	AgeGroup	Loctrough	Locpeak	Troughprom	Peakprom
A14	1	F	3	-14.6552	-19.8276	0.72042	0.03125
A14	2	F	3	16.3793	39.6552	0.578467	0.528668
A14	3	F	3	44.8276	31.8966	0.298522	0.454054
A15	1	F	3	3.44828	-17.2414	1.95316	0.104167
A15	2	F	3	50	-1.72414	0	0.736862
A15	3	F	3	6.03448	-9.48276	3.95593	1.21254
A15	4	F	3	6.03448	-1.72414	3.93083	0.650766
A15	5	F	3	6.03448	34.4828	4.06226	1.00127
A15	6	F	3	6.03448	-17.2414	6.22105	0.276118
A16	1	F	3	50	-12.069	0	0.020032
A16	2	F	3	50	6.03448	0	0.266799
A16	3	F	3	50	37.069	0	0.09682
A17	1	F	3	50	39.6552	0	0.150595
A17	2	F	3	50	-4.31034	0	0.32197
A17	3	F	3	-4.31034	34.4828	2.59671	0.103826
A17	4	F	3	50	11.2069	0	0.158228
A17	5	F	3	-25	0.862069	0	0.022242
A17	6	F	3	50	0.862069	0	0.322483
A18	1	F	3	44.8276	21.5517	0.194995	0.21097
A18	2	F	3	-6.89655	26.7241	0.677591	0.247396
A18	3	F	3	-25	0.862069	0	1.03064
A18	4	F	3	-25	24.1379	0	0.208333
A18	5	F	3	6.03448	26.7241	6.70776	0.208333
A18	6	F	3	50	3.44828	0	1.79771
A19	1	M	3	0.862069	47.4138	3.03087	0.266204
A19	2	M	3	3.44828	0.862069	3.55816	0.701404
A19	3	M	3	0.862069	-9.48276	5.06618	0.359807
A19	4	M	3	21.5517	-1.72414	2.03816	0.758849
A19	5	M	3	-1.72414	44.8276	5.90237	0.169719
A19	6	M	3	3.44828	37.069	3.56882	0.3125
A20	1	M	3	-9.48276	0.862069	1.56205	0.465339
A20	2	M	3	-25	0.862069	0	1.00892
A20	3	M	3	3.44828	-1.72414	3.31869	0.834828
A20	4	M	3	-25	0.862069	0	1.64219
A20	5	M	3	3.44828	-1.72414	2.4289	0.711806
A20	6	M	3	-1.72414	0.862069	3.08551	0.569341
A22	1	M	3	-17.2414	44.8276	2.23608	0.993482
A22	2	M	3	11.2069	18.9655	1.46884	0.915675
A22	3	M	3	-4.31034	6.03448	1.82275	0.149741
A22	4	M	3	0.862069	37.069	8.04623	0.562764
A22	5	M	3	31.8966	0.862069	0.892621	1.74875
A22	6	M	3	50	31.8966	0	0.282693
A23	1	M	3	-19.8276	42.2414	2.18264	0.444149
A23	2	M	3	6.03448	16.3793	1.74746	0.432369
A23	3	M	3	8.62069	18.9655	8.99148	0.370316
A23	4	M	3	3.44828	3.44828	2.10596	1.19023
A23	5	M	3	-22.4138	0.862069	0.172212	0.548363
A23	6	M	3	3.44828	37.069	20.17	0.28653
A24	1	M	3	3.44828	0.862069	7.01959	4.8292
A24	2	M	3	0.862069	-1.72414	11.2877	1.75938
A24	3	M	3	0.862069	-1.72414	6.00613	2.70434
A24	4	M	3	0.862069	-1.72414	14.7355	2.25634
A24	5	M	3	0.862069	3.44828	13.8157	4.47634
A24	6	M	3	0.862069	-1.72414	19.6571	2.64813
MA10F	1	F	2	6.03448	-1.72414	2.16454	2.84822
MA10F	2	F	2	50	0.862069	0	0.150904
MA10F	3	F	2	13.7931	0.862069	9.11267	0.651037
MA10F	4	F	2	3.44828	6.03448	19.1011	1.06454
MA10F	5	F	2	3.44828	0.862069	26.3942	2.72391
MA10F	6	F	2	3.44828	-1.72414	32.8501	5.11425
MA1F	1	F	2	18.9655	-4.31034	0.854973	4.74268
MA1F	2	F	2	3.44828	-6.89655	10.4718	0.104167
MA1F	3	F	2	0.862069	-1.72414	16.9152	2.0548
MA1F	4	F	2	0.862069	0.862069	12.1012	3.59614
MA1F	5	F	2	0.862069	0.862069	14.0907	3.30276
MA1F	6	F	2	3.44828	-1.72414	18.9803	2.25567
MA2F	1	F	2	0.862069	0.862069	4.04668	1.85131
MA2F	2	F	2	0.862069	0.862069	5.07877	0.842725
MA2F	3	F	2	0.862069	-1.72414	14.7721	1.14295
MA2F	4	F	2	16.3793	-1.72414	7.06516	2.69465
MA2F	5	F	2	0.862069	0.862069	16.4149	0.611929
MA2F	6	F	2	0.862069	-1.72414	16.0088	2.83091
MA3M	1	M	2	-12.069	-1.72414	0.412827	2.49541
MA3M	2	M	2	3.44828	6.03448	16.9405	0.295944
MA3M	3	M	2	0.862069	-1.72414	21.335	2.65139
MA3M	4	M	2	0.862069	-1.72414	11.2199	3.13164
MA3M	5	M	2	0.862069	-4.31034	24.989	1.6652
MA3M	6	M	2	0.862069	-1.72414	24.6337	3.21745
MA4M	1	M	2	50	-4.31034	0	4.14487
MA4M	2	M	2	0.862069	29.3103	9.66971	0.203256
MA4M	3	M	2	0.862069	0.862069	10.7614	1.31556
MA4M	4	M	2	0.862069	0.862069	4.81305	1.64751
MA5M	1	M	2	39.6552	0.862069	1.12468	0.664967
MA5M	2	M	2	50	42.2414	0	0.25405
MA5M	3	M	2	3.44828	34.4828	6.14486	0.45495
MA5M	4	M	2	3.44828	0.862069	5.35102	0.645038
MA5M	5	M	2	0.862069	0.862069	6.96339	1.15394
MA5M	6	M	2	0.862069	3.44828	13.1508	1.49731
MA6M	1	M	2	0.862069	-1.72414	8.94956	2.52163
MA6M	2	M	2	-25	0.862069	0	2.32126
MA6M	3	M	2	-25	0.862069	0	0.248001
MA6M	4	M	2	3.44828	0.862069	9.43031	0.789773
MA6M	5	M	2	13.7931	0.862069	13.9982	2.24967
MA6M	6	M	2	0.862069	16.3793	28.1726	1.14103
MA7M	1	M	2	0.862069	0.862069	1.06743	6.39935
MA7M	2	M	2	0.862069	3.44828	16.3546	0.266419
MA7M	3	M	2	0.862069	-1.72414	12.5032	2.58373
MA8F	1	F	2	50	0.862069	0	2.19118
MA8F	2	F	2	6.03448	39.6552	2.4849	0.729167
MA8F	3	F	2	3.44828	24.1379	7.00022	0.916266
MA8F	4	F	2	0.862069	0.862069	6.23311	1.47834
MA8F	5	F	2	0.862069	-1.72414	13.1204	2.03774
MA8F	6	F	2	50	-1.72414	0	3.81589
MA9F	1	F	2	-25	-1.72414	0	1.29597
MA9F	2	F	2	6.03448	-1.72414	3.49827	0.429773
MA9F	3	F	2	6.03448	3.44828	12.7286	1.48288
MA9F	4	F	2	0.862069	-1.72414	18.0359	1.85756
MA9F	5	F	2	11.2069	-4.31034	15.5454	2.63546
MA9F	6	F	2	3.44828	-1.72414	33.2309	2.41743
Y20	1	F	1	0.862069	-4.31034	14.1788	5.98957
Y20	2	F	1	0.862069	-6.89655	13.922	2.15634
Y20	3	F	1	3.44828	-1.72414	14.5614	3.15304
Y20	4	F	1	3.44828	0.862069	15.3221	2.50305
Y20	5	F	1	0.862069	3.44828	16.3587	1.89888
Y20	6	F	1	3.44828	0.862069	13.9978	2.03354
Y21	1	F	1	50	3.44828	0	1.15584
Y21	2	F	1	11.2069	-12.069	3.55268	0.583604
Y21	3	F	1	3.44828	-22.4138	10.9661	0.83866
Y21	4	F	1	8.62069	-1.72414	6.0892	0.69494
Y21	5	F	1	6.03448	6.03448	16.2486	0.880022
Y21	6	F	1	6.03448	-6.89655	31.103	1.24554
Y22	1	F	1	3.44828	3.44828	2.63779	2.29092
Y22	2	F	1	0.862069	26.7241	6.66172	0.119188
Y22	3	F	1	11.2069	-6.89655	15.8079	1.28032
Y22	4	F	1	6.03448	0.862069	25.2324	2.15057
Y22	5	F	1	0.862069	3.44828	31.3974	3.181
Y22	6	F	1	0.862069	0.862069	26.9641	2.79748
Y23	1	F	1	-6.89655	0.862069	4.9819	2.06523
Y23	2	F	1	6.03448	24.1379	4.56669	0.242843
Y23	3	F	1	3.44828	21.5517	9.57208	0.224198
Y23	4	F	1	0.862069	-1.72414	9.87894	1.15055
Y23	5	F	1	3.44828	0.862069	6.75012	1.37295
Y23	6	F	1	3.44828	0.862069	9.33913	1.09901
Y24	1	F	1	6.03448	-1.72414	8.70293	1.45057
Y24	2	F	1	6.03448	3.44828	8.88972	1.64156
Y24	3	F	1	3.44828	-6.89655	8.27121	1.27941
Y24	4	F	1	0.862069	-9.48276	12.2729	1.27658
Y24	5	F	1	3.44828	0.862069	9.56603	2.6443
Y24	6	F	1	3.44828	-6.89655	13.5244	1.86563
Y25	1	M	1	6.03448	-6.89655	1.262	1.57145
Y25	2	M	1	50	42.2414	0	0.625
Y25	3	M	1	6.03448	16.3793	12.1404	0.684067
Y25	4	M	1	8.62069	6.03448	11.7457	0.844234
Y25	5	M	1	8.62069	8.62069	12.6443	1.23831
Y25	6	M	1	50	8.62069	0	1.14411
Y26	1	M	1	3.44828	42.2414	2.74595	1.3397
Y26	2	M	1	8.62069	29.3103	3.0531	1.32212
Y26	3	M	1	8.62069	3.44828	6.83179	0.566207
Y26	4	M	1	6.03448	8.62069	10.5665	0.509504
Y26	5	M	1	0.862069	6.03448	21.5382	1.25169
Y26	6	M	1	0.862069	3.44828	21.7945	3.01532
Y27	1	M	1	3.44828	6.03448	4.48702	3.4704
Y27	2	M	1	0.862069	3.44828	14.5447	0.5507
Y27	3	M	1	0.862069	-4.31034	20.6652	2.07876
Y27	4	M	1	0.862069	0.862069	24.74	2.37872
Y27	5	M	1	0.862069	0.862069	30.9446	2.0593
Y27	6	M	1	0.862069	0.862069	29.3214	4.15503
Y28	1	M	1	-17.2414	0.862069	1.7575	5.68619
Y28	2	M	1	6.03448	-4.31034	2.44633	0.416667
Y28	3	M	1	-12.069	44.8276	3.25484	0.385417
Y28	4	M	1	-25	6.03448	0	0.352672
Y28	5	M	1	-25	-1.72414	0	0.161711
Y28	6	M	1	0.862069	29.3103	16.5949	0.441468

## Sheet: 1i (Right)
LMM Random Effect	LMM Fixed Effects			LMM Dependent Variable (Top Left)	LMM Dependent Variable (Top Right)	LMM Dependent Variable (Bottom Left)	LMM Dependent Variable (Bottom Right)
AnimalID	Session	Sex	AgeGroup	Loctrough	Locpeak	Troughprom	Peakprom
A12	1	M	3	34.4828	39.6552	3.15854	0.56467
A12	2	M	3	-22.4138	-17.2414	1.05274	0.414357
A12	3	M	3	29.3103	24.1379	5.16409	0.953511
A12	4	M	3	29.3103	29.3103	16.831	0.930388
A12	5	M	3	26.7241	24.1379	14.1341	2.06889
A12	6	M	3	26.7241	24.1379	18.8353	2.74616
A13	1	M	3	34.4828	-1.72414	2.02736	0.136364
A13	2	M	3	29.3103	16.3793	11.1675	1.81549
A13	3	M	3	26.7241	24.1379	21.8522	4.71487
A13	4	M	3	26.7241	26.7241	26.9124	5.65613
A13	5	M	3	26.7241	24.1379	27.9394	5.70046
A13	6	M	3	-1.72414	21.5517	1.6096	0.584373
A3	1	F	3	16.3793	13.7931	1.75922	0.400695
A3	2	F	3	31.8966	31.8966	3.81283	0.319576
A3	3	F	3	29.3103	31.8966	8.79702	0.704227
A3	4	F	3	29.3103	29.3103	14.7074	0.155369
A3	5	F	3	29.3103	29.3103	13.8156	0.661405
A3	6	F	3	24.1379	29.3103	20.6277	1.806
A4	1	F	3	16.3793	13.7931	22.0949	2.43752
A4	2	F	3	11.2069	8.62069	22.2987	1.80009
A4	3	F	3	16.3793	16.3793	30.2623	1.88206
A4	4	F	3	18.9655	18.9655	27.9684	4.65819
A4	5	F	3	8.62069	8.62069	28.936	5.72179
A4	6	F	3	16.3793	13.7931	21.8266	1.8463
A5	1	F	3	34.4828	47.4138	2.8977	0.155199
A5	2	F	3	31.8966	39.6552	4.6721	0.373858
A5	3	F	3	31.8966	21.5517	2.3544	1.11007
A5	4	F	3	31.8966	13.7931	5.08899	1.01441
A5	5	F	3	29.3103	29.3103	16.5758	1.41414
A5	6	F	3	31.8966	31.8966	12.6362	0.988869
A6	1	F	3	39.6552	44.8276	0.896713	0.09208
A6	2	F	3	39.6552	47.4138	0.96554	0.129429
A6	3	F	3	29.3103	13.7931	3.56941	1.06186
A6	4	F	3	47.4138	13.7931	0.112775	0.586953
A6	5	F	3	13.7931	16.3793	10.4765	3.84203
A6	6	F	3	16.3793	18.9655	13.0455	2.13322
A7	1	F	3	16.3793	11.2069	11.1866	1.15319
A7	2	F	3	18.9655	18.9655	5.12664	0.443336
A7	3	F	3	6.03448	6.03448	17.2084	2.74343
A7	4	F	3	8.62069	8.62069	18.0338	1.74306
A7	5	F	3	13.7931	11.2069	11.3553	1.68408
A7	6	F	3	11.2069	8.62069	14.9215	2.36554
Y11	1	M	1	26.7241	37.069	3.58686	0.209627
Y11	2	M	1	26.7241	18.9655	2.25049	1.09101
Y11	3	M	1	29.3103	26.7241	15.4623	3.87162
Y11	4	M	1	29.3103	24.1379	17.0978	3.07524
Y11	5	M	1	26.7241	26.7241	21.8096	4.25367
Y16	1	M	1	29.3103	-4.31034	5.74697	0.734501
Y16	2	M	1	26.7241	26.7241	4.35879	0.758344
Y16	3	M	1	26.7241	24.1379	27.7335	4.00871
Y16	4	M	1	24.1379	24.1379	32.403	4.48148
Y17	1	M	1	3.44828	31.8966	3.51486	0.377124
Y17	2	M	1	26.7241	24.1379	4.09593	1.18967
Y17	3	M	1	26.7241	24.1379	25.3373	4.57425
Y17	4	M	1	24.1379	24.1379	37.1654	5.88122
Y17	5	M	1	24.1379	24.1379	21.8607	3.69723
Y17	6	M	1	24.1379	24.1379	33.6752	5.32404
Y18	1	M	1	29.3103	47.4138	4.12747	0.667493
Y18	2	M	1	26.7241	-17.2414	2.89988	0.658166
Y18	3	M	1	29.3103	0.862069	27.7379	1.76918
Y18	4	M	1	26.7241	26.7241	20.5677	3.38493
Y18	5	M	1	29.3103	24.1379	29.4133	2.38226
Y18	6	M	1	26.7241	24.1379	33.1381	2.3706
Y19	1	M	1	26.7241	26.7241	14.3226	1.80945
Y19	2	M	1	26.7241	21.5517	11.797	2.30654
Y19	3	M	1	26.7241	26.7241	7.3808	0.998878
Y19	4	M	1	42.2414	8.62069	0.905211	0.158563
Y19	5	M	1	24.1379	21.5517	2.44874	0.649589
Y19	6	M	1	-6.89655	-12.069	0.944462	0.272346
Y2	1	F	1	24.1379	26.7241	9.68707	1.25941
Y2	2	F	1	44.8276	31.8966	1.65115	0.053311
Y2	3	F	1	29.3103	18.9655	8.95773	1.62244
Y2	4	F	1	29.3103	11.2069	4.48602	2.11798
Y2	5	F	1	6.03448	6.03448	24.7011	4.06807
Y3	1	F	1	3.44828	0.862069	6.50607	0.927477
Y3	2	F	1	6.03448	3.44828	7.47369	1.36554
Y3	3	F	1	6.03448	0.862069	13.2116	1.30214
Y3	4	F	1	8.62069	6.03448	3.03163	0.588753
Y3	5	F	1	6.03448	3.44828	7.53972	0.892927
Y4	1	F	1	18.9655	16.3793	14.8856	2.42005
Y4	2	F	1	11.2069	8.62069	19.1757	3.84797
Y4	3	F	1	16.3793	8.62069	22.3752	3.45043
Y4	4	F	1	26.7241	26.7241	13.1291	3.39707
Y4	5	F	1	11.2069	8.62069	25.7594	5.84
Y4	6	F	1	16.3793	11.2069	20.9763	6.00226

## Sheet: 1j
LMM Random Effect	LMM Fixed Effects				LMM Dependent Variable (Left)	LMM Dependent Variable (Right)
AnimalID	Session	Sex	AgeGroup	RewardOrder	Lickblock	Lickalt
A14	1	F	3	370	4.42373	0.3375
A14	2	F	3	370	6.44037	2.86076
A14	3	F	3	370	9.21008	11.4937
A15	1	F	3	270	6.35294	1.1625
A15	2	F	3	270	7.14286	5.1519
A15	3	F	3	270	7.58475	4.8625
A15	4	F	3	270	3.15254	2.22785
A15	5	F	3	270	5.61344	5.19737
A15	6	F	3	270	2.87395	5.1375
A16	1	F	3	370	4.19811	0.384615
A16	2	F	3	370	13	1.44737
A16	3	F	3	370	2.93913	1.41096
A17	1	F	3	270	8.71429	0.925
A17	2	F	3	270	4.83193	0.9125
A17	3	F	3	270	5.73109	0.3625
A17	4	F	3	270	3.86555	0.683544
A17	5	F	3	270	2.91597	0.328125
A17	6	F	3	270	7.7913	0.43038
A18	1	F	3	370	8.11765	0.227848
A18	2	F	3	370	13.2155	1.8875
A18	3	F	3	370	6.52941	1.8375
A18	4	F	3	370	4.23729	0.4625
A18	5	F	3	370	7.57143	11.2237
A18	6	F	3	370	6.41176	4.275
A19	1	M	3	370	19.0168	5.325
A19	2	M	3	370	3.42017	2.6625
A19	3	M	3	370	5.94118	4.5125
A19	4	M	3	370	5.03361	4.8125
A19	5	M	3	370	9.42017	1.1625
A19	6	M	3	370	3.38655	2.1125
A20	1	M	3	270	11.1765	3.4875
A20	2	M	3	270	8.39496	3.875
A20	3	M	3	270	8.15966	2.4
A20	4	M	3	270	8.95798	2.1375
A20	5	M	3	270	12.1849	2.075
A20	6	M	3	270	3.53782	6.41176
A22	1	M	3	270	6.97479	4.425
A22	2	M	3	270	6.17647	1.775
A22	3	M	3	270	12.2521	2.625
A22	4	M	3	270	10.3865	3.6375
A22	5	M	3	270	5.42017	2.4375
A22	6	M	3	270	4.60504	1.4125
A23	1	M	3	370	2.61345	1.55
A23	2	M	3	370	10.395	1.8625
A23	3	M	3	370	4.81513	1.7625
A23	4	M	3	370	5.22689	0.6375
A23	5	M	3	370	3.4958	0.975
A23	6	M	3	370	9.39496	8.2
A24	1	M	3	370	13.4958	6.4375
A24	2	M	3	370	10.2773	4.45
A24	3	M	3	370	12.0168	5.5125
A24	4	M	3	370	11.2605	10.1125
A24	5	M	3	370	6.63025	4.2375
A24	6	M	3	370	5.15126	4.275
MA10F	1	F	2	370	12.1849	0.3375
MA10F	2	F	2	370	6.38656	5.0875
MA10F	3	F	2	370	7.39496	5.4
MA10F	4	F	2	370	5.0084	3.8125
MA10F	5	F	2	370	4.34454	7.3875
MA10F	6	F	2	370	4.56302	5.275
MA1F	1	F	2	270	6.91597	0.5125
MA1F	2	F	2	270	6.89916	3.2625
MA1F	3	F	2	270	5.28571	3.4375
MA1F	4	F	2	270	3.40336	3.8375
MA1F	5	F	2	270	5.66387	4.7625
MA1F	6	F	2	270	4.01681	1.9625
MA2F	1	F	2	370	6.07563	3.1
MA2F	2	F	2	370	5.0084	4.3625
MA2F	3	F	2	370	7.27731	4.0125
MA2F	4	F	2	370	4.95798	2.2875
MA2F	5	F	2	370	4.84874	5.1375
MA2F	6	F	2	370	3.63025	3.75
MA3M	1	M	2	270	7.29412	1.775
MA3M	2	M	2	270	9.10084	3.4
MA3M	3	M	2	270	7.11765	6.775
MA3M	4	M	2	270	7.35294	8.225
MA3M	5	M	2	270	6.15966	6.625
MA3M	6	M	2	270	6.86555	5.6125
MA4M	1	M	2	370	9.08403	1.8
MA4M	2	M	2	370	7.88235	7.6875
MA4M	3	M	2	370	11.2941	4.125
MA4M	4	M	2	370	7.21008	11.125
MA5M	1	M	2	270	4.94118	0.3125
MA5M	2	M	2	270	4.72269	0.5625
MA5M	3	M	2	270	7.2605	2.8375
MA5M	4	M	2	270	4.47059	2.1125
MA5M	5	M	2	270	3.28571	2.8625
MA5M	6	M	2	270	8.48739	7.075
MA6M	1	M	2	370	6.54622	3.875
MA6M	2	M	2	370	4.36135	6.175
MA6M	3	M	2	370	6.43698	2.8625
MA6M	4	M	2	370	6.57983	2.3875
MA6M	5	M	2	370	2.06723	0.8125
MA6M	6	M	2	370	11.3865	7.95
MA7M	1	M	2	270	18.9748	6.3875
MA7M	2	M	2	270	9.37815	3.0875
MA7M	3	M	2	270	7.36135	3.4375
MA8F	1	F	2	370	22.8487	7.1375
MA8F	2	F	2	370	10.3193	2.6625
MA8F	3	F	2	370	8.52941	5.2
MA8F	4	F	2	370	15.6303	17.15
MA8F	5	F	2	370	11.2185	11.1875
MA8F	6	F	2	370	7.78992	10.175
MA9F	1	F	2	270	13.1849	3.6375
MA9F	2	F	2	270	9.96639	3.25
MA9F	3	F	2	270	10.8908	6.025
MA9F	4	F	2	270	11.6807	10.15
MA9F	5	F	2	270	1.2605	3.3375
MA9F	6	F	2	270	7.44538	5.5125
Y20	1	F	1	370	6.66387	8.6375
Y20	2	F	1	370	10.8908	8.1875
Y20	3	F	1	370	3.91597	4.425
Y20	4	F	1	370	4.45378	1.9875
Y20	5	F	1	370	5.84483	5.975
Y20	6	F	1	370	2.76923	1.31646
Y21	1	F	1	270	13.9748	4.825
Y21	2	F	1	270	10.4538	6.725
Y21	3	F	1	270	4.38656	4.3375
Y21	4	F	1	270	8.41177	2.2625
Y21	5	F	1	270	2.53782	5.775
Y21	6	F	1	270	2.02521	2.875
Y22	1	F	1	370	4.2521	3.61039
Y22	2	F	1	370	9.91509	9.52174
Y22	3	F	1	370	6.05882	2.0375
Y22	4	F	1	370	4.09322	3.625
Y22	5	F	1	370	5.01681	9.1282
Y22	6	F	1	370	4.05882	2.35897
Y23	1	F	1	270	13.1765	6.4
Y23	2	F	1	270	13.6807	7.32911
Y23	3	F	1	270	6.77311	4.2625
Y23	4	F	1	270	6.2605	2.70886
Y23	5	F	1	270	3.59322	4.36709
Y23	6	F	1	270	5.19491	7.38462
Y24	1	F	1	370	19.9145	8.025
Y24	2	F	1	370	15.8403	5.2
Y24	3	F	1	370	16.7966	12.7468
Y24	4	F	1	370	21.126	14.75
Y24	5	F	1	370	9.97479	9.3
Y24	6	F	1	370	16.8992	12.175
Y25	1	M	1	270	9.40336	2.9
Y25	2	M	1	270	3.71429	2.6875
Y25	3	M	1	270	9.97479	4.85
Y25	4	M	1	270	4.78151	4.675
Y25	5	M	1	270	6.80672	5.275
Y25	6	M	1	270	7.33613	9.375
Y26	1	M	1	370	15.8151	4.5375
Y26	2	M	1	370	6.2521	8.0375
Y26	3	M	1	370	4.22689	2.9125
Y26	4	M	1	370	3.79832	4.2625
Y26	5	M	1	370	4.52941	5.575
Y26	6	M	1	370	9.37815	9.275
Y27	1	M	1	270	5.35294	4.9625
Y27	2	M	1	270	4.65546	5.85
Y27	3	M	1	270	5.68067	4.0875
Y27	4	M	1	270	4.42017	3.2
Y27	5	M	1	270	7.78992	6.8125
Y27	6	M	1	270	8.42017	7.225
Y28	1	M	1	370	4.07563	5.1625
Y28	2	M	1	370	8.52941	4.9625
Y28	3	M	1	370	19.6135	0.775
Y28	4	M	1	370	8.03361	3.2
Y28	5	M	1	370	7.60504	5.6125
Y28	6	M	1	370	5.94958	2.4625

## Sheet: 1k
LMM Random Effect	LMM Fixed Effects				LMM Dependent Variable (Left)	LMM Dependent Variable (Right)
AnimalID	Session	Sex	AgeGroup	RewardOrder	Lickerroralt	Lickerrorblock
A14	1	F	3	370	0.0125	0.033861
A14	2	F	3	370	0.076753	0.096207
A14	3	F	3	370	0.080019	0.084086
A15	1	F	3	270	0.00024	0.055294
A15	2	F	3	270	0.061952	0.049525
A15	3	F	3	270	0.079908	0.046297
A15	4	F	3	270	0.036536	0.025381
A15	5	F	3	270	0.062582	0.020474
A15	6	F	3	270	0.027045	0.023538
A16	1	F	3	370	0.002564	0.012337
A16	2	F	3	370	0.010965	0.014298
A16	3	F	3	370	0.041957	0.052341
A17	1	F	3	270	0.004167	0.081964
A17	2	F	3	270	0.010938	0.035599
A17	3	F	3	270	0.0125	0.024146
A17	4	F	3	270	0.027463	0.034596
A17	5	F	3	270	0.015625	0.022377
A17	6	F	3	270	0.006329	0.039805
A18	1	F	3	370	0.003165	0.071217
A18	2	F	3	370	0.022235	0.109627
A18	3	F	3	370	0.02825	0.016213
A18	4	F	3	370	0.009375	0.027543
A18	5	F	3	370	0.078466	0.050153
A18	6	F	3	370	0.036375	0.025869
A19	1	M	3	370	0.078493	0.083745
A19	2	M	3	370	0.017857	0.026931
A19	3	M	3	370	0.055316	0.066024
A19	4	M	3	370	0.017857	0.028002
A19	5	M	3	370	0.033963	0.019823
A19	6	M	3	370	0.078551	0.089303
A20	1	M	3	270	0.036504	0.099618
A20	2	M	3	270	0.052249	0.044396
A20	3	M	3	270	0.01328	0.025572
A20	4	M	3	270	0.044423	0.052276
A20	5	M	3	270	0.026271	0.022068
A20	6	M	3	270	0.064076	0.097268
A22	1	M	3	270	0.090841	0.155008
A22	2	M	3	270	0.02375	0.074682
A22	3	M	3	270	0.015	0.03537
A22	4	M	3	270	0.010417	0.05074
A22	5	M	3	270	0.035053	0.026694
A22	6	M	3	270	0.029167	0.00534
A23	1	M	3	370	0.014804	0.027244
A23	2	M	3	370	0.023485	0.065542
A23	3	M	3	370	0.034487	0.052551
A23	4	M	3	370	0.0025	0.023307
A23	5	M	3	370	0.04875	0.005762
A23	6	M	3	370	0.056909	0.012754
A24	1	M	3	370	0.021956	0.048723
A24	2	M	3	370	0.032212	0.035944
A24	3	M	3	370	0.055172	0.042096
A24	4	M	3	370	0.071908	0.016147
A24	5	M	3	370	0.017045	0.009129
A24	6	M	3	370	0.004563	0.00887
MA10F	1	F	2	370	0.0125	0.07448
MA10F	2	F	2	370	0.055937	0.027904
MA10F	3	F	2	370	0.038056	0.099566
MA10F	4	F	2	370	0.024256	0.015425
MA10F	5	F	2	370	0.069455	0.025818
MA10F	6	F	2	370	0.007614	0.011992
MA1F	1	F	2	270	0.025	0.074546
MA1F	2	F	2	270	0.05359	0.039202
MA1F	3	F	2	270	0.0125	0.012185
MA1F	4	F	2	270	0	0.003807
MA1F	5	F	2	270	0.019109	0.008403
MA1F	6	F	2	270	0	0.006807
MA2F	1	F	2	370	0.024391	0.018702
MA2F	2	F	2	370	0.042708	0.014187
MA2F	3	F	2	370	0.028067	0.02005
MA2F	4	F	2	370	0.124278	0.030213
MA2F	5	F	2	370	0.058351	0.014356
MA2F	6	F	2	370	0.05797	0.004552
MA3M	1	M	2	270	0.107018	0.028228
MA3M	2	M	2	270	0.026402	0.065168
MA3M	3	M	2	270	0.034767	0.018021
MA3M	4	M	2	270	0.139572	0.035839
MA3M	5	M	2	270	0.047786	0.016991
MA3M	6	M	2	270	0.006786	0.004732
MA4M	1	M	2	370	0.01131	0.094765
MA4M	2	M	2	370	0.098158	0.048313
MA4M	3	M	2	370	0.025227	0.018155
MA4M	4	M	2	370	0.055334	0.020151
MA5M	1	M	2	270	0.005625	0.093055
MA5M	2	M	2	270	0.075	0.079443
MA5M	3	M	2	270	0.11834	0.062017
MA5M	4	M	2	270	0.043594	0.083634
MA5M	5	M	2	270	0.01572	0.028379
MA5M	6	M	2	270	0.03972	0.057387
MA6M	1	M	2	370	0.030283	0.029583
MA6M	2	M	2	370	0.000931	0.020048
MA6M	3	M	2	370	0.000641	0.02205
MA6M	4	M	2	370	0.012778	0.018835
MA6M	5	M	2	370	0.006696	0.002101
MA6M	6	M	2	370	0.014531	0.030555
MA7M	1	M	2	270	0.047791	0.078935
MA7M	2	M	2	270	0	0.008237
MA7M	3	M	2	270	0.012739	0.004272
MA8F	1	F	2	370	0.084536	0.120782
MA8F	2	F	2	370	0.036989	0.127749
MA8F	3	F	2	370	0.039891	0.069682
MA8F	4	F	2	370	0.162679	0.017345
MA8F	5	F	2	370	0.092719	0.030041
MA8F	6	F	2	370	0.149044	0.019301
MA9F	1	F	2	270	0.035231	0.094891
MA9F	2	F	2	270	0.037023	0.045944
MA9F	3	F	2	270	0.064531	0.046649
MA9F	4	F	2	270	0.130456	0.046027
MA9F	5	F	2	270	0.058976	0.007488
MA9F	6	F	2	270	0.00609	0.017078
Y20	1	F	1	370	0.001923	0.020114
Y20	2	F	1	370	0.008765	0.013291
Y20	3	F	1	370	0.001563	0
Y20	4	F	1	370	0.004514	0
Y20	5	F	1	370	0.020833	0.015987
Y20	6	F	1	370	0.012658	0
Y21	1	F	1	270	0.094557	0.115986
Y21	2	F	1	270	0.108983	0.102182
Y21	3	F	1	270	0.055208	0.046405
Y21	4	F	1	270	0.053571	0.064941
Y21	5	F	1	270	0.077543	0.014946
Y21	6	F	1	270	0.0125	0.003231
Y22	1	F	1	370	0.025974	0.041079
Y22	2	F	1	370	0.061353	0.071338
Y22	3	F	1	370	0.040909	0.005067
Y22	4	F	1	370	0.0125	0.047147
Y22	5	F	1	370	0.088194	0.016523
Y22	6	F	1	370	0	0.020168
Y23	1	F	1	270	0.034422	0.079089
Y23	2	F	1	270	0.034705	0.036209
Y23	3	F	1	270	0.032813	0.032768
Y23	4	F	1	270	0.003323	0.005952
Y23	5	F	1	270	0.015464	0.050575
Y23	6	F	1	270	0.055771	0.022323
Y24	1	F	1	370	0.049738	0.144462
Y24	2	F	1	370	0.103319	0.118815
Y24	3	F	1	370	0.102281	0.13509
Y24	4	F	1	370	0.133531	0.090138
Y24	5	F	1	370	0.114207	0.032204
Y24	6	F	1	370	0.113564	0.095207
Y25	1	M	1	270	0.039744	0.113456
Y25	2	M	1	270	0.050532	0.039931
Y25	3	M	1	270	0.04817	0.058061
Y25	4	M	1	270	0.019318	0.040815
Y25	5	M	1	270	0.06903	0.0652
Y25	6	M	1	270	0.149935	0.076668
Y26	1	M	1	370	0.07259	0.121637
Y26	2	M	1	370	0.089278	0.068526
Y26	3	M	1	370	0.086116	0.046341
Y26	4	M	1	370	0.096257	0.042901
Y26	5	M	1	370	0.040741	0.01825
Y26	6	M	1	370	0.02933	0.04242
Y27	1	M	1	270	0.096276	0.074476
Y27	2	M	1	270	0.164801	0.02262
Y27	3	M	1	270	0.019102	0.012626
Y27	4	M	1	270	0.041261	0.031288
Y27	5	M	1	270	0.021859	0.032255
Y27	6	M	1	270	0.001339	0.006599
Y28	1	M	1	370	0.005428	0.007977
Y28	2	M	1	370	0.059167	0.057353
Y28	3	M	1	370	0.02875	0.013632
Y28	4	M	1	370	0	0.01623
Y28	5	M	1	370	0.044643	0.002101
Y28	6	M	1	370	0	0.024743

[truncated: 1 more sheets: 1l]
