# Supplementary material for: Spatial coding dysfunction and network instability in the aging medial entorhinal cortex
Source: Nat Commun. 2025 Oct 3;16:8770. doi: 10.1038/s41467-025-63229-0 (PMC12494969; doi:10.1038/s41467-025-63229-0)
Supplement: Supplementary file 8 — Source Data [file 41467_2025_63229_MOESM8_ESM.zip › Source Data Supplementary Fig. 2.xlsx]

## Sheet: 2a
Dot Color	Independent Variable	Dependent Variable (Far Left)	Dependent Variable (Middle Left)	Dependent Variable (Middle)	Dependent Variable (Middle Right)	Dependent Variable (Far Right)
AnimalID	AgeGroup	%Spatial, All Cells	%Grid, Spatial Cells	%NGS, Spatial Cells	%Grid or NGS, Spatial Cells	% Spatial, Grid Cells		If nan is reported for the dependent variable, the datapoint was not plotted or included in statistical analysis.
A14	3	31.0185	4.47761	74.6269	79.1045	37.5
A14	3	1.55642	50	50	100	5.71429
A14	3	26.8817	44	52	96	64.7059
A15	3	20	36.3636	54.5455	90.9091	100
A15	3	42.9577	67.2131	27.0492	94.2623	95.3488
A15	3	44	60.6061	28.0303	88.6364	89.8876
A15	3	39.5876	51.0417	33.8542	84.8958	76.5625
A15	3	24.5399	36.25	37.5	73.75	78.3784
A15	3	23.9766	51.2195	46.3415	97.561	87.5
A16	3	18.0769	31.9149	48.9362	80.8511	78.9474
A16	3	49.2308	59.375	37.5	96.875	95
A16	3	10.8108	0	25	25	nan
A16	3	31.2849	17.8571	75	92.8571	83.3333
A17	3	1.63934	33.3333	66.6667	100	100
A17	3	16.6667	0	100	100	0
A17	3	36.8889	43.3735	42.1687	85.5422	90
A17	3	36.8098	58.3333	28.3333	86.6667	83.3333
A17	3	11.7962	31.8182	47.7273	79.5455	43.75
A17	3	39.6739	64.3836	34.2466	98.6301	87.037
A18	3	47.6923	35.4839	32.2581	67.7419	84.6154
A18	3	44.4238	25.9414	70.7113	96.6527	93.9394
A18	3	41.3043	29.1866	55.9809	85.1675	89.7059
A18	3	18.3359	26.8908	53.7815	80.6723	72.7273
A18	3	26.8722	65.5738	16.3934	81.9672	85.1064
A18	3	2.02429	0	100	100	nan
A19	3	0.334448	0	100	100	0
A19	3	33.3333	15.1786	66.9643	82.1429	77.2727
A19	3	38.8889	26.8908	53.7815	80.6723	94.1176
A19	3	37.8788	50	38	88	92.5926
A19	3	36.7876	43.662	25.3521	69.0141	88.5714
A19	3	42.9268	56.8182	35.2273	92.0455	92.5926
A20	3	23.6364	11.5385	69.2308	80.7692	100
A20	3	36.2319	29.3333	66.6667	96	91.6667
A20	3	34.1772	45.1852	41.4815	86.6667	88.4058
A20	3	35.7143	28.3333	70	98.3333	80.9524
A20	3	32.7869	20	68.75	88.75	72.7273
A20	3	23.3503	13.0435	69.5652	82.6087	66.6667
A22	3	53.6313	58.3333	40.625	98.9583	96.5517
A22	3	54.8747	36.0406	61.9289	97.9695	89.8734
A22	3	49.7608	49.0385	44.2308	93.2692	92.7273
A22	3	17.2414	26.6667	40	66.6667	80
A22	3	39.6985	36.7089	48.1013	84.8101	93.5484
A22	3	12.5581	40.7407	18.5185	59.2593	91.6667
A23	3	36.5854	20	66.6667	86.6667	75
A23	3	31.25	24.4444	70	94.4444	81.4815
A23	3	29.3548	25.2747	72.5275	97.8022	79.3103
A23	3	7.63889	54.5455	27.2727	81.8182	66.6667
A23	3	42.3077	39.3939	57.5758	96.9697	96.2963
A23	3	47.807	44.0367	49.5413	93.578	96
A24	3	33.7931	36.7347	34.6939	71.4286	87.8049
A24	3	44.7796	51.8135	33.6788	85.4922	92.5926
A24	3	37.7644	45.6	50.4	96	93.4426
A24	3	44.9782	61.165	35.9223	97.0874	95.4545
A24	3	46.3687	59.0361	31.3253	90.3614	92.4528
A24	3	44.7059	47.3684	50	97.3684	90
MA10F	2	28.9753	31.0976	55.4878	86.5854	73.913
MA10F	2	26.0638	45.9184	48.9796	94.898	86.5385
MA10F	2	19.5046	44.4444	38.0952	82.5397	73.6842
MA10F	2	19.4093	26.087	52.1739	78.2609	63.1579
MA10F	2	25.1534	24.3902	68.2927	92.6829	58.8235
MA10F	2	20.852	25.8065	65.5914	91.3978	61.5385
MA1F	2	52.2936	50.8772	43.8596	94.7368	87.8788
MA1F	2	40	57.3171	34.1463	91.4634	88.6792
MA1F	2	26.5672	48.3146	23.5955	71.9101	89.5833
MA1F	2	26.3158	40	40	80	88.8889
MA1F	2	46.3768	50.7812	40.625	91.4062	91.5493
MA1F	2	29.863	58.7156	25.6881	84.4037	88.8889
MA2F	2	43.8662	30.5085	64.4068	94.9153	76.5957
MA2F	2	43.038	19.8529	75.7353	95.5882	71.0526
MA2F	2	40.0943	21.7647	64.7059	86.4706	74
MA2F	2	40.5204	33.945	59.633	93.578	94.8718
MA2F	2	33.1915	38.4615	55.1282	93.5897	78.9474
MA2F	2	32.3024	38.2979	52.1277	90.4255	90
MA3M	2	27.8351	11.1111	81.4815	92.5926	50
MA3M	2	31.8182	22.8571	50.4762	73.3333	85.7143
MA3M	2	19.6721	23.6111	65.2778	88.8889	47.2222
MA3M	2	39.3258	18.5714	78.5714	97.1429	100
MA3M	2	34.127	23.2558	69.7674	93.0233	83.3333
MA3M	2	36.3158	42.029	56.5217	98.5507	93.5484
MA4M	2	38.3673	24.4681	72.3404	96.8085	95.8333
MA4M	2	43.1818	47.3684	47.3684	94.7368	93.1034
MA4M	2	27.3973	30	65	95	75
MA4M	2	34.058	44.6809	38.2979	82.9787	80.7692
MA4M	2	15.8358	29.6296	64.8148	94.4444	44.4444
MA4M	2	15.9722	34.7826	39.1304	73.913	66.6667
MA5M	2	24.8447	50	37.5	87.5	68.9655
MA5M	2	27.4662	41.5493	38.7324	80.2817	95.1613
MA5M	2	24.1697	54.1985	22.9008	77.0992	89.8734
MA5M	2	51.2195	23.8095	52.381	76.1905	71.4286
MA5M	2	26.5625	37.2549	49.0196	86.2745	82.6087
MA5M	2	27.5	43.1818	52.2727	95.4545	86.3636
MA6M	2	29.1022	20.2128	79.7872	100	86.3636
MA6M	2	26.8382	21.9178	53.4247	75.3425	94.1176
MA6M	2	38.0531	41.8605	51.1628	93.0233	84.375
MA6M	2	25.8333	19.3548	41.9355	61.2903	85.7143
MA6M	2	32.8358	45.4545	27.2727	72.7273	100
MA6M	2	43.2099	51.4286	44.2857	95.7143	92.3077
MA7M	2	27.8761	39.6825	57.1429	96.8254	80.6452
MA7M	2	33.5821	33.3333	62.2222	95.5556	93.75
MA7M	2	28.9216	30.5085	47.4576	77.9661	94.7368
MA7M	2	9.375	33.3333	58.3333	91.6667	57.1429
MA8F	2	23.9669	58.6207	27.5862	86.2069	89.4737
MA8F	2	36.9501	40.4762	53.1746	93.6508	82.2581
MA8F	2	39.0728	66.1017	22.0339	88.1356	97.5
MA8F	2	39.8844	34.7826	53.6232	88.4058	96
MA8F	2	26.6376	14.7541	47.541	62.2951	90
MA8F	2	23.0216	28.125	62.5	90.625	75
MA9F	2	18.4584	39.5604	31.8681	71.4286	64.2857
MA9F	2	40.0344	22.3176	72.5322	94.8498	71.2329
MA9F	2	32.4952	45.2381	47.619	92.8571	63.8655
MA9F	2	0.854701	0	100	100	nan
MA9F	2	19.5489	28.8462	65.3846	94.2308	62.5
MA9F	2	21.7391	37.7778	35.5556	73.3333	73.913
Y20	1	16.1017	31.5789	36.8421	68.4211	85.7143
Y20	1	54	37.037	48.1481	85.1852	93.75
Y20	1	11.3514	42.8571	47.619	90.4762	69.2308
Y20	1	52.2013	59.0361	39.759	98.7952	96.0784
Y20	1	63.4615	57.5758	42.4242	100	100
Y20	1	50.3067	50	39.0244	89.0244	96.4706
Y21	1	40.7767	52.381	45.2381	97.619	85.4369
Y21	1	37.3016	29.7872	49.4681	79.2553	70
Y21	1	20	50.7692	35.3846	86.1538	67.3469
Y21	1	29.1469	39.8374	50.4065	90.2439	81.6667
Y21	1	18.6893	32.4675	64.9351	97.4026	59.5238
Y21	1	9.45946	17.8571	75	92.8571	62.5
Y22	1	44.6809	53.7415	38.7755	92.517	92.9412
Y22	1	41.9802	61.7925	31.1321	92.9245	89.726
Y22	1	44.1096	31.0559	52.1739	83.2298	83.3333
Y22	1	26.9663	39.5833	43.75	83.3333	79.1667
Y22	1	42.3423	42.5532	53.1915	95.7447	100
Y22	1	45.5814	56.1224	36.7347	92.8571	91.6667
Y23	1	14.4	46.2963	50	96.2963	65.7895
Y23	1	7.8727	31.9149	48.9362	80.8511	45.4545
Y23	1	22.449	36.3636	60.6061	96.9697	80
Y23	1	51.2397	41.9355	51.6129	93.5484	100
Y23	1	55.4348	38.2353	48.0392	86.2745	95.122
Y23	1	41.3994	33.8028	59.1549	92.9577	80
Y24	1	44.6064	56.2092	41.8301	98.0392	94.5055
Y24	1	18.3633	18.4783	75	93.4783	60.7143
Y24	1	33.5766	63.7681	35.5072	99.2754	90.7216
Y24	1	35.2941	52.4691	39.5062	91.9753	90.4255
Y24	1	50.3968	50.3937	34.6457	85.0394	96.9697
Y24	1	46.4539	50.3817	32.8244	83.2061	94.2857
Y25	1	17.8571	0	20	20	nan
Y25	1	34.375	62.8099	30.5785	93.3884	89.4118
Y25	1	29.0909	26.0417	66.6667	92.7083	86.2069
Y25	1	26.7797	36.7089	62.0253	98.7342	76.3158
Y25	1	26.0355	40.9091	52.2727	93.1818	73.4694
Y25	1	9.24658	22.2222	62.963	85.1852	33.3333
Y26	1	40.1674	34.375	48.9583	83.3333	97.0588
Y26	1	30.7927	41.5842	21.7822	63.3663	82.3529
Y26	1	29.7143	36.5385	61.5385	98.0769	82.6087
Y26	1	25	20	40	60	50
Y26	1	22.5434	30.7692	48.7179	79.4872	70.5882
Y26	1	5.82524	50	50	100	75
Y27	1	48	51.0417	45.8333	96.875	92.4528
Y27	1	32.0856	60	28.3333	88.3333	92.3077
Y27	1	33.1361	51.7857	32.1429	83.9286	93.5484
Y27	1	25	38.4615	51.2821	89.7436	78.9474
Y27	1	34.8039	61.9718	36.6197	98.5915	91.6667
Y27	1	35.8974	58.1633	30.6122	88.7755	87.6923
Y28	1	25.9259	8.57143	91.4286	100	75
Y28	1	27.1739	28	58	86	68.2927
Y28	1	17.6606	36.3636	58.4416	94.8052	58.3333
Y28	1	24.3478	26.7857	58.9286	85.7143	75
Y28	1	27.6151	19.697	56.8182	76.5152	65
Y28	1	23.741	41.4141	48.4848	89.899	63.0769

## Sheet: 2b
Dot Color	Subplot	Independent Variable	Dependent Variable
AnimalID	AgeGroup	CellType	MeanCoherence	If AgeGroup = 1, 2, and 3, plot in left, middle, and right subplots respectively
A14	3	Grid	0.697054	If nan is reported for the dependent variable, the datapoint was not plotted or included in statistical analysis.
A14	3	NGS	0.689553
A14	3	Spatial	0.686614
A14	3	Other	0.365003
A14	3	Grid	0.63822
A14	3	NGS	0.789961
A14	3	Spatial	0.744822
A14	3	Other	0.437431
A14	3	Grid	0.666744
A14	3	NGS	0.623166
A14	3	Spatial	0.665256
A14	3	Other	0.18004
A15	3	Grid	0.827856
A15	3	NGS	0.516363
A15	3	Spatial	0.630103
A15	3	Other	0.375673
A15	3	Grid	0.82256
A15	3	NGS	0.7358
A15	3	Spatial	0.805872
A15	3	Other	0.432597
A15	3	Grid	0.816092
A15	3	NGS	0.746633
A15	3	Spatial	0.810038
A15	3	Other	0.378196
A15	3	Grid	0.706904
A15	3	NGS	0.70347
A15	3	Spatial	0.720176
A15	3	Other	0.373101
A15	3	Grid	0.782421
A15	3	NGS	0.713327
A15	3	Spatial	0.758627
A15	3	Other	0.304258
A15	3	Grid	0.756876
A15	3	NGS	0.731215
A15	3	Spatial	0.754479
A15	3	Other	0.278692
A16	3	Grid	0.769896
A16	3	NGS	0.712539
A16	3	Spatial	0.767405
A16	3	Other	0.321515
A16	3	Grid	0.907649
A16	3	NGS	0.813746
A16	3	Spatial	0.880496
A16	3	Other	0.44011
A16	3	Grid	nan
A16	3	NGS	0.954224
A16	3	Spatial	0.656954
A16	3	Other	0.21464
A16	3	Grid	0.608629
A16	3	NGS	0.635336
A16	3	Spatial	0.643292
A16	3	Other	0.187014
A17	3	Grid	0.647102
A17	3	NGS	0.750458
A17	3	Spatial	0.716006
A17	3	Other	0.227522
A17	3	Grid	-0.0121873
A17	3	NGS	0.689882
A17	3	Spatial	0.689882
A17	3	Other	0.0803011
A17	3	Grid	0.900886
A17	3	NGS	0.631945
A17	3	Spatial	0.788581
A17	3	Other	0.315697
A17	3	Grid	0.882138
A17	3	NGS	0.844509
A17	3	Spatial	0.872145
A17	3	Other	0.430711
A17	3	Grid	0.573277
A17	3	NGS	0.788233
A17	3	Spatial	0.758624
A17	3	Other	0.262157
A17	3	Grid	0.830796
A17	3	NGS	0.804193
A17	3	Spatial	0.838669
A17	3	Other	0.343362
A18	3	Grid	0.835238
A18	3	NGS	0.68281
A18	3	Spatial	0.772159
A18	3	Other	0.403988
A18	3	Grid	0.856532
A18	3	NGS	0.824824
A18	3	Spatial	0.838969
A18	3	Other	0.332247
A18	3	Grid	0.839755
A18	3	NGS	0.798137
A18	3	Spatial	0.819306
A18	3	Other	0.385603
A18	3	Grid	0.730348
A18	3	NGS	0.654553
A18	3	Spatial	0.698657
A18	3	Other	0.315238
A18	3	Grid	0.813043
A18	3	NGS	0.764471
A18	3	Spatial	0.839405
A18	3	Other	0.397912
A18	3	Grid	nan
A18	3	NGS	0.823455
A18	3	Spatial	0.823455
A18	3	Other	0.527888
A19	3	Grid	0.6567
A19	3	NGS	0.9308
A19	3	Spatial	0.9308
A19	3	Other	0.52473
A19	3	Grid	0.662275
A19	3	NGS	0.790117
A19	3	Spatial	0.782263
A19	3	Other	0.352705
A19	3	Grid	0.661459
A19	3	NGS	0.717738
A19	3	Spatial	0.716803
A19	3	Other	0.328621
A19	3	Grid	0.867895
A19	3	NGS	0.826309
A19	3	Spatial	0.846672
A19	3	Other	0.394892
A19	3	Grid	0.850616
A19	3	NGS	0.849091
A19	3	Spatial	0.873839
A19	3	Other	0.433436
A19	3	Grid	0.854185
A19	3	NGS	0.844627
A19	3	Spatial	0.862892
A19	3	Other	0.316089
A20	3	Grid	0.801627
A20	3	NGS	0.830194
A20	3	Spatial	0.839202
A20	3	Other	0.225826
A20	3	Grid	0.769552
A20	3	NGS	0.807843
A20	3	Spatial	0.807891
A20	3	Other	0.304634
A20	3	Grid	0.851003
A20	3	NGS	0.782569
A20	3	Spatial	0.831661
A20	3	Other	0.361904
A20	3	Grid	0.662286
A20	3	NGS	0.781324
A20	3	Spatial	0.753583
A20	3	Other	0.384348
A20	3	Grid	0.689198
A20	3	NGS	0.739739
A20	3	Spatial	0.743011
A20	3	Other	0.317698
A20	3	Grid	0.607145
A20	3	NGS	0.648748
A20	3	Spatial	0.658967
A20	3	Other	0.277405
A22	3	Grid	0.85257
A22	3	NGS	0.773424
A22	3	Spatial	0.826767
A22	3	Other	0.267689
A22	3	Grid	0.809332
A22	3	NGS	0.785403
A22	3	Spatial	0.811869
A22	3	Other	0.28991
A22	3	Grid	0.847908
A22	3	NGS	0.786322
A22	3	Spatial	0.819516
A22	3	Other	0.403461
A22	3	Grid	0.838993
A22	3	NGS	0.686209
A22	3	Spatial	0.780559
A22	3	Other	0.171091
A22	3	Grid	0.816559
A22	3	NGS	0.759518
A22	3	Spatial	0.79118
A22	3	Other	0.247996
A22	3	Grid	0.6866
A22	3	NGS	0.806405
A22	3	Spatial	0.758494
A22	3	Other	0.209553
A23	3	Grid	0.749645
A23	3	NGS	0.710173
A23	3	Spatial	0.750976
A23	3	Other	0.2146
A23	3	Grid	0.593046
A23	3	NGS	0.647864
A23	3	Spatial	0.644168
A23	3	Other	0.27037
A23	3	Grid	0.67554
A23	3	NGS	0.692807
A23	3	Spatial	0.702167
A23	3	Other	0.299616
A23	3	Grid	0.828496
A23	3	NGS	0.83865
A23	3	Spatial	0.890539
A23	3	Other	0.357694
A23	3	Grid	0.901362
A23	3	NGS	0.851231
A23	3	Spatial	0.869432
A23	3	Other	0.432632
A23	3	Grid	0.902878
A23	3	NGS	0.84541
A23	3	Spatial	0.874949
A23	3	Other	0.457601
A24	3	Grid	0.774869
A24	3	NGS	0.704082
A24	3	Spatial	0.761531
A24	3	Other	0.31695
A24	3	Grid	0.841311
A24	3	NGS	0.769004
A24	3	Spatial	0.825234
A24	3	Other	0.345629
A24	3	Grid	0.878492
A24	3	NGS	0.777969
A24	3	Spatial	0.835569
A24	3	Other	0.380805
A24	3	Grid	0.884212
A24	3	NGS	0.814121
A24	3	Spatial	0.859372
A24	3	Other	0.384666
A24	3	Grid	0.852687
A24	3	NGS	0.822108
A24	3	Spatial	0.84775
A24	3	Other	0.341906
A24	3	Grid	0.887082
A24	3	NGS	0.819996
A24	3	Spatial	0.851829
A24	3	Other	0.306949
MA10F	2	Grid	0.593158
MA10F	2	NGS	0.692043
MA10F	2	Spatial	0.680623
MA10F	2	Other	0.292281
MA10F	2	Grid	0.694823
MA10F	2	NGS	0.756487
MA10F	2	Spatial	0.747377
MA10F	2	Other	0.317397
MA10F	2	Grid	0.719008
MA10F	2	NGS	0.7102
MA10F	2	Spatial	0.724727
MA10F	2	Other	0.280642
MA10F	2	Grid	0.775198
MA10F	2	NGS	0.745418
MA10F	2	Spatial	0.772767
MA10F	2	Other	0.363446
MA10F	2	Grid	0.61444
MA10F	2	NGS	0.690717
MA10F	2	Spatial	0.696835
MA10F	2	Other	0.407698
MA10F	2	Grid	0.554753
MA10F	2	NGS	0.60507
MA10F	2	Spatial	0.623921
MA10F	2	Other	0.369851
MA1F	2	Grid	0.82917
MA1F	2	NGS	0.775429
MA1F	2	Spatial	0.807214
MA1F	2	Other	0.425744
MA1F	2	Grid	0.855944
MA1F	2	NGS	0.749109
MA1F	2	Spatial	0.823542
MA1F	2	Other	0.366956
MA1F	2	Grid	0.845764
MA1F	2	NGS	0.833869
MA1F	2	Spatial	0.831016
MA1F	2	Other	0.371865
MA1F	2	Grid	0.923431
MA1F	2	NGS	0.861271
MA1F	2	Spatial	0.876714
MA1F	2	Other	0.371266
MA1F	2	Grid	0.906634
MA1F	2	NGS	0.780314
MA1F	2	Spatial	0.848711
MA1F	2	Other	0.383912
MA1F	2	Grid	0.873229
MA1F	2	NGS	0.763812
MA1F	2	Spatial	0.864165
MA1F	2	Other	0.373076
MA2F	2	Grid	0.619723
MA2F	2	NGS	0.616909
MA2F	2	Spatial	0.643016
MA2F	2	Other	0.2942
MA2F	2	Grid	0.712766
MA2F	2	NGS	0.708692
MA2F	2	Spatial	0.731426
MA2F	2	Other	0.375118
MA2F	2	Grid	0.705141
MA2F	2	NGS	0.735355
MA2F	2	Spatial	0.754962
MA2F	2	Other	0.400669
MA2F	2	Grid	0.758953
MA2F	2	NGS	0.730717
MA2F	2	Spatial	0.748653
MA2F	2	Other	0.337461
MA2F	2	Grid	0.806274
MA2F	2	NGS	0.752752
MA2F	2	Spatial	0.788043
MA2F	2	Other	0.398671
MA2F	2	Grid	0.777184
MA2F	2	NGS	0.780204
MA2F	2	Spatial	0.777563
MA2F	2	Other	0.360656
MA3M	2	Grid	0.40196
MA3M	2	NGS	0.583494
MA3M	2	Spatial	0.573892
MA3M	2	Other	0.272914
MA3M	2	Grid	0.662564
MA3M	2	NGS	0.651521
MA3M	2	Spatial	0.691298
MA3M	2	Other	0.33652
MA3M	2	Grid	0.550414
MA3M	2	NGS	0.606818
MA3M	2	Spatial	0.625813
MA3M	2	Other	0.379987
MA3M	2	Grid	0.806885
MA3M	2	NGS	0.761268
MA3M	2	Spatial	0.771324
MA3M	2	Other	0.356404
MA3M	2	Grid	0.898689
MA3M	2	NGS	0.825845
MA3M	2	Spatial	0.850956
MA3M	2	Other	0.511005
MA3M	2	Grid	0.846253
MA3M	2	NGS	0.854661
MA3M	2	Spatial	0.850179
MA3M	2	Other	0.55267
MA4M	2	Grid	0.832971
MA4M	2	NGS	0.795393
MA4M	2	Spatial	0.805262
MA4M	2	Other	0.350591
MA4M	2	Grid	0.790254
MA4M	2	NGS	0.637647
MA4M	2	Spatial	0.729708
MA4M	2	Other	0.375263
MA4M	2	Grid	0.761117
MA4M	2	NGS	0.815199
MA4M	2	Spatial	0.772936
MA4M	2	Other	0.381476
MA4M	2	Grid	0.76559
MA4M	2	NGS	0.699342
MA4M	2	Spatial	0.769156
MA4M	2	Other	0.456567
MA4M	2	Grid	0.632395
MA4M	2	NGS	0.798616
MA4M	2	Spatial	0.77791
MA4M	2	Other	0.383759
MA4M	2	Grid	0.478303
MA4M	2	NGS	0.603834
MA4M	2	Spatial	0.563913
MA4M	2	Other	0.230386
MA5M	2	Grid	0.756573
MA5M	2	NGS	0.743073
MA5M	2	Spatial	0.769958
MA5M	2	Other	0.3195
MA5M	2	Grid	0.831453
MA5M	2	NGS	0.769422
MA5M	2	Spatial	0.795453
MA5M	2	Other	0.274402
MA5M	2	Grid	0.80492
MA5M	2	NGS	0.60965
MA5M	2	Spatial	0.754465
MA5M	2	Other	0.208824
MA5M	2	Grid	0.533042
MA5M	2	NGS	0.567426
MA5M	2	Spatial	0.579103
MA5M	2	Other	0.373278
MA5M	2	Grid	0.727617
MA5M	2	NGS	0.785376
MA5M	2	Spatial	0.77982
MA5M	2	Other	0.418681
MA5M	2	Grid	0.830667
MA5M	2	NGS	0.865938
MA5M	2	Spatial	0.860829
MA5M	2	Other	0.389637
MA6M	2	Grid	0.799873
MA6M	2	NGS	0.758502
MA6M	2	Spatial	0.768335
MA6M	2	Other	0.406318
MA6M	2	Grid	0.787734
MA6M	2	NGS	0.758215
MA6M	2	Spatial	0.756843
MA6M	2	Other	0.416578
MA6M	2	Grid	0.808016
MA6M	2	NGS	0.787989
MA6M	2	Spatial	0.811567
MA6M	2	Other	0.345774
MA6M	2	Grid	0.621401
MA6M	2	NGS	0.658091
MA6M	2	Spatial	0.682666
MA6M	2	Other	0.276184
MA6M	2	Grid	0.850803
MA6M	2	NGS	0.732829
MA6M	2	Spatial	0.750958
MA6M	2	Other	0.286374
MA6M	2	Grid	0.85661
MA6M	2	NGS	0.768078
MA6M	2	Spatial	0.819817
MA6M	2	Other	0.407707
MA7M	2	Grid	0.63044
MA7M	2	NGS	0.663603
MA7M	2	Spatial	0.68377
MA7M	2	Other	0.250042
MA7M	2	Grid	0.794685
MA7M	2	NGS	0.790671
MA7M	2	Spatial	0.793676
MA7M	2	Other	0.335642
MA7M	2	Grid	0.774056
MA7M	2	NGS	0.732462
MA7M	2	Spatial	0.767975
MA7M	2	Other	0.378016
MA7M	2	Grid	0.51218
MA7M	2	NGS	0.746628
MA7M	2	Spatial	0.704276
MA7M	2	Other	0.238527
MA8F	2	Grid	0.811836
MA8F	2	NGS	0.857885
MA8F	2	Spatial	0.853702
MA8F	2	Other	0.23543
MA8F	2	Grid	0.722881
MA8F	2	NGS	0.697109
MA8F	2	Spatial	0.729727
MA8F	2	Other	0.286561
MA8F	2	Grid	0.854458
MA8F	2	NGS	0.819935
MA8F	2	Spatial	0.851434
MA8F	2	Other	0.320254
MA8F	2	Grid	0.71978
MA8F	2	NGS	0.68701
MA8F	2	Spatial	0.711114
MA8F	2	Other	0.301602
MA8F	2	Grid	0.748235
MA8F	2	NGS	0.672532
MA8F	2	Spatial	0.657855
MA8F	2	Other	0.262594
MA8F	2	Grid	0.701424
MA8F	2	NGS	0.654019
MA8F	2	Spatial	0.714646
MA8F	2	Other	0.302177
MA9F	2	Grid	0.596482
MA9F	2	NGS	0.652883
MA9F	2	Spatial	0.702619
MA9F	2	Other	0.218306
MA9F	2	Grid	0.651979
MA9F	2	NGS	0.671787
MA9F	2	Spatial	0.703054
MA9F	2	Other	0.383093
MA9F	2	Grid	0.73806
MA9F	2	NGS	0.733238
MA9F	2	Spatial	0.761825
MA9F	2	Other	0.332524
MA9F	2	Grid	nan
MA9F	2	NGS	0.609815
MA9F	2	Spatial	0.609815
MA9F	2	Other	0.277714
MA9F	2	Grid	0.775556
MA9F	2	NGS	0.84296
MA9F	2	Spatial	0.821945
MA9F	2	Other	0.472318
MA9F	2	Grid	0.84652
MA9F	2	NGS	0.837337
MA9F	2	Spatial	0.851592
MA9F	2	Other	0.436626
Y20	1	Grid	0.796557
Y20	1	NGS	0.845158
Y20	1	Spatial	0.807622
Y20	1	Other	0.226537
Y20	1	Grid	0.902321
Y20	1	NGS	0.804103
Y20	1	Spatial	0.853026
Y20	1	Other	0.447655
Y20	1	Grid	0.770215
Y20	1	NGS	0.729522
Y20	1	Spatial	0.78084
Y20	1	Other	0.380476
Y20	1	Grid	0.878426
Y20	1	NGS	0.818496
Y20	1	Spatial	0.858063
Y20	1	Other	0.403803
Y20	1	Grid	0.878734
Y20	1	NGS	0.730916
Y20	1	Spatial	0.816023
Y20	1	Other	0.282843
Y20	1	Grid	0.834722
Y20	1	NGS	0.820577
Y20	1	Spatial	0.841815
Y20	1	Other	0.423559
Y21	1	Grid	0.761549
Y21	1	NGS	0.697804
Y21	1	Spatial	0.745351
Y21	1	Other	0.326945
Y21	1	Grid	0.690468
Y21	1	NGS	0.680372
Y21	1	Spatial	0.705302
Y21	1	Other	0.363159
Y21	1	Grid	0.770688
Y21	1	NGS	0.73853
Y21	1	Spatial	0.775767
Y21	1	Other	0.394082
Y21	1	Grid	0.824297
Y21	1	NGS	0.699905
Y21	1	Spatial	0.759822
Y21	1	Other	0.365417
Y21	1	Grid	0.726416
Y21	1	NGS	0.699929
Y21	1	Spatial	0.717431
Y21	1	Other	0.410773
Y21	1	Grid	0.669331
Y21	1	NGS	0.706498
Y21	1	Spatial	0.702244
Y21	1	Other	0.316718
Y22	1	Grid	0.839014
Y22	1	NGS	0.763889
Y22	1	Spatial	0.815721
Y22	1	Other	0.381314
Y22	1	Grid	0.846904
Y22	1	NGS	0.769249
Y22	1	Spatial	0.830255
Y22	1	Other	0.412077
Y22	1	Grid	0.747307
Y22	1	NGS	0.722723
Y22	1	Spatial	0.748849
Y22	1	Other	0.411709
Y22	1	Grid	0.849237
Y22	1	NGS	0.774284
Y22	1	Spatial	0.837852
Y22	1	Other	0.441298
Y22	1	Grid	0.909565
Y22	1	NGS	0.824345
Y22	1	Spatial	0.86248
Y22	1	Other	0.487161
Y22	1	Grid	0.885734
Y22	1	NGS	0.849804
Y22	1	Spatial	0.876261
Y22	1	Other	0.456525
Y23	1	Grid	0.706689
Y23	1	NGS	0.685142
Y23	1	Spatial	0.769938
Y23	1	Other	0.299276
Y23	1	Grid	0.602287
Y23	1	NGS	0.757573
Y23	1	Spatial	0.762639
Y23	1	Other	0.291841
Y23	1	Grid	0.765075
Y23	1	NGS	0.774758
Y23	1	Spatial	0.809475
Y23	1	Other	0.319476
Y23	1	Grid	0.833213
Y23	1	NGS	0.754416
Y23	1	Spatial	0.792292
Y23	1	Other	0.443873
Y23	1	Grid	0.843375
Y23	1	NGS	0.7581
Y23	1	Spatial	0.818775
Y23	1	Other	0.345624
Y23	1	Grid	0.858722
Y23	1	NGS	0.817981
Y23	1	Spatial	0.836067
Y23	1	Other	0.415175
Y24	1	Grid	0.854283
Y24	1	NGS	0.784271
Y24	1	Spatial	0.830702
Y24	1	Other	0.44004
Y24	1	Grid	0.666261
Y24	1	NGS	0.718128
Y24	1	Spatial	0.716706
Y24	1	Other	0.398742
Y24	1	Grid	0.831326
Y24	1	NGS	0.719675
Y24	1	Spatial	0.793535
Y24	1	Other	0.310389
Y24	1	Grid	0.81708
Y24	1	NGS	0.767898
Y24	1	Spatial	0.809281
Y24	1	Other	0.268925
Y24	1	Grid	0.840821
Y24	1	NGS	0.705897
Y24	1	Spatial	0.79498
Y24	1	Other	0.405434
Y24	1	Grid	0.835414
Y24	1	NGS	0.789877
Y24	1	Spatial	0.829906
Y24	1	Other	0.387974
Y25	1	Grid	nan
Y25	1	NGS	0.682962
Y25	1	Spatial	0.781881
Y25	1	Other	0.258516
Y25	1	Grid	0.886671
Y25	1	NGS	0.820853
Y25	1	Spatial	0.881273
Y25	1	Other	0.414181
Y25	1	Grid	0.73256
Y25	1	NGS	0.714709
Y25	1	Spatial	0.736697
Y25	1	Other	0.281805
Y25	1	Grid	0.694459
Y25	1	NGS	0.662389
Y25	1	Spatial	0.700127
Y25	1	Other	0.334055
Y25	1	Grid	0.77756
Y25	1	NGS	0.711394
Y25	1	Spatial	0.755737
Y25	1	Other	0.284576
Y25	1	Grid	0.58236
Y25	1	NGS	0.638394
Y25	1	Spatial	0.655864
Y25	1	Other	0.354105
Y26	1	Grid	0.817235
Y26	1	NGS	0.786674
Y26	1	Spatial	0.803055
Y26	1	Other	0.315187
Y26	1	Grid	0.810976
Y26	1	NGS	0.757829
Y26	1	Spatial	0.790155
Y26	1	Other	0.294275
Y26	1	Grid	0.739115
Y26	1	NGS	0.644905
Y26	1	Spatial	0.703366
Y26	1	Other	0.277646
Y26	1	Grid	0.805576
Y26	1	NGS	0.81213
Y26	1	Spatial	0.755922
Y26	1	Other	0.270111
Y26	1	Grid	0.779238
Y26	1	NGS	0.738673
Y26	1	Spatial	0.74045
Y26	1	Other	0.366611
Y26	1	Grid	0.645285
Y26	1	NGS	0.684909
Y26	1	Spatial	0.642223
Y26	1	Other	0.221306
Y27	1	Grid	0.780239
Y27	1	NGS	0.705263
Y27	1	Spatial	0.764327
Y27	1	Other	0.322041
Y27	1	Grid	0.845221
Y27	1	NGS	0.768458
Y27	1	Spatial	0.819358
Y27	1	Other	0.421947
Y27	1	Grid	0.860925
Y27	1	NGS	0.756014
Y27	1	Spatial	0.822675
Y27	1	Other	0.474002
Y27	1	Grid	0.744535
Y27	1	NGS	0.789758
Y27	1	Spatial	0.784813
Y27	1	Other	0.303721
Y27	1	Grid	0.828944
Y27	1	NGS	0.696246
Y27	1	Spatial	0.796321
Y27	1	Other	0.293357
Y27	1	Grid	0.808662
Y27	1	NGS	0.727113
Y27	1	Spatial	0.800111
Y27	1	Other	0.373608
Y28	1	Grid	0.595174
Y28	1	NGS	0.686911
Y28	1	Spatial	0.68345
Y28	1	Other	0.31136
Y28	1	Grid	0.548526
Y28	1	NGS	0.650724
Y28	1	Spatial	0.656029
Y28	1	Other	0.328899
Y28	1	Grid	0.626512
Y28	1	NGS	0.727246
Y28	1	Spatial	0.721819
Y28	1	Other	0.369523
Y28	1	Grid	0.722507
Y28	1	NGS	0.740972
Y28	1	Spatial	0.751747
Y28	1	Other	0.307031
Y28	1	Grid	0.677141
Y28	1	NGS	0.750775
Y28	1	Spatial	0.746242
Y28	1	Other	0.431599
Y28	1	Grid	0.690724
Y28	1	NGS	0.74369
Y28	1	Spatial	0.755241
Y28	1	Other	0.41704

## Sheet: 2c
Dot Color	Subplot	Independent Variable	Dependent Variable
AnimalID	AgeGroup	CellType	MeanProminence	If AgeGroup = 1, 2, and 3, plot in left, middle, and right subplots respectively
A14	3	Grid	0.259499	If nan is reported for the dependent variable, the datapoint was not plotted or included in statistical analysis.
A14	3	NGS	0.0524132
A14	3	Spatial	0.0855555
A14	3	Other	0.0921819
A14	3	Grid	0.254474
A14	3	NGS	0.19345
A14	3	Spatial	0.24363
A14	3	Other	0.104858
A14	3	Grid	0.262861
A14	3	NGS	0.148988
A14	3	Spatial	0.189777
A14	3	Other	0.0464111
A15	3	Grid	0.188538
A15	3	NGS	0
A15	3	Spatial	0.0685591
A15	3	Other	0.013032
A15	3	Grid	0.238439
A15	3	NGS	0.0170241
A15	3	Spatial	0.168317
A15	3	Other	0.0824163
A15	3	Grid	0.262313
A15	3	NGS	0.0228842
A15	3	Spatial	0.183267
A15	3	Other	0.0773029
A15	3	Grid	0.205341
A15	3	NGS	0.00230854
A15	3	Spatial	0.125861
A15	3	Other	0.0573154
A15	3	Grid	0.260676
A15	3	NGS	0.0231194
A15	3	Spatial	0.14039
A15	3	Other	0.0528177
A15	3	Grid	0.326859
A15	3	NGS	0.0629449
A15	3	Spatial	0.204412
A15	3	Other	0.0440296
A16	3	Grid	0.210202
A16	3	NGS	0.008709
A16	3	Spatial	0.0935008
A16	3	Other	0.0564317
A16	3	Grid	0.355711
A16	3	NGS	0.0212359
A16	3	Spatial	0.224709
A16	3	Other	0.112881
A16	3	Grid	nan
A16	3	NGS	0
A16	3	Spatial	0.149268
A16	3	Other	0.0673762
A16	3	Grid	0.202939
A16	3	NGS	0.0370711
A16	3	Spatial	0.0642726
A16	3	Other	0.0384886
A17	3	Grid	0.173044
A17	3	NGS	0.0973656
A17	3	Spatial	0.122592
A17	3	Other	0.0568361
A17	3	Grid	0.191315
A17	3	NGS	0.0789459
A17	3	Spatial	0.0789459
A17	3	Other	0
A17	3	Grid	0.238514
A17	3	NGS	0.055505
A17	3	Spatial	0.129964
A17	3	Other	0.0594556
A17	3	Grid	0.311444
A17	3	NGS	0.0311258
A17	3	Spatial	0.222082
A17	3	Other	0.0903929
A17	3	Grid	0.240485
A17	3	NGS	0.0869364
A17	3	Spatial	0.154309
A17	3	Other	0.053003
A17	3	Grid	0.22663
A17	3	NGS	0.0430027
A17	3	Spatial	0.16189
A17	3	Other	0.0682091
A18	3	Grid	0.264003
A18	3	NGS	0
A18	3	Spatial	0.149426
A18	3	Other	0.0980441
A18	3	Grid	0.213541
A18	3	NGS	0.10774
A18	3	Spatial	0.131543
A18	3	Other	0.0696102
A18	3	Grid	0.204136
A18	3	NGS	0.0326919
A18	3	Spatial	0.0981516
A18	3	Other	0.0531783
A18	3	Grid	0.21119
A18	3	NGS	0.0213126
A18	3	Spatial	0.0960782
A18	3	Other	0.0652669
A18	3	Grid	0.267279
A18	3	NGS	0.0892219
A18	3	Spatial	0.224166
A18	3	Other	0.0856266
A18	3	Grid	nan
A18	3	NGS	0.163702
A18	3	Spatial	0.163702
A18	3	Other	0.140698
A19	3	Grid	0.216639
A19	3	NGS	0
A19	3	Spatial	0
A19	3	Other	0.0689424
A19	3	Grid	0.191962
A19	3	NGS	0.00892735
A19	3	Spatial	0.0579084
A19	3	Other	0.064257
A19	3	Grid	0.189383
A19	3	NGS	0.0242481
A19	3	Spatial	0.0937383
A19	3	Other	0.0895888
A19	3	Grid	0.231507
A19	3	NGS	0.0779907
A19	3	Spatial	0.15138
A19	3	Other	0.0602292
A19	3	Grid	0.249777
A19	3	NGS	0.0523601
A19	3	Spatial	0.174709
A19	3	Other	0.063247
A19	3	Grid	0.32192
A19	3	NGS	0.0901384
A19	3	Spatial	0.213594
A19	3	Other	0.0927981
A20	3	Grid	0.182615
A20	3	NGS	0.0585265
A20	3	Spatial	0.0933858
A20	3	Other	0.0550578
A20	3	Grid	0.183737
A20	3	NGS	0.0594447
A20	3	Spatial	0.0936388
A20	3	Other	0.0408862
A20	3	Grid	0.237047
A20	3	NGS	0.0594342
A20	3	Spatial	0.134468
A20	3	Other	0.0649177
A20	3	Grid	0.182087
A20	3	NGS	0.0354925
A20	3	Spatial	0.0762037
A20	3	Other	0.0744285
A20	3	Grid	0.186211
A20	3	NGS	0.0508332
A20	3	Spatial	0.082601
A20	3	Other	0.0617474
A20	3	Grid	0.217517
A20	3	NGS	0.038223
A20	3	Spatial	0.0653216
A20	3	Other	0.0834077
A22	3	Grid	0.244635
A22	3	NGS	0.060837
A22	3	Spatial	0.167966
A22	3	Other	0.0540994
A22	3	Grid	0.223876
A22	3	NGS	0.0654443
A22	3	Spatial	0.123109
A22	3	Other	0.0618667
A22	3	Grid	0.240294
A22	3	NGS	0.0706588
A22	3	Spatial	0.151433
A22	3	Other	0.0533526
A22	3	Grid	0.231347
A22	3	NGS	0.0782115
A22	3	Spatial	0.101573
A22	3	Other	0.0363662
A22	3	Grid	0.281776
A22	3	NGS	0.0752308
A22	3	Spatial	0.150411
A22	3	Other	0.0425481
A22	3	Grid	0.20826
A22	3	NGS	0.0365202
A22	3	Spatial	0.10732
A22	3	Other	0.0425219
A23	3	Grid	0.249991
A23	3	NGS	0.0558746
A23	3	Spatial	0.0860467
A23	3	Other	0.100965
A23	3	Grid	0.190503
A23	3	NGS	0.0489183
A23	3	Spatial	0.0806053
A23	3	Other	0.0345755
A23	3	Grid	0.19296
A23	3	NGS	0.0583124
A23	3	Spatial	0.09114
A23	3	Other	0.0547997
A23	3	Grid	0.225759
A23	3	NGS	0.162081
A23	3	Spatial	0.191074
A23	3	Other	0.0500302
A23	3	Grid	0.235331
A23	3	NGS	0.0695535
A23	3	Spatial	0.134014
A23	3	Other	0.0736489
A23	3	Grid	0.221152
A23	3	NGS	0.0451656
A23	3	Spatial	0.12448
A23	3	Other	0.0532037
A24	3	Grid	0.226822
A24	3	NGS	0
A24	3	Spatial	0.122985
A24	3	Other	0.0722894
A24	3	Grid	0.28633
A24	3	NGS	0.0176163
A24	3	Spatial	0.179696
A24	3	Other	0.0651012
A24	3	Grid	0.271396
A24	3	NGS	0.0475613
A24	3	Spatial	0.155407
A24	3	Other	0.0830628
A24	3	Grid	0.253247
A24	3	NGS	0.0601417
A24	3	Spatial	0.177435
A24	3	Other	0.0860268
A24	3	Grid	0.223327
A24	3	NGS	0.0396469
A24	3	Spatial	0.15725
A24	3	Other	0.0642678
A24	3	Grid	0.222947
A24	3	NGS	0.0167588
A24	3	Spatial	0.112622
A24	3	Other	0.0815849
MA10F	2	Grid	0.184142
MA10F	2	NGS	0.0273267
MA10F	2	Spatial	0.0724879
MA10F	2	Other	0.0496332
MA10F	2	Grid	0.225686
MA10F	2	NGS	0.0774229
MA10F	2	Spatial	0.142039
MA10F	2	Other	0.0557877
MA10F	2	Grid	0.210119
MA10F	2	NGS	0.0246547
MA10F	2	Spatial	0.119076
MA10F	2	Other	0.0558472
MA10F	2	Grid	0.223121
MA10F	2	NGS	0.0443952
MA10F	2	Spatial	0.100289
MA10F	2	Other	0.0849248
MA10F	2	Grid	0.186286
MA10F	2	NGS	0.0667602
MA10F	2	Spatial	0.0913461
MA10F	2	Other	0.0529632
MA10F	2	Grid	0.20112
MA10F	2	NGS	0.0342123
MA10F	2	Spatial	0.0767428
MA10F	2	Other	0.0461062
MA1F	2	Grid	0.326796
MA1F	2	NGS	0.0698215
MA1F	2	Spatial	0.197713
MA1F	2	Other	0.0921594
MA1F	2	Grid	0.33218
MA1F	2	NGS	0.0540279
MA1F	2	Spatial	0.222348
MA1F	2	Other	0.0639186
MA1F	2	Grid	0.344554
MA1F	2	NGS	0.056621
MA1F	2	Spatial	0.211365
MA1F	2	Other	0.0500485
MA1F	2	Grid	0.337965
MA1F	2	NGS	0.0728445
MA1F	2	Spatial	0.206166
MA1F	2	Other	0.0436954
MA1F	2	Grid	0.355593
MA1F	2	NGS	0.0799139
MA1F	2	Spatial	0.21784
MA1F	2	Other	0.0773638
MA1F	2	Grid	0.28206
MA1F	2	NGS	0.0667132
MA1F	2	Spatial	0.203544
MA1F	2	Other	0.0490516
MA2F	2	Grid	0.183117
MA2F	2	NGS	0.0365401
MA2F	2	Spatial	0.079299
MA2F	2	Other	0.0561413
MA2F	2	Grid	0.226766
MA2F	2	NGS	0.0811274
MA2F	2	Spatial	0.105197
MA2F	2	Other	0.0509587
MA2F	2	Grid	0.222418
MA2F	2	NGS	0.0654211
MA2F	2	Spatial	0.0933711
MA2F	2	Other	0.0624574
MA2F	2	Grid	0.201149
MA2F	2	NGS	0.0431021
MA2F	2	Spatial	0.0945367
MA2F	2	Other	0.0690489
MA2F	2	Grid	0.215552
MA2F	2	NGS	0.0334477
MA2F	2	Spatial	0.105021
MA2F	2	Other	0.0631588
MA2F	2	Grid	0.204505
MA2F	2	NGS	0.0433718
MA2F	2	Spatial	0.0999851
MA2F	2	Other	0.0393269
MA3M	2	Grid	0.209056
MA3M	2	NGS	0.0611287
MA3M	2	Spatial	0.074521
MA3M	2	Other	0.0627113
MA3M	2	Grid	0.194701
MA3M	2	NGS	0.0196533
MA3M	2	Spatial	0.0850711
MA3M	2	Other	0.0808697
MA3M	2	Grid	0.192039
MA3M	2	NGS	0.028948
MA3M	2	Spatial	0.0682791
MA3M	2	Other	0.0556755
MA3M	2	Grid	0.206157
MA3M	2	NGS	0.049458
MA3M	2	Spatial	0.0797613
MA3M	2	Other	0.0598729
MA3M	2	Grid	0.197468
MA3M	2	NGS	0.0382799
MA3M	2	Spatial	0.0798671
MA3M	2	Other	0.08699
MA3M	2	Grid	0.199153
MA3M	2	NGS	0.0313388
MA3M	2	Spatial	0.106242
MA3M	2	Other	0.0762309
MA4M	2	Grid	0.230163
MA4M	2	NGS	0.117589
MA4M	2	Spatial	0.141767
MA4M	2	Other	0.0833575
MA4M	2	Grid	0.232649
MA4M	2	NGS	0.0479088
MA4M	2	Spatial	0.134964
MA4M	2	Other	0.0460667
MA4M	2	Grid	0.193853
MA4M	2	NGS	0.0283172
MA4M	2	Spatial	0.0766464
MA4M	2	Other	0.0723046
MA4M	2	Grid	0.226947
MA4M	2	NGS	0.0179965
MA4M	2	Spatial	0.126495
MA4M	2	Other	0.0817867
MA4M	2	Grid	0.200748
MA4M	2	NGS	0.0432007
MA4M	2	Spatial	0.091687
MA4M	2	Other	0.0754933
MA4M	2	Grid	0.184655
MA4M	2	NGS	0.0167736
MA4M	2	Spatial	0.0713838
MA4M	2	Other	0.0495123
MA5M	2	Grid	0.274693
MA5M	2	NGS	0.117613
MA5M	2	Spatial	0.20073
MA5M	2	Other	0.0757576
MA5M	2	Grid	0.278776
MA5M	2	NGS	0.0585988
MA5M	2	Spatial	0.169202
MA5M	2	Other	0.0501897
MA5M	2	Grid	0.262929
MA5M	2	NGS	0
MA5M	2	Spatial	0.178821
MA5M	2	Other	0.0479683
MA5M	2	Grid	0.193002
MA5M	2	NGS	0
MA5M	2	Spatial	0.0885562
MA5M	2	Other	0.0278912
MA5M	2	Grid	0.200472
MA5M	2	NGS	0.0522096
MA5M	2	Spatial	0.101814
MA5M	2	Other	0.0435334
MA5M	2	Grid	0.205487
MA5M	2	NGS	0.0476877
MA5M	2	Spatial	0.115896
MA5M	2	Other	0.0789758
MA6M	2	Grid	0.219729
MA6M	2	NGS	0.101938
MA6M	2	Spatial	0.124142
MA6M	2	Other	0.0636535
MA6M	2	Grid	0.197411
MA6M	2	NGS	0.0125803
MA6M	2	Spatial	0.0864851
MA6M	2	Other	0.0659294
MA6M	2	Grid	0.263837
MA6M	2	NGS	0.0784264
MA6M	2	Spatial	0.159361
MA6M	2	Other	0.0918241
MA6M	2	Grid	0.199635
MA6M	2	NGS	0
MA6M	2	Spatial	0.0780868
MA6M	2	Other	0.0364315
MA6M	2	Grid	0.205584
MA6M	2	NGS	0
MA6M	2	Spatial	0.132934
MA6M	2	Other	0.0667671
MA6M	2	Grid	0.256778
MA6M	2	NGS	0.0423745
MA6M	2	Spatial	0.153746
MA6M	2	Other	0.0644701
MA7M	2	Grid	0.219835
MA7M	2	NGS	0.0307146
MA7M	2	Spatial	0.108113
MA7M	2	Other	0.0527157
MA7M	2	Grid	0.218546
MA7M	2	NGS	0.056973
MA7M	2	Spatial	0.108609
MA7M	2	Other	0.067137
MA7M	2	Grid	0.240893
MA7M	2	NGS	0
MA7M	2	Spatial	0.107229
MA7M	2	Other	0.0901549
MA7M	2	Grid	0.171226
MA7M	2	NGS	0.0250104
MA7M	2	Spatial	0.0820564
MA7M	2	Other	0.0613625
MA8F	2	Grid	0.293751
MA8F	2	NGS	0.134806
MA8F	2	Spatial	0.21991
MA8F	2	Other	0.102604
MA8F	2	Grid	0.226179
MA8F	2	NGS	0.0707195
MA8F	2	Spatial	0.130439
MA8F	2	Other	0.0369318
MA8F	2	Grid	0.40217
MA8F	2	NGS	0.0331829
MA8F	2	Spatial	0.290278
MA8F	2	Other	0.0470137
MA8F	2	Grid	0.20062
MA8F	2	NGS	0.0512282
MA8F	2	Spatial	0.0998564
MA8F	2	Other	0.0485547
MA8F	2	Grid	0.210012
MA8F	2	NGS	0.0774274
MA8F	2	Spatial	0.0762671
MA8F	2	Other	0.0448804
MA8F	2	Grid	0.193206
MA8F	2	NGS	0.0437288
MA8F	2	Spatial	0.0822618
MA8F	2	Other	0.0493469
MA9F	2	Grid	0.261241
MA9F	2	NGS	0
MA9F	2	Spatial	0.135184
MA9F	2	Other	0.0563179
MA9F	2	Grid	0.204502
MA9F	2	NGS	0.0375035
MA9F	2	Spatial	0.0737544
MA9F	2	Other	0.0501521
MA9F	2	Grid	0.237996
MA9F	2	NGS	0.022468
MA9F	2	Spatial	0.127182
MA9F	2	Other	0.0574724
MA9F	2	Grid	nan
MA9F	2	NGS	0.151604
MA9F	2	Spatial	0.151604
MA9F	2	Other	0.0164659
MA9F	2	Grid	0.220986
MA9F	2	NGS	0.0428841
MA9F	2	Spatial	0.0948417
MA9F	2	Other	0.0587765
MA9F	2	Grid	0.24391
MA9F	2	NGS	0
MA9F	2	Spatial	0.111703
MA9F	2	Other	0.0722371
Y20	1	Grid	0.240338
Y20	1	NGS	0.141322
Y20	1	Spatial	0.158856
Y20	1	Other	0.0416317
Y20	1	Grid	0.343479
Y20	1	NGS	0.0605855
Y20	1	Spatial	0.160068
Y20	1	Other	0.0432683
Y20	1	Grid	0.276664
Y20	1	NGS	0.0248723
Y20	1	Spatial	0.165308
Y20	1	Other	0.0652353
Y20	1	Grid	0.278715
Y20	1	NGS	0.0578472
Y20	1	Spatial	0.187225
Y20	1	Other	0.0701861
Y20	1	Grid	0.298121
Y20	1	NGS	0.0525557
Y20	1	Spatial	0.193942
Y20	1	Other	0.0564553
Y20	1	Grid	0.2254
Y20	1	NGS	0.0183626
Y20	1	Spatial	0.140574
Y20	1	Other	0.0803833
Y21	1	Grid	0.321696
Y21	1	NGS	0.0418952
Y21	1	Spatial	0.185129
Y21	1	Other	0.0963873
Y21	1	Grid	0.208295
Y21	1	NGS	0.0247161
Y21	1	Spatial	0.0914433
Y21	1	Other	0.0482001
Y21	1	Grid	0.277919
Y21	1	NGS	0.045702
Y21	1	Spatial	0.182747
Y21	1	Other	0.0770395
Y21	1	Grid	0.333189
Y21	1	NGS	0.056105
Y21	1	Spatial	0.162074
Y21	1	Other	0.0764652
Y21	1	Grid	0.237501
Y21	1	NGS	0.0549144
Y21	1	Spatial	0.118194
Y21	1	Other	0.0686848
Y21	1	Grid	0.188354
Y21	1	NGS	0.0431811
Y21	1	Spatial	0.0667059
Y21	1	Other	0.0729052
Y22	1	Grid	0.372467
Y22	1	NGS	0.0495545
Y22	1	Spatial	0.2273
Y22	1	Other	0.0471667
Y22	1	Grid	0.278919
Y22	1	NGS	0.0550757
Y22	1	Spatial	0.195303
Y22	1	Other	0.0662624
Y22	1	Grid	0.216974
Y22	1	NGS	0
Y22	1	Spatial	0.0946833
Y22	1	Other	0.0467803
Y22	1	Grid	0.237056
Y22	1	NGS	0.00987107
Y22	1	Spatial	0.115239
Y22	1	Other	0.0437864
Y22	1	Grid	0.253041
Y22	1	NGS	0.0168195
Y22	1	Spatial	0.124673
Y22	1	Other	0.0268966
Y22	1	Grid	0.274224
Y22	1	NGS	0.0475211
Y22	1	Spatial	0.172696
Y22	1	Other	0.0807973
Y23	1	Grid	0.267937
Y23	1	NGS	0.0619728
Y23	1	Spatial	0.163792
Y23	1	Other	0.0475557
Y23	1	Grid	0.201415
Y23	1	NGS	0.0455465
Y23	1	Spatial	0.0965128
Y23	1	Other	0.0227181
Y23	1	Grid	0.292365
Y23	1	NGS	0.11021
Y23	1	Spatial	0.185046
Y23	1	Other	0.065795
Y23	1	Grid	0.236965
Y23	1	NGS	0.0261391
Y23	1	Spatial	0.117939
Y23	1	Other	0.0469855
Y23	1	Grid	0.273267
Y23	1	NGS	0.0042186
Y23	1	Spatial	0.112399
Y23	1	Other	0.0170282
Y23	1	Grid	0.221481
Y23	1	NGS	0.0388587
Y23	1	Spatial	0.0986416
Y23	1	Other	0.0574579
Y24	1	Grid	0.239108
Y24	1	NGS	0.0372039
Y24	1	Spatial	0.151841
Y24	1	Other	0.0595863
Y24	1	Grid	0.205319
Y24	1	NGS	0.0433382
Y24	1	Spatial	0.0713748
Y24	1	Other	0.0543993
Y24	1	Grid	0.308204
Y24	1	NGS	0.0339602
Y24	1	Spatial	0.209839
Y24	1	Other	0.0782475
Y24	1	Grid	0.294357
Y24	1	NGS	0.0500757
Y24	1	Spatial	0.173732
Y24	1	Other	0.0397694
Y24	1	Grid	0.267262
Y24	1	NGS	0.0103903
Y24	1	Spatial	0.164225
Y24	1	Other	0.0715029
Y24	1	Grid	0.268095
Y24	1	NGS	0.0192893
Y24	1	Spatial	0.164375
Y24	1	Other	0.0419871
Y25	1	Grid	nan
Y25	1	NGS	0
Y25	1	Spatial	0.0352499
Y25	1	Other	0.0321752
Y25	1	Grid	0.262392
Y25	1	NGS	0.0547681
Y25	1	Spatial	0.189937
Y25	1	Other	0.0582504
Y25	1	Grid	0.223114
Y25	1	NGS	0.0542905
Y25	1	Spatial	0.0963835
Y25	1	Other	0.0494672
Y25	1	Grid	0.214052
Y25	1	NGS	0.0585556
Y25	1	Spatial	0.116766
Y25	1	Other	0.0579292
Y25	1	Grid	0.313184
Y25	1	NGS	0.0562729
Y25	1	Spatial	0.171543
Y25	1	Other	0.0739502
Y25	1	Grid	0.196112
Y25	1	NGS	0.0523545
Y25	1	Spatial	0.0871117
Y25	1	Other	0.062055
Y26	1	Grid	0.222997
Y26	1	NGS	0.0697378
Y26	1	Spatial	0.111134
Y26	1	Other	0.0654196
Y26	1	Grid	0.242378
Y26	1	NGS	0
Y26	1	Spatial	0.142024
Y26	1	Other	0.059076
Y26	1	Grid	0.420378
Y26	1	NGS	0.0515952
Y26	1	Spatial	0.187339
Y26	1	Other	0.0460359
Y26	1	Grid	0.278637
Y26	1	NGS	0
Y26	1	Spatial	0.0357598
Y26	1	Other	0.0595498
Y26	1	Grid	0.219066
Y26	1	NGS	0.0284574
Y26	1	Spatial	0.103141
Y26	1	Other	0.0488552
Y26	1	Grid	0.212
Y26	1	NGS	0
Y26	1	Spatial	0.0956857
Y26	1	Other	0.0240729
Y27	1	Grid	0.321831
Y27	1	NGS	0.0474131
Y27	1	Spatial	0.195345
Y27	1	Other	0.0448951
Y27	1	Grid	0.415565
Y27	1	NGS	0.0173957
Y27	1	Spatial	0.281621
Y27	1	Other	0.0761862
Y27	1	Grid	0.32167
Y27	1	NGS	0.0190961
Y27	1	Spatial	0.19301
Y27	1	Other	0.0533727
Y27	1	Grid	0.220955
Y27	1	NGS	0.0259244
Y27	1	Spatial	0.101538
Y27	1	Other	0.0457674
Y27	1	Grid	0.296718
Y27	1	NGS	0.0295208
Y27	1	Spatial	0.202494
Y27	1	Other	0.069614
Y27	1	Grid	0.274901
Y27	1	NGS	0.0165205
Y27	1	Spatial	0.182753
Y27	1	Other	0.0795405
Y28	1	Grid	0.204647
Y28	1	NGS	0.0488202
Y28	1	Spatial	0.062657
Y28	1	Other	0.0893069
Y28	1	Grid	0.196156
Y28	1	NGS	0.0487191
Y28	1	Spatial	0.0849077
Y28	1	Other	0.0586469
Y28	1	Grid	0.231216
Y28	1	NGS	0.0846149
Y28	1	Spatial	0.13285
Y28	1	Other	0.06828
Y28	1	Grid	0.217375
Y28	1	NGS	0.0586559
Y28	1	Spatial	0.0931115
Y28	1	Other	0.0645997
Y28	1	Grid	0.199121
Y28	1	NGS	0.0322538
Y28	1	Spatial	0.0737869
Y28	1	Other	0.0546467
Y28	1	Grid	0.219981
Y28	1	NGS	0.0634154
Y28	1	Spatial	0.123535
Y28	1	Other	0.048943

## Sheet: 2d
Independent Variable	Dependent Variable (Left)	Dependent Variable (Right)
DataType	Coherence	Sparsity	DataType = 1 if real; 0 if random iteration of spike time shuffle data. Each real and shuffle data point is a matched pair
1	0.577198	0.988652
1	0.787078	1.00416
1	0.812573	1.59582
1	0.669131	1.08414
1	0.703927	0.972293
1	0.865207	0.99921
1	0.780091	1.02589
1	0.629016	1.16185
1	0.621325	0.995129
1	0.796309	0.991795
1	0.803103	1.01633
1	0.625064	1.05113
1	0.331072	1.01537
1	0.778074	1.18044
1	0.886135	1.00462
1	0.580398	1.06106
1	0.401245	0.976653
1	0.516632	0.968059
1	0.805915	1.08779
1	0.614472	0.973064
1	0.741111	0.961903
1	0.690392	0.977631
1	0.352071	0.968682
1	0.639928	0.969551
1	0.912153	1.03039
1	0.793771	1.94398
1	0.710082	1.40395
1	0.452255	0.975061
1	0.775145	0.97926
1	0.43993	1.03484
1	0.758631	1.02484
1	0.761731	1.01197
1	0.559482	1.01458
1	0.476572	0.965575
1	0.710057	1.16562
1	0.819547	1.05163
1	0.873578	1.09471
1	0.796815	0.981197
1	0.674313	1.09681
1	0.831567	1.2024
1	0.703863	1.02417
1	0.698095	0.964362
1	0.494326	1.03743
1	0.521259	1.03515
1	0.74892	1.00775
1	0.867706	1.16237
1	0.619084	1.00956
1	0.80755	1.00923
1	0.886886	1.02933
1	0.776864	0.967839
1	0.892368	0.966621
1	0.687554	1.0004
1	0.607228	0.909883
1	0.73017	0.902556
1	0.778765	0.945674
1	0.578278	0.925295
1	0.680158	0.924085
1	0.510376	0.94892
1	0.849629	0.939894
1	0.558253	0.906788
1	0.756668	0.905629
1	0.632573	0.994992
1	0.290659	0.900473
1	0.369901	0.909372
1	0.7585	0.963911
1	0.221749	0.877527
1	0.313398	0.87504
1	0.683342	5.71661
1	0.916674	1.42027
1	0.653513	0.920374
1	0.309499	0.902763
1	0.791205	0.862316
1	0.832882	0.784356
1	0.900662	1.31398
1	0.902118	5.5602
1	0.917972	2.91437
1	0.925359	1.47278
1	0.708883	1.02663
1	0.944279	1.3955
1	0.917602	1.12885
1	0.965906	0.853534
1	0.897941	0.926524
1	0.759114	1.24882
1	0.371097	0.788738
1	0.65369	0.9827
1	0.862104	1.61476
1	0.731384	2.00857
1	0.506266	1.02935
1	0.556828	0.904218
1	0.61676	3.11466
1	0.707285	1.71858
1	0.87925	1.18839
1	0.545323	5.32217
1	0.900129	2.11277
1	0.82762	1.45367
1	0.818374	1.33122
1	0.36045	1.03939
1	0.731469	0.995947
1	0.563616	1.91912
1	0.42676	0.781972
1	0.67532	0.829909
1	0.487828	0.871104
1	0.833429	1.93423
1	0.762488	0.903287
1	0.878977	1.4746
1	0.733852	0.862606
1	0.777033	0.909278
1	0.889877	0.732508
1	0.574143	0.753018
1	0.479258	0.745901
1	0.760636	1.121
1	0.891934	0.756233
1	0.869045	0.753632
1	0.454606	0.78899
1	0.814703	0.933386
1	0.491061	0.851386
1	0.754759	0.769932
1	0.752137	0.78759
1	0.838663	1.21973
1	0.909902	0.76864
1	0.74412	1.56165
1	0.532469	0.845045
1	0.592995	1.36895
1	0.836061	1.52042
1	0.8241	1.07749
1	0.600076	1.13303
1	0.918408	0.979531
1	0.918065	0.954321
1	0.939629	1.55004
1	0.88259	1.16575
1	0.799907	0.899181
1	0.538153	0.776301
1	0.724508	0.894661
1	0.896872	1.92269
1	0.695869	0.935235
1	0.851668	1.35217
1	0.633554	0.923483
1	0.676116	0.887497
1	0.688916	1.09022
1	0.751892	1.08817
1	0.708876	0.878964
1	0.237977	0.748806
1	0.343857	0.778974
1	0.821118	0.844694
1	0.686209	0.882868
1	0.517586	0.768352
1	0.45674	0.815914
1	0.637595	0.78569
1	0.737534	0.83052
1	0.47864	0.789926
1	0.780567	1.20432
1	0.680138	0.959444
1	0.544779	0.757859
1	0.608202	0.786841
1	0.809234	0.92872
1	0.834648	0.873866
1	0.661179	0.803486
1	0.847649	0.884543
1	0.633399	0.844564
1	0.606794	0.794865
1	0.639199	0.817777
1	0.595945	0.793609
1	0.788352	0.815704
1	0.703004	0.980221
1	0.897046	0.848432
1	0.306907	0.774095
1	0.911152	0.902697
1	0.668036	0.825487
1	0.603266	0.976536
1	0.806038	0.78964
1	0.81187	1.20482
1	0.911845	0.826033
1	0.930714	3.10097
1	0.580546	1.02465
1	0.736327	1.10187
1	0.926613	1.48352
1	0.931283	0.98349
1	0.721033	1.71686
1	0.970606	2.263
1	0.756174	1.22313
1	0.486265	1.01611
1	0.591207	0.835669
1	0.772888	0.853738
1	0.760167	0.809686
1	0.596495	2.45407
1	0.874497	0.835262
1	0.796709	0.933629
1	0.670659	0.747587
1	0.609461	0.770877
1	0.39425	0.731727
1	0.711629	2.71714
1	0.659346	1.0569
1	0.746428	0.854304
1	0.880849	1.12196
1	0.712279	0.847426
1	0.839919	0.878138
1	0.584278	0.989524
1	0.805334	0.966686
1	0.830003	1.39165
1	0.758959	0.91433
1	0.791523	1.09289
1	0.619993	0.986655
1	0.709021	1.0502
1	0.8984	0.859053
1	0.739801	1.04586
1	0.765391	1.11907
1	0.811838	1.14945
1	0.757967	0.983175
1	0.69302	0.814206
1	0.320726	0.83728
1	0.566836	0.892213
1	0.818417	0.983611
1	0.411535	0.927089
1	0.928058	1.67482
1	0.704418	0.921516
1	0.881697	1.41971
1	0.817391	1.14982
1	0.80217	1.22537
1	0.872167	0.832467
1	0.642155	0.842586
1	0.795717	0.960838
1	0.600075	0.857227
1	0.829782	1.16277
1	0.534203	1.00338
1	0.486804	1.07471
1	0.749374	0.856918
1	0.677346	0.875297
1	0.832494	0.842092
1	0.902252	1.75147
1	0.867576	1.0499
1	0.641054	1.2792
1	0.796941	0.907755
1	0.713896	0.857187
1	0.68197	1.26057
1	0.518049	1.33788
1	0.743878	1.17695
1	0.623353	0.774768
1	0.594955	0.783494
1	0.858081	1.08856
1	0.773974	1.12859
1	0.941942	1.16686
1	0.676598	1.0847
1	0.790516	0.897802
1	0.699965	1.19399
1	0.738905	0.787487
1	0.63122	0.781992
1	0.586269	0.79441
1	0.677333	0.829574
1	0.582445	1.11096
1	0.858193	0.973834
1	0.829078	1.1541
1	0.585903	0.99789
1	0.813436	2.09598
1	0.826621	1.01668
1	0.804301	0.914977
1	0.662438	0.653065
1	0.560309	0.560128
1	0.859297	0.92532
1	0.812883	0.702749
1	0.762987	0.661165
1	0.767076	0.553885
1	0.669598	0.922211
1	0.385874	0.565468
1	0.757442	0.663804
1	0.940672	0.909042
1	0.739817	0.596698
1	0.562879	0.760479
1	0.756989	1.35474
1	0.691141	0.780068
1	0.899842	0.872249
1	0.505612	0.683905
1	0.671724	0.762826
1	0.919757	0.855199
1	0.379591	0.704717
1	0.83924	0.611275
1	0.851134	0.620177
1	0.805965	0.545896
1	0.586125	0.558335
1	0.726614	0.906693
1	0.846246	0.745337
1	0.783869	0.755016
1	0.709785	0.764553
1	0.940919	2.55019
1	0.927755	1.3075
1	0.924881	0.87871
1	0.480573	0.763646
1	0.597647	0.810998
1	0.930992	1.48725
1	0.948534	1.22363
1	0.81594	0.785761
1	0.774441	0.906181
1	0.900873	0.865468
1	0.903644	3.02401
1	0.548157	0.743674
1	0.926448	0.809174
1	0.899721	0.896317
1	0.841094	0.722607
1	0.811224	0.791663
1	0.588413	0.875595
1	0.728839	0.798325
1	0.812273	0.817839
1	0.750067	1.99794
1	0.753881	1.88412
1	0.946945	0.868485
1	0.95242	1.51333
1	0.909478	1.25591
1	0.791136	0.750818
1	0.837899	0.776899
1	0.843037	1.06584
1	0.770191	0.788215
1	0.805077	2.21572
1	0.93559	0.851481
1	0.723273	0.912484
1	0.906972	0.815358
1	0.954224	2.37934
1	0.396828	0.346173
1	0.639362	0.333298
1	0.704441	0.350608
1	0.64313	0.34905
1	0.66139	0.345437
1	0.565807	0.335315
1	0.528805	0.356565
1	0.472132	0.329273
1	0.532148	0.333427
1	0.568617	0.342483
1	0.831681	0.464522
1	0.36905	0.378395
1	0.756108	0.346221
1	0.521604	0.356127
1	0.593334	0.349313
1	0.757328	0.374274
1	0.891702	0.341034
1	0.572953	0.416833
1	0.416052	0.346433
1	0.790869	0.330178
1	0.883236	0.384867
1	0.692923	0.346205
1	0.755543	0.35583
1	0.621867	0.335076
1	0.492901	0.339103
1	0.537912	0.331045
1	0.587493	0.344923
1	0.734792	0.348733
1	0.916601	0.371095
1	0.564145	0.373741
1	0.562686	0.337387
1	0.470736	0.367186
1	0.499315	0.353179
1	0.739008	0.398167
1	0.495828	0.330199
1	0.761676	0.370405
1	0.584976	0.343372
1	0.770736	0.359228
1	0.571905	0.335688
1	0.449734	0.365113
1	0.835256	0.661429
1	0.9415	0.363368
1	0.867629	1.17153
1	0.633288	1.33886
1	0.738159	0.814
1	0.939609	1.12562
1	0.0675969	0.771417
1	0.719292	0.788878
1	0.90936	0.999222
1	0.765276	0.789725
1	0.90436	9.38232
1	0.959741	2.35229
1	0.975745	4.33471
1	0.954385	2.33824
1	0.669552	0.797439
1	0.611057	0.86136
1	0.228782	0.835191
1	0.608447	1.0377
1	0.292637	0.863258
1	0.398766	0.776725
1	0.581533	0.951785
1	0.500951	0.782608
1	0.37741	0.785361
1	0.932068	2.38314
1	0.910176	2.0737
1	0.929528	2.9564
1	0.864206	2.77755
1	0.946451	1.20857
1	0.968483	1.1597
1	0.896199	1.10916
1	0.873302	0.883894
1	0.784609	0.811608
1	0.235447	0.841465
1	0.319025	0.840753
1	0.578606	0.76195
1	0.458299	0.800032
1	0.517983	0.850817
1	0.538135	0.81381
1	0.33534	0.83339
1	0.303947	0.789191
1	0.209897	0.792056
1	0.121928	0.812353
1	0.951375	5.89147
1	0.425441	0.800425
1	0.954256	5.35319
1	0.904221	3.16991
1	0.748624	3.3863
1	0.88513	1.53565
1	0.85269	0.827797
1	0.925661	1.39852
1	0.96115	1.87707
1	0.878949	0.944239
1	0.879363	0.94802
1	0.879167	1.12291
1	0.758275	1.03639
1	0.831517	0.918021
1	0.874803	7.75853
1	0.900019	1.37577
1	0.51953	0.896945
1	0.951776	2.09611
1	0.654466	2.11687
1	0.951316	2.76164
1	0.905878	0.449397
1	0.649643	0.464836
1	0.845039	0.445374
1	0.79107	0.511397
1	0.745794	0.476842
1	0.854474	0.486445
1	0.924098	0.637751
1	0.639437	0.467817
1	0.812217	0.498201
1	0.577684	0.435803
1	0.695854	0.470134
1	0.774786	0.530142
1	0.845993	0.484622
1	0.759732	0.489224
1	0.920142	0.485048
1	0.684485	0.454304
1	0.828292	0.56989
1	0.854447	0.477469
1	0.939548	0.499284
1	0.754816	0.573137
1	0.749453	0.510698
1	0.741859	0.953473
1	0.90097	0.761965
1	0.643763	0.756523
1	0.942537	1.11374
1	0.937756	0.938246
1	0.818981	0.881199
1	0.796593	1.36424
1	0.928503	0.940559
1	0.950863	0.78275
1	0.920929	0.890394
1	0.771702	0.776761
1	0.512241	0.933447
1	0.834432	0.936963
1	0.959088	0.928762
1	0.84556	0.926456
1	0.706622	0.782901
1	0.657601	0.828606
1	0.748835	1.28268
1	0.768672	0.926761
1	0.858205	0.800806
1	0.604067	0.762567
1	0.763559	0.822839
1	0.937359	0.940394
1	0.71269	0.796794
1	0.841428	1.07025
1	0.702468	1.02238
1	0.644176	1.08197
1	0.855044	1.15519
1	0.583196	1.00377
1	0.433667	0.997534
1	0.688243	0.996533
1	0.475701	0.986573
1	0.848305	1.97371
1	0.861805	2.03849
1	0.735496	1.0797
1	0.897871	1.06193
1	0.58957	0.930178
1	0.902216	1.08989
1	0.931973	1.46221
1	0.547236	0.949242
1	0.485336	0.927784
1	0.573914	0.857412
1	0.797595	1.45332
1	0.92164	1.12281
1	0.745235	1.15844
1	0.854412	1.3064
1	0.770902	1.08039
1	0.974421	1.87248
1	0.873184	0.922624
1	0.759523	1.21242
1	0.606677	0.880101
1	0.839965	0.951844
1	0.87307	1.10564
1	0.754953	0.93867
1	0.838586	0.89343
1	0.903946	1.144
1	0.913589	0.949948
1	0.781432	1.05252
1	0.895288	1.16739
1	0.877166	0.958756
1	0.905092	1.02004
1	0.906886	1.03864
1	0.890719	1.04193
1	0.839634	1.01589
1	0.947762	1.02317
1	0.882857	1.03381
1	0.850203	0.940507
1	0.927687	0.980055
1	0.937982	0.939686
1	0.930408	1.14372
1	0.882575	1.03201
1	0.924868	1.06404
1	0.97212	1.25112
1	0.865789	0.989451
1	0.923671	1.15331
1	0.847931	1.07807
1	0.968979	1.58482
1	0.924206	1.42498
1	0.884849	0.988484
1	0.890556	1.13585
1	0.919229	0.943752
1	0.931961	1.05742
1	0.914233	0.874069
1	0.855137	1.10778
1	0.918489	1.18049
1	0.946413	1.12099
1	0.916595	1.53629
1	0.828699	1.0682
1	0.927171	1.14082
1	0.811997	0.991032
1	0.913804	1.1182
1	0.848061	0.957046
1	0.920129	1.27691
1	0.930073	0.987287
1	0.924962	1.09857
1	0.898193	1.03535
1	0.949295	1.35314
1	0.733641	0.859162
1	0.885672	0.981612
1	0.964386	1.2948
1	0.912392	0.988707
1	0.897223	1.00704
1	0.896467	1.12244
1	0.667067	0.948575
1	0.851125	1.18485
1	0.937588	1.30459
1	0.938219	1.12881
1	0.965195	1.14653
1	0.898004	1.19963
1	0.877509	1.03043
1	0.960294	1.28681
1	0.958744	1.96696
1	0.818835	0.893463
1	0.906196	1.06918
1	0.88827	1.18769
1	0.805753	0.865453
1	0.847956	0.8881
1	0.914237	0.980832
1	0.45069	0.908653
1	0.874371	0.970851
1	0.717575	0.889007
1	0.91986	1.03838
1	0.439086	0.86265
1	0.853919	1.11716
1	0.957907	1.13949
1	0.868823	0.900644
1	0.941525	1.14
1	0.428853	0.85444
1	0.956433	1.25995
1	0.627031	0.905733
1	0.675954	0.892048
1	0.973428	1.58191
1	0.939477	1.08105
1	0.901746	0.938922
1	0.748688	0.88757
1	0.800676	0.872637
1	0.637679	1.85665
1	0.803567	0.887709
1	0.817291	1.37033
1	0.815683	1.02568
1	0.626057	1.84053
1	0.764194	0.883727
1	0.781769	0.892768
1	0.535204	1.03745
1	0.749954	1.06776
1	0.681217	0.885975
1	0.450449	0.879235
1	0.730592	0.969513
1	0.66565	1.09303
1	0.847241	1.06364
1	0.811036	0.943861
1	0.854364	1.04017
1	0.739395	1.15373
1	0.568741	1.07516
1	0.871777	0.92712
1	0.910986	1.81909
1	0.748183	1.21891
1	0.858209	1.12725
1	0.817557	1.14243
1	0.781052	1.02594
1	0.946966	1.30561
1	0.899036	1.31611
1	0.742619	1.14881
1	0.809586	0.963526
1	0.894773	1.08695
1	0.731259	0.894214
1	0.902268	1.08655
1	0.348019	0.930895
1	0.881377	0.987812
1	0.855009	0.935784
1	0.939752	0.999117
1	0.863839	0.929767
1	0.923	0.991415
1	0.946055	1.47092
1	0.701544	0.890149
1	0.859064	0.978479
1	0.692468	1.00074
1	0.904201	1.13839
1	0.78659	0.95621
1	0.804132	1.03258
1	0.677551	1.11657
1	0.924748	1.07718
1	0.884581	1.25375
1	0.906927	1.10471
1	0.949493	1.22362
1	0.844792	0.956485
1	0.89426	1.02786
1	0.753068	0.92503
1	0.69603	0.990908
1	0.742793	0.969725
1	0.833043	1.20004
1	0.665914	0.900051
1	0.806735	1.08323
1	0.842955	0.959973
1	0.800744	2.67253
1	0.76527	0.938541
1	0.757458	0.905647
1	0.829155	1.04091
1	0.731328	0.97966
1	0.720429	0.95144
1	0.949428	1.06204
1	0.879039	1.87025
1	0.720362	0.98245
1	0.550034	1.02371
1	0.574805	1.3326
1	0.792459	1.46938
1	0.904277	0.863412
1	0.867085	1.20527
1	0.698747	0.954185
1	0.898367	1.25466
1	0.790892	0.939666
1	0.929355	1.61012
1	0.866264	0.987848
1	0.858536	1.03851
1	0.888356	1.08966
1	0.746839	0.898878
1	0.721633	0.879912
1	0.761011	1.07014
1	0.72853	0.928625
1	0.859916	1.07353
1	0.79015	1.13957
1	0.930552	1.13199
1	0.856366	0.868233
1	0.907083	0.932409
1	0.740056	0.962307
1	0.909628	1.68786
1	0.832472	0.958134
1	0.864639	0.951665
1	0.734597	0.896277
1	0.826717	0.863904
1	0.895103	1.64141
1	0.689983	1.30033
1	0.868014	0.961816
1	0.801762	2.07704
1	0.918251	1.88866
1	0.897187	2.65417
1	0.841157	0.872393
1	0.941615	1.37502
1	0.862594	0.96233
1	0.905561	0.970214
1	0.921697	1.25435
1	0.89793	1.71081
1	0.856841	1.14165
1	0.873148	1.32036
1	0.946973	1.39067
1	0.854652	0.887991
1	0.934366	1.02221
1	0.929438	1.62149
1	0.87525	1.15307
1	0.910347	2.12758
1	0.43985	0.848294
1	0.919583	0.887474
1	0.939776	0.884454
1	0.919666	3.76462
1	0.308333	0.919231
1	0.394496	0.845052
1	0.706092	0.878703
1	0.857737	1.27744
1	0.930766	0.965653
1	0.936374	1.10577
1	0.923636	1.19059
1	0.701337	1.01581
1	0.735818	0.957075
1	0.934652	1.09088
1	0.614523	0.947863
1	0.69677	0.898892
1	0.874957	1.15482
1	0.515213	0.919476
1	0.591022	0.945729
1	0.56478	0.989197
1	0.657808	0.899119
1	0.880903	1.02329
1	0.851083	1.15583
1	0.631463	0.898598
1	0.777514	1.16837
1	0.689963	0.889251
1	0.64581	1.00656
1	0.332914	0.906864
1	0.851366	1.31893
1	0.459401	0.926946
1	0.704636	2.41524
1	0.787893	1.73311
1	0.817744	1.04292
1	0.853532	1.23889
1	0.720665	0.961262
1	0.539595	0.875055
1	0.832906	1.07772
1	0.830126	1.15535
1	0.763488	0.874439
1	0.897957	1.06854
1	0.932009	1.34543
1	0.891223	1.71602
1	0.880861	1.17399
1	0.606312	0.960188
1	0.91838	1.27522
1	0.901216	1.89791
1	0.886212	1.44284
1	0.816404	1.11171
1	0.905123	0.889106
1	0.840376	1.09013
1	0.893209	1.01603
1	0.749731	0.928039
1	0.902296	1.35521
1	0.898057	1.34035
1	0.928517	1.40592
1	0.636706	0.929278
1	0.970223	1.8485
1	0.925246	1.6541
1	0.826623	0.946395
1	0.864266	1.5513
1	0.888922	0.985028
1	0.58536	0.883205
1	0.517793	0.910392
1	0.980842	5.89783
1	0.487525	12.6366
1	0.625833	1.5611
1	0.861135	0.972687
1	0.813326	1.04633
1	0.920925	4.07483
1	0.884474	1.07819
1	0.709521	2.67265
1	0.896387	1.09494
1	0.907196	1.31503
1	0.934826	1.38622
1	0.839895	1.07479
1	0.942604	1.90714
1	0.389161	3.57702
1	0.519234	1.04705
1	0.313319	0.948972
1	0.881415	1.36067
1	0.719163	1.01878
1	0.329686	0.98397
1	0.74554	0.950268
1	0.549888	0.913589
1	0.329285	0.911342
1	0.617444	0.936336
1	0.771052	0.903106
1	0.311749	1.20068
1	0.466863	0.897859
1	0.362196	0.876297
1	0.291503	0.920426
1	0.714841	0.882114
1	0.375517	0.899017
1	0.693292	0.892391
1	0.494035	0.927342
1	0.877346	1.10834
1	0.715069	0.939867
1	0.641928	0.893282
1	0.596941	0.923793
1	0.426984	1.84442
1	0.729135	1.1644
1	0.679976	0.90208
1	0.905707	1.4695
1	0.803619	1.16599
1	0.593568	0.917617
1	0.909647	1.85682
1	0.228544	0.948136
1	0.846234	2.81731
1	0.809715	0.97494
1	0.739864	0.899192
1	0.797493	1.0821
1	0.868081	1.15664
1	0.921127	1.29482
1	0.945326	2.46047
1	0.445066	0.940493
1	0.391728	0.888042
1	0.593153	0.894829
1	0.814142	0.918065
1	0.864592	1.15808
1	0.693646	0.954836
1	0.503423	0.939554
1	0.866183	1.05466
1	0.574421	1.07504
1	0.512634	0.928584
1	0.550708	1.04722
1	0.721662	0.917423
1	0.43878	1.00021
1	0.816928	1.33759
1	0.497746	1.14669
1	0.874143	1.24584
1	0.878997	0.984308
1	0.495014	0.990772
1	0.581987	1.93544
1	0.860981	1.9528
1	0.483059	1.26328
1	0.867215	0.963159
1	0.690502	0.946434
1	0.814153	1.04078
1	0.962418	1.5073
1	0.90027	0.964784
1	0.578292	0.899357
1	0.357993	1.30822
1	0.907765	1.38938
1	0.85097	0.973495
1	0.715128	1.37529
1	0.903226	1.13728
1	0.703	1.84787
1	0.861017	1.07648
1	0.714538	0.920489
1	0.935492	2.60978
1	0.9308	1.06142
1	0.599927	1.1049
1	0.512953	0.800209
1	0.661517	0.879153
1	0.755965	1.1512
1	0.55222	1.0668
1	0.74914	1.22931
1	0.758464	0.766118
1	0.725843	0.829919
1	0.892053	1.16329
1	0.673305	1.04142
1	0.695492	0.931642
1	0.851801	0.953814
1	0.5515	0.849633
1	0.908553	0.885292
1	0.846221	0.861881
1	0.898818	0.863715
1	0.577777	0.818306
1	0.897746	0.938736
1	0.736205	1.27085
1	0.727681	0.882556
1	0.890794	1.19329
1	0.824323	0.820372
1	0.779914	0.885966
1	0.862091	0.874379
1	0.924105	0.995935
1	0.740178	0.801746
1	0.864673	1.67229
1	0.873804	0.779348
1	0.573245	0.902059
1	0.873084	0.959755
1	0.587253	0.820636
1	0.947397	1.40998
1	0.970241	1.98992
1	0.809186	0.776715
1	0.865305	0.908467
1	0.92041	1.23124
1	0.813894	0.93031
1	0.774532	0.801191
1	0.876334	0.800189
1	0.7616	0.803739
1	0.879547	1.01442
1	0.874059	0.866831
1	0.960813	0.867184
1	0.820747	0.836512
1	0.812621	0.811735
1	0.958645	0.988145
1	0.873415	0.94954
1	0.839802	0.770431
1	0.703991	0.796601
1	0.806636	0.764441
1	0.759372	0.792178
1	0.577924	0.763648
1	0.863154	0.788534
1	0.862398	1.02906
1	0.601154	1.20511
1	0.906867	1.28666
1	0.848259	0.855615
1	0.804166	0.902785
1	0.821731	0.836733
1	0.702395	0.764982
1	0.865802	0.881821
1	0.722996	0.876362
1	0.648841	1.17788
1	0.916152	0.937996
1	0.8538	0.836752
1	0.848848	0.918048
1	0.894325	0.941234
1	0.755092	0.830919
1	0.787895	0.770886
1	0.739995	0.767109
1	0.969101	2.15998
1	0.571877	0.846955
1	0.899698	1.5466
1	0.838276	0.859795
1	0.562867	0.764784
1	0.562065	0.848302
1	0.826101	1.059
1	0.562192	1.16449
1	0.467823	0.865805
1	0.530107	0.880787
1	0.638273	0.926211
1	0.437084	0.927734
1	0.659032	0.868804
1	0.490912	0.953784
1	0.581952	1.01601
1	0.537846	0.873232
1	0.536481	0.921382
1	0.446641	0.884242
1	0.569994	0.904814
1	0.63733	0.993949
1	0.628166	0.932708
1	0.404745	0.972051
1	0.677028	0.86108
1	0.702789	0.876907
1	0.870714	0.988207
1	0.66982	1.04874
1	0.239528	0.875
1	0.804216	0.99578
1	0.724421	0.882115
1	0.760621	0.917898
1	0.573379	0.961478
1	0.691622	0.916215
1	0.677239	1.05666
1	0.743673	0.901627
1	0.625017	1.02101
1	0.958364	1.16286
1	0.722323	0.952057
1	0.800332	1.65553
1	0.926809	1.3464
1	0.765942	1.16488
1	0.849227	1.08213
1	0.824016	1.13302
1	0.855951	1.09542
1	0.93552	0.985033
1	0.407955	0.913758
1	0.944671	1.2672
1	0.936962	0.910726
1	0.949399	1.00001
1	0.951556	0.925257
1	0.678976	0.928609
1	0.825779	0.944029
1	0.957872	4.31959
1	0.839803	1.15686
1	0.87406	1.28981
1	0.537731	0.899797
1	0.815201	0.90415
1	0.708974	0.985836
1	0.779788	1.02071
1	0.728227	1.22677
1	0.506641	0.917126
1	0.905715	0.952013
1	0.764926	1.01837
1	0.903316	1.07688
1	0.769336	1.25819
1	0.807588	0.949663
1	0.915928	2.03215
1	0.755235	1.33878
1	0.890057	1.40912
1	0.864246	1.25043
1	0.748297	0.82286
1	0.616948	0.78337
1	0.92337	0.974058
1	0.879157	0.906324
1	0.874062	0.814172
1	0.507708	1.06143
1	0.880882	1.06351
1	0.830461	1.01753
1	0.962093	1.92854
1	0.930701	1.60142
1	0.826982	0.876724
1	0.927501	1.29139
1	0.957774	1.10817
1	0.937831	1.8021
1	0.942472	3.20281
1	0.85644	1.05779
1	0.949578	1.74299
1	0.754183	0.847509
1	0.895268	1.4287
1	0.714824	0.942817
1	0.76783	0.861849
1	0.577645	0.831896
1	0.833171	0.791776
1	0.872626	3.26295
1	0.945313	0.917342
1	0.938958	1.00682
1	0.954943	2.05375
1	0.935161	1.1964
1	0.874256	1.35117
1	0.780827	1.57195
1	0.890899	0.948119
1	0.750205	0.80893
1	0.840195	0.903221
1	0.522908	0.829642
1	0.507393	0.802616
1	0.751069	1.02871
1	0.840587	0.905088
1	0.89922	0.860686
1	0.83905	0.780348
1	0.834602	1.22835
1	0.678631	0.884197
1	0.909511	0.755052
1	0.977173	1.03801
1	0.924853	0.820397
1	0.895924	0.813462
1	0.985698	1.3048
1	0.868846	1.63429
1	0.971024	0.944344
1	0.872118	1.15663
1	0.71356	0.868703
1	0.711885	0.774609
1	0.678317	0.856599
1	0.78652	1.06451
1	0.963022	1.19927
1	0.977351	1.11185
1	0.69556	0.838877
1	0.90765	0.890148
1	0.873162	1.92225
1	0.910228	1.61849
1	0.748243	1.06731
1	0.935496	1.09359
1	0.889178	0.974143
1	0.545628	1.0105
1	0.841141	1.0188
1	0.968724	1.78766
1	0.849063	0.896346
1	0.900081	0.944537
1	0.894797	0.940238
1	0.903448	1.03149
1	0.749632	1.05454
1	0.858627	0.953458
1	0.855289	0.920888
1	0.955184	1.05654
1	0.943865	0.921013
1	0.752752	0.97528
1	0.936502	1.03141
1	0.828979	1.96749
1	0.878425	1.27523
1	0.866083	0.945471
1	0.769379	0.98363
1	0.72251	0.874256
1	0.819053	2.12115
1	0.810673	1.25213
1	0.950011	0.937239
1	0.399332	1.15352
1	0.97376	3.63405
1	0.946548	0.950009
1	0.868201	0.851451
1	0.772386	0.954141
1	0.94777	0.843477
1	0.936225	0.660306
1	0.934246	0.847619
1	0.722851	0.522609
1	0.625489	0.527469
1	0.586885	0.531414
1	0.872174	0.933345
1	0.919103	0.71563
1	0.814431	0.555369
1	0.89833	0.819677
1	0.790113	0.63186
1	0.931764	0.937049
1	0.914904	0.611625
1	0.882695	0.593559
1	0.906658	0.541592
1	0.619259	0.623381
1	0.880383	1.15599
1	0.73613	2.88781
1	0.890921	1.47321
1	0.895425	1.26719
1	0.847766	0.835191
1	0.856172	2.09191
1	0.897359	1.27254
1	0.94499	1.17224
1	0.93781	1.70687
1	0.911623	1.09463
1	0.75897	0.924454
1	0.918795	1.11632
1	0.748658	0.937877
1	0.602597	2.09639
1	0.906101	1.09924
1	0.960433	1.78539
1	0.444082	0.797508
1	0.84566	0.892372
1	0.764977	0.833395
1	0.390935	0.767401
1	0.865199	0.808451
1	0.917486	1.26762
1	0.906581	0.86528
1	0.766426	1.02421
1	0.800128	0.930197
1	0.894572	0.848169
1	0.759669	0.862658
1	0.87199	2.44989
1	0.740708	0.782828
1	0.64887	0.909018
1	0.617308	0.885044
1	0.661024	0.988079
1	0.894054	0.959819
1	0.889338	1.12665
1	0.955364	1.2548
1	0.631049	1.37773
1	0.878961	1.79235
1	0.857803	1.04701
1	0.877732	1.2476
1	0.878667	1.05122
1	0.87535	0.955474
1	0.887226	0.944666
1	0.683732	0.814643
1	0.917052	0.898468
1	0.874852	1.22817
1	0.954898	0.853279
1	0.961242	2.63891
1	0.737042	1.11996
1	0.509598	1.55136
1	0.538456	0.791218
1	0.589945	0.980643
1	0.605745	0.915277
1	0.55847	0.849469
1	0.580503	0.895347
1	0.642364	0.891184
1	0.720803	0.951122
1	0.887646	0.89334
1	0.945288	1.27952
1	0.379473	0.959633
1	0.929275	1.18473
1	0.784584	0.946643
1	0.941564	1.18212
1	0.900625	1.11392
1	0.751379	1.12641
1	0.922957	1.0306
1	0.7639	0.87661
1	0.439552	0.959981
1	0.829153	0.955737
1	0.864077	0.882068
1	0.841154	0.88042
1	0.853742	1.11497
1	0.91464	0.977752
1	0.916706	0.999705
1	0.890272	0.854334
1	0.842208	1.11502
1	0.904652	1.04749
1	0.646873	1.02042
1	0.766895	0.89275
1	0.858668	1.53334
1	0.885873	0.846046
1	0.37922	1.3519
1	0.852707	1.09798
1	0.705198	1.02106
1	0.823536	1.11996
1	0.433404	0.995082
1	0.773269	1.45257
1	0.469119	0.971822
1	0.891865	1.49043
1	0.965338	1.38626
1	0.909119	1.14391
1	0.919482	1.05593
1	0.812171	1.62121
1	0.958983	1.03715
1	0.923138	1.2077
1	0.928668	0.936677
1	0.819356	0.957614
1	0.81173	1.28319
1	0.754444	0.989569
1	0.66931	1.3829
1	0.935256	1.65054
1	0.582786	0.955511
1	0.879492	1.61197
1	0.808415	1.01629
1	0.705586	1.28599
1	0.806255	1.60064
1	0.947039	1.28508
1	0.660107	0.981443
1	0.879294	1.20831
1	0.671301	1.0142
1	0.739571	0.881289
1	0.784755	0.968576
1	0.923171	2.17524
1	0.497491	0.99375
1	0.65436	0.843381
1	0.795816	2.01861
1	0.910403	2.64388
1	0.744121	0.921052
1	0.753173	0.774984
1	0.736072	0.809121
1	0.765425	0.788455
1	0.93929	0.880952
1	0.568051	0.767773
1	0.918551	0.839453
1	0.440057	0.903535
1	0.841403	1.10606
1	0.958583	1.53463
1	0.772773	1.75528
1	0.96835	0.863111
1	0.849875	1.39421
1	0.960417	2.0021
1	0.950116	1.00892
1	0.656765	1.38127
1	0.942013	3.50915
1	0.8278	0.845015
1	0.780728	0.843101
1	0.918699	0.992451
1	0.858918	0.781012
1	0.808111	0.814886
1	0.87503	1.10339
1	0.953974	0.918732
1	0.76968	0.857639
1	0.702585	0.860385
1	0.409117	0.863119
1	0.612599	0.946587
1	0.742808	0.947898
1	0.836269	1.03079
1	0.812262	1.54853
1	0.62574	0.960605
1	0.777868	0.86465
1	0.715544	1.32161
1	0.81487	0.962029
1	0.601433	0.827818
1	0.708364	0.808991
1	0.738382	0.76309
1	0.660664	0.823333
1	0.683163	1.09302
1	0.647603	0.857014
1	0.70205	0.942193
1	0.63259	1.09353
1	0.846608	1.28084
1	0.658421	1.25504
1	0.704211	0.973379
1	0.714187	0.739269
1	0.729467	0.911669
1	0.773279	0.896268
1	0.9086	0.99585
1	0.753458	1.15214
1	0.778507	3.03283
1	0.646711	0.825558
1	0.625256	0.900034
1	0.813816	1.42958
1	0.566925	0.800268
1	0.746124	0.855907
1	0.704311	0.850062
1	0.714124	1.08117
1	0.941585	1.24303
1	0.958713	5.41136
1	0.718872	0.916456
1	-0.131726	0.756063
1	0.697091	0.786232
1	0.955385	1.82641
1	0.955762	1.62376
1	0.813355	0.945401
1	0.940354	1.08494
1	0.8564	1.07127
1	0.782028	0.892796
1	0.81834	0.865241
1	0.898296	0.772313
1	0.390422	0.773902
1	0.584483	0.842559
1	0.550301	0.801997
1	0.93067	0.993787
1	0.799255	3.85143
1	0.858331	1.3262
1	0.797432	1.14824
1	0.786593	1.01767
1	0.785776	0.75749
1	0.685368	0.736768
1	0.850979	0.954355
1	0.942101	0.862032
1	0.590855	0.761163
1	0.683236	0.765937
1	0.878851	1.01798
1	0.351387	0.687668
1	0.422488	0.774052
1	0.613696	0.697672
1	0.914966	1.01313
1	0.575649	0.730462
1	0.63544	0.690632
1	0.607102	0.689969
1	0.789754	1.11804
1	0.477037	0.701035
1	0.366395	0.709547
1	0.716584	0.710397
1	0.641176	0.692674
1	0.348433	0.756885
1	0.681552	0.709629
1	0.616193	0.705905
1	0.738241	0.755173
1	0.715651	0.879811
1	0.899104	2.95679
1	0.947583	0.790259
1	0.794308	0.706971
1	0.517899	0.760738
1	0.848716	0.708296
1	0.620137	0.706353
1	0.585579	0.724645
1	0.331943	0.707496
1	0.590358	0.778446
1	0.68549	0.717984
1	0.70604	0.741058
1	0.850659	0.787933
1	0.883502	0.705461
1	0.72482	0.949275
1	0.562042	0.719868
1	0.532967	0.802926
1	0.687814	0.982625
1	0.666131	1.06341
1	0.606475	0.846781
1	0.946622	1.01002
1	0.782593	1.4188
1	0.795144	0.785482
1	0.773297	0.78063
1	0.8735	0.900766
1	0.923859	0.785232
1	0.897773	0.823368
1	0.638282	0.830305
1	0.952972	0.990333
1	0.921943	0.884881
1	0.913673	0.911175
1	0.933881	0.915004
1	0.918555	0.975254
1	0.414545	0.771977
1	0.943718	1.10495
1	0.954384	1.1555
1	0.953884	0.96521
1	0.85021	0.882614
1	0.965689	0.982626
1	0.670659	0.82586
1	0.938546	0.817233
1	0.524104	0.768059
1	0.695805	0.866192
1	0.322377	0.827749
1	0.917428	0.864831
1	0.661502	0.871297
1	0.933644	1.68841
1	0.748495	0.853167
1	0.90494	0.822968
1	0.402031	0.791581
1	0.653703	1.53495
1	0.818687	0.819264
1	0.546275	0.829206
1	0.890722	0.895279
1	0.686717	0.794826
1	0.721987	0.825717
1	0.576225	0.807841
1	0.747576	0.77558
1	0.607202	0.706407
1	0.780739	0.90298
1	0.710694	0.932622
1	0.564454	0.761968
1	0.836728	0.794369
1	0.836645	1.03896
1	0.792212	0.779188
1	0.488788	0.897718
1	0.87276	0.959808
1	0.639592	0.709386
1	0.568485	0.727738
1	0.951947	0.987365
1	0.701402	0.778646
1	0.645985	0.780085
1	0.471145	0.709081
1	0.787135	1.05228
1	0.647586	0.710553
1	0.868459	0.744126
1	0.873311	0.878961
1	0.896128	0.775177
1	0.854545	0.758878
1	0.851994	0.751685
1	0.870012	0.866549
1	0.90211	1.01825
1	0.803406	0.952825
1	0.812991	0.707006
1	0.875937	0.80631
1	0.782297	0.767322
1	0.706389	0.715455
1	0.872157	1.01125
1	0.678285	0.742854
1	0.889732	0.905858
1	0.761178	0.735217
1	0.857732	1.04
1	0.784041	0.723269
1	0.86538	0.71913
1	0.632358	0.726017
1	0.925417	0.897042
1	0.875677	1.14943
1	0.869958	0.83842
1	0.789816	0.818184
1	0.67639	0.723431
1	0.914986	0.802403
1	0.658045	0.745132
1	0.481051	0.717928
1	0.89967	0.873691
1	0.915791	0.743519
1	0.924297	0.780477
1	0.914915	0.921058
1	0.678183	0.767993
1	0.549651	0.830902
1	0.890286	0.81795
1	0.7779	0.725624
1	0.772986	0.757272
1	0.936444	0.878369
1	0.784703	0.858739
1	0.923402	0.963654
1	0.873214	0.745357
1	0.777281	0.966816
1	0.761716	0.723434
1	0.718791	1.05302
1	0.963273	0.841628
1	0.622142	0.799056
1	0.956409	0.935067
1	0.929389	0.876546
1	0.904249	1.01178
1	0.709321	0.983355
1	0.449311	0.73226
1	0.892124	0.942292
1	0.821125	0.80629
1	0.887608	0.811652
1	0.759924	1.43777
1	0.427022	0.73224
1	0.862749	1.05417
1	0.617202	0.751681
1	0.536728	0.747069
1	0.865719	0.792937
1	0.793742	0.88543
1	0.860135	0.830958
1	0.846651	0.780319
1	0.765102	0.780561
1	0.794357	0.829604
1	0.838719	0.738563
1	0.638247	1.19243
1	0.908241	0.83898
1	0.882642	0.902697
1	0.912858	1.03432
1	0.84302	0.834884
1	0.828281	0.822045
1	0.811879	0.7168
1	0.917405	0.964364
1	0.90105	0.795583
1	0.758589	0.744428
1	0.873156	0.829821
1	0.878188	0.765917
1	0.536613	0.756413
1	0.489876	0.804617
1	0.896592	1.02723
1	0.590594	0.715417
1	0.969039	1.05201
1	0.820839	0.749141
1	0.959479	1.00162
1	0.957882	1.20223
1	0.943622	0.90605
1	0.75215	1.23168
1	0.705263	0.775558
1	0.44813	0.815796
1	0.939936	0.84277
1	0.853842	0.897592
1	0.878268	0.842069
1	0.755345	0.720162
1	0.919942	0.788103
1	0.717863	0.766241
1	0.767341	0.731343
1	0.840752	0.81955
1	0.693408	0.696265
1	0.724133	0.824331
1	0.91601	0.870756
1	0.807383	0.968259
1	0.875435	1.87204
1	0.812611	1.11451
1	0.760449	1.52392
1	0.834018	0.838277
1	0.734986	0.850039
1	0.937114	1.08138
1	0.90365	1.2403
1	0.899863	0.980266
1	0.802076	0.822754
1	0.937351	0.930085
1	0.768811	1.67391
1	0.894247	1.17907
1	0.939956	1.03449
1	0.881382	0.929559
1	0.940027	0.892567
1	0.814409	0.94942
1	0.307256	0.878635
1	0.86493	0.915866
1	0.445914	0.97304
1	0.920865	0.891893
1	0.937077	1.04069
1	0.851054	1.02678
1	0.731767	0.833478
1	0.918267	1.22279
1	0.839399	0.87849
1	0.72866	0.86525
1	0.931679	0.968666
1	0.968564	0.833248
1	0.716105	0.932121
1	0.722422	0.975875
1	0.818576	0.893605
1	0.757706	0.998465
1	0.869276	1.46848
1	0.942453	1.23487
1	0.952613	2.36025
1	0.63832	1.00047
1	0.501742	0.837853
1	0.727498	0.866793
1	0.390193	0.924951
1	0.651955	0.934575
1	0.692337	1.4323
1	0.808583	0.863411
1	0.414342	0.880364
1	0.740459	0.880513
1	0.843173	0.836608
1	0.801258	0.989528
1	0.895622	0.925839
1	0.635428	0.802524
1	0.712993	1.00386
1	0.519058	0.732682
1	0.916859	0.848189
1	0.75704	0.810822
1	0.510347	0.832942
1	0.722993	0.746696
1	0.722561	0.737067
1	0.869038	0.973693
1	0.447114	0.709409
1	0.525452	0.739516
1	0.519021	0.800916
1	0.536508	0.914348
1	0.876377	0.887132
1	0.963703	1.10258
1	0.8204	0.849701
1	0.729372	1.12357
1	0.828575	0.828359
1	0.942436	1.33957
1	0.914748	1.34946
1	0.884064	0.800026
1	0.778198	0.858597
1	0.927695	0.77424
1	0.880433	0.762761
1	0.800496	1.04515
1	0.70065	0.860523
1	0.808236	0.908131
1	0.753543	0.789393
1	0.76601	1.01835
1	0.656553	0.818989
1	0.560421	0.796069
1	0.481587	0.762154
1	0.799771	1.10882
1	0.692601	0.846109
1	0.485897	0.930046
1	0.637295	0.807543
1	0.758151	2.28043
1	0.89919	1.13419
1	0.875913	1.39176
1	0.941031	1.20708
1	0.635518	0.834156
1	0.707736	0.781516
1	0.574289	0.78068
1	0.867161	0.880363
1	0.456494	0.833162
1	0.874778	0.830209
1	0.726333	1.02712
1	0.930352	1.23422
1	0.870151	1.42368
1	0.899145	0.482302
1	0.939053	0.525009
1	0.718325	0.500176
1	0.526243	0.472302
1	0.949256	0.810366
1	0.660017	1.43063
1	0.588729	1.29647
1	0.734493	1.02918
1	0.808781	0.95764
1	0.816874	0.809978
1	0.622019	1.11636
1	0.500572	1.02161
1	0.811919	0.933314
1	0.876085	0.915083
1	0.68224	0.962745
1	0.352325	0.766794
1	0.498205	0.755603
1	0.503217	0.774198
1	0.562014	0.761236
1	0.19908	0.708391
1	0.441029	0.723537
1	0.681996	0.743904
1	0.392319	0.710952
1	0.375961	0.704224
1	0.246283	0.705429
1	0.391707	0.740936
1	0.868292	0.870201
1	0.281046	0.691558
1	0.5822	0.733614
1	0.650363	0.700482
1	0.744975	0.874221
1	0.547387	0.722667
1	0.75929	0.865923
1	0.698474	0.702518
1	0.66908	0.765442
1	0.722634	0.763215
1	0.889834	0.831577
1	0.413912	0.71965
1	0.803111	0.791292
1	0.751967	0.814913
1	0.766994	0.711878
1	0.557111	0.896635
1	0.736539	0.813133
1	0.687859	0.739855
1	0.929676	0.79721
1	0.828131	0.700994
1	0.74924	0.700023
1	0.618513	0.720552
1	0.838563	0.933348
1	0.835738	0.969595
1	0.243908	0.745763
1	0.845932	0.696797
1	0.737203	0.701536
1	0.809638	0.728794
1	0.871222	0.775684
1	0.758163	0.97044
1	0.643497	0.885825
1	0.56825	0.72184
1	0.78074	0.712655
1	0.473414	0.69705
1	0.537276	0.712138
1	0.838267	0.70453
1	0.639593	0.719645
1	0.82429	0.776922
1	0.665399	0.73982
1	0.554825	0.716456
1	0.851572	0.826005
1	0.703343	0.765184
1	0.579606	0.69457
1	0.799023	0.806442
1	0.690981	0.750226
1	0.586167	0.87422
1	0.78701	1.06892
1	0.706067	0.708874
1	0.773369	0.865017
1	0.729899	0.738562
1	0.588968	0.720347
1	0.652777	0.739614
1	0.550146	0.843564
1	0.379578	1.00527
1	0.317001	0.874635
1	0.683512	0.911596
1	0.846697	1.40564
1	0.772463	1.08326
1	0.486674	0.88845
1	0.682913	1.00617
1	0.601203	0.890465
1	0.511649	0.891309
1	0.618336	0.863488
1	0.661951	0.974914
1	0.782787	0.8784
1	0.917577	2.12329
1	0.842316	1.22415
1	0.431408	0.879183
1	0.776182	0.946339
1	0.882358	1.50285
1	0.751495	0.846046
1	0.597476	0.924078
1	0.601093	0.856449
1	0.356078	0.903456
1	0.918094	1.10902
1	0.870998	0.847075
1	0.443647	0.932579
1	0.826021	1.0398
1	0.628273	0.932911
1	0.807505	0.85065
1	0.92895	1.40215
1	0.937781	1.16053
1	0.898931	1.07261
1	0.796223	2.03832
1	0.829921	0.922256
1	0.226087	0.853909
1	0.836118	1.4929
1	0.923663	1.32027
1	0.732749	0.986765
1	0.638911	0.872131
1	0.812982	0.994397
1	0.78193	2.38478
1	0.607008	0.896447
1	0.488535	0.859364
1	0.52687	0.910304
1	0.38909	0.851893
1	0.679188	0.934188
1	0.761143	0.995541
1	0.687015	0.891843
1	0.66854	1.01737
1	0.697461	0.883979
1	0.759859	1.38634
1	0.707594	1.0262
1	0.8476	0.919268
1	0.705237	0.969159
1	0.909273	1.4161
1	0.768622	0.90753
1	0.448663	0.860152
1	0.706321	1.19511
1	0.935064	4.3462
1	0.395403	0.956308
1	0.78026	0.993409
1	0.593253	0.853536
1	0.712782	1.06598
1	0.592853	0.941796
1	0.616618	0.975072
1	0.961782	1.81629
1	0.889584	1.36112
1	0.959416	1.19326
1	0.808477	1.15014
1	0.748057	1.68516
1	0.712067	0.824555
1	0.504782	0.860488
1	0.514663	0.959967
1	0.421686	0.734761
1	0.901561	0.867638
1	0.825425	0.820082
1	0.899339	0.857564
1	0.908884	0.794701
1	0.759208	1.06193
1	0.689889	0.92524
1	0.950596	0.955899
1	0.923241	0.709875
1	0.931515	0.75197
1	0.954283	0.925092
1	0.888559	0.874691
1	0.897784	0.833235
1	0.935069	0.880619
1	0.931136	0.999121
1	0.931187	0.854301
1	0.925582	1.17131
1	0.887048	0.788844
1	0.941894	0.876491
1	0.936506	2.34166
1	0.956667	0.974272
1	0.743733	1.09919
1	0.980043	3.29918
1	0.820811	0.949266
1	0.938933	0.788228
1	0.905777	0.84363
1	0.95947	0.907691
1	0.969042	0.967733
1	0.929011	0.960096
1	0.913482	1.03554
1	0.93224	1.59072
1	0.745822	1.01111
1	0.919082	1.08442
1	0.752845	1.00334
1	0.707903	0.828964
1	0.951039	3.08598
1	0.940128	0.929311
1	0.800278	1.22624
1	0.943533	0.929143
1	0.82835	2.05875
1	0.656713	1.68361
1	0.930866	1.26037
1	0.910964	1.41582
1	0.954193	1.13635
1	0.868827	1.24175
1	0.714659	0.840019
1	0.569853	0.765895
1	0.312093	0.731802
1	0.832582	0.81687
1	0.899299	0.79126
1	0.924035	0.908476
1	0.925647	0.822244
1	0.732067	0.820244
1	0.894641	1.03889
1	0.953199	1.02547
1	0.910584	1.23025
1	0.348704	0.767213
1	0.924862	0.796361
1	0.889212	0.778944
1	0.928258	1.26077
1	0.923577	0.824351
1	0.835794	0.873124
1	0.887352	1.0233
1	0.802888	0.80603
1	0.906493	0.75399
1	0.934606	2.42291
1	0.829438	0.81036
1	0.839454	1.14626
1	0.889032	0.953746
1	0.64352	1.00845
1	0.8203	3.38337
1	0.881742	1.04313
1	0.893158	0.836456
1	0.701838	0.896629
1	0.891032	0.863669
1	0.883691	0.801585
1	0.854019	0.825737
1	0.818508	0.7576
1	0.926947	0.938473
1	0.830291	1.17377
1	0.890654	0.895208
1	0.958813	1.3194
1	0.871811	0.808645
1	0.912644	1.52618
1	0.852337	1.35646
1	0.902731	0.805595
1	0.93756	1.50342
1	0.935298	0.844688
1	0.852023	1.24719
1	0.378729	0.926111
1	0.314611	0.866242
1	0.635531	0.950453
1	0.877659	1.07671
1	0.602991	0.942661
1	0.642871	0.845886
1	0.590518	0.852623
1	0.792527	0.830748
1	0.61696	1.28567
1	0.949037	1.28188
1	0.828043	0.917894
1	0.975619	2.88442
1	0.79848	0.798506
1	0.563035	0.903701
1	0.821612	0.961443
1	0.76081	1.14088
1	0.689685	0.95434
1	0.962587	0.939628
1	0.665633	0.814045
1	0.532716	1.38255
1	0.694872	0.815558
1	0.868506	0.860994
1	0.755346	0.795535
1	0.698962	0.943276
1	0.852958	0.861836
1	0.646837	0.985822
1	0.359182	0.802443
1	0.839772	0.800224
1	0.917274	1.07246
1	0.687999	0.934304
1	0.576928	0.830784
1	0.641312	0.823143
1	0.663323	0.862697
1	0.735857	0.863142
1	0.771391	0.770672
1	0.382707	0.739197
1	0.647609	0.947788
1	0.598924	0.829159
1	0.547356	0.785119
1	0.360497	0.765193
1	0.651007	1.0696
1	0.541441	1.10775
1	0.447039	0.751284
1	0.813106	0.982534
1	0.346177	0.747278
1	0.497111	1.04217
1	0.561094	0.782337
1	0.80202	0.912345
1	0.53628	0.74138
1	0.846529	0.806424
1	0.803476	0.83588
1	0.402161	0.750711
1	0.766842	0.756848
1	0.88626	1.04744
1	0.867037	0.840686
1	0.92474	1.08285
1	0.9644	0.84131
1	0.836932	0.837745
1	0.850942	0.871065
1	0.824484	0.748445
1	0.918939	1.3832
1	0.809869	0.965275
1	0.809602	0.94765
1	0.772052	1.06385
1	0.956292	1.33674
1	0.914235	0.873432
1	0.886454	0.885986
1	0.735203	0.773467
1	0.740637	1.2317
1	0.92818	0.847
1	0.639857	1.55187
1	0.911027	0.89005
1	0.860849	0.778631
1	0.857668	0.836825
1	0.859517	0.906761
1	0.866433	1.00676
1	0.815606	0.836948
1	0.714457	0.854362
1	0.559939	2.42986
1	0.606525	0.929805
1	0.934419	1.0883
1	0.684825	0.922749
1	0.842901	0.889683
1	0.867421	1.11818
1	0.978506	1.71839
1	0.850046	0.76018
1	0.931856	1.01969
1	0.849121	1.044
1	0.740913	0.985589
1	0.886669	1.27772
1	0.92674	0.744067
1	0.951645	1.6246
1	0.944873	1.05501
1	0.893979	1.25896
1	0.889663	1.50545
1	0.832644	0.841991
1	0.898504	0.818848
1	0.546958	1.00738
1	0.892676	1.16653
1	0.851917	0.776321
1	0.668809	0.876648
1	0.7779	0.894972
1	0.853757	1.29762
1	0.900601	1.02543
1	0.829518	1.63368
1	0.855308	1.21259
1	0.847738	1.06285
1	0.662954	0.839742
1	0.656268	0.806233
1	0.811624	2.88025
1	0.920782	1.08611
1	0.620538	0.798419
1	0.889404	0.788821
1	0.981209	1.87302
1	0.722263	0.726426
1	0.767489	2.11937
1	0.904356	1.24661
1	0.885134	1.23052
1	0.908945	1.60013
1	0.622769	0.743453
1	0.828397	0.878968
1	0.879636	2.23046
1	0.661751	1.0809
1	0.896121	1.40323
1	0.837349	0.916386
1	0.844562	4.13817
1	0.463549	0.80687
1	0.976371	1.4417
1	0.906136	0.816656
1	0.812401	0.743392
1	0.845301	0.768861
1	0.963959	1.17608
1	0.869677	0.895144
1	0.969557	1.11059
1	0.862112	0.814396
1	0.318084	0.867013
1	0.654498	0.805299
1	0.654143	0.865568
1	0.537633	0.854269
1	0.617508	0.762097
1	0.894754	0.927864
1	0.75392	0.755032
1	0.711678	0.933214
1	0.850501	1.35624
1	0.780353	0.984263
1	0.786233	0.765013
1	0.875469	1.13615
1	0.902687	1.19258
1	0.847242	0.869748
1	0.903702	2.80167
1	0.840081	2.8687
1	0.459107	0.785923
1	0.891341	0.74768
1	0.932226	1.00475
1	0.452793	0.747877
1	0.44573	0.754417
1	0.68292	0.989032
1	0.436072	0.904603
1	0.810349	0.940616
1	0.715208	0.758483
1	0.892705	2.0381
1	0.808924	0.952479
1	0.627578	0.835681
1	0.731553	2.57749
1	0.905558	0.795003
1	0.693491	1.54191
1	0.927751	1.36357
1	0.965316	4.84474
1	0.953166	2.8869
1	0.636478	1.38696
1	0.940359	1.13386
1	0.908473	0.892632
1	0.856461	2.08921
1	0.489341	0.953808
1	0.959998	1.83852
1	0.662873	0.81199
1	0.960376	1.16602
1	0.922682	1.25908
1	0.391363	0.832796
1	0.788452	1.30377
1	0.884131	2.53261
1	0.940346	3.37793
1	0.886272	6.79854
1	0.950439	4.04164
[truncated: 11,120 more rows]

## Sheet: 2f
Left Subplots (Young Cells)				Middle Subplots (MA Subplots)				Right Subplots (Aged Subplots)
Upper or Lower Row	Independent Variable	Dependent Variable		Upper or Lower Row	Independent Variable	Dependent Variable		Upper or Lower Row	Independent Variable	Dependent Variable		Upper row of subplots is Context A (Regular vs. Gain Change Trials); lower row of subplots is Context B.
Context	CellType	MeanPairwiseSimilarityChange		Context	CellType	MeanPairwiseSimilarityChange		Context	CellType	MeanPairwiseSimilarityChange		If nan is reported for the dependent variable, the datapoint was not plotted or included in statistical analysis.
A	Grid	0.0943988		A	Grid	0.102016		A	Grid	0.092575
A	Grid	0.0997418		A	Grid	0.108338		A	Grid	0.105374
A	Grid	0.621214		A	Grid	0.0863634		A	Grid	0.105432
A	Grid	0.0571846		A	Grid	0.11849		A	Grid	0.115351
A	Grid	0.295405		A	Grid	0.154472		A	Grid	0.0957059
A	Grid	0.32741		A	Grid	0.106789		A	Grid	0.0986654
A	Grid	0.48347		A	Grid	0.0811949		A	Grid	0.0700013
A	Grid	0.237735		A	Grid	0.0971998		A	Grid	0.0988421
A	Grid	0.221735		A	Grid	0.0959299		A	Grid	0.0753247
A	Grid	0.0910027		A	Grid	0.108639		A	Grid	0.0617227
A	Grid	0.223725		A	Grid	0.0765284		A	Grid	0.0554439
A	Grid	0.490286		A	Grid	0.156394		A	Grid	0.118608
A	Grid	0.230049		A	Grid	0.0954298		A	Grid	0.11303
A	Grid	0.252384		A	Grid	0.0581971		A	Grid	0.119147
A	Grid	0.267237		A	Grid	0.125291		A	Grid	0.0856191
A	Grid	0.164434		A	Grid	0.0782524		A	Grid	0.150094
A	Grid	0.236997		A	Grid	0.107047		A	Grid	0.0845948
A	Grid	0.130083		A	Grid	0.138128		A	Grid	0.131893
A	Grid	0.159925		A	Grid	0.159572		A	Grid	0.147023
A	Grid	0.0925796		A	Grid	0.135556		A	Grid	0.0536115
A	Grid	0.416231		A	Grid	-0.071802		A	Grid	0.0540023
A	Grid	0.248139		A	Grid	0.104243		A	Grid	0.117107
A	Grid	0.378357		A	Grid	0.156906		A	Grid	0.0796308
A	Grid	0.267098		A	Grid	0.158593		A	Grid	0.0788412
A	Grid	0.353511		A	Grid	0.133478		A	Grid	0.0586598
A	Grid	0.166062		A	Grid	0.0917166		A	Grid	0.113632
A	Grid	0.158324		A	Grid	0.0931893		A	Grid	0.0708348
A	Grid	0.202168		A	Grid	0.0974325		A	Grid	0.121158
A	Grid	0.195867		A	Grid	0.0906564		A	Grid	0.100738
A	Grid	0.509942		A	Grid	0.00512847		A	Grid	0.0905334
A	Grid	0.0968011		A	Grid	0.120195		A	Grid	0.129759
A	Grid	0.178026		A	Grid	0.0814501		A	Grid	0.107313
A	Grid	0.34617		A	Grid	0.0933114		A	Grid	0.078683
A	Grid	0.256604		A	Grid	0.0830638		A	Grid	0.100872
A	Grid	0.083477		A	Grid	0.103067		A	Grid	0.08383
A	Grid	-0.0115403		A	Grid	0.020374		A	Grid	0.108307
A	Grid	0.138548		A	Grid	0.093236		A	Grid	0.15948
A	Grid	0.326951		A	Grid	0.161558		A	Grid	0.0730605
A	Grid	0.0624631		A	Grid	0.127265		A	Grid	0.110461
A	Grid	0.080512		A	Grid	0.100455		A	Grid	0.08163
A	Grid	0.118003		A	Grid	0.0928453		A	Grid	0.0591087
A	Grid	0.0175929		A	Grid	0.0519935		A	Grid	0.113226
A	Grid	0.0328368		A	Grid	0.0777052		A	Grid	0.0974419
A	Grid	0.0716824		A	Grid	0.0914365		A	Grid	0.0843148
A	Grid	0.164633		A	Grid	0.0990742		A	Grid	0.135982
A	Grid	0.132944		A	Grid	0.146737		A	Grid	0.112595
A	Grid	0.216599		A	Grid	0.207193		A	Grid	0.0493782
A	Grid	0.203214		A	Grid	0.102624		A	Grid	0.0904748
A	Grid	0.328504		A	Grid	0.165384		A	Grid	0.0809609
A	Grid	0.10848		A	Grid	0.0811154		A	Grid	0.104623
A	Grid	0.0330624		A	Grid	0.127332		A	Grid	0.0848183
A	Grid	0.52999		A	Grid	0.0739759		A	Grid	0.0426209
A	Grid	0.106973		A	Grid	0.103533		A	Grid	0.0842591
A	Grid	0.170929		A	Grid	0.117057		A	Grid	0.132208
A	Grid	0.0870086		A	Grid	0.140287		A	Grid	0.11303
A	Grid	0.110614		A	Grid	0.19056		A	Grid	0.0768304
A	Grid	0.0965405		A	Grid	0.064731		A	Grid	0.0453493
A	Grid	0.22683		A	Grid	0.0312424		A	Grid	0.105847
A	Grid	0.279168		A	Grid	0.120118		A	Grid	0.0591042
A	Grid	0.137758		A	Grid	0.111927		A	Grid	0.0658861
A	Grid	0.0812306		A	Grid	0.242521		A	Grid	0.0884226
A	Grid	0.126723		A	Grid	0.0290913		A	Grid	0.0972046
A	Grid	0.0416218		A	Grid	0.156481		A	Grid	0.0286945
A	Grid	0.30318		A	Grid	0.033406		A	Grid	0.0118947
A	Grid	0.275815		A	Grid	0.109514		A	Grid	0.362945
A	Grid	0.253187		A	Grid	0.132255		A	Grid	0.456576
A	Grid	0.186182		A	Grid	0.0381108		A	Grid	0.342687
A	Grid	0.256199		A	Grid	0.0518098		A	Grid	0.402994
A	Grid	0.0614757		A	Grid	0.104992		A	Grid	0.531178
A	Grid	0.263834		A	Grid	0.152741		A	Grid	0.488081
A	Grid	0.120816		A	Grid	0.180208		A	Grid	0.45045
A	Grid	0.154744		A	Grid	0.178855		A	Grid	0.565607
A	Grid	0.228128		A	Grid	0.0929213		A	Grid	0.736664
A	Grid	0.198347		A	Grid	0.154526		A	Grid	0.735029
A	Grid	0.105619		A	Grid	0.24758		A	Grid	0.432435
A	Grid	0.257402		A	Grid	0.162563		A	Grid	0.705641
A	Grid	0.0615496		A	Grid	0.213866		A	Grid	0.431565
A	Grid	0.340047		A	Grid	0.228149		A	Grid	0.354093
A	Grid	0.0785035		A	Grid	0.209358		A	Grid	0.530715
A	Grid	0.365327		A	Grid	0.212137		A	Grid	0.68174
A	Grid	0.329885		A	Grid	0.0839896		A	Grid	0.42648
A	Grid	0.192588		A	Grid	0.222132		A	Grid	0.499681
A	Grid	0.502663		A	Grid	0.216296		A	Grid	0.347163
A	Grid	0.0936754		A	Grid	0.0900657		A	Grid	0.62059
A	Grid	0.180493		A	Grid	0.209515		A	Grid	0.870871
A	Grid	0.203795		A	Grid	0.131146		A	Grid	0.730699
A	Grid	0.250897		A	Grid	0.216169		A	Grid	0.532796
A	Grid	0.171606		A	Grid	0.214224		A	Grid	0.641268
A	Grid	0.307037		A	Grid	0.223395		A	Grid	0.705946
A	Grid	0.0204413		A	Grid	0.226455		A	Grid	0.411988
A	Grid	0.0678689		A	Grid	0.103866		A	Grid	0.465368
A	Grid	0.176014		A	Grid	0.111186		A	Grid	0.548501
A	Grid	0.12637		A	Grid	0.200951		A	Grid	0.67318
A	Grid	0.132916		A	Grid	0.110129		A	Grid	0.587843
A	Grid	0.186748		A	Grid	0.165947		A	Grid	0.82268
A	Grid	0.208107		A	Grid	0.190471		A	Grid	0.501291
A	Grid	0.208926		A	Grid	0.185054		A	Grid	0.685442
A	Grid	0.277711		A	Grid	0.128274		A	Grid	0.542434
A	Grid	0.161623		A	Grid	0.173816		A	Grid	0.712256
A	Grid	-0.0392704		A	Grid	0.202496		A	Grid	0.595569
A	Grid	0.0778834		A	Grid	0.403786		A	Grid	0.429389
A	Grid	0.269284		A	Grid	0.18693		A	Grid	0.351867
A	Grid	0.0921678		A	Grid	0.115976		A	Grid	0.732299
A	Grid	0.145535		A	Grid	0.163894		A	Grid	0.690616
A	Grid	0.666497		A	Grid	0.166925		A	Grid	0.313123
A	Grid	0.406031		A	Grid	0.129795		A	Grid	0.442413
A	Grid	0.419709		A	Grid	0.166742		A	Grid	0.372756
A	Grid	0.533688		A	Grid	0.140392		A	Grid	0.387241
A	Grid	0.584597		A	Grid	0.307314		A	Grid	0.131398
A	Grid	0.586285		A	Grid	0.184482		A	Grid	0.159126
A	Grid	0.538402		A	Grid	0.21921		A	Grid	0.578681
A	Grid	0.349053		A	Grid	0.285016		A	Grid	0.981161
A	Grid	0.276617		A	Grid	0.209436		A	Grid	0.396588
A	Grid	0.19379		A	Grid	0.195444		A	Grid	0.499125
A	Grid	0.260088		A	Grid	0.113287		A	Grid	0.488033
A	Grid	0.647523		A	Grid	0.237634		A	Grid	0.3138
A	Grid	0.515291		A	Grid	0.143937		A	Grid	0.359335
A	Grid	0.180855		A	Grid	0.329621		A	Grid	0.458002
A	Grid	0.700477		A	Grid	0.168229		A	Grid	0.351533
A	Grid	0.262839		A	Grid	0.114688		A	Grid	0.292816
A	Grid	0.39716		A	Grid	0.200656		A	Grid	0.149345
A	Grid	0.345667		A	Grid	0.0794971		A	Grid	0.466637
A	Grid	0.254339		A	Grid	0.153144		A	Grid	0.383756
A	Grid	0.190723		A	Grid	0.132121		A	Grid	1.0192
A	Grid	0.439442		A	Grid	0.156952		A	Grid	0.60237
A	Grid	0.00451846		A	Grid	0.177796		A	Grid	0.696077
A	Grid	0.211089		A	Grid	0.061741		A	Grid	0.814894
A	Grid	0.162046		A	Grid	0.391693		A	Grid	0.618479
A	Grid	0.268388		A	Grid	0.177558		A	Grid	1.10135
A	Grid	0.294268		A	Grid	0.134199		A	Grid	0.606402
A	Grid	0.193679		A	Grid	0.114584		A	Grid	0.776449
A	Grid	-0.01507		A	Grid	0.155465		A	Grid	0.818565
A	Grid	0.152272		A	Grid	0.270027		A	Grid	-0.0610201
A	Grid	0.273337		A	Grid	0.216038		A	Grid	0.0583789
A	Grid	0.353491		A	Grid	0.190301		A	Grid	0.237997
A	Grid	0.0749373		A	Grid	0.237628		A	Grid	0.809417
A	Grid	0.0129866		A	Grid	0.14521		A	Grid	0.516536
A	Grid	0.365491		A	Grid	0.136575		A	Grid	0.400005
A	Grid	0.198951		A	Grid	0.153416		A	Grid	0.658583
A	Grid	0.182393		A	Grid	0.219095		A	Grid	0.535865
A	Grid	0.171543		A	Grid	0.0659037		A	Grid	0.61479
A	Grid	0.211829		A	Grid	0.270809		A	Grid	0.308506
A	Grid	0.135852		A	Grid	0.225754		A	Grid	0.654897
A	Grid	0.0315394		A	Grid	0.127813		A	Grid	1.03683
A	Grid	0.280717		A	Grid	0.0728333		A	Grid	0.685648
A	Grid	0.17269		A	Grid	0.143351		A	Grid	0.373077
A	Grid	0.112153		A	Grid	0.0946219		A	Grid	0.77821
A	Grid	0.245483		A	Grid	0.211392		A	Grid	0.582443
A	Grid	0.187222		A	Grid	0.577988		A	Grid	0.444981
A	Grid	0.112183		A	Grid	0.144713		A	Grid	0.0629444
A	Grid	0.0989758		A	Grid	0.164494		A	Grid	0.126412
A	Grid	0.110002		A	Grid	0.270313		A	Grid	0.179222
A	Grid	0.193756		A	Grid	0.259697		A	Grid	0.0881594
A	Grid	0.459259		A	Grid	0.290564		A	Grid	0.0988083
A	Grid	0.158747		A	Grid	0.46834		A	Grid	0.183015
A	Grid	0.0945743		A	Grid	0.101443		A	Grid	0.179684
A	Grid	0.181291		A	Grid	0.113288		A	Grid	0.131008
A	Grid	0.396425		A	Grid	0.0543331		A	Grid	0.0627668
A	Grid	0.268779		A	Grid	0.371223		A	Grid	0.215672
A	Grid	0.108518		A	Grid	0.177922		A	Grid	0.123814
A	Grid	0.23594		A	Grid	0.149884		A	Grid	0.0677015
A	Grid	0.299647		A	Grid	0.170647		A	Grid	0.0840838
A	Grid	0.171076		A	Grid	0.368916		A	Grid	0.198679
A	Grid	0.36458		A	Grid	0.15616		A	Grid	0.173781
A	Grid	0.0670822		A	Grid	0.0675367		A	Grid	0.0722235
A	Grid	0.197193		A	Grid	0.237299		A	Grid	0.0886082
A	Grid	0.112996		A	Grid	0.182767		A	Grid	0.102587
A	Grid	0.115538		A	Grid	0.107916		A	Grid	0.158844
A	Grid	0.203935		A	Grid	0.363489		A	Grid	0.0619615
A	Grid	0.192207		A	Grid	0.118412		A	Grid	0.0968923
A	Grid	0.175788		A	Grid	0.515708		A	Grid	0.0847886
A	Grid	0.240862		A	Grid	0.609693		A	Grid	0.100811
A	Grid	0.0244054		A	Grid	0.275675		A	Grid	0.130809
A	Grid	0.232046		A	Grid	0.12076		A	Grid	0.14542
A	Grid	0.268297		A	Grid	0.134522		A	Grid	0.110049
A	Grid	0.225466		A	Grid	0.124699		A	Grid	0.115852
A	Grid	0.190001		A	Grid	0.226485		A	Grid	0.184571
A	Grid	0.0499797		A	Grid	0.647288		A	Grid	0.12651
A	Grid	0.25242		A	Grid	0.184297		A	Grid	0.115504
A	Grid	0.082462		A	Grid	0.0670257		A	Grid	0.120824
A	Grid	0.232333		A	Grid	0.0453631		A	Grid	0.184714
A	Grid	0.33253		A	Grid	0.184067		A	Grid	0.131665
A	Grid	0.292141		A	Grid	0.072859		A	Grid	0.166326
A	Grid	0.265173		A	Grid	0.120017		A	Grid	0.0712987
A	Grid	0.14651		A	Grid	0.131006		A	Grid	0.152802
A	Grid	0.172394		A	Grid	0.577838		A	Grid	0.106318
A	Grid	0.284172		A	Grid	0.342888		A	Grid	0.108893
A	Grid	0.127607		A	Grid	0.320817		A	Grid	0.249962
A	Grid	0.188532		A	Grid	0.421923		A	Grid	0.129455
A	Grid	0.122937		A	Grid	0.0935773		A	Grid	0.0870474
A	Grid	0.176117		A	Grid	0.149938		A	Grid	0.140348
A	Grid	0.20431		A	Grid	0.203809		A	Grid	0.0975814
A	Grid	0.280019		A	Grid	0.2414		A	Grid	0.128325
A	Grid	0.365474		A	Grid	0.150254		A	Grid	0.10558
A	Grid	0.431441		A	Grid	0.140951		A	Grid	0.0802797
A	Grid	0.124575		A	Grid	0.103502		A	Grid	0.0893141
A	Grid	0.0203121		A	Grid	0.0490073		A	Grid	0.112402
A	Grid	0.179111		A	Grid	0.126081		A	Grid	0.0859941
A	Grid	0.208325		A	Grid	0.116648		A	Grid	0.0601191
A	Grid	0.132091		A	Grid	0.0982104		A	Grid	0.12036
A	Grid	0.189081		A	Grid	0.112093		A	Grid	0.0739148
A	Grid	0.136477		A	Grid	0.0636928		A	Grid	0.0770818
A	Grid	0.130658		A	Grid	0.161499		A	Grid	0.0255762
A	Grid	0.281278		A	Grid	0.126274		A	Grid	0.0762554
A	Grid	0.177486		A	Grid	0.284449		A	Grid	0.144859
A	Grid	0.0509663		A	Grid	0.0725233		A	Grid	0.0851061
A	Grid	0.16387		A	Grid	0.079588		A	Grid	0.141348
A	Grid	0.103658		A	Grid	0.0986561		A	Grid	0.21102
A	Grid	0.101289		A	Grid	0.0742447		A	Grid	0.124302
A	Grid	0.0875046		A	Grid	0.199383		A	Grid	0.149742
A	Grid	0.183201		A	Grid	0.0641829		A	Grid	0.10832
A	Grid	0.119897		A	Grid	0.096526		A	Grid	0.149212
A	Grid	0.137494		A	Grid	0.104342		A	Grid	0.0859795
A	Grid	0.076114		A	Grid	0.0416412		A	Grid	0.137533
A	Grid	0.277807		A	Grid	-0.0603418		A	Grid	0.157298
A	Grid	0.099637		A	Grid	0.00609201		A	Grid	0.0399056
A	Grid	0.132866		A	Grid	0.179124		A	Grid	0.123564
A	Grid	0.226615		A	Grid	0.307421		A	Grid	0.1647
A	Grid	0.232636		A	Grid	0.13277		A	Grid	0.117053
A	Grid	0.290352		A	Grid	0.0719117		A	Grid	0.174655
A	Grid	0.166349		A	Grid	0.118713		A	Grid	0.0945713
A	Grid	0.335924		A	Grid	0.138706		A	Grid	0.135016
A	Grid	0.317368		A	Grid	0.247607		A	Grid	0.181799
A	Grid	0.0339286		A	Grid	0.0625514		A	Grid	0.108088
A	Grid	0.3218		A	Grid	0.177084		A	Grid	0.0991149
A	Grid	0.426819		A	Grid	0.0331467		A	Grid	0.129199
A	Grid	0.540901		A	Grid	0.130739		A	Grid	0.0943056
A	Grid	0.501954		A	Grid	0.233098		A	Grid	0.10945
A	Grid	0.386506		A	Grid	0.098506		A	Grid	0.166673
A	Grid	0.175266		A	Grid	0.0691491		A	Grid	0.178347
A	Grid	0.146285		A	Grid	0.0757428		A	Grid	0.0644175
A	Grid	0.28804		A	Grid	0.124721		A	Grid	0.0210856
A	Grid	0.190338		A	Grid	0.0628449		A	Grid	0.0271806
A	Grid	0.300647		A	Grid	0.590662		A	Grid	0.0858025
A	Grid	0.0547119		A	Grid	0.165745		A	Grid	0.0541107
A	Grid	0.204345		A	Grid	0.475377		A	Grid	0.172083
A	Grid	0.280485		A	Grid	0.158567		A	Grid	0.111974
A	Grid	0.165979		A	Grid	0.102888		A	Grid	0.112246
A	Grid	0.190248		A	Grid	0.124672		A	Grid	0.0393152
A	Grid	0.414441		A	Grid	0.32821		A	Grid	0.0642866
A	Grid	0.0912408		A	Grid	0.0898078		A	Grid	0.110128
A	Grid	0.117549		A	Grid	0.209539		A	Grid	0.114527
A	Grid	0.118713		A	Grid	0.349805		A	Grid	0.0386725
A	Grid	0.100268		A	Grid	0.294076		A	Grid	0.156926
A	Grid	0.0771953		A	Grid	0.404779		A	Grid	0.123385
A	Grid	0.130623		A	Grid	0.189155		A	Grid	0.23317
A	Grid	0.337535		A	Grid	0.401908		A	Grid	0.245464
A	Grid	0.190095		A	Grid	0.118555		A	Grid	0.210102
A	Grid	0.0885677		A	Grid	0.284375		A	Grid	0.107043
A	Grid	0.250374		A	Grid	0.335755		A	Grid	0.0653734
A	Grid	0.0941361		A	Grid	0.320706		A	Grid	0.268809
A	Grid	0.0645455		A	Grid	0.260075		A	Grid	0.168887
A	Grid	0.11197		A	Grid	0.21214		A	Grid	0.109864
A	Grid	0.0671578		A	Grid	0.339096		A	Grid	0.127858
A	Grid	0.16202		A	Grid	0.0876054		A	Grid	0.112569
A	Grid	0.237136		A	Grid	0.132163		A	Grid	0.00714486
A	Grid	0.237054		A	Grid	0.339879		A	Grid	0.00107541
A	Grid	0.122151		A	Grid	0.0502231		A	Grid	0.0408217
A	Grid	0.135933		A	Grid	0.0802136		A	Grid	0.195607
A	Grid	0.158406		A	Grid	0.0655789		A	Grid	0.212111
A	Grid	0.0937942		A	Grid	0.0402706		A	Grid	0.277228
A	Grid	0.0955875		A	Grid	0.00804376		A	Grid	0.0930839
A	Grid	0.0806201		A	Grid	0.149463		A	Grid	0.191296
A	Grid	0.119162		A	Grid	0.190622		A	Grid	0.134941
A	Grid	0.239677		A	Grid	0.103519		A	Grid	0.173327
A	Grid	0.149958		A	Grid	0.0917102		A	Grid	0.0804682
A	Grid	0.100192		A	Grid	0.208647		A	Grid	0.159192
A	Grid	0.14961		A	Grid	0.299091		A	Grid	0.121097
A	Grid	0.214143		A	Grid	0.239731		A	Grid	0.0546446
A	Grid	0.204941		A	Grid	0.439805		A	Grid	0.0466232
A	Grid	0.144661		A	Grid	0.63952		A	Grid	0.146583
A	Grid	0.0900138		A	Grid	0.541972		A	Grid	0.124419
A	Grid	0.252615		A	Grid	0.245594		A	Grid	0.0827606
A	Grid	0.118871		A	Grid	0.685815		A	Grid	0.186999
A	Grid	0.120038		A	Grid	0.602989		A	Grid	0.14797
A	Grid	0.142036		A	Grid	0.585428		A	Grid	0.131572
A	Grid	0.156831		A	Grid	0.204079		A	Grid	0.0882383
A	Grid	0.122129		A	Grid	0.41755		A	Grid	0.336904
A	Grid	0.214893		A	Grid	0.257438		A	Grid	0.105965
A	Grid	0.0792096		A	Grid	0.168142		A	Grid	0.19048
A	Grid	0.113561		A	Grid	0.214833		A	Grid	0.0290794
A	Grid	0.142627		A	Grid	0.336113		A	Grid	0.139104
A	Grid	0.172062		A	Grid	0.270832		A	Grid	0.0442177
A	Grid	0.186833		A	Grid	0.262567		A	Grid	0.270909
A	Grid	0.0739251		A	Grid	0.238438		A	Grid	0.103446
A	Grid	0.204967		A	Grid	0.222932		A	Grid	0.219381
A	Grid	0.101994		A	Grid	0.185503		A	Grid	0.113253
A	Grid	0.0842029		A	Grid	0.275188		A	Grid	0.145672
A	Grid	0.117824		A	Grid	0.370588		A	Grid	0.206978
A	Grid	0.462153		A	Grid	0.281587		A	Grid	0.231665
A	Grid	0.0713652		A	Grid	0.175899		A	Grid	0.208661
A	Grid	0.0816673		A	Grid	0.216928		A	Grid	0.192327
A	Grid	0.373102		A	Grid	0.66565		A	Grid	0.116271
A	Grid	0.199721		A	Grid	0.314746		A	Grid	0.171197
A	Grid	0.0985958		A	Grid	0.598615		A	Grid	0.169951
A	Grid	0.0500166		A	Grid	0.411975		A	Grid	0.0729965
A	Grid	0.119579		A	Grid	0.220107		A	Grid	0.127169
A	Grid	0.11149		A	Grid	0.173242		A	Grid	0.0522887
A	Grid	0.0803476		A	Grid	0.15315		A	Grid	0.133183
A	Grid	0.0667946		A	Grid	0.374066		A	Grid	0.129314
A	Grid	0.25669		A	Grid	0.415286		A	Grid	0.171047
A	Grid	0.139809		A	Grid	0.724156		A	Grid	0.101355
A	Grid	0.175188		A	Grid	0.500766		A	Grid	0.0896014
A	Grid	0.171915		A	Grid	0.157189		A	Grid	0.126779
A	Grid	0.164539		A	Grid	0.632636		A	Grid	0.0786213
A	Grid	0.153894		A	Grid	0.254518		A	Grid	0.192967
A	Grid	0.11989		A	Grid	0.374159		A	Grid	0.0822092
A	Grid	0.145624		A	Grid	0.323801		A	Grid	0.0532123
A	Grid	0.192238		A	Grid	0.433337		A	Grid	0.0448631
A	Grid	0.125737		A	Grid	0.166975		A	Grid	0.162148
A	Grid	0.136062		A	Grid	0.279716		A	Grid	0.169342
A	Grid	0.24664		A	Grid	0.253592		A	Grid	0.122072
A	Grid	0.1796		A	Grid	0.14615		A	Grid	0.0921293
A	Grid	0.159665		A	Grid	0.090109		A	Grid	0.118201
A	Grid	0.203717		A	Grid	0.535489		A	Grid	0.14474
A	Grid	0.122168		A	Grid	0.139421		A	Grid	0.0732175
A	Grid	0.126028		A	Grid	0.100625		A	Grid	0.0451978
A	Grid	0.13317		A	Grid	0.316674		A	Grid	0.246841
A	Grid	0.176252		A	Grid	0.560594		A	Grid	0.185639
A	Grid	0.190237		A	Grid	0.727726		A	Grid	0.130848
A	Grid	0.10861		A	Grid	0.20212		A	Grid	0.0977811
A	Grid	0.117821		A	Grid	0.239425		A	Grid	0.0776378
A	Grid	0.1242		A	Grid	0.145191		A	Grid	0.0823758
A	Grid	0.208658		A	Grid	0.29291		A	Grid	0.0889666
A	Grid	0.216989		A	Grid	0.461614		A	Grid	0.13472
A	Grid	0.189553		A	Grid	0.400621		A	Grid	0.122036
A	Grid	0.16211		A	Grid	0.4911		A	Grid	0.167305
A	Grid	0.119006		A	Grid	0.311284		A	Grid	0.115568
A	Grid	0.171247		A	Grid	0.480911		A	Grid	0.047647
A	Grid	0.220748		A	Grid	0.543989		A	Grid	0.161345
A	Grid	0.113461		A	Grid	0.43124		A	Grid	0.169394
A	Grid	0.0979146		A	Grid	0.380584		A	Grid	0.177345
A	Grid	0.190786		A	Grid	0.357736		A	Grid	0.0799087
A	Grid	0.199897		A	Grid	0.38874		A	Grid	0.0486597
A	Grid	0.1738		A	Grid	0.393804		A	Grid	0.0724535
A	Grid	0.253195		A	Grid	0.311139		A	Grid	0.255826
A	Grid	0.271162		A	Grid	0.344313		A	Grid	0.303824
A	Grid	0		A	Grid	0.313083		A	Grid	0.27391
A	Grid	0.128969		A	Grid	0.137528		A	Grid	0.117943
A	Grid	0.0982424		A	Grid	0.231488		A	Grid	0.205667
A	Grid	0.145468		A	Grid	0.481064		A	Grid	0.252543
A	Grid	0.0543581		A	Grid	0.556577		A	Grid	0.0197906
A	Grid	0.242302		A	Grid	0.213179		A	Grid	0.141285
A	Grid	-0.00894383		A	Grid	0.274318		A	Grid	0.199922
A	Grid	0.19609		A	Grid	0.0558592		A	Grid	0.0773518
A	Grid	0.241705		A	Grid	0.0602136		A	Grid	0.178231
A	Grid	0.142959		A	Grid	0.146764		A	Grid	0.211265
A	Grid	0.159221		A	Grid	0.0511934		A	Grid	0.0997462
A	Grid	0.195273		A	Grid	0.37431		A	Grid	0.226497
A	Grid	0.207663		A	Grid	0.292257		A	Grid	0.0877405
A	Grid	0.202384		A	Grid	0.172143		A	Grid	0.0535997
A	Grid	0.326066		A	Grid	0.319986		A	Grid	0.128885
A	Grid	0.204962		A	Grid	0.329493		A	Grid	0.103683
A	Grid	0.0323846		A	Grid	0.333339		A	Grid	0.0684567
A	Grid	0.146444		A	Grid	0.0801767		A	Grid	0.0928235
A	Grid	0.183972		A	Grid	0.294858		A	Grid	0.11935
A	Grid	0.164083		A	Grid	0.350665		A	Grid	0.15355
A	Grid	0.0241922		A	Grid	0.362462		A	Grid	0.129258
A	Grid	0.11773		A	Grid	0.142387		A	Grid	0.32687
A	Grid	0.20145		A	Grid	0.143987		A	Grid	0.0596364
A	Grid	0.167946		A	Grid	0.0896471		A	Grid	0.153247
A	Grid	0.155661		A	Grid	0.0146025		A	Grid	0.18215
A	Grid	0.124996		A	Grid	0.0563232		A	Grid	0.106033
A	Grid	0.239766		A	Grid	0.0934918		A	Grid	0.145915
A	Grid	0.159151		A	Grid	0.0983246		A	Grid	0.0427624
A	Grid	0.165536		A	Grid	0.126714		A	Grid	0.0304306
A	Grid	0.112512		A	Grid	0.432339		A	Grid	0.0352202
A	Grid	0.0637526		A	Grid	0.222413		A	Grid	0.0836924
A	Grid	0.091412		A	Grid	0.499335		A	Grid	0.0706287
A	Grid	0.229665		A	Grid	0.570775		A	Grid	0.139287
A	Grid	0.0967946		A	Grid	0.649884		A	Grid	0.232692
A	Grid	0.130265		A	Grid	0.368317		A	Grid	0.0850946
A	Grid	0.16285		A	Grid	0.236263		A	Grid	0.140239
A	Grid	0.169033		A	Grid	0.483315		A	Grid	0.06906
A	Grid	0.139303		A	Grid	0.683012		A	Grid	0.0731207
A	Grid	0.138001		A	Grid	0.821919		A	Grid	0.084004
A	Grid	0.144992		A	Grid	0.282053		A	Grid	-0.0271009
A	Grid	0.142049		A	Grid	0.0766489		A	Grid	0.445084
A	Grid	0.192135		A	Grid	0.0679076		A	Grid	0.353906
A	Grid	0.104851		A	Grid	0.212812		A	Grid	0.252517
A	Grid	0.227135		A	Grid	0.243115		A	Grid	0.12422
A	Grid	0.183407		A	Grid	0.217078		A	Grid	0.368699
A	Grid	0.0683441		A	Grid	0.133006		A	Grid	0.0482748
A	Grid	0.0947205		A	Grid	0.297077		A	Grid	0.124762
A	Grid	0.165166		A	Grid	0.239205		A	Grid	0.115392
A	Grid	0.115026		A	Grid	0.19048		A	Grid	0.135391
A	Grid	0.0792523		A	Grid	0.284574		A	Grid	0.071102
A	Grid	0.116743		A	Grid	0.165481		A	Grid	0.132669
A	Grid	0.119308		A	Grid	0.0902057		A	Grid	0.136584
A	Grid	0.16433		A	Grid	0.298773		A	Grid	0.0288391
A	Grid	0.223354		A	Grid	0.202701		A	Grid	0.0784833
A	Grid	0.314657		A	Grid	0.212737		A	Grid	0.379772
A	Grid	0.241547		A	Grid	0.196218		A	Grid	0.835483
A	Grid	0.163833		A	Grid	0.386978		A	Grid	0.133793
A	Grid	0.401489		A	Grid	0.414722		A	Grid	0.224832
A	Grid	0.202625		A	Grid	0.355618		A	Grid	0.23796
A	Grid	0.331855		A	Grid	0.118444		A	Grid	0.157175
A	Grid	0.186458		A	Grid	0.374257		A	Grid	0.342571
A	Grid	0.30132		A	Grid	0.410412		A	Grid	0.130278
A	Grid	0.0371486		A	Grid	0.188511		A	Grid	0.140788
A	Grid	0.16377		A	Grid	0.364312		A	Grid	0.153579
A	Grid	0.289475		A	Grid	0.248958		A	Grid	0.0914811
A	Grid	0.336684		A	Grid	0.324491		A	Grid	0.113962
A	Grid	0.175729		A	Grid	0.428458		A	Grid	0.0937917
A	Grid	0.35577		A	Grid	0.18915		A	Grid	0.104681
A	Grid	0.208595		A	Grid	0.123864		A	Grid	0.141912
A	Grid	0.238146		A	Grid	0.184949		A	Grid	0.207766
A	Grid	0.254722		A	Grid	0.32296		A	Grid	0.369783
A	Grid	0.329509		A	Grid	0.160025		A	Grid	0.502387
A	Grid	0.37352		A	Grid	0.429603		A	Grid	0.581986
A	Grid	0.249789		A	Grid	0.359069		A	Grid	0.452483
A	Grid	0.384767		A	Grid	0.15864		A	Grid	0.760555
A	Grid	0.205264		A	Grid	0.112664		A	Grid	0.591875
A	Grid	0.387786		A	Grid	0.0691123		A	Grid	0.172811
A	Grid	0.226637		A	Grid	0.181983		A	Grid	0.206025
A	Grid	0.214331		A	Grid	0.138371		A	Grid	0.0642644
A	Grid	0.160969		A	Grid	0.229749		A	Grid	0.0928474
A	Grid	0.163214		A	Grid	0.0496086		A	Grid	0.0703545
A	Grid	0.299892		A	Grid	0.402721		A	Grid	0.058728
A	Grid	0.238638		A	Grid	0.14414		A	Grid	0.16965
A	Grid	0.0701073		A	Grid	0.471084		A	Grid	0.171987
A	Grid	0.339476		A	Grid	0.172866		A	Grid	0.251319
A	Grid	0.413866		A	Grid	0.293543		A	Grid	0.108102
A	Grid	0.234822		A	Grid	0.435251		A	Grid	0.439443
A	Grid	0.301007		A	Grid	0.284716		A	Grid	0.0737143
A	Grid	0.333898		A	Grid	0.291153		A	Grid	0.113597
A	Grid	0.270156		A	Grid	0.546107		A	Grid	0.12259
A	Grid	0.480466		A	Grid	0.451637		A	Grid	0.0687885
A	Grid	0.17641		A	Grid	0.373075		A	Grid	0.143937
A	Grid	0.310141		A	Grid	0.137813		A	Grid	0.0764287
A	Grid	0.363502		A	Grid	0.366886		A	Grid	0.0826793
A	Grid	0.332043		A	Grid	0.328072		A	Grid	0.0435191
A	Grid	0.452739		A	Grid	0.549354		A	Grid	0.159395
A	Grid	0.0363235		A	Grid	0.170535		A	Grid	0.0892383
A	Grid	0.15754		A	Grid	0.347956		A	Grid	0.0822249
A	Grid	0.169855		A	Grid	0.174769		A	Grid	0.0855919
A	Grid	0.21197		A	Grid	0.113871		A	Grid	0.171549
A	Grid	0.164427		A	Grid	0.233659		A	Grid	0.137261
A	Grid	0.249137		A	Grid	0.0622684		A	Grid	0.101133
A	Grid	0.130689		A	Grid	0.00965043		A	Grid	0.102066
A	Grid	0.0745426		A	Grid	0.321038		A	Grid	0.0650795
A	Grid	0.0908013		A	Grid	0.235325		A	Grid	0.302891
A	Grid	0.0863464		A	Grid	0.0915717		A	Grid	0.0678197
A	Grid	0.0258025		A	Grid	0.2059		A	Grid	0.157093
A	Grid	0.0283778		A	Grid	0.544951		A	Grid	0.167525
A	Grid	0.0605361		A	Grid	0.211972		A	Grid	0.170975
A	Grid	0.0559689		A	Grid	0.284098		A	Grid	0.0808072
A	Grid	0.0338085		A	Grid	0.299882		A	Grid	0.32623
A	Grid	0.0841392		A	Grid	0.281874		A	Grid	0.361104
A	Grid	0.0742358		A	Grid	0.251766		A	Grid	0.431472
A	Grid	0.076001		A	Grid	0.391196		A	Grid	0.0921803
A	Grid	0.0740813		A	Grid	0.156237		A	Grid	0.0956953
A	Grid	0.0439184		A	Grid	0.739296		A	Grid	0.252095
A	Grid	0.0970891		A	Grid	0.396059		A	Grid	0.391224
A	Grid	0.0528978		A	Grid	0.224299		A	Grid	0.694553
A	Grid	0.0499282		A	Grid	0.690102		A	Grid	0.509357
A	Grid	0.146038		A	Grid	0.729492		A	Grid	0.225256
A	Grid	0.0793315		A	Grid	0.503837		A	Grid	0.747217
A	Grid	0.121243		A	Grid	0.326823		A	Grid	0.432453
A	Grid	0.129925		A	Grid	0.228277		A	Grid	0.55557
A	Grid	0.115107		A	Grid	0.57942		A	Grid	0.228391
A	Grid	0.132177		A	Grid	0.322446		A	Grid	0.181049
A	Grid	0.0926007		A	Grid	0.19375		A	Grid	0.104446
A	Grid	0.141961		A	Grid	0.405472		A	Grid	0.125284
A	Grid	0.170799		A	Grid	0.577475		A	Grid	0.303549
A	Grid	0.106154		A	Grid	0.321512		A	Grid	0.160236
A	Grid	0.0657283		A	Grid	0.579779		A	Grid	0.290414
A	Grid	0.103515		A	Grid	0.615454		A	Grid	0.378104
A	Grid	0.101492		A	Grid	0.610621		A	Grid	0.575453
A	Grid	0.301187		A	Grid	0.771767		A	Grid	0.60157
A	Grid	0.278965		A	Grid	0.230123		A	Grid	0.629828
A	Grid	0.181975		A	Grid	0.411133		A	Grid	0.53505
A	Grid	0.141072		A	Grid	0.204784		A	Grid	0.39954
A	Grid	0.156978		A	Grid	0.459559		A	Grid	0.334157
A	Grid	0.0236806		A	Grid	0.143078		A	Grid	0.472931
A	Grid	0.117892		A	Grid	0.710139		A	Grid	0.121335
A	Grid	0.137066		A	Grid	0.274665		A	Grid	0.331013
A	Grid	0.115303		A	Grid	0.132623		A	Grid	0.695137
A	Grid	0.0813159		A	Grid	0.123983		A	Grid	0.532499
A	Grid	0.120035		A	Grid	0.101123		A	Grid	0.198422
A	Grid	0.0702948		A	Grid	0.654841		A	Grid	0.273481
A	Grid	0.1114		A	Grid	0.360304		A	Grid	0
A	Grid	0.0989669		A	Grid	0.600742		A	Grid	0.196776
A	Grid	0.142559		A	Grid	0.547639		A	Grid	0.147992
A	Grid	0.0689809		A	Grid	0.809133		A	Grid	0.220126
A	Grid	0.125114		A	Grid	0.511075		A	Grid	0.510358
A	Grid	0.10211		A	Grid	0.61508		A	Grid	0.692545
A	Grid	0.0433972		A	Grid	0.139115		A	Grid	0.432351
A	Grid	0.201826		A	Grid	0.593767		A	Grid	0.74186
A	Grid	0.203553		A	Grid	0.656054		A	Grid	0.296507
A	Grid	0.064862		A	Grid	0.551074		A	Grid	0.518195
A	Grid	0.083391		A	Grid	0.154591		A	Grid	0.478233
A	Grid	0.0517741		A	Grid	0.603942		A	Grid	0.272232
A	Grid	0.116709		A	Grid	0.710624		A	Grid	0.329103
A	Grid	0.0526014		A	Grid	0.407001		A	Grid	0.0465064
A	Grid	0.0370844		A	Grid	0.417418		A	Grid	0.320452
A	Grid	0.0388772		A	Grid	0.192508		A	Grid	0.3462
A	Grid	0.0414261		A	Grid	0.551819		A	Grid	0.123838
A	Grid	0.108884		A	Grid	0.336588		A	Grid	0.0946442
A	Grid	0.0503691		A	Grid	0.19385		A	Grid	0.338817
A	Grid	0.135143		A	Grid	0.116659		A	Grid	0.347206
A	Grid	0.0664407		A	Grid	0.126176		A	Grid	0.500285
A	Grid	0.0918872		A	Grid	0.0745105		A	Grid	0.419554
A	Grid	0.112873		A	Grid	0.939773		A	Grid	0.769632
A	Grid	0.0727627		A	Grid	0.0479282		A	Grid	0.297774
A	Grid	0.110979		A	Grid	0.2931		A	Grid	0.247421
A	Grid	0.010114		A	Grid	0.213394		A	Grid	0.288009
A	Grid	0.129441		A	Grid	0.147595		A	Grid	0.0920906
A	Grid	0.0721733		A	Grid	0.229264		A	Grid	0.0887097
A	Grid	0.0426313		A	Grid	0.190047		A	Grid	0.0954811
A	Grid	0.110065		A	Grid	0.546285		A	Grid	0.148742
A	Grid	0.0608948		A	Grid	0.283542		A	Grid	0.129112
A	Grid	0.0926797		A	Grid	0.118067		A	Grid	0.128628
A	Grid	0.0283951		A	Grid	0.318538		A	Grid	0.134366
A	Grid	0.182175		A	Grid	0.48256		A	Grid	0.110483
A	Grid	0.0574477		A	Grid	0.466128		A	Grid	0.0898927
A	Grid	0.0713887		A	Grid	0.0811091		A	Grid	0.127787
A	Grid	0.0654971		A	Grid	0.0517854		A	Grid	0.114436
A	Grid	0.0729048		A	Grid	-0.0610848		A	Grid	0.102056
A	Grid	0.071457		A	Grid	0.199636		A	Grid	0.0879016
A	Grid	0.0725235		A	Grid	0.0879602		A	Grid	0.145057
A	Grid	0.103412		A	Grid	0.0897999		A	Grid	0.221712
A	Grid	0.0808552		A	Grid	0.115763		A	Grid	0.106916
A	Grid	0.0660099		A	Grid	0.139467		A	Grid	0.152169
A	Grid	0.094729		A	Grid	0.0866647		A	Grid	0.484254
A	Grid	0.0516641		A	Grid	0.0777012		A	Grid	0.327901
A	Grid	0.0950946		A	Grid	0.108695		A	Grid	0.226209
A	Grid	0.136354		A	Grid	0.178342		A	Grid	0.0833574
A	Grid	0.0740761		A	Grid	0.10929		A	Grid	0.232525
A	Grid	0.051589		A	Grid	0.11068		A	Grid	0.325161
A	Grid	0.0502527		A	Grid	0.109345		A	Grid	0.200123
A	Grid	0.0503453		A	Grid	0.312989		A	Grid	0.128444
A	Grid	0.0756223		A	Grid	0.234941		A	Grid	0.367197
A	Grid	0.18998		A	Grid	0.0626943		A	Grid	0.332497
A	Grid	0.0913084		A	Grid	0.100938		A	Grid	0.395266
A	Grid	0.0437005		A	Grid	0.274788		A	Grid	0.294682
A	Grid	0.127584		A	Grid	0.276835		A	Grid	0.0480742
A	Grid	0.0227117		A	Grid	0.0159943		A	Grid	0.105198
A	Grid	0.0112098		A	Grid	0.0798516		A	Grid	0.175517
A	Grid	0.0202403		A	Grid	0.1595		A	Grid	0.372975
A	Grid	0.156301		A	Grid	0.178258		A	Grid	0.0830669
A	Grid	0.126347		A	Grid	0.1588		A	Grid	0.28769
A	Grid	0.0042783		A	Grid	0.064344		A	Grid	0.0761111
A	Grid	0.227854		A	Grid	0.157829		A	Grid	0.298738
A	Grid	0.254193		A	Grid	0.216276		A	Grid	0.155309
A	Grid	0.165501		A	Grid	0.15884		A	Grid	0.248655
A	Grid	0.0926817		A	Grid	0.106969		A	Grid	0.0750731
A	Grid	0.101773		A	Grid	0.0724665		A	Grid	0.200143
A	Grid	0.174833		A	Grid	0.113012		A	Grid	0.134414
A	Grid	0.276821		A	Grid	0.207949		A	Grid	0.268642
A	Grid	0.0324986		A	Grid	0.11656		A	Grid	0.160943
A	Grid	0.0487407		A	Grid	0.0797407		A	Grid	0.315529
A	Grid	0.111387		A	Grid	0.0901519		A	Grid	0.276227
A	Grid	0.627016		A	Grid	0.194101		A	Grid	0.35713
A	Grid	0.179292		A	Grid	0.0632536		A	Grid	0.16608
A	Grid	0.10338		A	Grid	0.149098		A	Grid	0.352601
A	Grid	0.503185		A	Grid	0.148773		A	Grid	0.131117
A	Grid	0.289517		A	Grid	0.199534		A	Grid	0.510044
A	Grid	0.39438		A	Grid	0.157429		A	Grid	0.408521
A	Grid	0.68096		A	Grid	0.0832503		A	Grid	0.060098
A	Grid	0.123806		A	Grid	0.133363		A	Grid	0.0884047
A	Grid	0.215789		A	Grid	0.264714		A	Grid	0.0532082
A	Grid	0.211337		A	Grid	0.169407		A	Grid	0.452544
A	Grid	0.158073		A	Grid	0.0382994		A	Grid	0.565093
A	Grid	0.345363		A	Grid	0.109181		A	Grid	0.726079
A	Grid	0.195543		A	Grid	0.0723304		A	Grid	0.662591
A	Grid	0.204525		A	Grid	0.133377		A	Grid	0.710413
A	Grid	0.709322		A	Grid	0.234347		A	Grid	0.573953
A	Grid	0.322621		A	Grid	0.0608601		A	Grid	0.337108
A	Grid	0.661602		A	Grid	0.115856		A	Grid	0.632084
A	Grid	0.482755		A	Grid	0.0882542		A	Grid	0.45724
A	Grid	0.860947		A	Grid	0.128879		A	Grid	0.238775
A	Grid	0.100972		A	Grid	0.276546		A	Grid	0.544918
A	Grid	0.676033		A	Grid	0.135138		A	Grid	0.509488
A	Grid	0.826766		A	Grid	0.468036		A	Grid	0.319934
A	Grid	0.85004		A	Grid	0.158414		A	Grid	0.741118
A	Grid	0.33333		A	Grid	0.229343		A	Grid	0.712162
A	Grid	0.890822		A	Grid	0.212066		A	Grid	0.754865
A	Grid	0.934818		A	Grid	0.352505		A	Grid	0.656994
A	Grid	0.556879		A	Grid	0.0704706		A	Grid	0.475236
A	Grid	0.814982		A	Grid	0.0247867		A	Grid	0.769095
A	Grid	0.956708		A	Grid	0.422629		A	Grid	0.544145
A	Grid	0.81836		A	Grid	0.219735		A	Grid	0.747109
A	Grid	0.43629		A	Grid	0.151718		A	Grid	0.203233
A	Grid	0.993434		A	Grid	0.193567		A	Grid	0.236111
A	Grid	0.398886		A	Grid	0.257695		A	Grid	0.128206
A	Grid	0.112214		A	Grid	0.122916		A	Grid	0.309899
A	Grid	0.268447		A	Grid	0.0995187		A	Grid	0.724677
A	Grid	0.0683141		A	Grid	0.166125		A	Grid	0.212794
A	Grid	0.154742		A	Grid	0.140928		A	Grid	0.264924
A	Grid	0.381727		A	Grid	0.168756		A	Grid	0.352122
A	Grid	0.164988		A	Grid	0.313922		A	Grid	0.268557
A	Grid	0.132771		A	Grid	0.468055		A	Grid	0.569138
A	Grid	0.108796		A	Grid	0.635856		A	Grid	0.878121
A	Grid	0.198145		A	Grid	0.213447		A	Grid	0.722493
A	Grid	0.276846		A	Grid	0.26962		A	Grid	0.176556
A	Grid	0.579494		A	Grid	0.299686		A	Grid	0.427374
A	Grid	0.752443		A	Grid	0.00753325		A	Grid	0.171151
A	Grid	0.925749		A	Grid	0.0860552		A	Grid	0.194365
A	Grid	0.701416		A	Grid	0		A	Grid	0.210553
A	Grid	0.635713		A	Grid	0.396495		A	Grid	0.315042
A	Grid	0.464171		A	Grid	0.53107		A	Grid	0.581289
A	Grid	0.718119		A	Grid	0.113037		A	Grid	0.810172
A	Grid	0.389576		A	Grid	0.152855		A	Grid	0.714215
A	Grid	0.324674		A	Grid	0.492399		A	Grid	0.15923
A	Grid	0.302142		A	Grid	0.205944		A	Grid	0.164553
A	Grid	0.880241		A	Grid	0.0807987		A	Grid	0.186523
A	Grid	0.642442		A	Grid	0.106433		A	Grid	0.166414
A	Grid	0.747592		A	Grid	0.179459		A	Grid	0.100519
A	Grid	0.792243		A	Grid	0.0938602		A	Grid	0.117272
A	Grid	0.686724		A	Grid	0.062851		A	Grid	0.185572
A	Grid	0.804059		A	Grid	0.145394		A	Grid	0.158516
A	Grid	0.589551		A	Grid	0.128255		A	Grid	0.159898
A	Grid	1.12713		A	Grid	0.0773561		A	Grid	0.120892
A	Grid	0.839987		A	Grid	0.120951		A	Grid	0.182721
A	Grid	0.569205		A	Grid	0.0600012		A	Grid	0.0661921
A	Grid	0.296483		A	Grid	0.0637616		A	Grid	0.141214
A	Grid	0.192127		A	Grid	0.382504		A	Grid	0.429797
A	Grid	0.231793		A	Grid	0.0577501		A	Grid	0.219161
A	Grid	0.298044		A	Grid	0.159488		A	Grid	0.173409
A	Grid	0.185633		A	Grid	0.134717		A	Grid	0.2294
A	Grid	0.120111		A	Grid	0.142378		A	Grid	0.351637
A	Grid	0.389257		A	Grid	0.364541		A	Grid	0.0961095
A	Grid	0.24267		A	Grid	0.341965		A	Grid	0.102865
A	Grid	0.120479		A	Grid	0.130508		A	Grid	0.133332
A	Grid	0.502934		A	Grid	0.115863		A	Grid	0.284282
A	Grid	1.0117		A	Grid	0.223054		A	Grid	0.109185
A	Grid	0.311225		A	Grid	0.188297		A	Grid	0.325907
A	Grid	0.616177		A	Grid	0.215659		A	Grid	0.105202
A	Grid	0.415256		A	Grid	0.00104795		A	Grid	0.263383
A	Grid	0.172221		A	Grid	0.10164		A	Grid	0.163563
A	Grid	0.342264		A	Grid	0.108553		A	Grid	0.237603
A	Grid	0.0869467		A	Grid	0.186673		A	Grid	0.269194
A	Grid	0.24071		A	Grid	0.115582		A	Grid	0.515037
A	Grid	0.0729417		A	Grid	0.132422		A	Grid	0.133301
A	Grid	0.0998429		A	Grid	0.0608484		A	Grid	0.242899
A	Grid	0.0717325		A	Grid	0.0284522		A	Grid	0.39785
A	Grid	0.0920177		A	Grid	0.0815056		A	Grid	0.169102
A	Grid	0.102018		A	Grid	0.0659594		A	Grid	0.351251
A	Grid	0.0718207		A	Grid	0.127713		A	Grid	0.624253
A	Grid	0.129707		A	Grid	0.053656		A	Grid	0.358839
A	Grid	0.106869		A	Grid	0.0918408		A	Grid	0.254284
A	Grid	0.0290573		A	Grid	0.170875		A	Grid	0.24961
A	Grid	0.0609741		A	Grid	0.0797606		A	Grid	0.320239
A	Grid	0.0500742		A	Grid	0.103864		A	Grid	0.450621
A	Grid	0.101009		A	Grid	0.139391		A	Grid	0.444333
A	Grid	0.0970304		A	Grid	0.036148		A	Grid	0.71645
A	Grid	0.0926164		A	Grid	0.442667		A	Grid	0.326794
A	Grid	0.133898		A	Grid	0.360101		A	Grid	0.45941
A	Grid	0.127865		A	Grid	0.0650213		A	Grid	0.411525
A	Grid	0.0540785		A	Grid	0.165132		A	Grid	0.261122
A	Grid	0.197903		A	Grid	0.452662		A	Grid	0.322565
A	Grid	0.174044		A	Grid	0.355345		A	Grid	0.313128
A	Grid	0.100609		A	Grid	0.34072		A	Grid	0.359312
A	Grid	0.0448329		A	Grid	0.422397		A	Grid	0.323336
A	Grid	0.204423		A	Grid	0.201754		A	Grid	0.0930706
A	Grid	0.20168		A	Grid	0.113896		A	Grid	0.295597
A	Grid	0.179759		A	Grid	0.251272		A	Grid	0.19169
A	Grid	0.158323		A	Grid	0.225934		A	Grid	0.517016
A	Grid	0.171069		A	Grid	0.337203		A	Grid	0.119204
A	Grid	0.126174		A	Grid	0.216783		A	Grid	0.511971
A	Grid	0.163946		A	Grid	0.0832352		A	Grid	0.229869
A	Grid	0.0643551		A	Grid	0.231019		A	Grid	0.301536
A	Grid	0.110213		A	Grid	0.0760243		A	Grid	0.359196
A	Grid	0.177061		A	Grid	0.366158		A	Grid	0.370989
A	Grid	0.314845		A	Grid	0.037285		A	Grid	0.101709
A	Grid	0.087056		A	Grid	0.323801		A	Grid	0.17777
A	Grid	0.241527		A	Grid	0.19865		A	Grid	0.581257
A	Grid	0.142219		A	Grid	0.163623		A	Grid	0.214109
A	Grid	0.128715		A	Grid	0.0977012		A	Grid	0.339617
A	Grid	0.094555		A	Grid	0.0307184		A	Grid	0.430526
A	Grid	0.0695744		A	Grid	0.171175		A	Grid	0.47072
A	Grid	0.24196		A	Grid	0.161922		A	Grid	0.276225
A	Grid	0.140887		A	Grid	0.147748		A	Grid	0.138975
A	Grid	0.0940926		A	Grid	0.146934		A	Grid	0.687334
A	Grid	0.0587017		A	Grid	0.256099		A	Grid	0.508458
A	Grid	0.0897258		A	Grid	0.20936		A	Grid	0.301657
A	Grid	0.125933		A	Grid	0.144397		A	Grid	0.371759
A	Grid	0.101502		A	Grid	0.181585		A	Grid	0.323524
A	Grid	0.0631326		A	Grid	0.160125		A	Grid	0.127042
A	Grid	0.0419479		A	Grid	0.411951		A	Grid	0.264805
A	Grid	0.219041		A	Grid	0.405904		A	Grid	0.0550427
A	Grid	-0.0157914		A	Grid	0.0861818		A	Grid	0.415691
A	Grid	0.0804246		A	Grid	0.398887		A	Grid	0.343265
A	Grid	0.107619		A	Grid	0.219607		A	Grid	0.328728
A	Grid	0.201196		A	Grid	0.352095		A	Grid	0.233158
A	Grid	0.0575187		A	Grid	0.111098		A	Grid	0.200907
A	Grid	-0.0541464		A	Grid	0.222287		A	Grid	0.216219
A	Grid	0.390522		A	Grid	0.188064		A	Grid	0.363731
A	Grid	0.158825		A	Grid	0.15743		A	Grid	0.217891
A	Grid	0.124575		A	Grid	0.202405		A	Grid	0.0418326
A	Grid	0.12243		A	Grid	0.0949531		A	Grid	0.119858
A	Grid	0.214673		A	Grid	0.101867		A	Grid	0.102427
A	Grid	0.0804992		A	Grid	0.0870381		A	Grid	0.0985613
A	Grid	0.196725		A	Grid	0.291851		A	Grid	0.0752199
A	Grid	0.309592		A	Grid	0.0897031		A	Grid	0.0586061
A	Grid	0.108592		A	Grid	0.0998227		A	Grid	0.0870972
A	Grid	0.148711		A	Grid	0.226363		A	Grid	0.14225
A	Grid	0.224546		A	Grid	0.397501		A	Grid	0.1677
A	Grid	0.134995		A	Grid	0.21377		A	Grid	0.143767
A	Grid	0.00789816		A	Grid	0.132925		A	Grid	0.133226
A	Grid	-0.00217167		A	Grid	0.275736		A	Grid	0.203607
A	Grid	0.241926		A	Grid	0.36347		A	Grid	0.120785
A	Grid	0.188207		A	Grid	0.480854		A	Grid	0.164866
A	Grid	0.156818		A	Grid	0.297514		A	Grid	0.325742
A	Grid	0.0428156		A	Grid	0.390403		A	Grid	0.0322896
A	Grid	0.233519		A	Grid	0.183538		A	Grid	0.165361
A	Grid	0.322903		A	Grid	0.478743		A	Grid	0.141734
A	Grid	0.146583		A	Grid	0.14864		A	Grid	0.192165
A	Grid	0.116342		A	Grid	0.204578		A	Grid	0.116679
A	Grid	0.199959		A	Grid	0.183864		A	Grid	0.317058
A	Grid	0.144186		A	Grid	-0.0313435		A	Grid	0.334871
A	Grid	0.12737		A	Grid	0.155546		A	Grid	0.132325
A	Grid	0.0983523		A	Grid	0.14435		A	Grid	0.0362771
A	Grid	0.24124		A	Grid	0.107734		A	Grid	0.185056
A	Grid	0.112019		A	Grid	0.171203		A	Grid	0.248792
A	Grid	0.133882		A	Grid	0.153942		A	Grid	0.202717
A	Grid	0.14115		A	Grid	0.0800358		A	Grid	0.26458
A	Grid	0.057686		A	Grid	0.0881567		A	Grid	0.378071
A	Grid	0.06212		A	Grid	0.1134		A	Grid	0.314063
A	Grid	0.111649		A	Grid	0.179785		A	Grid	0.113402
A	Grid	0.0507502		A	Grid	0.0775847		A	Grid	0.207469
A	Grid	0.118223		A	Grid	0.0654184		A	Grid	0.168378
A	Grid	0.0611762		A	Grid	0.0310113		A	Grid	0.305996
A	Grid	0.0986068		A	Grid	0.258993		A	Grid	0.197292
A	Grid	0.127276		A	Grid	0.0282458		A	Grid	0.203171
A	Grid	0.14006		A	Grid	0.0298428		A	Grid	0.266885
A	Grid	0.143794		A	Grid	0.0562128		A	Grid	0.343788
A	Grid	0.112062		A	Grid	0.190565		A	Grid	0.139529
A	Grid	0.137455		A	Grid	0.158737		A	Grid	0.0793999
A	Grid	0.100045		A	Grid	0.0591252		A	Grid	0.17006
A	Grid	0.165096		A	Grid	0.207176		A	Grid	0.328699
A	Grid	0.0924954		A	Grid	0.133065		A	Grid	0.149118
A	Grid	0.1435		A	Grid	0.306941		A	Grid	0.182134
A	Grid	0.214658		A	Grid	0.125453		A	Grid	0.183363
A	Grid	0.0643376		A	Grid	0.243439		A	Grid	0.16775
A	Grid	0.119734		A	Grid	0.358273		A	Grid	0.116476
A	Grid	-0.0675538		A	Grid	0.301158		A	Grid	0.305867
A	Grid	0.0787573		A	Grid	0.171833		A	Grid	0.238534
A	Grid	0.145682		A	Grid	0.0864279		A	Grid	0.189409
A	Grid	0.129447		A	Grid	0.106855		A	Grid	0.362999
A	Grid	0.068126		A	Grid	0.253249		A	Grid	0.332219
A	Grid	0.131732		A	Grid	0.152651		A	Grid	0.228917
A	Grid	0.115525		A	Grid	0.12353		A	Grid	0.194369
A	Grid	0.109243		A	Grid	0.479546		A	Grid	0.530862
A	Grid	0.0642929		A	Grid	0.0216644		A	Grid	0.189204
A	Grid	0.328279		A	Grid	0.0473704		A	Grid	0.16382
A	Grid	0.0608665		A	Grid	0.203367		A	Grid	0.108822
A	Grid	0.0848468		A	Grid	0.2925		A	Grid	0.108516
A	Grid	0.131639		A	Grid	0.189214		A	Grid	0.0833511
A	Grid	0.100754		A	Grid	0.526346		A	Grid	0.104699
A	Grid	0.149357		A	Grid	0.528724		A	Grid	0.198629
A	Grid	0.0567235		A	Grid	0.58072		A	Grid	0.0903984
A	Grid	0.0188478		A	Grid	0.454331		A	Grid	0.262034
A	Grid	0.346744		A	Grid	0.689321		A	Grid	0.0678625
A	Grid	0.540647		A	Grid	0.878014		A	Grid	0.335089
A	Grid	0.0573316		A	Grid	0.751934		A	Grid	0.4857
A	Grid	0.193994		A	Grid	0.278662		A	Grid	0.258534
A	Grid	0.0825942		A	Grid	0.180971		A	Grid	0.116242
A	Grid	0.119115		A	Grid	0.241249		A	Grid	0.159267
A	Grid	0.0983887		A	Grid	0.315014		A	Grid	0.199277
A	Grid	0.102042		A	Grid	0.178373		A	Grid	0.353209
A	Grid	0.267631		A	Grid	0.155894		A	Grid	0.0906092
A	Grid	0.120548		A	Grid	0.138791		A	Grid	0.207565
A	Grid	0.0717034		A	Grid	0.122658		A	Grid	0.127582
A	Grid	0.113582		A	Grid	0.0656166		A	Grid	0.244076
A	Grid	0.0999622		A	Grid	0.228767		A	Grid	0.114856
A	Grid	0.138995		A	Grid	0.0742685		A	Grid	0.0783219
A	Grid	0.0438643		A	Grid	0.544706		A	Grid	0.210267
A	Grid	0.224697		A	Grid	0.189257		A	Grid	0.111307
A	Grid	0.091366		A	Grid	0.127585		A	Grid	0.0730007
A	Grid	0.101065		A	Grid	0.0689506		A	Grid	0.0865124
A	Grid	0.00869981		A	Grid	0.228528		A	Grid	0.137996
A	Grid	0.367509		A	Grid	0.183769		A	Grid	0.238244
A	Grid	0.136347		A	Grid	0.0731112		A	Grid	0.0893197
A	Grid	0.0721186		A	Grid	0.200112		A	Grid	0.234101
A	Grid	0.108903		A	Grid	0.173357		A	Grid	0.034634
A	Grid	0.0242587		A	Grid	0.226474		A	Grid	0.122046
A	Grid	0.0583097		A	Grid	0.228861		A	Grid	0.196025
A	Grid	0.1209		A	Grid	0.0720944		A	Grid	0.136685
A	Grid	0.0672799		A	Grid	0.0627218		A	Grid	0.0461442
A	Grid	0.052108		A	Grid	0.0906653		A	Grid	0.103916
A	Grid	0.201003		A	Grid	0.144482		A	Grid	0.0973528
A	Grid	0.118398		A	Grid	0.114613		A	Grid	0.0988282
A	Grid	0.286794		A	Grid	0.115131		A	Grid	0.139877
A	Grid	0.111673		A	Grid	0.0989158		A	Grid	0.129566
A	Grid	0.128184		A	Grid	0.0733593		A	Grid	0.05446
A	Grid	0.0975481		A	Grid	0.109621		A	Grid	0.129936
A	Grid	0.134937		A	Grid	-0.0183048		A	Grid	0.116194
A	Grid	0.0929168		A	Grid	0.1437		A	Grid	0.148755
A	Grid	0.0850859		A	Grid	0.122048		A	Grid	0.116606
A	Grid	0.129016		A	Grid	0.228251		A	Grid	0.115073
A	Grid	0.284348		A	Grid	0.264231		A	Grid	0.350273
A	Grid	0.234531		A	Grid	0.302066		A	Grid	0.105806
A	Grid	0.242625		A	Grid	0.0948737		A	Grid	0.118931
A	Grid	0.939668		A	Grid	0.0927081		A	Grid	0.101518
A	Grid	0.274454		A	Grid	0.127946		A	Grid	0.0657392
A	Grid	0.352619		A	Grid	0.182631		A	Grid	0.0659025
A	Grid	0.408703		A	Grid	0.150203		A	Grid	0.121368
A	Grid	0.464579		A	Grid	0.146885		A	Grid	0.256473
A	Grid	0.686428		A	Grid	0.144278		A	Grid	0.190981
A	Grid	0.331746		A	Grid	0.214529		A	Grid	0.211971
A	Grid	0.298089		A	Grid	0.109344		A	Grid	0.134553
A	Grid	0.295829		A	Grid	0.236202		A	Grid	0.0916685
A	Grid	0.692731		A	Grid	0.257224		A	Grid	0.0609756
A	Grid	0.653318		A	Grid	0.161665		A	Grid	0.139518
A	Grid	0.140761		A	Grid	0.111461		A	Grid	0.0992326
A	Grid	0.068266		A	Grid	0.147515		A	Grid	0.109985
A	Grid	0.821478		A	Grid	0.0982025		A	Grid	0.131678
A	Grid	0.0763106		A	Grid	0.116865		A	Grid	0.183283
A	Grid	0.448921		A	Grid	0.117366		A	Grid	-0.00620616
A	Grid	0.266702		A	Grid	0.070386		A	Grid	0.151004
A	Grid	0.12767		A	Grid	0.113145		A	Grid	0.10977
A	Grid	0.0958476		A	Grid	0.101501		A	Grid	0.113552
A	Grid	0.0759465		A	Grid	0.0934858		A	Grid	0.17806
A	Grid	0.111917		A	Grid	0.0549673		A	Grid	0.0675954
A	Grid	0.109886		A	Grid	0.0752451		A	Grid	0.00370391
A	Grid	0.08413		A	Grid	0.0858119		A	Grid	0.2352
A	Grid	0.11752		A	Grid	0.079505		A	Grid	0.068817
A	Grid	0.118426		A	Grid	0.0560174		A	Grid	0.198205
A	Grid	0.317064		A	Grid	0.0713976		A	Grid	0.136063
A	Grid	0.133989		A	Grid	0.222711		A	Grid	0.207821
A	Grid	0.700808		A	Grid	0.0768536		A	Grid	0.231547
A	Grid	0.21067		A	Grid	0.112797		A	Grid	0.212822
A	Grid	0.240864		A	Grid	0.0168477		A	Grid	0.167673
A	Grid	0.0774923		A	Grid	0.11018		A	Grid	0.187851
A	Grid	0.0905022		A	Grid	0.10471		A	Grid	0.0578291
A	Grid	0.0768399		A	Grid	0.0847383		A	Grid	0.172553
A	Grid	0.0658346		A	Grid	0.138224		A	Grid	0.187249
A	Grid	0.0632334		A	Grid	0.0606674		A	Grid	0.115652
A	Grid	0.071036		A	Grid	0.121147		A	Grid	0.200569
A	Grid	0.0799153		A	Grid	0.0505371		A	Grid	0.257805
A	Grid	0.107739		A	Grid	0		A	Grid	0.238462
A	Grid	0.368989		A	Grid	0.0377783		A	Grid	0.0725101
A	Grid	0.0770281		A	Grid	-0.00837389		A	Grid	0.193605
A	Grid	0.0488175		A	Grid	0.107807		A	Grid	0.115334
A	Grid	0.29017		A	Grid	0.175894		A	Grid	0.188893
A	Grid	0.208838		A	Grid	0.0900085		A	Grid	0.0519654
A	Grid	0.581159		A	Grid	0.0232505		A	Grid	0.0870193
A	Grid	0.0674551		A	Grid	0.189275		A	Grid	0.0688118
A	Grid	0.0854724		A	Grid	0.115351		A	Grid	0.0555584
A	Grid	0.201382		A	Grid	0.116953		A	Grid	0.0457003
A	Grid	0.114797		A	Grid	0.123332		A	Grid	0.0285943
A	Grid	0.982169		A	Grid	0.209542		A	Grid	0.0877802
A	Grid	0.76925		A	Grid	0.706334		A	Grid	0.0611285
A	Grid	0.923816		A	Grid	0.109127		A	Grid	0.13382
A	Grid	0.6938		A	Grid	0.131423		A	Grid	0.079902
A	Grid	0.0359743		A	Grid	0.0205941		A	Grid	0.119088
A	Grid	0.108879		A	Grid	0.0431866		A	Grid	0.0644698
A	Grid	0.0798081		A	Grid	0.11864		A	Grid	0.102225
A	Grid	0.493188		A	Grid	0.0677917		A	Grid	0.0647915
A	Grid	0.795513		A	Grid	0.166154		A	Grid	0.0384692
A	Grid	0.0908275		A	Grid	0.0227008		A	Grid	0.0557011
A	Grid	0.0644579		A	Grid	0.0476598		A	Grid	0.0468402
A	Grid	0.128779		A	Grid	0.0674064		A	Grid	0.0442356
A	Grid	0.0894023		A	Grid	0.194017		A	Grid	0.0848548
A	Grid	0.88187		A	Grid	0.223258		A	Grid	0.0395555
A	Grid	0.394748		A	Grid	0.153621		A	Grid	0.0599366
A	Grid	0.220914		A	Grid	0.288576		A	Grid	0.0697549
A	Grid	0.817389		A	Grid	0.324235		A	Grid	0.093747
A	Grid	0.403977		A	Grid	0.296552		A	Grid	0.0114915
A	Grid	0.587486		A	Grid	0.143678		A	Grid	0.00476286
A	Grid	0.61898		A	Grid	0.129582		A	Grid	0.019129
A	Grid	0.250881		A	Grid	0.422979		A	Grid	0.0800531
A	Grid	0.0269195		A	Grid	0.264973		A	Grid	0.0680323
A	Grid	0.0214786		A	Grid	0.27156		A	Grid	0.147734
A	Grid	0.0227722		A	Grid	0.202783		A	Grid	0.0646553
A	Grid	0.03249		A	Grid	0.391316		A	Grid	0.0722568
A	Grid	0.0337786		A	Grid	0.200435		A	Grid	0.127031
A	Grid	0.0283437		A	Grid	0.260816		A	Grid	0.0637244
A	Grid	0.0296212		A	Grid	0.375115		A	Grid	0.0647966
A	Grid	0.0246261		A	Grid	0.274244		A	Grid	0.0945675
A	Grid	0.0111111		A	Grid	0.342877		A	Grid	0.0171216
A	Grid	0.038153		A	Grid	0.375959		A	Grid	0.10097
A	Grid	0.0363224		A	Grid	0.344811		A	Grid	0.0121591
A	Grid	0.0418814		A	Grid	0.160955		A	Grid	0.116647
A	Grid	0.0406964		A	Grid	0.399127		A	Grid	0.0892335
A	Grid	0.0374051		A	Grid	0.0464405		A	Grid	0.0857814
A	Grid	0.0321399		A	Grid	0.537332		A	Grid	0.118642
A	Grid	0.035405		A	Grid	0.522553		A	Grid	0.0693028
A	Grid	0.0328799		A	Grid	0.235904		A	Grid	0.0697191
A	Grid	0.0399017		A	Grid	0.148416		A	Grid	0.0997942
A	Grid	0.027228		A	Grid	0.144375		A	Grid	0.127495
A	Grid	0.0275501		A	Grid	0.129651		A	Grid	0.171974
A	Grid	0.0940293		A	Grid	0.0557766		A	Grid	0.0947797
A	Grid	0.393906		A	Grid	0.152424		A	Grid	0.154767
A	Grid	0.408773		A	Grid	0.171031		A	Grid	0.145992
A	Grid	0.880581		A	Grid	0.0796674		A	Grid	0.144166
A	Grid	0.0953394		A	Grid	0.551379		A	Grid	0.0750058
A	Grid	0.626509		A	Grid	0.239586		A	Grid	0.19931
A	Grid	0.86642		A	Grid	0.337738		A	Grid	0.242558
A	Grid	0.724814		A	Grid	0.130755		A	Grid	0.176251
A	Grid	0.139941		A	Grid	0.176917		A	Grid	0.120128
A	Grid	0.5181		A	Grid	0.687578		A	Grid	0.236395
A	Grid	0.0377258		A	Grid	0.273288		A	Grid	0.142423
A	Grid	0.312113		A	Grid	0.13309		A	Grid	0.155976
A	Grid	0.146888		A	Grid	0.124856		A	Grid	0.172531
A	Grid	0.234121		A	Grid	0.362485		A	Grid	0.169046
A	Grid	0.637931		A	Grid	0.189523		A	Grid	0.231701
A	Grid	0.209324		A	Grid	0.730263		A	Grid	0.18353
A	Grid	0.458292		A	Grid	0.355066		A	Grid	0.281883
A	Grid	0.299858		A	Grid	0.277838		A	Grid	0.217297
A	Grid	0.398437		A	Grid	0.224577		A	Grid	0.206074
A	Grid	0.109963		A	Grid	0.263335		A	Grid	0.165765
A	Grid	0.648117		A	Grid	0.232915		A	Grid	0.110822
A	Grid	0.689414		A	Grid	0.261767		A	Grid	0.0676826
A	Grid	0.379402		A	Grid	0.50199		A	Grid	0.0959049
A	Grid	0.320211		A	Grid	0.51683		A	Grid	0.162739
A	Grid	0.177166		A	Grid	0.393668		A	Grid	0.0132917
A	Grid	0.552666		A	Grid	0.337649		A	Grid	0.177607
A	Grid	0.160232		A	Grid	0.442825		A	Grid	0.146383
A	Grid	0.347424		A	Grid	0.167912		A	Grid	0.16411
A	Grid	0.55349		A	Grid	0.0859911		A	Grid	0.313994
A	Grid	0.713593		A	Grid	0.273944		A	Grid	0.178966
A	Grid	0.35053		A	Grid	0.21741		A	Grid	0.141609
A	Grid	0.617041		A	Grid	0.296759		A	Grid	0.179372
A	Grid	0.881913		A	Grid	0.34308		A	Grid	0.264541
A	Grid	0.173498		A	Grid	0.131176		A	Grid	0.0547938
A	Grid	0.629157		A	Grid	0.194372		A	Grid	0.109079
A	Grid	0.0591041		A	Grid	0.40603		A	Grid	0.0390119
A	Grid	0.529013		A	Grid	0.1326		A	Grid	0.104361
A	Grid	0.240899		A	Grid	0.475446		A	Grid	0.0931711
A	Grid	0.672634		A	Grid	0.192307		A	Grid	0.139337
A	Grid	0.716431		A	Grid	0.234053		A	Grid	0.258233
A	Grid	0.895588		A	Grid	0.256922		A	Grid	0.0739262
A	Grid	0.68553		A	Grid	0.0501027		A	Grid	0.124923
A	Grid	0.235122		A	Grid	-0.00499141		A	Grid	0.0792803
A	Grid	0.93877		A	Grid	0.0612947		A	Grid	0.142009
A	Grid	0.188729		A	Grid	0.321672		A	Grid	0.256241
A	Grid	0.122636		A	Grid	0.625621		A	Grid	0.111356
A	Grid	0.182026		A	Grid	0.185266		A	Grid	0.263527
A	Grid	0.28479		A	Grid	0.296257		A	Grid	0.0786955
A	Grid	0.212825		A	Grid	0.385536		A	Grid	0.0813424
A	Grid	0.147441		A	Grid	0.522572		A	Grid	0.125029
A	Grid	0.492364		A	Grid	0.365738		A	Grid	0.302239
A	Grid	0.336677		A	Grid	0.221426		A	Grid	0.0911038
A	Grid	0.122689		A	Grid	0.253148		A	Grid	0.242376
A	Grid	0.807624		A	Grid	0.392969		A	Grid	0.0627396
A	Grid	0.155374		A	Grid	0.011786		A	Grid	0.191214
A	Grid	0.20914		A	Grid	0.495568		A	Grid	0.103234
A	Grid	0.82157		A	Grid	0.355579		A	Grid	0.20745
A	Grid	0.208663		A	Grid	0.226694		A	Grid	0.0213213
A	Grid	0.158323		A	Grid	0.168267		A	Grid	0.17817
A	Grid	0.184472		A	Grid	0.221907		A	Grid	0.236132
A	Grid	0.0626436		A	Grid	0.149385		A	Grid	0.493684
A	Grid	0.244657		A	Grid	0.137454		A	Grid	0.0520079
A	Grid	0.177066		A	Grid	0.409122		A	Grid	0.224092
A	Grid	0.160667		A	Grid	0.573814		A	Grid	0.147811
A	Grid	0.163191		A	Grid	0.189348		A	Grid	0.101517
A	Grid	0.103841		A	Grid	0.262985		A	Grid	0.0837694
A	Grid	0.257616		A	Grid	0.409393		A	Grid	0.110901
A	Grid	0.116742		A	Grid	0.0781705		A	Grid	0.0975694
A	Grid	0.171687		A	Grid	0.115503		A	Grid	0.125204
A	Grid	0.139339		A	Grid	0.0493212		A	Grid	0.104823
A	Grid	0.0580095		A	Grid	0.216906		A	Grid	0.140231
A	Grid	0.341413		A	Grid	0.201993		A	Grid	0.0399684
A	Grid	0.125814		A	Grid	0.195344		A	Grid	0.0756205
A	Grid	0.0640083		A	Grid	0.0833346		A	Grid	0.130534
A	Grid	0.124811		A	Grid	0.144578		A	Grid	0.225576
A	Grid	0.0383455		A	Grid	0.641485		A	Grid	0.13972
A	Grid	0.0705358		A	Grid	0.248906		A	Grid	0.184055
A	Grid	0.153134		A	Grid	0.618949		A	Grid	0.0886823
A	Grid	0.141452		A	Grid	0.645833		A	Grid	0.247183
A	Grid	0.14057		A	Grid	0.352516		A	Grid	0.273639
A	Grid	0.0641321		A	Grid	0.896482		A	Grid	0.131562
A	Grid	0.0584771		A	Grid	0.493262		A	Grid	0.0679388
A	Grid	0.0890651		A	Grid	0.682323		A	Grid	0.154304
A	Grid	0.0494821		A	Grid	0.209756		A	Grid	0.024501
A	Grid	0.155053		A	Grid	0.302191		A	Grid	0.160179
A	Grid	0.466555		A	Grid	0.378871		A	Grid	0.204188
A	Grid	0.359023		A	Grid	0.338729		A	Grid	0.140657
A	Grid	0.109028		A	Grid	0.696238		A	Grid	0.0680064
A	Grid	0.217273		A	Grid	0.445228		A	Grid	0.0972127
A	Grid	0.274717		A	Grid	0.288645		A	Grid	0.161209
A	Grid	0.183779		A	Grid	0.521468		A	Grid	0.0851619
A	Grid	0.145073		A	Grid	0.33181		A	Grid	0.147713
A	Grid	0.551438		A	Grid	0.623519		A	Grid	0.224706
A	Grid	0.414374		A	Grid	0.595731		A	Grid	0.0976601
A	Grid	0.182037		A	Grid	0.668449		A	Grid	0.138367
A	Grid	0.140878		A	Grid	0.790889		A	Grid	0.121646
A	Grid	0.113747		A	Grid	0.401718		A	Grid	0.188175
A	Grid	0.601926		A	Grid	0.699565		A	Grid	0.0933235
A	Grid	0.0449911		A	Grid	0.369919		A	Grid	0.178608
A	Grid	0.14293		A	Grid	0.734582		A	Grid	0.337762
A	Grid	0.0632989		A	Grid	0.774334		A	Grid	0.0752135
A	Grid	0.314688		A	Grid	0.0873702		A	Grid	0.136036
A	Grid	0.173794		A	Grid	0.166817		A	Grid	0.19642
A	Grid	0.134142		A	Grid	0.153542		A	Grid	0.113079
A	Grid	0.542071		A	Grid	0.148402		A	Grid	0.000956879
A	Grid	0.264838		A	Grid	0.0989088		A	Grid	0.243115
A	Grid	0.421747		A	Grid	0.124863		A	Grid	0.0931544
A	Grid	0.0508055		A	Grid	0.1193		A	Grid	0.0544885
A	Grid	0.156031		A	Grid	0.0191696		A	Grid	0.23619
A	Grid	0.0806889		A	Grid	0.0565319		A	Grid	0.209349
A	Grid	0.0847895		A	Grid	0.163263		A	Grid	0.204485
A	Grid	0.00465882		A	Grid	0.111184		A	Grid	0.120328
A	Grid	0.173433		A	Grid	0.0449915		A	Grid	0.174184
A	Grid	0.110675		A	Grid	0.0850595		A	Grid	0.176138
A	Grid	0.2126		A	Grid	0.163654		A	Grid	0.239516
A	Grid	0.134575		A	Grid	0.0800775		A	Grid	0.103963
A	Grid	0.138427		A	Grid	0.0442224		A	Grid	0.204877
A	Grid	0.0760466		A	Grid	0.147458		A	Grid	0.169204
A	Grid	0.334334		A	Grid	0.145981		A	Grid	0.126161
A	Grid	0.285215		A	Grid	0.052907		A	Grid	0.0927871
A	Grid	0.0983758		A	Grid	0.166911		A	Grid	0.0826715
A	Grid	0.201244		A	Grid	0.171444		A	Grid	0.204674
A	Grid	0.0938432		A	Grid	0.0778065		A	Grid	0.144771
A	Grid	0.110077		A	Grid	0.116923		A	Grid	0.0862588
A	Grid	0.0932351		A	Grid	0.145589		A	Grid	0.220127
A	Grid	0.124225		A	Grid	0.238392		A	Grid	0.193675
A	Grid	0.117141		A	Grid	0.287204		A	Grid	0.0924576
A	Grid	0.279536		A	Grid	0.127222		A	Grid	0.151174
A	Grid	0.0963079		A	Grid	0.0505195		A	Grid	0.103851
A	Grid	0.316531		A	Grid	0.149484		A	Grid	0.0465376
A	Grid	0.0841505		A	Grid	0.0853281		A	Grid	0.0952935
A	Grid	0.204588		A	Grid	0.0221648		A	Grid	0.32272
A	Grid	0.404171		A	Grid	0.190797		A	Grid	0.0184793
A	Grid	0.0887638		A	Grid	0.131248		A	Grid	0.250063
A	Grid	0.0666666		A	Grid	0.231577		A	Grid	0.131779
A	Grid	0.21652		A	Grid	0.295702		A	Grid	0.349309
A	Grid	0.152558		A	Grid	0.148397		A	Grid	0.246138
A	Grid	0.136801		A	Grid	0.132554		A	Grid	0.323691
A	Grid	0.183085		A	Grid	0.10907		A	Grid	0.21535
A	Grid	0.401565		A	Grid	0.125568		A	Grid	0.244565
A	Grid	0.213286		A	Grid	0.124609		A	Grid	0.298013
A	Grid	0.229531		A	Grid	0.0988222		A	Grid	0.114586
A	Grid	0.326862		A	Grid	0.136457		A	Grid	0.0706204
A	Grid	0.265819		A	Grid	0.0847798		A	Grid	0.101181
A	Grid	0.427871		A	Grid	0.211647		A	Grid	0.06333
A	Grid	0.148477		A	Grid	0.196005		A	Grid	0.0735311
A	Grid	0.164444		A	Grid	0.116053		A	Grid	0.157165
A	Grid	0.267303		A	Grid	0.131239		A	Grid	0.119767
A	Grid	0.204185		A	Grid	0.140592		A	Grid	0.0676119
A	Grid	0.0370084		A	Grid	0.260437		A	Grid	0.099802
A	Grid	0.192136		A	Grid	0.0935919		A	Grid	0.0893082
A	Grid	0.106906		A	Grid	0.200817		A	Grid	0.0750655
A	Grid	0.132259		A	Grid	0.175656		A	Grid	0.222924
A	Grid	0.183459		A	Grid	0.130248		A	Grid	0.336717
A	Grid	0.183549		A	Grid	0.180697		A	Grid	0.10915
A	Grid	0.501952		A	Grid	0.144991		A	Grid	0.318445
A	Grid	0.4246		A	Grid	0.105698		A	Grid	0.280596
A	Grid	0.253646		A	Grid	0.186496		A	Grid	0.319043
A	Grid	0.0706474		A	Grid	0.111561		A	Grid	0.188594
A	Grid	0.160408		A	Grid	0.152795		A	Grid	0.393828
A	Grid	0.0980351		A	Grid	0.0662364		A	Grid	0.0387924
A	Grid	0.171322		A	Grid	0.12043		A	Grid	0.0901733
A	Grid	0.622412		A	Grid	0.189222		A	Grid	0.0794001
A	Grid	0.915195		A	Grid	0.225309		A	Grid	0.0577385
A	Grid	0.40587		A	Grid	0.0779361		A	Grid	0.125074
A	Grid	0.613283		A	Grid	0.252919		A	Grid	0.0586051
A	Grid	0.347734		A	Grid	0.126585		A	Grid	0.131199
A	Grid	0.652122		A	Grid	0.218237		A	Grid	0.207768
A	Grid	0.792869		A	Grid	0.159914		A	Grid	0.263128
A	Grid	0.382373		A	Grid	0.291594		A	Grid	0.132452
A	Grid	0.717714		A	Grid	0.131252		A	Grid	0.178396
A	Grid	0.140089		A	Grid	0.132702		A	Grid	0.15713
A	Grid	0.399037		A	Grid	0.146116		A	Grid	0.249325
A	Grid	0.855482		A	Grid	0.175239		A	Grid	0.152558
A	Grid	0.751852		A	Grid	0.147843		A	Grid	0.208285
A	Grid	0.750616		A	Grid	0.140769		A	Grid	0.589337
A	Grid	0.171843		A	Grid	0.124942		A	Grid	0.337943
A	Grid	0.200973		A	Grid	0.189315		A	Grid	0.67776
A	Grid	0.334402		A	Grid	0.251924		A	Grid	0.154984
A	Grid	0.119421		A	Grid	0.062053		A	Grid	0.26309
A	Grid	0.301149		A	Grid	0.109412		A	Grid	0.470544
A	Grid	0.757535		A	Grid	0.163484		A	Grid	0.509697
A	Grid	0.204183		A	Grid	0.150166		A	Grid	0.384144
A	Grid	0.149831		A	Grid	0.167265		A	Grid	0.372076
A	Grid	0.72873		A	Grid	0.347583		A	Grid	0.250577
A	Grid	0.505859		A	Grid	0.157284		A	Grid	0.233779
A	Grid	0.477967		A	Grid	0.125558		A	Grid	0.218667
A	Grid	0.143218		A	Grid	0.273791		A	Grid	0.678931
A	Grid	0.212088		A	Grid	0.207637		A	Grid	0.367206
A	Grid	0.159485		A	Grid	0.1395		A	Grid	0.176426
A	Grid	0.0631502		A	Grid	0.147352		A	Grid	0.157868
A	Grid	0.102609		A	Grid	0.119725		A	Grid	0.0853424
A	Grid	0.120044		A	Grid	0.0792734		A	Grid	0.364941
A	Grid	0.18703		A	Grid	0.251207		A	Grid	0.244732
A	Grid	0.0429027		A	Grid	0.0687322		A	Grid	0.561655
A	Grid	0.126153		A	Grid	0.374165		A	Grid	0.56068
A	Grid	0.134694		A	Grid	0.0813938		A	Grid	0.472995
A	Grid	0.176342		A	Grid	0.387028		A	Grid	0.794817
A	Grid	0.215836		A	Grid	0.107088		A	Grid	0.572933
A	Grid	0.181177		A	Grid	0.223981		A	Grid	0.649503
A	Grid	0.111452		A	Grid	0.157034		A	Grid	0.154312
A	Grid	0.103811		A	Grid	0.179164		A	Grid	0.251922
A	Grid	0.105231		A	Grid	0.136643		A	Grid	0.110513
A	Grid	0.0717246		A	Grid	0.150155		A	Grid	0.434673
A	Grid	0.0657939		A	Grid	0.245689		A	Grid	0.0723316
A	Grid	0.174534		A	Grid	0.171065		A	Grid	0.117415
A	Grid	0.104645		A	Grid	0.0630871		A	Grid	0.115923
A	Grid	0.0563396		A	Grid	0.0693187		A	Grid	0.175599
A	Grid	0.0619311		A	Grid	0.161588		A	Grid	0.199232
A	Grid	0.150628		A	Grid	0.144018		A	Grid	0.0846174
A	Grid	0.114255		A	Grid	0.10314		A	Grid	0.0792515
A	Grid	0.0723516		A	Grid	0.117983		A	Grid	0.280975
A	Grid	0.0625955		A	Grid	0.0770097		A	Grid	0.110776
A	Grid	0.151606		A	Grid	0.0449359		A	Grid	0.0902742
A	Grid	0.176594		A	Grid	0.0815844		A	Grid	0.026885
A	Grid	0.101464		A	Grid	0.0681916		A	Grid	0.20914
A	Grid	0.178617		A	Grid	0.2564		A	Grid	0.20492
A	Grid	0.181535		A	Grid	0.0988369		A	Grid	0.153328
A	Grid	0.150745		A	Grid	0.159886		A	Grid	0.147593
A	Grid	0.142407		A	Grid	0.0422216		A	Grid	0.341812
A	Grid	0.0671046		A	Grid	0.120457		A	Grid	0.325803
A	Grid	0.0929719		A	Grid	0.110433		A	Grid	0.295594
A	Grid	0.199767		A	Grid	0.201338		A	Grid	0.342566
A	Grid	0.197367		A	Grid	0.243364		A	Grid	0.209524
A	Grid	0.0971213		A	Grid	0.269461		A	Grid	0.325764
A	Grid	0.117909		A	Grid	0.100167		A	Grid	0.219472
A	Grid	0.125379		A	Grid	0.0757175		A	Grid	0.420535
A	Grid	0.0461303		A	Grid	0.147108		A	Grid	0.156342
A	Grid	0.180608		A	Grid	0.179899		A	Grid	0.350241
A	Grid	0.250987		A	Grid	0.0630585		A	Grid	0.234117
A	Grid	0.172313		A	Grid	0.112961		A	Grid	0.305168
A	Grid	0.241131		A	Grid	0.0843826		A	Grid	0.195863
A	Grid	0.275785		A	Grid	0.381722		A	Grid	0.25203
A	Grid	0.067268		A	Grid	0.164114		A	Grid	0.0818576
A	Grid	0.22262		A	Grid	0.158549		A	Grid	0.343017
A	Grid	0.10655		A	Grid	0.189382		A	Grid	0.239196
A	Grid	0.0852003		A	Grid	0.155417		A	Grid	0.157013
A	Grid	0.333174		A	Grid	0.126819		A	Grid	0.151201
A	Grid	0.218242		A	Grid	0.225169		A	Grid	0.16248
A	Grid	0.308963		A	Grid	0.152912		A	Grid	0.244507
A	Grid	0.124941		A	Grid	0.126496		A	Grid	0.12661
A	Grid	0.183732		A	Grid	0.0716668		A	Grid	0.133837
A	Grid	0.228116		A	Grid	0.0814661		A	Grid	0.189258
A	Grid	0.0867484		A	Grid	0.198309		A	Grid	0.088263
A	Grid	0.104199		A	Grid	0.131656		A	Grid	0.407924
A	Grid	0.439677		A	Grid	0.167166		A	Grid	0.0628115
A	Grid	0.154906		A	Grid	0.0670513		A	Grid	0.128107
A	Grid	0.302944		A	Grid	0.152357		A	Grid	0.39017
A	Grid	0.122919		A	Grid	0.23374		A	Grid	0.38206
A	Grid	0.655877		A	Grid	0.216092		A	Grid	0.1618
A	Grid	0.263502		A	Grid	0.207344		A	Grid	0.259446
A	Grid	0.117297		A	Grid	0.2061		A	Grid	0.362366
A	Grid	0.114538		A	Grid	0.238687		A	Grid	0.430306
A	Grid	0.233008		A	Grid	0.0965278		A	Grid	0.134697
A	Grid	0.278887		A	Grid	0.192528		A	Grid	0.200722
A	Grid	0.508317		A	Grid	0.0804545		A	Grid	0.063518
A	Grid	0.39186		A	Grid	0.143971		A	Grid	0.129669
A	Grid	0.370912		A	Grid	0.10012		A	Grid	0.251415
A	Grid	0.333444		A	Grid	0.154644		A	Grid	0.180016
A	Grid	0.294021		A	Grid	0.0685038		A	Grid	0.177039
A	Grid	0.281281		A	Grid	0.24608		A	Grid	0.21932
A	Grid	0.0993614		A	Grid	-0.0273322		A	Grid	0.262659
A	Grid	0.0458262		A	Grid	0.0771992		A	Grid	0.0893097
A	Grid	0.236234		A	Grid	0.25202		A	Grid	0.177754
A	Grid	0.241485		A	Grid	0.153265		A	Grid	0.0987116
A	Grid	0.081166		A	Grid	0.110787		A	Grid	0.39112
A	Grid	0.12077		A	Grid	0.103055		A	Grid	0.662558
A	Grid	0.1709		A	Grid	0.112269		A	Grid	0.417729
A	Grid	0.245068		A	Grid	0.160645		A	Grid	0.377326
A	Grid	0.0790388		A	Grid	0.0653583		A	Grid	0.398149
A	Grid	0.19668		A	Grid	0.119863		A	Grid	0.139799
A	Grid	0.257592		A	Grid	0.0978839		A	Grid	0.184913
A	Grid	0.216555		A	Grid	0.0290413		A	Grid	0.140803
A	Grid	0.700301		A	Grid	-0.00312323		A	Grid	0.0192319
A	Grid	0.0683501		A	Grid	0.167505		A	Grid	0.364818
A	Grid	0.157548		A	Grid	0.0870607		A	Grid	0.267308
A	Grid	0.188085		A	Grid	0.158329		A	Grid	0.144407
A	Grid	0.0894723		A	Grid	0.0460271		A	Grid	0.142661
A	Grid	0.201893		A	Grid	0.261774		A	Grid	0.11408
A	Grid	0.110335		A	Grid	0.0771137		A	Grid	0.150889
A	Grid	0.123795		A	Grid	0.21025		A	Grid	0.126818
A	Grid	0.139812		A	Grid	0.103978		A	Grid	0.293167
A	Grid	0.0804874		A	Grid	0.132021		A	Grid	0.37195
A	Grid	0.166124		A	Grid	0.187396		A	Grid	0.105657
A	Grid	0.0954581		A	Grid	0.0840284		A	Grid	0.17336
A	Grid	0.28213		A	Grid	0.135662		A	Grid	0.0923001
A	Grid	0.194334		A	Grid	0.105801		A	Grid	0.0596899
A	Grid	0.186477		A	Grid	0.0823699		A	Grid	0.358112
A	Grid	0.119335		A	Grid	0.0876015		A	Grid	0.190922
A	Grid	0.148222		A	Grid	0.209122		A	Grid	0.59818
A	Grid	0.104949		A	Grid	0.0964924		A	Grid	0.136907
A	Grid	0.0338104		A	Grid	0.300952		A	Grid	0.827156
A	Grid	0.08409		A	Grid	0.0757516		A	Grid	0.117053
A	Grid	0.192437		A	Grid	0.218987		A	Grid	0.636885
A	Grid	0.134607		A	Grid	0.32776		A	Grid	0.655295
A	Grid	0.0795509		A	Grid	0.129955		A	Grid	0.245689
A	Grid	0.303526		A	Grid	0.133299		A	Grid	0.314693
A	Grid	0.226385		A	Grid	0.349858		A	Grid	0.500973
A	Grid	0.165687		A	Grid	0.133134		A	Grid	0.632089
A	Grid	0.260126		A	Grid	0.0340705		A	Grid	0.382637
A	Grid	0.116122		A	Grid	0.117606		A	Grid	0.56761
A	Grid	0.0935518		A	Grid	0.0735211		A	Grid	0.748755
A	Grid	0.0939891		A	Grid	0.299573		A	Grid	0.61428
A	Grid	0.140796		A	Grid	0.289218		A	Grid	0.25923
A	Grid	0.112292		A	Grid	0.165645		A	Grid	0.768283
A	Grid	0.20174		A	Grid	0.233008		A	Grid	0.410152
A	Grid	0.107679		A	Grid	0.377045		A	Grid	0.304231
A	Grid	0.159505		A	Grid	0.148212		A	Grid	0.644388
A	Grid	0.0846225		A	Grid	0.151614		A	Grid	0.407687
A	Grid	0.0845566		A	Grid	0.164155		A	Grid	0.550372
A	Grid	0.0310048		A	Grid	0.283254		A	Grid	0.741623
A	Grid	0.0368735		A	Grid	0.231498		A	Grid	0.638409
A	Grid	0.176804		A	Grid	0.206657		A	Grid	0.841345
A	Grid	0.17338		A	Grid	0.140761		A	Grid	0.644633
A	Grid	0.151879		A	Grid	0.473921		A	Grid	0.723391
A	Grid	0.22102		A	Grid	0.377639		A	Grid	0.16339
A	Grid	0.114428		A	Grid	0.188801		A	Grid	0.513317
A	Grid	0.0123811		A	Grid	0.192545		A	Grid	0.667529
A	Grid	0.135458		A	Grid	0.447866		A	Grid	0.24295
A	Grid	0.191935		A	Grid	0.141453		A	Grid	0.27287
A	Grid	0.24188		A	Grid	0.0976574		A	Grid	0.162517
A	Grid	0.0729047		A	Grid	0.0761153		A	Grid	0.129576
A	Grid	0.241089		A	Grid	0.134204		A	Grid	0.126867
A	Grid	0.1093		A	Grid	0.102604		A	Grid	0.323841
A	Grid	0.0767098		A	Grid	0.2057		A	Grid	0.403459
A	Grid	0.185353		A	Grid	0.223691		A	Grid	0.300358
A	Grid	0.0714204		A	Grid	0.134264		A	Grid	0.376233
A	Grid	0.107041		A	Grid	0.245311		A	Grid	0.313244
A	Grid	0.160882		A	Grid	0.0662029		A	Grid	0.181109
A	Grid	0.125146		A	Grid	0.0449223		A	Grid	0.548856
A	Grid	0.128267		A	Grid	0.135419		A	Grid	0.158543
A	Grid	0.0848559		A	Grid	0.26882		A	Grid	0.522345
A	Grid	0.199819		A	Grid	0.0237707		A	Grid	0.263853
A	Grid	0.2294		A	Grid	0.115284		A	Grid	0.300254
A	Grid	0.128965		A	Grid	0.107109		A	Grid	0.531551
A	Grid	0.230443		A	Grid	0.219036		A	Grid	0.492434
A	Grid	0.373513		A	Grid	0.116156		A	Grid	0.747521
A	Grid	0.167862		A	Grid	0.259939		A	Grid	0.827282
A	Grid	0.17174		A	Grid	0.217001		A	Grid	0.666886
A	Grid	0.244796		A	Grid	0.290531		A	Grid	0.403291
A	Grid	0.193859		A	Grid	0.356317		A	Grid	0.707554
A	Grid	0.2301		A	Grid	0.149017		A	Grid	0.680425
A	Grid	0.10885		A	Grid	0.092846		A	Grid	0.600295
A	Grid	0.228367		A	Grid	0.10662		A	Grid	0.366384
A	Grid	0.183215		A	Grid	0.159004		A	Grid	0.13041
A	Grid	0.142899		A	Grid	0.0917956		A	Grid	0.199841
A	Grid	0.268783		A	Grid	0.0437893		A	Grid	0.196273
A	Grid	0.077792		A	Grid	0.240918		A	Grid	0.104155
A	Grid	0.226856		A	Grid	0.156224		A	Grid	0.158663
A	Grid	0.193368		A	Grid	0.0592253		A	Grid	0.5872
A	Grid	0.120643		A	Grid	0.221939		A	Grid	0.357102
A	Grid	0.183451		A	Grid	0.110049		A	Grid	0.0623435
A	Grid	0.243443		A	Grid	0.166777		A	Grid	0.171132
A	Grid	0.110718		A	Grid	0.189581		A	Grid	0.546866
A	Grid	0.233993		A	Grid	0.100939		A	Grid	0.487947
A	Grid	0.143327		A	Grid	0.209016		A	Grid	0.228748
A	Grid	0.0956614		A	Grid	0.0995704		A	Grid	0.192262
A	Grid	0.149448		A	Grid	0.0987709		A	Grid	0.16018
A	Grid	0.213139		A	Grid	0.403128		A	Grid	0.0963832
A	Grid	0.0310658		A	Grid	0.366848		A	Grid	0.0718599
A	Grid	0.143005		A	Grid	0.304249		A	Grid	0.0691709
A	Grid	0.177914		A	Grid	0.140978		A	Grid	0.0136786
A	Grid	0.144846		A	Grid	0.220096		A	Grid	0.122674
A	Grid	0.217304		A	Grid	0.142243		A	Grid	0.121776
A	Grid	0.417229		A	Grid	0.327334		A	Grid	0.0852006
A	Grid	0.226596		A	Grid	0.402433		A	Grid	0.115677
A	Grid	0.227601		A	Grid	0.683185		A	Grid	0.0852711
A	Grid	0.223628		A	Grid	0.082517		A	Grid	0.174586
A	Grid	-0.00467072		A	Grid	0.0657741		A	Grid	0.132006
A	Grid	0.231326		A	Grid	0.122357		A	Grid	0.186845
A	Grid	0.0701639		A	Grid	0.0349121		A	Grid	0.0568458
A	Grid	0.186582		A	Grid	0.0918119		A	Grid	0.0955862
A	Grid	0.266396		A	Grid	0.0924941		A	Grid	0.11425
A	Grid	0.109097		A	Grid	0.140863		A	Grid	0.0197893
A	Grid	0.128881		A	Grid	0.149316		A	Grid	0.0722883
A	Grid	0.285935		A	Grid	0.101725		A	Grid	0.0700388
A	Grid	0.188628		A	Grid	0.0843061		A	Grid	0.0405578
A	Grid	0.263454		A	Grid	0.406266		A	Grid	0.0397693
A	Grid	0.104406		A	Grid	0.104531		A	Grid	0.029849
A	Grid	0.0151515		A	Grid	0.122911		A	Grid	0.0931784
A	Grid	0.0705119		A	Grid	0.100339		A	Grid	0.0385088
A	Grid	0.0535183		A	Grid	0.285238		A	Grid	0.0385996
A	Grid	0.147092		A	Grid	0.116861		A	Grid	0.0629657
A	Grid	0.10105		A	Grid	0.142687		A	Grid	0.0519671
A	Grid	0.0379111		A	Grid	0.144386		A	Grid	0.0182145
A	Grid	0.0890048		A	Grid	0.17346		A	Grid	0.14044
A	Grid	0.106994		A	Grid	0.386306		A	Grid	0.172672
A	Grid	0.0619459		A	Grid	0.309344		A	Grid	0.178224
A	Grid	0.0292655		A	Grid	0.15968		A	Grid	0.0536885
A	Grid	0.0881756		A	Grid	0.390607		A	Grid	0.13183
A	Grid	0.144628		A	Grid	0.212443		A	Grid	0.131778
A	Grid	0.156074		A	Grid	0.34679		A	Grid	0.0751268
A	Grid	0.0636376		A	Grid	0.459183		A	Grid	0.171267
A	Grid	0.164232		A	Grid	0.348891		A	Grid	0.17587
A	Grid	0.0851246		A	Grid	0.199244		A	Grid	0.0669136
A	Grid	0.103566		A	Grid	0.272531		A	Grid	0.0569283
A	Grid	0.065515		A	Grid	0.0518093		A	Grid	0.123873
A	Grid	0.0156588		A	Grid	0.145342		A	Grid	0.0944141
A	Grid	0.110565		A	Grid	0.0120594		A	Grid	0.0628127
A	Grid	0.130178		A	Grid	0.0431249		A	Grid	0.0423113
A	Grid	0.107509		A	Grid	0.135407		A	Grid	0.10109
A	Grid	0.141581		A	Grid	0.191116		A	Grid	0.305374
A	Grid	0.0997783		A	Grid	0.284671		A	Grid	0.228429
A	Grid	0.0150078		A	Grid	0.0683087		A	Grid	0.268988
A	Grid	0.087352		A	Grid	0.17374		A	Grid	0.144788
A	Grid	0.0903801		A	Grid	0.312676		A	Grid	0.159543
A	Grid	0.11964		A	Grid	0.176388		A	Grid	0.52768
A	Grid	0.0768474		A	Grid	0.0937455		A	Grid	0.212029
A	Grid	0.0676431		A	Grid	0.366506		A	Grid	0.184073
A	Grid	0.206641		A	Grid	0.0409606		A	Grid	0.124021
A	Grid	0.14259		A	Grid	0.124329		A	Grid	0.37678
A	Grid	0.22508		A	Grid	0.129383		A	Grid	0.156488
A	Grid	0.0675004		A	Grid	0.0697993		A	Grid	0.41531
A	Grid	0.0643542		A	Grid	0.183902		A	Grid	0.224712
A	Grid	0.0586887		A	Grid	0.128923		A	Grid	0.433017
A	Grid	0.0803411		A	Grid	0.0684275		A	Grid	0.368694
A	Grid	0.067733		A	Grid	0.0710642		A	Grid	0.480258
A	Grid	0.0693025		A	Grid	0.490777		A	Grid	0.25648
A	Grid	0.0676712		A	Grid	0.478714		A	Grid	0.225797
A	Grid	0.0593807		A	Grid	0.153245		A	Grid	0.275548
A	Grid	0.142567		A	Grid	0.0955874		A	Grid	0.392898
A	Grid	0.112127		A	Grid	0.0464908		A	Grid	0.20271
A	Grid	0.0816811		A	Grid	0.0570815		A	Grid	0.286697
A	Grid	0.124325		A	Grid	0.214417		A	Grid	0.502709
A	Grid	0.180589		A	Grid	0.168936		A	Grid	0.330059
A	Grid	0.0378896		A	Grid	0.138491		A	Grid	0.225151
A	Grid	0.0344922		A	Grid	0.0985557		A	Grid	0.413342
A	Grid	0.101678		A	Grid	0.0740246		A	Grid	0.189237
A	Grid	0.0659936		A	Grid	0.0933584		A	Grid	0.189711
A	Grid	0.020298		A	Grid	0.0675268		A	Grid	0.353701
A	Grid	0.0992488		A	Grid	0.126255		A	Grid	0.275791
A	Grid	0.161749		A	Grid	0.160863		A	Grid	0.247712
A	Grid	0.124831		A	Grid	0.210063		A	Grid	0.190385
A	Grid	0.0821691		A	Grid	0.243111		A	Grid	0.220425
A	Grid	0.114349		A	Grid	0.157611		A	Grid	0.133067
A	Grid	0.0865591		A	Grid	0.0885226		A	Grid	0.274722
A	Grid	0.073774		A	Grid	0.184612		A	Grid	0.314864
A	Grid	-0.0126209		A	Grid	0.143916		A	Grid	0.316852
A	Grid	0.133214		A	Grid	0.215091		A	Grid	0.0854341
A	Grid	0.149977		A	Grid	0.0435887		A	Grid	0.307208
A	Grid	0.0617256		A	Grid	0.137621		A	Grid	0.215312
A	Grid	0.0641372		A	Grid	0.119854		A	Grid	0.0795515
A	Grid	0.101269		A	Grid	0.118485		A	Grid	0.200247
A	Grid	0.0765645		A	Grid	0.45336		A	Grid	0.199788
A	Grid	0.075608		A	Grid	0.383251		A	Grid	0.508347
A	Grid	0.00424819		A	Grid	0.293233		A	Grid	0.332938
A	Grid	0.162236		A	Grid	0.222961		A	Grid	0.153202
A	Grid	0.167488		A	Grid	0.178922		A	Grid	0.440796
A	Grid	0.0854648		A	Grid	0.407734		A	Grid	0.403821
A	Grid	0.0985367		A	Grid	0.616995		A	Grid	0.167124
A	Grid	0.101189		A	Grid	0.200559		A	Grid	0.325509
A	Grid	0.0973503		A	Grid	0.204963		A	Grid	0.305244
A	Grid	0.103498		A	Grid	0.171594		A	Grid	0.504369
A	Grid	0.0918129		A	Grid	0.0902954		A	Grid	0.195861
A	Grid	0.102137		A	Grid	0.149549		A	Grid	0.225928
A	Grid	0.063873		A	Grid	0.42662		A	Grid	0.110232
A	Grid	0.0671489		A	Grid	0.0926334		A	Grid	0.244694
A	Grid	0.102764		A	Grid	0.148493		A	Grid	0.181414
A	Grid	0.107897		A	Grid	0.293135		A	Grid	0.142709
A	Grid	0.073263		A	Grid	0.148474		A	Grid	0.139
A	Grid	0.0938653		A	Grid	0.0456659		A	Grid	0.0743009
A	Grid	0.131041		A	Grid	0.122981		A	Grid	0.159017
A	Grid	0.084965		A	Grid	0.11706		A	Grid	0.108166
A	Grid	0.0589671		A	Grid	0.111237		A	Grid	0.16857
A	Grid	0.191876		A	Grid	0.100366		A	Grid	0.0896251
A	Grid	0.068602		A	Grid	0.0511843		A	Grid	0.12223
A	Grid	0.0210431		A	Grid	0.0599987		A	Grid	0.248723
A	Grid	0.105681		A	Grid	0.0947444		A	Grid	0.170036
A	Grid	0.0989066		A	Grid	0.0853589		A	Grid	0.104626
A	Grid	0.181268		A	Grid	0.0730353		A	Grid	0.286366
A	Grid	0.258272		A	Grid	0.0924378		A	Grid	0.12171
A	Grid	0.0533042		A	Grid	0.0528873		A	Grid	0.10444
A	Grid	0.206329		A	Grid	0.261991		A	Grid	0.158401
A	Grid	0.169895		A	Grid	0.0800263		A	Grid	0.085749
A	Grid	0.303317		A	Grid	0.282697		A	Grid	0.133318
A	Grid	0.113567		A	Grid	0.439053		A	Grid	0.0528206
A	Grid	0.0854251		A	Grid	0.13871		A	Grid	0.257373
A	Grid	0.114807		A	Grid	0.312276		A	Grid	0.109234
A	Grid	0.118071		A	Grid	0.385725		A	Grid	0.0390329
A	Grid	0.0920198		A	Grid	0.36617		A	Grid	0.078152
A	Grid	0.0753712		A	Grid	0.511166		A	Grid	-0.0381676
A	Grid	0.0980641		A	Grid	0.365177		A	Grid	-0.015629
A	Grid	0.123264		A	Grid	0.273807		A	Grid	0.151433
A	Grid	0.107484		A	Grid	0.537979		A	Grid	0.104486
A	Grid	0.304244		A	Grid	0.154573		A	Grid	0.0753974
A	Grid	0.198261		A	Grid	0.165448		A	Grid	0.228099
A	Grid	0.0712294		A	Grid	0.180452		A	Grid	0.120894
A	Grid	0.166605		A	Grid	0.193967		A	Grid	0.120257
A	Grid	0.0761885		A	Grid	0.17008		A	Grid	0.0808476
A	Grid	0.166629		A	Grid	0.142203		A	Grid	0.167811
A	Grid	0.0632983		A	Grid	0.223637		A	Grid	-0.0219524
A	Grid	0.116675		A	Grid	0.0718385		A	Grid	0.0203976
A	Grid	0.081		A	Grid	0.0349284		A	Grid	0.0948992
A	Grid	0.11194		A	Grid	0.0648547		A	Grid	0.242979
A	Grid	0.119991		A	Grid	0.0954796		A	Grid	0.154856
A	Grid	-0.0528385		A	Grid	0.211575		A	Grid	0.122815
A	Grid	0.0551308		A	Grid	0.248698		A	Grid	0.173419
A	Grid	0.142054		A	Grid	0.0901798		A	Grid	0.140942
A	Grid	0.0998074		A	Grid	0.0659148		A	Grid	0.0303729
A	Grid	0.117983		A	Grid	0.121789		A	Grid	0.019333
A	Grid	0.189937		A	Grid	0.426571		A	Grid	0.0724563
A	Grid	0.195623		A	Grid	0.266841		A	Grid	0.0603451
A	Grid	0.183057		A	Grid	0.117135		A	Grid	0.0844669
A	Grid	0.174232		A	Grid	0.13881		A	Grid	0.0878081
A	Grid	0.0544905		A	Grid	0.0988435		A	Grid	0.0321699
A	Grid	0.103338		A	Grid	0.0546387		A	Grid	0.167332
A	Grid	0.0931305		A	Grid	0.066787		A	Grid	0.0879412
A	Grid	0.10841		A	Grid	0.0629012		A	Grid	0.0931935
A	Grid	0.0769464		A	Grid	0.0781387		A	Grid	0.132601
A	Grid	0.328662		A	Grid	0.0920666		A	Grid	0.0796113
A	Grid	0.195692		A	Grid	0.156682		A	Grid	0.171431
A	Grid	0.197749		A	Grid	0.191157		A	Grid	0.142596
A	Grid	0.16621		A	Grid	0.30773		A	Grid	0.106959
A	Grid	0.16167		A	Grid	0.182008		A	Grid	0.120361
A	Grid	0.152744		A	Grid	0.0745415		A	Grid	0.195876
A	Grid	0.0892273		A	Grid	0.333813		A	Grid	0.140522
A	Grid	0.12603		A	Grid	0.447053		A	Grid	0.16873
A	Grid	0.080331		A	Grid	0.0923074		A	Grid	0.181687
A	Grid	0.0783351		A	Grid	0.124361		A	Grid	0.171416
A	Grid	0.131737		A	Grid	0.184917		A	Grid	0.0226414
A	Grid	0.173026		A	Grid	0.136736		A	Grid	0.0776209
A	Grid	0.198612		A	Grid	0.140885		A	Grid	0.0705441
A	Grid	0.173184		A	Grid	0.168025		A	Grid	0.074248
A	Grid	0.313568		A	Grid	0.137982		A	Grid	0.00434167
A	Grid	0.0816928		A	Grid	0.300219		A	Grid	0.13741
A	Grid	0.152735		A	Grid	0.119878		A	Grid	-0.0117654
A	Grid	0.127173		A	Grid	0.206348		A	Grid	0.0428045
A	Grid	0.202293		A	Grid	0.0631764		A	Grid	0.169547
A	Grid	0.119527		A	Grid	0.497748		A	Grid	0.18629
A	Grid	0.541344		A	Grid	0.461485		A	Grid	0.272219
A	Grid	0.130783		A	Grid	0.339076		A	Grid	0.107429
A	Grid	0.4601		A	Grid	0.393886		A	Grid	0.206082
A	Grid	0.477728		A	Grid	0.297694		A	Grid	0.0897109
A	Grid	0.255785		A	Grid	0.315932		A	Grid	0.142776
A	Grid	0.367924		A	Grid	0.261485		A	Grid	0.0739304
A	Grid	0.264463		A	Grid	0.479885		A	Grid	0.224967
A	Grid	0.405437		A	Grid	0.534406		A	Grid	-0.0560111
A	Grid	0.575608		A	Grid	0.106955		A	Grid	0.105566
A	Grid	0.16661		A	Grid	0.271141		A	Grid	0.0380366
A	Grid	0.1638		A	Grid	0.219615		A	Grid	0.220016
A	Grid	0.19272		A	Grid	0.134776		A	Grid	0.10971
A	Grid	0.0645841		A	Grid	0.155602		A	Grid	0.0880423
A	Grid	0.149644		A	Grid	0.241954		A	Grid	0.0606412
A	Grid	0.223698		A	Grid	0.0823018		A	Grid	0.178468
A	Grid	0.172543		A	Grid	0.12087		A	Grid	0.253673
A	Grid	0.125866		A	Grid	0.316508		A	Grid	0.126206
A	Grid	0.153198		A	Grid	0.37617		A	Grid	0.146864
A	Grid	0.242831		A	Grid	0.132969		A	Grid	0.201374
A	Grid	0.0863834		A	Grid	0.494254		A	Grid	0.0313725
A	Grid	0.0828787		A	Grid	0.182287		A	Grid	0.0586505
A	Grid	0.0444837		A	Grid	0.250376		A	Grid	0.0799333
A	Grid	0.210617		A	Grid	0.241084		A	Grid	0.165578
A	Grid	0.11363		A	Grid	0.119358		A	Grid	0.105984
A	Grid	0.187175		A	Grid	0.122887		A	Grid	0.0805579
A	Grid	0.103854		A	Grid	0.195101		A	Grid	0.0740961
A	Grid	0.365027		A	Grid	0.216506		A	Grid	0.15024
A	Grid	0.233966		A	Grid	0.457784		A	Grid	0.142178
A	Grid	0.110736		A	Grid	0.339063		A	Grid	0.265025
A	Grid	0.189391		A	Grid	0.171854		A	Grid	0.0862051
A	Grid	0.182343		A	Grid	0.054357		A	Grid	0.26969
A	Grid	0.0900833		A	Grid	0.0828879		A	Grid	0.129946
A	Grid	0.110632		A	Grid	0.127206		A	Grid	0.196861
A	Grid	0.303993		A	Grid	0.0948556		A	Grid	0.0739309
A	Grid	0.176285		A	Grid	0.0981095		A	Grid	0.227559
A	Grid	0.17435		A	Grid	0.121678		A	Grid	0.133122
A	Grid	0.334448		A	Grid	0.0709449		A	Grid	0.142253
A	Grid	0.508078		A	Grid	0.109472		A	Grid	0.194208
A	Grid	0.336019		A	Grid	0.0881296		A	Grid	0.056395
A	Grid	0.262219		A	Grid	0.161558		A	Grid	0.22344
A	Grid	0.548613		A	Grid	0.132252		A	Grid	0.0828364
A	Grid	0.107585		A	Grid	0.328626		A	Grid	0.136668
A	Grid	0.112915		A	Grid	0.215778		A	Grid	0.151712
A	Grid	0.0618853		A	Grid	0.0910574		A	Grid	0.256984
A	Grid	0.0476521		A	Grid	0.291123		A	Grid	0.231685
A	Grid	0.0681305		A	Grid	0.0803725		A	Grid	0.0539756
A	Grid	0.13949		A	Grid	0.303084		A	Grid	0.229351
A	Grid	0.0770001		A	Grid	0.0789513		A	Grid	0.187148
A	Grid	0.0355841		A	Grid	0.0682271		A	Grid	0.229392
A	Grid	0.0726209		A	Grid	0.100819		A	Grid	0.200621
A	Grid	0.182809		A	Grid	0.122035		A	Grid	0.154972
A	Grid	0.557287		A	Grid	0.052092		A	Grid	0.027317
A	Grid	0.205253		A	Grid	0.121976		A	Grid	0.221473
A	Grid	0.150481		A	Grid	0.13016		A	Grid	0.20983
A	Grid	0.314007		A	Grid	0.0275476		A	Grid	0.0857795
A	Grid	0.202716		A	Grid	0.205596		A	Grid	0.184073
A	Grid	0.103141		A	Grid	0.102875		A	Grid	0.141471
A	Grid	0.428516		A	Grid	0.147486		A	Grid	0.0612214
A	Grid	0.182607		A	Grid	0.109279		A	Grid	0.195894
A	Grid	0.0606409		A	Grid	0.0603933		A	Grid	0.0744702
A	Grid	0.0656609		A	Grid	0.129827		A	Grid	0.0679326
A	Grid	0.117336		A	Grid	0.108547		A	Grid	0.188165
A	Grid	0.148768		A	Grid	0.158983		A	Grid	0.169316
A	Grid	0.189		A	Grid	0.183708		A	Grid	0.0759047
A	Grid	0.181766		A	Grid	0.215661		A	Grid	0.118513
A	Grid	0.164793		A	Grid	0.210401		A	Grid	0.11716
A	Grid	0.0527683		A	Grid	0.289278		A	Grid	0.115684
A	Grid	0.10806		A	Grid	0.279407		A	Grid	0.0386812
A	Grid	0.0855457		A	Grid	0.130839		A	Grid	-0.0137888
A	Grid	0.101401		A	Grid	0.175109		A	Grid	0.0323475
A	Grid	0.142585		A	Grid	0.153975		A	Grid	0.119405
A	Grid	0.215221		A	Grid	0.243114		A	Grid	0.130957
A	Grid	0.00754103		A	Grid	0.267676		A	Grid	0.239186
A	Grid	0.0225364		A	Grid	0.135202		A	Grid	0.0965087
A	Grid	0.0933277		A	Grid	0.252707		A	Grid	0.252435
A	Grid	0.257811		A	Grid	0.203296		A	Grid	0.174027
A	Grid	0.338629		A	Grid	0.147376		A	Grid	0.239505
A	Grid	0.162187		A	Grid	0.547642		A	Grid	0.340373
A	Grid	0.112314		A	Grid	0.464059		A	Grid	0.353777
A	Grid	0.242463		A	Grid	0.212356		A	Grid	0.191312
A	Grid	0.279494		A	Grid	0.0486625		A	Grid	0.305025
A	Grid	0.105736		A	Grid	0.0866318		A	Grid	0.0996296
A	Grid	0.228044		A	Grid	0.254574		A	Grid	0.221686
A	Grid	0.28432		A	Grid	0.247124		A	Grid	0.394093
A	Grid	0.431444		A	Grid	0.131505		A	Grid	0.304463
A	Grid	0.210615		A	Grid	0.170674		A	Grid	0.541033
A	Grid	0.175556		A	Grid	0.181316		A	Grid	0.313981
A	Grid	0.17733		A	Grid	0.249549		A	Grid	0.283196
A	Grid	0.0838278		A	Grid	0.649576		A	Grid	0.0491674
A	Grid	0.192148		A	Grid	0.13361		A	Grid	0.128082
A	Grid	0.34807		A	Grid	0.245316		A	Grid	0.140699
A	Grid	0.167282		A	Grid	0.151743		A	Grid	0.0906834
A	Grid	0.287407		A	Grid	0.175997		A	Grid	0.12341
A	Grid	0.139034		A	Grid	0.160996		A	Grid	0.236452
A	Grid	0.258859		A	Grid	0.10596		A	Grid	0.375654
A	Grid	0.0672785		A	Grid	0.136096		A	Grid	0.159905
A	Grid	0.1446		A	Grid	0.0714196		A	Grid	0.224516
A	Grid	0.130251		A	Grid	0.237005		A	Grid	0.114813
A	Grid	0.252148		A	Grid	0.436607		A	Grid	0.320091
A	Grid	0.225716		A	Grid	0.174688		A	Grid	0.0616538
A	Grid	0.33657		A	Grid	0.267549		A	Grid	0.415373
A	Grid	0.245392		A	Grid	0.0277919		A	Grid	0.268931
A	Grid	0.241085		A	Grid	0.0800614		A	Grid	0.212257
A	Grid	0.242803		A	Grid	0.104051		A	Grid	0.241374
A	Grid	0.0416472		A	Grid	0.0961081		A	Grid	0.142329
A	Grid	0.0731904		A	Grid	0.105318		A	Grid	0.134744
A	Grid	0.124681		A	Grid	0.14319		A	Grid	0.125717
A	Grid	0.127305		A	Grid	0.0413686		A	Grid	0.0975805
A	Grid	0.200353		A	Grid	0.233972		A	Grid	0.108422
A	Grid	0.14442		A	Grid	0.154268		A	Grid	0.298834
A	Grid	0.111605		A	Grid	0.15301		A	Grid	0.124219
A	Grid	0.130897		A	Grid	0.0550611		A	Grid	0.149908
A	Grid	0.295151		A	Grid	0.308641		A	Grid	0.109509
A	Grid	0.138358		A	Grid	0.145484		A	Grid	0.14368
A	Grid	0.210034		A	Grid	0.131889		A	Grid	0.156967
A	Grid	-0.00956189		A	Grid	0.124821		A	Grid	0.139415
A	Grid	0.0772902		A	Grid	0.0980733		A	Grid	0.213979
A	Grid	0.0805479		A	Grid	0.130858		A	Grid	0.126176
A	Grid	0.147018		A	Grid	0.118459		A	Grid	0.311089
A	Grid	0.200451		A	Grid	0.131575		A	Grid	0.0850187
A	Grid	0.103576		A	Grid	0.109897		A	Grid	0.106136
A	Grid	0.213304		A	Grid	0.0689451		A	Grid	0.143627
A	Grid	0.279018		A	Grid	0.0949873		A	Grid	0.117479
A	Grid	0.166928		A	Grid	0.0838297		A	Grid	0.172335
A	Grid	0.270544		A	Grid	0.0699146		A	Grid	0.117708
A	Grid	0.117983		A	Grid	0.125887		A	Grid	0.105703
A	Grid	0.154576		A	Grid	0.0730162		A	Grid	0.131739
A	Grid	0.25276		A	Grid	0.11511		A	Grid	0.0810346
A	Grid	0.201533		A	Grid	0.0717841		A	Grid	0.068831
A	Grid	0.115967		A	Grid	0.0769806		A	Grid	0.0816429
A	Grid	0.0799708		A	Grid	0.0214001		A	Grid	0.105847
A	Grid	0.308399		A	Grid	0.0889237		A	Grid	0.155695
A	Grid	0.0947127		A	Grid	0.0788895		A	Grid	0.0495088
A	Grid	0.11253		A	Grid	0.13136		A	Grid	0.164217
A	Grid	0.1203		A	Grid	0.0525561		A	Grid	0.151527
A	Grid	0.139943		A	Grid	0.074255		A	Grid	0.190885
A	Grid	0.11055		A	Grid	0.149892		A	Grid	0.272397
A	Grid	0.269614		A	Grid	0.139857		A	Grid	0.144298
A	Grid	0.215556		A	Grid	0.0767545		A	Grid	0.0588117
A	Grid	0.125573		A	Grid	0.122616		A	Grid	0.104818
A	Grid	0.0933191		A	Grid	0.196344		A	Grid	0.225454
A	Grid	0.091625		A	Grid	0.175106		A	Grid	0.0596494
A	Grid	0.0530566		A	Grid	0.122314		A	Grid	0.144071
A	Grid	0.117289		A	Grid	0.0250843		A	Grid	0.146515
A	Grid	0.146998		A	Grid	0.163456		A	Grid	0.0931262
A	Grid	0.139444		A	Grid	0.157893		A	Grid	0.101369
A	Grid	0.0391695		A	Grid	0.0917358		A	Grid	0.178917
A	Grid	0.0901117		A	Grid	0.169343		A	Grid	0.0809969
A	Grid	0.108564		A	Grid	0.0959852		A	Grid	0.149987
A	Grid	0.0922223		A	Grid	0.144564		A	Grid	0.406919
A	Grid	0.113066		A	Grid	0.121166		A	Grid	0.10624
A	Grid	0.0575129		A	Grid	0.14892		A	Grid	0.15383
A	Grid	0.207168		A	Grid	0.138548		A	Grid	0.261361
A	Grid	0.0887725		A	Grid	0.0974646		A	Grid	0.0916517
A	Grid	0.102653		A	Grid	0.130594		A	Grid	0.414222
A	Grid	0.160334		A	Grid	0.114438		A	Grid	0.203613
A	Grid	0.362033		A	Grid	0.0952651		A	Grid	0.18562
A	Grid	0.115477		A	Grid	0.116355		A	Grid	0.218348
A	Grid	0.19052		A	Grid	0.0903974		A	Grid	0.289603
A	Grid	0.139742		A	Grid	0.110808		A	Grid	0.429094
A	Grid	0.163744		A	Grid	0.0991524		A	Grid	0.174925
A	Grid	0.0947299		A	Grid	0.123797		A	Grid	0.202042
A	Grid	0.134198		A	Grid	0.0869022		A	Grid	0.135119
A	Grid	0.198825		A	Grid	0.0513614		A	Grid	0.0864016
A	Grid	0.0946182		A	Grid	0.10807		A	Grid	0.143287
A	Grid	0.252424		A	Grid	0.106652		A	Grid	0.389731
A	Grid	0.192853		A	Grid	0.0496334		A	Grid	0.210916
A	Grid	0.218484		A	Grid	0.08602		A	Grid	0.348717
A	Grid	0.0383781		A	Grid	0.110259		A	Grid	0.139752
A	Grid	0.063397		A	Grid	0.141099		A	Grid	0.297483
A	Grid	0.0876174		A	Grid	0.0643928		A	Grid	-0.032774
A	Grid	0.135796		A	Grid	0.142604		A	Grid	0.177414
A	Grid	0.125729		A	Grid	0.109314		A	Grid	0.0796657
A	Grid	0.0667787		A	Grid	0.168713		A	Grid	0.187594
A	Grid	0.0132155		A	Grid	0.1238		A	Grid	0.0912069
A	Grid	0.0178059		A	Grid	0.127557		A	Grid	0.179449
A	Grid	0.069915		A	Grid	0.112618		A	Grid	0.490386
A	Grid	0.0524716		A	Grid	0.197263		A	Grid	0.133098
A	Grid	0.231764		A	Grid	0.205937		A	Grid	0.259483
A	Grid	0.111102		A	Grid	0.0891017		A	Grid	0.0724202
A	Grid	0.120672		A	Grid	0.20561		A	Grid	0.209412
A	Grid	0.112408		A	Grid	0.101439		A	Grid	0.0996939
A	Grid	0.212366		A	Grid	0.141082		A	Grid	0.0829073
A	Grid	0.166989		A	Grid	0.142334		A	Grid	0.252761
A	Grid	0.0612335		A	Grid	0.116268		A	Grid	0.123792
A	Grid	0.0439615		A	Grid	0.0921815		A	Grid	0.239777
A	Grid	0.213462		A	Grid	0.224291		A	Grid	0.142241
A	Grid	0.182849		A	Grid	0.0691523		A	Grid	0.189722
A	Grid	0.148183		A	Grid	0.0723436		A	Grid	0.272541
A	Grid	0.133272		A	Grid	0.058523		A	Grid	0.242559
A	Grid	0.250524		A	Grid	0.0746975		A	Grid	0.0700709
A	Grid	0.136704		A	Grid	0.157343		A	Grid	0.184139
A	Grid	0.153599		A	Grid	0.0582417		A	Grid	0.0378629
A	Grid	0.170453		A	Grid	0.105157		A	Grid	0.130306
A	Grid	0.0838084		A	Grid	0.0178803		A	Grid	0.162326
A	Grid	0.137435		A	Grid	0.140963		A	Grid	0.201495
A	Grid	0.112386		A	Grid	0.118116		A	Grid	0.183426
A	Grid	0.181744		A	Grid	0.165347		A	Grid	0.147035
A	Grid	-0.000716847		A	Grid	0.0512387		A	Grid	0.058744
A	Grid	0.270016		A	Grid	0.110871		A	Grid	0.0719893
A	Grid	0.154928		A	Grid	0.152585		A	Grid	0.0438685
A	Grid	0.00803852		A	Grid	0.0663392		A	Grid	0.103608
A	Grid	0.0966704		A	Grid	0.0979759		A	Grid	0.182036
A	Grid	0.283651		A	Grid	0.111253		A	Grid	0.0855522
A	Grid	0.181179		A	Grid	0.220221		A	Grid	0.161953
A	Grid	0.0786187		A	Grid	0.194411		A	Grid	0.157514
A	Grid	0.0673833		A	Grid	0.165465		A	Grid	0.0800099
A	Grid	0.163528		A	Grid	0.108202		A	Grid	0.0998382
A	Grid	0.0726114		A	Grid	0.21938		A	Grid	0.224201
A	Grid	0.0680781		A	Grid	0.14458		A	Grid	0.0832191
A	Grid	0.135758		A	Grid	0.143573		A	Grid	0.168057
A	Grid	0.195049		A	Grid	0.208307		A	Grid	0.497134
A	Grid	0.0896315		A	Grid	0.149943		A	Grid	0.401883
A	Grid	0.210138		A	Grid	0.165307		A	Grid	0.38773
A	Grid	0.138146		A	Grid	0.172548		A	Grid	0.369447
A	Grid	0.191314		A	Grid	0.0613149		A	Grid	0.412457
A	Grid	0.0509933		A	Grid	0.0869713		A	Grid	0.150034
A	Grid	0.158655		A	Grid	0.126156		A	Grid	0.131534
A	Grid	0.191388		A	Grid	0.141377		A	Grid	0.203157
A	Grid	0.373103		A	Grid	0.21241		A	Grid	0.41817
A	Grid	0.236643		A	Grid	0.155965		A	Grid	0.218802
A	Grid	0.0984067		A	Grid	0.194331		A	Grid	0.19957
A	Grid	0.158035		A	Grid	0.0788069		A	Grid	0.135706
A	Grid	0.108783		A	Grid	0.165232		A	Grid	0.35837
A	Grid	0.0813692		A	Grid	0.0954943		A	Grid	0.360899
A	Grid	0.128126		A	Grid	0.132952		A	Grid	0.273657
A	Grid	0.146956		A	Grid	0.172785		A	Grid	0.63464
A	Grid	0.255273		A	Grid	0.0973507		A	Grid	0.378788
A	Grid	0.112056		A	Grid	0.147105		A	Grid	0.230855
A	Grid	0.142788		A	Grid	0.0918679		A	Grid	0.0346048
A	Grid	0.197053		A	Grid	0.117486		A	Grid	0.272471
A	Grid	0.18554		A	Grid	0.0774787		A	Grid	0.176478
A	Grid	0.210363		A	Grid	0.203529		A	Grid	0.0981611
A	Grid	0.0882919		A	Grid	0.0746603		A	Grid	0.1097
A	Grid	0.174453		A	Grid	0.15053		A	Grid	0.258758
A	Grid	0.233035		A	Grid	0.0985979		A	Grid	0.263116
A	Grid	0.351661		A	Grid	0.106006		A	Grid	0.456178
A	Grid	0.1621		A	Grid	0.13346		A	Grid	0.22309
A	Grid	0.222474		A	Grid	0.17577		A	Grid	0.133238
A	Grid	0.301594		A	Grid	0.110018		A	Grid	0.350877
A	Grid	0.0673765		A	Grid	0.113013		A	Grid	0.352712
A	Grid	0.319986		A	Grid	0.101373		A	Grid	0.208831
A	Grid	0.154658		A	Grid	0.186293		A	Grid	0.0957035
A	Grid	0.202051		A	Grid	0.15783		A	Grid	0.218787
A	Grid	0.104865		A	Grid	0.0756201		A	Grid	0.197198
A	Grid	-0.0336476		A	Grid	0.0850776		A	Grid	0.156839
A	Grid	0.151849		A	Grid	0.061769		A	Grid	0.289674
A	Grid	0.126395		A	Grid	0.110648		A	Grid	0.426725
A	Grid	0.0812215		A	Grid	0.0941661		A	Grid	0.138907
A	Grid	0.100324		A	Grid	0.0396983		A	Grid	0.308998
A	Grid	0.110908		A	Grid	0.0723132		A	Grid	0.141161
A	Grid	-0.0628383		A	Grid	0.144496		A	Grid	0.171497
A	Grid	0.10218		A	Grid	0.0782303		A	Grid	0.374929
A	Grid	0.113083		A	Grid	0.119682		A	Grid	0.335407
A	Grid	0.135704		A	Grid	0.106188		A	Grid	0.241243
A	Grid	0.100871		A	Grid	0.131521		A	Grid	0.409628
A	Grid	0.229461		A	Grid	0.117368		A	Grid	0.0985829
A	Grid	0.0913146		A	Grid	0.155241		A	Grid	0.208299
A	Grid	0.216431		A	Grid	0.159626		A	Grid	0.239712
A	Grid	0.101722		A	Grid	0.227406		A	Grid	0.360791
A	Grid	0.174295		A	Grid	0.237641		A	Grid	0.377081
A	Grid	0.23034		A	Grid	0.103625		A	Grid	0.112921
A	Grid	0.180005		A	Grid	0.0541328		A	Grid	0.119156
A	Grid	0.216802		A	Grid	0.0867101		A	Grid	0.163006
A	Grid	0.182264		A	Grid	0.0785083		A	Grid	0.0753329
A	Grid	0.178991		A	Grid	0.078787		A	Grid	0.163929
A	Grid	0.134478		A	Grid	0.246979		A	Grid	-0.0192176
A	Grid	0.24025		A	Grid	0.100526		A	Grid	0.055622
A	Grid	0.21683		A	Grid	0.0911806		A	Grid	0.0941755
A	Grid	0.249033		A	Grid	0.143392		A	Grid	0.0701311
A	Grid	0.153937		A	Grid	0.136518		A	Grid	0.232253
A	Grid	0.20077		A	Grid	0.0688861		A	Grid	0.12775
A	Grid	0.15688		A	Grid	0.0658851		A	Grid	0.0420676
A	Grid	0.139262		A	Grid	0.0932654		A	Grid	0.147047
A	Grid	-0.00464669		A	Grid	0.0638483		A	Grid	0.241186
A	Grid	0.259667		A	Grid	0.0964258		A	Grid	0.168201
A	Grid	0.205354		A	Grid	0.0689885		A	Grid	0.220663
A	Grid	0.0882034		A	Grid	0.142762		A	Grid	0.190862
A	Grid	0.115401		A	Grid	0.0495641		A	Grid	0.311159
A	Grid	0.267242		A	Grid	0.0654103		A	Grid	0.110447
A	Grid	0.289404		A	Grid	0.155957		A	Grid	0.160783
A	Grid	0.0747256		A	Grid	0.226682		A	Grid	0.273286
A	Grid	0.261659		A	Grid	0.135275		A	Grid	0.244706
A	Grid	0.183705		A	Grid	0.159179		A	Grid	0.0873419
A	Grid	0.186769		A	Grid	0.271508		A	Grid	0.180915
A	Grid	0.372704		A	Grid	0.0335341		A	Grid	0.291279
A	Grid	0.374341		A	Grid	0.0648789		A	Grid	0.0955976
A	Grid	0.108704		A	Grid	0.147386		A	Grid	0.130619
A	Grid	0.114741		A	Grid	0.0738457		A	Grid	0.129187
A	Grid	0.0108132		A	Grid	0.0977629		A	Grid	0.0706895
A	Grid	0.114259		A	Grid	0.114024		A	Grid	0.0470452
A	Grid	0.0856183		A	Grid	0.0551273		A	Grid	0.064696
A	Grid	0.13107		A	Grid	0.167612		A	Grid	0.0592068
A	Grid	0.056675		A	Grid	0.11224		A	Grid	0.167267
A	Grid	0.109049		A	Grid	0.077388		A	Grid	0.100863
A	Grid	0.146552		A	Grid	0.0633348		A	Grid	0.101801
A	Grid	0.103087		A	Grid	0.116859		A	Grid	0.0334913
A	Grid	0.122753		A	Grid	0.278606		A	Grid	0.120151
A	Grid	0.0411652		A	Grid	0.160931		A	Grid	0.122429
A	Grid	0.0636953		A	Grid	0.0792169		A	Grid	0.328608
A	Grid	0.0657037		A	Grid	0.202222		A	Grid	0.19034
A	Grid	0.0811409		A	Grid	0.11329		A	Grid	0.24154
A	Grid	0.115958		A	Grid	0.191022		A	Grid	0.239295
A	Grid	0.0369708		A	Grid	0.163781		A	Grid	0.0872812
A	Grid	0.0117346		A	Grid	0.131072		A	Grid	0.108843
A	Grid	-0.0155081		A	Grid	0.39878		A	Grid	0.0514465
A	Grid	0.10111		A	Grid	0.0925942		A	Grid	0.0733341
A	Grid	0.0654836		A	Grid	0.21494		A	Grid	0.158328
A	Grid	0.0961873		A	Grid	0.533016		A	Grid	0.272351
A	Grid	0.0588039		A	Grid	0.208189		A	Grid	0.355113
A	Grid	0.0934322		A	Grid	0.190417		A	Grid	0.404764
A	Grid	0.0571067		A	Grid	0		A	Grid	0.511268
A	Grid	0.0632472		A	Grid	0.372484		A	Grid	0.348899
A	Grid	0.0519211		A	Grid	0.294321		A	Grid	0.394116
A	Grid	0.0444919		A	Grid	0.247704		A	Grid	0.636292
A	Grid	0.0699638		A	Grid	0.153435		A	Grid	0.416478
A	Grid	0.157296		A	Grid	0.224425		A	Grid	0.193005
A	Grid	-0.00726473		A	Grid	0.108255		A	Grid	0.318014
A	Grid	0.101224		A	Grid	0.176753		A	Grid	0.426426
A	Grid	0.0845062		A	Grid	0.156614		A	Grid	0.30815
A	Grid	0.068715		A	Grid	0.463294		A	Grid	0.488081
A	Grid	0.0824925		A	Grid	0.371931		A	Grid	0.560732
A	Grid	0.121917		A	Grid	0.194882		A	Grid	0.129726
A	Grid	0.110554		A	Grid	0.176871		A	Grid	0.216966
A	Grid	0.0867258		A	Grid	0.0980923		A	Grid	0.572598
A	Grid	0.0764518		A	Grid	0.121444		A	Grid	0.0662568
A	Grid	0.103561		A	Grid	0.322461		A	Grid	0.292422
A	Grid	0.139404		A	Grid	0.145528		A	Grid	0.287744
A	Grid	0.114345		A	Grid	0.144744		A	Grid	0.28601
A	Grid	0.0593464		A	Grid	0.0728625		A	Grid	0.585949
A	Grid	0.108633		A	Grid	0.132872		A	Grid	0.176773
A	Grid	0.0980739		A	Grid	0.091842		A	Grid	0.226142
A	Grid	0.113381		A	Grid	0.11574		A	Grid	0.483488
A	Grid	0.063224		A	Grid	0.0729264		A	Grid	0.190718
A	Grid	0.0414749		A	Grid	0.0767486		A	Grid	0.4585
A	Grid	0.117191		A	Grid	0.0901078		A	Grid	0.147876
A	Grid	0.0734757		A	Grid	0.0587312		A	Grid	0.473448
A	Grid	0.0863524		A	Grid	0.0254876		A	Grid	0.350457
A	Grid	0.0522655		A	Grid	0.154116		A	Grid	0.0593221
A	Grid	0.167649		A	Grid	0.0717371		A	Grid	0.475341
A	Grid	0.150506		A	Grid	0.0873723		A	Grid	0.349587
A	Grid	0.134268		A	Grid	0.154108		A	Grid	0.351206
A	Grid	0.0837604		A	Grid	0.107116		A	Grid	0.305455
A	Grid	0.0573577		A	Grid	0.0369417		A	Grid	0.258716
A	Grid	0.149577		A	Grid	0.104753		A	Grid	0.295372
A	Grid	0.181461		A	Grid	0.164251		A	Grid	0.208195
A	Grid	0.34629		A	Grid	0.0650218		A	Grid	0.171523
A	Grid	0.238342		A	Grid	0.0823479		A	Grid	0.112068
A	Grid	0.0621159		A	Grid	0.108052		A	Grid	0.446089
A	Grid	0.096245		A	Grid	0.0758072		A	Grid	0.153166
A	Grid	0.117581		A	Grid	0.0898516		A	Grid	0.102667
A	Grid	0.0492265		A	Grid	0.0955084		A	Grid	0.375475
A	Grid	0.101189		A	Grid	0.0461696		A	Grid	0.191652
A	Grid	0.153943		A	Grid	0.118114		A	Grid	0.219314
A	Grid	0.176396		A	Grid	0.0879697		A	Grid	0.1152
A	Grid	0.129486		A	Grid	0.156727		A	Grid	0.244833
A	Grid	0.0679801		A	Grid	0.105919		A	Grid	0.337416
A	Grid	0.107556		A	Grid	0.0456828		A	Grid	0.0799848
A	Grid	0.18517		A	Grid	0.0745615		A	Grid	0.0722561
A	Grid	0.157037		A	Grid	0.1067		A	Grid	0.127711
A	Grid	0.0539325		A	Grid	0.165862		A	Grid	0.0887685
A	Grid	0.113548		A	Grid	0.0278904		A	Grid	-0.00193379
A	Grid	0.0735782		A	Grid	0.0987195		A	Grid	0.15963
A	Grid	0.0911498		A	Grid	0.0822041		A	Grid	-0.0524249
A	Grid	0.0444869		A	Grid	0.0765389		A	Grid	0.109387
A	Grid	0.0996262		A	Grid	0.121368		A	Grid	0.053796
A	Grid	0.124771		A	Grid	0.0735789		A	Grid	0.315981
A	Grid	0.0864902		A	Grid	0.080874		A	Grid	0.176162
A	Grid	0.11944		A	Grid	0.0951516		A	Grid	0.49855
A	Grid	0.0792613		A	Grid	0.192206		A	Grid	0.180223
A	Grid	0.230535		A	Grid	-0.00805684		A	Grid	0.138964
A	Grid	0.10861		A	Grid	0.0815819		A	Grid	0.388843
A	Grid	0.124326		A	Grid	0.0936177		A	Grid	0.26498
A	Grid	0.0681242		A	Grid	0.120104		A	Grid	0.356187
A	Grid	0.0609629		A	Grid	0.0819532		A	Grid	0.253639
A	Grid	0.0576604		A	Grid	0.262985		A	Grid	0.206596
A	Grid	0.206834		A	Grid	0.0831797		A	Grid	0.526284
A	Grid	0.105496		A	Grid	0.114487		A	Grid	0.591596
A	Grid	0.0364152		A	Grid	-0.0232416		A	Grid	0.354442
A	Grid	0.089476		A	Grid	0.132712		A	Grid	0.490778
A	Grid	0.166886		A	Grid	0.0549541		A	Grid	0.61388
A	Grid	0.146354		A	Grid	0.140278		A	Grid	0.455896
A	Grid	0.15898		A	Grid	0.147202		A	Grid	0.0892942
A	Grid	0.0844902		A	Grid	0.139861		A	Grid	0.449761
A	Grid	0.113796		A	Grid	0.123818		A	Grid	0.36759
A	Grid	0.0610185		A	Grid	0.0904867		A	Grid	0.370313
A	Grid	0.0885872		A	Grid	0.122651		A	Grid	0.581868
A	Grid	0.0741203		A	Grid	0.0677263		A	Grid	0.314126
A	Grid	0.355457		A	Grid	0.0538025		A	Grid	0.367144
A	Grid	0.364414		A	Grid	0.0641246		A	Grid	0.185041
A	Grid	0.277735		A	Grid	0.0791308		A	Grid	0.276591
A	Grid	0.220634		A	Grid	0.128817		A	Grid	0.624169
A	Grid	0.10077		A	Grid	0.063289		A	Grid	0.503553
A	Grid	0.161306		A	Grid	0.104143		A	Grid	0.288237
A	Grid	0.110574		A	Grid	0.136763		A	Grid	0.0550729
A	Grid	0.125848		A	Grid	0.127728		A	Grid	0.185185
A	Grid	0.136302		A	Grid	0.0752073		A	Grid	0.09615
A	Grid	0.10322		A	Grid	0.120939		A	Grid	0.143063
A	Grid	0.114447		A	Grid	0.0911087		A	Grid	0.65632
A	Grid	0.101146		A	Grid	0.104575		A	Grid	0.296692
A	Grid	0.0552037		A	Grid	0.0735264		A	Grid	0.17235
A	Grid	0.0712597		A	Grid	0.10054		A	Grid	0.508167
A	Grid	0.134218		A	Grid	0.109858		A	Grid	0.476382
A	Grid	0.0466602		A	Grid	0.0587251		A	Grid	0.363526
A	Grid	0.0613741		A	Grid	0.132491		A	Grid	0.380769
A	Grid	0.0445197		A	Grid	0.0456776		A	Grid	0.0400113
A	Grid	0.0819001		A	Grid	0.0381774		A	Grid	0.0511384
A	Grid	0.123547		A	Grid	0.105785		A	Grid	0.394975
A	Grid	0.048826		A	Grid	0.138668		A	Grid	0.372244
A	Grid	0.0820362		A	Grid	0.0680054		A	Grid	0.318325
A	Grid	0.127332		A	Grid	0.143598		A	Grid	0.062896
A	Grid	0.0594893		A	Grid	0.0390268		A	Grid	-0.00440002
A	Grid	0.127491		A	Grid	0.057325		A	Grid	0.078028
A	Grid	0.0609173		A	Grid	0.327293		A	Grid	0.0406442
A	Grid	0.0657676		A	Grid	0.133098		A	Grid	-0.0332143
A	Grid	0.123462		A	Grid	0.115268		A	Grid	0.0323313
A	Grid	0.142568		A	Grid	0.324551		A	Grid	0.0258672
A	Grid	0.0793338		A	Grid	0.15997		A	Grid	0.0328315
A	Grid	0.120279		A	Grid	0.546769		A	Grid	0.067464
A	Grid	0.511082		A	Grid	0.144317		A	Grid	0.026441
A	Grid	0.0431351		A	Grid	0.234691		A	Grid	0.0337484
A	Grid	0.178448		A	Grid	0.111763		A	Grid	-0.00450121
A	Grid	0.0954269		A	Grid	0.0927973		A	Grid	0.0143887
A	Grid	0.121427		A	Grid	0.0140529		A	Grid	0.0442896
A	Grid	0.0352326		A	Grid	0.149728		A	Grid	-0.00969028
A	Grid	0.107848		A	Grid	0.167884		A	Grid	0.0379234
A	Grid	0.0543155		A	Grid	0.089085		A	Grid	0.158416
A	Grid	0.0519782		A	Grid	0.10346		A	Grid	0.0766772
A	Grid	0.0918438		A	Grid	0.0970065		A	Grid	0.172077
A	Grid	0.105372		A	Grid	0.10316		A	Grid	0.187702
A	Grid	0.0827645		A	Grid	0.31264		A	Grid	0.19559
A	Grid	0.0921659		A	Grid	0.251358		A	Grid	0.144796
A	Grid	-0.00425534		A	Grid	0.175962		A	Grid	0.212454
A	Grid	0.0933644		A	Grid	0.163337		A	Grid	0.325659
A	Grid	0.164433		A	Grid	0.129131		A	Grid	0.167534
A	Grid	0.144685		A	Grid	0.108909		A	Grid	0.220201
A	Grid	0.0762131		A	Grid	0.048327		A	Grid	0.152604
A	Grid	0.0908389		A	Grid	0.110045		A	Grid	0.141992
A	Grid	0.105495		A	Grid	0.12652		A	Grid	0.104833
A	Grid	0.0548331		A	Grid	0.108728		A	Grid	0.121163
A	Grid	0.143428		A	Grid	0.164269		A	Grid	0.0781246
A	Grid	0.0664878		A	Grid	0.0656378		A	Grid	0.117391
A	Grid	0.0585943		A	Grid	0.102		A	Grid	0.129433
A	Grid	0.0652553		A	Grid	0.0589786		A	Grid	0.162984
A	Grid	0.100494		A	Grid	0.10366		A	Grid	0.0580911
A	Grid	-0.0465417		A	Grid	0.0847452		A	Grid	0.0726134
A	Grid	0.122388		A	Grid	0.190962		A	Grid	0.0724881
A	Grid	0.173733		A	Grid	0.223126		A	Grid	0.107821
A	Grid	0.111149		A	Grid	0.363276		A	Grid	0.0702588
A	Grid	0.158842		A	Grid	-0.0116376		A	Grid	0.0373442
A	Grid	0.101514		A	Grid	0.216957		A	Grid	0.0289834
A	Grid	0.210526		A	Grid	0.162366		A	Grid	0.0594117
A	Grid	0.0820695		A	Grid	0.110685		A	Grid	0.0328863
A	Grid	0.347689		A	Grid	0.149559		A	Grid	0.0418873
A	Grid	0.0530899		A	Grid	0.0990778		A	Grid	-0.027486
A	Grid	0.0355012		A	Grid	0.113866		A	Grid	0.141003
A	Grid	-0.0280444		A	Grid	0.0338712		A	Grid	0.0771312
A	Grid	0.0525265		A	Grid	0.109763		A	Grid	0.370764
A	Grid	0.0769977		A	Grid	0.135873		A	Grid	0.188309
A	Grid	0.121459		A	Grid	0.0943244		A	Grid	0.105685
A	Grid	0.0372097		A	Grid	0.0799551		A	Grid	0.15815
A	Grid	0.082005		A	Grid	0.22761		A	Grid	0.164054
A	Grid	0.105693		A	Grid	0.0711762		A	Grid	0.15938
A	Grid	0.0289334		A	Grid	0.113437		A	Grid	0.132406
A	Grid	0.0095808		A	Grid	0.147407		A	Grid	0.13264
A	Grid	0.223825		A	Grid	0.0342568		A	Grid	0.0233031
A	Grid	0.0229066		A	Grid	0.0561112		A	Grid	0.0654382
A	Grid	0.0970257		A	Grid	0.0534117		A	Grid	0.0243036
A	Grid	0.0137217		A	Grid	0.0529359		A	Grid	0.133238
A	Grid	0.113569		A	Grid	0.113658		A	Grid	0.0545237
A	Grid	0.0649921		A	Grid	0.0603946		A	Grid	0.112673
A	Grid	0.185036		A	Grid	0.115571		A	Grid	0.195959
A	Grid	0.0172213		A	Grid	0.0160984		A	Grid	0.241692
A	Grid	0.104082		A	Grid	0.0855594		A	Grid	0.37824
A	Grid	-0.0135869		A	Grid	0.350476		A	Grid	0.194852
A	Grid	0.0961656		A	Grid	0.209203		A	Grid	0.164916
A	Grid	0.0545314		A	Grid	0.113282		A	Grid	0.165003
A	Grid	0.0330643		A	Grid	0.195826		A	Grid	0.258524
A	Grid	0.0629921		A	Grid	0.188742		A	Grid	0.235868
A	Grid	0.189362		A	Grid	0.0873958		A	Grid	0.401873
A	Grid	0.0623561		A	Grid	0.205991		A	Grid	0.164494
A	Grid	0.256435		A	Grid	0.0600977		A	Grid	0.370278
A	Grid	0.148668		A	Grid	0.188548		A	Grid	0.126292
A	Grid	0.0942322		A	Grid	0.188682		A	Grid	0.119984
A	Grid	0.202764		A	Grid	0.0446266		A	Grid	0.193748
A	Grid	0.234414		A	Grid	0.190134		A	Grid	0.209649
A	Grid	0.026447		A	Grid	0.104923		A	Grid	0.303878
A	Grid	0.0785962		A	Grid	0.165214		A	Grid	0.210656
A	Grid	-0.0220571		A	Grid	0.2352		A	Grid	0.297324
A	Grid	-0.0366718		A	Grid	0.130457		A	Grid	0.144577
A	Grid	0.102393		A	Grid	0.136459		A	Grid	0.158653
A	Grid	0.028302		A	Grid	0.0640152		A	Grid	0.188312
A	Grid	0.0882131		A	Grid	0.206493		A	Grid	0.529869
A	Grid	0.169355		A	Grid	0.416033		A	Grid	0.319404
A	Grid	0.117246		A	Grid	0.245598		A	Grid	0.31536
A	Grid	0.00876198		A	Grid	0.119638		A	Grid	0.280461
A	Grid	0.0494163		A	Grid	0.39406		A	Grid	0.110951
A	Grid	0.140269		A	Grid	0.0972027		A	Grid	0.356121
A	Grid	0.164221		A	Grid	0.232939		A	Grid	0.545983
A	Grid	0.0257806		A	Grid	0.185356		A	Grid	0.372573
A	Grid	0.0444743		A	Grid	0.176044		A	Grid	0.428878
A	Grid	0.140075		A	Grid	0.273133		A	Grid	0.411154
A	Grid	0.0599204		A	Grid	0.430222		A	Grid	0.54768
A	Grid	0.153287		A	Grid	0.00909091		A	Grid	0.399444
A	Grid	0.172848		A	Grid	0.320239		A	Grid	0.116067
A	Grid	0.0590648		A	Grid	0.0258134		A	Grid	0.162845
A	Grid	0.0231513		A	Grid	0.174517		A	Grid	0.0754568
A	Grid	0.0443141		A	Grid	0.111135		A	Grid	0.14308
A	Grid	0.0791879		A	Grid	0.0531605		A	Grid	0.0413111
A	Grid	0.218965		A	Grid	0.0104153		A	Grid	0.11029
A	Grid	0.398974		A	Grid	0.00942498		A	Grid	0.157938
A	Grid	0.226867		A	Grid	0.217233		A	Grid	0.0715584
A	Grid	0.596343		A	Grid	0.0807391		A	Grid	0.206903
A	Grid	0.520675		A	Grid	0.0901235		A	Grid	0.27788
A	Grid	0.444288		A	Grid	0.0535375		A	Grid	0.367361
A	Grid	0.382678		A	Grid	0.113431		A	Grid	0.313007
A	Grid	0.108402		A	Grid	0.218953		A	Grid	0.185345
A	Grid	0.164451		A	Grid	0.303945		A	Grid	0.224667
A	Grid	0.512806		A	Grid	0.0225694		A	Grid	0.298486
A	Grid	0.165967		A	Grid	0.178477		A	Grid	0.387
A	Grid	0.300109		A	Grid	0.261155		A	Grid	0.353255
A	Grid	0.36367		A	Grid	0.139104		A	Grid	0.202229
A	Grid	0.466855		A	Grid	0.181895		A	Grid	0.0969192
A	Grid	0.282388		A	Grid	0.247095		A	Grid	0.353211
A	Grid	0.334732		A	Grid	0.352672		A	Grid	0.36398
A	Grid	0.680022		A	Grid	0.13724		A	Grid	0.32505
A	Grid	0.312241		A	Grid	0.238565		A	Grid	0.234277
A	Grid	0.57396		A	Grid	0.0772262		A	Grid	0.447781
A	Grid	0.379349		A	Grid	0.152277		A	Grid	0.610036
A	Grid	0.190054		A	Grid	0.067099		A	Grid	0.0748277
A	Grid	0.313984		A	Grid	0.221409		A	Grid	0.0512366
A	Grid	0.533485		A	Grid	0.201794		A	Grid	0.124154
A	Grid	0.0958667		A	Grid	0.14297		A	Grid	0.0234987
A	Grid	0.0884061		A	Grid	0.180375		A	Grid	0.336751
A	Grid	0.0650731		A	Grid	0.218006		A	Grid	0.218229
A	Grid	0.130371		A	Grid	0.281541		A	Grid	0.0950953
A	Grid	0.034415		A	Grid	0.124293		A	Grid	0.155048
A	Grid	0.020021		A	Grid	0.189394		A	Grid	0.0911122
A	Grid	0.257066		A	Grid	0.0831412		A	Grid	0.245132
A	Grid	0.0716176		A	Grid	0.147521		A	Grid	0.173433
A	Grid	0.103501		A	Grid	0.119962		A	Grid	0.536238
A	Grid	0.0664457		A	Grid	0.524407		A	Grid	0.126677
A	Grid	0.0680131		A	Grid	0.183326		A	Grid	0.274638
A	Grid	0.0981267		A	Grid	0.230401		A	Grid	0.0999349
A	Grid	0.167965		A	Grid	0.296613		A	Grid	0.407328
A	Grid	0.185622		A	Grid	0.0587451		A	Grid	0.246859
A	Grid	0.132663		A	Grid	0.378044		A	Grid	0.425537
A	Grid	0.0476865		A	Grid	0.362763		A	Grid	0.49817
A	Grid	0.0913613		A	Grid	0.20302		A	Grid	0.204028
A	Grid	0.165031		A	Grid	0.118156		A	Grid	0.482725
A	Grid	0.0693787		A	Grid	0.027642		A	Grid	0.244792
A	Grid	0.155722		A	Grid	0.246309		A	Grid	0.14129
A	Grid	0.133082		A	Grid	0.124062		A	Grid	0.580563
A	Grid	0.100692		A	Grid	0.116362		A	Grid	0.22473
A	Grid	0.124378		A	Grid	0.0940047		A	Grid	0.355051
A	Grid	0.157362		A	Grid	0.10654		A	Grid	0.193445
A	Grid	0.282542		A	Grid	0.159789		A	Grid	0.376289
A	Grid	0.222091		A	Grid	0.0925599		A	Grid	0.439125
A	Grid	0.23949		A	Grid	0.109689		A	Grid	0.0762031
A	Grid	0.460811		A	Grid	0.704537		A	Grid	0.0195469
A	Grid	0.328821		A	Grid	0.398889		A	Grid	0.156523
A	Grid	0.17604		A	Grid	0.112644		A	Grid	-0.0133746
A	Grid	0.177405		A	Grid	0.242529		A	Grid	0.133701
A	Grid	0.183255		A	Grid	0.347285		A	Grid	0.0037681
A	Grid	0.301739		A	Grid	0.232689		A	Grid	0.0564566
A	Grid	0.086798		A	Grid	0.263448		A	Grid	0.144734
A	Grid	0.277595		A	Grid	0.47504		A	Grid	0.119622
A	Grid	0.192782		A	Grid	0.41498		A	Grid	0.17453
A	Grid	0.285829		A	Grid	0.0469122		A	Grid	0.294842
A	Grid	0.372593		A	Grid	0.175032		A	Grid	0.427051
A	Grid	0.323991		A	Grid	0.16075		A	Grid	0.503224
A	Grid	0.411178		A	Grid	0.0632565		A	Grid	0.0556228
A	Grid	0.536761		A	Grid	0.113347		A	Grid	0.216852
A	Grid	0.218256		A	Grid	0.576113		A	Grid	0.41141
A	Grid	0.141079		A	Grid	0.0172212		A	Grid	0.360507
A	Grid	0.373261		A	Grid	0.197592		A	Grid	0.265376
A	Grid	0.348553		A	Grid	0.165155		A	Grid	0.173672
A	Grid	0.468399		A	Grid	0.13545		A	Grid	0.397943
A	Grid	0.195952		A	Grid	0.0305672		A	Grid	0.33151
A	Grid	0.1044		A	Grid	0.0662847		A	Grid	0.336366
A	Grid	0.0556883		A	Grid	0.244301		A	Grid	0.251589
A	Grid	0.328695		A	Grid	0.206433		A	Grid	0.2807
A	Grid	0.593017		A	Grid	0.289987		A	Grid	0.152596
A	Grid	0.246953		A	Grid	0.429669		A	Grid	0.182478
[truncated: 7,150 more rows]

## Sheet: 2g,h
Statistical Categories for Fig 2g					Independent Variable		Dependent Variable (Left)	Dependent Variable (Right)
Statistical Categories for Fig 2h	LMM Random Effect	LMM Nested Random Effect	LMM Fixed Effects				LMM Dependent Variable (Left)	LMM Dependent Variable (Right)
	AnimalID	Cell_ID	Session	Sex	AgeGroup	Cohort	FoldChangeFR*100	SpatialDissimilarity
	A14	0	1	F	3	C	92.8403	0.371409
	A14	1	1	F	3	C	51.7264	0.279558
	A14	2	1	F	3	C	66.6874	0.475797
	A14	3	1	F	3	C	4.81459	0.019162
	A14	4	1	F	3	C	96.4521	0.344366
	A14	5	1	F	3	C	27.7457	0.421806
	A14	6	1	F	3	C	80.0555	0.171574
	A14	7	1	F	3	C	39.6727	0.227664
	A14	8	2	F	3	C	1.69994	0.082547
	A14	9	2	F	3	C	29.6828	0.203797
	A14	10	2	F	3	C	6.17833	0.176205
	A14	11	2	F	3	C	7.8636	0.156344
	A14	12	2	F	3	C	4.00013	0.112873
	A14	13	2	F	3	C	37.7962	0.232024
	A14	14	2	F	3	C	13.8776	0.046149
	A14	15	2	F	3	C	68.3318	0.039129
	A14	16	2	F	3	C	44.6038	0.303752
	A14	17	2	F	3	C	4.89767	0.029465
	A14	18	2	F	3	C	8.90418	0.021675
	A14	19	2	F	3	C	3.21778	0.028834
	A14	20	2	F	3	C	12.3408	0.004938
	A14	21	2	F	3	C	45.3839	0.02317
	A14	22	2	F	3	C	26.1869	0.002667
	A14	23	2	F	3	C	5.6799	0.181223
	A14	24	2	F	3	C	46.3112	0.014849
	A14	25	2	F	3	C	47.0846	0.112924
	A14	26	2	F	3	C	35.5157	0.392591
	A14	27	2	F	3	C	17.0876	0.418816
	A14	28	2	F	3	C	25.9238	0.177999
	A14	29	2	F	3	C	30.3943	0.206827
	A14	30	2	F	3	C	3.30937	0.332082
	A14	31	2	F	3	C	26.9553	0.231211
	A14	32	2	F	3	C	13.6175	0.027745
	A14	33	2	F	3	C	31.8886	0.034385
	A14	34	2	F	3	C	25.5202	0.134995
	A14	35	2	F	3	C	75.7805	0.079579
	A14	36	2	F	3	C	26.6093	0.30084
	A14	37	2	F	3	C	32.4949	0.378922
	A14	38	2	F	3	C	35.1253	0.014408
	A14	39	2	F	3	C	1.43994	0.065921
	A14	40	2	F	3	C	47.0988	0.23646
	A14	41	2	F	3	C	80.7674	0.341025
	A14	42	2	F	3	C	12.7339	0.250495
	A14	43	3	F	3	C	36.7117	0.150523
	A14	44	3	F	3	C	28.0622	0.111778
	A14	45	3	F	3	C	31.3109	0.026314
	A14	46	3	F	3	C	84.6729	0.051593
	A14	47	3	F	3	C	9.03227	0.049284
	A14	48	3	F	3	C	99.1755	0.034532
	A14	49	3	F	3	C	84.8905	0.083714
	A14	50	3	F	3	C	40.2216	0.039411
	A14	51	3	F	3	C	62.9549	0.03124
	A14	52	3	F	3	C	19.8029	0.059147
	A14	53	3	F	3	C	24.6291	0.113913
	A14	54	3	F	3	C	72.7285	0.408085
	A14	55	3	F	3	C	43.8757	0.118065
	A14	56	3	F	3	C	22.9725	0.053718
	A14	57	3	F	3	C	35.7046	0.071146
	A14	58	3	F	3	C	86.1606	0.374591
	A14	59	3	F	3	C	63.703	0.253646
	A15	60	1	F	3	C	47.6468	0.115167
	A15	61	1	F	3	C	16.9002	0.081171
	A15	62	1	F	3	C	128.417	0.166494
	A15	63	1	F	3	C	27.0161	0.104409
	A15	64	2	F	3	C	108.558	0.698914
	A15	65	2	F	3	C	43.3098	0.58681
	A15	66	2	F	3	C	28.4547	0.079635
	A15	67	2	F	3	C	20.8994	0.043937
	A15	68	2	F	3	C	56.011	0.303613
	A15	69	2	F	3	C	31.5746	0.394641
	A15	70	2	F	3	C	142.084	0.723355
	A15	71	2	F	3	C	83.9035	0.400708
	A15	72	2	F	3	C	150.152	0.75874
	A15	73	2	F	3	C	48.3577	0.467371
	A15	74	2	F	3	C	29.1162	0.121742
	A15	75	2	F	3	C	0.942213	0.244656
	A15	76	2	F	3	C	42.5522	0.23452
	A15	77	2	F	3	C	12.5852	0.292748
	A15	78	2	F	3	C	55.5169	0.42402
	A15	79	2	F	3	C	137.818	0.279452
	A15	80	2	F	3	C	69.2746	0.314764
	A15	81	2	F	3	C	24.5545	0.631465
	A15	82	2	F	3	C	97.528	0.163355
	A15	83	2	F	3	C	14.5231	0.248312
	A15	84	2	F	3	C	100.488	0.351088
	A15	85	2	F	3	C	93.5871	0.161993
	A15	86	2	F	3	C	22.9679	0.40952
	A15	87	2	F	3	C	101.607	0.241247
	A15	88	2	F	3	C	101.194	0.217026
	A15	89	2	F	3	C	18.3572	0.433865
	A15	90	2	F	3	C	127.064	0.313402
	A15	91	2	F	3	C	52.1316	0.28281
	A15	92	2	F	3	C	26.5864	0.269024
	A15	93	2	F	3	C	74.5441	0.274167
	A15	94	2	F	3	C	66.4354	0.304505
	A15	95	2	F	3	C	38.0897	0.106117
	A15	96	2	F	3	C	83.6408	0.455941
	A15	97	2	F	3	C	69.7746	0.208548
	A15	98	2	F	3	C	71.0913	0.251611
	A15	99	2	F	3	C	74.665	0.245386
	A15	100	2	F	3	C	22.0528	0.360632
	A15	101	2	F	3	C	109.688	0.153359
	A15	102	2	F	3	C	13.2356	0.373108
	A15	103	2	F	3	C	85.733	0.044126
	A15	104	2	F	3	C	1.33041	0.014145
	A15	105	2	F	3	C	26.912	0.025756
	A15	106	2	F	3	C	100.123	0.582538
	A15	107	2	F	3	C	23.2918	0.02334
	A15	108	2	F	3	C	8.17022	0.158975
	A15	109	2	F	3	C	83.6399	0.384563
	A15	110	2	F	3	C	97.7847	0.161204
	A15	111	2	F	3	C	3.89431	0.386397
	A15	112	2	F	3	C	33.5637	0.116346
	A15	113	2	F	3	C	25.8394	0.18613
	A15	114	2	F	3	C	20.1455	0.176715
	A15	115	2	F	3	C	22.8785	0.023664
	A15	116	2	F	3	C	44.4087	0.130917
	A15	117	2	F	3	C	145.789	0.245534
	A15	118	2	F	3	C	24.2727	0.254641
	A15	119	2	F	3	C	2.86563	0.405594
	A15	120	2	F	3	C	138.932	0.569949
	A15	121	2	F	3	C	81.8807	0.198841
	A15	122	2	F	3	C	52.2899	0.193385
	A15	123	2	F	3	C	3.00111	0.2648
	A15	124	2	F	3	C	80.1628	0.179421
	A15	125	2	F	3	C	60.7587	0.525946
	A15	126	2	F	3	C	105.225	0.381623
	A15	127	2	F	3	C	0.143645	0.539253
	A15	128	2	F	3	C	21.0089	0.258937
	A15	129	2	F	3	C	20.2788	0.212655
	A15	130	2	F	3	C	57.1605	0.379256
	A15	131	2	F	3	C	65.1863	0.420891
	A15	132	2	F	3	C	57.6888	0.145389
	A15	133	2	F	3	C	38.9342	0.197818
	A15	134	2	F	3	C	74.8816	0.210309
	A15	135	2	F	3	C	9.78322	0.062204
	A15	136	2	F	3	C	39.9145	0.152906
	A15	137	2	F	3	C	154.203	0.771185
	A15	138	2	F	3	C	24.7766	0.191861
	A15	139	2	F	3	C	86.1214	0.229599
	A15	140	2	F	3	C	48.1142	0.371677
	A15	141	2	F	3	C	50.364	0.15789
	A15	142	2	F	3	C	79.4689	0.389883
	A15	143	2	F	3	C	50.7482	0.269476
	A15	144	2	F	3	C	34.3375	0.434682
	A15	145	2	F	3	C	165.532	0.463302
	A15	146	2	F	3	C	11.347	0.379692
	A15	147	2	F	3	C	29.3065	0.21555
	A15	148	2	F	3	C	85.53	0.309579
	A15	149	2	F	3	C	71.8771	0.111306
	A15	150	3	F	3	C	3.22015	0.348018
	A15	151	3	F	3	C	8.41176	0.520991
	A15	152	3	F	3	C	123.161	0.654492
	A15	153	3	F	3	C	44.7458	0.228073
	A15	154	3	F	3	C	132.805	0.551608
	A15	155	3	F	3	C	35.0627	0.476869
	A15	156	3	F	3	C	25.7581	0.111886
	A15	157	3	F	3	C	15.0901	0.176823
	A15	158	3	F	3	C	51.8871	0.201745
	A15	159	3	F	3	C	20.1749	0.396911
	A15	160	3	F	3	C	6.23491	0.030318
	A15	161	3	F	3	C	1.87064	0.478002
	A15	162	3	F	3	C	71.62	0.192803
	A15	163	3	F	3	C	29.7843	0.449469
	A15	164	3	F	3	C	32.1616	0.047349
	A15	165	3	F	3	C	18.7504	0.140402
	A15	166	3	F	3	C	27.2231	0.162238
	A15	167	3	F	3	C	22.2604	0.157163
	A15	168	3	F	3	C	1.89313	0.194115
	A15	169	3	F	3	C	6.01445	0.256386
	A15	170	3	F	3	C	55.3062	0.480961
	A15	171	3	F	3	C	2.96018	0.179805
	A15	172	3	F	3	C	70.4682	0.468734
	A15	173	3	F	3	C	63.5209	0.637549
	A15	174	3	F	3	C	12.3087	0.210476
	A15	175	3	F	3	C	94.2897	0.229601
	A15	176	3	F	3	C	5.1912	0.257587
	A15	177	3	F	3	C	13.9928	0.304716
	A15	178	3	F	3	C	15.9755	0.237116
	A15	179	3	F	3	C	18.2636	0.350356
	A15	180	3	F	3	C	2.36658	0.106252
	A15	181	3	F	3	C	60.6074	0.366383
	A15	182	3	F	3	C	2.63317	0.076528
	A15	183	3	F	3	C	73.6921	0.109877
	A15	184	3	F	3	C	18.5461	0.271193
	A15	185	3	F	3	C	47.3464	0.31612
	A15	186	3	F	3	C	22.8919	0.265074
	A15	187	3	F	3	C	14.6792	0.234954
	A15	188	3	F	3	C	94.2492	0.14195
	A15	189	3	F	3	C	58.9137	0.250086
	A15	190	3	F	3	C	56.9698	0.161318
	A15	191	3	F	3	C	25.9459	0.209481
	A15	192	3	F	3	C	6.12946	0.101998
	A15	193	3	F	3	C	15.4211	0.021289
	A15	194	3	F	3	C	114.449	0.054482
	A15	195	3	F	3	C	17.4509	0.113172
	A15	196	3	F	3	C	49.433	0.153647
	A15	197	3	F	3	C	68.0437	0.123584
	A15	198	3	F	3	C	33.7175	0.178416
	A15	199	3	F	3	C	59.5179	0.090851
	A15	200	3	F	3	C	13.654	0.139692
	A15	201	3	F	3	C	90.1008	0.210944
	A15	202	3	F	3	C	5.24855	0.062426
	A15	203	3	F	3	C	55.4477	0.08431
	A15	204	3	F	3	C	25.0963	0.031954
	A15	205	3	F	3	C	146.754	0.569142
	A15	206	3	F	3	C	66.6327	0.232285
	A15	207	3	F	3	C	54.635	0.326342
	A15	208	3	F	3	C	16.5556	0.26294
	A15	209	3	F	3	C	85.8605	0.188455
	A15	210	3	F	3	C	34.6419	0.196494
	A15	211	3	F	3	C	16.3561	0.225528
	A15	212	3	F	3	C	35.3297	0.182773
	A15	213	3	F	3	C	26.755	0.076749
	A15	214	3	F	3	C	37.5898	0.250088
	A15	215	3	F	3	C	57.2456	0.266259
	A15	216	3	F	3	C	13.509	0.294383
	A15	217	3	F	3	C	6.77041	0.342609
	A15	218	3	F	3	C	61.441	0.344631
	A15	219	3	F	3	C	63.5561	0.284994
	A15	220	3	F	3	C	68.8897	0.289328
	A15	221	3	F	3	C	0.190069	0.163845
	A15	222	3	F	3	C	12.9645	0.157378
	A15	223	3	F	3	C	29.3758	0.149167
	A15	224	3	F	3	C	85.2027	0.157266
	A15	225	3	F	3	C	30.661	0.297534
	A15	226	3	F	3	C	34.1501	0.152288
	A15	227	3	F	3	C	42.8904	0.03898
	A15	228	3	F	3	C	26.4851	0.058369
	A15	229	3	F	3	C	4.7755	0.148184
	A15	230	3	F	3	C	0.808336	0.234137
	A15	231	3	F	3	C	33.4276	0.0551
	A15	232	3	F	3	C	37.5712	0.086841
	A15	233	3	F	3	C	46.5733	0.090763
	A15	234	3	F	3	C	39.2534	0.080889
	A15	235	3	F	3	C	22.6157	0.225552
	A15	236	3	F	3	C	7.20284	0.223867
	A15	237	3	F	3	C	90.5118	0.318908
	A15	238	3	F	3	C	63.191	0.20867
	A15	239	4	F	3	C	27.9001	0.036394
	A15	240	4	F	3	C	9.39696	0.014054
	A15	241	4	F	3	C	5.27457	0.080835
	A15	242	4	F	3	C	32.7818	0.055487
	A15	243	4	F	3	C	6.59163	0.032794
	A15	244	4	F	3	C	13.7124	0.040193
	A15	245	4	F	3	C	35.6246	0.052896
	A15	246	4	F	3	C	43.3157	0.129958
	A15	247	4	F	3	C	30.6926	0.165829
	A15	248	4	F	3	C	20.2678	0.084493
	A15	249	4	F	3	C	55.1427	0.246757
	A15	250	4	F	3	C	67.342	0.093189
	A15	251	4	F	3	C	37.0686	0.12588
	A15	252	4	F	3	C	40.0543	0.325172
	A15	253	4	F	3	C	25.504	0.072131
	A15	254	4	F	3	C	4.50959	0.096897
	A15	255	4	F	3	C	41.1083	0.124481
	A15	256	4	F	3	C	14.4663	0.017982
	A15	257	4	F	3	C	39.596	0.226723
	A15	258	4	F	3	C	13.6455	0.0466
	A15	259	4	F	3	C	38.153	0.053239
	A15	260	4	F	3	C	3.51732	0.110327
	A15	261	4	F	3	C	45.794	0.40734
	A15	262	4	F	3	C	38.952	0.142405
	A15	263	4	F	3	C	2.39362	0.035835
	A15	264	4	F	3	C	31.476	0.282857
	A15	265	4	F	3	C	30.7056	0.139339
	A15	266	4	F	3	C	9.52337	0.025354
	A15	267	4	F	3	C	2.79744	0.093969
	A15	268	4	F	3	C	5.03237	0.120677
	A15	269	4	F	3	C	18.0965	0.082852
	A15	270	4	F	3	C	45.7447	0.104956
	A15	271	4	F	3	C	10.5407	0.040589
	A15	272	4	F	3	C	12.3094	0.123974
	A15	273	4	F	3	C	28.9746	0.154055
	A15	274	4	F	3	C	30.7813	0.285514
	A15	275	4	F	3	C	4.55497	0.068476
	A15	276	4	F	3	C	21.0461	0.063232
	A15	277	4	F	3	C	5.99883	0.108622
	A15	278	4	F	3	C	7.16504	0.075903
	A15	279	4	F	3	C	36.1728	0.10563
	A15	280	4	F	3	C	13.561	0.059384
	A15	281	4	F	3	C	4.67581	0.091096
	A15	282	4	F	3	C	39.4896	0.342552
	A15	283	4	F	3	C	39.2366	0.220927
	A15	284	4	F	3	C	78.9259	0.425891
	A15	285	4	F	3	C	13.6513	0.120461
	A15	286	4	F	3	C	56.0889	0.386
	A15	287	4	F	3	C	7.66749	0.09566
	A15	288	4	F	3	C	15.2452	0.033595
	A15	289	4	F	3	C	1.6138	0.184732
	A15	290	4	F	3	C	57.4313	0.287655
	A15	291	4	F	3	C	22.9922	0.095307
	A15	292	4	F	3	C	35.318	0.095634
	A15	293	4	F	3	C	4.71119	0.13522
	A15	294	4	F	3	C	14.3228	0.109309
	A15	295	4	F	3	C	129.938	0.368466
	A15	296	4	F	3	C	34.0871	0.100718
	A15	297	4	F	3	C	20.3605	0.166864
	A15	298	4	F	3	C	51.6393	0.217987
	A15	299	4	F	3	C	153.549	0.161169
	A15	300	4	F	3	C	3.38363	0.028079
	A15	301	4	F	3	C	24.0274	0.199428
	A15	302	4	F	3	C	34.514	0.254119
	A15	303	4	F	3	C	8.87076	0.035139
	A15	304	4	F	3	C	6.95693	0.049169
	A15	305	4	F	3	C	97.0369	0.251323
	A15	306	4	F	3	C	131.86	0.656915
	A15	307	4	F	3	C	148.962	0.42522
	A15	308	4	F	3	C	24.8523	0.062247
	A15	309	4	F	3	C	15.7957	0.058971
	A15	310	4	F	3	C	111.897	0.244013
	A15	311	4	F	3	C	44.5253	0.69135
	A15	312	4	F	3	C	1.16353	0.413392
	A15	313	4	F	3	C	2.34606	0.082652
	A15	314	4	F	3	C	0.162419	0.051277
	A15	315	4	F	3	C	21.5054	0.023478
	A15	316	4	F	3	C	108.528	0.126056
	A15	317	4	F	3	C	76.1585	0.301626
	A15	318	4	F	3	C	32.2761	0.031272
	A15	319	4	F	3	C	14.7363	0.066001
	A15	320	4	F	3	C	54.9316	0.16372
	A15	321	4	F	3	C	30.895	0.235441
	A15	322	4	F	3	C	24.766	0.171638
	A15	323	4	F	3	C	59.4333	0.269079
	A15	324	4	F	3	C	50.8577	0.143115
	A15	325	4	F	3	C	78.2425	0.206419
	A15	326	4	F	3	C	39.0874	0.207441
	A15	327	4	F	3	C	29.8489	0.103428
	A15	328	4	F	3	C	2.35873	0.111557
	A15	329	4	F	3	C	18.3843	0.047597
	A15	330	4	F	3	C	22.3983	0.155249
	A15	331	4	F	3	C	69.0858	0.084741
	A15	332	4	F	3	C	78.9648	0.113543
	A15	333	4	F	3	C	9.86906	0.569678
	A15	334	4	F	3	C	13.1951	0.050513
	A15	335	4	F	3	C	30.9067	0.112055
	A15	336	4	F	3	C	41.2025	0.199189
	A15	337	4	F	3	C	34.437	0.060609
	A15	338	4	F	3	C	13.1254	0.083786
	A15	339	4	F	3	C	29.7536	0.047437
	A15	340	4	F	3	C	59.6217	0.109924
	A15	341	4	F	3	C	11.6778	0.530397
	A15	342	4	F	3	C	20.4049	0.214985
	A15	343	4	F	3	C	10.4206	0.050616
	A15	344	4	F	3	C	74.0503	0.170181
	A15	345	4	F	3	C	27.6552	0.057059
	A15	346	4	F	3	C	120.056	0.442365
	A15	347	4	F	3	C	49.3589	0.474837
	A15	348	4	F	3	C	54.4318	0.081059
	A15	349	4	F	3	C	14.9807	0.105444
	A15	350	4	F	3	C	18.9187	0.188869
	A15	351	4	F	3	C	4.72919	0.358475
	A15	352	4	F	3	C	96.0641	0.136713
	A15	353	4	F	3	C	13.338	0.009107
	A15	354	4	F	3	C	19.5809	0.276919
	A15	355	4	F	3	C	143.141	0.295012
	A15	356	4	F	3	C	19.3215	0.082934
	A15	357	4	F	3	C	19.0739	0.092454
	A15	358	4	F	3	C	34.6442	0.152342
	A15	359	4	F	3	C	116.93	0.215969
	A15	360	4	F	3	C	6.77545	0.079359
	A15	361	4	F	3	C	12.7112	0.08712
	A15	362	4	F	3	C	11.2992	0.12138
	A15	363	4	F	3	C	37.922	0.249219
	A15	364	4	F	3	C	66.7311	0.232239
	A15	365	4	F	3	C	32.553	0.481762
	A15	366	4	F	3	C	57.855	0.630278
	A15	367	5	F	3	C	83.4132	0.347373
	A15	368	5	F	3	C	38.1692	0.178354
	A15	369	5	F	3	C	45.4279	0.466493
	A15	370	5	F	3	C	3.75136	0.205562
	A15	371	5	F	3	C	28.6092	0.077635
	A15	372	5	F	3	C	58.5503	0.225484
	A15	373	5	F	3	C	35.0643	0.14952
	A15	374	5	F	3	C	10.3813	0.317963
	A15	375	5	F	3	C	34.8616	0.142282
	A15	376	5	F	3	C	110.977	0.312284
	A15	377	5	F	3	C	92.155	0.776512
	A15	378	5	F	3	C	2.23934	0.108671
	A15	379	5	F	3	C	19.1983	0.320533
	A15	380	5	F	3	C	18.6347	0.515933
	A15	381	5	F	3	C	1.91893	0.072855
	A15	382	5	F	3	C	126.599	0.224823
	A15	383	5	F	3	C	86.3785	0.266761
	A15	384	5	F	3	C	7.46907	0.784097
	A15	385	5	F	3	C	20.7779	0.124987
	A15	386	5	F	3	C	62.5937	0.019598
	A15	387	5	F	3	C	171.264	0.360097
	A15	388	5	F	3	C	97.8366	0.086672
	A15	389	5	F	3	C	31.6686	0.272816
	A15	390	5	F	3	C	17.0673	0.788418
	A15	391	5	F	3	C	90.5379	0.608241
	A15	392	5	F	3	C	45.4034	0.649112
	A15	393	5	F	3	C	95.2529	0.702759
	A15	394	5	F	3	C	64.9847	0.438714
	A15	395	5	F	3	C	2.02203	0.048658
	A15	396	5	F	3	C	39.7623	0.382516
	A15	397	5	F	3	C	39.3035	0.23354
	A15	398	5	F	3	C	88.4273	0.495063
	A15	399	5	F	3	C	26.9948	0.035805
	A15	400	5	F	3	C	28.0169	0.392637
	A15	401	5	F	3	C	59.8461	0.384546
	A15	402	5	F	3	C	33.0143	0.29787
	A15	403	5	F	3	C	16.5559	0.271129
	A15	404	6	F	3	C	99.1808	0.121616
	A15	405	6	F	3	C	1.404	0.182404
	A15	406	6	F	3	C	23.5078	0.029699
	A15	407	6	F	3	C	142.489	0.536827
	A15	408	6	F	3	C	76.3925	0.086204
	A15	409	6	F	3	C	5.25173	0.080163
	A15	410	6	F	3	C	28.8102	0.222437
	A15	411	6	F	3	C	42.7846	0.227431
	A15	412	6	F	3	C	32.4141	0.202177
	A15	413	6	F	3	C	25.5422	0.12631
	A15	414	6	F	3	C	8.6279	0.022274
	A15	415	6	F	3	C	89.0826	0.147061
	A15	416	6	F	3	C	36.5126	0.136975
	A15	417	6	F	3	C	12.1418	0.166179
	A15	418	6	F	3	C	9.65984	0.157671
	A15	419	6	F	3	C	14.9539	0.107598
	A15	420	6	F	3	C	62.0047	0.110135
	A15	421	6	F	3	C	44.9263	0.061887
	A15	422	6	F	3	C	107.701	0.347226
	A15	423	6	F	3	C	66.2833	0.118829
	A15	424	6	F	3	C	193.661	0.70081
	A15	425	6	F	3	C	174.823	0.107406
	A15	426	6	F	3	C	18.6649	0.1018
	A15	427	6	F	3	C	68.9493	0.16396
	A16	428	1	F	3	C	94.6907	0.154086
	A16	429	1	F	3	C	13.5839	0.10632
	A16	430	1	F	3	C	21.2703	0.027305
	A16	431	1	F	3	C	112.442	0.341669
	A16	432	1	F	3	C	19.693	0.341244
	A16	433	1	F	3	C	8.20268	0.047118
	A16	434	1	F	3	C	4.02042	0.059403
	A16	435	1	F	3	C	2.47396	0.139455
	A16	436	1	F	3	C	36.8769	0.155792
	A16	437	1	F	3	C	16.3272	0.19144
	A16	438	1	F	3	C	63.2508	0.217469
	A16	439	1	F	3	C	147.469	0.36594
	A16	440	1	F	3	C	152.158	0.69659
	A16	441	1	F	3	C	49.8451	0.413874
	A16	442	1	F	3	C	119.331	0.156629
	A16	443	1	F	3	C	90.6468	0.060883
	A16	444	1	F	3	C	49.5818	0.11942
	A16	445	1	F	3	C	27.0805	0.088375
	A16	446	1	F	3	C	39.0322	0.473256
	A16	447	2	F	3	C	17.0249	0.630852
	A16	448	2	F	3	C	49.7278	0.718068
	A16	449	2	F	3	C	71.0847	0.223946
	A16	450	2	F	3	C	7.63284	0.096872
	A16	451	2	F	3	C	4.38648	0.324129
	A16	452	2	F	3	C	13.4101	0.558058
	A16	453	2	F	3	C	10.4198	0.223728
	A16	454	2	F	3	C	51.7822	0.186539
	A16	455	2	F	3	C	21.7221	0.251306
	A16	456	2	F	3	C	69.1982	0.407438
	A16	457	2	F	3	C	0.82706	0.201018
	A16	458	2	F	3	C	75.3458	0.073629
	A16	459	2	F	3	C	13.3987	0.065019
	A16	460	2	F	3	C	6.16392	0.131127
	A16	461	2	F	3	C	43.8499	0.200547
	A16	462	2	F	3	C	5.22364	0.166754
	A16	463	2	F	3	C	102.339	0.27846
	A16	464	2	F	3	C	51.0326	0.248096
	A16	465	2	F	3	C	31.1784	0.131712
	A16	466	2	F	3	C	24.8653	0.139253
	A16	467	2	F	3	C	30.2605	0.253545
	A16	468	2	F	3	C	28.2758	0.238726
	A16	469	2	F	3	C	19.5401	0.257906
	A16	470	2	F	3	C	2.59743	0.091532
	A16	471	2	F	3	C	30.9692	0.341419
	A16	472	2	F	3	C	18.1017	0.283213
	A16	473	2	F	3	C	16.5632	0.054622
	A16	474	2	F	3	C	39.2589	0.150453
	A16	475	2	F	3	C	14.7438	0.240585
	A16	476	2	F	3	C	9.11127	0.490855
	A16	477	2	F	3	C	28.6868	0.157666
	A16	478	2	F	3	C	123.439	0.401431
	A16	479	2	F	3	C	2.93351	0.301948
	A16	480	2	F	3	C	124.582	0.667917
	A16	481	2	F	3	C	145.735	0.988999
	A16	482	2	F	3	C	34.3758	0.107424
	A16	483	2	F	3	C	22.4193	0.192225
	A16	484	2	F	3	C	4.10629	0.047699
	A16	485	2	F	3	C	75.6767	0.362222
	A16	486	2	F	3	C	9.83509	0.433687
	A16	487	2	F	3	C	18.7455	0.393685
	A16	488	2	F	3	C	64.0969	0.370419
	A16	489	2	F	3	C	33.6684	0.09578
	A16	490	2	F	3	C	20.5277	0.135498
	A16	491	2	F	3	C	71.1295	0.577679
	A16	492	2	F	3	C	13.9073	0.224661
	A16	493	2	F	3	C	15.9195	0.701484
	A16	494	2	F	3	C	45.7978	0.292662
	A16	495	2	F	3	C	26.1002	0.267199
	A16	496	2	F	3	C	18.3124	0.452482
	A16	497	2	F	3	C	93.112	0.047998
	A16	498	2	F	3	C	132.495	0.058027
	A16	499	2	F	3	C	44.0658	0.146955
	A16	500	2	F	3	C	93.7451	0.312808
	A16	501	2	F	3	C	16.3798	0.267607
	A16	502	2	F	3	C	23.0555	0.357457
	A16	503	2	F	3	C	27.6642	0.277043
	A16	504	2	F	3	C	5.74097	0.297022
	A16	505	2	F	3	C	51.8645	0.725383
	A16	506	2	F	3	C	2.11999	0.139334
	A16	507	4	F	3	C	1.30067	0.023342
	A16	508	4	F	3	C	16.4439	0.051137
	A16	509	4	F	3	C	39.2338	0.091774
	A16	510	4	F	3	C	18.3076	0.020338
	A16	511	4	F	3	C	25.3433	0.014749
	A16	512	4	F	3	C	28.6051	0.07145
	A16	513	4	F	3	C	27.2239	0.025894
	A16	514	4	F	3	C	3.34783	0.006743
	A16	515	4	F	3	C	10.9927	0.063089
	A16	516	4	F	3	C	3.61585	0.078109
	A16	517	4	F	3	C	69.4204	0.09483
	A16	518	4	F	3	C	64.1162	0.040442
	A17	519	1	F	3	C	71.7604	0.141086
	A17	520	2	F	3	C	3.92047	0.026239
	A17	521	2	F	3	C	5.61209	0.027034
	A17	522	3	F	3	C	39.6085	0.496618
	A17	523	3	F	3	C	8.87657	0.316811
	A17	524	3	F	3	C	42.7486	0.555912
	A17	525	3	F	3	C	126.852	0.754631
	A17	526	3	F	3	C	169.084	0.712586
	A17	527	3	F	3	C	53.6791	0.464897
	A17	528	3	F	3	C	57.7175	0.87754
	A17	529	3	F	3	C	83.69	0.833101
	A17	530	3	F	3	C	2.11437	0.221427
	A17	531	3	F	3	C	10.1597	0.36603
	A17	532	3	F	3	C	14.6538	0.237835
	A17	533	3	F	3	C	5.23444	0.445551
	A17	534	3	F	3	C	183.238	0.602074
	A17	535	3	F	3	C	43.9292	0.383786
	A17	536	3	F	3	C	28.2752	0.362513
	A17	537	3	F	3	C	33.0666	0.375486
	A17	538	3	F	3	C	43.2103	0.506188
	A17	539	3	F	3	C	17.5115	0.146751
	A17	540	3	F	3	C	69.1845	0.382164
	A17	541	3	F	3	C	50.2732	0.34728
	A17	542	3	F	3	C	44.2403	0.162451
	A17	543	3	F	3	C	24.7898	0.278699
	A17	544	3	F	3	C	35.4821	0.323436
	A17	545	3	F	3	C	186.237	0.40976
	A17	546	3	F	3	C	43.1349	0.295951
	A17	547	3	F	3	C	15.384	0.474288
	A17	548	3	F	3	C	18.9521	0.400712
	A17	549	3	F	3	C	116.675	0.952153
	A17	550	3	F	3	C	44.4986	0.610386
	A17	551	3	F	3	C	26.955	0.39029
	A17	552	3	F	3	C	31.5048	0.247369
	A17	553	3	F	3	C	79.0142	0.203363
	A17	554	3	F	3	C	53.2949	0.199349
	A17	555	3	F	3	C	15.2326	0.186091
	A17	556	3	F	3	C	71.4834	0.214947
	A17	557	3	F	3	C	46.4302	0.654336
	A17	558	3	F	3	C	4.75945	0.212084
	A17	559	3	F	3	C	5.34886	0.038451
	A17	560	3	F	3	C	0.363277	0.108674
	A17	561	3	F	3	C	83.33	0.900444
	A17	562	4	F	3	C	23.5429	0.225453
	A17	563	4	F	3	C	142.089	0.219837
	A17	564	4	F	3	C	100.22	0.278117
	A17	565	4	F	3	C	92.2992	0.554444
	A17	566	4	F	3	C	134.668	0.46708
	A17	567	4	F	3	C	33.2729	0.316173
	A17	568	4	F	3	C	105.001	0.55791
	A17	569	4	F	3	C	13.5578	0.068121
	A17	570	4	F	3	C	65.7369	0.441035
	A17	571	4	F	3	C	52.203	0.35521
	A17	572	4	F	3	C	7.20406	0.241633
	A17	573	4	F	3	C	104.376	0.394785
	A17	574	4	F	3	C	92.7572	0.492642
	A17	575	4	F	3	C	118.736	0.145062
	A17	576	4	F	3	C	17.1755	0.157608
	A17	577	4	F	3	C	42.9606	0.18589
	A17	578	4	F	3	C	65.4061	0.259819
	A17	579	4	F	3	C	79.399	0.254339
	A17	580	4	F	3	C	61.3773	0.225442
	A17	581	4	F	3	C	56.8773	0.221278
	A17	582	4	F	3	C	2.50561	0.415975
	A17	583	4	F	3	C	132.615	0.10765
	A17	584	4	F	3	C	71.4641	0.263149
	A17	585	4	F	3	C	82.7121	0.254446
	A17	586	4	F	3	C	23.9409	0.051184
	A17	587	4	F	3	C	130.108	0.154494
	A17	588	4	F	3	C	174.872	0.128228
	A17	589	4	F	3	C	24.659	0.183855
	A17	590	4	F	3	C	67.8637	0.829745
	A17	591	4	F	3	C	91.0947	0.405784
	A17	592	4	F	3	C	21.338	0.517809
	A17	593	4	F	3	C	76.9376	0.660038
	A17	594	4	F	3	C	28.6785	0.43449
	A17	595	4	F	3	C	8.82688	0.150644
	A17	596	4	F	3	C	11.9551	0.137895
	A17	597	4	F	3	C	25.4865	0.078092
	A17	598	4	F	3	C	17.8902	0.305485
	A17	599	4	F	3	C	7.11199	0.09034
	A17	600	4	F	3	C	35.4095	0.464579
	A17	601	4	F	3	C	151.01	0.811791
	A17	602	4	F	3	C	6.39914	0.230553
	A17	603	4	F	3	C	34.3819	0.295654
	A17	604	5	F	3	C	70.1203	0.071319
	A17	605	5	F	3	C	9.70464	0.034677
	A17	606	5	F	3	C	20.4663	0.025549
	A17	607	5	F	3	C	98.8661	0.181414
	A17	608	5	F	3	C	127.552	0.183712
	A17	609	5	F	3	C	159.907	0.266113
	A17	610	5	F	3	C	123.768	0.199015
	A17	611	5	F	3	C	108.138	0.117675
	A17	612	5	F	3	C	16.5653	0.043566
	A17	613	5	F	3	C	31.2472	0.089016
	A17	614	5	F	3	C	73.1194	0.03255
	A17	615	5	F	3	C	42.5115	0.033776
	A17	616	5	F	3	C	70.1684	0.077294
	A17	617	5	F	3	C	79.5533	0.107472
	A17	618	5	F	3	C	33.4514	0.057979
	A17	619	5	F	3	C	79.8678	0.055081
	A17	620	5	F	3	C	101.535	0.109836
	A17	621	5	F	3	C	76.4166	0.108924
	A17	622	5	F	3	C	57.5817	0.061693
	A17	623	5	F	3	C	69.447	0.062478
	A17	624	5	F	3	C	49.4077	0.087995
	A17	625	5	F	3	C	63.8517	0.061086
	A17	626	5	F	3	C	18.839	0.06713
	A17	627	5	F	3	C	85.7199	0.186568
	A17	628	5	F	3	C	103.392	0.13993
	A17	629	5	F	3	C	39.9127	0.037268
	A17	630	5	F	3	C	51.4079	0.05065
	A17	631	5	F	3	C	32.4878	0.258866
	A17	632	5	F	3	C	73.2427	0.145651
	A17	633	5	F	3	C	69.2771	0.100829
	A17	634	5	F	3	C	13.2208	0.026327
	A17	635	5	F	3	C	9.46675	0.096311
	A17	636	6	F	3	C	39.0415	0.058198
	A17	637	6	F	3	C	52.722	0.050822
	A17	638	6	F	3	C	1.90906	0.208285
	A17	639	6	F	3	C	60.475	0.039135
	A17	640	6	F	3	C	72.9598	0.26129
	A17	641	6	F	3	C	25.8742	0.131004
	A17	642	6	F	3	C	1.37245	0.105314
	A17	643	6	F	3	C	18.7608	0.170799
	A17	644	6	F	3	C	40.2781	0.073977
	A17	645	6	F	3	C	20.2202	0.023624
	A17	646	6	F	3	C	0.388922	0.05194
	A17	647	6	F	3	C	11.3605	0.106463
	A17	648	6	F	3	C	35.1451	0.060274
	A17	649	6	F	3	C	43.0016	0.11227
	A17	650	6	F	3	C	38.4419	0.03369
	A17	651	6	F	3	C	3.11421	0.025314
	A17	652	6	F	3	C	9.37917	0.042058
	A17	653	6	F	3	C	68.3942	0.027817
	A17	654	6	F	3	C	16.0631	0.083594
	A17	655	6	F	3	C	130.393	0.142589
	A17	656	6	F	3	C	16.6923	0.040034
	A17	657	6	F	3	C	53.2372	0.086931
	A17	658	6	F	3	C	10.0897	0.20679
	A17	659	6	F	3	C	30.7811	0.145788
	A17	660	6	F	3	C	7.98687	0.133503
	A17	661	6	F	3	C	40.4474	0.385312
	A17	662	6	F	3	C	17.5693	0.055876
	A17	663	6	F	3	C	55.9584	0.113363
	A17	664	6	F	3	C	18.426	0.141101
	A17	665	6	F	3	C	0.200741	0.216592
	A17	666	6	F	3	C	50.9914	0.113807
	A17	667	6	F	3	C	102.017	0.113505
	A17	668	6	F	3	C	8.92426	0.091506
	A17	669	6	F	3	C	3.13494	0.025609
	A17	670	6	F	3	C	15.0478	0.083141
	A17	671	6	F	3	C	13.5234	0.639134
	A17	672	6	F	3	C	111.062	0.118514
	A17	673	6	F	3	C	144.747	0.290765
	A17	674	6	F	3	C	80.7185	0.082733
	A17	675	6	F	3	C	17.4087	0.05825
	A17	676	6	F	3	C	18.948	0.05878
	A17	677	6	F	3	C	44.78	0.130639
	A17	678	6	F	3	C	27.3575	0.114169
	A17	679	6	F	3	C	67.1444	0.152485
	A17	680	6	F	3	C	18.4267	0.051323
	A17	681	6	F	3	C	15.0925	0.145215
	A17	682	6	F	3	C	19.0113	0.055381
	A17	683	6	F	3	C	59.4496	0.087969
	A17	684	6	F	3	C	80.7796	0.109485
	A17	685	6	F	3	C	96.0448	0.16016
	A17	686	6	F	3	C	64.7989	0.073376
	A17	687	6	F	3	C	24.6227	0.15252
	A17	688	6	F	3	C	126.469	0.450951
	A17	689	6	F	3	C	20.0636	0.115356
	A18	690	1	F	3	C	117.641	0.407933
	A18	691	1	F	3	C	47.8657	0.431203
	A18	692	1	F	3	C	1.42429	0.114726
	A18	693	1	F	3	C	1.61656	0.148039
	A18	694	1	F	3	C	6.75606	0.056772
	A18	695	1	F	3	C	15.4106	0.027044
	A18	696	1	F	3	C	11.8278	0.068986
	A18	697	1	F	3	C	0.681139	0.063142
	A18	698	1	F	3	C	50.0226	0.047591
	A18	699	1	F	3	C	25.4422	0.027328
	A18	700	1	F	3	C	20.4228	0.068671
	A18	701	1	F	3	C	2.20703	0.262047
	A18	702	1	F	3	C	15.0757	0.16492
	A18	703	2	F	3	C	83.6975	0.512971
	A18	704	2	F	3	C	33.9205	0.442714
	A18	705	2	F	3	C	24.4424	0.074368
	A18	706	2	F	3	C	11.9586	0.158055
	A18	707	2	F	3	C	154.495	0.268721
	A18	708	2	F	3	C	51.1773	0.210431
	A18	709	2	F	3	C	21.5192	0.036347
	A18	710	2	F	3	C	25.4624	0.05097
	A18	711	2	F	3	C	55.3435	0.291179
	A18	712	2	F	3	C	8.27001	0.08725
	A18	713	2	F	3	C	30.5679	0.082756
	A18	714	2	F	3	C	11.5607	0.06413
	A18	715	2	F	3	C	17.3269	0.102663
	A18	716	2	F	3	C	20.4475	0.045082
	A18	717	2	F	3	C	10.3072	0.135414
	A18	718	2	F	3	C	21.0971	0.070178
	A18	719	2	F	3	C	8.32951	0.031651
	A18	720	2	F	3	C	1.9825	0.044732
	A18	721	2	F	3	C	32.306	0.050486
	A18	722	2	F	3	C	2.2414	0.050905
	A18	723	2	F	3	C	38.7785	0.098885
	A18	724	2	F	3	C	59.5021	0.030742
	A18	725	2	F	3	C	19.6731	0.092422
	A18	726	2	F	3	C	3.2774	0.092879
	A18	727	2	F	3	C	37.6601	0.070215
	A18	728	2	F	3	C	61.4335	0.160781
	A18	729	2	F	3	C	16.3537	0.127494
	A18	730	2	F	3	C	33.7974	0.048059
	A18	731	2	F	3	C	25.3726	0.096048
	A18	732	2	F	3	C	27.488	0.03456
	A18	733	2	F	3	C	33.7974	0.039851
	A18	734	2	F	3	C	9.77877	0.060594
	A18	735	2	F	3	C	50.0822	0.066991
	A18	736	2	F	3	C	36.9819	0.091741
	A18	737	2	F	3	C	40.1725	0.106479
	A18	738	2	F	3	C	6.24344	0.035041
	A18	739	2	F	3	C	33.0312	0.09799
	A18	740	2	F	3	C	7.10747	0.090325
	A18	741	2	F	3	C	8.36679	0.094855
	A18	742	2	F	3	C	25.9396	0.071626
	A18	743	2	F	3	C	3.657	0.078957
	A18	744	2	F	3	C	22.7493	0.068133
	A18	745	2	F	3	C	4.39589	0.065214
	A18	746	2	F	3	C	3.75261	0.027306
	A18	747	2	F	3	C	42.4896	0.038173
	A18	748	2	F	3	C	67.2818	0.119106
	A18	749	2	F	3	C	93.1722	0.096193
	A18	750	2	F	3	C	12.5736	0.074636
	A18	751	2	F	3	C	15.4085	0.090101
	A18	752	2	F	3	C	6.27781	0.030143
	A18	753	2	F	3	C	30.464	0.098727
	A18	754	2	F	3	C	42.5927	0.086837
	A18	755	2	F	3	C	20.4779	0.028888
	A18	756	2	F	3	C	3.90849	0.043125
	A18	757	2	F	3	C	0.224039	0.09312
	A18	758	2	F	3	C	28.8412	0.027023
	A18	759	2	F	3	C	40.2109	0.106502
	A18	760	2	F	3	C	45.4485	0.087174
	A18	761	2	F	3	C	48.0303	0.144004
	A18	762	2	F	3	C	36.1555	0.097412
	A18	763	2	F	3	C	23.1691	0.184768
	A18	764	2	F	3	C	8.85145	0.037406
	A18	765	2	F	3	C	25.2076	0.055485
	A18	766	2	F	3	C	8.20898	0.35919
	A18	767	2	F	3	C	55.3845	0.081176
	A18	768	2	F	3	C	4.36266	0.053112
	A18	769	3	F	3	C	18.9831	0.712139
	A18	770	3	F	3	C	29.4111	0.472417
	A18	771	3	F	3	C	39.7019	0.114194
	A18	772	3	F	3	C	10.9605	0.119369
	A18	773	3	F	3	C	2.18209	0.062923
	A18	774	3	F	3	C	13.385	0.056299
	A18	775	3	F	3	C	20.4238	0.111426
	A18	776	3	F	3	C	23.8026	0.245342
	A18	777	3	F	3	C	32.3387	0.093802
	A18	778	3	F	3	C	21.0784	0.124374
	A18	779	3	F	3	C	8.44598	0.348072
	A18	780	3	F	3	C	12.8958	0.066941
	A18	781	3	F	3	C	22.9179	0.250297
	A18	782	3	F	3	C	52.4503	0.100001
	A18	783	3	F	3	C	75.5123	0.118162
	A18	784	3	F	3	C	40.1947	0.100292
	A18	785	3	F	3	C	46.0575	0.106456
	A18	786	3	F	3	C	10.3835	0.090822
	A18	787	3	F	3	C	12.8817	0.066988
	A18	788	3	F	3	C	0.199183	0.168444
	A18	789	3	F	3	C	52.1074	0.09106
	A18	790	3	F	3	C	12.9145	0.078876
	A18	791	3	F	3	C	8.40192	0.43945
	A18	792	3	F	3	C	5.95828	0.10071
	A18	793	3	F	3	C	13.205	0.183437
	A18	794	3	F	3	C	4.19801	0.166096
	A18	795	3	F	3	C	25.0067	0.197168
	A18	796	3	F	3	C	18.5599	0.072932
	A18	797	3	F	3	C	41.5835	0.160443
	A18	798	3	F	3	C	0.179954	0.114252
	A18	799	3	F	3	C	49.6484	0.101484
	A18	800	3	F	3	C	47.0202	0.020879
	A18	801	3	F	3	C	31.6221	0.137664
	A18	802	3	F	3	C	22.3732	0.035638
	A18	803	3	F	3	C	34.173	0.1357
	A18	804	3	F	3	C	163.453	0.561675
	A18	805	3	F	3	C	123.453	0.432776
	A18	806	3	F	3	C	23.1238	0.183819
	A18	807	3	F	3	C	22.2947	0.054625
	A18	808	3	F	3	C	182.459	0.687064
	A18	809	3	F	3	C	175.958	0.37523
	A18	810	3	F	3	C	62.7454	0.135109
	A18	811	3	F	3	C	49.991	0.115168
	A18	812	3	F	3	C	69.8694	0.141384
	A18	813	3	F	3	C	54.8467	0.56952
	A18	814	3	F	3	C	8.68564	0.097943
	A18	815	3	F	3	C	46.1299	0.067749
	A18	816	3	F	3	C	57.3598	0.215308
	A18	817	3	F	3	C	15.3854	0.113858
	A18	818	3	F	3	C	76.9616	0.441483
	A18	819	3	F	3	C	21.9821	0.085411
	A18	820	3	F	3	C	90.1223	0.606908
	A18	821	3	F	3	C	13.2834	0.190913
	A18	822	3	F	3	C	16.0676	0.275282
	A18	823	3	F	3	C	26.2051	0.286301
	A18	824	3	F	3	C	14.2756	0.184428
	A18	825	3	F	3	C	90.1183	0.302193
	A18	826	3	F	3	C	5.88028	0.327431
	A18	827	3	F	3	C	9.43228	0.072476
	A18	828	3	F	3	C	113.103	0.571883
	A18	829	3	F	3	C	5.96863	0.194753
	A18	830	3	F	3	C	14.5477	0.049371
	A18	831	3	F	3	C	76.6218	0.655816
	A18	832	3	F	3	C	38.8484	0.580423
	A18	833	3	F	3	C	14.1418	0.216101
	A18	834	3	F	3	C	14.983	0.084645
	A18	835	3	F	3	C	22.1609	0.268841
	A18	836	3	F	3	C	12.264	0.546619
	A18	837	4	F	3	C	23.0441	0.199674
	A18	838	4	F	3	C	42.5267	0.116047
	A18	839	4	F	3	C	16.5876	0.388083
	A18	840	4	F	3	C	5.71002	0.231753
	A18	841	4	F	3	C	41.6906	0.247975
	A18	842	4	F	3	C	37.9492	0.219292
	A18	843	4	F	3	C	85.5953	0.059615
	A18	844	4	F	3	C	37.4553	0.225144
	A18	845	4	F	3	C	11.1984	0.263346
	A18	846	4	F	3	C	30.1306	0.102596
	A18	847	4	F	3	C	82.8449	0.268695
	A18	848	4	F	3	C	168.379	0.348842
	A18	849	4	F	3	C	35.061	0.089115
	A18	850	4	F	3	C	34.5119	0.019639
	A18	851	4	F	3	C	37.7366	0.170883
	A18	852	4	F	3	C	26.1528	0.051276
	A18	853	4	F	3	C	66.2128	0.044146
	A18	854	4	F	3	C	10.9177	0.024819
	A18	855	4	F	3	C	11.57	0.125365
	A18	856	4	F	3	C	29.5932	0.09124
	A18	857	4	F	3	C	3.368	0.340045
	A18	858	4	F	3	C	90.5634	0.069431
	A18	859	4	F	3	C	1.50362	0.063317
	A18	860	4	F	3	C	58.0614	0.348939
	A18	861	4	F	3	C	19.4419	0.16751
	A18	862	4	F	3	C	29.8856	0.115292
	A18	863	4	F	3	C	15.7952	0.339294
	A18	864	4	F	3	C	15.4274	0.033641
	A18	865	4	F	3	C	54.6966	0.273554
	A18	866	4	F	3	C	11.9682	0.329773
	A18	867	4	F	3	C	21.0298	0.404455
	A18	868	4	F	3	C	29.8225	0.274798
	A18	869	4	F	3	C	141.108	0.444129
	A18	870	4	F	3	C	96.997	0.222749
	A18	871	4	F	3	C	152.261	0.156395
	A18	872	4	F	3	C	89.4477	0.209026
	A18	873	4	F	3	C	86.9348	0.220181
	A18	874	4	F	3	C	136.591	0.113109
	A18	875	4	F	3	C	20.7217	0.051926
	A18	876	4	F	3	C	33.6934	0.116385
	A18	877	4	F	3	C	57.412	0.623275
	A18	878	4	F	3	C	32.2434	0.102627
	A18	879	4	F	3	C	7.55335	0.212428
	A18	880	4	F	3	C	14.8969	0.244929
	A18	881	5	F	3	C	4.45727	0.031055
	A18	882	5	F	3	C	73.3003	0.155643
	A18	883	5	F	3	C	114.326	0.082805
	A18	884	5	F	3	C	82.8799	0.057678
	A18	885	5	F	3	C	25.3994	0.287917
	A18	886	5	F	3	C	30.2273	0.084451
	A18	887	5	F	3	C	82.162	0.197228
	A18	888	5	F	3	C	33.786	0.098867
	A18	889	5	F	3	C	9.8185	0.289747
	A18	890	5	F	3	C	75.9838	0.114173
	A18	891	5	F	3	C	78.623	0.118701
	A18	892	5	F	3	C	55.4137	0.06829
	A18	893	5	F	3	C	18.2102	0.078579
	A18	894	5	F	3	C	45.521	0.210541
	A18	895	5	F	3	C	33.7722	0.112221
	A18	896	5	F	3	C	67.2945	0.129839
	A18	897	5	F	3	C	12.0709	0.105578
	A18	898	5	F	3	C	7.89585	0.222216
	A18	899	5	F	3	C	16.3425	0.041439
	A18	900	5	F	3	C	42.7765	0.468762
	A18	901	5	F	3	C	2.08488	0.223983
	A18	902	5	F	3	C	28.6279	0.120885
	A18	903	5	F	3	C	4.78006	0.254425
	A18	904	5	F	3	C	34.9678	0.315365
	A18	905	5	F	3	C	51.1731	0.071983
	A18	906	5	F	3	C	0.461858	0.026088
	A18	907	5	F	3	C	38.1687	0.304418
	A18	908	5	F	3	C	145.533	0.318097
	A18	909	5	F	3	C	54.5437	0.435209
	A18	910	5	F	3	C	120.876	0.761402
	A18	911	5	F	3	C	7.64441	0.118272
	A18	912	5	F	3	C	32.0725	0.333878
	A18	913	5	F	3	C	81.477	0.127762
	A18	914	5	F	3	C	77.8452	0.156457
	A18	915	5	F	3	C	26.4495	0.050273
	A18	916	5	F	3	C	0.841214	0.12872
	A18	917	5	F	3	C	75.437	0.202543
	A18	918	5	F	3	C	65.5954	0.282004
	A18	919	5	F	3	C	46.8578	0.117097
	A18	920	5	F	3	C	19.132	0.123291
	A18	921	5	F	3	C	75.8565	0.147857
	A18	922	5	F	3	C	27.8851	0.012788
	A18	923	5	F	3	C	8.93027	0.323325
	A18	924	5	F	3	C	44.9411	0.10383
	A18	925	5	F	3	C	44.2647	0.081441
	A18	926	5	F	3	C	40.1987	0.294168
	A18	927	5	F	3	C	36.2253	0.155011
	A19	928	1	M	3	D	30.435	0.064595
	A19	929	1	M	3	D	54.1952	0.169949
	A19	930	1	M	3	D	40.3571	0.063977
	A19	931	1	M	3	D	52.5974	0.005284
	A19	932	1	M	3	D	54.8627	0.00634
	A19	933	1	M	3	D	87.5898	0.18433
	A19	934	1	M	3	D	69.6334	0.267929
	A19	935	1	M	3	D	105.748	0.103016
	A19	936	1	M	3	D	37.1071	0.03488
	A19	937	1	M	3	D	25.3538	0.133447
	A19	938	1	M	3	D	164.289	0.516365
	A19	939	1	M	3	D	0.959044	0.086823
	A19	940	1	M	3	D	92.9794	0.060174
	A19	941	1	M	3	D	29.0087	0.09789
	A19	942	1	M	3	D	159.464	0.095364
	A19	943	1	M	3	D	180.66	0.359233
	A19	944	1	M	3	D	67.4208	0.809198
	A19	945	2	M	3	D	127.29	0.102937
	A19	946	2	M	3	D	80.7402	0.23503
	A19	947	2	M	3	D	50.2214	0.103821
	A19	948	2	M	3	D	21.0561	0.195885
	A19	949	2	M	3	D	65.9687	0.117244
	A19	950	2	M	3	D	130.477	0.194923
	A19	951	2	M	3	D	40.7064	0.078591
	A19	952	2	M	3	D	74.1714	0.202722
	A19	953	2	M	3	D	25.086	0.27512
	A19	954	2	M	3	D	12.4383	0.483107
	A19	955	2	M	3	D	178.512	0.350334
	A19	956	2	M	3	D	59.3117	0.018367
	A19	957	2	M	3	D	28.2091	0.019818
	A19	958	2	M	3	D	19.4737	0.154874
	A19	959	2	M	3	D	26.4366	0.019122
	A19	960	2	M	3	D	1.80367	0.05278
	A19	961	2	M	3	D	120.583	0.240037
	A19	962	2	M	3	D	154.758	0.245777
	A19	963	2	M	3	D	52.7637	0.114842
	A19	964	2	M	3	D	42.5711	0.193892
	A19	965	2	M	3	D	89.3207	0.194829
	A19	966	2	M	3	D	29.9987	0.054237
	A19	967	3	M	3	D	129.45	0.127973
	A19	968	3	M	3	D	98.4775	0.084524
	A19	969	3	M	3	D	15.5899	0.067316
	A19	970	3	M	3	D	42.2105	0.057412
	A19	971	3	M	3	D	23.7083	0.186127
	A19	972	3	M	3	D	23.8815	0.075799
	A19	973	3	M	3	D	23.5982	0.048951
	A19	974	3	M	3	D	5.11987	0.06001
	A19	975	3	M	3	D	9.70585	0.06188
	A19	976	3	M	3	D	9.29687	0.136297
	A19	977	3	M	3	D	92.5489	0.226848
	A19	978	3	M	3	D	35.859	0.052718
	A19	979	3	M	3	D	73.7541	0.199646
	A19	980	3	M	3	D	13.3532	0.003563
	A19	981	3	M	3	D	20.2184	0.069804
	A19	982	3	M	3	D	9.53667	0.135246
	A19	983	3	M	3	D	17.533	0.146409
	A19	984	3	M	3	D	29.1553	0.070494
	A19	985	3	M	3	D	14.3792	0.096494
	A19	986	3	M	3	D	97.061	0.133532
	A19	987	3	M	3	D	3.11863	0.046592
	A19	988	3	M	3	D	92.7438	0.086291
	A19	989	3	M	3	D	74.5092	0.118421
	A19	990	3	M	3	D	118.424	0.615985
	A19	991	3	M	3	D	47.3427	0.102886
	A19	992	3	M	3	D	45.7349	0.3548
	A19	993	3	M	3	D	8.13027	0.112459
	A19	994	3	M	3	D	0.609009	0.428382
	A19	995	3	M	3	D	79.2869	0.120226
	A19	996	3	M	3	D	27.2064	0.078752
	A19	997	3	M	3	D	8.40552	0.099987
	A19	998	3	M	3	D	58.1723	0.075081
	A19	999	3	M	3	D	31.1365	0.080942
	A19	1000	3	M	3	D	51.1453	0.129177
	A19	1001	4	M	3	D	1.8776	0.102029
	A19	1002	4	M	3	D	24.3274	0.12787
	A19	1003	4	M	3	D	8.27973	0.112465
	A19	1004	4	M	3	D	35.8384	0.328287
	A19	1005	4	M	3	D	3.14923	0.188064
	A19	1006	4	M	3	D	11.3691	0.102495
	A19	1007	4	M	3	D	23.5818	0.134487
	A19	1008	4	M	3	D	33.7279	0.244031
	A19	1009	4	M	3	D	28.1539	0.187104
	A19	1010	4	M	3	D	119.03	0.195784
	A19	1011	4	M	3	D	68.2454	0.254405
	A19	1012	4	M	3	D	60.738	0.066563
	A19	1013	4	M	3	D	129.172	0.656237
	A19	1014	4	M	3	D	121.865	0.316286
	A19	1015	4	M	3	D	36.8574	0.347362
	A19	1016	4	M	3	D	66.8312	0.722315
	A19	1017	4	M	3	D	166.069	0.599977
	A19	1018	4	M	3	D	8.82207	0.160978
	A19	1019	4	M	3	D	44.0954	0.270281
	A19	1020	4	M	3	D	59.9499	0.121737
	A19	1021	4	M	3	D	32.9652	0.265215
	A19	1022	4	M	3	D	45.2844	0.260336
	A19	1023	4	M	3	D	13.5803	0.30677
	A19	1024	4	M	3	D	6.25312	0.139173
	A19	1025	4	M	3	D	95.3396	0.188508
	A19	1026	4	M	3	D	10.045	0.26138
	A19	1027	4	M	3	D	21.5026	0.015411
	A19	1028	4	M	3	D	103.684	0.167329
	A19	1029	4	M	3	D	7.74287	0.063118
	A19	1030	4	M	3	D	48.2209	0.223647
	A19	1031	4	M	3	D	7.28274	0.021513
	A19	1032	4	M	3	D	166.262	0.158578
	A19	1033	4	M	3	D	8.30649	0.106699
	A19	1034	4	M	3	D	15.7354	0.114319
	A19	1035	4	M	3	D	44.5169	0.070782
	A19	1036	4	M	3	D	21.568	0.792467
	A19	1037	4	M	3	D	34.604	0.370848
	A19	1038	4	M	3	D	77.4719	0.285221
	A19	1039	4	M	3	D	58.9398	0.33595
	A19	1040	4	M	3	D	9.9185	0.085075
	A19	1041	4	M	3	D	32.583	0.263151
	A19	1042	4	M	3	D	43.4024	0.132261
	A19	1043	4	M	3	D	39.7265	0.292032
	A19	1044	4	M	3	D	157.483	0.077911
	A19	1045	4	M	3	D	32.996	0.223829
	A19	1046	4	M	3	D	90.4395	0.113422
	A19	1047	4	M	3	D	177.755	0.170788
	A19	1048	4	M	3	D	187.597	0.400412
	A19	1049	4	M	3	D	112.822	0.234009
	A19	1050	4	M	3	D	113.182	0.08417
	A19	1051	4	M	3	D	21.9394	0.131929
	A19	1052	4	M	3	D	4.13004	0.279919
	A19	1053	4	M	3	D	3.51756	0.369686
	A19	1054	4	M	3	D	99.3383	0.287493
	A19	1055	5	M	3	D	56.4744	0.130902
	A19	1056	5	M	3	D	9.08812	0.122918
	A19	1057	5	M	3	D	97.5698	0.149157
	A19	1058	5	M	3	D	68.2107	0.279384
	A19	1059	5	M	3	D	10.9107	0.078485
	A19	1060	5	M	3	D	65.3821	0.249065
	A19	1061	5	M	3	D	121.001	0.261553
	A19	1062	5	M	3	D	150.7	0.210853
	A19	1063	5	M	3	D	28.7603	0.753101
	A19	1064	5	M	3	D	5.93623	0.270541
	A19	1065	5	M	3	D	136.546	0.241189
	A19	1066	5	M	3	D	3.93	0.311468
	A19	1067	5	M	3	D	44.0884	0.129707
	A19	1068	5	M	3	D	5.31324	0.227976
	A19	1069	5	M	3	D	44.6598	0.132987
	A19	1070	5	M	3	D	20.0813	0.196524
	A19	1071	5	M	3	D	53.9869	0.221583
	A19	1072	5	M	3	D	2.75161	0.18288
	A19	1073	5	M	3	D	26.4169	0.360011
	A19	1074	5	M	3	D	146.286	0.040712
	A19	1075	5	M	3	D	190.569	0.291548
	A19	1076	5	M	3	D	6.86118	0.051268
	A19	1077	5	M	3	D	14.1989	0.149026
	A19	1078	5	M	3	D	51.3104	0.301214
	A19	1079	5	M	3	D	74.7484	0.327609
	A19	1080	5	M	3	D	16.0254	0.607895
	A19	1081	5	M	3	D	96.045	0.310398
	A19	1082	5	M	3	D	24.856	0.152469
	A19	1083	5	M	3	D	32.242	0.343243
	A19	1084	5	M	3	D	26.5006	0.231986
	A19	1085	5	M	3	D	152.053	0.355963
	A19	1086	5	M	3	D	133.406	0.133075
	A19	1087	5	M	3	D	127.701	0.174435
	A19	1088	5	M	3	D	168.741	0.421762
	A19	1089	5	M	3	D	85.7592	0.083454
	A19	1090	6	M	3	D	9.77767	0.066645
	A19	1091	6	M	3	D	14.0287	0.057173
	A19	1092	6	M	3	D	70.5139	0.183708
	A19	1093	6	M	3	D	94.897	0.132652
	A19	1094	6	M	3	D	58.5369	0.127728
	A19	1095	6	M	3	D	4.422	0.353628
	A19	1096	6	M	3	D	29.5455	0.488535
	A19	1097	6	M	3	D	151.416	0.209147
	A19	1098	6	M	3	D	65.8772	0.046348
	A19	1099	6	M	3	D	166.192	0.372999
	A19	1100	6	M	3	D	24.5633	0.073008
	A19	1101	6	M	3	D	39.8614	0.199393
	A19	1102	6	M	3	D	3.33352	0.140979
	A19	1103	6	M	3	D	19.3254	0.073792
	A19	1104	6	M	3	D	5.52001	0.07021
	A19	1105	6	M	3	D	12.6283	0.104413
	A19	1106	6	M	3	D	90.0139	0.120614
	A19	1107	6	M	3	D	29.1429	0.265116
	A19	1108	6	M	3	D	49.8353	0.084346
	A19	1109	6	M	3	D	6.84629	0.156381
	A19	1110	6	M	3	D	17.8927	0.205188
	A19	1111	6	M	3	D	19.6358	0.037599
	A19	1112	6	M	3	D	7.85997	0.103144
	A19	1113	6	M	3	D	3.00288	0.135216
	A19	1114	6	M	3	D	4.6669	0.067624
	A19	1115	6	M	3	D	46.9143	0.064516
	A19	1116	6	M	3	D	13.5738	0.089933
	A19	1117	6	M	3	D	15.0277	0.082792
	A19	1118	6	M	3	D	10.1801	0.128878
	A19	1119	6	M	3	D	11.0538	0.079556
	A19	1120	6	M	3	D	88.0968	0.074354
	A19	1121	6	M	3	D	25.7743	0.099794
	A19	1122	6	M	3	D	4.12491	0.027733
	A19	1123	6	M	3	D	14.7858	0.132929
	A19	1124	6	M	3	D	54.9889	0.098152
	A19	1125	6	M	3	D	91.4327	0.197123
	A19	1126	6	M	3	D	141.655	0.126213
	A19	1127	6	M	3	D	80.4925	0.451019
	A19	1128	6	M	3	D	20.4297	0.095187
	A19	1129	6	M	3	D	11.8628	0.06185
	A19	1130	6	M	3	D	60.2209	0.059338
	A19	1131	6	M	3	D	27.4612	0.11395
	A19	1132	6	M	3	D	18.8112	0.076525
	A19	1133	6	M	3	D	13.3741	0.148222
	A19	1134	6	M	3	D	2.65342	0.13076
	A19	1135	6	M	3	D	18.0785	0.123167
	A19	1136	6	M	3	D	8.94577	0.031759
	A19	1137	6	M	3	D	37.2043	0.182174
	A19	1138	6	M	3	D	58.107	0.258958
	A19	1139	6	M	3	D	4.30134	0.012432
	A19	1140	6	M	3	D	41.5254	0.109346
	A19	1141	6	M	3	D	9.74171	0.054624
	A19	1142	6	M	3	D	151.551	0.336557
	A19	1143	6	M	3	D	65.9697	0.277432
	A20	1144	1	M	3	D	81.7013	0.153103
	A20	1145	1	M	3	D	95.289	0.147729
	A20	1146	1	M	3	D	113.331	0.212132
	A20	1147	2	M	3	D	93.5586	0.590511
	A20	1148	2	M	3	D	25.561	0.208222
	A20	1149	2	M	3	D	194.159	0.792741
	A20	1150	2	M	3	D	78.3989	0.681384
	A20	1151	2	M	3	D	68.5927	0.496611
	A20	1152	2	M	3	D	61.0624	0.538569
	A20	1153	2	M	3	D	117.456	0.489712
	A20	1154	2	M	3	D	81.0991	0.619509
	A20	1155	2	M	3	D	11.7934	0.277528
	A20	1156	2	M	3	D	3.67794	0.016642
	A20	1157	2	M	3	D	23.1465	0.244822
	A20	1158	2	M	3	D	42.4012	0.277539
	A20	1159	2	M	3	D	52.7632	0.356158
	A20	1160	2	M	3	D	78.0408	0.010385
	A20	1161	2	M	3	D	84.6006	0.148532
	A20	1162	2	M	3	D	38.5039	0.304527
	A20	1163	2	M	3	D	46.6996	0.66363
	A20	1164	2	M	3	D	147.799	0.11546
	A20	1165	2	M	3	D	87.4592	0.548931
	A20	1166	2	M	3	D	15.6599	0.698631
	A20	1167	2	M	3	D	89.369	0.241032
	A20	1168	2	M	3	D	40.449	0.04845
	A20	1169	2	M	3	D	29.9749	0.102541
	A20	1170	2	M	3	D	34.0548	0.045431
	A20	1171	3	M	3	D	86.3647	0.436443
	A20	1172	3	M	3	D	22.9152	0.116694
	A20	1173	3	M	3	D	30.9067	0.385432
	A20	1174	3	M	3	D	3.80453	0.216374
	A20	1175	3	M	3	D	13.7258	0.396086
	A20	1176	3	M	3	D	2.1266	0.111022
	A20	1177	3	M	3	D	33.4357	0.375247
	A20	1178	3	M	3	D	38.2236	0.383152
	A20	1179	3	M	3	D	18.1281	0.071746
	A20	1180	3	M	3	D	19.887	0.564384
	A20	1181	3	M	3	D	29.4492	0.276387
	A20	1182	3	M	3	D	44.7312	0.355363
	A20	1183	3	M	3	D	13.6479	0.529495
	A20	1184	3	M	3	D	29.3094	0.281607
	A20	1185	3	M	3	D	43.6979	0.581656
	A20	1186	3	M	3	D	15.3467	0.175191
	A20	1187	3	M	3	D	55.0502	0.387228
	A20	1188	3	M	3	D	19.7238	0.211449
	A20	1189	3	M	3	D	4.25445	0.318459
	A20	1190	3	M	3	D	74.4976	0.231132
	A20	1191	3	M	3	D	30.0455	0.462489
	A20	1192	3	M	3	D	14.1136	0.323238
	A20	1193	3	M	3	D	30.1955	0.283139
	A20	1194	3	M	3	D	40.7826	0.567176
	A20	1195	3	M	3	D	82.4694	0.286608
	A20	1196	3	M	3	D	22.4814	0.709944
	A20	1197	3	M	3	D	45.1899	0.176041
	A20	1198	3	M	3	D	45.9618	0.194085
	A20	1199	3	M	3	D	3.33501	0.325847
	A20	1200	3	M	3	D	16.1908	0.310459
	A20	1201	3	M	3	D	19.3391	0.199587
	A20	1202	3	M	3	D	77.4854	0.173809
	A20	1203	3	M	3	D	18.3744	0.012059
	A20	1204	3	M	3	D	51.423	0.148355
	A20	1205	3	M	3	D	97.3725	0.044967
	A20	1206	3	M	3	D	36.6104	0.035641
	A20	1207	3	M	3	D	50.7391	0.676598
	A20	1208	3	M	3	D	7.46536	0.14672
	A20	1209	3	M	3	D	16.0272	0.669717
	A20	1210	3	M	3	D	3.77482	0.066623
	A20	1211	3	M	3	D	72.2138	0.30498
	A20	1212	3	M	3	D	67.0207	0.317445
	A20	1213	3	M	3	D	40.0731	0.379039
	A20	1214	3	M	3	D	56.7252	0.350862
	A20	1215	3	M	3	D	123.918	0.70497
	A20	1216	3	M	3	D	45.9754	0.312327
	A20	1217	3	M	3	D	163.309	0.768663
	A20	1218	3	M	3	D	52.6306	0.52874
	A20	1219	3	M	3	D	39.8747	0.220194
	A20	1220	3	M	3	D	54.151	0.323262
	A20	1221	3	M	3	D	24.5927	0.165398
	A20	1222	3	M	3	D	61.3512	0.340436
	A20	1223	3	M	3	D	6.2166	0.269597
	A20	1224	3	M	3	D	28.3527	0.439152
	A20	1225	3	M	3	D	107.073	0.290508
	A20	1226	3	M	3	D	16.6786	0.664677
	A20	1227	3	M	3	D	15.9056	0.413065
	A20	1228	3	M	3	D	7.72922	0.130658
	A20	1229	3	M	3	D	56.7497	0.046498
	A20	1230	3	M	3	D	6.73849	0.031788
	A20	1231	3	M	3	D	16.5524	0.011277
	A20	1232	3	M	3	D	23.0052	0.463486
	A20	1233	3	M	3	D	32.5159	0.429107
	A20	1234	3	M	3	D	31.6289	0.437042
	A20	1235	3	M	3	D	124.277	0.2121
	A20	1236	3	M	3	D	48.6986	0.379697
	A20	1237	3	M	3	D	4.2028	0.317958
	A20	1238	3	M	3	D	0.235031	0.535354
	A20	1239	3	M	3	D	51.7188	0.383894
	A20	1240	4	M	3	D	7.32519	0.013408
	A20	1241	4	M	3	D	23.3415	0.236759
	A20	1242	4	M	3	D	3.47051	0.225036
	A20	1243	4	M	3	D	9.2445	0.211723
	A20	1244	4	M	3	D	84.6654	0.16544
	A20	1245	4	M	3	D	44.0595	0.106264
	A20	1246	4	M	3	D	126.552	0.671467
	A20	1247	4	M	3	D	155.007	0.185301
	A20	1248	4	M	3	D	112.439	0.141078
	A20	1249	4	M	3	D	48.2009	0.217566
	A20	1250	4	M	3	D	97.0778	0.125861
	A20	1251	4	M	3	D	44.1429	0.469916
	A20	1252	4	M	3	D	39.5085	0.097381
	A20	1253	4	M	3	D	71.0512	0.081741
	A20	1254	4	M	3	D	10.3557	0.229203
	A20	1255	4	M	3	D	63.3012	0.012219
	A20	1256	4	M	3	D	9.19266	0.138605
	A20	1257	4	M	3	D	26.6696	0.137627
	A20	1258	4	M	3	D	24.1565	0.035815
	A20	1259	4	M	3	D	21.8544	0.074164
	A20	1260	4	M	3	D	19.8021	0.065303
	A20	1261	5	M	3	D	32.6439	0.048265
	A20	1262	5	M	3	D	37.0224	0.171245
	A20	1263	5	M	3	D	184.212	0.744464
	A20	1264	5	M	3	D	116.736	0.470554
	A20	1265	5	M	3	D	27.8392	0.041468
	A20	1266	5	M	3	D	33.2045	0.102412
	A20	1267	5	M	3	D	65.0027	0.576457
	A20	1268	5	M	3	D	99.1724	0.252548
	A20	1269	5	M	3	D	17.2634	0.193059
	A20	1270	5	M	3	D	46.0039	0.073689
	A20	1271	5	M	3	D	118.896	0.083962
	A20	1272	5	M	3	D	14.2646	0.073399
	A20	1273	5	M	3	D	80.307	0.20931
	A20	1274	5	M	3	D	48.3762	0.034384
	A20	1275	5	M	3	D	35.8421	0.106153
	A20	1276	5	M	3	D	4.84082	0.020936
	A20	1277	5	M	3	D	101.588	0.226231
	A20	1278	5	M	3	D	123.07	0.595215
	A20	1279	5	M	3	D	102.322	0.327836
	A20	1280	5	M	3	D	54.2581	0.036437
	A20	1281	5	M	3	D	0.858029	0.047018
	A20	1282	5	M	3	D	118.516	0.470687
	A20	1283	6	M	3	D	32.7011	0.051624
	A20	1284	6	M	3	D	16.2374	0.332536
	A20	1285	6	M	3	D	50.0761	0.106593
	A20	1286	6	M	3	D	40.3333	0.029016
	A20	1287	6	M	3	D	38.4011	0.036797
	A20	1288	6	M	3	D	63.4489	0.023367
	A20	1289	6	M	3	D	22.2074	0.064275
	A20	1290	6	M	3	D	4.08086	0.031871
	A20	1291	6	M	3	D	17.9991	0.035394
	A22	1292	1	M	3	D	89.799	0.261864
	A22	1293	1	M	3	D	134.272	0.480814
	A22	1294	1	M	3	D	79.0902	0.334932
	A22	1295	1	M	3	D	127.517	0.595427
	A22	1296	1	M	3	D	66.2372	0.41326
	A22	1297	1	M	3	D	75.764	0.27696
	A22	1298	1	M	3	D	79.7462	0.481135
	A22	1299	1	M	3	D	23.6028	0.625612
	A22	1300	1	M	3	D	9.36993	0.506475
	A22	1301	1	M	3	D	9.76177	0.114035
	A22	1302	1	M	3	D	34.8233	0.200803
	A22	1303	1	M	3	D	58.4031	0.444344
	A22	1304	1	M	3	D	21.9559	0.084828
	A22	1305	1	M	3	D	15.0308	0.350107
	A22	1306	1	M	3	D	82.0841	0.110562
	A22	1307	1	M	3	D	19.2705	0.410133
	A22	1308	1	M	3	D	58.9049	0.321559
	A22	1309	1	M	3	D	37.5047	0.148838
	A22	1310	1	M	3	D	16.4942	0.138
	A22	1311	1	M	3	D	17.6171	0.043209
	A22	1312	1	M	3	D	15.0137	0.019193
	A22	1313	1	M	3	D	14.1245	0.249882
	A22	1314	1	M	3	D	39.5747	0.146267
	A22	1315	1	M	3	D	72.1611	0.181145
	A22	1316	1	M	3	D	3.11103	0.368181
	A22	1317	1	M	3	D	27.9623	0.052535
	A22	1318	1	M	3	D	51.9721	0.082018
	A22	1319	1	M	3	D	11.8437	0.079533
	A22	1320	1	M	3	D	14.4173	0.128105
	A22	1321	1	M	3	D	83.0141	0.239447
	A22	1322	1	M	3	D	8.2533	0.120548
	A22	1323	1	M	3	D	0.910422	0.142044
	A22	1324	1	M	3	D	73.2515	0.081707
	A22	1325	1	M	3	D	37.5149	0.281794
	A22	1326	1	M	3	D	16.133	0.265289
	A22	1327	1	M	3	D	137.547	0.413136
	A22	1328	1	M	3	D	28.5334	0.244621
	A22	1329	1	M	3	D	9.82825	0.189955
	A22	1330	1	M	3	D	22.3587	0.123692
	A22	1331	1	M	3	D	53.3337	0.409509
	A22	1332	1	M	3	D	9.50932	0.278724
	A22	1333	1	M	3	D	16.9474	0.187833
	A22	1334	1	M	3	D	68.7915	0.225826
	A22	1335	1	M	3	D	17.5873	0.03336
	A22	1336	1	M	3	D	56.4002	0.040868
	A22	1337	1	M	3	D	64.6232	0.345963
	A22	1338	1	M	3	D	28.2337	0.52101
	A22	1339	1	M	3	D	53.6562	0.388576
	A22	1340	1	M	3	D	35.6712	0.144429
	A22	1341	1	M	3	D	26.0027	0.096359
	A22	1342	1	M	3	D	13.1927	0.13269
	A22	1343	1	M	3	D	14.2902	0.068333
	A22	1344	1	M	3	D	21.9527	0.276433
	A22	1345	1	M	3	D	57.5531	0.172902
	A22	1346	1	M	3	D	10.8137	0.265096
	A22	1347	1	M	3	D	14.5313	0.362764
	A22	1348	1	M	3	D	23.6157	0.111389
	A22	1349	1	M	3	D	104.73	0.1831
	A22	1350	2	M	3	D	187.949	0.260518
	A22	1351	2	M	3	D	37.3323	0.069995
	A22	1352	2	M	3	D	69.158	0.064495
	A22	1353	2	M	3	D	9.33137	0.07915
	A22	1354	2	M	3	D	42.9499	0.084947
	A22	1355	2	M	3	D	36.9618	0.090642
	A22	1356	2	M	3	D	38.8221	0.276819
	A22	1357	2	M	3	D	6.19983	0.113418
	A22	1358	2	M	3	D	11.3854	0.048877
	A22	1359	2	M	3	D	13.1631	0.04237
	A22	1360	2	M	3	D	3.08281	0.278668
	A22	1361	2	M	3	D	16.0628	0.347797
	A22	1362	2	M	3	D	34.479	0.097609
	A22	1363	2	M	3	D	4.37487	0.152131
	A22	1364	2	M	3	D	88.8499	0.217852
	A22	1365	2	M	3	D	69.2097	0.118861
	A22	1366	2	M	3	D	34.6046	0.297873
	A22	1367	2	M	3	D	72.1458	0.253666
	A22	1368	2	M	3	D	5.58296	0.086207
	A22	1369	2	M	3	D	10.6016	0.446514
	A22	1370	2	M	3	D	23.0752	0.394756
	A22	1371	2	M	3	D	10.0158	0.25072
	A22	1372	2	M	3	D	49.8573	0.694843
	A22	1373	2	M	3	D	6.41946	0.260611
	A22	1374	2	M	3	D	53.9278	0.325154
	A22	1375	2	M	3	D	14.7773	0.130267
	A22	1376	2	M	3	D	3.76801	0.138923
	A22	1377	2	M	3	D	1.52669	0.132093
	A22	1378	2	M	3	D	28.072	0.185948
	A22	1379	2	M	3	D	39.022	0.090626
	A22	1380	2	M	3	D	31.1619	0.087196
	A22	1381	2	M	3	D	94.7682	0.162445
	A22	1382	2	M	3	D	63.59	0.360602
	A22	1383	2	M	3	D	50.584	0.116294
	A22	1384	2	M	3	D	9.20537	0.292464
	A22	1385	2	M	3	D	31.7323	0.08798
	A22	1386	2	M	3	D	51.1921	0.149558
	A22	1387	2	M	3	D	47.9177	0.191544
	A22	1388	2	M	3	D	15.1657	0.073351
	A22	1389	2	M	3	D	25.922	0.116049
	A22	1390	2	M	3	D	11.5152	0.070838
	A22	1391	2	M	3	D	48.6183	0.091827
	A22	1392	2	M	3	D	32.8967	0.37853
	A22	1393	2	M	3	D	34.0945	0.375576
	A22	1394	2	M	3	D	4.05726	0.414721
	A22	1395	2	M	3	D	35.1755	0.154806
	A22	1396	2	M	3	D	8.409	0.283395
	A22	1397	2	M	3	D	0.886649	0.103047
	A22	1398	2	M	3	D	5.45328	0.181432
	A22	1399	2	M	3	D	45.1598	0.111938
	A22	1400	2	M	3	D	26.4145	0.112815
	A22	1401	2	M	3	D	23.8138	0.152062
	A22	1402	2	M	3	D	143.708	0.091478
	A22	1403	2	M	3	D	53.0791	0.137256
	A22	1404	2	M	3	D	29.078	0.06248
	A22	1405	2	M	3	D	30.1581	0.222335
	A22	1406	2	M	3	D	43.4913	0.048152
	A22	1407	2	M	3	D	31.8631	0.221917
	A22	1408	2	M	3	D	25.1535	0.127071
	A22	1409	2	M	3	D	44.5343	0.074836
	A22	1410	2	M	3	D	16.834	0.064312
	A22	1411	2	M	3	D	18.1878	0.245251
	A22	1412	2	M	3	D	87.6997	0.068542
	A22	1413	2	M	3	D	18.2444	0.220704
	A22	1414	2	M	3	D	4.98257	0.082121
	A22	1415	2	M	3	D	34.0595	0.14526
	A22	1416	2	M	3	D	26.8034	0.273796
	A22	1417	2	M	3	D	13.0852	0.372689
	A22	1418	2	M	3	D	11.7343	0.105558
	A22	1419	2	M	3	D	12.1258	0.222948
	A22	1420	2	M	3	D	23.4597	0.123505
	A22	1421	2	M	3	D	19.0012	0.214367
	A22	1422	2	M	3	D	148.709	0.365763
	A22	1423	2	M	3	D	163.732	0.525713
	A22	1424	2	M	3	D	5.84751	0.083628
	A22	1425	2	M	3	D	95.2812	0.201
	A22	1426	2	M	3	D	35.6307	0.077489
	A22	1427	2	M	3	D	9.67989	0.137076
	A22	1428	2	M	3	D	2.55956	0.085552
	A22	1429	3	M	3	D	86.5878	0.380446
	A22	1430	3	M	3	D	136.51	0.184272
	A22	1431	3	M	3	D	1.40695	0.005578
	A22	1432	3	M	3	D	71.6068	0.225928
	A22	1433	3	M	3	D	100.395	0.610499
	A22	1434	3	M	3	D	47.6827	0.126763
	A22	1435	3	M	3	D	20.6621	0.044943
	A22	1436	3	M	3	D	35.1297	0.088226
	A22	1437	3	M	3	D	109.205	0.408985
	A22	1438	3	M	3	D	97.0986	0.473387
	A22	1439	3	M	3	D	8.96593	0.163582
	A22	1440	3	M	3	D	60.2254	0.117922
	A22	1441	3	M	3	D	75.8549	0.197944
	A22	1442	3	M	3	D	67.7125	0.08047
	A22	1443	3	M	3	D	39.0757	0.226974
	A22	1444	3	M	3	D	19.1928	0.340221
	A22	1445	3	M	3	D	8.57689	0.087848
	A22	1446	3	M	3	D	52.8097	0.122483
	A22	1447	3	M	3	D	1.79228	0.094706
	A22	1448	3	M	3	D	25.7238	0.109863
	A22	1449	3	M	3	D	7.75941	0.230716
	A22	1450	3	M	3	D	25.7546	0.037251
	A22	1451	3	M	3	D	155.814	0.101989
	A22	1452	3	M	3	D	42.9317	0.160308
	A22	1453	3	M	3	D	19.7372	0.29977
	A22	1454	3	M	3	D	38.9866	0.065985
	A22	1455	3	M	3	D	14.1321	0.242332
	A22	1456	3	M	3	D	20.4603	0.241485
	A22	1457	3	M	3	D	16.2993	0.120975
	A22	1458	3	M	3	D	5.25429	0.071605
	A22	1459	3	M	3	D	10.3674	0.294088
	A22	1460	3	M	3	D	18.476	0.021342
	A22	1461	3	M	3	D	84.5721	0.212828
	A22	1462	3	M	3	D	71.4777	0.069621
	A22	1463	3	M	3	D	45.6651	0.058555
	A22	1464	3	M	3	D	25.5608	0.058085
	A22	1465	3	M	3	D	10.1505	0.050696
	A22	1466	3	M	3	D	15.1773	0.086939
	A22	1467	3	M	3	D	46.3399	0.216716
	A22	1468	3	M	3	D	1.57258	0.169263
	A22	1469	3	M	3	D	4.43134	0.747938
	A22	1470	3	M	3	D	40.325	0.098241
	A22	1471	3	M	3	D	7.48466	0.132701
	A22	1472	3	M	3	D	15.1443	0.327034
	A22	1473	3	M	3	D	67.9278	0.276264
	A22	1474	3	M	3	D	73.3075	0.356363
	A22	1475	3	M	3	D	22.8973	0.147606
	A22	1476	3	M	3	D	57.2277	0.20677
	A22	1477	3	M	3	D	61.1216	0.089249
	A22	1478	3	M	3	D	47.3035	0.457175
	A22	1479	3	M	3	D	22.7484	0.09569
	A22	1480	3	M	3	D	37.8297	0.168755
	A22	1481	3	M	3	D	21.7055	0.022736
	A22	1482	3	M	3	D	14.0423	0.103164
	A22	1483	3	M	3	D	6.5705	0.411402
	A22	1484	4	M	3	D	93.184	0.469107
	A22	1485	4	M	3	D	3.6402	0.054529
	A22	1486	4	M	3	D	96.9581	0.305289
	A22	1487	4	M	3	D	107.714	0.073881
	A22	1488	4	M	3	D	92.0184	0.105016
	A22	1489	4	M	3	D	6.14395	0.100784
	A22	1490	4	M	3	D	170.379	0.336832
	A22	1491	4	M	3	D	153.945	0.115711
	A22	1492	4	M	3	D	31.997	0.374168
	A22	1493	4	M	3	D	8.44416	0.481635
	A22	1494	5	M	3	D	87.2041	0.436254
	A22	1495	5	M	3	D	70.9619	0.883848
	A22	1496	5	M	3	D	173.394	0.662653
	A22	1497	5	M	3	D	96.8028	0.301654
	A22	1498	5	M	3	D	42.1232	0.370294
	A22	1499	5	M	3	D	14.6175	0.403446
	A22	1500	5	M	3	D	90.0524	0.22401
	A22	1501	5	M	3	D	34.7859	0.314258
	A22	1502	5	M	3	D	38.2075	0.275415
	A22	1503	5	M	3	D	11.9731	0.075135
	A22	1504	5	M	3	D	11.0297	0.465596
	A22	1505	5	M	3	D	37.6647	0.403867
	A22	1506	5	M	3	D	33.0268	0.196287
	A22	1507	5	M	3	D	45.0977	0.240035
	A22	1508	5	M	3	D	56.6356	0.281672
	A22	1509	5	M	3	D	14.3122	0.333096
	A22	1510	5	M	3	D	52.3041	0.148064
	A22	1511	5	M	3	D	36.7553	0.132018
	A22	1512	5	M	3	D	38.4201	0.043644
	A22	1513	5	M	3	D	120.692	0.071527
	A22	1514	5	M	3	D	9.73547	0.245082
	A22	1515	5	M	3	D	59.7243	0.177958
	A22	1516	5	M	3	D	55.8717	0.383315
	A22	1517	5	M	3	D	86.8353	0.508916
	A22	1518	5	M	3	D	99.9825	0.151348
	A22	1519	5	M	3	D	47.6213	0.224785
	A22	1520	5	M	3	D	81.4766	0.320227
	A22	1521	5	M	3	D	132.448	0.600338
	A22	1522	5	M	3	D	18.0446	0.587568
	A22	1523	5	M	3	D	18.1346	0.366923
	A22	1524	5	M	3	D	48.0553	0.455058
	A22	1525	6	M	3	D	33.4113	0.108218
	A22	1526	6	M	3	D	123.536	0.490137
	A22	1527	6	M	3	D	7.96622	0.086241
	A22	1528	6	M	3	D	29.2335	0.113443
	A22	1529	6	M	3	D	79.2228	0.114069
	A22	1530	6	M	3	D	22.462	0.076766
	A22	1531	6	M	3	D	40.8157	0.176157
	A22	1532	6	M	3	D	13.0844	0.042701
	A22	1533	6	M	3	D	39.6311	0.16889
	A22	1534	6	M	3	D	121.166	0.142992
	A22	1535	6	M	3	D	79.571	0.154805
	A22	1536	6	M	3	D	15.4871	0.263626
	A23	1537	1	M	3	D	183.553	0.378106
	A23	1538	1	M	3	D	23.3263	0.056446
	A23	1539	1	M	3	D	21.4588	0.07975
	A23	1540	1	M	3	D	24.4552	0.03244
	A23	1541	2	M	3	D	23.9231	0.040474
	A23	1542	2	M	3	D	8.99432	0.013543
	A23	1543	2	M	3	D	51.4253	0.189609
	A23	1544	2	M	3	D	4.09285	0.184833
	A23	1545	2	M	3	D	25.1893	0.023813
	A23	1546	2	M	3	D	30.9904	0.01927
	A23	1547	2	M	3	D	41.4155	0.029949
	A23	1548	2	M	3	D	27.2615	0.076828
	A23	1549	2	M	3	D	23.3681	0.104707
	A23	1550	2	M	3	D	21.9735	0.013756
	A23	1551	2	M	3	D	23.379	0.079016
	A23	1552	2	M	3	D	19.5263	0.126763
	A23	1553	2	M	3	D	30.4244	0.210638
	A23	1554	2	M	3	D	52.6906	0.231322
	A23	1555	2	M	3	D	42.0837	0.223505
	A23	1556	2	M	3	D	27.5267	0.081009
	A23	1557	2	M	3	D	66.0433	0.027867
	A23	1558	2	M	3	D	9.77879	0.044927
	A23	1559	2	M	3	D	58.484	0.052295
	A23	1560	2	M	3	D	19.2156	0.025767
	A23	1561	2	M	3	D	11.4708	0.035785
	A23	1562	2	M	3	D	93.1534	0.097173
	A23	1563	2	M	3	D	116.381	0.340242
	A23	1564	2	M	3	D	39.9157	0.022582
	A23	1565	2	M	3	D	91.5874	0.31728
	A23	1566	2	M	3	D	171.516	0.220702
	A23	1567	2	M	3	D	91.4921	0.138711
	A23	1568	3	M	3	D	55.5009	0.172143
	A23	1569	3	M	3	D	36.4283	0.058573
	A23	1570	3	M	3	D	98.5872	0.096614
	A23	1571	3	M	3	D	1.72836	0.067728
	A23	1572	3	M	3	D	71.7579	0.054613
	A23	1573	3	M	3	D	21.7546	0.014042
	A23	1574	3	M	3	D	4.69724	0.016135
	A23	1575	3	M	3	D	88.0267	0.06478
	A23	1576	3	M	3	D	17.031	0.268571
	A23	1577	3	M	3	D	51.4404	0.05463
	A23	1578	3	M	3	D	39.6919	0.394007
	A23	1579	3	M	3	D	22.9159	0.032066
	A23	1580	3	M	3	D	63.4738	0.231255
	A23	1581	3	M	3	D	24.1928	0.023164
	A23	1582	3	M	3	D	12.7613	0.128523
	A23	1583	3	M	3	D	30.3487	0.013012
	A23	1584	3	M	3	D	20.0411	0.073268
	A23	1585	3	M	3	D	73.7665	0.168197
	A23	1586	3	M	3	D	1.64478	0.074315
	A23	1587	3	M	3	D	35.5212	0.06255
	A23	1588	3	M	3	D	151.763	0.118152
	A23	1589	3	M	3	D	94.792	0.048055
	A23	1590	3	M	3	D	25.4658	0.198019
	A23	1591	3	M	3	D	15.6409	0.286657
	A23	1592	3	M	3	D	25.7572	0.034399
	A23	1593	3	M	3	D	7.09554	0.032774
	A23	1594	3	M	3	D	76.0134	0.272368
	A23	1595	3	M	3	D	79.7866	0.215465
	A23	1596	3	M	3	D	24.6218	0.109742
	A23	1597	4	M	3	D	6.57627	0.262139
	A23	1598	4	M	3	D	19.822	0.093118
	A23	1599	4	M	3	D	22.5426	0.415168
	A23	1600	4	M	3	D	3.32593	0.073816
	A23	1601	4	M	3	D	1.50992	0.106903
	A23	1602	4	M	3	D	73.8465	0.317689
	A23	1603	4	M	3	D	3.03049	0.316395
	A23	1604	4	M	3	D	2.77514	0.280437
	A23	1605	4	M	3	D	12.5717	0.150561
	A23	1606	5	M	3	D	14.3099	0.091606
	A23	1607	5	M	3	D	130.708	0.612107
	A23	1608	5	M	3	D	20.2677	0.24107
	A23	1609	5	M	3	D	6.15896	0.143383
	A23	1610	5	M	3	D	60.1707	0.195584
	A23	1611	5	M	3	D	10.1044	0.359799
	A23	1612	5	M	3	D	22.7285	0.106683
	A23	1613	5	M	3	D	7.78602	0.066574
	A23	1614	5	M	3	D	3.04832	0.052484
	A23	1615	5	M	3	D	14.5224	0.079617
	A23	1616	5	M	3	D	28.4168	0.056126
	A23	1617	5	M	3	D	14.3645	0.066427
	A23	1618	5	M	3	D	18.3891	0.076882
	A23	1619	5	M	3	D	35.0123	0.105864
	A23	1620	5	M	3	D	11.5094	0.070271
	A23	1621	5	M	3	D	36.8448	0.148113
	A23	1622	5	M	3	D	4.36126	0.244728
	A23	1623	5	M	3	D	18.856	0.127845
	A23	1624	5	M	3	D	14.4472	0.104615
	A23	1625	5	M	3	D	17.4372	0.037625
	A23	1626	5	M	3	D	56.7168	0.167347
	A23	1627	5	M	3	D	97.5721	0.143182
	A23	1628	5	M	3	D	40.2657	0.37586
	A23	1629	5	M	3	D	27.9323	0.028929
	A23	1630	5	M	3	D	11.1001	0.203554
	A23	1631	5	M	3	D	57.1093	0.19237
	A23	1632	5	M	3	D	0.204459	0.178592
	A23	1633	6	M	3	D	23.2449	0.126901
	A23	1634	6	M	3	D	47.357	0.323254
	A23	1635	6	M	3	D	11.6655	0.382553
	A23	1636	6	M	3	D	25.7832	0.120622
	A23	1637	6	M	3	D	36.322	0.246028
	A23	1638	6	M	3	D	53.925	0.079987
	A23	1639	6	M	3	D	26.1722	0.223506
	A23	1640	6	M	3	D	0.389036	0.122609
	A23	1641	6	M	3	D	47.2792	0.118547
	A23	1642	6	M	3	D	22.8008	0.245779
	A23	1643	6	M	3	D	14.9243	0.176792
	A23	1644	6	M	3	D	7.97976	0.195277
	A23	1645	6	M	3	D	40.3455	0.106469
	A23	1646	6	M	3	D	8.79973	0.130142
	A23	1647	6	M	3	D	1.72653	0.041502
	A23	1648	6	M	3	D	27.3525	0.796537
	A23	1649	6	M	3	D	24.102	0.275489
	A23	1650	6	M	3	D	27.4166	0.351538
	A23	1651	6	M	3	D	58.0579	0.088414
	A23	1652	6	M	3	D	3.03602	0.414035
	A23	1653	6	M	3	D	33.6458	0.181907
	A23	1654	6	M	3	D	23.8338	0.123444
	A23	1655	6	M	3	D	30.9006	0.128636
	A23	1656	6	M	3	D	107.367	0.110279
	A23	1657	6	M	3	D	51.3587	0.243262
	A23	1658	6	M	3	D	30.6784	0.102665
	A23	1659	6	M	3	D	26.5578	0.235482
	A23	1660	6	M	3	D	60.1049	0.422636
	A23	1661	6	M	3	D	37.695	0.102646
	A23	1662	6	M	3	D	16.7961	0.292601
	A23	1663	6	M	3	D	11.7616	0.087463
	A23	1664	6	M	3	D	62.1998	0.119528
	A23	1665	6	M	3	D	42.486	0.470169
	A23	1666	6	M	3	D	25.9606	0.303614
	A23	1667	6	M	3	D	18.0488	0.073149
	A23	1668	6	M	3	D	63.7227	0.349321
	A23	1669	6	M	3	D	71.9376	0.441535
	A23	1670	6	M	3	D	29.1807	0.130125
	A23	1671	6	M	3	D	47.0712	0.429808
	A23	1672	6	M	3	D	68.113	0.494859
	A23	1673	6	M	3	D	39.486	0.194568
	A23	1674	6	M	3	D	0.28947	0.102557
	A23	1675	6	M	3	D	28.9231	0.186916
	A23	1676	6	M	3	D	33.2971	0.102702
	A23	1677	6	M	3	D	27.6691	0.140095
	A23	1678	6	M	3	D	33.6485	0.106953
	A23	1679	6	M	3	D	23.1972	0.431451
	A23	1680	6	M	3	D	31.0734	0.329475
	A23	1681	6	M	3	D	3.08263	0.106063
	A23	1682	6	M	3	D	26.9911	0.222191
	A24	1683	1	M	3	D	8.36841	0.082153
	A24	1684	1	M	3	D	25.6277	0.038767
	A24	1685	1	M	3	D	19.0079	0.078842
	A24	1686	1	M	3	D	30.4366	0.115707
	A24	1687	1	M	3	D	42.8295	0.133321
	A24	1688	1	M	3	D	5.11892	0.111785
	A24	1689	1	M	3	D	7.78095	0.067253
	A24	1690	1	M	3	D	49.319	0.204626
	A24	1691	1	M	3	D	20.2396	0.018388
	A24	1692	1	M	3	D	1.9276	0.601417
	A24	1693	1	M	3	D	1.48134	0.210988
	A24	1694	1	M	3	D	41.9828	0.26328
	A24	1695	1	M	3	D	86.8512	0.696569
	A24	1696	1	M	3	D	124.408	0.411493
	A24	1697	1	M	3	D	32.5515	0.147865
	A24	1698	1	M	3	D	12.9232	0.399698
	A24	1699	1	M	3	D	30.888	0.292653
	A24	1700	1	M	3	D	17.0277	0.653683
	A24	1701	1	M	3	D	111.439	0.232195
	A24	1702	1	M	3	D	23.8189	0.250002
	A24	1703	1	M	3	D	21.6299	0.0359
	A24	1704	1	M	3	D	11.0676	0.288085
	A24	1705	1	M	3	D	138.186	0.130252
	A24	1706	1	M	3	D	28.9478	0.230239
	A24	1707	1	M	3	D	34.5922	0.2524
	A24	1708	1	M	3	D	45.6448	0.117292
	A24	1709	1	M	3	D	18.6174	0.131448
	A24	1710	1	M	3	D	45.1009	0.059395
	A24	1711	1	M	3	D	92.708	0.057877
	A24	1712	1	M	3	D	5.26961	0.046055
	A24	1713	1	M	3	D	23.6557	0.210932
	A24	1714	1	M	3	D	15.4492	0.086447
	A24	1715	1	M	3	D	68.1624	0.041671
	A24	1716	1	M	3	D	14.154	0.052419
	A24	1717	1	M	3	D	92.3018	0.197272
	A24	1718	1	M	3	D	14.7624	0.081386
	A24	1719	1	M	3	D	11.0025	0.021092
	A24	1720	1	M	3	D	65.9124	0.314262
	A24	1721	1	M	3	D	27.5757	0.154777
	A24	1722	1	M	3	D	100.25	0.21885
	A24	1723	1	M	3	D	43.8954	0.18553
	A24	1724	2	M	3	D	58.9878	0.052065
	A24	1725	2	M	3	D	50.2543	0.057962
	A24	1726	2	M	3	D	22.9765	0.005253
	A24	1727	2	M	3	D	95.1837	0.156411
	A24	1728	2	M	3	D	44.0123	0.032248
	A24	1729	2	M	3	D	27.4497	0.010083
	A24	1730	2	M	3	D	111.352	0.539918
	A24	1731	2	M	3	D	17.8309	0.201731
	A24	1732	2	M	3	D	6.26056	0.230632
	A24	1733	2	M	3	D	43.1979	0.730109
	A24	1734	2	M	3	D	21.9829	0.277096
	A24	1735	2	M	3	D	32.0906	0.147409
	A24	1736	2	M	3	D	41.9228	0.195141
	A24	1737	2	M	3	D	0.897199	0.211096
	A24	1738	2	M	3	D	100.952	0.226099
	A24	1739	2	M	3	D	55.1354	0.318849
	A24	1740	2	M	3	D	38.9534	0.330002
	A24	1741	2	M	3	D	86.3825	0.333385
	A24	1742	2	M	3	D	7.33249	0.256347
	A24	1743	2	M	3	D	117.647	0.32273
	A24	1744	2	M	3	D	100.924	0.132295
	A24	1745	2	M	3	D	39.206	0.329401
	A24	1746	2	M	3	D	68.6553	0.127603
	A24	1747	2	M	3	D	70.3362	0.119817
	A24	1748	2	M	3	D	25.9859	0.032615
	A24	1749	2	M	3	D	11.5061	0.20163
	A24	1750	2	M	3	D	52.5098	0.213946
	A24	1751	2	M	3	D	43.8096	0.363249
	A24	1752	2	M	3	D	8.55661	0.084546
	A24	1753	2	M	3	D	8.70112	0.047875
	A24	1754	2	M	3	D	23.8989	0.059424
	A24	1755	2	M	3	D	9.35377	0.619782
	A24	1756	2	M	3	D	27.7711	0.152091
	A24	1757	2	M	3	D	1.53975	0.123307
	A24	1758	2	M	3	D	35.7223	0.097293
	A24	1759	2	M	3	D	16.9527	0.13411
	A24	1760	2	M	3	D	12.6457	0.0811
	A24	1761	2	M	3	D	34.5161	0.205186
	A24	1762	2	M	3	D	18.911	0.111811
	A24	1763	2	M	3	D	1.08263	0.141642
	A24	1764	2	M	3	D	11.9113	0.150712
	A24	1765	2	M	3	D	46.4293	0.094915
	A24	1766	2	M	3	D	30.8055	0.41634
	A24	1767	2	M	3	D	3.07697	0.105914
	A24	1768	2	M	3	D	32.028	0.134423
	A24	1769	2	M	3	D	14.625	0.064018
	A24	1770	2	M	3	D	37.3873	0.298613
	A24	1771	2	M	3	D	92.1161	0.109152
	A24	1772	2	M	3	D	66.5422	0.182234
	A24	1773	2	M	3	D	6.79591	0.168761
	A24	1774	2	M	3	D	81.1208	0.07182
	A24	1775	2	M	3	D	50.7126	0.154146
	A24	1776	2	M	3	D	16.1634	0.092002
	A24	1777	2	M	3	D	23.9541	0.245213
	A24	1778	2	M	3	D	12.0618	0.18431
	A24	1779	2	M	3	D	49.9939	0.138791
	A24	1780	2	M	3	D	0.061593	0.031593
	A24	1781	2	M	3	D	73.8784	0.058638
	A24	1782	2	M	3	D	91.312	0.095255
	A24	1783	2	M	3	D	3.52436	0.185397
	A24	1784	2	M	3	D	77.582	0.035989
	A24	1785	2	M	3	D	110.103	0.08643
	A24	1786	2	M	3	D	43.2686	0.08586
	A24	1787	2	M	3	D	135.008	0.139433
	A24	1788	2	M	3	D	41.1378	0.402536
	A24	1789	2	M	3	D	33.7141	0.166807
	A24	1790	2	M	3	D	22.661	0.318515
	A24	1791	2	M	3	D	25.4054	0.095108
	A24	1792	2	M	3	D	69.352	0.190825
	A24	1793	2	M	3	D	76.9526	0.389702
	A24	1794	2	M	3	D	25.0311	0.137474
	A24	1795	2	M	3	D	7.46328	0.326285
	A24	1796	2	M	3	D	94.9108	0.25178
	A24	1797	2	M	3	D	5.26849	0.706494
	A24	1798	2	M	3	D	96.7454	0.47959
	A24	1799	2	M	3	D	54.7422	0.146084
	A24	1800	2	M	3	D	89.8101	0.144948
	A24	1801	2	M	3	D	17.0228	0.286874
	A24	1802	2	M	3	D	8.80464	0.128932
	A24	1803	2	M	3	D	73.3052	0.405913
	A24	1804	2	M	3	D	0.929737	0.126108
	A24	1805	2	M	3	D	30.514	0.28592
	A24	1806	2	M	3	D	23.247	0.117409
	A24	1807	2	M	3	D	33.387	0.334474
	A24	1808	2	M	3	D	47.0745	0.27218
	A24	1809	2	M	3	D	105.677	0.17011
	A24	1810	2	M	3	D	3.65764	0.407134
	A24	1811	2	M	3	D	44.002	0.309884
	A24	1812	2	M	3	D	3.86598	0.183138
	A24	1813	2	M	3	D	5.12468	0.097685
	A24	1814	2	M	3	D	10.4444	0.368546
	A24	1815	2	M	3	D	20.4827	0.218569
	A24	1816	2	M	3	D	14.108	0.157872
	A24	1817	2	M	3	D	27.44	0.247343
	A24	1818	2	M	3	D	7.44831	0.111601
	A24	1819	2	M	3	D	113.633	0.097565
	A24	1820	2	M	3	D	29.2473	0.34545
	A24	1821	2	M	3	D	155.576	0.898992
	A24	1822	2	M	3	D	0.480603	0.456981
	A24	1823	2	M	3	D	38.2733	0.273298
	A24	1824	2	M	3	D	17.3367	0.090511
	A24	1825	2	M	3	D	70.7462	0.348887
	A24	1826	2	M	3	D	2.39028	0.502291
	A24	1827	2	M	3	D	21.9522	0.024647
	A24	1828	2	M	3	D	82.469	0.28931
	A24	1829	2	M	3	D	23.0923	0.395195
	A24	1830	2	M	3	D	29.4899	0.170048
	A24	1831	2	M	3	D	13.9666	0.389837
	A24	1832	3	M	3	D	37.0474	0.173394
	A24	1833	3	M	3	D	33.3437	0.095231
	A24	1834	3	M	3	D	50.5102	0.172836
	A24	1835	3	M	3	D	83.5841	0.317958
	A24	1836	3	M	3	D	36.4718	0.035927
	A24	1837	3	M	3	D	6.60493	0.169773
	A24	1838	3	M	3	D	95.1741	0.074594
	A24	1839	3	M	3	D	29.2986	0.185523
	A24	1840	3	M	3	D	110.942	0.523211
	A24	1841	3	M	3	D	32.8443	0.118711
	A24	1842	3	M	3	D	1.70871	0.245844
	A24	1843	3	M	3	D	15.0775	0.111633
	A24	1844	3	M	3	D	36.2534	0.33571
	A24	1845	3	M	3	D	40.5992	0.303551
	A24	1846	3	M	3	D	110.878	0.442775
	A24	1847	3	M	3	D	32.1439	0.2253
	A24	1848	3	M	3	D	132.026	0.537773
	A24	1849	3	M	3	D	111.851	0.673357
	A24	1850	3	M	3	D	105.888	0.372184
	A24	1851	3	M	3	D	38.5854	0.335602
	A24	1852	3	M	3	D	38.3337	0.368747
	A24	1853	3	M	3	D	9.68051	0.079949
	A24	1854	3	M	3	D	15.2315	0.254871
	A24	1855	3	M	3	D	69.9668	0.11453
	A24	1856	3	M	3	D	39.2786	0.224245
	A24	1857	3	M	3	D	4.90461	0.247646
	A24	1858	3	M	3	D	9.82448	0.33116
	A24	1859	3	M	3	D	41.7449	0.223069
	A24	1860	3	M	3	D	48.4557	0.174848
	A24	1861	3	M	3	D	32.5883	0.484168
	A24	1862	3	M	3	D	18.0349	0.136884
	A24	1863	3	M	3	D	35.963	0.260772
	A24	1864	3	M	3	D	18.5561	0.272793
	A24	1865	3	M	3	D	41.4523	0.205485
	A24	1866	3	M	3	D	34.2671	0.088163
	A24	1867	3	M	3	D	57.3049	0.070695
	A24	1868	3	M	3	D	1.21357	0.047646
	A24	1869	3	M	3	D	28.0537	0.054978
	A24	1870	3	M	3	D	62.8566	0.149186
	A24	1871	3	M	3	D	0.654294	0.045342
	A24	1872	3	M	3	D	22.3827	0.288753
	A24	1873	3	M	3	D	29.0311	0.219519
	A24	1874	3	M	3	D	85.0481	0.240079
	A24	1875	3	M	3	D	100.257	0.31157
	A24	1876	3	M	3	D	19.8782	0.664091
	A24	1877	3	M	3	D	55.3264	0.009558
	A24	1878	3	M	3	D	110.993	0.667831
	A24	1879	3	M	3	D	28.8461	0.260937
	A24	1880	3	M	3	D	18.8063	0.372863
	A24	1881	3	M	3	D	10.11	0.33148
	A24	1882	3	M	3	D	0.1349	0.238635
	A24	1883	3	M	3	D	12.1995	0.229142
	A24	1884	3	M	3	D	16.466	0.345897
	A24	1885	3	M	3	D	25.7713	0.251817
	A24	1886	3	M	3	D	38.3182	0.352056
	A24	1887	3	M	3	D	26.4747	0.140458
	A24	1888	3	M	3	D	1.65323	0.15794
	A24	1889	3	M	3	D	29.8721	0.242614
	A24	1890	3	M	3	D	24.2865	0.366555
	A24	1891	3	M	3	D	20.1524	0.651719
	A24	1892	3	M	3	D	56.3683	0.151969
	A24	1893	4	M	3	D	68.7284	0.113226
	A24	1894	4	M	3	D	21.4991	0.100783
	A24	1895	4	M	3	D	16.3756	0.044351
	A24	1896	4	M	3	D	89.6654	0.269798
	A24	1897	4	M	3	D	23.2766	0.02416
	A24	1898	4	M	3	D	29.9049	0.042379
	A24	1899	4	M	3	D	49.0921	0.039551
	A24	1900	4	M	3	D	0.902792	0.075591
	A24	1901	4	M	3	D	124.98	0.487433
	A24	1902	4	M	3	D	120.627	0.911926
	A24	1903	4	M	3	D	65.5555	0.177546
	A24	1904	4	M	3	D	64.1043	0.266963
	A24	1905	4	M	3	D	60.407	0.181177
	A24	1906	4	M	3	D	63.612	0.157134
	A24	1907	4	M	3	D	24.7511	0.201416
	A24	1908	4	M	3	D	28.8115	0.93871
	A24	1909	4	M	3	D	121.108	0.596629
	A24	1910	4	M	3	D	65.3081	0.785017
	A24	1911	4	M	3	D	78.1933	0.298445
	A24	1912	4	M	3	D	83.8095	0.588131
	A24	1913	4	M	3	D	19.0772	0.09526
	A24	1914	4	M	3	D	46.6997	0.389904
	A24	1915	4	M	3	D	4.1216	0.32991
	A24	1916	4	M	3	D	17.9102	0.19804
	A24	1917	4	M	3	D	16.1556	0.522453
	A24	1918	4	M	3	D	13.0283	0.215086
	A24	1919	4	M	3	D	36.0522	0.026538
	A24	1920	4	M	3	D	56.8758	0.285838
	A24	1921	4	M	3	D	7.31186	0.265837
	A24	1922	4	M	3	D	23.7564	0.333362
	A24	1923	4	M	3	D	46.3469	0.299437
	A24	1924	4	M	3	D	29.1943	0.64322
	A24	1925	4	M	3	D	33.5166	0.229894
	A24	1926	4	M	3	D	61.3887	0.545029
	A24	1927	4	M	3	D	155.978	0.491174
	A24	1928	4	M	3	D	6.36206	0.119842
	A24	1929	4	M	3	D	56.7126	0.106604
	A24	1930	4	M	3	D	1.28378	0.0208
	A24	1931	4	M	3	D	1.58023	0.018246
	A24	1932	4	M	3	D	23.1751	0.024175
	A24	1933	4	M	3	D	142.467	0.060654
	A24	1934	4	M	3	D	7.42133	0.085681
	A24	1935	4	M	3	D	6.91264	0.094944
	A24	1936	4	M	3	D	121.771	0.145815
	A24	1937	4	M	3	D	11.9663	0.020907
	A24	1938	4	M	3	D	100.755	0.480959
	A24	1939	4	M	3	D	63.071	0.223534
	A24	1940	4	M	3	D	125.897	0.171869
	A24	1941	4	M	3	D	48.7518	0.40488
	A24	1942	4	M	3	D	36.606	0.595908
	A24	1943	4	M	3	D	44.1075	0.188612
	A24	1944	4	M	3	D	74.6422	0.482367
	A24	1945	4	M	3	D	22.2674	0.319572
	A24	1946	4	M	3	D	15.9967	0.225486
	A24	1947	4	M	3	D	10.8405	0.362544
	A24	1948	4	M	3	D	32.2307	0.179991
	A24	1949	4	M	3	D	44.5296	0.477714
	A24	1950	4	M	3	D	47.0284	0.223024
	A24	1951	4	M	3	D	11.851	0.063201
	A24	1952	4	M	3	D	36.315	0.138788
	A24	1953	4	M	3	D	31.8602	0.051061
	A24	1954	4	M	3	D	50.7664	0.058315
	A24	1955	4	M	3	D	32.3382	0.182675
	A24	1956	4	M	3	D	9.11251	0.061029
	A24	1957	4	M	3	D	2.70207	0.119216
	A24	1958	4	M	3	D	61.758	0.148365
	A24	1959	5	M	3	D	77.8492	0.067736
	A24	1960	5	M	3	D	9.51286	0.417078
	A24	1961	5	M	3	D	27.2713	0.124335
	A24	1962	5	M	3	D	30.596	0.060003
	A24	1963	5	M	3	D	18.8507	0.035564
	A24	1964	5	M	3	D	6.69076	0.066028
	A24	1965	5	M	3	D	16.508	0.081256
	A24	1966	5	M	3	D	7.11649	0.097713
	A24	1967	5	M	3	D	20.8119	0.062974
	A24	1968	5	M	3	D	1.12245	0.178144
	A24	1969	5	M	3	D	5.62557	0.162586
	A24	1970	5	M	3	D	55.7953	0.12187
	A24	1971	5	M	3	D	6.3377	0.305862
	A24	1972	5	M	3	D	7.56982	0.145358
	A24	1973	5	M	3	D	4.31129	0.080874
	A24	1974	5	M	3	D	11.1268	0.388507
	A24	1975	5	M	3	D	17.8642	0.187095
	A24	1976	5	M	3	D	9.16775	0.05586
	A24	1977	5	M	3	D	37.1172	0.088532
	A24	1978	5	M	3	D	1.81631	0.055209
	A24	1979	5	M	3	D	65.2229	0.378134
	A24	1980	5	M	3	D	23.4684	0.064831
	A24	1981	5	M	3	D	21.8732	0.013362
	A24	1982	5	M	3	D	25.0911	0.058261
	A24	1983	5	M	3	D	26.3434	0.165162
	A24	1984	5	M	3	D	31.3689	0.179387
	A24	1985	5	M	3	D	104.875	0.09612
	A24	1986	5	M	3	D	37.3193	0.050781
	A24	1987	5	M	3	D	33.9246	0.103892
	A24	1988	5	M	3	D	46.0132	0.075513
	A24	1989	5	M	3	D	24.6781	0.032202
	A24	1990	5	M	3	D	70.5613	0.108877
	A24	1991	5	M	3	D	2.78668	0.047366
	A24	1992	5	M	3	D	90.1518	0.131894
	A24	1993	5	M	3	D	23.2093	0.207711
	A24	1994	5	M	3	D	20.2762	0.096153
	A24	1995	5	M	3	D	23.3096	0.129967
	A24	1996	5	M	3	D	34.3389	0.131461
[truncated: 4,511 more rows]

## Sheet: 2i,j
Statistical Categories for Fig 2i					Independent Variable		Dependent Variable (Left)	Dependent Variable (Right)
Statistical Categories for Fig 2j	LMM Random Effect	LMM Nested Random Effect	LMM Fixed Effects				LMM Dependent Variable (Left)	LMM Dependent Variable (Right)
	AnimalID	Cell_ID	Session	Sex	AgeGroup	Cohort	FoldChangeFR*100	SpatialDissimilarity
	A14	0	1	F	3	C	38.7637	0.032489
	A14	1	1	F	3	C	59.4908	0.021305
	A14	2	1	F	3	C	31.6305	0.312106
	A14	3	1	F	3	C	17.1954	0.094718
	A14	4	1	F	3	C	13.6246	0.017021
	A14	5	1	F	3	C	27.753	0.035454
	A14	6	1	F	3	C	36.8475	0.041338
	A14	7	1	F	3	C	90.4844	0.122612
	A14	8	1	F	3	C	54.4467	0.020213
	A14	9	1	F	3	C	15.2444	0.006187
	A14	10	1	F	3	C	41.2881	0.040917
	A14	11	1	F	3	C	85.7853	0.032071
	A14	12	1	F	3	C	24.3738	0.028359
	A14	13	1	F	3	C	17.7089	0.053591
	A14	14	1	F	3	C	1.09559	0.020096
	A14	15	1	F	3	C	60.8441	0.14094
	A14	16	1	F	3	C	13.9957	0.012493
	A14	17	1	F	3	C	35.9325	0.01668
	A14	18	1	F	3	C	53.1618	0.094308
	A14	19	1	F	3	C	5.23452	0.010934
	A14	20	1	F	3	C	55.2011	0.003793
	A14	21	1	F	3	C	26.8833	0.00918
	A14	22	1	F	3	C	34.8528	0.008469
	A14	23	1	F	3	C	8.42433	0.014838
	A14	24	1	F	3	C	17.0727	0.035009
	A14	25	1	F	3	C	39.8215	0.163748
	A14	26	1	F	3	C	35.4364	0.164517
	A14	27	1	F	3	C	8.05572	0.011064
	A14	28	1	F	3	C	38.4054	0.024111
	A14	29	1	F	3	C	21.8602	0.053659
	A14	30	1	F	3	C	54.1548	0.041582
	A14	31	1	F	3	C	37.27	0.028607
	A14	32	1	F	3	C	17.3718	0.048757
	A14	33	1	F	3	C	9.49535	0.015722
	A14	34	1	F	3	C	38.1648	0.054163
	A14	35	1	F	3	C	16.3936	0.03312
	A14	36	1	F	3	C	11.4212	0.067383
	A14	37	1	F	3	C	8.25118	0.011059
	A14	38	1	F	3	C	2.43815	0.156795
	A14	39	1	F	3	C	17.3348	0.04188
	A14	40	1	F	3	C	25.7163	0.019782
	A14	41	1	F	3	C	15.2803	0.008423
	A14	42	1	F	3	C	93.4352	0.07048
	A14	43	1	F	3	C	55.2966	0.094514
	A14	44	1	F	3	C	4.27085	0.01772
	A14	45	1	F	3	C	43.8105	0.145751
	A14	46	1	F	3	C	118.228	0.068696
	A14	47	1	F	3	C	0.214619	0.020241
	A14	48	2	F	3	C	14.3829	0.028562
	A14	49	2	F	3	C	9.5427	0.006902
	A14	50	2	F	3	C	56.3753	0.087585
	A14	51	2	F	3	C	64.5379	0.097991
	A14	52	2	F	3	C	27.1407	0.02057
	A14	53	2	F	3	C	21.3797	0.014092
	A14	54	2	F	3	C	27.4578	0.04758
	A14	55	2	F	3	C	55.5645	0.039739
	A14	56	2	F	3	C	6.6153	0.015955
	A14	57	2	F	3	C	51.1905	0.092382
	A14	58	2	F	3	C	3.5736	0.035375
	A14	59	2	F	3	C	29.2733	0.005508
	A14	60	2	F	3	C	2.02551	0.034846
	A14	61	2	F	3	C	56.4713	0.068827
	A14	62	2	F	3	C	16.5892	0.005039
	A14	63	2	F	3	C	48.2281	0.02299
	A14	64	2	F	3	C	18.9563	0.026753
	A14	65	2	F	3	C	35.0401	0.009868
	A14	66	2	F	3	C	12.9506	0.003988
	A14	67	2	F	3	C	84.9438	0.112261
	A14	68	2	F	3	C	42.7024	0.159058
	A14	69	2	F	3	C	27.079	0.027997
	A14	70	2	F	3	C	17.5469	0.015773
	A14	71	2	F	3	C	65.4384	0.064612
	A14	72	2	F	3	C	32.6813	0.034483
	A14	73	2	F	3	C	39.1967	0.347969
	A14	74	2	F	3	C	73.368	0.914815
	A14	75	2	F	3	C	86.6804	0.699044
	A14	76	2	F	3	C	44.9421	0.312412
	A14	77	2	F	3	C	42.3553	0.197282
	A14	78	2	F	3	C	57.5706	0.200822
	A14	79	2	F	3	C	6.3138	0.154764
	A14	80	2	F	3	C	18.8474	0.055853
	A14	81	2	F	3	C	15.4108	0.043901
	A14	82	2	F	3	C	66.0038	0.42085
	A14	83	2	F	3	C	20.8788	0.004197
	A14	84	2	F	3	C	2.18766	0.043814
	A14	85	2	F	3	C	4.1038	0.130991
	A14	86	2	F	3	C	85.4057	0.189115
	A14	87	2	F	3	C	67.1111	0.048547
	A14	88	2	F	3	C	3.08773	0.072628
	A14	89	2	F	3	C	53.8393	0.223174
	A14	90	2	F	3	C	21.682	0.35989
	A14	91	2	F	3	C	42.8427	0.08204
	A14	92	2	F	3	C	124.372	0.204564
	A14	93	2	F	3	C	81.0989	0.029029
	A14	94	2	F	3	C	11.5445	0.399904
	A14	95	2	F	3	C	37.8532	0.424334
	A14	96	3	F	3	C	86.2258	0.110238
	A14	97	3	F	3	C	1.87347	0.216594
	A14	98	3	F	3	C	126.587	0.51694
	A14	99	3	F	3	C	14.0563	0.005186
	A14	100	3	F	3	C	36.2997	0.052934
	A14	101	3	F	3	C	18.1186	0.045548
	A14	102	3	F	3	C	14.7872	0.305576
	A14	103	3	F	3	C	46.4563	0.112295
	A14	104	3	F	3	C	35.5913	0.302608
	A14	105	3	F	3	C	5.52819	0.050421
	A14	106	3	F	3	C	21.0808	0.200525
	A14	107	3	F	3	C	11.9107	0.016337
	A14	108	3	F	3	C	4.68053	0.029821
	A14	109	3	F	3	C	19.251	0.058327
	A14	110	3	F	3	C	17.2299	0.055204
	A14	111	3	F	3	C	55.8854	0.105944
	A14	112	3	F	3	C	12.1726	0.018255
	A14	113	3	F	3	C	0.771136	0.007703
	A14	114	3	F	3	C	22.5408	0.095033
	A14	115	3	F	3	C	48.9807	0.071758
	A14	116	3	F	3	C	0.401118	0.00971
	A14	117	3	F	3	C	100.191	0.134039
	A14	118	3	F	3	C	6.18371	0.17829
	A14	119	3	F	3	C	40.5389	0.066579
	A14	120	3	F	3	C	124.47	0.326596
	A14	121	3	F	3	C	65.8511	0.184637
	A14	122	3	F	3	C	64.3751	0.317709
	A14	123	3	F	3	C	38.892	0.056626
	A14	124	3	F	3	C	13.603	0.08587
	A14	125	3	F	3	C	50.3897	0.32818
	A14	126	3	F	3	C	7.7377	0.308678
	A14	127	3	F	3	C	5.59136	0.060265
	A14	128	3	F	3	C	63.6561	0.571304
	A14	129	3	F	3	C	10.5797	0.275568
	A14	130	3	F	3	C	43.6401	0.078704
	A14	131	3	F	3	C	29.8433	0.045218
	A14	132	3	F	3	C	60.8591	0.134331
	A14	133	3	F	3	C	49.4907	0.32121
	A14	134	3	F	3	C	28.9339	0.086254
	A14	135	3	F	3	C	8.21967	0.195576
	A14	136	3	F	3	C	37.1647	0.064192
	A14	137	3	F	3	C	8.58516	0.058739
	A14	138	3	F	3	C	49.108	0.230251
	A14	139	3	F	3	C	24.5867	0.046224
	A14	140	3	F	3	C	91.9	0.070741
	A14	141	3	F	3	C	6.62702	0.030408
	A14	142	3	F	3	C	34.7637	0.02318
	A14	143	3	F	3	C	61.2571	0.098956
	A15	144	1	F	3	C	29.1153	0.068207
	A15	145	1	F	3	C	56.4001	0.018251
	A15	146	1	F	3	C	38.1218	0.034847
	A15	147	1	F	3	C	28.6239	0.049275
	A15	148	1	F	3	C	7.08787	0.089483
	A15	149	1	F	3	C	19.9442	0.019754
	A15	150	1	F	3	C	17.904	0.108881
	A15	151	1	F	3	C	68.7781	0.186497
	A15	152	1	F	3	C	16.3078	0.019171
	A15	153	1	F	3	C	37.9375	0.041309
	A15	154	1	F	3	C	22.5464	0.157708
	A15	155	1	F	3	C	47.2385	0.051137
	A15	156	1	F	3	C	16.1174	0.169256
	A15	157	1	F	3	C	22.2133	0.128618
	A15	158	1	F	3	C	21.1393	0.085394
	A15	159	1	F	3	C	59.9738	0.25886
	A15	160	1	F	3	C	12.7858	0.038322
	A15	161	1	F	3	C	15.617	0.092995
	A15	162	1	F	3	C	1.21512	0.041903
	A15	163	1	F	3	C	26.1866	0.202069
	A15	164	1	F	3	C	1.48358	0.210776
	A15	165	1	F	3	C	22.5225	0.08784
	A15	166	1	F	3	C	30.6257	0.132236
	A15	167	1	F	3	C	9.14533	0.034993
	A15	168	1	F	3	C	69.3837	0.303939
	A15	169	1	F	3	C	25.4188	0.152086
	A15	170	1	F	3	C	51.5872	0.264466
	A15	171	1	F	3	C	30.2339	0.247658
	A15	172	1	F	3	C	54.4597	0.134321
	A15	173	1	F	3	C	44.6153	0.140392
	A15	174	1	F	3	C	46.1483	0.265217
	A15	175	1	F	3	C	87.0257	0.323746
	A15	176	1	F	3	C	16.8349	0.316664
	A15	177	1	F	3	C	75.8945	0.558111
	A15	178	1	F	3	C	161.018	0.354568
	A15	179	1	F	3	C	55.9971	0.068329
	A15	180	1	F	3	C	112.012	0.216004
	A15	181	1	F	3	C	31.3259	0.0479
	A15	182	1	F	3	C	49.8588	0.16997
	A15	183	1	F	3	C	12.3467	0.068546
	A15	184	1	F	3	C	140.518	0.709659
	A15	185	1	F	3	C	41.5761	0.041772
	A15	186	1	F	3	C	2.76093	0.079622
	A15	187	1	F	3	C	29.6485	0.057152
	A15	188	1	F	3	C	14.6718	0.06282
	A15	189	1	F	3	C	71.3636	0.01959
	A15	190	1	F	3	C	62.062	0.590848
	A15	191	1	F	3	C	17.1711	0.382651
	A15	192	2	F	3	C	21.4159	0.167391
	A15	193	2	F	3	C	39.6974	0.214343
	A15	194	2	F	3	C	5.158	0.025697
	A15	195	2	F	3	C	109.343	0.057596
	A15	196	2	F	3	C	22.9607	0.056881
	A15	197	2	F	3	C	47.5918	0.121425
	A15	198	2	F	3	C	24.8091	0.148133
	A15	199	2	F	3	C	10.0582	0.089186
	A15	200	2	F	3	C	11.7945	0.387502
	A15	201	2	F	3	C	43.8195	0.118336
	A15	202	2	F	3	C	57.2391	0.140712
	A15	203	2	F	3	C	47.9016	0.06472
	A15	204	2	F	3	C	12.0602	0.132819
	A15	205	2	F	3	C	12.6565	0.280502
	A15	206	2	F	3	C	102.876	0.225605
	A15	207	2	F	3	C	5.40914	0.046241
	A15	208	2	F	3	C	68.3383	0.018291
	A15	209	2	F	3	C	86.8814	0.054755
	A15	210	2	F	3	C	16.2809	0.063436
	A15	211	2	F	3	C	50.7906	0.261428
	A15	212	2	F	3	C	54.6857	0.107996
	A15	213	2	F	3	C	46.3413	0.875668
	A15	214	2	F	3	C	60.8332	0.087156
	A15	215	2	F	3	C	44.1674	0.317255
	A15	216	2	F	3	C	17.8884	0.204951
	A15	217	2	F	3	C	117.6	0.046475
	A15	218	2	F	3	C	49.8586	0.111081
	A15	219	2	F	3	C	54.9153	0.058772
	A15	220	2	F	3	C	116.881	0.113113
	A15	221	2	F	3	C	100.066	0.067748
	A15	222	2	F	3	C	41.5991	0.166781
	A15	223	2	F	3	C	35.6751	0.119862
	A15	224	2	F	3	C	56.6099	0.073452
	A15	225	2	F	3	C	11.2627	0.0275
	A15	226	2	F	3	C	21.448	0.121301
	A15	227	2	F	3	C	10.122	0.210703
	A15	228	2	F	3	C	29.1621	0.280291
	A15	229	2	F	3	C	77.7208	0.229425
	A15	230	2	F	3	C	99.6477	0.332164
	A15	231	2	F	3	C	4.61791	0.032394
	A15	232	2	F	3	C	10.8184	0.018267
	A15	233	2	F	3	C	88.6428	0.240184
	A15	234	2	F	3	C	91.3973	0.359713
	A15	235	2	F	3	C	14.7355	0.165375
	A15	236	2	F	3	C	4.33693	0.009964
	A15	237	2	F	3	C	9.27171	0.046394
	A15	238	2	F	3	C	21.8789	0.405301
	A15	239	2	F	3	C	81.4524	0.20487
	A15	240	3	F	3	C	57.584	0.336792
	A15	241	3	F	3	C	20.3513	0.325592
	A15	242	3	F	3	C	0.495766	0.232241
	A15	243	3	F	3	C	91.8865	0.255082
	A15	244	3	F	3	C	64.0249	0.092057
	A15	245	3	F	3	C	30.448	0.0688
	A15	246	3	F	3	C	67.8754	0.061423
	A15	247	3	F	3	C	31.4	0.048187
	A15	248	3	F	3	C	6.51172	0.150624
	A15	249	3	F	3	C	4.90218	0.352555
	A15	250	3	F	3	C	93.2125	0.41312
	A15	251	3	F	3	C	114.07	0.142177
	A15	252	3	F	3	C	55.4634	0.1415
	A15	253	3	F	3	C	41.7875	0.221758
	A15	254	3	F	3	C	16.9686	0.121384
	A15	255	3	F	3	C	20.6027	0.060438
	A15	256	3	F	3	C	10.4561	0.034211
	A15	257	3	F	3	C	24.8825	0.204709
	A15	258	3	F	3	C	5.52644	0.143701
	A15	259	3	F	3	C	17.2127	0.234125
	A15	260	3	F	3	C	5.51691	0.055843
	A15	261	3	F	3	C	29.8026	0.1751
	A15	262	3	F	3	C	19.6049	0.048053
	A15	263	3	F	3	C	21.6289	0.038967
	A15	264	3	F	3	C	14.0746	0.139564
	A15	265	3	F	3	C	16.6379	0.075256
	A15	266	3	F	3	C	141.329	0.200779
	A15	267	3	F	3	C	102.437	0.166525
	A15	268	3	F	3	C	94.2893	0.125365
	A15	269	3	F	3	C	116.648	0.170611
	A15	270	3	F	3	C	92.2552	0.055529
	A15	271	3	F	3	C	3.5648	0.150673
	A15	272	3	F	3	C	152.583	0.158747
	A15	273	3	F	3	C	135.592	0.052584
	A15	274	3	F	3	C	71.3344	0.074576
	A15	275	3	F	3	C	43.402	0.039007
	A15	276	3	F	3	C	44.4528	0.011301
	A15	277	3	F	3	C	2.23771	0.012811
	A15	278	3	F	3	C	0.474808	0.259523
	A15	279	3	F	3	C	2.09284	0.009554
	A15	280	3	F	3	C	9.69257	0.021493
	A15	281	3	F	3	C	22.2936	0.045649
	A15	282	3	F	3	C	28.8226	0.700561
	A15	283	3	F	3	C	40.377	0.151481
	A15	284	3	F	3	C	48.4338	0.050018
	A15	285	3	F	3	C	59.3766	0.028728
	A15	286	3	F	3	C	78.5359	0.068058
	A15	287	3	F	3	C	10.5916	0.054217
	A15	288	4	F	3	C	0.689286	0.079722
	A15	289	4	F	3	C	64.0487	0.058524
	A15	290	4	F	3	C	61.6947	0.160202
	A15	291	4	F	3	C	11.2558	0.036675
	A15	292	4	F	3	C	72.5657	0.754687
	A15	293	4	F	3	C	17.4875	0.017711
	A15	294	4	F	3	C	15.837	0.032862
	A15	295	4	F	3	C	15.7557	0.053761
	A15	296	4	F	3	C	12.8193	0.019749
	A15	297	4	F	3	C	33.9116	0.015325
	A15	298	4	F	3	C	98.5048	0.087805
	A15	299	4	F	3	C	15.9013	0.054583
	A15	300	4	F	3	C	28.7684	0.031275
	A15	301	4	F	3	C	120.956	0.430317
	A15	302	4	F	3	C	167.365	0.466402
	A15	303	4	F	3	C	18.7365	0.120666
	A15	304	4	F	3	C	137.406	0.379392
	A15	305	4	F	3	C	69.56	0.079499
	A15	306	4	F	3	C	5.05763	0.067975
	A15	307	4	F	3	C	17.4073	0.017045
	A15	308	4	F	3	C	25.6042	0.089602
	A15	309	4	F	3	C	24.9264	0.025134
	A15	310	4	F	3	C	45.1292	0.198187
	A15	311	4	F	3	C	19.1313	0.158018
	A15	312	4	F	3	C	95.9654	0.056049
	A15	313	4	F	3	C	29.9262	0.03962
	A15	314	4	F	3	C	74.0181	0.343914
	A15	315	4	F	3	C	60.5325	0.01718
	A15	316	4	F	3	C	2.04866	0.008645
	A15	317	4	F	3	C	1.80886	0.009832
	A15	318	4	F	3	C	11.7687	0.016987
	A15	319	4	F	3	C	96.4459	0.102387
	A15	320	4	F	3	C	3.78222	0.002714
	A15	321	4	F	3	C	10.0755	0.061581
	A15	322	4	F	3	C	39.8145	0.024335
	A15	323	4	F	3	C	43.7899	0.014951
	A15	324	4	F	3	C	0.532787	0.019289
	A15	325	4	F	3	C	35.5859	0.080341
	A15	326	4	F	3	C	2.61287	0.050203
	A15	327	4	F	3	C	20.8835	0.052165
	A15	328	4	F	3	C	3.59608	0.032308
	A15	329	4	F	3	C	21.6891	0.111336
	A15	330	4	F	3	C	1.89274	0.030766
	A15	331	4	F	3	C	59.2106	0.049872
	A15	332	4	F	3	C	75.8603	0.232341
	A15	333	4	F	3	C	11.3545	0.01538
	A15	334	4	F	3	C	79.2627	0.08775
	A15	335	4	F	3	C	61.8651	0.132246
	A15	336	5	F	3	C	55.5973	0.026795
	A15	337	5	F	3	C	35.9771	0.025125
	A15	338	5	F	3	C	76.483	0.021068
	A15	339	5	F	3	C	3.95112	0.002053
	A15	340	5	F	3	C	49.2638	0.0205
	A15	341	5	F	3	C	63.4921	0.017079
	A15	342	5	F	3	C	16.1312	0.020837
	A15	343	5	F	3	C	12.0311	0.025648
	A15	344	5	F	3	C	39.4319	0.048587
	A15	345	5	F	3	C	16.2731	0.004276
	A15	346	5	F	3	C	1.03212	0.05052
	A15	347	5	F	3	C	7.97037	0.037233
	A15	348	5	F	3	C	14.6078	0.015561
	A15	349	5	F	3	C	39.3482	0.051847
	A15	350	5	F	3	C	51.9785	0.03324
	A15	351	5	F	3	C	4.86244	0.028954
	A15	352	5	F	3	C	1.12993	0.015972
	A15	353	5	F	3	C	38.6785	0.01118
	A15	354	5	F	3	C	8.718	0.052199
	A15	355	5	F	3	C	62.0303	0.272813
	A15	356	5	F	3	C	3.64334	0.018499
	A15	357	5	F	3	C	52.54	0.216003
	A15	358	5	F	3	C	127.218	0.208338
	A15	359	5	F	3	C	40.5425	0.00884
	A15	360	5	F	3	C	31.5428	0.092367
	A15	361	5	F	3	C	9.31965	0.023597
	A15	362	5	F	3	C	67.0046	0.00941
	A15	363	5	F	3	C	33.9166	0.041216
	A15	364	5	F	3	C	7.27933	0.012734
	A15	365	5	F	3	C	77.2506	0.205181
	A15	366	5	F	3	C	27.9706	0.327962
	A15	367	5	F	3	C	159.43	0.860725
	A15	368	5	F	3	C	29.938	0.69746
	A15	369	5	F	3	C	22.7546	0.034012
	A15	370	5	F	3	C	26.0766	0.040919
	A15	371	5	F	3	C	47.638	0.031899
	A15	372	5	F	3	C	33.6847	0.150358
	A15	373	5	F	3	C	46.8974	0.086763
	A15	374	5	F	3	C	15.4665	0.018042
	A15	375	5	F	3	C	26.4853	0.042885
	A15	376	5	F	3	C	16.3448	0.009413
	A15	377	5	F	3	C	68.9259	0.034003
	A15	378	5	F	3	C	30.4836	0.212079
	A15	379	5	F	3	C	149.437	0.870605
	A15	380	5	F	3	C	124.304	0.448876
	A15	381	5	F	3	C	98.742	0.329976
	A15	382	5	F	3	C	103.403	0.247829
	A15	383	5	F	3	C	41.8321	0.281728
	A15	384	6	F	3	C	23.4327	0.08407
	A15	385	6	F	3	C	19.2424	0.123798
	A15	386	6	F	3	C	11.422	0.098261
	A15	387	6	F	3	C	40.2078	0.011192
	A15	388	6	F	3	C	76.9268	0.017302
	A15	389	6	F	3	C	13.027	0.007267
	A15	390	6	F	3	C	30.142	0.037818
	A15	391	6	F	3	C	22.5172	0.037617
	A15	392	6	F	3	C	38.7327	0.040268
	A15	393	6	F	3	C	74.1237	0.035462
	A15	394	6	F	3	C	4.91224	0.007332
	A15	395	6	F	3	C	14.6204	0.003444
	A15	396	6	F	3	C	58.5421	0.015758
	A15	397	6	F	3	C	120.671	0.443963
	A15	398	6	F	3	C	34.3933	0.030967
	A15	399	6	F	3	C	87.1161	0.819422
	A15	400	6	F	3	C	139.563	0.761854
	A15	401	6	F	3	C	89.8249	0.896886
	A15	402	6	F	3	C	49.744	0.256169
	A15	403	6	F	3	C	21.38	0.016872
	A15	404	6	F	3	C	8.2956	0.323859
	A15	405	6	F	3	C	22.029	0.565563
	A15	406	6	F	3	C	1.08603	0.066005
	A15	407	6	F	3	C	11.3157	0.060848
	A15	408	6	F	3	C	7.59223	0.063481
	A15	409	6	F	3	C	31.9411	0.073335
	A15	410	6	F	3	C	40.0335	0.051233
	A15	411	6	F	3	C	47.8034	0.619132
	A15	412	6	F	3	C	63.8867	0.172337
	A15	413	6	F	3	C	8.55382	0.024951
	A15	414	6	F	3	C	85.8599	0.275547
	A15	415	6	F	3	C	133.34	0.214465
	A15	416	6	F	3	C	31.187	0.088361
	A15	417	6	F	3	C	43.6473	0.083692
	A15	418	6	F	3	C	20.1005	0.021519
	A15	419	6	F	3	C	21.3829	0.118907
	A15	420	6	F	3	C	113.288	0.157642
	A15	421	6	F	3	C	31.646	0.044149
	A15	422	6	F	3	C	0.033541	0.009195
	A15	423	6	F	3	C	47.0374	0.117777
	A15	424	6	F	3	C	9.42214	0.04586
	A15	425	6	F	3	C	42.141	0.033595
	A15	426	6	F	3	C	6.31747	0.038621
	A15	427	6	F	3	C	28.6841	0.024909
	A15	428	6	F	3	C	78.6804	0.069294
	A15	429	6	F	3	C	66.8952	0.053853
	A15	430	6	F	3	C	32.6081	0.113837
	A15	431	6	F	3	C	0.798676	0.021567
	A16	432	1	F	3	C	4.67408	0.035608
	A16	433	1	F	3	C	9.57289	0.094866
	A16	434	1	F	3	C	113.065	0.062696
	A16	435	1	F	3	C	25.1551	0.046074
	A16	436	1	F	3	C	76.9949	0.080869
	A16	437	1	F	3	C	73.0925	0.164789
	A16	438	1	F	3	C	2.81414	0.206439
	A16	439	1	F	3	C	23.3278	0.019859
	A16	440	1	F	3	C	24.7864	0.091378
	A16	441	1	F	3	C	39.3238	0.069609
	A16	442	1	F	3	C	5.30581	0.054857
	A16	443	1	F	3	C	35.9405	0.218596
	A16	444	1	F	3	C	13.8244	0.301679
	A16	445	1	F	3	C	38.8692	0.08785
	A16	446	1	F	3	C	25.089	0.032284
	A16	447	1	F	3	C	18.6396	0.056456
	A16	448	1	F	3	C	56.0191	0.064441
	A16	449	1	F	3	C	118.634	0.158982
	A16	450	1	F	3	C	59.6522	0.11636
	A16	451	1	F	3	C	13.3051	0.024854
	A16	452	1	F	3	C	22.438	0.156561
	A16	453	1	F	3	C	2.32812	0.048256
	A16	454	1	F	3	C	3.53411	0.044932
	A16	455	1	F	3	C	58.7704	0.246974
	A16	456	1	F	3	C	49.5556	0.023383
	A16	457	1	F	3	C	32.561	0.13517
	A16	458	1	F	3	C	19.2499	0.028195
	A16	459	1	F	3	C	6.73378	0.080162
	A16	460	1	F	3	C	13.9106	0.060824
	A16	461	1	F	3	C	40.9284	0.079783
	A16	462	1	F	3	C	104.708	0.128475
	A16	463	1	F	3	C	14.6332	0.022341
	A16	464	1	F	3	C	23.5158	0.093303
	A16	465	1	F	3	C	11.6101	0.037179
	A16	466	1	F	3	C	19.1365	0.01137
	A16	467	1	F	3	C	4.17036	0.017502
	A16	468	1	F	3	C	33.4068	0.019677
	A16	469	1	F	3	C	59.0091	0.011136
	A16	470	1	F	3	C	13.4968	0.143624
	A16	471	1	F	3	C	24.8127	0.203577
	A16	472	1	F	3	C	51.0985	0.028116
	A16	473	1	F	3	C	22.735	0.038107
	A16	474	1	F	3	C	74.5966	0.020837
	A16	475	1	F	3	C	139.108	0.141005
	A16	476	1	F	3	C	14.1997	0.263723
	A16	477	1	F	3	C	61.2386	0.026788
	A16	478	1	F	3	C	51.5427	0.017601
	A16	479	1	F	3	C	3.53412	0.017122
	A16	480	2	F	3	C	88.0649	0.075691
	A16	481	2	F	3	C	45.1673	0.085715
	A16	482	2	F	3	C	7.83584	0.119671
	A16	483	2	F	3	C	82.0226	0.167413
	A16	484	2	F	3	C	74.5718	0.08162
	A16	485	2	F	3	C	46.8564	0.219287
	A16	486	2	F	3	C	31.3708	0.022343
	A16	487	2	F	3	C	82.0057	0.049587
	A16	488	2	F	3	C	156.349	0.025911
	A16	489	2	F	3	C	19.1691	0.032133
	A16	490	2	F	3	C	2.50344	0.107037
	A16	491	2	F	3	C	0.508562	0.037546
	A16	492	2	F	3	C	14.9547	0.025258
	A16	493	2	F	3	C	17.3072	0.166323
	A16	494	2	F	3	C	7.09502	0.05344
	A16	495	2	F	3	C	8.15109	0.181104
	A16	496	2	F	3	C	12.1848	0.127547
	A16	497	2	F	3	C	11.8646	0.045274
	A16	498	2	F	3	C	36.1606	0.072115
	A16	499	2	F	3	C	18.6695	0.052853
	A16	500	2	F	3	C	57.1237	0.063477
	A16	501	2	F	3	C	5.07542	0.038636
	A16	502	2	F	3	C	3.09208	0.03568
	A16	503	2	F	3	C	11.8098	0.09317
	A16	504	2	F	3	C	13.8254	0.029435
	A16	505	2	F	3	C	13.0956	0.048118
	A16	506	2	F	3	C	1.11274	0.031002
	A16	507	2	F	3	C	1.9364	0.084895
	A16	508	2	F	3	C	6.47954	0.042588
	A16	509	2	F	3	C	17.8236	0.074693
	A16	510	2	F	3	C	16.7175	0.07884
	A16	511	2	F	3	C	19.486	0.041312
	A16	512	2	F	3	C	49.78	0.145673
	A16	513	2	F	3	C	21.0934	0.100568
	A16	514	2	F	3	C	57.1191	0.12588
	A16	515	2	F	3	C	28.17	0.135884
	A16	516	2	F	3	C	27.2924	0.076998
	A16	517	2	F	3	C	15.8101	0.097479
	A16	518	2	F	3	C	2.21816	0.013044
	A16	519	2	F	3	C	2.83852	0.053024
	A16	520	2	F	3	C	3.03182	0.00443
	A16	521	2	F	3	C	40.1037	0.073284
	A16	522	2	F	3	C	18.0275	0.067515
	A16	523	2	F	3	C	32.2931	0.139435
	A16	524	2	F	3	C	35.9141	0.05968
	A16	525	2	F	3	C	4.96547	0.082539
	A16	526	2	F	3	C	0.164782	0.100972
	A16	527	2	F	3	C	17.5858	0.034438
	A16	528	3	F	3	C	6.36791	0.117388
	A16	529	3	F	3	C	23.7136	0.042436
	A16	530	3	F	3	C	20.3949	0.071744
	A16	531	3	F	3	C	21.9901	0.03129
	A16	532	3	F	3	C	7.6275	0.1347
	A16	533	3	F	3	C	1.10284	0.080105
	A16	534	3	F	3	C	37.6903	0.066996
	A16	535	3	F	3	C	19.0979	0.005553
	A16	536	3	F	3	C	17.1284	0.06967
	A16	537	3	F	3	C	35.1295	0.160354
	A16	538	3	F	3	C	25.8294	0.039495
	A16	539	3	F	3	C	12.2632	0.039943
	A16	540	3	F	3	C	56.2414	0.094505
	A16	541	3	F	3	C	28.4581	0.061603
	A16	542	3	F	3	C	0.86284	0.139231
	A16	543	3	F	3	C	12.6158	0.08384
	A16	544	3	F	3	C	10.8586	0.207372
	A16	545	3	F	3	C	21.6391	0.085193
	A16	546	3	F	3	C	14.9149	0.139466
	A16	547	3	F	3	C	25.5247	0.133005
	A16	548	3	F	3	C	29.1541	0.144967
	A16	549	3	F	3	C	1.07341	0.234027
	A16	550	3	F	3	C	10.297	0.020176
	A16	551	3	F	3	C	28.6629	0.078086
	A16	552	3	F	3	C	0.295962	0.065332
	A16	553	3	F	3	C	15.459	0.016825
	A16	554	3	F	3	C	4.74806	0.008433
	A16	555	3	F	3	C	9.87548	0.044686
	A16	556	3	F	3	C	43.5085	0.053314
	A16	557	3	F	3	C	24.7065	0.054505
	A16	558	3	F	3	C	14.9258	0.024558
	A16	559	3	F	3	C	81.0177	0.066396
	A16	560	3	F	3	C	9.34659	0.00699
	A16	561	3	F	3	C	4.11484	0.056511
	A16	562	3	F	3	C	34.1652	0.087871
	A16	563	3	F	3	C	21.1615	0.01334
	A16	564	3	F	3	C	40.6255	0.162177
	A16	565	3	F	3	C	35.636	0.006894
	A16	566	3	F	3	C	33.8266	0.12381
	A16	567	3	F	3	C	19.6632	0.034199
	A16	568	3	F	3	C	20.3448	0.005634
	A16	569	3	F	3	C	69.0389	0.03878
	A16	570	3	F	3	C	34.9576	0.141425
	A16	571	3	F	3	C	14.9691	0.060592
	A16	572	3	F	3	C	52.743	0.021786
	A16	573	3	F	3	C	43.6389	0.005982
	A16	574	3	F	3	C	100.872	0.148878
	A16	575	3	F	3	C	5.12021	0.019962
	A16	576	4	F	3	C	22.0335	0.301625
	A16	577	4	F	3	C	17.4482	0.084581
	A16	578	4	F	3	C	157.124	0.268079
	A16	579	4	F	3	C	8.94374	0.03024
	A16	580	4	F	3	C	0.804838	0.01227
	A16	581	4	F	3	C	3.96552	0.045003
	A16	582	4	F	3	C	72.5032	0.048514
	A16	583	4	F	3	C	16.2268	0.058808
	A16	584	4	F	3	C	82.2113	0.03258
	A16	585	4	F	3	C	44.3026	0.053164
	A16	586	4	F	3	C	8.26328	0.062932
	A16	587	4	F	3	C	13.9193	0.063558
	A16	588	4	F	3	C	18.5914	0.024845
	A16	589	4	F	3	C	27.1837	0.089287
	A16	590	4	F	3	C	43.2823	0.145479
	A16	591	4	F	3	C	4.6418	0.103373
	A16	592	4	F	3	C	18.0959	0.020375
	A16	593	4	F	3	C	8.05621	0.234265
	A16	594	4	F	3	C	55.8402	0.122806
	A16	595	4	F	3	C	45.1331	0.080022
	A16	596	4	F	3	C	44.9804	0.148342
	A16	597	4	F	3	C	30.5175	0.078297
	A16	598	4	F	3	C	19.8975	0.02399
	A16	599	4	F	3	C	24.6191	0.179162
	A16	600	4	F	3	C	51.8936	0.066237
	A16	601	4	F	3	C	36.1665	0.03073
	A16	602	4	F	3	C	26.945	0.072915
	A16	603	4	F	3	C	6.95336	0.008071
	A16	604	4	F	3	C	7.87074	0.144281
	A16	605	4	F	3	C	32.3654	0.045873
	A16	606	4	F	3	C	5.11862	0.037233
	A16	607	4	F	3	C	11.2548	0.039218
	A16	608	4	F	3	C	37.6656	0.083928
	A16	609	4	F	3	C	18.0843	0.076168
	A16	610	4	F	3	C	4.27817	0.076827
	A16	611	4	F	3	C	1.81037	0.164109
	A16	612	4	F	3	C	7.91575	0.012355
	A16	613	4	F	3	C	9.80752	0.095341
	A16	614	4	F	3	C	4.73433	0.045328
	A16	615	4	F	3	C	48.0132	0.113026
	A16	616	4	F	3	C	34.6564	0.081591
	A16	617	4	F	3	C	39.5848	0.083728
	A16	618	4	F	3	C	17.4175	0.100602
	A16	619	4	F	3	C	19.57	0.097125
	A16	620	4	F	3	C	30.3009	0.155515
	A16	621	4	F	3	C	20.0825	0.087302
	A16	622	4	F	3	C	0.583958	0.054012
	A16	623	4	F	3	C	16.2588	0.042522
	A17	624	1	F	3	C	23.8039	0.056456
	A17	625	1	F	3	C	38.1747	0.020232
	A17	626	1	F	3	C	17.7328	0.106177
	A17	627	1	F	3	C	29.8649	0.015116
	A17	628	1	F	3	C	50.698	0.143573
	A17	629	1	F	3	C	1.80117	0.011741
	A17	630	1	F	3	C	39.2947	0.06817
	A17	631	1	F	3	C	7.2341	0.032234
	A17	632	1	F	3	C	71.658	0.203805
	A17	633	1	F	3	C	55.6301	0.036057
	A17	634	1	F	3	C	4.33987	0.021186
	A17	635	1	F	3	C	18.8038	0.058096
	A17	636	1	F	3	C	58.4952	0.051348
	A17	637	1	F	3	C	14.133	0.0471
	A17	638	1	F	3	C	27.9295	0.086073
	A17	639	1	F	3	C	11.201	0.26048
	A17	640	1	F	3	C	10.3402	0.061613
	A17	641	1	F	3	C	22.5107	0.090535
	A17	642	1	F	3	C	44.1964	0.17734
	A17	643	1	F	3	C	12.9512	0.131775
	A17	644	1	F	3	C	36.4632	0.098412
	A17	645	1	F	3	C	36.4606	0.029178
	A17	646	1	F	3	C	4.30583	0.136533
	A17	647	1	F	3	C	14.6162	0.120093
	A17	648	1	F	3	C	46.0448	0.206738
	A17	649	1	F	3	C	65.2076	0.223759
	A17	650	1	F	3	C	28.0727	0.159112
	A17	651	1	F	3	C	38.6674	0.273143
	A17	652	1	F	3	C	55.7512	0.212163
	A17	653	1	F	3	C	27.327	0.101324
	A17	654	1	F	3	C	40.2937	0.043727
	A17	655	1	F	3	C	16.8741	0.086411
	A17	656	1	F	3	C	4.52194	0.01759
	A17	657	1	F	3	C	4.94984	0.122432
	A17	658	1	F	3	C	27.7694	0.096948
	A17	659	1	F	3	C	3.21616	0.087608
	A17	660	1	F	3	C	1.50481	0.073789
	A17	661	1	F	3	C	0.443018	0.058631
	A17	662	1	F	3	C	5.67509	0.059916
	A17	663	1	F	3	C	0.998254	0.132678
	A17	664	1	F	3	C	17.2943	0.168669
	A17	665	1	F	3	C	1.48313	0.071765
	A17	666	1	F	3	C	17.67	0.044691
	A17	667	1	F	3	C	35.3678	0.033385
	A17	668	1	F	3	C	59.7569	0.232339
	A17	669	1	F	3	C	72.707	0.164031
	A17	670	1	F	3	C	22.2928	0.104963
	A17	671	1	F	3	C	60.6929	0.263308
	A17	672	2	F	3	C	50.7546	0.191312
	A17	673	2	F	3	C	29.6143	0.531251
	A17	674	2	F	3	C	19.2523	0.033225
	A17	675	2	F	3	C	24.8512	0.288422
	A17	676	2	F	3	C	59.509	0.033196
	A17	677	2	F	3	C	29.2793	0.076181
	A17	678	2	F	3	C	22.1418	0.118463
	A17	679	2	F	3	C	21.1919	0.302978
	A17	680	2	F	3	C	12.6315	0.017779
	A17	681	2	F	3	C	43.9941	0.192503
	A17	682	2	F	3	C	48.9755	0.268624
	A17	683	2	F	3	C	29.1764	0.037134
	A17	684	2	F	3	C	39.2152	0.060423
	A17	685	2	F	3	C	42.6924	0.420205
	A17	686	2	F	3	C	18.1587	0.177659
	A17	687	2	F	3	C	75.8088	0.337417
	A17	688	2	F	3	C	31.2264	0.104691
	A17	689	2	F	3	C	34.0308	0.02244
	A17	690	2	F	3	C	6.90241	0.038864
	A17	691	2	F	3	C	142.262	0.664396
	A17	692	2	F	3	C	54.0122	0.039795
	A17	693	2	F	3	C	33.4467	0.044335
	A17	694	2	F	3	C	12.9602	0.017844
	A17	695	2	F	3	C	77.9639	0.215923
	A17	696	2	F	3	C	32.8001	0.076436
	A17	697	2	F	3	C	17.0742	0.037232
	A17	698	2	F	3	C	136.309	0.217171
	A17	699	2	F	3	C	49.792	0.255202
	A17	700	2	F	3	C	25.5343	0.045289
	A17	701	2	F	3	C	99.8089	0.140525
	A17	702	2	F	3	C	139.175	0.081606
	A17	703	2	F	3	C	3.44215	0.050375
	A17	704	2	F	3	C	75.1518	0.061036
	A17	705	2	F	3	C	24.4616	0.015787
	A17	706	2	F	3	C	41.9731	0.025095
	A17	707	2	F	3	C	97.7645	0.045225
	A17	708	2	F	3	C	32.2756	0.068097
	A17	709	2	F	3	C	5.26847	0.182161
	A17	710	2	F	3	C	9.62411	0.086712
	A17	711	2	F	3	C	20.7244	0.059626
	A17	712	2	F	3	C	18.3717	0.109427
	A17	713	2	F	3	C	15.9476	0.019593
	A17	714	2	F	3	C	6.34811	0.053878
	A17	715	2	F	3	C	2.09551	0.02924
	A17	716	2	F	3	C	68.7679	0.166071
	A17	717	2	F	3	C	7.11046	0.014893
	A17	718	2	F	3	C	82.7278	0.22752
	A17	719	2	F	3	C	31.339	0.136176
	A17	720	3	F	3	C	3.06745	0.073514
	A17	721	3	F	3	C	90.2845	0.156768
	A17	722	3	F	3	C	23.0594	0.096116
	A17	723	3	F	3	C	8.65713	0.09647
	A17	724	3	F	3	C	7.44252	0.076154
	A17	725	3	F	3	C	59.1111	0.079889
	A17	726	3	F	3	C	16.8047	0.007767
	A17	727	3	F	3	C	57.767	0.221407
	A17	728	3	F	3	C	37.4554	0.15017
	A17	729	3	F	3	C	40.5334	0.098835
	A17	730	3	F	3	C	8.76608	0.079461
	A17	731	3	F	3	C	15.4121	0.277935
	A17	732	3	F	3	C	38.0642	0.187538
	A17	733	3	F	3	C	16.4706	0.216043
	A17	734	3	F	3	C	0.627456	0.228748
	A17	735	3	F	3	C	6.47639	0.095284
	A17	736	3	F	3	C	3.37747	0.086788
	A17	737	3	F	3	C	13.3816	0.10381
	A17	738	3	F	3	C	26.569	0.226754
	A17	739	3	F	3	C	11.7863	0.116063
	A17	740	3	F	3	C	64.8782	0.231693
	A17	741	3	F	3	C	1.15085	0.174426
	A17	742	3	F	3	C	37.5389	0.13594
	A17	743	3	F	3	C	33.2399	0.040601
	A17	744	3	F	3	C	69.21	0.268691
	A17	745	3	F	3	C	68.7729	0.294292
	A17	746	3	F	3	C	11.9022	0.091658
	A17	747	3	F	3	C	8.75202	0.156498
	A17	748	3	F	3	C	50.4345	0.039879
	A17	749	3	F	3	C	42.8492	0.021142
	A17	750	3	F	3	C	7.45423	0.014026
	A17	751	3	F	3	C	7.43537	0.699939
	A17	752	3	F	3	C	22.5768	0.026147
	A17	753	3	F	3	C	9.97169	0.130142
	A17	754	3	F	3	C	5.22942	0.053324
	A17	755	3	F	3	C	20.4636	0.486144
	A17	756	3	F	3	C	21.9903	0.655966
	A17	757	3	F	3	C	84.1811	0.184838
	A17	758	3	F	3	C	103.405	0.650271
	A17	759	3	F	3	C	42.0447	0.20125
	A17	760	3	F	3	C	31.0936	0.100565
	A17	761	3	F	3	C	8.03504	0.32527
	A17	762	3	F	3	C	3.54238	0.146446
	A17	763	3	F	3	C	44.1838	0.237757
	A17	764	3	F	3	C	186.073	0.37003
	A17	765	3	F	3	C	35.8095	0.137042
	A17	766	3	F	3	C	40.7141	0.04044
	A17	767	3	F	3	C	38.6837	0.14978
	A17	768	4	F	3	C	72.1757	0.077932
	A17	769	4	F	3	C	36.2631	0.06608
	A17	770	4	F	3	C	20.6912	0.020117
	A17	771	4	F	3	C	19.2953	0.02641
	A17	772	4	F	3	C	61.709	0.018514
	A17	773	4	F	3	C	13.7282	0.043333
	A17	774	4	F	3	C	30.2818	0.01901
	A17	775	4	F	3	C	115.73	0.116383
	A17	776	4	F	3	C	32.6807	0.022892
	A17	777	4	F	3	C	53.1509	0.020661
	A17	778	4	F	3	C	29.1428	0.014432
	A17	779	4	F	3	C	0.986937	0.005261
	A17	780	4	F	3	C	39.6802	0.018945
	A17	781	4	F	3	C	32.0528	0.003978
	A17	782	4	F	3	C	29.5751	0.019305
	A17	783	4	F	3	C	7.28315	0.05345
	A17	784	4	F	3	C	28.7211	0.021791
	A17	785	4	F	3	C	42.7743	0.039401
	A17	786	4	F	3	C	158.423	0.047445
	A17	787	4	F	3	C	138.255	0.266806
	A17	788	4	F	3	C	39.4942	0.088532
	A17	789	4	F	3	C	2.39643	0.045146
	A17	790	4	F	3	C	25.2137	0.127165
	A17	791	4	F	3	C	7.29706	0.099521
	A17	792	4	F	3	C	40.0932	0.020089
	A17	793	4	F	3	C	1.78822	0.492106
	A17	794	4	F	3	C	121.638	0.042318
	A17	795	4	F	3	C	26.9613	0.176541
	A17	796	4	F	3	C	117.067	0.052359
	A17	797	4	F	3	C	143.949	0.030019
	A17	798	4	F	3	C	33.7753	0.059094
	A17	799	4	F	3	C	74.6181	0.269945
	A17	800	4	F	3	C	43.6086	0.06669
	A17	801	4	F	3	C	85.5654	0.277045
	A17	802	4	F	3	C	7.3729	0.035515
	A17	803	4	F	3	C	1.1928	0.034747
	A17	804	4	F	3	C	29.3868	0.013675
	A17	805	4	F	3	C	43.9305	0.039492
	A17	806	4	F	3	C	6.4456	0.061456
	A17	807	4	F	3	C	58.0473	0.043243
	A17	808	4	F	3	C	83.3818	0.032896
	A17	809	4	F	3	C	18.7795	0.051674
	A17	810	4	F	3	C	23.0739	0.052722
	A17	811	4	F	3	C	17.7932	0.013368
	A17	812	4	F	3	C	28.774	0.129305
	A17	813	4	F	3	C	5.99084	0.040514
	A17	814	4	F	3	C	5.97509	0.083766
	A17	815	4	F	3	C	50.7842	0.194165
	A17	816	5	F	3	C	123.261	0.344619
	A17	817	5	F	3	C	87.8481	0.134432
	A17	818	5	F	3	C	24.9154	0.028147
	A17	819	5	F	3	C	85.9494	0.040702
	A17	820	5	F	3	C	116.517	0.231719
	A17	821	5	F	3	C	85.057	0.424994
	A17	822	5	F	3	C	142.572	0.14004
	A17	823	5	F	3	C	67.8131	0.067803
	A17	824	5	F	3	C	54.7135	0.020428
	A17	825	5	F	3	C	33.4676	0.043096
	A17	826	5	F	3	C	35.2561	0.322419
	A17	827	5	F	3	C	29.4151	0.088288
	A17	828	5	F	3	C	7.11432	0.008938
	A17	829	5	F	3	C	80.1186	0.118515
	A17	830	5	F	3	C	30.0037	0.040048
	A17	831	5	F	3	C	60.655	0.117976
	A17	832	5	F	3	C	39.4187	0.321611
	A17	833	5	F	3	C	4.64618	0.208554
	A17	834	5	F	3	C	94.4204	0.319178
	A17	835	5	F	3	C	6.37502	0.037331
	A17	836	5	F	3	C	13.3531	0.018404
	A17	837	5	F	3	C	113.514	0.223692
	A17	838	5	F	3	C	49.2525	0.03001
	A17	839	5	F	3	C	75.3275	0.259348
	A17	840	5	F	3	C	27.6372	0.051474
	A17	841	5	F	3	C	12.1157	0.061292
	A17	842	5	F	3	C	73.8917	0.31252
	A17	843	5	F	3	C	104.152	0.174149
	A17	844	5	F	3	C	19.584	0.34027
	A17	845	5	F	3	C	18.0764	0.007831
	A17	846	5	F	3	C	35.8385	0.05371
	A17	847	5	F	3	C	49.57	0.18989
	A17	848	5	F	3	C	4.60861	0.151186
	A17	849	5	F	3	C	87.0748	0.129987
	A17	850	5	F	3	C	78.1375	0.264632
	A17	851	5	F	3	C	14.1253	0.06036
	A17	852	5	F	3	C	100.919	0.058363
	A17	853	5	F	3	C	22.3743	0.103183
	A17	854	5	F	3	C	31.93	0.148683
	A17	855	5	F	3	C	55.8636	0.088796
	A17	856	5	F	3	C	24.9432	0.052714
	A17	857	5	F	3	C	49.602	0.418899
	A17	858	5	F	3	C	0.181495	0.071066
	A17	859	5	F	3	C	12.1069	0.211134
	A17	860	5	F	3	C	78.7628	0.052781
	A17	861	5	F	3	C	24.2785	0.081927
	A17	862	5	F	3	C	8.63804	0.09095
	A17	863	5	F	3	C	5.42434	0.140739
	A17	864	6	F	3	C	39.6814	0.04198
	A17	865	6	F	3	C	83.2478	0.578856
	A17	866	6	F	3	C	21.156	0.048102
	A17	867	6	F	3	C	49.5071	0.08388
	A17	868	6	F	3	C	11.8721	0.0894
	A17	869	6	F	3	C	67.0603	0.047968
	A17	870	6	F	3	C	75.028	0.534686
	A17	871	6	F	3	C	11.9896	0.646198
	A17	872	6	F	3	C	9.67586	0.067255
	A17	873	6	F	3	C	21.8518	0.104685
	A17	874	6	F	3	C	36.2219	0.377542
	A17	875	6	F	3	C	69.347	0.118365
	A17	876	6	F	3	C	3.05049	0.02297
	A17	877	6	F	3	C	24.5785	0.068843
	A17	878	6	F	3	C	32.5999	0.087642
	A17	879	6	F	3	C	11.0403	0.205476
	A17	880	6	F	3	C	18.6945	0.083502
	A17	881	6	F	3	C	53.439	0.048157
	A17	882	6	F	3	C	24.0314	0.05883
	A17	883	6	F	3	C	16.2648	0.011461
	A17	884	6	F	3	C	42.4659	0.063973
	A17	885	6	F	3	C	51.8029	0.065881
	A17	886	6	F	3	C	76.2863	0.091691
	A17	887	6	F	3	C	50.1692	0.022539
	A17	888	6	F	3	C	2.97088	0.009817
	A17	889	6	F	3	C	50.0667	0.024628
	A17	890	6	F	3	C	22.8411	0.00302
	A17	891	6	F	3	C	30.1731	0.013519
	A17	892	6	F	3	C	24.8845	0.166584
	A17	893	6	F	3	C	73.3896	0.251191
	A17	894	6	F	3	C	33.3306	0.204082
	A17	895	6	F	3	C	4.91274	0.08528
	A17	896	6	F	3	C	2.29156	0.070684
	A17	897	6	F	3	C	46.4524	0.039496
	A17	898	6	F	3	C	8.65789	0.064293
	A17	899	6	F	3	C	24.85	0.114952
	A17	900	6	F	3	C	28.7481	0.097912
	A17	901	6	F	3	C	59.6024	0.102857
	A17	902	6	F	3	C	15.7722	0.062383
	A17	903	6	F	3	C	81.9754	0.173669
	A17	904	6	F	3	C	66.8523	0.108738
	A17	905	6	F	3	C	5.52853	0.10017
	A17	906	6	F	3	C	22.0639	0.033355
	A17	907	6	F	3	C	26.8694	0.014222
	A17	908	6	F	3	C	15.7026	0.014719
	A17	909	6	F	3	C	1.89989	0.528388
	A17	910	6	F	3	C	43.7647	0.077104
	A17	911	6	F	3	C	99.7171	0.081328
	A18	912	1	F	3	C	42.1951	0.056055
	A18	913	1	F	3	C	10.1619	0.002704
	A18	914	1	F	3	C	3.23169	0.012137
	A18	915	1	F	3	C	77.6012	0.114385
	A18	916	1	F	3	C	92.1312	0.058565
	A18	917	1	F	3	C	94.8832	0.052703
	A18	918	1	F	3	C	24.2033	0.126477
	A18	919	1	F	3	C	93.2703	0.058722
	A18	920	1	F	3	C	44.4573	0.038268
	A18	921	1	F	3	C	37.914	0.014476
	A18	922	1	F	3	C	81.9914	0.036241
	A18	923	1	F	3	C	89.4314	0.097045
	A18	924	1	F	3	C	8.35732	0.01067
	A18	925	1	F	3	C	40.0833	0.057819
	A18	926	1	F	3	C	61.1046	0.073077
	A18	927	1	F	3	C	15.8542	0.028566
	A18	928	1	F	3	C	48.2696	0.052371
	A18	929	1	F	3	C	24.1206	0.040441
	A18	930	1	F	3	C	51.356	0.074175
	A18	931	1	F	3	C	2.10285	0.031818
	A18	932	1	F	3	C	5.08485	0.021928
	A18	933	1	F	3	C	17.9501	0.036568
	A18	934	1	F	3	C	3.38653	0.102019
	A18	935	1	F	3	C	2.10264	0.017524
	A18	936	1	F	3	C	8.66284	0.025023
	A18	937	1	F	3	C	5.05232	0.014714
	A18	938	1	F	3	C	29.5248	0.022847
	A18	939	1	F	3	C	60.8023	0.101269
	A18	940	1	F	3	C	9.18386	0.007935
	A18	941	1	F	3	C	18.1692	0.036308
	A18	942	1	F	3	C	4.58179	0.016833
	A18	943	1	F	3	C	5.56283	0.11807
	A18	944	1	F	3	C	27.0116	0.200888
	A18	945	1	F	3	C	12.7507	0.054782
	A18	946	1	F	3	C	81.6288	0.11424
	A18	947	1	F	3	C	107.886	0.101045
	A18	948	1	F	3	C	13.8289	0.073072
	A18	949	1	F	3	C	1.70359	0.120506
	A18	950	1	F	3	C	52.0047	0.108332
	A18	951	1	F	3	C	5.03685	0.091963
	A18	952	1	F	3	C	18.0637	0.040122
	A18	953	1	F	3	C	17.0145	0.014703
	A18	954	1	F	3	C	23.9045	0.05896
	A18	955	1	F	3	C	16.5543	0.023002
	A18	956	1	F	3	C	13.7762	0.058089
	A18	957	1	F	3	C	22.588	0.009478
	A18	958	1	F	3	C	27.0866	0.05944
	A18	959	1	F	3	C	2.58165	0.009573
	A18	960	2	F	3	C	10.3071	0.213016
	A18	961	2	F	3	C	14.7935	0.086012
	A18	962	2	F	3	C	7.04596	0.123913
	A18	963	2	F	3	C	72.5744	0.030509
	A18	964	2	F	3	C	42.0703	0.006856
	A18	965	2	F	3	C	48.8132	0.068346
	A18	966	2	F	3	C	50.6711	0.082779
	A18	967	2	F	3	C	42.2776	0.154233
	A18	968	2	F	3	C	27.3808	0.027113
	A18	969	2	F	3	C	1.48176	0.076645
	A18	970	2	F	3	C	7.34823	0.172184
	A18	971	2	F	3	C	39.323	0.209297
	A18	972	2	F	3	C	19.1377	0.261512
	A18	973	2	F	3	C	19.5159	0.063457
	A18	974	2	F	3	C	20.1172	0.12512
	A18	975	2	F	3	C	7.02921	0.06017
	A18	976	2	F	3	C	10.8478	0.237671
	A18	977	2	F	3	C	70.7939	0.06232
	A18	978	2	F	3	C	101.789	0.034403
	A18	979	2	F	3	C	13.407	0.007731
	A18	980	2	F	3	C	98.4373	0.283868
	A18	981	2	F	3	C	6.22474	0.115955
	A18	982	2	F	3	C	57.2649	0.041502
	A18	983	2	F	3	C	107.95	0.200992
	A18	984	2	F	3	C	23.4363	0.183516
	A18	985	2	F	3	C	53.2429	0.106832
	A18	986	2	F	3	C	45.9116	0.637401
	A18	987	2	F	3	C	100.437	0.171534
	A18	988	2	F	3	C	81.342	0.125296
	A18	989	2	F	3	C	9.57666	0.215882
	A18	990	2	F	3	C	134.803	0.069368
	A18	991	2	F	3	C	13.7564	0.305685
	A18	992	2	F	3	C	98.8797	0.223097
	A18	993	2	F	3	C	92.4681	0.141563
	A18	994	2	F	3	C	165.414	0.2336
	A18	995	2	F	3	C	127.04	0.023027
	A18	996	2	F	3	C	44.0866	0.105125
	A18	997	2	F	3	C	53.9667	0.027911
	A18	998	2	F	3	C	106.071	0.021251
	A18	999	2	F	3	C	50.5132	0.01532
	A18	1000	2	F	3	C	13.2036	0.006318
	A18	1001	2	F	3	C	162.765	0.470082
	A18	1002	2	F	3	C	107.127	0.1459
	A18	1003	2	F	3	C	4.53161	0.125537
	A18	1004	2	F	3	C	72.8909	0.12619
	A18	1005	2	F	3	C	13.9722	0.181493
	A18	1006	2	F	3	C	1.46533	0.148562
	A18	1007	2	F	3	C	107.022	0.322451
	A18	1008	3	F	3	C	11.0728	0.058839
	A18	1009	3	F	3	C	136.741	0.027139
	A18	1010	3	F	3	C	43.805	0.033215
	A18	1011	3	F	3	C	87.284	0.0147
	A18	1012	3	F	3	C	26.687	0.024613
	A18	1013	3	F	3	C	88.341	0.256819
	A18	1014	3	F	3	C	67.4961	0.106448
	A18	1015	3	F	3	C	71.4898	0.084332
	A18	1016	3	F	3	C	26.985	0.010923
	A18	1017	3	F	3	C	13.9056	0.15758
	A18	1018	3	F	3	C	52.8015	0.118254
	A18	1019	3	F	3	C	75.7159	0.043512
	A18	1020	3	F	3	C	78.6374	0.186758
	A18	1021	3	F	3	C	98.0473	0.081373
	A18	1022	3	F	3	C	21.1801	0.047706
	A18	1023	3	F	3	C	73.334	0.092546
	A18	1024	3	F	3	C	86.5882	0.570765
	A18	1025	3	F	3	C	158.614	0.063044
	A18	1026	3	F	3	C	23.3107	0.085597
	A18	1027	3	F	3	C	71.3662	0.093567
	A18	1028	3	F	3	C	87.7925	0.040737
	A18	1029	3	F	3	C	0.961075	0.148195
	A18	1030	3	F	3	C	17.958	0.143073
	A18	1031	3	F	3	C	109.372	0.106512
	A18	1032	3	F	3	C	35.1497	0.202551
	A18	1033	3	F	3	C	87.7571	0.078772
	A18	1034	3	F	3	C	37.3674	0.008368
	A18	1035	3	F	3	C	0.573074	0.227149
	A18	1036	3	F	3	C	1.66944	0.313571
	A18	1037	3	F	3	C	24.327	0.118702
	A18	1038	3	F	3	C	123.911	0.073398
	A18	1039	3	F	3	C	26.4359	0.030154
	A18	1040	3	F	3	C	78.1018	0.036286
	A18	1041	3	F	3	C	25.766	0.061053
	A18	1042	3	F	3	C	46.8221	0.116452
	A18	1043	3	F	3	C	83.8389	0.050218
	A18	1044	3	F	3	C	2.95741	0.023667
	A18	1045	3	F	3	C	16.3089	0.044162
	A18	1046	3	F	3	C	45.007	0.056919
	A18	1047	3	F	3	C	8.03265	0.053512
	A18	1048	3	F	3	C	14.6578	0.079927
	A18	1049	3	F	3	C	24.7346	0.015861
	A18	1050	3	F	3	C	5.09407	0.15916
	A18	1051	3	F	3	C	13.1647	0.009355
	A18	1052	3	F	3	C	67.3197	0.036531
	A18	1053	3	F	3	C	158.057	0.129382
	A18	1054	3	F	3	C	58.8423	0.221861
	A18	1055	3	F	3	C	26.9419	0.157686
	A18	1056	4	F	3	C	16.1523	0.02381
	A18	1057	4	F	3	C	7.21815	0.016719
	A18	1058	4	F	3	C	48.247	0.005105
	A18	1059	4	F	3	C	70.9904	0.198536
	A18	1060	4	F	3	C	55.8751	0.044508
	A18	1061	4	F	3	C	35.45	0.016459
	A18	1062	4	F	3	C	92.1383	0.131894
	A18	1063	4	F	3	C	96.6852	0.132122
	A18	1064	4	F	3	C	69.7192	0.071433
	A18	1065	4	F	3	C	46.2314	0.35938
	A18	1066	4	F	3	C	26.5917	0.322105
	A18	1067	4	F	3	C	99.9097	0.157103
	A18	1068	4	F	3	C	21.2151	0.082316
	A18	1069	4	F	3	C	90.5818	0.097374
	A18	1070	4	F	3	C	4.10613	0.01932
	A18	1071	4	F	3	C	73.2599	0.01984
	A18	1072	4	F	3	C	30.4632	0.046073
	A18	1073	4	F	3	C	128.277	0.392079
	A18	1074	4	F	3	C	65.0504	0.157165
	A18	1075	4	F	3	C	175.878	0.166874
	A18	1076	4	F	3	C	135.976	0.142106
	A18	1077	4	F	3	C	48.6218	0.066521
	A18	1078	4	F	3	C	87.126	0.185848
	A18	1079	4	F	3	C	15.4943	0.098102
	A18	1080	4	F	3	C	137.916	0.045537
	A18	1081	4	F	3	C	79.3047	0.042941
	A18	1082	4	F	3	C	15.4899	0.056806
	A18	1083	4	F	3	C	61.5831	0.381211
	A18	1084	4	F	3	C	99.7042	0.201812
	A18	1085	4	F	3	C	43.2778	0.216883
	A18	1086	4	F	3	C	33.9541	0.379407
	A18	1087	4	F	3	C	4.4932	0.231169
	A18	1088	4	F	3	C	58.7163	0.412083
	A18	1089	4	F	3	C	68.9391	0.250355
	A18	1090	4	F	3	C	38.9933	0.327654
	A18	1091	4	F	3	C	34.8156	0.490616
	A18	1092	4	F	3	C	43.701	0.544007
	A18	1093	4	F	3	C	60.0851	0.262487
	A18	1094	4	F	3	C	21.2078	0.396677
	A18	1095	4	F	3	C	90.9284	0.222327
	A18	1096	4	F	3	C	133.912	0.732384
	A18	1097	4	F	3	C	116.636	0.393082
	A18	1098	4	F	3	C	13.7108	0.445859
	A18	1099	4	F	3	C	110.697	0.011648
	A18	1100	4	F	3	C	27.0289	0.053951
	A18	1101	4	F	3	C	47.832	0.068751
	A18	1102	4	F	3	C	18.2488	0.00814
	A18	1103	4	F	3	C	4.21212	0.052913
	A18	1104	5	F	3	C	48.5446	0.308491
	A18	1105	5	F	3	C	17.5031	0.085447
	A18	1106	5	F	3	C	25.4063	0.093685
	A18	1107	5	F	3	C	15.6089	0.028029
	A18	1108	5	F	3	C	8.08973	0.043362
	A18	1109	5	F	3	C	14.9737	0.070143
	A18	1110	5	F	3	C	32.7977	0.174118
	A18	1111	5	F	3	C	20.4099	0.00805
	A18	1112	5	F	3	C	17.8491	0.019337
	A18	1113	5	F	3	C	41.601	0.034769
	A18	1114	5	F	3	C	48.2752	0.079105
	A18	1115	5	F	3	C	116.918	0.068817
	A18	1116	5	F	3	C	20.2025	0.465496
	A18	1117	5	F	3	C	116.062	0.409745
	A18	1118	5	F	3	C	85.8926	0.446309
	A18	1119	5	F	3	C	99.8167	0.244449
	A18	1120	5	F	3	C	118.746	0.50301
	A18	1121	5	F	3	C	21.6469	0.397024
	A18	1122	5	F	3	C	48.2758	0.62987
	A18	1123	5	F	3	C	31.8775	0.244649
	A18	1124	5	F	3	C	77.604	0.060058
	A18	1125	5	F	3	C	34.8052	0.017453
	A18	1126	5	F	3	C	32.694	0.043293
	A18	1127	5	F	3	C	17.6355	0.17331
	A18	1128	5	F	3	C	32.0702	0.014848
	A18	1129	5	F	3	C	121.184	0.74477
	A18	1130	5	F	3	C	112.233	0.281304
	A18	1131	5	F	3	C	178.034	0.270006
	A18	1132	5	F	3	C	97.2721	0.038665
	A18	1133	5	F	3	C	40.9532	0.048259
	A18	1134	5	F	3	C	22.26	0.147151
	A18	1135	5	F	3	C	10.8586	0.060084
	A18	1136	5	F	3	C	75.5655	0.078619
	A18	1137	5	F	3	C	26.2778	0.20526
	A18	1138	5	F	3	C	32.2384	0.123798
	A18	1139	5	F	3	C	21.9011	0.114335
	A18	1140	5	F	3	C	2.36189	0.505662
	A18	1141	5	F	3	C	37.9062	0.077292
	A18	1142	5	F	3	C	23.1383	0.340585
	A18	1143	5	F	3	C	24.0545	0.13964
	A18	1144	5	F	3	C	74.2144	0.144806
	A18	1145	5	F	3	C	49.9899	0.338106
	A18	1146	5	F	3	C	80.3581	0.089212
	A18	1147	5	F	3	C	27.0496	0.181487
	A18	1148	5	F	3	C	74.6987	0.06395
	A18	1149	5	F	3	C	120.319	0.186883
	A18	1150	5	F	3	C	41.1532	0.078168
	A18	1151	5	F	3	C	3.17625	0.046764
	A18	1152	6	F	3	C	14.2483	0.032878
	A18	1153	6	F	3	C	11.9701	0.06269
	A18	1154	6	F	3	C	46.0734	0.09926
	A18	1155	6	F	3	C	12.8067	0.032315
	A18	1156	6	F	3	C	2.39946	0.012102
	A18	1157	6	F	3	C	0.138224	0.140146
	A18	1158	6	F	3	C	24.9815	0.036799
	A18	1159	6	F	3	C	65.2185	0.064566
	A18	1160	6	F	3	C	58.611	0.030649
	A18	1161	6	F	3	C	52.6306	0.066545
	A18	1162	6	F	3	C	9.56167	0.021591
	A18	1163	6	F	3	C	7.61239	0.286465
	A18	1164	6	F	3	C	12.136	0.024349
	A18	1165	6	F	3	C	23.7274	0.072825
	A18	1166	6	F	3	C	89.7466	0.156007
	A18	1167	6	F	3	C	10.5032	0.160346
	A18	1168	6	F	3	C	27.9442	0.349098
	A18	1169	6	F	3	C	17.5446	0.087362
	A18	1170	6	F	3	C	11.8549	0.474171
	A18	1171	6	F	3	C	63.3808	0.480645
	A18	1172	6	F	3	C	73.6765	0.46474
	A18	1173	6	F	3	C	69.3556	0.214404
	A18	1174	6	F	3	C	110.136	0.694252
	A18	1175	6	F	3	C	39.1491	0.205065
	A18	1176	6	F	3	C	50.2766	0.176238
	A18	1177	6	F	3	C	3.47543	0.057004
	A18	1178	6	F	3	C	37.8234	0.034997
	A18	1179	6	F	3	C	24.1952	0.080346
	A18	1180	6	F	3	C	13.3953	0.04956
	A18	1181	6	F	3	C	9.63337	0.147879
	A18	1182	6	F	3	C	33.743	0.212693
	A18	1183	6	F	3	C	88.0456	0.075275
	A18	1184	6	F	3	C	4.13815	0.148215
	A18	1185	6	F	3	C	31.1991	0.121821
	A18	1186	6	F	3	C	73.6114	0.111132
	A18	1187	6	F	3	C	77.0502	0.709822
	A18	1188	6	F	3	C	8.14961	0.147833
	A18	1189	6	F	3	C	7.45447	0.125152
	A18	1190	6	F	3	C	21.1738	0.204709
	A18	1191	6	F	3	C	96.6584	0.213672
	A18	1192	6	F	3	C	11.9224	0.069492
	A18	1193	6	F	3	C	49.8695	0.156144
	A18	1194	6	F	3	C	58.222	0.199821
	A18	1195	6	F	3	C	21.4623	0.130146
	A18	1196	6	F	3	C	60.2077	0.037241
	A18	1197	6	F	3	C	44.0075	0.290204
	A18	1198	6	F	3	C	79.3762	0.36736
	A18	1199	6	F	3	C	26.1044	0.075159
	A19	1200	1	M	3	D	7.89024	0.02509
	A19	1201	1	M	3	D	36.0213	0.051722
	A19	1202	1	M	3	D	36.1156	0.050051
	A19	1203	1	M	3	D	101.311	0.140813
	A19	1204	1	M	3	D	15.545	0.011291
	A19	1205	1	M	3	D	98.8825	0.107876
	A19	1206	1	M	3	D	37.9847	0.038398
	A19	1207	1	M	3	D	38.7251	0.073267
	A19	1208	1	M	3	D	15.1081	0.338597
	A19	1209	1	M	3	D	103.399	0.141486
	A19	1210	1	M	3	D	139.959	0.049375
	A19	1211	1	M	3	D	15.8723	0.105239
	A19	1212	1	M	3	D	129.064	0.193317
	A19	1213	1	M	3	D	70.4443	0.073503
	A19	1214	1	M	3	D	96.7227	0.267698
	A19	1215	1	M	3	D	88.6775	0.279478
	A19	1216	1	M	3	D	14.4479	0.053264
	A19	1217	1	M	3	D	65.1995	0.025835
	A19	1218	1	M	3	D	14.6643	0.032044
	A19	1219	1	M	3	D	11.7909	0.019046
	A19	1220	1	M	3	D	27.5481	0.052997
	A19	1221	1	M	3	D	10.7311	0.068813
	A19	1222	1	M	3	D	77.9643	0.164859
	A19	1223	1	M	3	D	24.3043	0.035016
	A19	1224	1	M	3	D	69.3828	0.03244
	A19	1225	1	M	3	D	118.385	0.02685
	A19	1226	1	M	3	D	39.3696	0.097483
	A19	1227	1	M	3	D	192.23	0.183759
	A19	1228	1	M	3	D	18.2902	0.082235
	A19	1229	1	M	3	D	79.1551	0.090413
	A19	1230	1	M	3	D	17.4859	0.080374
	A19	1231	1	M	3	D	27.9376	0.168867
	A19	1232	1	M	3	D	84.1611	0.117401
	A19	1233	1	M	3	D	45.1472	0.394648
	A19	1234	1	M	3	D	77.906	0.234237
	A19	1235	1	M	3	D	130.101	0.127986
	A19	1236	1	M	3	D	29.9087	0.048455
	A19	1237	1	M	3	D	38.2972	0.00947
	A19	1238	1	M	3	D	63.056	0.069545
	A19	1239	1	M	3	D	18.9556	0.105756
	A19	1240	1	M	3	D	80.759	0.155554
	A19	1241	1	M	3	D	84.8611	0.05679
	A19	1242	1	M	3	D	18.4752	0.189963
	A19	1243	1	M	3	D	18.8963	0.202833
	A19	1244	1	M	3	D	115.587	0.117784
	A19	1245	1	M	3	D	16.3048	0.076329
	A19	1246	1	M	3	D	182.95	0.184846
	A19	1247	1	M	3	D	59.9293	0.176923
	A19	1248	2	M	3	D	52.419	0.104695
	A19	1249	2	M	3	D	12.68	0.100883
	A19	1250	2	M	3	D	1.64693	0.242835
	A19	1251	2	M	3	D	69.6374	0.082674
	A19	1252	2	M	3	D	63.0828	0.080298
	A19	1253	2	M	3	D	76.7397	0.252949
	A19	1254	2	M	3	D	12.446	0.031026
	A19	1255	2	M	3	D	20.1789	0.14391
	A19	1256	2	M	3	D	26.6512	0.108562
	A19	1257	2	M	3	D	67.6147	0.11422
	A19	1258	2	M	3	D	33.6309	0.134083
	A19	1259	2	M	3	D	60.9885	0.405883
	A19	1260	2	M	3	D	31.9975	0.048419
	A19	1261	2	M	3	D	2.42819	0.002732
	A19	1262	2	M	3	D	39.355	0.056013
	A19	1263	2	M	3	D	58.0479	0.122189
	A19	1264	2	M	3	D	34.1771	0.108084
	A19	1265	2	M	3	D	1.80534	0.07865
	A19	1266	2	M	3	D	21.1293	0.140651
	A19	1267	2	M	3	D	5.22561	0.046828
	A19	1268	2	M	3	D	68.9181	0.0443
	A19	1269	2	M	3	D	54.5377	0.012962
	A19	1270	2	M	3	D	8.2436	0.014578
	A19	1271	2	M	3	D	11.6327	0.000456
	A19	1272	2	M	3	D	45.1285	0.006334
	A19	1273	2	M	3	D	106.373	0.041937
	A19	1274	2	M	3	D	121.106	0.367266
	A19	1275	2	M	3	D	142.587	0.459326
	A19	1276	2	M	3	D	24.9332	0.236179
	A19	1277	2	M	3	D	42.9863	0.133819
	A19	1278	2	M	3	D	35.8101	0.231787
	A19	1279	2	M	3	D	27.3908	0.07765
	A19	1280	2	M	3	D	48.3087	0.033051
	A19	1281	2	M	3	D	40.3229	0.083496
	A19	1282	2	M	3	D	3.19852	0.008261
	A19	1283	2	M	3	D	10.9372	0.003052
	A19	1284	2	M	3	D	12.9207	0.006145
	A19	1285	2	M	3	D	87.3302	0.072074
	A19	1286	2	M	3	D	0.915537	0.003034
	A19	1287	2	M	3	D	6.67178	0.06433
	A19	1288	2	M	3	D	21.2188	0.003238
	A19	1289	2	M	3	D	31.37	0.162384
	A19	1290	2	M	3	D	30.4449	0.018877
	A19	1291	2	M	3	D	58.151	0.016766
	A19	1292	2	M	3	D	36.2235	0.011797
	A19	1293	2	M	3	D	164.802	0.22863
	A19	1294	2	M	3	D	16.8908	0.028529
	A19	1295	2	M	3	D	66.772	0.021641
	A19	1296	3	M	3	D	37.7467	0.013931
	A19	1297	3	M	3	D	37.345	0.006876
	A19	1298	3	M	3	D	29.0123	0.046649
	A19	1299	3	M	3	D	74.5325	0.023703
	A19	1300	3	M	3	D	79.7504	0.022598
	A19	1301	3	M	3	D	142.299	0.048219
	A19	1302	3	M	3	D	101.04	0.206768
	A19	1303	3	M	3	D	29.979	0.100876
	A19	1304	3	M	3	D	21.5789	0.01332
	A19	1305	3	M	3	D	14.2065	0.007734
	A19	1306	3	M	3	D	16.8319	0.067838
	A19	1307	3	M	3	D	9.6638	0.050267
	A19	1308	3	M	3	D	28.6251	0.006688
	A19	1309	3	M	3	D	43.8136	0.010686
	A19	1310	3	M	3	D	2.16017	0.028196
	A19	1311	3	M	3	D	86.4208	0.045483
	A19	1312	3	M	3	D	48.4572	0.016449
	A19	1313	3	M	3	D	10.342	0.084044
	A19	1314	3	M	3	D	22.0386	0.034754
	A19	1315	3	M	3	D	47.3689	0.010464
	A19	1316	3	M	3	D	111.409	0.130922
	A19	1317	3	M	3	D	49.9313	0.006547
	A19	1318	3	M	3	D	13.7988	0.009673
	A19	1319	3	M	3	D	13.4104	0.111686
	A19	1320	3	M	3	D	13.9196	0.145752
	A19	1321	3	M	3	D	81.065	0.08413
	A19	1322	3	M	3	D	25.4514	0.091274
	A19	1323	3	M	3	D	2.00965	0.297121
	A19	1324	3	M	3	D	1.47041	0.152954
	A19	1325	3	M	3	D	45.7113	0.017509
	A19	1326	3	M	3	D	19.4699	0.124858
	A19	1327	3	M	3	D	35.7245	0.033694
	A19	1328	3	M	3	D	12.3711	0.056168
	A19	1329	3	M	3	D	108.895	0.197409
	A19	1330	3	M	3	D	116.651	0.253442
	A19	1331	3	M	3	D	16.1692	0.189922
	A19	1332	3	M	3	D	48.6375	0.188636
	A19	1333	3	M	3	D	33.5352	0.137881
	A19	1334	3	M	3	D	37.8348	0.124061
	A19	1335	3	M	3	D	61.7184	0.006366
	A19	1336	3	M	3	D	36.8242	0.255832
	A19	1337	3	M	3	D	5.15978	0.099188
	A19	1338	3	M	3	D	5.95116	0.12737
	A19	1339	3	M	3	D	7.02972	0.117056
	A19	1340	3	M	3	D	7.34442	0.022973
	A19	1341	3	M	3	D	64.8122	0.026709
	A19	1342	3	M	3	D	43.6765	0.035453
	A19	1343	3	M	3	D	8.9314	0.009615
	A19	1344	4	M	3	D	23.7375	0.068491
	A19	1345	4	M	3	D	76.6063	0.040888
	A19	1346	4	M	3	D	4.99556	0.100598
	A19	1347	4	M	3	D	10.1741	0.089563
	A19	1348	4	M	3	D	45.3853	0.293943
	A19	1349	4	M	3	D	76.7996	0.213067
	A19	1350	4	M	3	D	30.3765	0.051404
	A19	1351	4	M	3	D	3.76975	0.020426
	A19	1352	4	M	3	D	147.735	0.253734
	A19	1353	4	M	3	D	53.5465	0.063943
	A19	1354	4	M	3	D	19.9045	0.120337
	A19	1355	4	M	3	D	0.60546	0.099471
	A19	1356	4	M	3	D	11.815	0.021995
	A19	1357	4	M	3	D	86.4524	0.21366
	A19	1358	4	M	3	D	99.5087	0.083899
	A19	1359	4	M	3	D	28.1475	0.016575
	A19	1360	4	M	3	D	7.40191	0.022266
	A19	1361	4	M	3	D	19.0118	0.177851
	A19	1362	4	M	3	D	113.867	0.242001
	A19	1363	4	M	3	D	90.0439	0.213109
	A19	1364	4	M	3	D	31.8908	0.091124
	A19	1365	4	M	3	D	113.501	0.253157
	A19	1366	4	M	3	D	54.3403	0.102929
	A19	1367	4	M	3	D	121.79	0.228445
	A19	1368	4	M	3	D	15.3815	0.140413
	A19	1369	4	M	3	D	40.3549	0.049823
	A19	1370	4	M	3	D	27.0825	0.031073
	A19	1371	4	M	3	D	38.9978	0.18934
	A19	1372	4	M	3	D	12.557	0.056933
	A19	1373	4	M	3	D	84.4588	0.165622
	A19	1374	4	M	3	D	87.559	0.090345
	A19	1375	4	M	3	D	59.1539	0.106273
	A19	1376	4	M	3	D	120.918	0.036276
	A19	1377	4	M	3	D	29.2065	0.095515
	A19	1378	4	M	3	D	55.9646	0.112903
	A19	1379	4	M	3	D	1.14542	0.049139
	A19	1380	4	M	3	D	27.594	0.036159
	A19	1381	4	M	3	D	1.9432	0.016098
	A19	1382	4	M	3	D	17.3448	0.14612
	A19	1383	4	M	3	D	15.6611	0.21979
	A19	1384	4	M	3	D	4.91749	0.269275
	A19	1385	4	M	3	D	92.0236	0.032743
	A19	1386	4	M	3	D	41.5229	0.153859
	A19	1387	4	M	3	D	17.2312	0.137988
	A19	1388	4	M	3	D	23.3468	0.02427
	A19	1389	4	M	3	D	48.9057	0.182196
	A19	1390	4	M	3	D	35.0166	0.055029
	A19	1391	4	M	3	D	47.3049	0.194354
	A19	1392	5	M	3	D	37.4768	0.020323
	A19	1393	5	M	3	D	32.2683	0.154084
	A19	1394	5	M	3	D	14.7141	0.054695
	A19	1395	5	M	3	D	47.9805	0.023391
	A19	1396	5	M	3	D	36.1717	0.048315
	A19	1397	5	M	3	D	8.53124	0.225025
	A19	1398	5	M	3	D	29.2835	0.219691
	A19	1399	5	M	3	D	39.8227	0.138454
	A19	1400	5	M	3	D	61.6064	0.092874
	A19	1401	5	M	3	D	13.7287	0.081532
	A19	1402	5	M	3	D	7.92083	0.148638
	A19	1403	5	M	3	D	46.3044	0.056251
	A19	1404	5	M	3	D	45.1014	0.157918
	A19	1405	5	M	3	D	39.4192	0.223429
	A19	1406	5	M	3	D	5.38936	0.042871
	A19	1407	5	M	3	D	28.7059	0.198191
	A19	1408	5	M	3	D	34.2912	0.190819
	A19	1409	5	M	3	D	20.061	0.120052
	A19	1410	5	M	3	D	52.2267	0.13123
	A19	1411	5	M	3	D	10.6612	0.080257
	A19	1412	5	M	3	D	31.9015	0.068076
	A19	1413	5	M	3	D	1.41334	0.152304
	A19	1414	5	M	3	D	40.2562	0.051257
	A19	1415	5	M	3	D	112.628	0.198787
	A19	1416	5	M	3	D	0.545978	0.183161
	A19	1417	5	M	3	D	3.77757	0.063243
	A19	1418	5	M	3	D	59.682	0.163898
	A19	1419	5	M	3	D	8.68306	0.013328
	A19	1420	5	M	3	D	119.601	0.328949
	A19	1421	5	M	3	D	3.35352	0.039979
	A19	1422	5	M	3	D	3.82201	0.156225
	A19	1423	5	M	3	D	33.3284	0.057711
	A19	1424	5	M	3	D	55.8695	0.100875
	A19	1425	5	M	3	D	27.8848	0.086564
	A19	1426	5	M	3	D	124.418	0.221402
	A19	1427	5	M	3	D	4.20085	0.010121
	A19	1428	5	M	3	D	64.5582	0.311788
	A19	1429	5	M	3	D	16.5389	0.06506
	A19	1430	5	M	3	D	57.8958	0.036455
	A19	1431	5	M	3	D	120.296	0.231238
	A19	1432	5	M	3	D	36.8185	0.01166
	A19	1433	5	M	3	D	119.528	0.238913
	A19	1434	5	M	3	D	91.3352	0.16162
	A19	1435	5	M	3	D	30.2429	0.051506
	A19	1436	5	M	3	D	14.2599	0.213284
	A19	1437	5	M	3	D	12.541	0.086625
	A19	1438	5	M	3	D	51.8948	0.155394
	A19	1439	5	M	3	D	1.14662	0.05797
	A19	1440	6	M	3	D	79.1978	0.187608
	A19	1441	6	M	3	D	28.3226	0.103788
	A19	1442	6	M	3	D	16.8251	0.046693
	A19	1443	6	M	3	D	46.1428	0.212825
	A19	1444	6	M	3	D	8.52106	0.140861
	A19	1445	6	M	3	D	36.9932	0.175221
	A19	1446	6	M	3	D	27.5558	0.301672
	A19	1447	6	M	3	D	32.8016	0.269843
	A19	1448	6	M	3	D	97.9366	0.052495
	A19	1449	6	M	3	D	14.2824	0.083813
	A19	1450	6	M	3	D	33.1488	0.150046
	A19	1451	6	M	3	D	51.6086	0.086742
	A19	1452	6	M	3	D	6.6335	0.029118
	A19	1453	6	M	3	D	3.24191	0.201995
	A19	1454	6	M	3	D	26.5564	0.078136
	A19	1455	6	M	3	D	31.551	0.058003
	A19	1456	6	M	3	D	75.8364	0.118766
	A19	1457	6	M	3	D	67.3648	0.197691
	A19	1458	6	M	3	D	71.1185	0.010082
	A19	1459	6	M	3	D	48.8725	0.255221
	A19	1460	6	M	3	D	5.05979	0.068059
	A19	1461	6	M	3	D	46.8324	0.253678
	A19	1462	6	M	3	D	70.4701	0.127622
	A19	1463	6	M	3	D	17.6426	0.140961
	A19	1464	6	M	3	D	121.051	0.214061
	A19	1465	6	M	3	D	42.0445	0.04353
	A19	1466	6	M	3	D	83.2779	0.081065
	A19	1467	6	M	3	D	37.2261	0.035115
	A19	1468	6	M	3	D	53.8663	0.046036
	A19	1469	6	M	3	D	25.0365	0.113794
	A19	1470	6	M	3	D	31.5539	0.024522
	A19	1471	6	M	3	D	39.2525	0.078656
	A19	1472	6	M	3	D	38.4916	0.089149
	A19	1473	6	M	3	D	18.8388	0.150737
	A19	1474	6	M	3	D	38.5396	0.046856
	A19	1475	6	M	3	D	24.3577	0.035556
	A19	1476	6	M	3	D	39.6048	0.083864
	A19	1477	6	M	3	D	10.7198	0.302167
	A19	1478	6	M	3	D	132.736	0.065235
	A19	1479	6	M	3	D	127.917	0.28658
	A19	1480	6	M	3	D	25.8031	0.114888
	A19	1481	6	M	3	D	130.389	0.310917
	A19	1482	6	M	3	D	29.9836	0.019633
	A19	1483	6	M	3	D	33.1865	0.096551
	A19	1484	6	M	3	D	4.33688	0.033029
	A19	1485	6	M	3	D	96.2016	0.156312
	A19	1486	6	M	3	D	24.3984	0.081505
	A19	1487	6	M	3	D	87.8215	0.037708
	A20	1488	1	M	3	D	104.154	0.145781
	A20	1489	1	M	3	D	15.8719	0.213813
	A20	1490	1	M	3	D	65.1553	0.14015
	A20	1491	1	M	3	D	22.0654	0.101706
	A20	1492	1	M	3	D	25.0799	0.101718
	A20	1493	1	M	3	D	36.8113	0.070465
	A20	1494	1	M	3	D	6.01639	0.090222
	A20	1495	1	M	3	D	133.316	0.024746
	A20	1496	1	M	3	D	107.156	0.074163
	A20	1497	1	M	3	D	155.503	0.071798
	A20	1498	1	M	3	D	35.1759	0.041457
	A20	1499	1	M	3	D	115.049	0.083419
	A20	1500	1	M	3	D	92.5087	0.137457
	A20	1501	1	M	3	D	12.6511	0.009065
	A20	1502	1	M	3	D	41.4056	0.180391
	A20	1503	1	M	3	D	64.7884	0.095103
	A20	1504	1	M	3	D	23.0279	0.057117
	A20	1505	1	M	3	D	106.018	0.291984
	A20	1506	1	M	3	D	9.28867	0.021948
	A20	1507	1	M	3	D	158.261	0.022374
	A20	1508	1	M	3	D	161.365	0.061748
	A20	1509	1	M	3	D	19.8678	0.029154
	A20	1510	1	M	3	D	138.769	0.111647
	A20	1511	1	M	3	D	51.5437	0.287374
	A20	1512	1	M	3	D	85.0214	0.551648
	A20	1513	1	M	3	D	136.616	0.369568
	A20	1514	1	M	3	D	135.241	0.282774
	A20	1515	1	M	3	D	49.6817	0.025498
	A20	1516	1	M	3	D	13.1776	0.033244
	A20	1517	1	M	3	D	39.7312	0.102059
	A20	1518	1	M	3	D	51.4404	0.01221
	A20	1519	1	M	3	D	13.5026	0.091468
	A20	1520	1	M	3	D	26.2264	0.025881
	A20	1521	1	M	3	D	97.1926	0.028876
	A20	1522	1	M	3	D	37.2377	0.105648
	A20	1523	1	M	3	D	17.6442	0.061437
	A20	1524	1	M	3	D	102.632	0.162698
	A20	1525	1	M	3	D	6.10281	0.125348
	A20	1526	1	M	3	D	72.4473	0.118587
	A20	1527	1	M	3	D	84.3135	0.348033
	A20	1528	1	M	3	D	65.6643	0.011168
	A20	1529	1	M	3	D	0.112758	0.083566
	A20	1530	1	M	3	D	59.8818	0.119715
	A20	1531	1	M	3	D	133.784	0.083594
	A20	1532	1	M	3	D	127.18	0.039356
	A20	1533	1	M	3	D	152.856	0.012239
	A20	1534	1	M	3	D	178.88	0.153087
	A20	1535	1	M	3	D	149.42	0.024183
	A20	1536	2	M	3	D	84.7381	0.00964
	A20	1537	2	M	3	D	63.3646	0.086839
	A20	1538	2	M	3	D	79.7393	0.105691
	A20	1539	2	M	3	D	56.0485	0.192241
	A20	1540	2	M	3	D	48.1727	0.292096
	A20	1541	2	M	3	D	32.2647	0.064232
	A20	1542	2	M	3	D	43.7537	0.12654
	A20	1543	2	M	3	D	28.1768	0.270013
	A20	1544	2	M	3	D	34.8327	0.295341
	A20	1545	2	M	3	D	45.5098	0.437024
	A20	1546	2	M	3	D	38.4724	0.083369
	A20	1547	2	M	3	D	23.6022	0.092254
	A20	1548	2	M	3	D	50.7003	0.02204
	A20	1549	2	M	3	D	23.3585	0.009396
	A20	1550	2	M	3	D	34.549	0.218071
	A20	1551	2	M	3	D	58.7492	0.112063
	A20	1552	2	M	3	D	93.5157	0.124576
	A20	1553	2	M	3	D	69.4249	0.115986
	A20	1554	2	M	3	D	77.6683	0.334602
	A20	1555	2	M	3	D	53.4555	0.049227
	A20	1556	2	M	3	D	23.6029	0.135445
	A20	1557	2	M	3	D	3.63409	0.024696
	A20	1558	2	M	3	D	10.2775	0.424478
	A20	1559	2	M	3	D	87.324	0.028883
	A20	1560	2	M	3	D	106.06	0.171754
	A20	1561	2	M	3	D	47.0754	0.040058
	A20	1562	2	M	3	D	58.6919	0.704218
	A20	1563	2	M	3	D	28.1749	0.262006
	A20	1564	2	M	3	D	62.0797	0.282947
	A20	1565	2	M	3	D	21.1477	0.34877
	A20	1566	2	M	3	D	113.084	0.066047
	A20	1567	2	M	3	D	56.8758	0.059727
	A20	1568	2	M	3	D	69.2212	0.067623
	A20	1569	2	M	3	D	65.6629	0.033312
	A20	1570	2	M	3	D	88.786	0.081517
	A20	1571	2	M	3	D	9.54159	0.043287
	A20	1572	2	M	3	D	119.76	0.239233
	A20	1573	2	M	3	D	77.1917	0.078165
	A20	1574	2	M	3	D	20.9102	0.684107
	A20	1575	2	M	3	D	156.891	0.035991
	A20	1576	2	M	3	D	100.626	0.176155
	A20	1577	2	M	3	D	135.32	0.025067
	A20	1578	2	M	3	D	19.0473	0.007967
	A20	1579	2	M	3	D	42.1884	0.351688
	A20	1580	2	M	3	D	99.5244	0.089821
	A20	1581	2	M	3	D	48.8658	0.186883
	A20	1582	2	M	3	D	77.5437	0.085061
	A20	1583	2	M	3	D	22.0288	0.139238
	A20	1584	3	M	3	D	39.7649	0.011678
	A20	1585	3	M	3	D	116.009	0.115417
	A20	1586	3	M	3	D	51.8413	0.036619
	A20	1587	3	M	3	D	63.4085	0.016905
	A20	1588	3	M	3	D	9.1197	0.080208
	A20	1589	3	M	3	D	43.5964	0.05143
	A20	1590	3	M	3	D	17.5422	0.038867
	A20	1591	3	M	3	D	18.5337	0.021946
	A20	1592	3	M	3	D	62.972	0.068373
	A20	1593	3	M	3	D	25.0378	0.096856
	A20	1594	3	M	3	D	24.2193	0.009421
	A20	1595	3	M	3	D	32.1029	0.025686
	A20	1596	3	M	3	D	43.0702	0.043106
	A20	1597	3	M	3	D	14.1977	0.017507
	A20	1598	3	M	3	D	21.599	0.020182
	A20	1599	3	M	3	D	1.26803	0.004738
	A20	1600	3	M	3	D	2.09893	0.038377
	A20	1601	3	M	3	D	41.0287	0.081771
	A20	1602	3	M	3	D	32.1043	0.014371
	A20	1603	3	M	3	D	3.23775	0.009785
	A20	1604	3	M	3	D	2.89308	0.004866
	A20	1605	3	M	3	D	11.63	0.080202
	A20	1606	3	M	3	D	5.72886	0.009436
	A20	1607	3	M	3	D	57.5396	0.035162
	A20	1608	3	M	3	D	19.6828	0.014253
	A20	1609	3	M	3	D	2.81386	0.058704
	A20	1610	3	M	3	D	10.2972	0.035583
	A20	1611	3	M	3	D	17.138	0.041884
	A20	1612	3	M	3	D	14.9267	0.029279
	A20	1613	3	M	3	D	24.0248	0.091158
	A20	1614	3	M	3	D	10.3818	0.108692
	A20	1615	3	M	3	D	11.4387	0.00889
	A20	1616	3	M	3	D	130.363	0.476713
	A20	1617	3	M	3	D	47.8917	0.061014
	A20	1618	3	M	3	D	10.9167	0.050168
	A20	1619	3	M	3	D	8.61523	0.035995
	A20	1620	3	M	3	D	50.756	0.029361
	A20	1621	3	M	3	D	31.9418	0.003785
	A20	1622	3	M	3	D	36.2922	0.052817
	A20	1623	3	M	3	D	11.7482	0.142969
	A20	1624	3	M	3	D	49.1716	0.163165
	A20	1625	3	M	3	D	1.39637	0.023207
	A20	1626	3	M	3	D	22.6418	0.010871
	A20	1627	3	M	3	D	13.8589	0.012916
	A20	1628	3	M	3	D	51.2853	0.104679
	A20	1629	3	M	3	D	10.2391	0.094196
	A20	1630	3	M	3	D	5.87083	0.134458
	A20	1631	3	M	3	D	111.071	0.251083
	A20	1632	4	M	3	D	20.0436	0.018013
	A20	1633	4	M	3	D	9.45641	0.005647
	A20	1634	4	M	3	D	18.0683	0.004056
	A20	1635	4	M	3	D	2.202	0.006796
	A20	1636	4	M	3	D	18.0044	0.00641
	A20	1637	4	M	3	D	25.6245	0.007458
	A20	1638	4	M	3	D	9.4211	0.036132
	A20	1639	4	M	3	D	29.0482	0.023226
	A20	1640	4	M	3	D	2.00092	0.022231
	A20	1641	4	M	3	D	7.54861	0.065055
	A20	1642	4	M	3	D	5.40186	0.026006
	A20	1643	4	M	3	D	36.9214	0.023999
	A20	1644	4	M	3	D	14.5556	0.04143
	A20	1645	4	M	3	D	36.7647	0.037092
	A20	1646	4	M	3	D	55.6048	0.117307
	A20	1647	4	M	3	D	4.08042	0.104001
	A20	1648	4	M	3	D	132.22	0.013709
	A20	1649	4	M	3	D	4.10794	0.097115
	A20	1650	4	M	3	D	79.2667	0.096287
	A20	1651	4	M	3	D	28.3429	0.013447
	A20	1652	4	M	3	D	17.5013	0.014817
	A20	1653	4	M	3	D	13.0674	0.008642
	A20	1654	4	M	3	D	14.3699	0.056358
	A20	1655	4	M	3	D	28.4625	0.006108
	A20	1656	4	M	3	D	18.3428	0.04781
	A20	1657	4	M	3	D	17.342	0.079271
	A20	1658	4	M	3	D	41.091	0.073365
	A20	1659	4	M	3	D	8.11033	0.007703
	A20	1660	4	M	3	D	31.2831	0.092426
	A20	1661	4	M	3	D	7.5001	0.026307
	A20	1662	4	M	3	D	9.47726	0.041124
	A20	1663	4	M	3	D	0.430296	0.006871
	A20	1664	4	M	3	D	5.69174	0.049012
	A20	1665	4	M	3	D	11.6246	0.030206
	A20	1666	4	M	3	D	12.0615	0.096977
	A20	1667	4	M	3	D	3.98278	0.166406
	A20	1668	4	M	3	D	50.6024	0.049086
	A20	1669	4	M	3	D	26.9793	0.030305
	A20	1670	4	M	3	D	53.5859	0.328271
	A20	1671	4	M	3	D	28.1755	0.00646
	A20	1672	4	M	3	D	13.5276	0.010601
	A20	1673	4	M	3	D	40.1842	0.013338
	A20	1674	4	M	3	D	79.8619	0.074117
	A20	1675	4	M	3	D	21.433	0.075127
	A20	1676	4	M	3	D	44.6858	0.020307
	A20	1677	4	M	3	D	94.8166	0.047702
	A20	1678	4	M	3	D	42.6109	0.051269
	A20	1679	4	M	3	D	7.73932	0.05012
	A20	1680	5	M	3	D	16.4996	0.024074
	A20	1681	5	M	3	D	7.40509	0.110377
	A20	1682	5	M	3	D	56.0122	0.139125
	A20	1683	5	M	3	D	9.27872	0.108767
	A20	1684	5	M	3	D	94.4703	0.140934
	A20	1685	5	M	3	D	7.83424	0.015985
	A20	1686	5	M	3	D	37.6435	0.013474
	A20	1687	5	M	3	D	15.5341	0.189277
	A20	1688	5	M	3	D	30.1341	0.192217
	A20	1689	5	M	3	D	27.0762	0.020514
	A20	1690	5	M	3	D	23.3857	0.027973
	A20	1691	5	M	3	D	37.4293	0.077451
	A20	1692	5	M	3	D	119.3	0.171134
	A20	1693	5	M	3	D	39.3507	0.020881
	A20	1694	5	M	3	D	1.99814	0.010022
	A20	1695	5	M	3	D	46.4032	0.033297
	A20	1696	5	M	3	D	24.1956	0.006914
	A20	1697	5	M	3	D	22.9286	0.028508
	A20	1698	5	M	3	D	47.7359	0.066329
	A20	1699	5	M	3	D	4.78199	0.007366
	A20	1700	5	M	3	D	15.4118	0.121653
	A20	1701	5	M	3	D	25.4824	0.054652
	A20	1702	5	M	3	D	3.6644	0.125655
	A20	1703	5	M	3	D	36.2707	0.082748
	A20	1704	5	M	3	D	15.3669	0.031802
	A20	1705	5	M	3	D	48.3432	0.05594
	A20	1706	5	M	3	D	32.1791	0.19928
	A20	1707	5	M	3	D	22.6523	0.038198
	A20	1708	5	M	3	D	81.2994	0.125708
	A20	1709	5	M	3	D	9.06955	0.1131
	A20	1710	5	M	3	D	133.489	0.4871
	A20	1711	5	M	3	D	50.7127	0.061567
	A20	1712	5	M	3	D	95.5155	0.061605
	A20	1713	5	M	3	D	40.985	0.03445
	A20	1714	5	M	3	D	12.6979	0.102344
	A20	1715	5	M	3	D	39.7094	0.030151
	A20	1716	5	M	3	D	23.5149	0.082257
	A20	1717	5	M	3	D	19.7344	0.073097
	A20	1718	5	M	3	D	37.082	0.172159
	A20	1719	5	M	3	D	52.4318	0.321124
	A20	1720	5	M	3	D	23.9619	0.203477
	A20	1721	5	M	3	D	100.237	0.194569
	A20	1722	5	M	3	D	15.3004	0.110626
	A20	1723	5	M	3	D	93.0964	0.244537
	A20	1724	5	M	3	D	83.7962	0.253823
	A20	1725	5	M	3	D	79.6163	0.02903
	A20	1726	5	M	3	D	26.2654	0.113831
	A20	1727	5	M	3	D	51.6096	0.129427
	A20	1728	6	M	3	D	71.9843	0.118882
	A20	1729	6	M	3	D	18.9482	0.040316
	A20	1730	6	M	3	D	95.0362	0.313575
	A20	1731	6	M	3	D	21.6528	0.140715
	A20	1732	6	M	3	D	15.7499	0.166688
	A20	1733	6	M	3	D	16.6141	0.0151
	A20	1734	6	M	3	D	11.313	0.043831
	A20	1735	6	M	3	D	44.8061	0.167434
	A20	1736	6	M	3	D	22.9114	0.128465
	A20	1737	6	M	3	D	32.7468	0.140035
	A20	1738	6	M	3	D	5.97248	0.119051
	A20	1739	6	M	3	D	11.1447	0.136225
	A20	1740	6	M	3	D	33.8158	0.051439
	A20	1741	6	M	3	D	21.7276	0.042982
	A20	1742	6	M	3	D	54.1945	0.127968
	A20	1743	6	M	3	D	19.392	0.107359
	A20	1744	6	M	3	D	153.722	0.408627
	A20	1745	6	M	3	D	19.4746	0.225396
	A20	1746	6	M	3	D	30.0882	0.390611
	A20	1747	6	M	3	D	37.8121	0.356689
	A20	1748	6	M	3	D	43.749	0.222857
	A20	1749	6	M	3	D	8.93752	0.049284
	A20	1750	6	M	3	D	50.0187	0.193171
	A20	1751	6	M	3	D	2.18861	0.158019
	A20	1752	6	M	3	D	29.4796	0.276328
	A20	1753	6	M	3	D	14.2499	0.146891
	A20	1754	6	M	3	D	21.6173	0.134974
	A20	1755	6	M	3	D	23.852	0.153929
	A20	1756	6	M	3	D	13.7873	0.25878
	A20	1757	6	M	3	D	30.9106	0.242521
	A20	1758	6	M	3	D	95.5542	0.453239
	A20	1759	6	M	3	D	11.2718	0.156901
	A20	1760	6	M	3	D	147.816	0.298101
	A20	1761	6	M	3	D	30.7495	0.305339
	A20	1762	6	M	3	D	32.4451	0.364719
	A20	1763	6	M	3	D	29.9856	0.219538
	A20	1764	6	M	3	D	51.4121	0.436698
	A20	1765	6	M	3	D	160.582	0.573642
	A20	1766	6	M	3	D	10.3882	0.155887
	A20	1767	6	M	3	D	10.2288	0.30434
	A20	1768	6	M	3	D	31.3666	0.099436
	A20	1769	6	M	3	D	9.4425	0.117904
	A20	1770	6	M	3	D	27.1978	0.09025
	A20	1771	6	M	3	D	8.52075	0.041795
	A20	1772	6	M	3	D	8.84736	0.011913
	A20	1773	6	M	3	D	45.7893	0.153948
	A20	1774	6	M	3	D	84.938	0.074283
	A20	1775	6	M	3	D	5.78739	0.157718
	A22	1776	1	M	3	D	40.3619	0.057124
	A22	1777	1	M	3	D	38.6203	0.078756
	A22	1778	1	M	3	D	38.1788	0.308234
	A22	1779	1	M	3	D	10.9957	0.215231
	A22	1780	1	M	3	D	19.8692	0.215935
	A22	1781	1	M	3	D	52.8469	0.021386
	A22	1782	1	M	3	D	34.3179	0.09394
	A22	1783	1	M	3	D	9.46555	0.141493
	A22	1784	1	M	3	D	58.8319	0.130431
	A22	1785	1	M	3	D	14.317	0.082673
	A22	1786	1	M	3	D	9.59411	0.223425
	A22	1787	1	M	3	D	33.4885	0.272703
	A22	1788	1	M	3	D	15.0788	0.243803
	A22	1789	1	M	3	D	10.9643	0.05221
	A22	1790	1	M	3	D	62.7157	0.280832
	A22	1791	1	M	3	D	24.1171	0.059279
	A22	1792	1	M	3	D	98.0466	0.332933
	A22	1793	1	M	3	D	8.13288	0.127883
	A22	1794	1	M	3	D	119.88	0.189068
	A22	1795	1	M	3	D	153.588	0.33568
	A22	1796	1	M	3	D	6.02646	0.215652
	A22	1797	1	M	3	D	10.761	0.03111
	A22	1798	1	M	3	D	36.8683	0.133782
	A22	1799	1	M	3	D	38.8818	0.073014
	A22	1800	1	M	3	D	88.4413	0.062213
	A22	1801	1	M	3	D	4.30344	0.101509
	A22	1802	1	M	3	D	14.4852	0.017232
	A22	1803	1	M	3	D	4.37681	0.08698
	A22	1804	1	M	3	D	111.638	0.282637
	A22	1805	1	M	3	D	8.10638	0.186737
	A22	1806	1	M	3	D	34.0875	0.366094
	A22	1807	1	M	3	D	34.4352	0.050883
	A22	1808	1	M	3	D	12.2006	0.389032
	A22	1809	1	M	3	D	11.0327	0.347237
	A22	1810	1	M	3	D	10.6656	0.11201
	A22	1811	1	M	3	D	0.376526	0.174939
	A22	1812	1	M	3	D	78.0548	0.067513
	A22	1813	1	M	3	D	11.9853	0.206254
	A22	1814	1	M	3	D	43.5933	0.036386
	A22	1815	1	M	3	D	65.8863	0.066784
	A22	1816	1	M	3	D	32.8391	0.057545
	A22	1817	1	M	3	D	26.2774	0.041378
	A22	1818	1	M	3	D	56.0052	0.176588
	A22	1819	1	M	3	D	11.0157	0.034262
	A22	1820	1	M	3	D	29.2768	0.028148
	A22	1821	1	M	3	D	1.85979	0.020495
	A22	1822	1	M	3	D	50.0364	0.215398
	A22	1823	1	M	3	D	4.82634	0.188185
	A22	1824	2	M	3	D	48.5385	0.085349
	A22	1825	2	M	3	D	24.9977	0.275782
	A22	1826	2	M	3	D	3.99918	0.007999
	A22	1827	2	M	3	D	117.107	0.103378
	A22	1828	2	M	3	D	49.1218	0.093211
	A22	1829	2	M	3	D	17.4465	0.057602
	A22	1830	2	M	3	D	33.3943	0.084118
	A22	1831	2	M	3	D	10.7141	0.029017
	A22	1832	2	M	3	D	72.8099	0.035874
	A22	1833	2	M	3	D	66.3717	0.16552
	A22	1834	2	M	3	D	3.83354	0.040168
	A22	1835	2	M	3	D	26.321	0.031426
	A22	1836	2	M	3	D	95.933	0.049741
	A22	1837	2	M	3	D	17.9901	0.130369
	A22	1838	2	M	3	D	93.3712	0.065564
	A22	1839	2	M	3	D	23.6724	0.267705
	A22	1840	2	M	3	D	34.3911	0.006624
	A22	1841	2	M	3	D	100.828	0.081003
	A22	1842	2	M	3	D	44.13	0.066659
	A22	1843	2	M	3	D	83.7579	0.181894
	A22	1844	2	M	3	D	67.6686	0.151695
	A22	1845	2	M	3	D	31.1524	0.11258
	A22	1846	2	M	3	D	8.35066	0.043278
	A22	1847	2	M	3	D	4.36124	0.021319
	A22	1848	2	M	3	D	12.7307	0.083568
	A22	1849	2	M	3	D	16.8893	0.012767
	A22	1850	2	M	3	D	0.112386	0.106941
	A22	1851	2	M	3	D	28.692	0.144786
	A22	1852	2	M	3	D	1.75643	0.039315
	A22	1853	2	M	3	D	26.2654	0.005783
	A22	1854	2	M	3	D	82.5957	0.090259
	A22	1855	2	M	3	D	94.3858	0.258604
	A22	1856	2	M	3	D	45.8249	0.003231
	A22	1857	2	M	3	D	93.1578	0.086399
	A22	1858	2	M	3	D	65.5773	0.010535
	A22	1859	2	M	3	D	132.526	0.110095
	A22	1860	2	M	3	D	10.2861	0.093586
	A22	1861	2	M	3	D	18.5026	0.019531
	A22	1862	2	M	3	D	5.73954	0.024628
	A22	1863	2	M	3	D	14.2237	0.038235
	A22	1864	2	M	3	D	25.4122	0.164847
	A22	1865	2	M	3	D	53.4678	0.040299
	A22	1866	2	M	3	D	44.3236	0.032312
	A22	1867	2	M	3	D	61.3156	0.297235
	A22	1868	2	M	3	D	34.2123	0.168844
	A22	1869	2	M	3	D	22.947	0.144954
	A22	1870	2	M	3	D	49.8475	0.140977
	A22	1871	2	M	3	D	24.7077	0.085553
	A22	1872	3	M	3	D	30.8642	0.264177
	A22	1873	3	M	3	D	96.2467	0.024838
	A22	1874	3	M	3	D	9.43033	0.125658
	A22	1875	3	M	3	D	91.0841	0.079007
	A22	1876	3	M	3	D	7.13278	0.07302
	A22	1877	3	M	3	D	8.07009	0.103008
	A22	1878	3	M	3	D	30.6742	0.117012
	A22	1879	3	M	3	D	33.7212	0.056733
	A22	1880	3	M	3	D	56.9223	0.113197
	A22	1881	3	M	3	D	11.6809	0.025996
	A22	1882	3	M	3	D	64.2333	0.049084
	A22	1883	3	M	3	D	56.8736	0.107056
	A22	1884	3	M	3	D	86.6735	0.220616
	A22	1885	3	M	3	D	110.054	0.230432
	A22	1886	3	M	3	D	12.6177	0.052124
	A22	1887	3	M	3	D	37.8525	0.087342
	A22	1888	3	M	3	D	35.6328	0.080843
	A22	1889	3	M	3	D	19.9112	0.078685
	A22	1890	3	M	3	D	43.9211	0.06361
	A22	1891	3	M	3	D	2.19502	0.067034
	A22	1892	3	M	3	D	91.4142	0.080429
	A22	1893	3	M	3	D	46.3189	0.13426
	A22	1894	3	M	3	D	16.1185	0.118729
	A22	1895	3	M	3	D	23.1379	0.148405
	A22	1896	3	M	3	D	18.0616	0.133089
	A22	1897	3	M	3	D	37.3207	0.345825
	A22	1898	3	M	3	D	16.0057	0.145073
	A22	1899	3	M	3	D	27.4684	0.054859
	A22	1900	3	M	3	D	71.5677	0.10401
	A22	1901	3	M	3	D	10.9768	0.143504
	A22	1902	3	M	3	D	5.3857	0.124356
	A22	1903	3	M	3	D	117.675	0.394362
	A22	1904	3	M	3	D	11.8892	0.080708
	A22	1905	3	M	3	D	65.0767	0.340102
	A22	1906	3	M	3	D	6.61018	0.080943
	A22	1907	3	M	3	D	79.0535	0.249454
	A22	1908	3	M	3	D	57.3348	0.433425
	A22	1909	3	M	3	D	42.5357	0.015657
	A22	1910	3	M	3	D	22.9625	0.025694
	A22	1911	3	M	3	D	137.303	0.163047
	A22	1912	3	M	3	D	33.8473	0.162623
	A22	1913	3	M	3	D	2.10432	0.068375
	A22	1914	3	M	3	D	31.2688	0.15808
	A22	1915	3	M	3	D	6.09039	0.063008
	A22	1916	3	M	3	D	132.569	0.183525
	A22	1917	3	M	3	D	6.26688	0.14239
	A22	1918	3	M	3	D	10.4064	0.299371
	A22	1919	3	M	3	D	19.7053	0.141233
	A22	1920	4	M	3	D	30.8139	0.142837
	A22	1921	4	M	3	D	6.79481	0.116803
	A22	1922	4	M	3	D	38.738	0.143805
	A22	1923	4	M	3	D	163.068	0.117315
	A22	1924	4	M	3	D	80.0465	0.146294
	A22	1925	4	M	3	D	23.8889	0.202641
	A22	1926	4	M	3	D	15.6305	0.08757
	A22	1927	4	M	3	D	40.023	0.037595
	A22	1928	4	M	3	D	22.9946	0.014288
	A22	1929	4	M	3	D	156.231	0.719902
	A22	1930	4	M	3	D	17.8027	0.273908
	A22	1931	4	M	3	D	16.4508	0.281644
	A22	1932	4	M	3	D	21.5929	0.308347
	A22	1933	4	M	3	D	5.52387	0.004688
	A22	1934	4	M	3	D	22.1974	0.099757
	A22	1935	4	M	3	D	11.7583	0.266975
	A22	1936	4	M	3	D	34.1434	0.094838
	A22	1937	4	M	3	D	12.2273	0.415006
	A22	1938	4	M	3	D	3.98649	0.078338
	A22	1939	4	M	3	D	26.3014	0.71444
	A22	1940	4	M	3	D	43.2368	0.203165
	A22	1941	4	M	3	D	13.4877	0.081921
	A22	1942	4	M	3	D	20.87	0.059863
	A22	1943	4	M	3	D	44.3254	0.032086
	A22	1944	4	M	3	D	13.1559	0.047908
	A22	1945	4	M	3	D	38.1141	0.238413
	A22	1946	4	M	3	D	31.3469	0.093001
	A22	1947	4	M	3	D	24.7806	0.186467
	A22	1948	4	M	3	D	15.7442	0.043313
	A22	1949	4	M	3	D	43.3218	0.039707
	A22	1950	4	M	3	D	60.1514	0.06707
	A22	1951	4	M	3	D	8.48708	0.159251
	A22	1952	4	M	3	D	92.7419	0.063088
	A22	1953	4	M	3	D	20.487	0.02402
	A22	1954	4	M	3	D	6.28262	0.086316
	A22	1955	4	M	3	D	54.3398	0.042569
	A22	1956	4	M	3	D	32.055	0.055197
	A22	1957	4	M	3	D	12.3497	0.488011
	A22	1958	4	M	3	D	73.3538	0.25439
	A22	1959	4	M	3	D	6.62668	0.14726
	A22	1960	4	M	3	D	83.1062	0.072115
	A22	1961	4	M	3	D	48.4535	0.069843
	A22	1962	4	M	3	D	30.5682	0.09401
	A22	1963	4	M	3	D	38.7842	0.390486
	A22	1964	4	M	3	D	114.08	0.066283
	A22	1965	4	M	3	D	37.2662	0.007995
	A22	1966	4	M	3	D	43.3137	0.122943
	A22	1967	4	M	3	D	2.04559	0.036045
	A22	1968	5	M	3	D	4.22077	0.048139
	A22	1969	5	M	3	D	25.9653	0.112592
	A22	1970	5	M	3	D	57.6399	0.122195
	A22	1971	5	M	3	D	89.6206	0.052435
	A22	1972	5	M	3	D	48.9281	0.067543
	A22	1973	5	M	3	D	62.697	0.010473
	A22	1974	5	M	3	D	87.6705	0.629336
	A22	1975	5	M	3	D	66.7721	0.338098
	A22	1976	5	M	3	D	15.2927	0.02674
	A22	1977	5	M	3	D	126.389	0.367308
	A22	1978	5	M	3	D	20.319	0.024149
	A22	1979	5	M	3	D	163.08	0.33443
	A22	1980	5	M	3	D	97.2525	0.222315
	A22	1981	5	M	3	D	126.231	0.34484
	A22	1982	5	M	3	D	109.737	0.399297
	A22	1983	5	M	3	D	90.6282	0.316226
	A22	1984	5	M	3	D	87.3135	0.100249
	A22	1985	5	M	3	D	33.5874	0.097884
	A22	1986	5	M	3	D	113.255	0.06594
	A22	1987	5	M	3	D	71.3995	0.110459
	A22	1988	5	M	3	D	99.5026	0.381912
	A22	1989	5	M	3	D	43.7238	0.006414
	A22	1990	5	M	3	D	15.6286	0.03822
	A22	1991	5	M	3	D	2.38201	0.131625
	A22	1992	5	M	3	D	13.044	0.004358
	A22	1993	5	M	3	D	2.2724	0.319187
	A22	1994	5	M	3	D	45.7147	0.197104
	A22	1995	5	M	3	D	17.428	0.051309
	A22	1996	5	M	3	D	94.9039	0.567679
[truncated: 4,562 more rows]
