# Supplementary material for: Spatial coding dysfunction and network instability in the aging medial entorhinal cortex
Source: Nat Commun. 2025 Oct 3;16:8770. doi: 10.1038/s41467-025-63229-0 (PMC12494969; doi:10.1038/s41467-025-63229-0)
Supplement: Supplementary file 8 — Source Data [file 41467_2025_63229_MOESM8_ESM.zip › Source Data Supplementary Fig. 3.xlsx]

## Sheet: 3c
Independent Variable	Dependent Variable
DataType	Dark Autocorrelation Peak Prominence		DataType = 1 if real; 0 if random iteration of spike time shuffle data. Each real and shuffle data point is a matched pair
1	0
1	0
1	0
1	0
1	0.316894
1	0.275152
1	0.259775
1	0
1	0
1	0
1	0
1	0
1	0
1	0
1	0
1	0
1	0
1	0
1	0
1	0
1	0
1	0
1	0
1	0
1	0
1	0.247262
1	0
1	0
1	0.210512
1	0
1	0
1	0
1	0
1	0
1	0.225792
1	0.233701
1	0
1	0
1	0
1	0.202447
1	0.206328
1	0
1	0.216786
1	0
1	0.226013
1	0
1	0
1	0
1	0
1	0
1	0.386899
1	0
1	0.154865
1	0.171684
1	0.221199
1	0.232147
1	0
1	0.192458
1	0
1	0.171628
1	0.277865
1	0.203369
1	0
1	0.152378
1	0.159255
1	0
1	0
1	0
1	0
1	0
1	0
1	0.234945
1	0
1	0
1	0
1	0
1	0
1	0
1	0.326849
1	0
1	0
1	0
1	0
1	0
1	0
1	0
1	0
1	0
1	0
1	0
1	0
1	0
1	0
1	0
1	0
1	0
1	0
1	0
1	0
1	0
1	0
1	0
1	0
1	0
1	0
1	0.390387
1	0
1	0
1	0
1	0
1	0
1	0
1	0
1	0
1	0
1	0
1	0
1	0
1	0
1	0
1	0
1	0
1	0
1	0
1	0
1	0
1	0.224661
1	0
1	0
1	0
1	0
1	0
1	0
1	0
1	0
1	0
1	0
1	0
1	0.231666
1	0
1	0
1	0
1	0
1	0
1	0
1	0
1	0
1	0
1	0
1	0
1	0
1	0
1	0
1	0
1	0
1	0
1	0
1	0
1	0
1	0
1	0
1	0
1	0
1	0
1	0
1	0
1	0
1	0
1	0
1	0
1	0
1	0
1	0
1	0
1	0
1	0
1	0
1	0
1	0
1	0
1	0
1	0
1	0
1	0
1	0
1	0
1	0
1	0
1	0
1	0
1	0
1	0
1	0
1	0
1	0
1	0
1	0
1	0
1	0
1	0
1	0.150055
1	0
1	0
1	0
1	0
1	0
1	0
1	0
1	0
1	0
1	0
1	0
1	0
1	0
1	0
1	0
1	0
1	0.391271
1	0
1	0
1	0
1	0
1	0
1	0
1	0
1	0
1	0
1	0
1	0
1	0
1	0
1	0
1	0
1	0.302313
1	0
1	0
1	0
1	0
1	0.177153
1	0.1868
1	0
1	0.243114
1	0.233002
1	0
1	0
1	0
1	0
1	0
1	0
1	0
1	0.355884
1	0
1	0
1	0
1	0
1	0
1	0
1	0
1	0
1	0
1	0.200307
1	0
1	0
1	0
1	0
1	0
1	0
1	0
1	0
1	0
1	0
1	0
1	0
1	0
1	0
1	0
1	0
1	0
1	0
1	0
1	0
1	0
1	0
1	0
1	0
1	0
1	0
1	0
1	0
1	0
1	0
1	0
1	0
1	0
1	0
1	0.187152
1	0.164458
1	0
1	0
1	0
1	0
1	0
1	0.183644
1	0
1	0
1	0
1	0
1	0.22924
1	0
1	0
1	0
1	0
1	0
1	0
1	0
1	0
1	0
1	0.152752
1	0
1	0
1	0
1	0
1	0
1	0
1	0.227661
1	0
1	0
1	0
1	0
1	0
1	0
1	0.154157
1	0.161204
1	0
1	0
1	0
1	0
1	0
1	0
1	0
1	0
1	0.161783
1	0
1	0.211027
1	0
1	0.150047
1	0
1	0
1	0
1	0
1	0
1	0.168291
1	0
1	0.170062
1	0
1	0
1	0
1	0
1	0.194731
1	0.154486
1	0
1	0
1	0
1	0.15393
1	0.16526
1	0
1	0.186227
1	0
1	0
1	0
1	0
1	0.161266
1	0
1	0
1	0.15744
1	0.187642
1	0.155765
1	0
1	0
1	0
1	0
1	0
1	0
1	0.175374
1	0.200313
1	0.181804
1	0
1	0.161535
1	0
1	0
1	0
1	0
1	0
1	0.184131
1	0
1	0
1	0.191177
1	0
1	0
1	0
1	0
1	0
1	0
1	0
1	0
1	0
1	0
1	0.179291
1	0.18226
1	0
1	0
1	0
1	0.167588
1	0
1	0
1	0
1	0
1	0.161407
1	0
1	0.181649
1	0
1	0
1	0.183314
1	0
1	0.189516
1	0
1	0.169909
1	0.183916
1	0
1	0
1	0
1	0.187433
1	0.192343
1	0
1	0
1	0.195194
1	0.180983
1	0
1	0
1	0
1	0
1	0
1	0.231873
1	0
1	0
1	0
1	0
1	0.158654
1	0.180968
1	0
1	0
1	0
1	0
1	0.154569
1	0
1	0
1	0
1	0
1	0.167479
1	0.181525
1	0
1	0
1	0
1	0
1	0
1	0
1	0
1	0
1	0
1	0
1	0
1	0
1	0
1	0.163702
1	0.205474
1	0.168584
1	0.197039
1	0.183071
1	0.150524
1	0
1	0
1	0
1	0
1	0
1	0.204639
1	0.226015
1	0
1	0
1	0
1	0.165374
1	0
1	0
1	0
1	0.20043
1	0.203408
1	0
1	0.173577
1	0
1	0.186935
1	0
1	0.209628
1	0
1	0.24965
1	0
1	0
1	0.157155
1	0
1	0.169758
1	0
1	0.191169
1	0.329658
1	0.155711
1	0.205827
1	0
1	0.178594
1	0.156566
1	0.188098
1	0.159296
1	0
1	0.207836
1	0
1	0.227761
1	0.233315
1	0
1	0.176678
1	0.182295
1	0.215993
1	0.165308
1	0.201707
1	0
1	0.158155
1	0.165137
1	0
1	0
1	0.232844
1	0.197862
1	0.157857
1	0.17286
1	0
1	0
1	0
1	0.193816
1	0
1	0
1	0
1	0.168977
1	0.263528
1	0.202584
1	0.205047
1	0.348252
1	0
1	0
1	0.222631
1	0
1	0
1	0.172818
1	0
1	0.252838
1	0.170419
1	0
1	0
1	0
1	0.235314
1	0
1	0.158711
1	0
1	0.209151
1	0.206838
1	0
1	0.238309
1	0
1	0.199796
1	0.186493
1	0
1	0.20868
1	0
1	0.168931
1	0
1	0.187867
1	0
1	0
1	0
1	0
1	0.181268
1	0
1	0.167128
1	0.153335
1	0
1	0
1	0.150791
1	0.17657
1	0.215971
1	0.202804
1	0.204294
1	0
1	0.181549
1	0.156529
1	0
1	0
1	0.158955
1	0.173413
1	0.164057
1	0.230323
1	0
1	0
1	0
1	0.172341
1	0
1	0.183178
1	0.231441
1	0.17654
1	0
1	0.18425
1	0
1	0.172057
1	0.21105
1	0.188456
1	0
1	0
1	0
1	0.185193
1	0.157593
1	0.225472
1	0
1	0
1	0
1	0.197
1	0
1	0.265624
1	0
1	0.265061
1	0
1	0.176348
1	0.178109
1	0
1	0
1	0.181431
1	0.167314
1	0.151037
1	0.183189
1	0
1	0.161894
1	0
1	0
1	0
1	0
1	0
1	0
1	0
1	0
1	0.192534
1	0
1	0.235544
1	0
1	0
1	0
1	0
1	0
1	0
1	0
1	0.18458
1	0
1	0
1	0
1	0
1	0
1	0
1	0
1	0.260306
1	0.274614
1	0
1	0
1	0
1	0
1	0
1	0.192084
1	0
1	0
1	0.209611
1	0.240389
1	0
1	0
1	0
1	0
1	0
1	0
1	0
1	0
1	0
1	0
1	0
1	0
1	0
1	0
1	0
1	0
1	0
1	0
1	0.205121
1	0
1	0
1	0
1	0.185807
1	0
1	0
1	0
1	0
1	0
1	0
1	0
1	0.216616
1	0
1	0
1	0
1	0
1	0
1	0.187116
1	0
1	0
1	0
1	0
1	0
1	0
1	0
1	0
1	0.185685
1	0
1	0
1	0
1	0
1	0
1	0
1	0.202471
1	0
1	0
1	0
1	0.207633
1	0
1	0
1	0
1	0
1	0.188698
1	0
1	0
1	0
1	0
1	0
1	0
1	0.263055
1	0
1	0
1	0
1	0
1	0.193091
1	0
1	0
1	0
1	0
1	0
1	0.220231
1	0
1	0
1	0
1	0
1	0
1	0
1	0
1	0.283007
1	0
1	0
1	0
1	0
1	0
1	0
1	0
1	0
1	0
1	0
1	0
1	0
1	0
1	0
1	0
1	0
1	0
1	0
1	0
1	0.215399
1	0
1	0
1	0
1	0
1	0
1	0
1	0
1	0
1	0
1	0
1	0.233657
1	0
1	0
1	0
1	0
1	0
1	0
1	0
1	0.210252
1	0
1	0
1	0
1	0
1	0
1	0
1	0
1	0
1	0
1	0
1	0
1	0
1	0
1	0.201458
1	0
1	0
1	0.319957
1	0
1	0.295597
1	0.276665
1	0
1	0
1	0
1	0
1	0
1	0
1	0
1	0.217772
1	0.160563
1	0.273867
1	0.166306
1	0
1	0
1	0
1	0
1	0
1	0
1	0
1	0
1	0
1	0
1	0
1	0
1	0
1	0
1	0
1	0.226939
1	0
1	0
1	0
1	0
1	0
1	0
1	0
1	0
1	0
1	0
1	0
1	0
1	0
1	0
1	0
1	0
1	0
1	0
1	0
1	0
1	0
1	0
1	0
1	0
1	0
1	0
1	0
1	0
1	0
1	0
1	0
1	0
1	0
1	0
1	0
1	0
1	0
1	0
1	0
1	0
1	0
1	0
1	0
1	0.228662
1	0
1	0
1	0
1	0
1	0
1	0
1	0
1	0
1	0
1	0.21395
1	0
1	0
1	0
1	0
1	0
1	0
1	0
1	0
1	0
1	0
1	0
1	0
1	0
1	0
1	0
1	0
1	0
1	0
1	0
1	0
1	0
1	0
1	0
1	0
1	0
1	0
1	0
1	0
1	0
1	0
1	0
1	0
1	0
1	0
1	0
1	0.214813
1	0
1	0
1	0
1	0.282086
1	0.200189
1	0
1	0
1	0
1	0.201717
1	0
1	0
1	0
1	0
1	0
1	0
1	0
1	0
1	0
1	0
1	0
1	0
1	0
1	0
1	0
1	0
1	0
1	0.233014
1	0
1	0
1	0
1	0.205485
1	0
1	0
1	0.214572
1	0
1	0
1	0.25383
1	0
1	0
1	0
1	0.263592
1	0
1	0.333775
1	0.286062
1	0
1	0.293709
1	0.243544
1	0
1	0.230502
1	0.190366
1	0
1	0
1	0
1	0.178694
1	0
1	0
1	0
1	0
1	0.244949
1	0.179856
1	0
1	0
1	0
1	0
1	0
1	0
1	0
1	0
1	0
1	0.264766
1	0
1	0
1	0
1	0
1	0
1	0
1	0.349152
1	0.30081
1	0.292521
1	0
1	0
1	0
1	0
1	0
1	0
1	0
1	0
1	0
1	0
1	0
1	0
1	0
1	0
1	0.195582
1	0
1	0.232983
1	0
1	0.21685
1	0.161681
1	0
1	0.280707
1	0
1	0
1	0
1	0
1	0.18094
1	0
1	0.170451
1	0.181688
1	0.162945
1	0.193336
1	0.191837
1	0
1	0
1	0
1	0.19565
1	0
1	0.198171
1	0
1	0
1	0.231469
1	0
1	0
1	0
1	0.257975
1	0
1	0
1	0
1	0.16619
1	0
1	0.187351
1	0
1	0
1	0
1	0.21009
1	0.23187
1	0
1	0
1	0
1	0
1	0
1	0
1	0
1	0
1	0
1	0
1	0.206099
1	0
1	0
1	0
1	0
1	0
1	0.208209
1	0
1	0.224532
1	0.151528
1	0
1	0
1	0
1	0
1	0
1	0.188933
1	0.188474
1	0
1	0
1	0.15465
1	0
1	0
1	0
1	0.183555
1	0.231422
1	0
1	0
1	0
1	0
1	0.33656
1	0.198385
1	0.151962
1	0
1	0
1	0
1	0.155447
1	0
1	0
1	0
1	0
1	0.212485
1	0.179992
1	0
1	0
1	0
1	0
1	0.216356
1	0
1	0
1	0
1	0
1	0
1	0.190578
1	0.207799
1	0
1	0.237308
1	0.231916
1	0.236905
1	0
1	0
1	0
1	0
1	0
1	0
1	0.155531
1	0
1	0
1	0
1	0
1	0.165344
1	0
1	0
1	0
1	0
1	0
1	0
1	0
1	0
1	0.211032
1	0
1	0
1	0.298349
1	0
1	0
1	0
1	0.186155
1	0.176217
1	0
1	0
1	0
1	0
1	0
1	0.19888
1	0.211524
1	0.228279
1	0
1	0
1	0.176141
1	0
1	0
1	0
1	0
1	0
1	0
1	0
1	0
1	0
1	0
1	0
1	0
1	0
1	0
1	0
1	0
1	0.173719
1	0
1	0
1	0
1	0
1	0.156135
1	0
1	0
1	0
1	0.179609
1	0
1	0
1	0
1	0.178102
1	0
1	0
1	0
1	0
1	0.17828
1	0
1	0
1	0.174382
1	0.218776
1	0
1	0
1	0
1	0.231682
1	0.224791
1	0
1	0
1	0
1	0
1	0
1	0.198593
1	0
1	0.159615
1	0
1	0
1	0
1	0
1	0
1	0
1	0
1	0
1	0.157176
1	0
1	0
1	0
1	0.159521
1	0
1	0
1	0
1	0.174126
1	0
1	0
1	0
1	0
1	0
1	0
1	0.157225
1	0
1	0
1	0.163563
1	0.191524
1	0.180259
1	0.163441
1	0
1	0.16552
1	0.161259
1	0.19172
1	0
1	0.162968
1	0
1	0
1	0
1	0
1	0
1	0
1	0.184522
1	0
1	0
1	0
1	0
1	0
1	0
1	0.199658
1	0
1	0
1	0
1	0
1	0
1	0
1	0
1	0.188416
1	0
1	0
1	0.164865
1	0.166558
1	0
1	0
1	0
1	0
1	0
1	0
1	0
1	0
1	0
1	0.164785
1	0
1	0
1	0
1	0
1	0.158584
1	0.18027
1	0
1	0
1	0.195895
1	0
1	0
1	0
1	0
1	0.223851
1	0.174851
1	0
1	0
1	0
1	0.261027
1	0
1	0
1	0.259064
1	0
1	0
1	0
1	0.169347
1	0
1	0
1	0.16681
1	0
1	0.1994
1	0
1	0.191739
1	0
1	0.170597
1	0
1	0
1	0
1	0
1	0
1	0
1	0
1	0.177763
1	0.182299
1	0
1	0
1	0
1	0
1	0
1	0.164643
1	0.163923
1	0.193786
1	0
1	0
1	0
1	0.2349
1	0.174229
1	0
1	0
1	0.156605
1	0
1	0
1	0
1	0
1	0
1	0.160513
1	0
1	0
1	0.185187
1	0
1	0.178587
1	0
1	0
1	0
1	0.150421
1	0
1	0
1	0
1	0
1	0.216134
1	0
1	0
1	0.159065
1	0
1	0
1	0.208274
1	0
1	0.228092
1	0.1706
1	0
1	0
1	0
1	0
1	0.184361
1	0.197547
1	0.230091
1	0
1	0
1	0
1	0
1	0
1	0
1	0
1	0.226485
1	0
1	0
1	0.18271
1	0.155014
1	0.217893
1	0
1	0
1	0.20943
1	0
1	0
1	0
1	0
1	0
1	0
1	0
1	0
1	0
1	0
1	0.174828
1	0
1	0
1	0
1	0
1	0.202373
1	0.186428
1	0
1	0
1	0.170313
1	0.219319
1	0.201459
1	0.180441
1	0.15642
1	0.159534
1	0.184899
1	0
1	0
1	0.20558
1	0.211867
1	0
1	0
1	0
1	0.1584
1	0.173525
1	0
1	0
1	0.171009
1	0
1	0.195413
1	0
1	0
1	0
1	0.168355
1	0
1	0
1	0.181412
1	0
1	0
1	0
1	0
1	0
1	0
1	0.178438
1	0.155707
1	0
1	0
1	0
1	0
1	0
1	0.328752
1	0.160436
1	0
1	0.199831
1	0.199466
1	0
1	0.219609
1	0.158876
1	0
1	0
1	0
1	0
1	0.150304
1	0.173886
1	0.211788
1	0.254083
1	0
1	0
1	0
1	0
1	0
1	0
1	0
1	0.154038
1	0
1	0
1	0.157362
1	0.178341
1	0
1	0
1	0.187855
1	0
1	0
1	0
1	0.153819
1	0.158341
1	0
1	0.203515
1	0
1	0
1	0
1	0.196726
1	0
1	0
1	0.189389
1	0
1	0.186574
1	0
1	0
1	0
1	0.162673
1	0
1	0.203176
1	0
1	0.163997
1	0
1	0.183541
1	0
1	0
1	0.223597
1	0.23427
1	0
1	0.319265
1	0
1	0
1	0
1	0
1	0
1	0.180307
1	0.19775
1	0
1	0
1	0
1	0
1	0
1	0
1	0
1	0
1	0.197074
1	0
1	0
1	0.228175
1	0
1	0.331949
1	0
1	0.164893
1	0
1	0.212277
1	0.221675
1	0
1	0
1	0
1	0.182601
1	0
1	0
1	0
1	0
1	0
1	0.16315
1	0
1	0
1	0
1	0
1	0.159281
1	0
1	0.236315
1	0
1	0
1	0
1	0
1	0
1	0
1	0
1	0
1	0
1	0
1	0
1	0.15257
1	0
1	0
1	0
1	0
1	0
1	0.152517
1	0
1	0.169807
1	0
1	0.168166
1	0
1	0
1	0.168208
1	0.151619
1	0
1	0.167086
1	0
1	0
1	0.157617
1	0
1	0.166001
1	0
1	0
1	0
1	0
1	0
1	0
1	0.206175
1	0
1	0
1	0
1	0.183933
1	0
1	0.206009
1	0
1	0
1	0
1	0.152859
1	0.222763
1	0
1	0.175118
1	0
1	0
1	0
1	0
1	0.299812
1	0
1	0
1	0
1	0
1	0.18159
1	0
1	0.154885
1	0
1	0
1	0
1	0
1	0
1	0.150792
1	0
1	0
1	0.183632
1	0
1	0.272176
1	0
1	0
1	0.178913
1	0.244244
1	0
1	0
1	0
1	0
1	0
1	0
1	0
1	0
1	0
1	0
1	0.168907
1	0.19857
1	0
1	0
1	0.178364
1	0
1	0
1	0
1	0
1	0.178162
1	0
1	0
1	0
1	0.200983
1	0.178671
1	0
1	0.162272
1	0.164987
1	0.156625
1	0
1	0
1	0.192844
1	0
1	0
1	0
1	0
1	0.195651
1	0
1	0
1	0.18446
1	0
1	0.177493
1	0
1	0
1	0.155547
1	0
1	0
1	0.170444
1	0
1	0.311198
1	0.175045
1	0
1	0
1	0
1	0.211119
1	0
1	0.190899
1	0
1	0.180986
1	0
1	0.17424
1	0
1	0.227405
1	0
1	0.207667
1	0.186563
1	0.192363
1	0.189662
1	0
1	0
1	0
1	0
1	0
1	0
1	0
1	0
1	0.221561
1	0
1	0
1	0
1	0.201785
1	0.238841
1	0.21994
1	0
1	0
1	0
1	0
1	0
1	0
1	0
1	0
1	0
1	0
1	0
1	0
1	0
1	0.173632
1	0
1	0.192491
1	0
1	0
1	0
1	0
1	0
1	0.25018
1	0.212232
1	0
1	0.226938
1	0
1	0
1	0
1	0.167015
1	0
1	0.161755
1	0
1	0
1	0
1	0
1	0
1	0
1	0.214542
1	0
1	0
1	0
1	0
1	0
1	0
1	0.157943
1	0
1	0
1	0.166748
1	0.169379
1	0
1	0
1	0
1	0
1	0
1	0
1	0.172606
1	0
1	0
1	0
1	0.17348
1	0
1	0
1	0
1	0
1	0
1	0
1	0
1	0
1	0
1	0
1	0
1	0
1	0
1	0
1	0
1	0
1	0
1	0
1	0
1	0
1	0
1	0
1	0
1	0
1	0
1	0
1	0
1	0
1	0
1	0
1	0
1	0
1	0
1	0
1	0
1	0
1	0
1	0
1	0
1	0
1	0
1	0
1	0
1	0
1	0
1	0
1	0
1	0
1	0
1	0
1	0
1	0
1	0
1	0
1	0
1	0
1	0
1	0.232616
1	0
1	0
1	0
1	0
1	0
1	0
1	0
1	0
1	0
1	0
1	0
1	0
1	0
1	0
1	0
1	0
1	0
1	0
1	0
1	0
1	0
1	0
1	0
1	0
1	0
1	0
1	0.2972
1	0.407914
1	0
1	0
1	0
1	0
1	0
1	0
1	0
1	0
1	0
1	0
1	0
1	0.207333
1	0
1	0
1	0
1	0
1	0
1	0.175688
1	0
1	0
1	0
1	0
1	0
1	0.167211
1	0
1	0
1	0
1	0.191035
1	0
1	0
1	0
1	0
1	0.186585
1	0
1	0.188958
1	0
1	0.180371
1	0
1	0
1	0
1	0
1	0
1	0
1	0.162729
1	0
1	0.163838
1	0
1	0.151329
1	0
1	0
1	0.173965
1	0.153714
1	0
1	0.181226
1	0
1	0
1	0
1	0
1	0.184492
1	0
1	0.194061
1	0
1	0
1	0
1	0
1	0
1	0
1	0.19155
1	0.151515
1	0
1	0
1	0
1	0
1	0
1	0
1	0.198093
1	0
1	0
1	0
1	0.210698
1	0
1	0.232349
1	0.163133
1	0.218919
1	0
1	0.156098
1	0
1	0
1	0.160009
1	0
1	0.176136
1	0
1	0
1	0
1	0
1	0
1	0
1	0
1	0.172992
[truncated: 11,119 more rows]

## Sheet: 3d
Dot Color	Independent Variable	Dependent Variable
AnimalID	AgeGroup	%NGSCells
A14	3	23.1481
A14	3	0.77821
A14	3	13.9785
A15	3	10.9091
A15	3	11.6197
A15	3	12.3333
A15	3	13.4021
A15	3	9.20245
A15	3	11.1111
A16	3	8.84615
A16	3	18.4615
A16	3	2.7027
A16	3	23.4637
A17	3	1.0929
A17	3	16.6667
A17	3	15.5556
A17	3	10.4294
A17	3	5.63003
A17	3	13.587
A18	3	15.3846
A18	3	31.4126
A18	3	23.1225
A18	3	9.86133
A18	3	4.40529
A18	3	2.02429
A19	3	0.334448
A19	3	22.3214
A19	3	20.915
A19	3	14.3939
A19	3	9.32642
A19	3	15.122
A20	3	16.3636
A20	3	24.1546
A20	3	14.1772
A20	3	25
A20	3	22.541
A20	3	16.2437
A22	3	21.7877
A22	3	33.9833
A22	3	22.0096
A22	3	6.89655
A22	3	19.0955
A22	3	2.32558
A23	3	24.3902
A23	3	21.875
A23	3	21.2903
A23	3	2.08333
A23	3	24.359
A23	3	23.6842
A24	3	11.7241
A24	3	15.0812
A24	3	19.0332
A24	3	16.1572
A24	3	14.5251
A24	3	22.3529
MA10F	2	16.0777
MA10F	2	12.766
MA10F	2	7.43034
MA10F	2	10.1266
MA10F	2	17.1779
MA10F	2	13.6771
MA1F	2	22.9358
MA1F	2	13.6585
MA1F	2	6.26866
MA1F	2	10.5263
MA1F	2	18.8406
MA1F	2	7.67123
MA2F	2	28.2528
MA2F	2	32.5949
MA2F	2	25.9434
MA2F	2	24.1636
MA2F	2	18.2979
MA2F	2	16.8385
MA3M	2	22.6804
MA3M	2	16.0606
MA3M	2	12.8415
MA3M	2	30.8989
MA3M	2	23.8095
MA3M	2	20.5263
MA4M	2	27.7551
MA4M	2	20.4545
MA4M	2	17.8082
MA4M	2	13.0435
MA4M	2	10.2639
MA4M	2	6.25
MA5M	2	9.31677
MA5M	2	10.6383
MA5M	2	5.53506
MA5M	2	26.8293
MA5M	2	13.0208
MA5M	2	14.375
MA6M	2	23.2198
MA6M	2	14.3382
MA6M	2	19.469
MA6M	2	10.8333
MA6M	2	8.95522
MA6M	2	19.1358
MA7M	2	15.9292
MA7M	2	20.8955
MA7M	2	13.7255
MA7M	2	5.46875
MA8F	2	6.61157
MA8F	2	19.6481
MA8F	2	8.60927
MA8F	2	21.3873
MA8F	2	12.6638
MA8F	2	14.3885
MA9F	2	5.88235
MA9F	2	29.0378
MA9F	2	15.4739
MA9F	2	0.854701
MA9F	2	12.782
MA9F	2	7.72947
Y20	1	5.9322
Y20	1	26
Y20	1	5.40541
Y20	1	20.7547
Y20	1	26.9231
Y20	1	19.6319
Y21	1	18.4466
Y21	1	18.4524
Y21	1	7.07692
Y21	1	14.6919
Y21	1	12.1359
Y21	1	7.09459
Y22	1	17.3252
Y22	1	13.0693
Y22	1	23.0137
Y22	1	11.7978
Y22	1	22.5225
Y22	1	16.7442
Y23	1	7.2
Y23	1	3.8526
Y23	1	13.6054
Y23	1	26.4463
Y23	1	26.6304
Y23	1	24.4898
Y24	1	18.6589
Y24	1	13.7725
Y24	1	11.9221
Y24	1	13.9434
Y24	1	17.4603
Y24	1	15.2482
Y25	1	3.57143
Y25	1	10.5114
Y25	1	19.3939
Y25	1	16.6102
Y25	1	13.6095
Y25	1	5.82192
Y26	1	19.6653
Y26	1	6.70732
Y26	1	18.2857
Y26	1	10
Y26	1	10.9827
Y26	1	2.91262
Y27	1	22
Y27	1	9.09091
Y27	1	10.6509
Y27	1	12.8205
Y27	1	12.7451
Y27	1	10.989
Y28	1	23.7037
Y28	1	15.7609
Y28	1	10.3211
Y28	1	14.3478
Y28	1	15.6904
Y28	1	11.5108

## Sheet: 3f
LMM Random Effect	LMM Nested Random Effect	LMM Fixed Effects				LMM Dependent Variable (Left)	LMM Dependent Variable (Right)
AnimalID	Cell_ID	Session	Sex	AgeGroup	Cohort	StabilityBlock	StabilityAlt
A14	0	1	F	3	C	0.228639	0.004178
A14	1	1	F	3	C	0.119261	0.061064
A14	2	1	F	3	C	0.146296	0.00891
A14	3	1	F	3	C	0.083951	-0.00843
A14	4	1	F	3	C	0.142599	0.003624
A14	5	1	F	3	C	0.123463	0.00278
A14	6	1	F	3	C	0.109512	0.02971
A14	7	1	F	3	C	0.199064	0.22615
A14	8	1	F	3	C	0.044486	-0.01425
A14	9	1	F	3	C	0.254179	0.11458
A14	10	1	F	3	C	0.223709	0.130957
A14	11	1	F	3	C	0.272471	0.094946
A14	12	1	F	3	C	0.017655	-0.01318
A14	13	1	F	3	C	0.245259	0.262824
A14	14	1	F	3	C	0.314781	0.143322
A14	15	1	F	3	C	0.085391	0.094801
A14	16	1	F	3	C	0.146935	0.070521
A14	17	1	F	3	C	0.138973	4.04e-05
A14	18	1	F	3	C	0.382216	0.094103
A14	19	1	F	3	C	0.186884	0.097424
A14	20	1	F	3	C	0.126673	0.018461
A14	21	1	F	3	C	0.214553	0.038101
A14	22	1	F	3	C	0.136531	0.139808
A14	23	1	F	3	C	0.310088	0.246218
A14	24	1	F	3	C	0.524954	0.509055
A14	25	1	F	3	C	0.264723	0.038399
A14	26	1	F	3	C	0.222335	0.064277
A14	27	1	F	3	C	0.05431	0.011092
A14	28	1	F	3	C	0.123787	0.008536
A14	29	1	F	3	C	0.103991	0.066857
A14	30	1	F	3	C	0.445584	0.455137
A14	31	1	F	3	C	0.155298	0.063693
A14	32	1	F	3	C	0.082272	0.02573
A14	33	1	F	3	C	0.232243	0.095911
A14	34	1	F	3	C	0.103276	0.066395
A14	35	1	F	3	C	0.362969	0.063007
A14	36	1	F	3	C	0.213748	0.097287
A14	37	1	F	3	C	0.237042	0.145028
A14	38	1	F	3	C	0.256303	0.082457
A14	39	1	F	3	C	0.542838	0.375054
A14	40	1	F	3	C	0.303801	0.186976
A14	41	1	F	3	C	0.216087	0.178987
A14	42	1	F	3	C	0.179986	0.186214
A14	43	1	F	3	C	0.189753	0.246064
A14	44	1	F	3	C	0.154305	0.083031
A14	45	1	F	3	C	0.239815	0.00746
A14	46	1	F	3	C	0.067999	0.06438
A14	47	1	F	3	C	0.333096	0.136346
A14	48	1	F	3	C	0.406728	0.208452
A14	49	1	F	3	C	0.203315	0.063145
A14	50	2	F	3	C	0.085832	0.004999
A14	51	2	F	3	C	0.024223	-0.01254
A14	52	3	F	3	C	0.087272	0.002563
A14	53	3	F	3	C	0.045677	-0.01276
A14	54	3	F	3	C	0.037929	0.022159
A14	55	3	F	3	C	0.088336	0.011871
A14	56	3	F	3	C	0.102419	0.024308
A14	57	3	F	3	C	0.091401	0.013345
A14	58	3	F	3	C	0.324039	0.12715
A14	59	3	F	3	C	0.061574	-0.00878
A14	60	3	F	3	C	0.076588	-0.0014
A14	61	3	F	3	C	0.101023	0.061114
A14	62	3	F	3	C	0.031667	0.007524
A14	63	3	F	3	C	0.063516	0.013389
A14	64	3	F	3	C	0.301993	0.133954
A15	65	1	F	3	C	0.036449	0.003275
A15	66	1	F	3	C	0.046866	0.013553
A15	67	1	F	3	C	0.461983	0.095481
A15	68	1	F	3	C	0.34406	0.096036
A15	69	1	F	3	C	0.113178	0.006964
A15	70	1	F	3	C	0.02001	-0.03728
A15	71	2	F	3	C	0.177807	0.001706
A15	72	2	F	3	C	0.326059	0.086439
A15	73	2	F	3	C	0.389831	0.060658
A15	74	2	F	3	C	0.272003	0.03738
A15	75	2	F	3	C	0.405947	0.105946
A15	76	2	F	3	C	0.318841	0.170727
A15	77	2	F	3	C	0.166735	0.10282
A15	78	2	F	3	C	0.383926	0.02228
A15	79	2	F	3	C	0.355056	0.199819
A15	80	2	F	3	C	0.492463	0.079157
A15	81	2	F	3	C	0.588869	0.189839
A15	82	2	F	3	C	0.573835	0.284716
A15	83	2	F	3	C	0.120665	-0.00289
A15	84	2	F	3	C	0.216066	0.064896
A15	85	2	F	3	C	0.510889	0.333718
A15	86	2	F	3	C	0.200861	0.13859
A15	87	2	F	3	C	0.076495	0.084095
A15	88	2	F	3	C	0.184149	0.072225
A15	89	2	F	3	C	0.551223	0.3088
A15	90	2	F	3	C	0.271093	0.178718
A15	91	2	F	3	C	0.57235	0.355934
A15	92	2	F	3	C	0.364043	-0.00236
A15	93	2	F	3	C	0.422705	0.027856
A15	94	2	F	3	C	0.212593	0.131627
A15	95	2	F	3	C	0.253665	0.104642
A15	96	2	F	3	C	0.049579	0.061086
A15	97	2	F	3	C	0.45055	0.231184
A15	98	2	F	3	C	0.318443	0.326632
A15	99	2	F	3	C	0.112069	0.040226
A15	100	2	F	3	C	0.293357	0.226424
A15	101	2	F	3	C	0.153109	0.106813
A15	102	2	F	3	C	0.262702	0.238852
A15	103	2	F	3	C	0.218033	0.134619
A15	104	3	F	3	C	0.480284	0.09458
A15	105	3	F	3	C	0.435659	0.108146
A15	106	3	F	3	C	0.375748	0.034712
A15	107	3	F	3	C	0.361909	0.138807
A15	108	3	F	3	C	0.249584	0.084821
A15	109	3	F	3	C	0.142703	0.028904
A15	110	3	F	3	C	0.25241	0.153893
A15	111	3	F	3	C	0.40234	0.213515
A15	112	3	F	3	C	0.493011	0.109674
A15	113	3	F	3	C	0.195265	0.052775
A15	114	3	F	3	C	0.279567	0.240188
A15	115	3	F	3	C	0.166082	0.06711
A15	116	3	F	3	C	0.362789	0.170191
A15	117	3	F	3	C	0.263337	0.162871
A15	118	3	F	3	C	0.271119	0.268486
A15	119	3	F	3	C	0.402643	0.08805
A15	120	3	F	3	C	0.582325	0.288083
A15	121	3	F	3	C	0.114947	0.108824
A15	122	3	F	3	C	0.102474	0.205766
A15	123	3	F	3	C	0.217787	0.17511
A15	124	3	F	3	C	0.290205	0.272463
A15	125	3	F	3	C	0.182197	0.045623
A15	126	3	F	3	C	0.441639	0.133013
A15	127	3	F	3	C	0.67948	0.490426
A15	128	3	F	3	C	0.594231	0.260391
A15	129	3	F	3	C	0.37667	0.145725
A15	130	3	F	3	C	0.425635	0.307805
A15	131	3	F	3	C	0.134775	0.059351
A15	132	3	F	3	C	0.19333	0.074539
A15	133	3	F	3	C	0.356834	0.232613
A15	134	3	F	3	C	0.191552	0.17739
A15	135	3	F	3	C	0.346055	0.199204
A15	136	3	F	3	C	0.291037	0.132302
A15	137	3	F	3	C	0.187179	0.066853
A15	138	3	F	3	C	0.233464	0.088396
A15	139	3	F	3	C	0.290937	0.119221
A15	140	3	F	3	C	0.410044	0.114498
A15	141	4	F	3	C	0.043758	0.028474
A15	142	4	F	3	C	0.12389	0.045138
A15	143	4	F	3	C	0.277109	0.018967
A15	144	4	F	3	C	0.267619	0.077066
A15	145	4	F	3	C	0.246208	0.021708
A15	146	4	F	3	C	0.093537	0.043854
A15	147	4	F	3	C	0.19107	0.030056
A15	148	4	F	3	C	0.261246	0.076713
A15	149	4	F	3	C	0.172728	0.228635
A15	150	4	F	3	C	0.269515	0.130356
A15	151	4	F	3	C	0.234255	0.02122
A15	152	4	F	3	C	0.145372	0.034918
A15	153	4	F	3	C	0.201623	0.175648
A15	154	4	F	3	C	0.366582	0.085367
A15	155	4	F	3	C	0.332786	0.090088
A15	156	4	F	3	C	0.328486	0.11593
A15	157	4	F	3	C	0.273129	0.072198
A15	158	4	F	3	C	0.352002	0.031082
A15	159	4	F	3	C	0.306656	0.052
A15	160	4	F	3	C	0.230061	0.138419
A15	161	4	F	3	C	0.29395	0.122168
A15	162	4	F	3	C	0.305322	0.236881
A15	163	4	F	3	C	0.229711	0.228398
A15	164	4	F	3	C	0.426148	0.12115
A15	165	4	F	3	C	0.099006	0.004783
A15	166	4	F	3	C	0.558848	0.308867
A15	167	4	F	3	C	0.195774	0.068821
A15	168	4	F	3	C	0.205683	0.111157
A15	169	4	F	3	C	0.332369	0.032057
A15	170	4	F	3	C	0.45296	0.168951
A15	171	4	F	3	C	0.65882	0.282132
A15	172	4	F	3	C	0.619483	0.436261
A15	173	4	F	3	C	0.190164	0.135659
A15	174	4	F	3	C	0.349287	0.286625
A15	175	4	F	3	C	0.414072	0.386472
A15	176	4	F	3	C	0.58971	0.360418
A15	177	4	F	3	C	0.314481	0.179131
A15	178	4	F	3	C	0.461696	0.357921
A15	179	4	F	3	C	0.32548	0.183601
A15	180	4	F	3	C	0.272523	0.244934
A15	181	4	F	3	C	0.240659	0.182376
A15	182	4	F	3	C	0.565645	0.460987
A15	183	4	F	3	C	0.395256	0.306412
A15	184	4	F	3	C	0.270144	0.156871
A15	185	4	F	3	C	0.438091	0.179999
A15	186	4	F	3	C	0.316185	0.08489
A15	187	4	F	3	C	0.224794	0.107474
A15	188	4	F	3	C	0.319987	0.2056
A15	189	4	F	3	C	0.089204	0.026171
A15	190	4	F	3	C	0.233738	0.097588
A15	191	4	F	3	C	0.31061	0.112693
A15	192	4	F	3	C	0.293513	0.154463
A15	193	4	F	3	C	0.353308	0.157351
A15	194	4	F	3	C	0.195798	0.107348
A15	195	4	F	3	C	0.367797	0.009381
A15	196	4	F	3	C	0.198393	0.135813
A15	197	4	F	3	C	0.415776	0.385273
A15	198	4	F	3	C	0.659043	0.335458
A15	199	4	F	3	C	0.369611	0.264023
A15	200	4	F	3	C	0.298913	0.146961
A15	201	4	F	3	C	0.197241	0.134996
A15	202	4	F	3	C	0.287373	0.193501
A15	203	4	F	3	C	0.666834	0.37166
A15	204	4	F	3	C	0.155777	0.174831
A15	205	4	F	3	C	0.476557	0.217144
A15	206	5	F	3	C	0.333031	0.009388
A15	207	5	F	3	C	0.229782	0.053331
A15	208	5	F	3	C	0.15694	0.095448
A15	209	5	F	3	C	0.041456	-0.00139
A15	210	5	F	3	C	0.215603	0.12527
A15	211	5	F	3	C	0.375631	0.010355
A15	212	5	F	3	C	0.312243	0.062556
A15	213	5	F	3	C	0.477213	0.115121
A15	214	5	F	3	C	0.249984	0.034573
A15	215	5	F	3	C	0.691307	0.072198
A15	216	5	F	3	C	0.372003	0.063323
A15	217	5	F	3	C	0.541887	0.196675
A15	218	5	F	3	C	0.402966	0.069214
A15	219	5	F	3	C	0.388645	0.096577
A15	220	5	F	3	C	0.374786	0.148153
A15	221	5	F	3	C	0.33485	0.073892
A15	222	5	F	3	C	0.33178	0.10962
A15	223	5	F	3	C	0.187962	0.110039
A15	224	5	F	3	C	0.072231	0.04966
A15	225	5	F	3	C	0.622061	0.426545
A15	226	5	F	3	C	0.304161	0.083868
A15	227	5	F	3	C	0.489844	0.079136
A15	228	5	F	3	C	0.623257	0.02971
A15	229	5	F	3	C	0.602699	0.397874
A15	230	5	F	3	C	0.303885	0.298478
A15	231	5	F	3	C	0.61008	0.371261
A15	232	5	F	3	C	0.182755	0.09593
A15	233	5	F	3	C	0.373651	0.107871
A15	234	5	F	3	C	0.196972	0.200636
A15	235	5	F	3	C	0.251133	0.092483
A15	236	6	F	3	C	0.130867	0.022414
A15	237	6	F	3	C	0.172204	0.058358
A15	238	6	F	3	C	0.457767	0.126444
A15	239	6	F	3	C	0.33276	0.066315
A15	240	6	F	3	C	0.776673	0.489421
A15	241	6	F	3	C	0.154143	0.074902
A15	242	6	F	3	C	0.540087	0.200395
A15	243	6	F	3	C	0.261617	0.057501
A15	244	6	F	3	C	0.28449	0.241221
A15	245	6	F	3	C	0.194244	0.097011
A15	246	6	F	3	C	0.310131	-0.01734
A15	247	6	F	3	C	0.350344	0.089932
A15	248	6	F	3	C	0.558674	0.276956
A15	249	6	F	3	C	0.392489	0.013545
A15	250	6	F	3	C	0.416947	0.047232
A15	251	6	F	3	C	0.201818	0.042953
A15	252	6	F	3	C	0.321001	0.075374
A15	253	6	F	3	C	0.294477	0.072123
A15	254	6	F	3	C	0.199085	0.071335
A16	255	1	F	3	C	0.240511	0.01885
A16	256	1	F	3	C	0.2053	0.078737
A16	257	1	F	3	C	0.435924	0.161316
A16	258	1	F	3	C	0.494177	0.163172
A16	259	1	F	3	C	0.289553	0.073365
A16	260	1	F	3	C	0.268635	0.131852
A16	261	1	F	3	C	0.156749	0.050399
A16	262	1	F	3	C	0.037773	-0.00066
A16	263	1	F	3	C	0.351352	0.017466
A16	264	1	F	3	C	0.434003	0.048783
A16	265	1	F	3	C	0.402798	0.138691
A16	266	1	F	3	C	0.179734	0.166214
A16	267	1	F	3	C	0.324368	0.334581
A16	268	1	F	3	C	0.111006	0.022743
A16	269	1	F	3	C	0.387389	0.145606
A16	270	1	F	3	C	0.134489	0.102653
A16	271	1	F	3	C	0.120322	-0.00717
A16	272	1	F	3	C	0.423498	0.298615
A16	273	1	F	3	C	0.116157	0.073089
A16	274	1	F	3	C	0.178764	0.052404
A16	275	1	F	3	C	0.305872	0.01839
A16	276	1	F	3	C	0.180882	0.017673
A16	277	1	F	3	C	0.15926	0.018714
A16	278	2	F	3	C	0.241206	0.137033
A16	279	2	F	3	C	0.351483	0.15213
A16	280	2	F	3	C	0.317644	0.067261
A16	281	2	F	3	C	0.378174	0.225198
A16	282	2	F	3	C	0.666095	0.244137
A16	283	2	F	3	C	0.545498	0.378752
A16	284	2	F	3	C	0.512187	0.294635
A16	285	2	F	3	C	0.056056	-0.01047
A16	286	2	F	3	C	0.194691	0.154355
A16	287	2	F	3	C	0.880382	0.48565
A16	288	2	F	3	C	0.6264	0.380396
A16	289	2	F	3	C	0.463255	0.239056
A16	290	2	F	3	C	0.126019	0.288357
A16	291	2	F	3	C	0.664341	0.223607
A16	292	2	F	3	C	0.49455	0.338682
A16	293	2	F	3	C	0.191	0.009425
A16	294	2	F	3	C	0.596554	0.207224
A16	295	2	F	3	C	0.381326	0.172975
A16	296	2	F	3	C	0.380257	0.092337
A16	297	2	F	3	C	0.305486	0.057841
A16	298	2	F	3	C	0.181564	0.270307
A16	299	2	F	3	C	0.280734	0.103093
A16	300	2	F	3	C	0.146425	0.012901
A16	301	2	F	3	C	0.358133	0.278675
A16	302	2	F	3	C	0.426122	0.369648
A16	303	2	F	3	C	0.753233	0.449692
A16	304	2	F	3	C	0.504458	0.40895
A16	305	2	F	3	C	0.475832	0.496613
A16	306	2	F	3	C	0.266444	0.156098
A16	307	2	F	3	C	0.385101	0.056678
A16	308	2	F	3	C	0.478198	0.324178
A16	309	2	F	3	C	0.298501	0.133743
A16	310	2	F	3	C	0.501185	0.378304
A16	311	2	F	3	C	0.64067	0.440202
A16	312	2	F	3	C	0.33081	0.166103
A16	313	2	F	3	C	0.69183	0.473864
A16	314	3	F	3	C	0.450638	0.152778
A16	315	4	F	3	C	-0.00014	0.007893
A16	316	4	F	3	C	0.042945	0.071338
A16	317	4	F	3	C	0.089438	0.0992
A16	318	4	F	3	C	0.146666	0.022987
A16	319	4	F	3	C	0.052006	0.022045
A16	320	4	F	3	C	0.11052	0.02449
A16	321	4	F	3	C	0.064671	0.006879
A16	322	4	F	3	C	0.031215	0.011883
A16	323	4	F	3	C	0.072072	-0.0173
A16	324	4	F	3	C	0.077541	0.019068
A16	325	4	F	3	C	0.182457	0.030156
A16	326	4	F	3	C	0.033945	-0.01629
A16	327	4	F	3	C	0.138492	0.011489
A16	328	4	F	3	C	0.089605	0.002794
A16	329	4	F	3	C	0.089962	0.047485
A16	330	4	F	3	C	0.138699	0.053376
A16	331	4	F	3	C	0.24937	0.013511
A16	332	4	F	3	C	0.031914	0.000772
A16	333	4	F	3	C	0.091185	0.0284
A16	334	4	F	3	C	0.291772	0.274266
A16	335	4	F	3	C	0.320142	0.314054
A16	336	4	F	3	C	0.105451	0.021683
A16	337	4	F	3	C	0.212975	0.086097
A16	338	4	F	3	C	0.091077	-0.00869
A16	339	4	F	3	C	0.147342	0.053654
A16	340	4	F	3	C	0.09649	0.008123
A16	341	4	F	3	C	0.144908	0.128344
A16	342	4	F	3	C	0.300903	0.197099
A16	343	4	F	3	C	0.341975	0.125188
A16	344	4	F	3	C	0.042255	0.026019
A16	345	4	F	3	C	0.169874	0.132876
A16	346	4	F	3	C	0.076043	0.010053
A16	347	4	F	3	C	0.093005	-7.44e-05
A16	348	4	F	3	C	0.25137	0.016121
A16	349	4	F	3	C	0.035809	0.042454
A16	350	4	F	3	C	0.090619	-0.00219
A16	351	4	F	3	C	0.170008	0.122861
A16	352	4	F	3	C	0.158632	0.109263
A16	353	4	F	3	C	0.061053	0.032287
A16	354	4	F	3	C	0.080454	0.050206
A16	355	4	F	3	C	0.138591	0.014053
A16	356	4	F	3	C	0.573377	0.456193
A17	357	1	F	3	C	0.243028	0.053566
A17	358	1	F	3	C	0.041996	0.055861
A17	359	2	F	3	C	0.264649	0.015516
A17	360	2	F	3	C	0.467196	0.030594
A17	361	2	F	3	C	0.045495	-0.00622
A17	362	2	F	3	C	0.247157	-0.01181
A17	363	2	F	3	C	0.291933	0.061921
A17	364	2	F	3	C	0.311326	-0.00112
A17	365	3	F	3	C	0.531161	0.162304
A17	366	3	F	3	C	0.658069	0.337129
A17	367	3	F	3	C	0.682782	0.408068
A17	368	3	F	3	C	0.66579	0.278168
A17	369	3	F	3	C	0.215224	0.167408
A17	370	3	F	3	C	0.162277	0.058079
A17	371	3	F	3	C	0.169722	0.062718
A17	372	3	F	3	C	0.085105	0.073422
A17	373	3	F	3	C	0.140613	0.050432
A17	374	3	F	3	C	0.058653	-0.00033
A17	375	3	F	3	C	0.186899	0.054054
A17	376	3	F	3	C	0.176107	0.082402
A17	377	3	F	3	C	0.101133	0.017196
A17	378	3	F	3	C	0.511999	0.105038
A17	379	3	F	3	C	0.423924	0.308976
A17	380	3	F	3	C	0.527424	0.176325
A17	381	3	F	3	C	0.523671	0.455617
A17	382	3	F	3	C	0.57622	0.293154
A17	383	3	F	3	C	0.693842	0.321754
A17	384	3	F	3	C	0.463386	0.262952
A17	385	3	F	3	C	0.469813	0.273667
A17	386	3	F	3	C	0.287515	0.130136
A17	387	3	F	3	C	0.053639	0.00816
A17	388	3	F	3	C	0.172241	0.067912
A17	389	3	F	3	C	0.202463	0.106766
A17	390	3	F	3	C	0.10007	0.049981
A17	391	3	F	3	C	0.141654	0.02084
A17	392	3	F	3	C	0.292153	0.184894
A17	393	3	F	3	C	0.067099	0.010466
A17	394	3	F	3	C	0.09773	0.072662
A17	395	3	F	3	C	0.056685	0.030214
A17	396	3	F	3	C	0.01708	0.013828
A17	397	3	F	3	C	0.251039	0.338112
A17	398	3	F	3	C	0.092901	0.032875
A17	399	3	F	3	C	0.619368	0.093457
A17	400	4	F	3	C	0.471195	0.173328
A17	401	4	F	3	C	0.469981	0.216907
A17	402	4	F	3	C	0.515691	0.171771
A17	403	4	F	3	C	0.37998	0.053494
A17	404	4	F	3	C	0.657546	0.412402
A17	405	4	F	3	C	0.733992	0.410654
A17	406	4	F	3	C	0.657065	0.301993
A17	407	4	F	3	C	0.44399	0.274629
A17	408	4	F	3	C	0.443631	0.197331
A17	409	4	F	3	C	0.383523	0.036093
A17	410	4	F	3	C	0.335696	-0.02372
A17	411	4	F	3	C	0.398111	0.051017
A17	412	4	F	3	C	0.694729	0.467608
A17	413	4	F	3	C	0.149733	0.106192
A17	414	4	F	3	C	0.504934	0.217975
A17	415	4	F	3	C	0.277436	0.105856
A17	416	4	F	3	C	0.803947	0.217034
A17	417	5	F	3	C	0.165776	0.167684
A17	418	5	F	3	C	0.106669	0.003838
A17	419	5	F	3	C	0.155324	0.160736
A17	420	5	F	3	C	0.456523	0.388874
A17	421	5	F	3	C	0.273467	0.240119
A17	422	5	F	3	C	0.24193	0.082732
A17	423	5	F	3	C	0.297008	0.265897
A17	424	5	F	3	C	0.093509	0.07377
A17	425	5	F	3	C	0.211199	0.226981
A17	426	5	F	3	C	0.088303	0.043381
A17	427	5	F	3	C	0.124584	0.140013
A17	428	5	F	3	C	0.215244	0.272358
A17	429	5	F	3	C	0.331783	0.24588
A17	430	5	F	3	C	0.205519	0.067421
A17	431	5	F	3	C	0.408225	0.238092
A17	432	5	F	3	C	0.135785	0.083458
A17	433	5	F	3	C	0.35449	0.185671
A17	434	5	F	3	C	0.173212	0.019965
A17	435	5	F	3	C	0.363864	0.25785
A17	436	5	F	3	C	0.197365	0.107984
A17	437	5	F	3	C	0.135862	0.090654
A17	438	6	F	3	C	0.258975	0.065774
A17	439	6	F	3	C	0.473026	0.17805
A17	440	6	F	3	C	0.219681	0.162661
A17	441	6	F	3	C	0.590353	0.251752
A17	442	6	F	3	C	0.509901	0.13017
A17	443	6	F	3	C	0.431702	0.130119
A17	444	6	F	3	C	0.259072	0.103039
A17	445	6	F	3	C	0.455109	0.066748
A17	446	6	F	3	C	0.49842	0.237144
A17	447	6	F	3	C	0.641866	0.391942
A17	448	6	F	3	C	0.37657	0.245094
A17	449	6	F	3	C	0.385818	0.218518
A17	450	6	F	3	C	0.422848	0.270581
A17	451	6	F	3	C	0.81975	0.489028
A17	452	6	F	3	C	0.60549	0.369305
A17	453	6	F	3	C	0.398277	0.132339
A17	454	6	F	3	C	0.324302	0.083192
A17	455	6	F	3	C	0.33352	0.043752
A17	456	6	F	3	C	0.468955	0.598824
A17	457	6	F	3	C	0.396532	0.185908
A17	458	6	F	3	C	0.21221	0.056534
A17	459	6	F	3	C	0.346518	0.302823
A17	460	6	F	3	C	0.473425	0.050736
A17	461	6	F	3	C	0.151757	0.01093
A17	462	6	F	3	C	0.4829	0.332391
A18	463	1	F	3	C	0.126612	0.030416
A18	464	1	F	3	C	0.130884	0.238069
A18	465	1	F	3	C	0.416641	0.182036
A18	466	1	F	3	C	0.108709	0.027481
A18	467	1	F	3	C	0.072314	0.017843
A18	468	1	F	3	C	0.147332	0.01105
A18	469	1	F	3	C	0.083924	0.025821
A18	470	1	F	3	C	0.272395	0.212697
A18	471	1	F	3	C	0.34095	0.304737
A18	472	1	F	3	C	0.223256	0.111352
A18	473	2	F	3	C	0.29827	0.09606
A18	474	2	F	3	C	0.22194	0.044497
A18	475	2	F	3	C	0.389158	0.044662
A18	476	2	F	3	C	0.456686	0.229759
A18	477	2	F	3	C	0.174704	0.111399
A18	478	2	F	3	C	0.09399	0.006626
A18	479	2	F	3	C	0.192138	0.045298
A18	480	2	F	3	C	0.260315	0.278
A18	481	2	F	3	C	0.34887	0.158028
A18	482	2	F	3	C	0.225057	0.074414
A18	483	2	F	3	C	0.285566	0.11107
A18	484	2	F	3	C	0.190362	0.122067
A18	485	2	F	3	C	0.361174	0.063619
A18	486	2	F	3	C	0.516231	0.255052
A18	487	2	F	3	C	0.33441	0.187805
A18	488	2	F	3	C	0.130293	0.016714
A18	489	2	F	3	C	0.254395	0.104135
A18	490	2	F	3	C	0.262171	0.11225
A18	491	2	F	3	C	0.173791	0.072187
A18	492	2	F	3	C	0.302694	0.131116
A18	493	2	F	3	C	0.286338	0.153888
A18	494	2	F	3	C	0.266885	0.075454
A18	495	2	F	3	C	0.190883	0.116276
A18	496	2	F	3	C	0.254098	0.104125
A18	497	2	F	3	C	0.43384	0.225772
A18	498	2	F	3	C	0.25113	0.138106
A18	499	2	F	3	C	0.397514	0.170028
A18	500	2	F	3	C	0.508013	0.302132
A18	501	2	F	3	C	0.314816	0.089716
A18	502	2	F	3	C	0.446662	0.213223
A18	503	2	F	3	C	0.24669	0.161367
A18	504	2	F	3	C	0.2432	0.145717
A18	505	2	F	3	C	0.463752	0.206069
A18	506	2	F	3	C	0.47795	0.100513
A18	507	2	F	3	C	0.412923	0.231264
A18	508	2	F	3	C	0.415633	0.199613
A18	509	2	F	3	C	0.379755	0.236725
A18	510	2	F	3	C	0.564623	0.314594
A18	511	2	F	3	C	0.288441	0.114684
A18	512	2	F	3	C	0.3265	0.076099
A18	513	2	F	3	C	0.325426	0.139331
A18	514	2	F	3	C	0.526935	0.33346
A18	515	2	F	3	C	0.289694	0.160255
A18	516	2	F	3	C	0.301361	0.145838
A18	517	2	F	3	C	0.388879	0.161842
A18	518	2	F	3	C	0.435456	0.169138
A18	519	2	F	3	C	0.435415	0.149465
A18	520	2	F	3	C	0.415053	0.167632
A18	521	2	F	3	C	0.270879	0.166138
A18	522	2	F	3	C	0.485095	0.255246
A18	523	2	F	3	C	0.356198	0.187036
A18	524	2	F	3	C	0.467171	0.400262
A18	525	2	F	3	C	0.312773	0.089334
A18	526	2	F	3	C	0.372127	0.226796
A18	527	2	F	3	C	0.213957	0.101093
A18	528	2	F	3	C	0.471498	0.229196
A18	529	2	F	3	C	0.318282	0.17759
A18	530	2	F	3	C	0.4469	0.194491
A18	531	2	F	3	C	0.411807	0.205158
A18	532	2	F	3	C	0.386273	0.141563
A18	533	2	F	3	C	0.364604	0.172319
A18	534	2	F	3	C	0.569796	0.295948
A18	535	2	F	3	C	0.24126	0.112843
A18	536	2	F	3	C	0.395849	0.222946
A18	537	2	F	3	C	0.518459	0.212594
A18	538	2	F	3	C	0.368673	0.177194
A18	539	2	F	3	C	0.422231	0.202065
A18	540	2	F	3	C	0.494548	0.390617
A18	541	2	F	3	C	0.165795	0.058221
A18	542	2	F	3	C	0.387374	0.206349
A18	543	2	F	3	C	0.591608	0.238348
A18	544	2	F	3	C	0.470939	0.14613
A18	545	2	F	3	C	0.520359	0.171901
A18	546	2	F	3	C	0.354618	0.193828
A18	547	2	F	3	C	0.29813	0.177462
A18	548	2	F	3	C	0.435528	0.205284
A18	549	2	F	3	C	0.466717	0.2611
A18	550	2	F	3	C	0.423755	0.245097
A18	551	2	F	3	C	0.402374	0.144897
A18	552	2	F	3	C	0.398662	0.133751
A18	553	2	F	3	C	0.27143	0.049946
A18	554	2	F	3	C	0.255552	0.096786
A18	555	2	F	3	C	0.435526	0.156765
A18	556	2	F	3	C	0.124644	0.090582
A18	557	2	F	3	C	0.377365	0.130512
A18	558	2	F	3	C	0.232896	0.104818
A18	559	2	F	3	C	0.375577	0.192385
A18	560	2	F	3	C	0.129451	0.022932
A18	561	2	F	3	C	0.351076	0.223835
A18	562	2	F	3	C	0.497337	0.23979
A18	563	2	F	3	C	0.313618	0.15836
A18	564	2	F	3	C	0.390416	0.129991
A18	565	2	F	3	C	0.067362	0.032068
A18	566	2	F	3	C	0.505277	0.204633
A18	567	2	F	3	C	0.127536	0.045038
A18	568	2	F	3	C	0.21098	0.026419
A18	569	2	F	3	C	0.76837	0.443274
A18	570	2	F	3	C	0.735457	0.369255
A18	571	2	F	3	C	0.288859	0.084476
A18	572	2	F	3	C	0.124922	0.02838
A18	573	2	F	3	C	0.235199	0.049937
A18	574	2	F	3	C	0.417221	0.333341
A18	575	2	F	3	C	0.538608	0.36216
A18	576	2	F	3	C	0.252103	0.063541
A18	577	2	F	3	C	0.28814	0.056475
A18	578	2	F	3	C	0.287094	0.146345
A18	579	2	F	3	C	0.374307	0.034747
A18	580	2	F	3	C	0.351792	0.221091
A18	581	2	F	3	C	0.061725	0.014886
A18	582	2	F	3	C	0.248959	0.085753
A18	583	2	F	3	C	0.239854	0.095699
A18	584	2	F	3	C	0.05578	0.114136
A18	585	2	F	3	C	0.219933	0.188106
A18	586	2	F	3	C	0.19572	0.047095
A18	587	2	F	3	C	0.361135	0.229177
A18	588	2	F	3	C	0.272492	0.025253
A18	589	2	F	3	C	0.52063	0.083965
A18	590	2	F	3	C	0.261119	0.23964
A18	591	2	F	3	C	0.105007	0.052569
A18	592	2	F	3	C	0.264452	0.243965
A18	593	2	F	3	C	0.511218	0.322213
A18	594	2	F	3	C	0.150625	0.037271
A18	595	2	F	3	C	0.224253	0.055723
A18	596	2	F	3	C	0.206604	0.079512
A18	597	2	F	3	C	0.131707	0.159961
A18	598	2	F	3	C	0.46703	0.205925
A18	599	2	F	3	C	0.199065	0.145294
A18	600	2	F	3	C	0.124843	0.099005
A18	601	2	F	3	C	0.219911	0.092617
A18	602	2	F	3	C	0.299227	0.142991
A18	603	2	F	3	C	0.160637	0.122652
A18	604	2	F	3	C	0.295217	0.157689
A18	605	2	F	3	C	0.008424	0.059785
A18	606	2	F	3	C	0.43127	0.160005
A18	607	2	F	3	C	0.280642	0.095933
A18	608	2	F	3	C	0.357927	0.073851
A18	609	2	F	3	C	0.313786	0.150831
A18	610	2	F	3	C	0.415439	0.247863
A18	611	2	F	3	C	0.503107	0.23913
A18	612	2	F	3	C	0.138837	0.153977
A18	613	2	F	3	C	0.31407	0.111978
A18	614	2	F	3	C	0.202652	0.128818
A18	615	2	F	3	C	0.450002	0.27071
A18	616	2	F	3	C	0.181128	0.04791
A18	617	2	F	3	C	0.222498	0.083659
A18	618	2	F	3	C	0.200086	0.155265
A18	619	2	F	3	C	0.485757	0.225737
A18	620	2	F	3	C	0.312424	0.13929
A18	621	2	F	3	C	0.336576	0.150872
A18	622	2	F	3	C	0.520673	0.297565
A18	623	2	F	3	C	0.370858	0.170359
A18	624	2	F	3	C	0.520824	0.270479
A18	625	2	F	3	C	0.233189	0.163347
A18	626	2	F	3	C	0.205605	0.084501
A18	627	2	F	3	C	0.217008	0.051109
A18	628	2	F	3	C	0.155453	0.1219
A18	629	2	F	3	C	0.18804	-0.00169
A18	630	2	F	3	C	0.208925	0.073589
A18	631	2	F	3	C	0.289746	0.206519
A18	632	2	F	3	C	0.245304	0.024644
A18	633	2	F	3	C	0.264875	0.190935
A18	634	2	F	3	C	0.261142	0.10741
A18	635	2	F	3	C	0.241852	0.188168
A18	636	2	F	3	C	0.177451	0.086636
A18	637	2	F	3	C	0.244602	0.138385
A18	638	2	F	3	C	0.524323	0.237787
A18	639	2	F	3	C	0.309151	0.133293
A18	640	2	F	3	C	0.251422	0.123512
A18	641	2	F	3	C	0.160847	0.121925
A18	642	3	F	3	C	0.179699	0.03091
A18	643	3	F	3	C	0.283619	0.169992
A18	644	3	F	3	C	0.498648	0.07138
A18	645	3	F	3	C	0.362167	0.063992
A18	646	3	F	3	C	0.241167	0.115736
A18	647	3	F	3	C	0.423607	0.051021
A18	648	3	F	3	C	0.440369	0.231406
A18	649	3	F	3	C	0.463085	0.208572
A18	650	3	F	3	C	0.365655	0.121836
A18	651	3	F	3	C	0.316337	0.094935
A18	652	3	F	3	C	0.376296	0.105956
A18	653	3	F	3	C	0.257009	0.103224
A18	654	3	F	3	C	0.265228	0.058791
A18	655	3	F	3	C	0.335122	0.064425
A18	656	3	F	3	C	0.32059	0.037613
A18	657	3	F	3	C	0.461417	0.249193
A18	658	3	F	3	C	0.332477	0.204336
A18	659	3	F	3	C	0.48411	0.112723
A18	660	3	F	3	C	0.382759	0.098084
A18	661	3	F	3	C	0.397274	0.174027
A18	662	3	F	3	C	0.228612	0.075908
A18	663	3	F	3	C	0.514134	0.236111
A18	664	3	F	3	C	0.455256	0.162772
A18	665	3	F	3	C	0.521687	0.087643
A18	666	3	F	3	C	0.30691	0.057289
A18	667	3	F	3	C	0.289537	-0.00604
A18	668	3	F	3	C	0.403983	0.186869
A18	669	3	F	3	C	0.346164	0.125584
A18	670	3	F	3	C	0.362609	0.081114
A18	671	3	F	3	C	0.234491	0.137435
A18	672	3	F	3	C	0.512012	0.085331
A18	673	3	F	3	C	0.403461	0.284772
A18	674	3	F	3	C	0.282948	0.084972
A18	675	3	F	3	C	0.367829	0.077854
A18	676	3	F	3	C	0.391404	0.170772
A18	677	3	F	3	C	0.542486	0.117968
A18	678	3	F	3	C	0.586182	0.237858
A18	679	3	F	3	C	0.336882	0.152269
A18	680	3	F	3	C	0.5077	0.272498
A18	681	3	F	3	C	0.577846	0.240848
A18	682	3	F	3	C	0.490065	0.189858
A18	683	3	F	3	C	0.441453	0.131172
A18	684	3	F	3	C	0.505515	0.126862
A18	685	3	F	3	C	0.500339	0.067709
A18	686	3	F	3	C	0.483828	0.285924
A18	687	3	F	3	C	0.523144	0.15411
A18	688	3	F	3	C	0.214224	0.093948
A18	689	3	F	3	C	0.48851	0.107047
A18	690	3	F	3	C	0.544041	0.262397
A18	691	3	F	3	C	0.317741	0.061011
A18	692	3	F	3	C	0.04058	0.033967
A18	693	3	F	3	C	0.085991	0.020471
A18	694	3	F	3	C	0.323507	-0.01217
A18	695	3	F	3	C	0.278054	0.035568
A18	696	3	F	3	C	0.654411	0.508417
A18	697	3	F	3	C	0.796802	0.366071
A18	698	3	F	3	C	0.592019	0.299476
A18	699	3	F	3	C	0.317899	0.174476
A18	700	3	F	3	C	0.651534	0.509428
A18	701	3	F	3	C	0.400517	0.063839
A18	702	3	F	3	C	0.332895	0.20871
A18	703	3	F	3	C	0.186639	0.173657
A18	704	3	F	3	C	0.621289	0.384075
A18	705	3	F	3	C	0.180073	0.07656
A18	706	3	F	3	C	0.139485	0.099108
A18	707	3	F	3	C	0.179875	0.041786
A18	708	3	F	3	C	0.233717	0.072437
A18	709	3	F	3	C	0.286807	0.085692
A18	710	3	F	3	C	0.260773	0.087975
A18	711	3	F	3	C	0.114902	0.084342
A18	712	3	F	3	C	0.180013	0.046257
A18	713	3	F	3	C	0.250282	0.024167
A18	714	3	F	3	C	0.172503	0.019488
A18	715	3	F	3	C	0.003794	0.036069
A18	716	3	F	3	C	0.331579	0.186628
A18	717	3	F	3	C	0.235573	0.054626
A18	718	3	F	3	C	0.373413	0.040519
A18	719	3	F	3	C	0.273202	0.024167
A18	720	3	F	3	C	0.278297	0.17782
A18	721	3	F	3	C	0.266934	0.077322
A18	722	3	F	3	C	0.22096	0.153529
A18	723	3	F	3	C	0.158526	0.025154
A18	724	3	F	3	C	0.444861	0.17686
A18	725	3	F	3	C	0.290095	0.144745
A18	726	3	F	3	C	0.422094	0.103274
A18	727	3	F	3	C	0.322626	0.093719
A18	728	3	F	3	C	0.408258	0.13479
A18	729	3	F	3	C	0.422751	0.220685
A18	730	3	F	3	C	0.507239	0.205528
A18	731	3	F	3	C	0.245374	0.064529
A18	732	3	F	3	C	0.447093	0.14496
A18	733	3	F	3	C	0.503386	0.213512
A18	734	3	F	3	C	0.453005	0.15978
A18	735	3	F	3	C	0.32513	0.189262
A18	736	3	F	3	C	0.439592	0.094329
A18	737	3	F	3	C	0.420607	0.176903
A18	738	3	F	3	C	0.409796	0.121764
A18	739	3	F	3	C	0.357254	0.145478
A18	740	3	F	3	C	0.378254	0.065729
A18	741	3	F	3	C	0.487339	0.258417
A18	742	3	F	3	C	0.491676	0.147786
A18	743	3	F	3	C	0.127194	0.012798
A18	744	3	F	3	C	0.732053	0.416215
A18	745	3	F	3	C	0.758437	0.447535
A18	746	3	F	3	C	0.438671	0.029867
A18	747	3	F	3	C	0.416427	0.053708
A18	748	3	F	3	C	0.235642	0.055391
A18	749	3	F	3	C	0.133473	0.120689
A18	750	3	F	3	C	0.159878	0.023252
A18	751	3	F	3	C	0.691775	0.044624
A18	752	3	F	3	C	0.546005	0.076932
A18	753	3	F	3	C	0.453947	0.130089
A18	754	3	F	3	C	0.343882	0.121933
A18	755	3	F	3	C	0.402963	0.150179
A18	756	3	F	3	C	0.61009	0.047923
A18	757	3	F	3	C	0.347343	0.061181
A18	758	3	F	3	C	0.32795	0.365577
A18	759	4	F	3	C	0.586801	0.239878
A18	760	4	F	3	C	0.555545	0.098135
A18	761	4	F	3	C	0.575621	0.237545
A18	762	4	F	3	C	0.386628	0.13596
A18	763	4	F	3	C	0.664246	0.35722
A18	764	4	F	3	C	0.165415	0.01548
A18	765	4	F	3	C	0.129435	0.031434
A18	766	4	F	3	C	0.028879	-0.01836
A18	767	4	F	3	C	0.484676	0.044552
A18	768	4	F	3	C	0.221039	0.002841
A18	769	4	F	3	C	0.055618	0.012127
A18	770	4	F	3	C	0.472122	0.006057
A18	771	4	F	3	C	0.136947	0.106516
A18	772	4	F	3	C	0.012281	-0.00229
A18	773	4	F	3	C	0.12368	0.030332
A18	774	4	F	3	C	0.436135	0.060261
A18	775	4	F	3	C	0.1168	0.122494
A18	776	4	F	3	C	0.145175	0.040621
A18	777	4	F	3	C	0.069876	0.014148
A18	778	4	F	3	C	0.048951	0.002512
A18	779	4	F	3	C	0.182984	0.053351
A18	780	4	F	3	C	0.189782	0.049082
A18	781	4	F	3	C	0.238809	0.120115
A18	782	4	F	3	C	0.126839	0.009632
A18	783	4	F	3	C	0.664913	0.314171
A18	784	4	F	3	C	0.166806	-0.01797
A18	785	4	F	3	C	0.206874	0.114191
A18	786	4	F	3	C	0.105446	-0.00265
A18	787	4	F	3	C	0.079529	0.036493
A18	788	4	F	3	C	0.243714	0.028949
A18	789	4	F	3	C	0.360077	0.079029
A18	790	4	F	3	C	0.621866	0.402058
A18	791	4	F	3	C	0.285289	0.080702
A18	792	4	F	3	C	0.205948	0.037993
A18	793	4	F	3	C	0.558876	0.039745
A18	794	4	F	3	C	0.063673	0.06462
A18	795	4	F	3	C	0.475835	0.037604
A18	796	4	F	3	C	0.212909	-0.01758
A18	797	4	F	3	C	0.150529	0.050775
A18	798	4	F	3	C	0.306668	0.025094
A18	799	4	F	3	C	0.475693	0.033641
A18	800	4	F	3	C	0.71611	-0.00612
A18	801	4	F	3	C	0.451974	0.018678
A18	802	4	F	3	C	0.088718	0.010206
A18	803	4	F	3	C	0.058634	0.037713
A18	804	4	F	3	C	0.089727	0.044652
A18	805	4	F	3	C	0.262999	0.002208
A18	806	4	F	3	C	0.365003	0.118963
A18	807	4	F	3	C	0.192811	0.096209
A18	808	4	F	3	C	0.077998	0.020513
A18	809	4	F	3	C	0.399655	0.057522
A18	810	4	F	3	C	0.121905	0.112377
A18	811	4	F	3	C	0.197354	0.013955
A18	812	4	F	3	C	0.107961	0.052779
A18	813	4	F	3	C	0.259157	0.034341
A18	814	4	F	3	C	0.093282	-0.00184
A18	815	4	F	3	C	0.355552	0.023813
A18	816	4	F	3	C	0.364901	0.259946
A18	817	4	F	3	C	0.377484	0.026432
A18	818	4	F	3	C	0.575338	0.105683
A18	819	4	F	3	C	0.166427	0.08546
A18	820	4	F	3	C	0.19754	0.006705
A18	821	4	F	3	C	0.506748	0.157162
A18	822	4	F	3	C	0.157477	0.042651
A18	823	5	F	3	C	0.303652	0.008179
A18	824	5	F	3	C	0.249954	0.00246
A18	825	5	F	3	C	0.318817	0.059996
A18	826	5	F	3	C	0.365455	0.075108
A18	827	5	F	3	C	0.556486	0.265365
A18	828	5	F	3	C	0.174739	0.022182
A18	829	5	F	3	C	0.047959	0.007644
A18	830	5	F	3	C	0.517106	0.218216
A18	831	5	F	3	C	0.381079	0.116611
A18	832	5	F	3	C	0.161738	-0.01994
A18	833	6	F	3	C	0.431978	-0.0124
A18	834	6	F	3	C	0.508754	0.002296
A18	835	6	F	3	C	0.559354	0.061514
A18	836	6	F	3	C	0.356007	-0.00054
A18	837	6	F	3	C	0.409639	0.015809
A19	838	1	M	3	D	0.899734	0.778337
A19	839	2	M	3	D	0.091536	0.064197
A19	840	2	M	3	D	0.13666	0.066228
A19	841	2	M	3	D	0.176151	0.039224
A19	842	2	M	3	D	0.152809	0.094683
A19	843	2	M	3	D	0.147301	0.038745
A19	844	2	M	3	D	0.256566	0.114873
A19	845	2	M	3	D	0.317532	0.188948
A19	846	2	M	3	D	0.411268	0.294489
A19	847	2	M	3	D	0.42078	0.28784
A19	848	2	M	3	D	0.267327	0.124431
A19	849	2	M	3	D	0.228808	0.042115
A19	850	2	M	3	D	0.523091	0.273007
A19	851	2	M	3	D	0.256609	0.12698
A19	852	2	M	3	D	0.385976	0.149417
A19	853	2	M	3	D	0.399419	0.236978
A19	854	2	M	3	D	0.440075	0.128851
A19	855	2	M	3	D	0.153353	0.059534
A19	856	2	M	3	D	0.464056	0.2525
A19	857	2	M	3	D	0.242607	0.156423
A19	858	2	M	3	D	0.362308	0.088226
A19	859	2	M	3	D	0.398375	0.278438
A19	860	2	M	3	D	0.41376	0.346263
A19	861	2	M	3	D	0.286987	0.111817
A19	862	2	M	3	D	0.419568	0.233366
A19	863	2	M	3	D	0.526065	0.255271
A19	864	2	M	3	D	0.20938	0.039873
A19	865	2	M	3	D	0.375499	0.039524
A19	866	2	M	3	D	0.335478	0.170425
A19	867	2	M	3	D	0.138636	0.08379
A19	868	2	M	3	D	0.372841	0.245834
A19	869	2	M	3	D	0.277351	0.162356
A19	870	2	M	3	D	0.434038	0.275054
A19	871	2	M	3	D	0.740387	0.352727
A19	872	2	M	3	D	0.30023	0.129468
A19	873	2	M	3	D	0.293618	0.171684
A19	874	2	M	3	D	0.576023	0.341862
A19	875	2	M	3	D	0.304391	0.046225
A19	876	2	M	3	D	0.311063	0.163184
A19	877	2	M	3	D	0.258575	0.08984
A19	878	2	M	3	D	0.338907	0.138687
A19	879	2	M	3	D	0.285837	0.142705
A19	880	2	M	3	D	0.421821	0.488677
A19	881	2	M	3	D	0.478806	0.087473
A19	882	2	M	3	D	0.367875	0.164791
A19	883	2	M	3	D	0.524069	0.211799
A19	884	2	M	3	D	0.716041	0.519441
A19	885	2	M	3	D	0.597408	0.288165
A19	886	2	M	3	D	0.362642	0.138574
A19	887	2	M	3	D	0.102327	0.047189
A19	888	2	M	3	D	0.13669	0.014051
A19	889	2	M	3	D	0.123211	0.059407
A19	890	2	M	3	D	0.194874	0.04748
A19	891	2	M	3	D	0.189991	0.032494
A19	892	2	M	3	D	0.207149	0.109422
A19	893	2	M	3	D	0.127702	0.160193
A19	894	2	M	3	D	0.430335	0.232973
A19	895	2	M	3	D	0.402257	0.202645
A19	896	2	M	3	D	0.260345	0.145513
A19	897	2	M	3	D	0.155519	0.078504
A19	898	2	M	3	D	0.292861	0.132763
A19	899	2	M	3	D	0.316791	0.259906
A19	900	2	M	3	D	0.215886	0.110159
A19	901	2	M	3	D	0.380505	0.146682
A19	902	2	M	3	D	0.274243	0.158317
A19	903	2	M	3	D	0.570784	0.287624
A19	904	2	M	3	D	0.161295	0.136331
A19	905	2	M	3	D	0.501029	0.347439
A19	906	2	M	3	D	0.287921	0.242
A19	907	2	M	3	D	0.18846	0.106095
A19	908	2	M	3	D	0.194581	0.082316
A19	909	2	M	3	D	0.645147	0.210351
A19	910	2	M	3	D	0.126377	0.068815
A19	911	2	M	3	D	0.418629	0.50508
A19	912	2	M	3	D	0.261759	0.142137
A19	913	2	M	3	D	0.152154	0.077515
A19	914	3	M	3	D	0.113313	0.072953
A19	915	3	M	3	D	0.288103	0.136462
A19	916	3	M	3	D	0.146532	0.249521
A19	917	3	M	3	D	0.049885	0.017344
A19	918	3	M	3	D	0.100857	0.077936
A19	919	3	M	3	D	0.121267	0.076786
A19	920	3	M	3	D	0.130311	0.048365
A19	921	3	M	3	D	0.246188	0.147351
A19	922	3	M	3	D	0.130422	0.024142
A19	923	3	M	3	D	0.089198	0.102178
A19	924	3	M	3	D	0.12858	0.076607
A19	925	3	M	3	D	0.155218	0.121943
A19	926	3	M	3	D	0.06512	0.06806
A19	927	3	M	3	D	0.158127	0.120413
A19	928	3	M	3	D	0.110348	0.078703
A19	929	3	M	3	D	0.257616	0.143271
A19	930	3	M	3	D	0.169472	0.092427
A19	931	3	M	3	D	0.241097	0.135098
A19	932	3	M	3	D	0.206313	0.142812
A19	933	3	M	3	D	0.309329	0.132742
A19	934	3	M	3	D	0.212793	0.119074
A19	935	3	M	3	D	0.132489	0.148686
A19	936	3	M	3	D	0.284043	0.130091
A19	937	3	M	3	D	0.293793	0.182007
A19	938	3	M	3	D	0.183691	0.085074
A19	939	3	M	3	D	0.142435	0.105129
A19	940	3	M	3	D	0.182237	0.103225
A19	941	3	M	3	D	0.172924	0.095982
A19	942	3	M	3	D	0.223629	0.097185
A19	943	3	M	3	D	0.239694	0.187756
A19	944	3	M	3	D	0.608883	0.302689
A19	945	3	M	3	D	0.274855	0.149968
A19	946	3	M	3	D	0.405653	0.139173
A19	947	3	M	3	D	0.623226	0.396491
A19	948	3	M	3	D	0.239145	0.092109
A19	949	3	M	3	D	0.376442	0.125769
A19	950	3	M	3	D	0.40282	0.167457
A19	951	3	M	3	D	0.313796	0.188874
A19	952	3	M	3	D	0.668577	0.449959
A19	953	3	M	3	D	0.086673	0.031783
A19	954	3	M	3	D	0.75738	0.389469
A19	955	3	M	3	D	0.592476	0.245476
A19	956	3	M	3	D	0.804629	0.619328
A19	957	3	M	3	D	0.61263	0.377941
A19	958	3	M	3	D	0.143467	0.064252
A19	959	3	M	3	D	0.507743	0.216795
A19	960	3	M	3	D	0.875156	0.634948
A19	961	3	M	3	D	0.202894	0.214183
A19	962	3	M	3	D	0.433968	0.342358
A19	963	3	M	3	D	0.136972	0.149813
A19	964	3	M	3	D	0.337724	0.128866
A19	965	3	M	3	D	0.127023	0.067647
A19	966	3	M	3	D	0.245266	0.187654
A19	967	3	M	3	D	0.156048	0.010041
A19	968	3	M	3	D	0.138471	0.104218
A19	969	3	M	3	D	0.397254	0.250228
A19	970	3	M	3	D	0.265124	0.202813
A19	971	3	M	3	D	0.573887	0.399282
A19	972	3	M	3	D	0.243359	0.178719
A19	973	3	M	3	D	0.192241	0.090379
A19	974	3	M	3	D	0.531084	0.297917
A19	975	3	M	3	D	0.212712	0.071992
A19	976	3	M	3	D	0.349529	0.217269
A19	977	3	M	3	D	0.488958	0.245359
A19	978	4	M	3	D	0.266763	0.163555
A19	979	4	M	3	D	0.199088	0.081574
A19	980	4	M	3	D	0.411213	0.30258
A19	981	4	M	3	D	0.29914	0.156211
A19	982	4	M	3	D	0.349873	0.275353
A19	983	4	M	3	D	0.174616	0.197006
A19	984	4	M	3	D	0.29727	0.178469
A19	985	4	M	3	D	0.363882	0.262646
A19	986	4	M	3	D	0.510743	0.070158
A19	987	4	M	3	D	0.370799	0.244259
A19	988	4	M	3	D	0.187806	0.071688
A19	989	4	M	3	D	0.416665	0.267382
A19	990	4	M	3	D	0.416899	0.010805
A19	991	4	M	3	D	0.422043	0.189378
A19	992	4	M	3	D	0.401514	0.330937
A19	993	4	M	3	D	0.236941	0.053225
A19	994	4	M	3	D	0.298598	0.190724
A19	995	4	M	3	D	0.147443	-0.01141
A19	996	4	M	3	D	0.468652	0.425672
A19	997	4	M	3	D	0.273975	0.11239
A19	998	4	M	3	D	0.13826	0.019566
A19	999	4	M	3	D	0.171461	0.118197
A19	1000	4	M	3	D	0.356965	0.217136
A19	1001	4	M	3	D	0.313648	0.373932
A19	1002	4	M	3	D	0.398313	0.004764
A19	1003	4	M	3	D	0.366639	0.180377
A19	1004	4	M	3	D	0.721997	0.556623
A19	1005	4	M	3	D	0.374923	0.144451
A19	1006	4	M	3	D	0.320103	0.032568
A19	1007	4	M	3	D	0.305708	0.213279
A19	1008	4	M	3	D	0.447738	0.29115
A19	1009	4	M	3	D	0.113843	0.023709
A19	1010	4	M	3	D	0.338885	0.287003
A19	1011	4	M	3	D	0.103231	0.068496
A19	1012	4	M	3	D	0.105929	0.077427
A19	1013	4	M	3	D	0.224258	0.174283
A19	1014	4	M	3	D	0.276887	0.321751
A19	1015	4	M	3	D	0.339322	0.090865
A19	1016	5	M	3	D	0.2649	0.056695
A19	1017	5	M	3	D	0.198484	0.232913
A19	1018	5	M	3	D	0.080235	0.108913
A19	1019	5	M	3	D	0.284648	0.102727
A19	1020	5	M	3	D	0.597179	0.21296
A19	1021	5	M	3	D	0.328804	0.152531
A19	1022	5	M	3	D	0.401875	0.13225
A19	1023	5	M	3	D	0.618415	0.644935
A19	1024	5	M	3	D	0.247146	0.010699
A19	1025	5	M	3	D	0.592408	0.418991
A19	1026	5	M	3	D	0.372317	0.186422
A19	1027	5	M	3	D	0.217329	0.239308
A19	1028	5	M	3	D	0.226014	0.283213
A19	1029	5	M	3	D	0.160069	0.046924
A19	1030	5	M	3	D	0.208159	0.100688
A19	1031	5	M	3	D	0.36431	0.191924
A19	1032	5	M	3	D	0.504568	0.21971
A19	1033	5	M	3	D	0.107516	0.134804
A19	1034	6	M	3	D	0.278662	0.051743
A19	1035	6	M	3	D	0.186807	0.096677
A19	1036	6	M	3	D	0.240968	0.190596
A19	1037	6	M	3	D	0.198332	0.060559
A19	1038	6	M	3	D	0.258439	0.037046
A19	1039	6	M	3	D	0.331075	0.070833
A19	1040	6	M	3	D	0.192686	0.234951
A19	1041	6	M	3	D	0.206855	0.064745
A19	1042	6	M	3	D	0.501357	0.115684
A19	1043	6	M	3	D	0.205951	0.067438
A19	1044	6	M	3	D	0.334408	0.075362
A19	1045	6	M	3	D	0.272625	0.119774
A19	1046	6	M	3	D	0.322527	0.07315
A19	1047	6	M	3	D	0.249164	0.201954
A19	1048	6	M	3	D	0.31417	0.071714
A19	1049	6	M	3	D	0.369889	-0.00222
A19	1050	6	M	3	D	0.579433	0.36643
A19	1051	6	M	3	D	0.667367	0.101703
A19	1052	6	M	3	D	0.190815	0.083158
A19	1053	6	M	3	D	0.344023	0.032317
A19	1054	6	M	3	D	0.367858	0.030664
A19	1055	6	M	3	D	0.287003	0.192715
A19	1056	6	M	3	D	0.324649	0.155781
A19	1057	6	M	3	D	0.301125	0.18346
A19	1058	6	M	3	D	0.137836	-0.00254
A19	1059	6	M	3	D	0.3394	0.360833
A19	1060	6	M	3	D	0.433943	0.311174
A19	1061	6	M	3	D	0.637189	0.14571
A19	1062	6	M	3	D	0.021847	0.034997
A19	1063	6	M	3	D	0.434888	0.342222
A19	1064	6	M	3	D	0.301981	0.097218
A20	1065	1	M	3	D	0.324546	0.037467
A20	1066	1	M	3	D	0.21802	0.022563
A20	1067	1	M	3	D	0.273206	0.019395
A20	1068	1	M	3	D	0.445234	0.016829
A20	1069	1	M	3	D	0.328786	0.188246
A20	1070	1	M	3	D	0.32415	0.050695
A20	1071	1	M	3	D	0.106582	0.046624
A20	1072	1	M	3	D	0.131471	0.068449
A20	1073	1	M	3	D	0.385786	0.475271
A20	1074	1	M	3	D	0.440209	0.011043
A20	1075	1	M	3	D	0.104469	0.199915
A20	1076	1	M	3	D	0.399798	0.100964
A20	1077	1	M	3	D	0.299001	0.134203
A20	1078	1	M	3	D	0.359704	-0.00093
A20	1079	1	M	3	D	0.37181	0.038255
A20	1080	1	M	3	D	0.237821	0.043141
A20	1081	1	M	3	D	0.493566	0.06898
A20	1082	1	M	3	D	0.141967	0.004645
A20	1083	2	M	3	D	0.639274	0.330371
A20	1084	2	M	3	D	0.525107	0.343596
A20	1085	2	M	3	D	0.607069	0.253007
A20	1086	2	M	3	D	0.685613	0.231745
A20	1087	2	M	3	D	0.605762	0.181177
A20	1088	2	M	3	D	0.425333	0.198123
A20	1089	2	M	3	D	0.487713	0.162537
A20	1090	2	M	3	D	0.681504	0.260811
A20	1091	2	M	3	D	0.674758	0.338958
A20	1092	2	M	3	D	0.641093	0.346973
A20	1093	2	M	3	D	0.445813	0.268132
A20	1094	2	M	3	D	0.703883	0.249569
A20	1095	2	M	3	D	0.220059	0.055513
A20	1096	2	M	3	D	0.319961	0.213576
A20	1097	2	M	3	D	0.379355	0.048511
A20	1098	2	M	3	D	0.679381	0.113727
A20	1099	2	M	3	D	0.078252	0.006734
A20	1100	2	M	3	D	0.288136	0.141645
A20	1101	2	M	3	D	0.288717	0.182053
A20	1102	2	M	3	D	0.088413	0.028004
A20	1103	2	M	3	D	0.570683	0.129005
A20	1104	2	M	3	D	0.710244	0.281244
A20	1105	2	M	3	D	0.668095	0.28863
A20	1106	2	M	3	D	0.260255	0.090077
A20	1107	2	M	3	D	0.290765	0.126635
A20	1108	2	M	3	D	0.662308	0.369862
A20	1109	2	M	3	D	0.282632	0.008702
A20	1110	2	M	3	D	0.745815	0.292845
A20	1111	2	M	3	D	0.195967	0.004233
A20	1112	2	M	3	D	0.189918	0.057496
A20	1113	2	M	3	D	0.14921	0.049543
A20	1114	2	M	3	D	0.202195	0.092621
A20	1115	2	M	3	D	0.353588	0.067041
A20	1116	2	M	3	D	0.623722	0.349826
A20	1117	2	M	3	D	0.592841	0.012592
A20	1118	2	M	3	D	0.40904	0.324403
A20	1119	2	M	3	D	0.563839	0.219728
A20	1120	2	M	3	D	0.616329	0.236859
A20	1121	2	M	3	D	0.610872	0.060826
A20	1122	2	M	3	D	0.615287	0.103207
A20	1123	2	M	3	D	0.488742	0.218716
A20	1124	2	M	3	D	0.263453	0.037351
A20	1125	2	M	3	D	0.160445	0.023317
A20	1126	2	M	3	D	0.683132	0.313201
A20	1127	2	M	3	D	0.425851	0.168069
A20	1128	2	M	3	D	0.617982	0.039925
A20	1129	2	M	3	D	0.670303	0.016672
A20	1130	2	M	3	D	0.509779	0.248044
A20	1131	2	M	3	D	0.37214	0.197705
A20	1132	2	M	3	D	0.175472	0.041776
A20	1133	3	M	3	D	0.255899	0.209653
A20	1134	3	M	3	D	0.34626	0.129551
A20	1135	3	M	3	D	0.328185	0.173307
A20	1136	3	M	3	D	0.345556	0.287637
A20	1137	3	M	3	D	0.298682	0.144728
A20	1138	3	M	3	D	0.358664	0.070409
A20	1139	3	M	3	D	0.366869	0.123571
A20	1140	3	M	3	D	0.537191	0.267254
A20	1141	3	M	3	D	0.0951	0.101767
A20	1142	3	M	3	D	0.494673	0.187348
A20	1143	3	M	3	D	0.330109	0.172875
A20	1144	3	M	3	D	0.451482	0.262747
A20	1145	3	M	3	D	0.504202	0.194857
A20	1146	3	M	3	D	0.382722	0.183086
A20	1147	3	M	3	D	0.506065	0.174367
A20	1148	3	M	3	D	0.370959	0.329689
A20	1149	3	M	3	D	0.106399	0.087619
A20	1150	3	M	3	D	0.342834	0.137377
A20	1151	3	M	3	D	0.3609	0.094335
A20	1152	3	M	3	D	0.355971	0.100502
A20	1153	3	M	3	D	0.383096	0.40485
A20	1154	3	M	3	D	0.59865	0.316736
A20	1155	3	M	3	D	0.74047	0.422497
A20	1156	3	M	3	D	0.505862	0.322997
A20	1157	3	M	3	D	0.258309	0.25177
A20	1158	3	M	3	D	0.666916	0.448816
A20	1159	3	M	3	D	0.148508	0.131645
A20	1160	3	M	3	D	0.226032	0.067464
A20	1161	3	M	3	D	0.163575	0.116904
A20	1162	3	M	3	D	0.205937	0.086757
A20	1163	3	M	3	D	0.168285	0.105867
A20	1164	3	M	3	D	0.489716	0.294448
A20	1165	3	M	3	D	0.366797	0.286713
A20	1166	3	M	3	D	0.474767	0.29536
A20	1167	3	M	3	D	0.214236	0.165964
A20	1168	3	M	3	D	0.296698	0.076297
A20	1169	3	M	3	D	0.12845	0.071317
A20	1170	3	M	3	D	0.356968	0.252231
A20	1171	3	M	3	D	0.507972	0.343826
A20	1172	3	M	3	D	0.504593	0.230856
A20	1173	3	M	3	D	0.470203	0.11038
A20	1174	3	M	3	D	0.402137	0.343968
A20	1175	3	M	3	D	0.552936	0.285346
A20	1176	3	M	3	D	0.496784	0.203966
A20	1177	3	M	3	D	0.753142	0.553237
A20	1178	3	M	3	D	0.444775	0.222561
A20	1179	3	M	3	D	0.374426	0.237953
A20	1180	3	M	3	D	0.227895	0.119183
A20	1181	3	M	3	D	0.300156	0.165621
A20	1182	3	M	3	D	0.487423	0.158409
A20	1183	3	M	3	D	0.1323	0.154545
A20	1184	3	M	3	D	0.590249	0.282714
A20	1185	3	M	3	D	0.342011	0.158087
A20	1186	3	M	3	D	0.198039	0.052334
A20	1187	3	M	3	D	0.432727	0.186129
A20	1188	3	M	3	D	0.598535	0.195783
A20	1189	4	M	3	D	0.169347	0.043396
A20	1190	4	M	3	D	0.315898	0.028559
A20	1191	4	M	3	D	0.137245	0.037001
A20	1192	4	M	3	D	0.250229	0.140931
A20	1193	4	M	3	D	0.271678	0.043006
A20	1194	4	M	3	D	0.498624	0.088301
A20	1195	4	M	3	D	0.248426	0.07207
A20	1196	4	M	3	D	0.215824	0.072755
A20	1197	4	M	3	D	0.216235	0.140265
A20	1198	4	M	3	D	0.529549	0.195957
A20	1199	4	M	3	D	0.201122	0.058973
A20	1200	4	M	3	D	0.236904	0.020878
A20	1201	4	M	3	D	0.267451	0.154846
A20	1202	4	M	3	D	0.327798	0.014043
A20	1203	4	M	3	D	0.401493	0.053791
A20	1204	4	M	3	D	0.238449	0.030321
A20	1205	4	M	3	D	0.510684	0.243967
A20	1206	4	M	3	D	0.069908	0.023484
A20	1207	4	M	3	D	0.368813	0.050235
A20	1208	4	M	3	D	0.571238	0.121445
A20	1209	4	M	3	D	0.379585	0.171931
A20	1210	4	M	3	D	0.443479	0.09793
A20	1211	4	M	3	D	0.301674	0.125742
A20	1212	4	M	3	D	0.425614	0.223734
A20	1213	4	M	3	D	0.404302	0.261704
A20	1214	4	M	3	D	0.409881	0.400051
A20	1215	4	M	3	D	0.743158	0.255012
A20	1216	4	M	3	D	0.335046	0.232653
A20	1217	4	M	3	D	0.505752	0.277928
A20	1218	4	M	3	D	0.640843	0.089423
A20	1219	4	M	3	D	0.393226	0.098
A20	1220	4	M	3	D	0.364945	0.093849
A20	1221	4	M	3	D	0.579456	0.27166
A20	1222	4	M	3	D	0.565179	0.032915
A20	1223	4	M	3	D	0.237356	0.062585
A20	1224	4	M	3	D	0.28756	0.151264
A20	1225	4	M	3	D	0.069144	-0.00037
A20	1226	4	M	3	D	0.119675	0.052228
A20	1227	4	M	3	D	0.123756	0.007612
A20	1228	4	M	3	D	0.435233	0.1602
A20	1229	4	M	3	D	0.362963	0.020963
A20	1230	4	M	3	D	0.102279	0.029645
A20	1231	5	M	3	D	0.260748	0.220139
A20	1232	5	M	3	D	0.309104	0.167263
A20	1233	5	M	3	D	0.297685	0.188374
A20	1234	5	M	3	D	0.209081	0.030288
A20	1235	5	M	3	D	0.219336	0.164015
A20	1236	5	M	3	D	0.44245	0.128362
A20	1237	5	M	3	D	0.192303	0.009038
A20	1238	5	M	3	D	0.361566	0.109774
A20	1239	5	M	3	D	0.382414	0.261538
A20	1240	5	M	3	D	0.349182	0.121394
A20	1241	5	M	3	D	0.410662	0.236116
A20	1242	5	M	3	D	0.426083	0.079631
A20	1243	5	M	3	D	0.307967	0.1616
A20	1244	5	M	3	D	0.205124	-0.0051
A20	1245	5	M	3	D	0.394651	0.257844
A20	1246	5	M	3	D	0.099456	0.032298
A20	1247	5	M	3	D	0.318696	0.116315
A20	1248	5	M	3	D	0.432601	0.135745
A20	1249	5	M	3	D	0.246278	0.067422
A20	1250	5	M	3	D	0.496108	0.268949
A20	1251	5	M	3	D	0.393767	0.166322
A20	1252	5	M	3	D	0.340616	0.239841
A20	1253	5	M	3	D	0.478148	0.460631
A20	1254	5	M	3	D	0.249798	0.139077
A20	1255	5	M	3	D	0.320453	0.381937
A20	1256	5	M	3	D	0.360852	0.273437
A20	1257	5	M	3	D	0.174307	0.058546
A20	1258	5	M	3	D	0.541073	0.117921
A20	1259	5	M	3	D	0.559678	0.191536
A20	1260	5	M	3	D	0.347075	0.02867
A20	1261	5	M	3	D	0.019178	0.008343
A20	1262	5	M	3	D	0.330039	0.316387
A20	1263	5	M	3	D	0.670102	0.242742
A20	1264	5	M	3	D	0.830702	0.604829
A20	1265	5	M	3	D	0.430702	0.196405
A20	1266	5	M	3	D	0.609531	0.525261
A20	1267	5	M	3	D	0.726738	0.611128
A20	1268	5	M	3	D	0.278724	0.065636
A20	1269	5	M	3	D	0.421691	0.251954
A20	1270	5	M	3	D	0.436582	0.336991
A20	1271	5	M	3	D	0.090719	0.055774
A20	1272	5	M	3	D	0.19801	0.033538
A20	1273	5	M	3	D	0.284565	0.207707
A20	1274	5	M	3	D	0.455619	0.143037
A20	1275	5	M	3	D	0.563941	0.36433
A20	1276	5	M	3	D	0.471561	0.173599
A20	1277	5	M	3	D	0.357597	0.071343
A20	1278	5	M	3	D	0.218092	0.09085
A20	1279	5	M	3	D	0.374869	0.176937
A20	1280	5	M	3	D	0.425825	0.369739
A20	1281	5	M	3	D	0.683967	0.403024
A20	1282	5	M	3	D	0.676707	0.429533
A20	1283	5	M	3	D	0.185657	0.055125
A20	1284	5	M	3	D	0.171783	0.06367
A20	1285	5	M	3	D	0.272625	0.04476
A20	1286	6	M	3	D	0.054982	0.029184
A20	1287	6	M	3	D	0.080232	0.021129
A20	1288	6	M	3	D	0.159659	0.270047
A20	1289	6	M	3	D	0.158652	0.011634
A20	1290	6	M	3	D	0.146576	0.227304
A20	1291	6	M	3	D	0.123552	0.033626
A20	1292	6	M	3	D	0.094722	0.085751
A20	1293	6	M	3	D	0.13605	-0.00139
A20	1294	6	M	3	D	0.08082	0.036687
A20	1295	6	M	3	D	0.048077	-0.00309
A20	1296	6	M	3	D	0.124241	-0.01877
A20	1297	6	M	3	D	0.127211	0.092936
A20	1298	6	M	3	D	0.017067	0.149319
A20	1299	6	M	3	D	0.090665	0.074634
A20	1300	6	M	3	D	0.164722	0.087982
A20	1301	6	M	3	D	0.100279	0.043883
A20	1302	6	M	3	D	0.095317	-0.03745
A20	1303	6	M	3	D	0.526718	0.682138
A20	1304	6	M	3	D	0.682893	0.426172
A20	1305	6	M	3	D	0.216612	0.134733
A20	1306	6	M	3	D	0.163506	0.035533
A20	1307	6	M	3	D	0.316275	0.072376
A20	1308	6	M	3	D	0.135656	0.073996
A20	1309	6	M	3	D	0.078775	0.051586
A20	1310	6	M	3	D	0.121118	0.220956
A20	1311	6	M	3	D	0.122528	-0.01635
A20	1312	6	M	3	D	0.164236	0.0398
A20	1313	6	M	3	D	0.085429	0.024851
A20	1314	6	M	3	D	0.309318	0.334307
A20	1315	6	M	3	D	0.395476	0.12746
A20	1316	6	M	3	D	0.136222	-0.03554
A20	1317	6	M	3	D	0.118838	0.098526
A22	1318	1	M	3	D	0.101197	0.173951
A22	1319	1	M	3	D	0.295814	0.10748
A22	1320	1	M	3	D	0.196812	0.15117
A22	1321	1	M	3	D	0.184071	0.300032
A22	1322	1	M	3	D	0.605674	0.388881
A22	1323	1	M	3	D	0.344051	0.250543
A22	1324	1	M	3	D	0.315966	0.212187
A22	1325	1	M	3	D	0.349948	0.102666
A22	1326	1	M	3	D	0.496036	0.423116
A22	1327	1	M	3	D	0.394781	0.211204
A22	1328	1	M	3	D	0.452402	0.277923
A22	1329	1	M	3	D	0.342721	0.48849
A22	1330	1	M	3	D	0.463716	0.108187
A22	1331	1	M	3	D	0.635919	0.286372
A22	1332	1	M	3	D	0.46563	0.337011
A22	1333	1	M	3	D	0.517118	0.066211
A22	1334	1	M	3	D	0.571004	0.329404
A22	1335	1	M	3	D	0.02376	0.105202
A22	1336	1	M	3	D	0.542435	0.246678
A22	1337	1	M	3	D	0.762551	0.51048
A22	1338	1	M	3	D	0.694394	0.52733
A22	1339	1	M	3	D	0.402342	0.416535
A22	1340	1	M	3	D	0.886844	0.685335
A22	1341	1	M	3	D	0.224546	0.222535
A22	1342	1	M	3	D	0.524132	0.135377
A22	1343	1	M	3	D	0.2537	0.153826
A22	1344	1	M	3	D	0.182228	0.059098
A22	1345	1	M	3	D	0.035663	0.031009
A22	1346	1	M	3	D	0.417815	0.280298
A22	1347	1	M	3	D	0.18233	0.033341
A22	1348	1	M	3	D	0.549527	0.504473
A22	1349	1	M	3	D	0.189102	0.026202
A22	1350	1	M	3	D	0.65058	0.362762
A22	1351	1	M	3	D	0.170719	0.115097
A22	1352	1	M	3	D	0.193366	0.239943
A22	1353	1	M	3	D	0.464713	0.243082
A22	1354	1	M	3	D	0.086661	0.124615
A22	1355	1	M	3	D	0.434529	0.20617
A22	1356	1	M	3	D	0.169575	0.079955
A22	1357	2	M	3	D	0.23011	0.113309
A22	1358	2	M	3	D	0.20006	0.150047
A22	1359	2	M	3	D	0.247738	0.172045
A22	1360	2	M	3	D	0.35039	0.3026
A22	1361	2	M	3	D	0.282193	0.211098
A22	1362	2	M	3	D	0.211568	0.09054
A22	1363	2	M	3	D	0.348066	0.218991
A22	1364	2	M	3	D	0.263036	0.218601
A22	1365	2	M	3	D	0.299528	0.204276
A22	1366	2	M	3	D	0.535746	0.198716
A22	1367	2	M	3	D	0.275168	0.245552
A22	1368	2	M	3	D	0.271324	0.206183
A22	1369	2	M	3	D	0.114625	0.156202
A22	1370	2	M	3	D	0.225933	0.147672
A22	1371	2	M	3	D	0.452458	0.318938
A22	1372	2	M	3	D	0.216397	0.08198
A22	1373	2	M	3	D	0.363184	0.231065
A22	1374	2	M	3	D	0.099146	0.170581
A22	1375	2	M	3	D	0.163332	0.031046
A22	1376	2	M	3	D	0.092423	0.040593
A22	1377	2	M	3	D	0.285235	0.195494
A22	1378	2	M	3	D	0.417779	0.274236
A22	1379	2	M	3	D	0.357505	0.17129
A22	1380	2	M	3	D	0.315619	0.201693
A22	1381	2	M	3	D	0.323707	0.190573
A22	1382	2	M	3	D	0.26382	0.286634
A22	1383	2	M	3	D	0.373334	0.174853
A22	1384	2	M	3	D	0.2436	0.268525
A22	1385	2	M	3	D	0.1676	0.127824
A22	1386	2	M	3	D	0.311921	0.2125
A22	1387	2	M	3	D	0.34458	0.291802
A22	1388	2	M	3	D	0.315609	0.30414
A22	1389	2	M	3	D	0.434525	0.276286
A22	1390	2	M	3	D	0.143561	0.073973
A22	1391	2	M	3	D	0.317118	0.22821
A22	1392	2	M	3	D	0.152009	0.237626
A22	1393	2	M	3	D	0.258976	0.133296
A22	1394	2	M	3	D	0.378492	0.208327
A22	1395	2	M	3	D	0.249058	0.206129
A22	1396	2	M	3	D	0.203636	0.207785
A22	1397	2	M	3	D	0.466779	0.261112
A22	1398	2	M	3	D	0.332695	0.239013
A22	1399	2	M	3	D	0.32793	0.215142
A22	1400	2	M	3	D	0.293604	0.273098
A22	1401	2	M	3	D	0.306773	0.224649
A22	1402	2	M	3	D	0.431299	0.28449
A22	1403	2	M	3	D	0.292271	0.176051
A22	1404	2	M	3	D	0.069455	0.051061
A22	1405	2	M	3	D	0.296948	0.193983
A22	1406	2	M	3	D	0.4998	0.303314
A22	1407	2	M	3	D	0.486031	0.208279
A22	1408	2	M	3	D	0.364912	0.289585
A22	1409	2	M	3	D	0.423159	0.246096
A22	1410	2	M	3	D	0.062641	0.027754
A22	1411	2	M	3	D	0.354771	0.257355
A22	1412	2	M	3	D	0.246044	0.11239
A22	1413	2	M	3	D	0.278541	0.16116
A22	1414	2	M	3	D	0.391039	0.228768
A22	1415	2	M	3	D	0.418165	0.2201
A22	1416	2	M	3	D	0.35568	0.238489
A22	1417	2	M	3	D	0.356944	0.135465
A22	1418	2	M	3	D	0.149488	0.197012
A22	1419	2	M	3	D	0.21533	0.177463
A22	1420	2	M	3	D	0.404742	0.285491
A22	1421	2	M	3	D	0.6835	0.498479
A22	1422	2	M	3	D	0.218219	0.222838
A22	1423	2	M	3	D	0.769973	0.568973
A22	1424	2	M	3	D	0.503765	0.296699
A22	1425	2	M	3	D	0.331788	0.289544
A22	1426	2	M	3	D	0.314738	0.235915
A22	1427	2	M	3	D	0.128604	0.096334
A22	1428	2	M	3	D	0.382139	0.244474
A22	1429	2	M	3	D	0.195451	0.125341
A22	1430	2	M	3	D	0.203277	0.124657
A22	1431	2	M	3	D	0.133102	0.019271
A22	1432	2	M	3	D	0.187609	0.095458
A22	1433	2	M	3	D	0.280238	0.232432
A22	1434	2	M	3	D	0.190594	0.148627
A22	1435	2	M	3	D	0.105661	0.157895
A22	1436	2	M	3	D	0.381636	0.338952
A22	1437	2	M	3	D	0.221444	0.215232
A22	1438	2	M	3	D	0.278561	0.158523
A22	1439	2	M	3	D	0.260852	0.099688
A22	1440	2	M	3	D	0.274312	0.156099
A22	1441	2	M	3	D	0.294031	0.208777
A22	1442	2	M	3	D	0.194093	0.120052
A22	1443	2	M	3	D	0.188539	0.138965
A22	1444	2	M	3	D	0.356686	0.225886
A22	1445	2	M	3	D	0.398056	0.208547
A22	1446	2	M	3	D	0.371657	0.18765
A22	1447	2	M	3	D	0.253377	0.236097
A22	1448	2	M	3	D	0.42341	0.323098
A22	1449	2	M	3	D	0.344814	0.160362
A22	1450	2	M	3	D	0.3804	0.26523
A22	1451	2	M	3	D	0.423648	0.441948
A22	1452	2	M	3	D	0.275001	0.276795
A22	1453	2	M	3	D	0.330579	0.147978
A22	1454	2	M	3	D	0.280988	0.207126
A22	1455	2	M	3	D	0.163647	0.05902
A22	1456	2	M	3	D	0.046253	0.049545
A22	1457	2	M	3	D	0.254421	0.263989
A22	1458	2	M	3	D	0.079609	0.031311
A22	1459	2	M	3	D	0.638714	0.318531
A22	1460	2	M	3	D	0.307002	0.227816
A22	1461	2	M	3	D	0.562794	0.295328
A22	1462	2	M	3	D	0.430288	0.434043
A22	1463	2	M	3	D	0.657271	0.413543
A22	1464	2	M	3	D	0.286508	0.27632
A22	1465	2	M	3	D	0.219371	0.093763
A22	1466	2	M	3	D	0.151675	0.118701
A22	1467	2	M	3	D	0.601014	0.35748
A22	1468	2	M	3	D	0.430285	0.313407
A22	1469	2	M	3	D	0.285669	0.321869
A22	1470	2	M	3	D	0.217882	0.132934
A22	1471	2	M	3	D	0.461441	0.239487
A22	1472	2	M	3	D	0.131195	0.023439
A22	1473	2	M	3	D	0.286471	0.091073
A22	1474	2	M	3	D	0.295521	0.199391
A22	1475	2	M	3	D	0.30881	0.139404
A22	1476	2	M	3	D	0.184064	0.226144
A22	1477	2	M	3	D	0.422964	0.323214
A22	1478	2	M	3	D	0.52832	0.274845
A22	1479	3	M	3	D	0.344593	0.430091
A22	1480	3	M	3	D	0.370655	0.075076
A22	1481	3	M	3	D	0.4795	0.430995
A22	1482	3	M	3	D	0.344145	0.234764
A22	1483	3	M	3	D	0.309993	0.144471
A22	1484	3	M	3	D	0.462248	0.200929
A22	1485	3	M	3	D	0.442801	0.190744
A22	1486	3	M	3	D	0.360806	0.255868
A22	1487	3	M	3	D	0.230216	-0.00177
A22	1488	3	M	3	D	0.290739	0.057378
A22	1489	3	M	3	D	0.269422	0.138193
A22	1490	3	M	3	D	0.463872	0.135642
A22	1491	3	M	3	D	0.386737	0.15664
A22	1492	3	M	3	D	0.443792	0.244305
A22	1493	3	M	3	D	0.440879	0.217709
A22	1494	3	M	3	D	0.3077	0.172958
A22	1495	3	M	3	D	0.020528	0.020394
A22	1496	3	M	3	D	0.218423	0.054577
A22	1497	3	M	3	D	0.218266	0.274435
A22	1498	3	M	3	D	0.499928	0.182512
A22	1499	3	M	3	D	0.387697	0.031443
A22	1500	3	M	3	D	0.18846	0.019159
A22	1501	3	M	3	D	0.255931	0.149732
A22	1502	3	M	3	D	0.433586	0.114662
A22	1503	3	M	3	D	0.504308	0.152381
A22	1504	3	M	3	D	0.326041	0.141372
A22	1505	3	M	3	D	0.631203	0.288611
A22	1506	3	M	3	D	0.824528	0.564933
A22	1507	3	M	3	D	0.14366	-0.01252
A22	1508	3	M	3	D	0.111564	-0.00581
A22	1509	3	M	3	D	0.488341	0.218141
A22	1510	3	M	3	D	0.198747	0.146333
A22	1511	3	M	3	D	0.40494	0.184457
A22	1512	3	M	3	D	0.553089	0.374704
A22	1513	3	M	3	D	0.39977	0.018921
A22	1514	3	M	3	D	0.349626	0.239787
A22	1515	3	M	3	D	0.277481	0.29966
A22	1516	3	M	3	D	0.232646	0.086014
A22	1517	3	M	3	D	0.139491	0.079619
A22	1518	3	M	3	D	0.234211	0.155288
A22	1519	3	M	3	D	0.390836	0.192436
A22	1520	3	M	3	D	0.372548	0.208149
A22	1521	3	M	3	D	0.186975	0.112055
A22	1522	3	M	3	D	0.214938	0.023285
A22	1523	3	M	3	D	0.465654	0.280835
A22	1524	3	M	3	D	0.209174	0.09928
A22	1525	4	M	3	D	0.628203	0.46299
A22	1526	4	M	3	D	0.081082	-0.01271
A22	1527	4	M	3	D	0.121675	0.230038
A22	1528	4	M	3	D	0.262041	0.135608
A22	1529	4	M	3	D	0.451928	0.298121
A22	1530	4	M	3	D	0.237231	0.332048
A22	1531	4	M	3	D	0.171138	0.022611
A22	1532	4	M	3	D	0.124146	0.013754
A22	1533	4	M	3	D	0.056128	0.041386
A22	1534	4	M	3	D	0.168799	0.181211
A22	1535	4	M	3	D	0.064818	-0.0067
A22	1536	4	M	3	D	0.101867	0.120819
A22	1537	5	M	3	D	0.234612	0.068428
A22	1538	5	M	3	D	0.137044	0.036067
A22	1539	5	M	3	D	0.457163	0.150743
A22	1540	5	M	3	D	0.60278	0.186572
A22	1541	5	M	3	D	0.35852	0.068249
A22	1542	5	M	3	D	0.211085	0.03596
A22	1543	5	M	3	D	0.432364	0.122664
A22	1544	5	M	3	D	0.596571	0.145921
A22	1545	5	M	3	D	0.455301	0.173701
A22	1546	5	M	3	D	0.412853	0.065845
A22	1547	5	M	3	D	0.392826	0.177015
A22	1548	5	M	3	D	0.445001	0.132937
A22	1549	5	M	3	D	0.36911	0.163527
A22	1550	5	M	3	D	0.309907	0.112555
A22	1551	5	M	3	D	0.335249	0.141688
A22	1552	5	M	3	D	0.323105	0.052044
A22	1553	5	M	3	D	0.451985	0.142165
A22	1554	5	M	3	D	0.350022	0.191589
A22	1555	5	M	3	D	0.295752	0.070354
A22	1556	5	M	3	D	0.272054	0.075884
A22	1557	5	M	3	D	0.408705	0.165051
A22	1558	5	M	3	D	0.189676	0.099273
A22	1559	5	M	3	D	0.328098	0.292229
A22	1560	5	M	3	D	0.192394	0.125263
A22	1561	5	M	3	D	0.148739	0.087603
A22	1562	5	M	3	D	0.318746	0.213109
A22	1563	5	M	3	D	0.388171	0.165481
A22	1564	5	M	3	D	0.46825	0.15958
A22	1565	5	M	3	D	0.498833	0.238619
A22	1566	5	M	3	D	0.173073	0.070353
A22	1567	5	M	3	D	0.214412	0.099685
A22	1568	5	M	3	D	0.246364	0.152901
A22	1569	5	M	3	D	0.532767	0.426184
A22	1570	5	M	3	D	0.131714	0.086397
A22	1571	5	M	3	D	0.503443	0.162973
A22	1572	5	M	3	D	0.397879	0.135044
A22	1573	5	M	3	D	0.696092	0.592603
A22	1574	5	M	3	D	0.511606	0.13441
A22	1575	6	M	3	D	0.241162	0.0728
A22	1576	6	M	3	D	0.37898	0.016683
A22	1577	6	M	3	D	0.14535	0.076608
A22	1578	6	M	3	D	0.080212	0.029044
A22	1579	6	M	3	D	0.319654	0.087397
A23	1580	1	M	3	D	0.255565	0.200321
A23	1581	1	M	3	D	0.186342	0.204344
A23	1582	1	M	3	D	0.294167	0.23184
A23	1583	1	M	3	D	0.42558	0.142887
A23	1584	1	M	3	D	0.313828	0.239043
A23	1585	1	M	3	D	0.370813	0.247969
A23	1586	1	M	3	D	0.181326	0.044666
A23	1587	1	M	3	D	0.415429	0.153146
A23	1588	1	M	3	D	0.593615	0.413075
A23	1589	1	M	3	D	0.178311	0.176471
A23	1590	2	M	3	D	0.129652	0.055901
A23	1591	2	M	3	D	0.133667	0.074427
A23	1592	2	M	3	D	0.141462	0.007933
A23	1593	2	M	3	D	0.199025	0.10973
A23	1594	2	M	3	D	0.030338	-0.00673
A23	1595	2	M	3	D	0.095653	0.048512
A23	1596	2	M	3	D	0.248679	0.141404
A23	1597	2	M	3	D	0.209066	0.11971
A23	1598	2	M	3	D	0.158821	0.057243
A23	1599	2	M	3	D	0.054767	0.029768
A23	1600	2	M	3	D	0.131051	0.071842
A23	1601	2	M	3	D	0.278166	0.069641
A23	1602	2	M	3	D	0.084817	0.064314
A23	1603	2	M	3	D	0.186379	0.0837
A23	1604	2	M	3	D	0.270111	0.156442
A23	1605	2	M	3	D	0.194237	0.073314
A23	1606	2	M	3	D	0.180182	0.041887
A23	1607	2	M	3	D	0.317277	0.165342
A23	1608	2	M	3	D	0.234565	0.081705
A23	1609	2	M	3	D	0.173001	0.149484
A23	1610	2	M	3	D	0.231176	0.082092
A23	1611	2	M	3	D	0.456998	0.147457
A23	1612	2	M	3	D	0.179699	0.160493
A23	1613	2	M	3	D	0.328052	0.231301
A23	1614	2	M	3	D	0.32371	0.142418
A23	1615	2	M	3	D	0.360907	0.183295
A23	1616	2	M	3	D	0.299029	0.020274
A23	1617	2	M	3	D	0.220404	0.10388
A23	1618	2	M	3	D	0.319286	0.176783
A23	1619	2	M	3	D	0.458807	0.058584
A23	1620	2	M	3	D	0.272049	0.125721
A23	1621	2	M	3	D	0.245507	0.099198
A23	1622	2	M	3	D	0.327683	0.22422
A23	1623	2	M	3	D	0.374382	0.19419
A23	1624	2	M	3	D	0.27066	0.188933
A23	1625	2	M	3	D	0.042982	0.015309
A23	1626	2	M	3	D	0.365774	0.213796
A23	1627	2	M	3	D	0.29836	0.063568
A23	1628	2	M	3	D	0.197746	0.146919
A23	1629	2	M	3	D	0.341391	0.246906
A23	1630	2	M	3	D	0.183698	0.11844
A23	1631	2	M	3	D	0.180457	0.183957
A23	1632	2	M	3	D	0.171226	0.220847
A23	1633	2	M	3	D	0.314742	0.118772
A23	1634	2	M	3	D	0.077678	0.044239
A23	1635	2	M	3	D	0.132443	0.080483
A23	1636	2	M	3	D	0.165355	0.06704
A23	1637	2	M	3	D	0.193189	0.095744
A23	1638	2	M	3	D	0.179808	0.14576
A23	1639	2	M	3	D	0.176933	0.082142
A23	1640	2	M	3	D	0.075711	0.106932
A23	1641	2	M	3	D	0.224292	0.05052
A23	1642	2	M	3	D	0.1274	-0.00294
A23	1643	2	M	3	D	0.164204	0.100976
A23	1644	2	M	3	D	0.271146	-0.0075
A23	1645	2	M	3	D	0.166117	0.099255
A23	1646	2	M	3	D	0.24958	0.160676
A23	1647	2	M	3	D	0.203093	0.106959
A23	1648	2	M	3	D	0.17247	0.002499
A23	1649	2	M	3	D	0.175045	0.126344
A23	1650	2	M	3	D	0.419662	0.351885
A23	1651	2	M	3	D	0.207796	0.093594
A23	1652	2	M	3	D	0.159428	0.161595
A23	1653	3	M	3	D	0.207492	0.066967
A23	1654	3	M	3	D	0.079056	0.009554
A23	1655	3	M	3	D	0.131737	0.124784
A23	1656	3	M	3	D	0.200818	0.157039
A23	1657	3	M	3	D	0.275841	0.122847
A23	1658	3	M	3	D	0.246638	0.165196
A23	1659	3	M	3	D	0.068366	0.018256
A23	1660	3	M	3	D	0.25222	0.12809
A23	1661	3	M	3	D	0.16586	0.078755
A23	1662	3	M	3	D	0.184887	0.083913
A23	1663	3	M	3	D	0.152406	0.013985
A23	1664	3	M	3	D	0.270431	0.190566
A23	1665	3	M	3	D	0.318124	0.115697
A23	1666	3	M	3	D	0.499594	0.351094
A23	1667	3	M	3	D	0.330753	0.192801
A23	1668	3	M	3	D	0.125127	0.045527
A23	1669	3	M	3	D	0.413986	0.235863
A23	1670	3	M	3	D	0.334336	0.12459
A23	1671	3	M	3	D	0.201341	0.113154
A23	1672	3	M	3	D	0.194651	0.105452
A23	1673	3	M	3	D	0.246446	0.089537
A23	1674	3	M	3	D	0.065925	0.015323
A23	1675	3	M	3	D	0.274511	0.11588
A23	1676	3	M	3	D	0.318235	0.163583
A23	1677	3	M	3	D	0.171458	0.10001
A23	1678	3	M	3	D	0.286746	0.117111
A23	1679	3	M	3	D	0.209304	0.116028
A23	1680	3	M	3	D	0.164837	-0.00222
A23	1681	3	M	3	D	0.564956	0.31186
A23	1682	3	M	3	D	0.525793	0.304652
A23	1683	3	M	3	D	0.529935	0.309077
A23	1684	3	M	3	D	0.41345	0.31343
A23	1685	3	M	3	D	0.392397	0.139239
A23	1686	3	M	3	D	0.148882	0.151983
A23	1687	3	M	3	D	0.354281	0.253548
A23	1688	3	M	3	D	0.34537	0.183342
A23	1689	3	M	3	D	0.265052	0.047751
A23	1690	3	M	3	D	0.183438	0.098039
A23	1691	3	M	3	D	0.376419	0.082932
A23	1692	3	M	3	D	0.508717	0.410164
A23	1693	3	M	3	D	0.132687	0.170436
A23	1694	3	M	3	D	0.10512	0.082402
A23	1695	3	M	3	D	0.153207	0.014959
A23	1696	3	M	3	D	0.05512	0.013057
A23	1697	3	M	3	D	0.125703	0.124202
A23	1698	3	M	3	D	0.243949	0.114364
A23	1699	3	M	3	D	0.298548	0.14599
A23	1700	3	M	3	D	0.18882	0.140436
A23	1701	3	M	3	D	0.221605	0.089652
A23	1702	3	M	3	D	0.254707	0.160336
A23	1703	3	M	3	D	0.110977	-0.01321
A23	1704	3	M	3	D	0.419904	0.264888
A23	1705	3	M	3	D	0.347132	0.168009
A23	1706	3	M	3	D	0.379322	0.132884
A23	1707	3	M	3	D	0.31955	0.258712
A23	1708	3	M	3	D	0.24341	0.225512
A23	1709	3	M	3	D	0.11706	0.06565
A23	1710	3	M	3	D	0.29214	0.176905
A23	1711	3	M	3	D	0.081771	0.047756
A23	1712	3	M	3	D	0.428252	0.288164
A23	1713	3	M	3	D	0.331746	0.195051
A23	1714	3	M	3	D	0.185596	0.122099
A23	1715	3	M	3	D	0.183226	0.144986
A23	1716	3	M	3	D	0.2035	0.070579
A23	1717	3	M	3	D	0.756797	0.515514
A23	1718	3	M	3	D	0.422806	0.149068
A23	1719	4	M	3	D	0.45379	0.124533
A23	1720	4	M	3	D	0.26235	0.087464
A23	1721	4	M	3	D	0.372166	0.247786
A23	1722	5	M	3	D	0.201771	0.014502
A23	1723	5	M	3	D	0.07848	-0.0091
A23	1724	5	M	3	D	0.160837	0.0447
A23	1725	5	M	3	D	0.169666	0.065493
A23	1726	5	M	3	D	0.293954	0.070104
A23	1727	5	M	3	D	0.33005	0.170439
A23	1728	5	M	3	D	0.387904	0.12229
A23	1729	5	M	3	D	0.365139	0.085527
A23	1730	5	M	3	D	0.284392	0.106555
A23	1731	5	M	3	D	0.203941	0.027849
A23	1732	5	M	3	D	0.488259	0.233419
A23	1733	5	M	3	D	0.438708	0.147829
A23	1734	5	M	3	D	0.324478	0.126746
A23	1735	5	M	3	D	0.534451	0.185425
A23	1736	5	M	3	D	0.332252	0.168199
A23	1737	5	M	3	D	0.369578	0.173215
A23	1738	5	M	3	D	0.439276	0.250443
A23	1739	5	M	3	D	0.521598	0.192792
A23	1740	5	M	3	D	0.830737	0.611309
A23	1741	5	M	3	D	0.551969	0.41257
A23	1742	5	M	3	D	0.559933	0.255044
A23	1743	5	M	3	D	0.595118	0.319521
A23	1744	5	M	3	D	0.305299	0.25991
A23	1745	5	M	3	D	0.676566	0.267266
A23	1746	5	M	3	D	0.344356	0.12698
A23	1747	5	M	3	D	0.563147	0.008166
A23	1748	5	M	3	D	0.258941	0.043309
A23	1749	5	M	3	D	0.345633	0.205585
A23	1750	5	M	3	D	0.433281	0.167566
A23	1751	5	M	3	D	0.514944	0.145741
A23	1752	5	M	3	D	0.489098	0.112504
A23	1753	5	M	3	D	0.853852	0.501152
A23	1754	5	M	3	D	0.603213	0.458233
A23	1755	5	M	3	D	0.425671	0.204397
A23	1756	5	M	3	D	0.241054	0.037895
A23	1757	5	M	3	D	0.327199	0.107201
A23	1758	5	M	3	D	0.223011	0.074244
A23	1759	5	M	3	D	0.300667	0.211786
A23	1760	6	M	3	D	0.344108	0.258267
A23	1761	6	M	3	D	0.546003	0.247813
A23	1762	6	M	3	D	0.353219	0.145018
A23	1763	6	M	3	D	0.429172	0.127403
A23	1764	6	M	3	D	0.373551	0.280858
A23	1765	6	M	3	D	0.274168	0.139904
A23	1766	6	M	3	D	0.570305	0.326025
A23	1767	6	M	3	D	0.565204	0.381027
A23	1768	6	M	3	D	0.535749	0.321859
A23	1769	6	M	3	D	0.522758	0.198737
A23	1770	6	M	3	D	0.178432	0.057415
A23	1771	6	M	3	D	0.105282	0.052294
A23	1772	6	M	3	D	0.055692	-0.00514
A23	1773	6	M	3	D	0.334248	0.104215
A23	1774	6	M	3	D	0.394418	0.158524
A23	1775	6	M	3	D	0.436907	0.105496
A23	1776	6	M	3	D	0.450362	0.160958
A23	1777	6	M	3	D	0.254675	0.07193
A23	1778	6	M	3	D	0.291582	0.043359
A23	1779	6	M	3	D	0.432724	0.112994
A23	1780	6	M	3	D	0.338963	0.108433
A23	1781	6	M	3	D	0.061741	-0.01092
A23	1782	6	M	3	D	0.407859	0.08876
A23	1783	6	M	3	D	0.437941	0.192427
A23	1784	6	M	3	D	0.287292	0.05418
A23	1785	6	M	3	D	0.483325	0.183269
A23	1786	6	M	3	D	0.394691	0.1203
A23	1787	6	M	3	D	0.302777	0.14551
A23	1788	6	M	3	D	0.428311	0.140559
A23	1789	6	M	3	D	0.591293	0.32303
A23	1790	6	M	3	D	0.320791	0.283148
A23	1791	6	M	3	D	0.339903	0.227925
A23	1792	6	M	3	D	0.335579	0.169286
A23	1793	6	M	3	D	0.35603	0.107927
A23	1794	6	M	3	D	0.278122	0.16593
A23	1795	6	M	3	D	0.408233	0.349159
A23	1796	6	M	3	D	0.471707	0.232038
A23	1797	6	M	3	D	0.550157	0.103652
A23	1798	6	M	3	D	0.166109	0.059237
A23	1799	6	M	3	D	0.485297	0.317844
A23	1800	6	M	3	D	0.433093	0.232392
A23	1801	6	M	3	D	0.504042	0.10682
A23	1802	6	M	3	D	0.292821	0.142989
A23	1803	6	M	3	D	0.426383	0.276328
A23	1804	6	M	3	D	0.376279	0.232508
A23	1805	6	M	3	D	0.421175	0.140706
A23	1806	6	M	3	D	0.423632	0.101339
A23	1807	6	M	3	D	0.374539	0.157655
A23	1808	6	M	3	D	0.440844	0.082516
A23	1809	6	M	3	D	0.486335	0.113671
A23	1810	6	M	3	D	0.454964	0.152446
A23	1811	6	M	3	D	0.355749	0.219717
A23	1812	6	M	3	D	0.406136	0.239986
A23	1813	6	M	3	D	0.291696	0.223593
A24	1814	1	M	3	D	0.020894	-0.00475
A24	1815	1	M	3	D	0.034343	0.03997
A24	1816	1	M	3	D	0.308764	0.343057
A24	1817	1	M	3	D	0.586605	0.469662
A24	1818	1	M	3	D	0.065079	0.075619
A24	1819	1	M	3	D	0.248035	0.105935
A24	1820	1	M	3	D	0.256141	0.129871
A24	1821	1	M	3	D	0.267858	0.21161
A24	1822	1	M	3	D	0.18725	0.057718
A24	1823	1	M	3	D	0.368232	0.14475
A24	1824	1	M	3	D	0.269007	0.124504
A24	1825	1	M	3	D	0.449433	0.213488
A24	1826	1	M	3	D	0.199347	0.158428
A24	1827	1	M	3	D	0.089082	0.0178
A24	1828	1	M	3	D	0.337782	0.3375
A24	1829	1	M	3	D	0.261238	0.317093
A24	1830	1	M	3	D	0.24116	0.312967
A24	1831	1	M	3	D	0.769669	0.602211
A24	1832	1	M	3	D	0.289883	0.209764
A24	1833	1	M	3	D	0.166878	0.128071
A24	1834	1	M	3	D	0.290055	0.167612
A24	1835	1	M	3	D	0.477359	0.385114
A24	1836	1	M	3	D	0.151784	0.052466
A24	1837	1	M	3	D	0.27782	0.118334
A24	1838	1	M	3	D	0.275874	0.075373
A24	1839	1	M	3	D	0.082236	0.081893
A24	1840	1	M	3	D	0.093106	0.004233
A24	1841	1	M	3	D	0.136137	0.096427
A24	1842	1	M	3	D	0.383243	0.183622
A24	1843	1	M	3	D	0.277265	0.156693
A24	1844	1	M	3	D	0.276841	0.146828
A24	1845	1	M	3	D	0.113076	0.121434
A24	1846	1	M	3	D	0.321281	0.168682
A24	1847	1	M	3	D	0.268053	0.074864
A24	1848	2	M	3	D	0.241744	0.12693
A24	1849	2	M	3	D	0.077611	-0.01052
A24	1850	2	M	3	D	0.20014	0.142853
A24	1851	2	M	3	D	0.135651	0.067083
A24	1852	2	M	3	D	0.142889	0.054372
A24	1853	2	M	3	D	0.100341	0.100277
A24	1854	2	M	3	D	0.147385	0.075997
A24	1855	2	M	3	D	0.180057	0.178892
A24	1856	2	M	3	D	0.083701	0.021955
A24	1857	2	M	3	D	0.421058	0.340232
A24	1858	2	M	3	D	0.124507	0.134844
A24	1859	2	M	3	D	0.181391	0.170833
A24	1860	2	M	3	D	0.183811	0.100127
A24	1861	2	M	3	D	0.354056	0.233875
A24	1862	2	M	3	D	0.118911	0.028969
A24	1863	2	M	3	D	0.344784	0.171174
A24	1864	2	M	3	D	0.463474	0.210404
A24	1865	2	M	3	D	0.055961	0.037291
A24	1866	2	M	3	D	0.225187	0.186201
A24	1867	2	M	3	D	0.408961	0.269602
A24	1868	2	M	3	D	0.469219	0.290758
A24	1869	2	M	3	D	0.523477	0.354256
A24	1870	2	M	3	D	0.642235	0.395882
A24	1871	2	M	3	D	0.31346	0.132614
A24	1872	2	M	3	D	0.228294	0.114092
A24	1873	2	M	3	D	0.312224	0.206463
A24	1874	2	M	3	D	0.347118	0.224735
A24	1875	2	M	3	D	0.238337	0.042564
A24	1876	2	M	3	D	0.410358	0.258832
A24	1877	2	M	3	D	0.327904	0.169836
A24	1878	2	M	3	D	0.819783	0.653176
A24	1879	2	M	3	D	0.600476	0.328917
A24	1880	2	M	3	D	0.580344	0.456706
A24	1881	2	M	3	D	0.234066	0.221992
A24	1882	2	M	3	D	0.485183	0.381513
A24	1883	2	M	3	D	0.391542	0.229341
A24	1884	2	M	3	D	0.258368	0.359501
A24	1885	2	M	3	D	0.384162	0.365678
A24	1886	2	M	3	D	0.42819	0.334472
A24	1887	2	M	3	D	0.381685	0.310029
A24	1888	2	M	3	D	0.200618	0.078135
A24	1889	2	M	3	D	0.530346	0.442924
A24	1890	2	M	3	D	0.211383	0.115292
A24	1891	2	M	3	D	0.101481	0.100133
A24	1892	2	M	3	D	0.334602	0.087166
A24	1893	2	M	3	D	0.238694	0.133598
A24	1894	2	M	3	D	0.406762	0.320468
A24	1895	2	M	3	D	0.334126	0.168826
A24	1896	2	M	3	D	0.270105	0.242931
A24	1897	2	M	3	D	0.363741	0.239688
A24	1898	2	M	3	D	0.685212	0.324613
A24	1899	2	M	3	D	0.413856	0.194854
A24	1900	2	M	3	D	0.407702	0.263905
A24	1901	2	M	3	D	0.397437	0.314059
A24	1902	2	M	3	D	0.238647	0.169819
A24	1903	2	M	3	D	0.482791	0.268513
A24	1904	2	M	3	D	0.470056	0.289533
A24	1905	2	M	3	D	0.483038	0.209079
A24	1906	2	M	3	D	0.651431	0.371893
A24	1907	2	M	3	D	0.309225	0.101182
A24	1908	2	M	3	D	0.43852	0.275867
A24	1909	2	M	3	D	0.342564	0.277838
A24	1910	2	M	3	D	0.499836	0.306329
A24	1911	2	M	3	D	0.197171	0.323698
A24	1912	2	M	3	D	0.461414	0.272868
A24	1913	3	M	3	D	0.303428	0.04525
A24	1914	3	M	3	D	0.190172	0.127216
A24	1915	3	M	3	D	0.399657	0.177137
A24	1916	3	M	3	D	0.237101	0.155609
A24	1917	3	M	3	D	0.517062	0.231572
A24	1918	3	M	3	D	0.466262	0.139951
A24	1919	3	M	3	D	0.554854	0.334792
A24	1920	3	M	3	D	0.435264	0.341024
A24	1921	3	M	3	D	0.389257	0.18386
A24	1922	3	M	3	D	0.193795	0.133196
A24	1923	3	M	3	D	0.467152	0.349696
A24	1924	3	M	3	D	0.546482	0.34291
A24	1925	3	M	3	D	0.174861	0.108479
A24	1926	3	M	3	D	0.669015	0.275921
A24	1927	3	M	3	D	0.824168	0.412813
A24	1928	3	M	3	D	0.167101	0.029
A24	1929	3	M	3	D	0.370585	0.298257
A24	1930	3	M	3	D	0.52588	0.245106
A24	1931	3	M	3	D	0.602639	0.22837
A24	1932	3	M	3	D	0.460364	0.163592
A24	1933	3	M	3	D	0.173427	0.05188
A24	1934	3	M	3	D	0.440165	0.121019
A24	1935	3	M	3	D	0.25977	0.127993
A24	1936	3	M	3	D	0.171115	0.062459
A24	1937	3	M	3	D	0.462501	0.185252
A24	1938	3	M	3	D	0.349585	0.165515
A24	1939	3	M	3	D	0.582207	0.184148
A24	1940	3	M	3	D	0.28863	0.066884
A24	1941	3	M	3	D	0.845496	0.532851
A24	1942	3	M	3	D	0.565479	0.183896
A24	1943	3	M	3	D	0.308169	0.091952
A24	1944	3	M	3	D	0.577415	0.277995
A24	1945	3	M	3	D	0.812389	0.478659
A24	1946	3	M	3	D	0.604913	0.388845
A24	1947	3	M	3	D	0.66675	0.404032
A24	1948	3	M	3	D	0.448275	0.164841
A24	1949	3	M	3	D	0.070226	0.106258
A24	1950	3	M	3	D	0.126619	0.002004
A24	1951	3	M	3	D	0.121661	0.05144
A24	1952	3	M	3	D	0.189328	0.107673
A24	1953	3	M	3	D	0.236683	0.09612
A24	1954	3	M	3	D	0.149838	0.108227
A24	1955	3	M	3	D	0.327208	0.199238
A24	1956	3	M	3	D	0.25642	0.249862
A24	1957	3	M	3	D	0.363179	0.18864
A24	1958	3	M	3	D	0.190546	0.151573
A24	1959	3	M	3	D	0.545957	0.287545
A24	1960	3	M	3	D	0.596101	0.350916
A24	1961	3	M	3	D	0.579446	0.253569
A24	1962	3	M	3	D	0.357855	0.146108
A24	1963	3	M	3	D	0.630375	0.278636
A24	1964	3	M	3	D	0.381059	0.251026
A24	1965	3	M	3	D	0.116518	0.007122
A24	1966	3	M	3	D	0.515882	0.121933
A24	1967	3	M	3	D	0.869851	0.588422
A24	1968	3	M	3	D	0.154908	0.108013
A24	1969	3	M	3	D	0.053522	0.047762
A24	1970	3	M	3	D	0.189838	0.090161
A24	1971	3	M	3	D	0.134459	0.1013
A24	1972	3	M	3	D	0.21606	0.072343
A24	1973	3	M	3	D	0.200886	0.151044
A24	1974	3	M	3	D	0.410231	0.086609
A24	1975	3	M	3	D	0.477401	0.274044
A24	1976	4	M	3	D	0.105697	0.045607
A24	1977	4	M	3	D	0.395427	0.138733
A24	1978	4	M	3	D	0.389544	0.169938
A24	1979	4	M	3	D	0.346561	0.174728
A24	1980	4	M	3	D	0.494874	0.131724
A24	1981	4	M	3	D	0.591747	0.30311
A24	1982	4	M	3	D	0.440039	0.259664
A24	1983	4	M	3	D	0.260622	0.253797
A24	1984	4	M	3	D	0.637813	0.621332
A24	1985	4	M	3	D	0.673853	0.463344
A24	1986	4	M	3	D	0.709403	0.626616
A24	1987	4	M	3	D	0.181152	0.204655
A24	1988	4	M	3	D	0.617389	0.529264
A24	1989	4	M	3	D	0.180757	0.179014
A24	1990	4	M	3	D	0.842021	0.626213
A24	1991	4	M	3	D	0.472716	0.402418
A24	1992	4	M	3	D	0.057292	0.116455
A24	1993	4	M	3	D	0.152686	0.202896
A24	1994	4	M	3	D	0.345347	0.109686
A24	1995	4	M	3	D	0.562898	0.372901
A24	1996	4	M	3	D	0.488592	0.2653
A24	1997	4	M	3	D	0.451391	0.120897
[truncated: 4,561 more rows]

## Sheet: 3g
LMM Random Effect	LMM Nested Random Effect	LMM Fixed Effects				LMM Dependent Variable (Left)	LMM Dependent Variable (Right)
AnimalID	Cell_ID	Session	Sex	AgeGroup	Cohort	ABratio	AB_ratio
A14	0	1	F	3	C	1.1191	1.02671
A14	1	1	F	3	C	1.04149	1.02153
A14	2	1	F	3	C	1.07163	1.01047
A14	3	1	F	3	C	1.09017	0.979652
A14	4	1	F	3	C	1.06721	1.01776
A14	5	1	F	3	C	1.06305	1.00614
A14	6	1	F	3	C	1.00135	0.995972
A14	7	1	F	3	C	1.20533	0.990252
A14	8	1	F	3	C	1.06972	0.979374
A14	9	1	F	3	C	1.01035	1.0094
A14	10	1	F	3	C	1.14888	0.95015
A14	11	1	F	3	C	1.12503	1.01273
A14	12	1	F	3	C	1.01135	1.00218
A14	13	1	F	3	C	1.0989	0.990045
A14	14	1	F	3	C	1.08213	1.02517
A14	15	1	F	3	C	1.06652	0.982257
A14	16	1	F	3	C	1.04049	0.997437
A14	17	1	F	3	C	1.03369	0.993558
A14	18	1	F	3	C	1.21486	1.01305
A14	19	1	F	3	C	1.06661	0.984798
A14	20	1	F	3	C	1.02499	0.983717
A14	21	1	F	3	C	1.03612	1.0184
A14	22	1	F	3	C	1.0554	0.99131
A14	23	1	F	3	C	1.09188	0.988425
A14	24	1	F	3	C	1.09363	0.992536
A14	25	1	F	3	C	1.09179	0.992411
A14	26	1	F	3	C	1.14062	0.964125
A14	27	1	F	3	C	1.02894	0.987709
A14	28	1	F	3	C	1.04903	0.998846
A14	29	1	F	3	C	1.05219	1.00101
A14	30	1	F	3	C	1.23631	0.975213
A14	31	1	F	3	C	1.12509	0.958919
A14	32	1	F	3	C	1.01842	0.993295
A14	33	1	F	3	C	1.10118	1.03479
A14	34	1	F	3	C	1.01783	1.01065
A14	35	1	F	3	C	1.08993	1.01372
A14	36	1	F	3	C	1.13321	1.00956
A14	37	1	F	3	C	1.04273	1.00178
A14	38	1	F	3	C	1.12995	0.974934
A14	39	1	F	3	C	1.07361	0.982017
A14	40	1	F	3	C	1.05772	1.04799
A14	41	1	F	3	C	1.07279	0.991029
A14	42	1	F	3	C	1.06445	1.07103
A14	43	1	F	3	C	1.07738	1.05619
A14	44	1	F	3	C	1.06393	1.01528
A14	45	1	F	3	C	1.25569	1.00327
A14	46	1	F	3	C	1.07494	1.01546
A14	47	1	F	3	C	1.06311	1.02718
A14	48	1	F	3	C	1.0983	0.997002
A14	49	1	F	3	C	1.05753	1.00726
A14	50	2	F	3	C	1.06272	0.970939
A14	51	2	F	3	C	1.04152	0.999798
A14	52	3	F	3	C	1.05954	1.00052
A14	53	3	F	3	C	1.01493	1.01051
A14	54	3	F	3	C	1.01037	1.01116
A14	55	3	F	3	C	1.00326	1.00234
A14	56	3	F	3	C	1.07389	1.02511
A14	57	3	F	3	C	1.01213	0.998366
A14	58	3	F	3	C	1.16447	1.01246
A14	59	3	F	3	C	1.02259	0.997388
A14	60	3	F	3	C	1.03464	0.993329
A14	61	3	F	3	C	1.04565	1.0158
A14	62	3	F	3	C	1.02029	1.01429
A14	63	3	F	3	C	1.04015	0.981894
A14	64	3	F	3	C	1.08671	1.01892
A15	65	1	F	3	C	1.01261	0.976509
A15	66	1	F	3	C	1.01584	1.00189
A15	67	1	F	3	C	1.07445	1.0039
A15	68	1	F	3	C	1.0887	1.0458
A15	69	1	F	3	C	1.05201	1.00995
A15	70	1	F	3	C	1.02203	1.00967
A15	71	2	F	3	C	1.11753	0.995518
A15	72	2	F	3	C	1.15003	1.01466
A15	73	2	F	3	C	1.39079	0.974541
A15	74	2	F	3	C	1.65168	0.980207
A15	75	2	F	3	C	1.7255	1.039
A15	76	2	F	3	C	1.32777	1.05006
A15	77	2	F	3	C	1.10932	0.999436
A15	78	2	F	3	C	1.39459	0.975111
A15	79	2	F	3	C	1.42252	1.0215
A15	80	2	F	3	C	1.21698	1.03183
A15	81	2	F	3	C	1.14155	1.07347
A15	82	2	F	3	C	1.53934	1.30256
A15	83	2	F	3	C	1.01682	1.01483
A15	84	2	F	3	C	1.05911	1.04409
A15	85	2	F	3	C	1.04982	1.03587
A15	86	2	F	3	C	1.12224	1.01353
A15	87	2	F	3	C	1.02684	0.994576
A15	88	2	F	3	C	1.11017	1.05091
A15	89	2	F	3	C	1.16817	1.10655
A15	90	2	F	3	C	1.23582	1.08627
A15	91	2	F	3	C	1.07278	1.03282
A15	92	2	F	3	C	1.16818	0.961948
A15	93	2	F	3	C	1.0118	0.990973
A15	94	2	F	3	C	1.1846	1.04895
A15	95	2	F	3	C	1.28998	1.03716
A15	96	2	F	3	C	1.08586	1.05276
A15	97	2	F	3	C	1.24237	1.16274
A15	98	2	F	3	C	1.4824	1.29261
A15	99	2	F	3	C	1.03061	0.979661
A15	100	2	F	3	C	1.19022	1.10413
A15	101	2	F	3	C	1.02646	1.00768
A15	102	2	F	3	C	1.10675	1.11984
A15	103	2	F	3	C	1.09095	0.971069
A15	104	3	F	3	C	1.29515	0.967664
A15	105	3	F	3	C	1.12711	0.961594
A15	106	3	F	3	C	1.21985	0.986251
A15	107	3	F	3	C	1.21662	1.00705
A15	108	3	F	3	C	1.12235	1.06211
A15	109	3	F	3	C	1.17475	1.07793
A15	110	3	F	3	C	1.08864	1.03842
A15	111	3	F	3	C	1.3134	1.05447
A15	112	3	F	3	C	1.22568	1.12061
A15	113	3	F	3	C	1.02255	1.00226
A15	114	3	F	3	C	1.11625	1.01456
A15	115	3	F	3	C	1.12664	1.06354
A15	116	3	F	3	C	1.0739	1.03231
A15	117	3	F	3	C	1.17095	1.07308
A15	118	3	F	3	C	1.12967	1.05546
A15	119	3	F	3	C	1.21854	1.05027
A15	120	3	F	3	C	1.42941	1.04332
A15	121	3	F	3	C	1.05905	0.982387
A15	122	3	F	3	C	1.12334	1.02085
A15	123	3	F	3	C	1.02511	1.01303
A15	124	3	F	3	C	1.04349	1.04014
A15	125	3	F	3	C	1.12827	1.01656
A15	126	3	F	3	C	1.21988	0.984218
A15	127	3	F	3	C	1.04704	1.00467
A15	128	3	F	3	C	2.00601	1.23404
A15	129	3	F	3	C	1.48601	1.05544
A15	130	3	F	3	C	1.08961	1.02178
A15	131	3	F	3	C	1.02917	1.03014
A15	132	3	F	3	C	1.14603	1.01974
A15	133	3	F	3	C	1.26425	1.13813
A15	134	3	F	3	C	1.0999	1.02735
A15	135	3	F	3	C	1.18523	1.06336
A15	136	3	F	3	C	1.10583	1.06753
A15	137	3	F	3	C	1.04066	1.00958
A15	138	3	F	3	C	1.16645	1.02377
A15	139	3	F	3	C	1.06983	1.00539
A15	140	3	F	3	C	1.07459	1.01218
A15	141	4	F	3	C	1.04938	1.0148
A15	142	4	F	3	C	1.10777	0.983702
A15	143	4	F	3	C	1.0817	1.00576
A15	144	4	F	3	C	1.06964	0.940523
A15	145	4	F	3	C	1.11056	1.00883
A15	146	4	F	3	C	1.06315	1.01683
A15	147	4	F	3	C	1.11291	1.0193
A15	148	4	F	3	C	1.15512	1.09634
A15	149	4	F	3	C	1.18133	0.988729
A15	150	4	F	3	C	1.13038	0.994593
A15	151	4	F	3	C	1.28628	1.05634
A15	152	4	F	3	C	1.02939	1.0304
A15	153	4	F	3	C	1.12918	0.984572
A15	154	4	F	3	C	1.51948	1.05162
A15	155	4	F	3	C	1.02915	0.992827
A15	156	4	F	3	C	1.1993	1.01307
A15	157	4	F	3	C	1.18073	1.06628
A15	158	4	F	3	C	1.69426	1.04504
A15	159	4	F	3	C	1.56328	1.07092
A15	160	4	F	3	C	1.11357	1.0328
A15	161	4	F	3	C	1.22699	1.05539
A15	162	4	F	3	C	1.06198	1.02079
A15	163	4	F	3	C	1.2492	0.911246
A15	164	4	F	3	C	1.54987	1.0684
A15	165	4	F	3	C	1.08736	1.00741
A15	166	4	F	3	C	1.33126	1.1521
A15	167	4	F	3	C	1.16283	1.03975
A15	168	4	F	3	C	1.25401	0.978834
A15	169	4	F	3	C	1.45712	1.04255
A15	170	4	F	3	C	1.37846	1.0107
A15	171	4	F	3	C	1.68509	1.37343
A15	172	4	F	3	C	1.13436	1.00075
A15	173	4	F	3	C	1.18354	1.12703
A15	174	4	F	3	C	1.27255	1.01382
A15	175	4	F	3	C	1.88667	1.72761
A15	176	4	F	3	C	1.81209	1.36647
A15	177	4	F	3	C	1.42282	0.993167
A15	178	4	F	3	C	1.60592	1.49922
A15	179	4	F	3	C	1.04224	0.969216
A15	180	4	F	3	C	1.23824	1.1359
A15	181	4	F	3	C	1.14238	1.08224
A15	182	4	F	3	C	1.40216	1.24451
A15	183	4	F	3	C	1.21217	1.09573
A15	184	4	F	3	C	1.5397	1.28578
A15	185	4	F	3	C	1.02206	1.00085
A15	186	4	F	3	C	1.10081	1.00917
A15	187	4	F	3	C	1.10594	1.0237
A15	188	4	F	3	C	1.13942	0.998264
A15	189	4	F	3	C	1.09897	0.95974
A15	190	4	F	3	C	1.35101	1.10292
A15	191	4	F	3	C	1.37442	1.00121
A15	192	4	F	3	C	1.26563	1.01773
A15	193	4	F	3	C	1.46733	0.998885
A15	194	4	F	3	C	1.08887	1.03448
A15	195	4	F	3	C	1.16027	1.02333
A15	196	4	F	3	C	1.04103	1.04145
A15	197	4	F	3	C	1.19651	1.11802
A15	198	4	F	3	C	1.21392	1.09094
A15	199	4	F	3	C	1.19487	1.02632
A15	200	4	F	3	C	1.42678	1.2307
A15	201	4	F	3	C	1.06024	1.02366
A15	202	4	F	3	C	1.10414	1.07087
A15	203	4	F	3	C	1.13827	1.03829
A15	204	4	F	3	C	1.06048	1.02062
A15	205	4	F	3	C	1.30732	1.02014
A15	206	5	F	3	C	1.38637	1.11774
A15	207	5	F	3	C	1.17031	0.984309
A15	208	5	F	3	C	1.01788	1.02384
A15	209	5	F	3	C	1.06977	1.03664
A15	210	5	F	3	C	1.1219	0.919424
A15	211	5	F	3	C	1.52988	1.04466
A15	212	5	F	3	C	1.20106	0.969987
A15	213	5	F	3	C	1.88136	1.04339
A15	214	5	F	3	C	1.1948	0.99472
A15	215	5	F	3	C	1.62459	1.07666
A15	216	5	F	3	C	1.16623	1.0077
A15	217	5	F	3	C	1.05776	1.03554
A15	218	5	F	3	C	1.5803	0.957574
A15	219	5	F	3	C	1.27909	1.02063
A15	220	5	F	3	C	1.13013	0.98256
A15	221	5	F	3	C	1.13872	0.998208
A15	222	5	F	3	C	1.38455	0.905045
A15	223	5	F	3	C	1.31317	0.979439
A15	224	5	F	3	C	1.03262	0.972194
A15	225	5	F	3	C	1.12899	1.03971
A15	226	5	F	3	C	1.2268	1.0295
A15	227	5	F	3	C	1.85957	1.19555
A15	228	5	F	3	C	1.33234	1.05809
A15	229	5	F	3	C	1.62245	1.14749
A15	230	5	F	3	C	1.3415	1.25457
A15	231	5	F	3	C	1.07845	1.01379
A15	232	5	F	3	C	1.08718	1.01147
A15	233	5	F	3	C	1.14877	1.00176
A15	234	5	F	3	C	1.40218	0.957815
A15	235	5	F	3	C	1.09245	1.06422
A15	236	6	F	3	C	1.12249	0.999529
A15	237	6	F	3	C	1.13515	1.02207
A15	238	6	F	3	C	2.27865	1.16952
A15	239	6	F	3	C	1.2026	1.06221
A15	240	6	F	3	C	1.49765	1.05324
A15	241	6	F	3	C	1.26206	1.02854
A15	242	6	F	3	C	1.86998	1.14091
A15	243	6	F	3	C	1.21551	1.07798
A15	244	6	F	3	C	1.21133	1.02325
A15	245	6	F	3	C	1.06561	1.03577
A15	246	6	F	3	C	1.21968	0.992512
A15	247	6	F	3	C	1.25879	1.00381
A15	248	6	F	3	C	1.20202	1.01724
A15	249	6	F	3	C	1.68288	0.918256
A15	250	6	F	3	C	1.32439	1.03958
A15	251	6	F	3	C	1.1172	0.994154
A15	252	6	F	3	C	1.02009	1.00155
A15	253	6	F	3	C	1.24402	1.07554
A15	254	6	F	3	C	1.14855	1.04465
A16	255	1	F	3	C	1.19256	1.00229
A16	256	1	F	3	C	1.05973	1.03611
A16	257	1	F	3	C	1.22211	1.03615
A16	258	1	F	3	C	1.43012	1.02991
A16	259	1	F	3	C	1.25785	0.995509
A16	260	1	F	3	C	1.07932	0.992924
A16	261	1	F	3	C	1.11983	1.00822
A16	262	1	F	3	C	1.07384	1.0104
A16	263	1	F	3	C	1.14983	0.986968
A16	264	1	F	3	C	1.1319	1.01022
A16	265	1	F	3	C	1.06922	1.04171
A16	266	1	F	3	C	1.1582	1.03658
A16	267	1	F	3	C	1.024	1.04575
A16	268	1	F	3	C	1.07889	0.999265
A16	269	1	F	3	C	1.20621	1.01242
A16	270	1	F	3	C	1.01976	0.999011
A16	271	1	F	3	C	1.1855	0.961554
A16	272	1	F	3	C	1.34487	0.973368
A16	273	1	F	3	C	1.03201	1.02759
A16	274	1	F	3	C	1.07417	1.04851
A16	275	1	F	3	C	1.21969	1.00857
A16	276	1	F	3	C	1.09242	1.01667
A16	277	1	F	3	C	1.22	0.965178
A16	278	2	F	3	C	1.20694	1.0078
A16	279	2	F	3	C	1.19225	0.983406
A16	280	2	F	3	C	1.25959	1.07103
A16	281	2	F	3	C	1.14846	1.03876
A16	282	2	F	3	C	1.95948	1.09638
A16	283	2	F	3	C	1.2102	1.17137
A16	284	2	F	3	C	1.06268	1.05634
A16	285	2	F	3	C	1.03964	1.00242
A16	286	2	F	3	C	1.10379	1.02836
A16	287	2	F	3	C	1.06417	1.02591
A16	288	2	F	3	C	1.13024	1.03392
A16	289	2	F	3	C	1.15378	1.02102
A16	290	2	F	3	C	1.06457	1.03393
A16	291	2	F	3	C	1.1272	1.04349
A16	292	2	F	3	C	1.7511	1.22147
A16	293	2	F	3	C	1.10054	1.02933
A16	294	2	F	3	C	1.22154	1.08408
A16	295	2	F	3	C	1.06804	1.03949
A16	296	2	F	3	C	1.41196	1.07516
A16	297	2	F	3	C	1.04531	1.01415
A16	298	2	F	3	C	1.09376	0.958667
A16	299	2	F	3	C	1.17917	1.08486
A16	300	2	F	3	C	1.05668	1.03651
A16	301	2	F	3	C	1.31192	0.953083
A16	302	2	F	3	C	1.47909	1.15232
A16	303	2	F	3	C	1.17931	1.0651
A16	304	2	F	3	C	1.53324	1.51853
A16	305	2	F	3	C	1.05119	0.999887
A16	306	2	F	3	C	1.19808	1.01785
A16	307	2	F	3	C	1.07652	1.00725
A16	308	2	F	3	C	1.13411	1.00096
A16	309	2	F	3	C	1.0383	1.0415
A16	310	2	F	3	C	1.21954	1.19591
A16	311	2	F	3	C	1.37313	1.2158
A16	312	2	F	3	C	1.04365	1.02234
A16	313	2	F	3	C	1.32762	1.06142
A16	314	3	F	3	C	1.21352	1.00061
A16	315	4	F	3	C	1.00632	0.987825
A16	316	4	F	3	C	1.04495	0.983809
A16	317	4	F	3	C	1.0843	1.0423
A16	318	4	F	3	C	1.02216	1.0228
A16	319	4	F	3	C	1.01305	1.02099
A16	320	4	F	3	C	1.04198	1.01514
A16	321	4	F	3	C	1.01449	1.00072
A16	322	4	F	3	C	1.02793	0.999924
A16	323	4	F	3	C	1.07985	1.02422
A16	324	4	F	3	C	1.06628	1.00867
A16	325	4	F	3	C	1.05935	1.03365
A16	326	4	F	3	C	1.00673	1.00402
A16	327	4	F	3	C	1.21318	0.991656
A16	328	4	F	3	C	1.06762	0.999024
A16	329	4	F	3	C	1.13621	1.00833
A16	330	4	F	3	C	1.09225	1.01093
A16	331	4	F	3	C	1.23734	1.06795
A16	332	4	F	3	C	1.03189	0.996217
A16	333	4	F	3	C	1.05427	1.02239
A16	334	4	F	3	C	1.42179	1.21299
A16	335	4	F	3	C	1.53925	1.04601
A16	336	4	F	3	C	1.15198	1.06897
A16	337	4	F	3	C	1.08656	1.00665
A16	338	4	F	3	C	1.10925	1.05775
A16	339	4	F	3	C	1.03125	1.00772
A16	340	4	F	3	C	1.08313	1.01679
A16	341	4	F	3	C	1.03056	0.992549
A16	342	4	F	3	C	1.06599	1.00414
A16	343	4	F	3	C	1.07423	1.04066
A16	344	4	F	3	C	0.997161	0.995787
A16	345	4	F	3	C	1.05731	0.997778
A16	346	4	F	3	C	1.04724	1.01331
A16	347	4	F	3	C	1.14043	1.04994
A16	348	4	F	3	C	1.02125	1.0036
A16	349	4	F	3	C	1.02624	1.01162
A16	350	4	F	3	C	1.06434	1.0181
A16	351	4	F	3	C	1.25045	1.02679
A16	352	4	F	3	C	1.03616	0.998019
A16	353	4	F	3	C	1.03981	1.03314
A16	354	4	F	3	C	1.05717	1.00647
A16	355	4	F	3	C	1.1384	1.02015
A16	356	4	F	3	C	1.11625	1.04067
A17	357	1	F	3	C	1.13071	1.05994
A17	358	1	F	3	C	1.01831	0.97123
A17	359	2	F	3	C	1.18521	1.01039
A17	360	2	F	3	C	1.31869	0.995969
A17	361	2	F	3	C	1.03935	0.995816
A17	362	2	F	3	C	1.13441	1.02124
A17	363	2	F	3	C	1.12311	0.965567
A17	364	2	F	3	C	1.32676	0.938121
A17	365	3	F	3	C	1.14688	0.975372
A17	366	3	F	3	C	1.39068	0.956767
A17	367	3	F	3	C	3.14404	1.2977
A17	368	3	F	3	C	2.23209	0.973093
A17	369	3	F	3	C	1.09841	1.01782
A17	370	3	F	3	C	1.11541	0.998025
A17	371	3	F	3	C	1.08323	1.00977
A17	372	3	F	3	C	1.0395	1.0142
A17	373	3	F	3	C	1.13574	0.977472
A17	374	3	F	3	C	1.02424	1.01675
A17	375	3	F	3	C	1.09348	1.02468
A17	376	3	F	3	C	1.068	1.02406
A17	377	3	F	3	C	1.11728	1.01335
A17	378	3	F	3	C	1.42966	0.987856
A17	379	3	F	3	C	1.90186	1.29997
A17	380	3	F	3	C	1.45463	1.06202
A17	381	3	F	3	C	1.33755	1.01998
A17	382	3	F	3	C	1.28782	1.00553
A17	383	3	F	3	C	1.52667	1.14795
A17	384	3	F	3	C	1.06645	0.996475
A17	385	3	F	3	C	1.20914	0.964167
A17	386	3	F	3	C	1.18884	1.01762
A17	387	3	F	3	C	1.04224	1.03026
A17	388	3	F	3	C	1.10196	1.01947
A17	389	3	F	3	C	1.08698	0.997998
A17	390	3	F	3	C	1.05619	1.03527
A17	391	3	F	3	C	1.05929	1.01242
A17	392	3	F	3	C	1.05656	0.99589
A17	393	3	F	3	C	1.06537	1.01
A17	394	3	F	3	C	1.07248	0.999642
A17	395	3	F	3	C	1.03404	0.997145
A17	396	3	F	3	C	1.01436	1.0016
A17	397	3	F	3	C	1.08692	1.01334
A17	398	3	F	3	C	1.02305	1.01967
A17	399	3	F	3	C	2.13759	0.968039
A17	400	4	F	3	C	2.20509	1.49654
A17	401	4	F	3	C	1.96491	1.18612
A17	402	4	F	3	C	1.20355	1.08587
A17	403	4	F	3	C	1.30281	1.00346
A17	404	4	F	3	C	1.55866	1.19647
A17	405	4	F	3	C	2.73449	1.57634
A17	406	4	F	3	C	1.18168	1.00136
A17	407	4	F	3	C	1.16441	1.08865
A17	408	4	F	3	C	1.13478	1.06643
A17	409	4	F	3	C	1.27335	0.972351
A17	410	4	F	3	C	1.09363	1.00988
A17	411	4	F	3	C	1.68983	0.888777
A17	412	4	F	3	C	1.18131	1.11262
A17	413	4	F	3	C	1.04193	0.974483
A17	414	4	F	3	C	1.21505	0.970749
A17	415	4	F	3	C	1.13749	0.997637
A17	416	4	F	3	C	1.04415	0.999234
A17	417	5	F	3	C	1.04957	0.993822
A17	418	5	F	3	C	1.02357	1.02488
A17	419	5	F	3	C	1.08704	1.01706
A17	420	5	F	3	C	1.27126	1.07355
A17	421	5	F	3	C	1.08332	1.053
A17	422	5	F	3	C	1.01269	1.00447
A17	423	5	F	3	C	1.09275	1.05397
A17	424	5	F	3	C	1.05392	1.03255
A17	425	5	F	3	C	1.04198	1.01727
A17	426	5	F	3	C	1.02588	0.990602
A17	427	5	F	3	C	1.00989	1.01721
A17	428	5	F	3	C	1.05922	0.998809
A17	429	5	F	3	C	1.09081	0.98331
A17	430	5	F	3	C	1.08413	1.04224
A17	431	5	F	3	C	1.07804	0.975101
A17	432	5	F	3	C	1.06327	0.971738
A17	433	5	F	3	C	1.04839	0.986674
A17	434	5	F	3	C	1.04138	0.997321
A17	435	5	F	3	C	1.0741	1.03251
A17	436	5	F	3	C	1.04181	1.02906
A17	437	5	F	3	C	1.0947	1.02529
A17	438	6	F	3	C	1.35203	1.02141
A17	439	6	F	3	C	1.01768	1.00285
A17	440	6	F	3	C	1.128	1.04552
A17	441	6	F	3	C	1.09695	1.05141
A17	442	6	F	3	C	1.07776	0.990322
A17	443	6	F	3	C	1.2428	1.08696
A17	444	6	F	3	C	1.12338	1.00949
A17	445	6	F	3	C	1.14354	1.00735
A17	446	6	F	3	C	1.09012	1.02438
A17	447	6	F	3	C	1.06875	1.05117
A17	448	6	F	3	C	1.31172	1.0762
A17	449	6	F	3	C	1.30172	1.15224
A17	450	6	F	3	C	1.22312	1.12827
A17	451	6	F	3	C	1.04227	0.98893
A17	452	6	F	3	C	1.28128	1.0801
A17	453	6	F	3	C	1.1995	1.06436
A17	454	6	F	3	C	1.11481	0.996078
A17	455	6	F	3	C	1.17878	1.03675
A17	456	6	F	3	C	1.02193	0.980331
A17	457	6	F	3	C	1.17454	1.1108
A17	458	6	F	3	C	1.12311	1.00295
A17	459	6	F	3	C	1.52094	1.33709
A17	460	6	F	3	C	1.09465	0.984926
A17	461	6	F	3	C	1.19113	1.02309
A17	462	6	F	3	C	1.13378	1.04817
A18	463	1	F	3	C	1.06442	1.02588
A18	464	1	F	3	C	1.07742	0.980555
A18	465	1	F	3	C	1.04775	1.02238
A18	466	1	F	3	C	1.00651	0.995563
A18	467	1	F	3	C	1.05082	1.02448
A18	468	1	F	3	C	1.19607	1.02763
A18	469	1	F	3	C	1.04715	1.01234
A18	470	1	F	3	C	1.07083	1.07704
A18	471	1	F	3	C	1.14779	1.10717
A18	472	1	F	3	C	1.04912	1.03165
A18	473	2	F	3	C	1.05127	1.01503
A18	474	2	F	3	C	1.06155	1.00024
A18	475	2	F	3	C	1.3393	1.00186
A18	476	2	F	3	C	1.3463	1.03987
A18	477	2	F	3	C	1.03259	1.00453
A18	478	2	F	3	C	1.00498	0.992281
A18	479	2	F	3	C	1.07078	1.03396
A18	480	2	F	3	C	1.06266	1.04573
A18	481	2	F	3	C	1.12451	0.987319
A18	482	2	F	3	C	1.20805	1.0452
A18	483	2	F	3	C	1.14231	1.06083
A18	484	2	F	3	C	1.10238	1.03161
A18	485	2	F	3	C	1.26546	1.03896
A18	486	2	F	3	C	1.12874	1.05187
A18	487	2	F	3	C	1.02642	1.01325
A18	488	2	F	3	C	1.08167	1.00534
A18	489	2	F	3	C	1.07343	0.998098
A18	490	2	F	3	C	1.16969	1.02389
A18	491	2	F	3	C	1.06375	1.02211
A18	492	2	F	3	C	1.14968	1.06143
A18	493	2	F	3	C	1.19429	1.08982
A18	494	2	F	3	C	1.13173	1.03
A18	495	2	F	3	C	1.22116	1.06481
A18	496	2	F	3	C	1.07587	0.995735
A18	497	2	F	3	C	1.0858	1.03666
A18	498	2	F	3	C	1.09697	1.01229
A18	499	2	F	3	C	1.1584	1.08117
A18	500	2	F	3	C	1.14616	1.03886
A18	501	2	F	3	C	1.10813	1.00277
A18	502	2	F	3	C	1.07274	1.00601
A18	503	2	F	3	C	1.14192	1.04321
A18	504	2	F	3	C	1.06363	1.03547
A18	505	2	F	3	C	1.11203	1.05768
A18	506	2	F	3	C	1.08741	1.05672
A18	507	2	F	3	C	1.10632	1.05571
A18	508	2	F	3	C	1.08406	1.01535
A18	509	2	F	3	C	1.1178	1.01099
A18	510	2	F	3	C	1.10058	1.00849
A18	511	2	F	3	C	1.07075	1.03691
A18	512	2	F	3	C	1.23922	1.03334
A18	513	2	F	3	C	1.12041	1.03763
A18	514	2	F	3	C	1.1388	0.987797
A18	515	2	F	3	C	1.10053	1.00829
A18	516	2	F	3	C	1.19583	1.03318
A18	517	2	F	3	C	1.21829	1.06918
A18	518	2	F	3	C	1.04766	1.00414
A18	519	2	F	3	C	1.08242	1.00916
A18	520	2	F	3	C	1.04495	0.988806
A18	521	2	F	3	C	1.09309	1.00201
A18	522	2	F	3	C	1.0598	1.01159
A18	523	2	F	3	C	1.25861	1.02037
A18	524	2	F	3	C	1.06111	1.03363
A18	525	2	F	3	C	1.10517	1.06146
A18	526	2	F	3	C	1.24503	1.07697
A18	527	2	F	3	C	1.0659	1.01496
A18	528	2	F	3	C	1.21594	1.12711
A18	529	2	F	3	C	1.10226	1.02157
A18	530	2	F	3	C	1.10806	1.03166
A18	531	2	F	3	C	1.07863	0.995907
A18	532	2	F	3	C	1.26356	1.03646
A18	533	2	F	3	C	1.15943	1.01027
A18	534	2	F	3	C	1.09205	1.01484
A18	535	2	F	3	C	1.14677	1.04983
A18	536	2	F	3	C	1.20698	1.03691
A18	537	2	F	3	C	1.16203	1.01662
A18	538	2	F	3	C	1.11739	0.989085
A18	539	2	F	3	C	1.11343	1.07342
A18	540	2	F	3	C	1.10347	1.03194
A18	541	2	F	3	C	1.08491	1.03174
A18	542	2	F	3	C	1.16436	1.06533
A18	543	2	F	3	C	1.17291	1.02329
A18	544	2	F	3	C	1.45232	1.197
A18	545	2	F	3	C	1.17097	0.979352
A18	546	2	F	3	C	1.17533	1.05435
A18	547	2	F	3	C	1.19949	1.05201
A18	548	2	F	3	C	1.30441	1.07309
A18	549	2	F	3	C	1.22994	1.09672
A18	550	2	F	3	C	1.10061	1.01012
A18	551	2	F	3	C	1.21248	1.12053
A18	552	2	F	3	C	1.11193	1.02733
A18	553	2	F	3	C	1.13197	1.03706
A18	554	2	F	3	C	1.05957	0.983055
A18	555	2	F	3	C	1.15347	1.01804
A18	556	2	F	3	C	1.10623	1.03216
A18	557	2	F	3	C	1.15712	1.0427
A18	558	2	F	3	C	1.05509	1.03113
A18	559	2	F	3	C	1.1438	0.985561
A18	560	2	F	3	C	1.05231	1.01043
A18	561	2	F	3	C	1.08902	1.05492
A18	562	2	F	3	C	1.14385	1.06819
A18	563	2	F	3	C	1.17005	1.09295
A18	564	2	F	3	C	1.29745	1.08244
A18	565	2	F	3	C	1.0465	1.05871
A18	566	2	F	3	C	1.16358	1.05507
A18	567	2	F	3	C	1.05921	1.02773
A18	568	2	F	3	C	1.05487	1.02092
A18	569	2	F	3	C	1.03207	0.99694
A18	570	2	F	3	C	1.37169	1.15381
A18	571	2	F	3	C	1.1175	1.05853
A18	572	2	F	3	C	1.0997	0.980694
A18	573	2	F	3	C	1.08163	0.975598
A18	574	2	F	3	C	1.03395	1.01746
A18	575	2	F	3	C	1.07082	1.01133
A18	576	2	F	3	C	1.35216	0.991014
A18	577	2	F	3	C	1.1368	0.978195
A18	578	2	F	3	C	1.25688	1.11328
A18	579	2	F	3	C	1.19362	0.959174
A18	580	2	F	3	C	1.13925	1.08582
A18	581	2	F	3	C	1.02944	0.987505
A18	582	2	F	3	C	1.13097	0.993161
A18	583	2	F	3	C	1.35318	1.05757
A18	584	2	F	3	C	1.06861	1.04845
A18	585	2	F	3	C	1.07156	1.06313
A18	586	2	F	3	C	1.03377	1.02777
A18	587	2	F	3	C	1.08203	1.03571
A18	588	2	F	3	C	1.08073	1.01192
A18	589	2	F	3	C	1.28844	1.05174
A18	590	2	F	3	C	1.17589	1.18134
A18	591	2	F	3	C	1.03424	1.02208
A18	592	2	F	3	C	1.02574	0.995569
A18	593	2	F	3	C	1.11933	1.04283
A18	594	2	F	3	C	1.06832	0.992139
A18	595	2	F	3	C	1.06651	1.00823
A18	596	2	F	3	C	1.107	1.04004
A18	597	2	F	3	C	1.08136	1.02515
A18	598	2	F	3	C	1.03323	0.987918
A18	599	2	F	3	C	1.18129	1.01066
A18	600	2	F	3	C	1.08791	1.02452
A18	601	2	F	3	C	1.06621	1.01232
A18	602	2	F	3	C	1.06923	1.03011
A18	603	2	F	3	C	1.08663	0.988116
A18	604	2	F	3	C	1.21249	1.08247
A18	605	2	F	3	C	1.01571	0.997338
A18	606	2	F	3	C	1.08739	1.01491
A18	607	2	F	3	C	1.17878	1.0244
A18	608	2	F	3	C	1.21269	0.951344
A18	609	2	F	3	C	1.20123	1.05829
A18	610	2	F	3	C	1.32181	1.16859
A18	611	2	F	3	C	1.23313	0.992713
A18	612	2	F	3	C	1.00181	1.0253
A18	613	2	F	3	C	1.28864	1.09026
A18	614	2	F	3	C	1.03525	0.999431
A18	615	2	F	3	C	1.1213	1.08406
A18	616	2	F	3	C	1.19712	1.00235
A18	617	2	F	3	C	1.13193	1.0255
A18	618	2	F	3	C	1.11709	1.08831
A18	619	2	F	3	C	1.2131	1.05998
A18	620	2	F	3	C	1.14788	0.976545
A18	621	2	F	3	C	1.1262	1.0155
A18	622	2	F	3	C	1.10355	1.06759
A18	623	2	F	3	C	1.1687	1.04622
A18	624	2	F	3	C	1.15176	1.06063
A18	625	2	F	3	C	1.03002	1.01893
A18	626	2	F	3	C	1.17501	1.01147
A18	627	2	F	3	C	1.0716	1.00684
A18	628	2	F	3	C	1.05016	1.04043
A18	629	2	F	3	C	1.06	1.02013
A18	630	2	F	3	C	1.07279	1.02
A18	631	2	F	3	C	1.04559	1.04796
A18	632	2	F	3	C	1.15636	1.0203
A18	633	2	F	3	C	1.08911	0.977508
A18	634	2	F	3	C	1.06155	1.00624
A18	635	2	F	3	C	1.10555	1.03887
A18	636	2	F	3	C	1.07627	1.02463
A18	637	2	F	3	C	1.0952	1.0373
A18	638	2	F	3	C	1.13966	1.05863
A18	639	2	F	3	C	1.16276	1.01801
A18	640	2	F	3	C	1.06269	1.02317
A18	641	2	F	3	C	1.09104	0.997448
A18	642	3	F	3	C	1.07559	0.970873
A18	643	3	F	3	C	1.12381	1.05304
A18	644	3	F	3	C	1.92719	1.08748
A18	645	3	F	3	C	1.01463	0.996428
A18	646	3	F	3	C	1.34727	1.03919
A18	647	3	F	3	C	1.4776	0.944716
A18	648	3	F	3	C	1.34599	1.09587
A18	649	3	F	3	C	1.35401	1.07362
A18	650	3	F	3	C	1.22638	0.99166
A18	651	3	F	3	C	1.48752	1.0248
A18	652	3	F	3	C	1.48152	1.07353
A18	653	3	F	3	C	1.14094	1.02587
A18	654	3	F	3	C	1.09518	1.02076
A18	655	3	F	3	C	1.12157	1.00726
A18	656	3	F	3	C	1.06967	1.01769
A18	657	3	F	3	C	1.20083	1.09903
A18	658	3	F	3	C	1.18045	0.984611
A18	659	3	F	3	C	1.30776	1.057
A18	660	3	F	3	C	1.44675	0.976592
A18	661	3	F	3	C	1.1756	0.999058
A18	662	3	F	3	C	1.165	1.01218
A18	663	3	F	3	C	1.24832	0.975753
A18	664	3	F	3	C	1.28936	1.131
A18	665	3	F	3	C	1.36828	1.06313
A18	666	3	F	3	C	1.26957	1.00184
A18	667	3	F	3	C	1.13938	1.01187
A18	668	3	F	3	C	1.2332	1.02792
A18	669	3	F	3	C	1.17528	1.03872
A18	670	3	F	3	C	1.22552	1.08
A18	671	3	F	3	C	1.14825	0.95426
A18	672	3	F	3	C	1.15595	1.02201
A18	673	3	F	3	C	1.38982	1.00019
A18	674	3	F	3	C	1.19725	1.02341
A18	675	3	F	3	C	1.46024	1.05037
A18	676	3	F	3	C	1.24777	1.02763
A18	677	3	F	3	C	1.30723	1.06805
A18	678	3	F	3	C	1.13503	1.02571
A18	679	3	F	3	C	1.21465	0.977932
A18	680	3	F	3	C	1.00935	0.998439
A18	681	3	F	3	C	1.28982	1.0938
A18	682	3	F	3	C	2.0969	1.1019
A18	683	3	F	3	C	1.12192	1.03344
A18	684	3	F	3	C	1.10053	1.03519
A18	685	3	F	3	C	1.81853	0.983293
A18	686	3	F	3	C	1.27461	1.13281
A18	687	3	F	3	C	1.27298	1.03376
A18	688	3	F	3	C	1.43177	1.06837
A18	689	3	F	3	C	1.11797	0.994196
A18	690	3	F	3	C	1.26255	1.01415
A18	691	3	F	3	C	1.46004	1.02971
A18	692	3	F	3	C	1.01547	1.01234
A18	693	3	F	3	C	1.10257	1.00327
A18	694	3	F	3	C	1.20057	1.0124
A18	695	3	F	3	C	1.23791	1.03137
A18	696	3	F	3	C	1.77642	1.17891
A18	697	3	F	3	C	1.15072	1.05181
A18	698	3	F	3	C	1.45087	1.20387
A18	699	3	F	3	C	1.76518	1.39855
A18	700	3	F	3	C	1.2288	1.0039
A18	701	3	F	3	C	1.43348	1.21179
A18	702	3	F	3	C	1.36274	1.11296
A18	703	3	F	3	C	1.13088	0.98846
A18	704	3	F	3	C	1.11826	1.01815
A18	705	3	F	3	C	1.09827	0.99956
A18	706	3	F	3	C	1.01913	1.00211
A18	707	3	F	3	C	1.0729	1.03117
A18	708	3	F	3	C	1.25874	1.15018
A18	709	3	F	3	C	1.26603	0.995296
A18	710	3	F	3	C	1.1053	1.00813
A18	711	3	F	3	C	1.11005	1.02391
A18	712	3	F	3	C	1.0362	1.01944
A18	713	3	F	3	C	1.05514	1.0072
A18	714	3	F	3	C	1.03709	1.00097
A18	715	3	F	3	C	1.0221	1.01638
A18	716	3	F	3	C	1.16015	1.06642
A18	717	3	F	3	C	1.12918	1.02513
A18	718	3	F	3	C	1.19745	1.06429
A18	719	3	F	3	C	1.21758	1.00133
A18	720	3	F	3	C	1.08279	1.02645
A18	721	3	F	3	C	1.17443	1.05304
A18	722	3	F	3	C	1.14844	0.995814
A18	723	3	F	3	C	1.27934	1.04957
A18	724	3	F	3	C	1.09945	1.0127
A18	725	3	F	3	C	1.04014	0.999516
A18	726	3	F	3	C	1.16935	1.02966
A18	727	3	F	3	C	1.3394	1.04218
A18	728	3	F	3	C	1.29776	1.03774
A18	729	3	F	3	C	1.03062	0.998318
A18	730	3	F	3	C	1.11604	1.02103
A18	731	3	F	3	C	1.26296	1.08089
A18	732	3	F	3	C	1.16733	0.995225
A18	733	3	F	3	C	1.15631	1.01558
A18	734	3	F	3	C	1.27665	1.00235
A18	735	3	F	3	C	1.16834	1.01728
A18	736	3	F	3	C	1.25743	1.01395
A18	737	3	F	3	C	1.16221	1.08466
A18	738	3	F	3	C	1.45358	1.09659
A18	739	3	F	3	C	1.24566	1.14517
A18	740	3	F	3	C	1.34011	0.986108
A18	741	3	F	3	C	1.16396	1.08899
A18	742	3	F	3	C	1.21419	0.991468
A18	743	3	F	3	C	1.09482	1.00604
A18	744	3	F	3	C	1.25635	1.03814
A18	745	3	F	3	C	1.43465	1.31206
A18	746	3	F	3	C	2.02808	1.2134
A18	747	3	F	3	C	1.12718	1.00611
A18	748	3	F	3	C	1.04559	1.00707
A18	749	3	F	3	C	1.09671	1.06918
A18	750	3	F	3	C	1.13777	1.0345
A18	751	3	F	3	C	2.32853	1.14183
A18	752	3	F	3	C	1.00226	1.00271
A18	753	3	F	3	C	1.06874	1.0196
A18	754	3	F	3	C	1.22062	1.01498
A18	755	3	F	3	C	1.4311	1.00537
A18	756	3	F	3	C	1.86905	1.07184
A18	757	3	F	3	C	1.2417	1.04614
A18	758	3	F	3	C	1.6127	1.35663
A18	759	4	F	3	C	1.70792	1.144
A18	760	4	F	3	C	1.10255	1.08485
A18	761	4	F	3	C	1.41703	1.06001
A18	762	4	F	3	C	1.30898	1.03176
A18	763	4	F	3	C	1.31384	1.09972
A18	764	4	F	3	C	1.09684	0.947289
A18	765	4	F	3	C	1.08362	0.99361
A18	766	4	F	3	C	1.0067	0.982436
A18	767	4	F	3	C	1.1596	1.0479
A18	768	4	F	3	C	1.17445	0.987694
A18	769	4	F	3	C	1.05145	1.02373
A18	770	4	F	3	C	1.10525	1.02103
A18	771	4	F	3	C	1.1044	1.04294
A18	772	4	F	3	C	1.02643	1.00828
A18	773	4	F	3	C	1.0931	1.01941
A18	774	4	F	3	C	1.09333	0.993163
A18	775	4	F	3	C	1.03619	0.993311
A18	776	4	F	3	C	1.13387	1.01939
A18	777	4	F	3	C	1.02275	0.997838
A18	778	4	F	3	C	1.01468	1.01168
A18	779	4	F	3	C	1.06518	1.03618
A18	780	4	F	3	C	1.07931	0.979938
A18	781	4	F	3	C	1.06019	1.04576
A18	782	4	F	3	C	1.03622	1.01879
A18	783	4	F	3	C	1.14074	1.04349
A18	784	4	F	3	C	1.20528	1.00176
A18	785	4	F	3	C	1.14396	1.02464
A18	786	4	F	3	C	1.06724	1.0106
A18	787	4	F	3	C	1.07775	1.00267
A18	788	4	F	3	C	1.19023	0.993373
A18	789	4	F	3	C	1.2512	1.02723
A18	790	4	F	3	C	1.13009	1.01896
A18	791	4	F	3	C	1.13292	1.01979
A18	792	4	F	3	C	1.06627	0.990505
A18	793	4	F	3	C	1.70302	1.02377
A18	794	4	F	3	C	1.01004	0.998742
A18	795	4	F	3	C	1.03785	0.997089
A18	796	4	F	3	C	1.09353	1.03361
A18	797	4	F	3	C	1.08288	0.990751
A18	798	4	F	3	C	1.23239	1.01009
A18	799	4	F	3	C	1.47184	1.09011
A18	800	4	F	3	C	1.11032	1.03199
A18	801	4	F	3	C	1.24476	0.994381
A18	802	4	F	3	C	1.01979	0.998595
A18	803	4	F	3	C	1.02198	0.977391
A18	804	4	F	3	C	1.03008	1.00958
A18	805	4	F	3	C	1.13111	1.02335
A18	806	4	F	3	C	1.10021	1.01742
A18	807	4	F	3	C	1.18912	1.03926
A18	808	4	F	3	C	1.0404	1.0133
A18	809	4	F	3	C	1.06214	1.00397
A18	810	4	F	3	C	1.06575	1.01777
A18	811	4	F	3	C	1.14205	1.0043
A18	812	4	F	3	C	1.07707	1.01375
A18	813	4	F	3	C	1.15949	0.997606
A18	814	4	F	3	C	1.06227	1.01517
A18	815	4	F	3	C	1.23333	1.03929
A18	816	4	F	3	C	1.51751	1.07933
A18	817	4	F	3	C	1.14923	0.999332
A18	818	4	F	3	C	1.126	1.00133
A18	819	4	F	3	C	1.18854	1.00069
A18	820	4	F	3	C	1.20546	0.991469
A18	821	4	F	3	C	1.45629	1.04563
A18	822	4	F	3	C	1.10513	1.00436
A18	823	5	F	3	C	1.10078	1.02134
A18	824	5	F	3	C	1.05899	0.977457
A18	825	5	F	3	C	1.04883	1.05701
A18	826	5	F	3	C	1.28448	1.06394
A18	827	5	F	3	C	1.20157	1.09689
A18	828	5	F	3	C	1.02182	0.989452
A18	829	5	F	3	C	1.00849	1.00539
A18	830	5	F	3	C	1.03362	1.01746
A18	831	5	F	3	C	1.32968	1.01862
A18	832	5	F	3	C	1.02067	0.997414
A18	833	6	F	3	C	1.58178	0.972137
A18	834	6	F	3	C	1.34367	1.03908
A18	835	6	F	3	C	1.06086	1.01542
A18	836	6	F	3	C	1.06842	0.973678
A18	837	6	F	3	C	1.35244	1.14435
A19	838	1	M	3	D	1.02703	1.00707
A19	839	2	M	3	D	1.08195	1.00837
A19	840	2	M	3	D	1.12417	1.01923
A19	841	2	M	3	D	1.05658	1.01995
A19	842	2	M	3	D	1.2075	1.07468
A19	843	2	M	3	D	1.07248	0.999178
A19	844	2	M	3	D	1.49232	1.06069
A19	845	2	M	3	D	1.13134	1.04674
A19	846	2	M	3	D	1.12503	1.02627
A19	847	2	M	3	D	1.30844	1.05117
A19	848	2	M	3	D	1.2183	1.0039
A19	849	2	M	3	D	1.20042	1.04051
A19	850	2	M	3	D	1.83533	0.952068
A19	851	2	M	3	D	1.10713	0.965302
A19	852	2	M	3	D	1.17427	1.06824
A19	853	2	M	3	D	1.26649	1.00824
A19	854	2	M	3	D	1.49467	1.06458
A19	855	2	M	3	D	1.17813	1.08289
A19	856	2	M	3	D	1.11435	0.972598
A19	857	2	M	3	D	1.39764	1.08191
A19	858	2	M	3	D	1.11253	0.981989
A19	859	2	M	3	D	1.33369	0.995231
A19	860	2	M	3	D	1.14453	1.0054
A19	861	2	M	3	D	1.19311	1.00526
A19	862	2	M	3	D	1.36214	1.00466
A19	863	2	M	3	D	1.48413	1.03755
A19	864	2	M	3	D	1.1957	0.969381
A19	865	2	M	3	D	1.74486	1.1535
A19	866	2	M	3	D	1.33968	1.03712
A19	867	2	M	3	D	1.05991	1.0112
A19	868	2	M	3	D	1.09661	1.04661
A19	869	2	M	3	D	1.1587	1.01857
A19	870	2	M	3	D	2.01282	1.21979
A19	871	2	M	3	D	2.29289	1.17738
A19	872	2	M	3	D	1.18787	1.05091
A19	873	2	M	3	D	1.36172	0.946956
A19	874	2	M	3	D	2.10128	1.03944
A19	875	2	M	3	D	1.144	0.959995
A19	876	2	M	3	D	1.08479	1.00132
A19	877	2	M	3	D	1.36522	1.11299
A19	878	2	M	3	D	1.47376	1.02617
A19	879	2	M	3	D	1.19748	0.94719
A19	880	2	M	3	D	1.25985	1.00398
A19	881	2	M	3	D	1.17792	1.03676
A19	882	2	M	3	D	1.21521	0.942917
A19	883	2	M	3	D	1.01534	1.0084
A19	884	2	M	3	D	1.14863	1.08579
A19	885	2	M	3	D	1.08759	1.04164
A19	886	2	M	3	D	1.06611	0.985648
A19	887	2	M	3	D	1.06259	1.0099
A19	888	2	M	3	D	1.11609	0.981802
A19	889	2	M	3	D	1.06483	1.03578
A19	890	2	M	3	D	1.09527	1.00127
A19	891	2	M	3	D	1.08462	1.01037
A19	892	2	M	3	D	1.12251	1.06249
A19	893	2	M	3	D	1.11375	1.01903
A19	894	2	M	3	D	1.25074	1.07991
A19	895	2	M	3	D	1.35736	1.03405
A19	896	2	M	3	D	1.12491	1.02057
A19	897	2	M	3	D	1.08036	1.05622
A19	898	2	M	3	D	1.47027	1.09495
A19	899	2	M	3	D	1.27899	1.13907
A19	900	2	M	3	D	1.18544	1.0111
A19	901	2	M	3	D	1.08216	0.979366
A19	902	2	M	3	D	1.2532	1.09887
A19	903	2	M	3	D	2.17379	1.29394
A19	904	2	M	3	D	1.12563	1.05744
A19	905	2	M	3	D	1.17913	1.0512
A19	906	2	M	3	D	1.23726	1.1081
A19	907	2	M	3	D	1.07542	1.05152
A19	908	2	M	3	D	1.0295	1.00839
A19	909	2	M	3	D	1.65399	1.24464
A19	910	2	M	3	D	1.11575	1.01719
A19	911	2	M	3	D	1.03218	0.994529
A19	912	2	M	3	D	1.26474	1.10171
A19	913	2	M	3	D	1.02807	1.00024
A19	914	3	M	3	D	1.0459	1.03074
A19	915	3	M	3	D	1.21572	1.04864
A19	916	3	M	3	D	1.01025	1.00077
A19	917	3	M	3	D	1.01629	1.01414
A19	918	3	M	3	D	1.11587	1.03675
A19	919	3	M	3	D	1.07874	1.07844
A19	920	3	M	3	D	1.04102	1.00389
A19	921	3	M	3	D	1.05869	1.02435
A19	922	3	M	3	D	1.05484	1.02321
A19	923	3	M	3	D	1.06854	1.02944
A19	924	3	M	3	D	1.02973	0.996844
A19	925	3	M	3	D	1.0673	1.03594
A19	926	3	M	3	D	1.00968	1.02249
A19	927	3	M	3	D	1.04583	1.03202
A19	928	3	M	3	D	1.02977	1.02429
A19	929	3	M	3	D	1.13774	1.00045
A19	930	3	M	3	D	1.06634	1.00416
A19	931	3	M	3	D	1.06703	1.02233
A19	932	3	M	3	D	1.02636	1.01086
A19	933	3	M	3	D	1.06559	0.988735
A19	934	3	M	3	D	1.14058	1.08768
A19	935	3	M	3	D	1.01836	1.01014
A19	936	3	M	3	D	1.03739	1.00879
A19	937	3	M	3	D	1.03102	0.986529
A19	938	3	M	3	D	1.29379	1.01208
A19	939	3	M	3	D	1.04036	1.00603
A19	940	3	M	3	D	1.05645	1.02212
A19	941	3	M	3	D	1.03991	1.02132
A19	942	3	M	3	D	1.15101	1.0262
A19	943	3	M	3	D	1.07748	1.04755
A19	944	3	M	3	D	1.54731	1.13713
A19	945	3	M	3	D	1.03162	0.990795
A19	946	3	M	3	D	1.13889	0.994756
A19	947	3	M	3	D	1.09588	1.00397
A19	948	3	M	3	D	1.04016	1.00156
A19	949	3	M	3	D	1.20266	0.9958
A19	950	3	M	3	D	1.15499	1.05242
A19	951	3	M	3	D	1.1736	1.00919
A19	952	3	M	3	D	1.11605	1.02743
A19	953	3	M	3	D	1.02279	1.00675
A19	954	3	M	3	D	1.06833	1.00946
A19	955	3	M	3	D	1.06407	0.989891
A19	956	3	M	3	D	1.13491	1.03948
A19	957	3	M	3	D	1.03575	1.00459
A19	958	3	M	3	D	1.10925	0.996659
A19	959	3	M	3	D	1.05628	1.01453
A19	960	3	M	3	D	1.21945	1.03232
A19	961	3	M	3	D	1.03863	1.02429
A19	962	3	M	3	D	1.11564	1.05619
A19	963	3	M	3	D	1.04462	1.00764
A19	964	3	M	3	D	1.0762	1.00326
A19	965	3	M	3	D	1.04084	1.00998
A19	966	3	M	3	D	1.06579	0.994864
A19	967	3	M	3	D	1.05336	1.00963
A19	968	3	M	3	D	1.14632	1.10143
A19	969	3	M	3	D	1.12718	1.08119
A19	970	3	M	3	D	1.24057	1.08582
A19	971	3	M	3	D	1.30775	1.07949
A19	972	3	M	3	D	1.28387	1.08624
A19	973	3	M	3	D	1.0593	1.0117
A19	974	3	M	3	D	1.08561	1.06289
A19	975	3	M	3	D	1.02138	1.00713
A19	976	3	M	3	D	1.36533	1.05845
A19	977	3	M	3	D	1.14191	1.01853
A19	978	4	M	3	D	1.22571	1.02624
A19	979	4	M	3	D	1.15822	1.02125
A19	980	4	M	3	D	1.60808	0.930901
A19	981	4	M	3	D	1.32445	1.03198
A19	982	4	M	3	D	1.09042	1.01433
A19	983	4	M	3	D	1.15643	1.09733
A19	984	4	M	3	D	1.2537	1.09082
A19	985	4	M	3	D	1.13885	1.02041
A19	986	4	M	3	D	1.83441	1.14603
A19	987	4	M	3	D	1.09481	1.04125
A19	988	4	M	3	D	1.18726	1.01754
A19	989	4	M	3	D	1.29443	1.13566
A19	990	4	M	3	D	1.11482	1.01287
A19	991	4	M	3	D	1.24269	1.04342
A19	992	4	M	3	D	1.13429	1.06194
A19	993	4	M	3	D	1.1547	1.00324
A19	994	4	M	3	D	1.27929	1.03446
A19	995	4	M	3	D	1.10062	1.00665
A19	996	4	M	3	D	1.11128	1.0421
A19	997	4	M	3	D	1.01908	0.99764
A19	998	4	M	3	D	1.15114	0.993481
A19	999	4	M	3	D	1.09615	0.995039
A19	1000	4	M	3	D	1.08466	1.03896
A19	1001	4	M	3	D	1.25177	1.09485
A19	1002	4	M	3	D	1.42604	1.01991
A19	1003	4	M	3	D	1.33043	1.08851
A19	1004	4	M	3	D	1.14818	1.03324
A19	1005	4	M	3	D	1.66784	1.05004
A19	1006	4	M	3	D	1.07367	1.01097
A19	1007	4	M	3	D	1.20357	0.977948
A19	1008	4	M	3	D	1.10664	0.954452
A19	1009	4	M	3	D	1.03467	0.991247
A19	1010	4	M	3	D	1.0629	1.01126
A19	1011	4	M	3	D	1.04118	1.02411
A19	1012	4	M	3	D	1.0573	1.02734
A19	1013	4	M	3	D	1.18379	1.04683
A19	1014	4	M	3	D	1.12091	1.05595
A19	1015	4	M	3	D	1.10121	1.02897
A19	1016	5	M	3	D	1.10244	1.07046
A19	1017	5	M	3	D	1.08991	1.05261
A19	1018	5	M	3	D	1.08577	1.00772
A19	1019	5	M	3	D	1.2279	1.11074
A19	1020	5	M	3	D	1.22629	1.03424
A19	1021	5	M	3	D	1.15624	1.02707
A19	1022	5	M	3	D	1.17715	1.02976
A19	1023	5	M	3	D	1.19969	1.11923
A19	1024	5	M	3	D	1.54569	1.12385
A19	1025	5	M	3	D	1.0806	1.0579
A19	1026	5	M	3	D	1.09025	0.988419
A19	1027	5	M	3	D	1.12953	0.983832
A19	1028	5	M	3	D	1.15026	0.980494
A19	1029	5	M	3	D	1.09741	0.976927
A19	1030	5	M	3	D	1.111	1.05426
A19	1031	5	M	3	D	1.19533	0.962853
A19	1032	5	M	3	D	1.24161	1.116
A19	1033	5	M	3	D	1.16268	0.966883
A19	1034	6	M	3	D	1.0613	0.96959
A19	1035	6	M	3	D	1.0877	0.98445
A19	1036	6	M	3	D	1.13468	1.06734
A19	1037	6	M	3	D	1.08389	1.0125
A19	1038	6	M	3	D	1.09423	1.00845
A19	1039	6	M	3	D	1.0882	0.996998
A19	1040	6	M	3	D	1.0374	1.01226
A19	1041	6	M	3	D	1.10613	0.96804
A19	1042	6	M	3	D	1.11575	1.02586
A19	1043	6	M	3	D	1.14159	1.02587
A19	1044	6	M	3	D	1.09396	0.998131
A19	1045	6	M	3	D	1.20692	1.05234
A19	1046	6	M	3	D	1.1056	0.987992
A19	1047	6	M	3	D	1.0726	1.0218
A19	1048	6	M	3	D	1.19365	1.03134
A19	1049	6	M	3	D	1.0673	1.01674
A19	1050	6	M	3	D	1.39082	1.10217
A19	1051	6	M	3	D	1.12172	1.05399
A19	1052	6	M	3	D	1.05956	0.985299
A19	1053	6	M	3	D	1.35453	0.992739
A19	1054	6	M	3	D	1.14676	0.968468
A19	1055	6	M	3	D	1.18866	1.0069
A19	1056	6	M	3	D	1.12492	0.982583
A19	1057	6	M	3	D	1.0522	0.992802
A19	1058	6	M	3	D	1.0447	0.989009
A19	1059	6	M	3	D	1.1781	1.04332
A19	1060	6	M	3	D	1.03425	0.999507
A19	1061	6	M	3	D	1.06322	1.02971
A19	1062	6	M	3	D	1.00009	1.0039
A19	1063	6	M	3	D	1.10737	1.01059
A19	1064	6	M	3	D	1.12221	0.953562
A20	1065	1	M	3	D	1.33268	1.04089
A20	1066	1	M	3	D	1.15297	0.974856
A20	1067	1	M	3	D	1.17722	1.00632
A20	1068	1	M	3	D	1.06657	1.04242
A20	1069	1	M	3	D	1.06428	0.989505
A20	1070	1	M	3	D	1.05528	0.994441
A20	1071	1	M	3	D	1.05968	1.01448
A20	1072	1	M	3	D	1.13319	1.03957
A20	1073	1	M	3	D	1.26829	1.07987
A20	1074	1	M	3	D	1.15504	0.983156
A20	1075	1	M	3	D	1.07142	0.967188
A20	1076	1	M	3	D	1.18931	1.01317
A20	1077	1	M	3	D	1.0873	0.957266
A20	1078	1	M	3	D	1.16007	0.993895
A20	1079	1	M	3	D	1.07782	0.990724
A20	1080	1	M	3	D	1.10273	0.981112
A20	1081	1	M	3	D	1.47086	1.03837
A20	1082	1	M	3	D	1.01671	1.0129
A20	1083	2	M	3	D	2.27076	1.14125
A20	1084	2	M	3	D	1.10039	0.948642
A20	1085	2	M	3	D	1.34607	0.950375
A20	1086	2	M	3	D	1.57213	0.920771
A20	1087	2	M	3	D	2.03738	0.943388
A20	1088	2	M	3	D	1.36354	1.06774
A20	1089	2	M	3	D	1.53149	0.85374
A20	1090	2	M	3	D	1.74222	0.845197
A20	1091	2	M	3	D	1.82812	0.922487
A20	1092	2	M	3	D	2.35702	0.872868
A20	1093	2	M	3	D	1.52645	0.919089
A20	1094	2	M	3	D	2.29598	0.890677
A20	1095	2	M	3	D	1.19873	1.00068
A20	1096	2	M	3	D	1.30848	0.973593
A20	1097	2	M	3	D	1.58818	0.915057
A20	1098	2	M	3	D	1.36439	0.928051
A20	1099	2	M	3	D	1.03511	1.00407
A20	1100	2	M	3	D	1.13733	0.965381
A20	1101	2	M	3	D	1.47596	0.95002
A20	1102	2	M	3	D	1.01828	1.00624
A20	1103	2	M	3	D	1.18141	1.03711
A20	1104	2	M	3	D	1.57323	1.1824
A20	1105	2	M	3	D	1.25228	1.06617
A20	1106	2	M	3	D	1.12014	0.991212
A20	1107	2	M	3	D	1.04034	0.996177
A20	1108	2	M	3	D	1.18751	1.05647
A20	1109	2	M	3	D	1.20291	0.997938
A20	1110	2	M	3	D	1.0935	1.05702
A20	1111	2	M	3	D	1.11039	1.00302
A20	1112	2	M	3	D	1.00223	0.994794
A20	1113	2	M	3	D	1.0149	0.99767
A20	1114	2	M	3	D	1.04551	0.996413
A20	1115	2	M	3	D	1.08369	0.994323
A20	1116	2	M	3	D	1.8272	0.831864
A20	1117	2	M	3	D	1.70479	1.00924
A20	1118	2	M	3	D	1.55776	1.11159
A20	1119	2	M	3	D	1.23425	0.956829
A20	1120	2	M	3	D	2.04859	0.938538
A20	1121	2	M	3	D	1.57816	0.890468
A20	1122	2	M	3	D	1.94896	1.0319
A20	1123	2	M	3	D	1.33272	0.968101
A20	1124	2	M	3	D	1.10695	1.02816
A20	1125	2	M	3	D	1.12619	1.01153
A20	1126	2	M	3	D	1.12227	1.00738
A20	1127	2	M	3	D	1.27538	0.936606
A20	1128	2	M	3	D	1.04611	1.00354
A20	1129	2	M	3	D	2.72572	1.06721
A20	1130	2	M	3	D	1.21926	0.926555
A20	1131	2	M	3	D	1.14466	0.946443
A20	1132	2	M	3	D	1.08139	1.02128
A20	1133	3	M	3	D	1.09178	1.01354
A20	1134	3	M	3	D	1.54972	1.26105
A20	1135	3	M	3	D	1.34889	1.08563
A20	1136	3	M	3	D	1.12354	1.09236
A20	1137	3	M	3	D	1.33841	1.08411
A20	1138	3	M	3	D	1.23297	1.06779
A20	1139	3	M	3	D	1.32922	1.07301
A20	1140	3	M	3	D	1.67499	0.993258
A20	1141	3	M	3	D	1.02961	1.0105
A20	1142	3	M	3	D	1.43134	1.04036
A20	1143	3	M	3	D	1.29645	1.03483
A20	1144	3	M	3	D	1.12626	1.0017
A20	1145	3	M	3	D	1.58481	0.987308
A20	1146	3	M	3	D	1.07505	1.07228
A20	1147	3	M	3	D	1.30105	1.01408
A20	1148	3	M	3	D	1.25004	1.03048
A20	1149	3	M	3	D	1.14397	1.13684
A20	1150	3	M	3	D	1.19079	1.10861
A20	1151	3	M	3	D	1.14406	1.05149
A20	1152	3	M	3	D	1.08766	1.0471
A20	1153	3	M	3	D	1.07892	1.05423
A20	1154	3	M	3	D	1.32284	1.1785
A20	1155	3	M	3	D	1.04417	1.0527
A20	1156	3	M	3	D	1.11113	1.06573
A20	1157	3	M	3	D	1.16238	1.15562
A20	1158	3	M	3	D	1.11307	1.0877
A20	1159	3	M	3	D	1.03152	1.00679
A20	1160	3	M	3	D	1.06851	1.01577
A20	1161	3	M	3	D	1.01555	1.00159
A20	1162	3	M	3	D	1.10761	1.0989
A20	1163	3	M	3	D	1.19014	1.10815
A20	1164	3	M	3	D	1.01976	1.02964
A20	1165	3	M	3	D	1.11897	0.983705
A20	1166	3	M	3	D	1.21839	1.085
A20	1167	3	M	3	D	1.22063	0.98151
A20	1168	3	M	3	D	1.23688	1.04255
A20	1169	3	M	3	D	1.06832	1.07948
A20	1170	3	M	3	D	1.2416	0.992695
A20	1171	3	M	3	D	1.55426	0.972558
A20	1172	3	M	3	D	1.42535	0.859483
A20	1173	3	M	3	D	1.33837	1.01455
A20	1174	3	M	3	D	1.3243	0.959051
A20	1175	3	M	3	D	1.399	1.07234
A20	1176	3	M	3	D	1.28556	1.14288
A20	1177	3	M	3	D	1.20345	1.0667
A20	1178	3	M	3	D	1.09349	1.03818
A20	1179	3	M	3	D	1.16773	1.06164
A20	1180	3	M	3	D	1.03782	1.03467
A20	1181	3	M	3	D	1.07357	1.01155
A20	1182	3	M	3	D	1.10604	0.978658
A20	1183	3	M	3	D	1.1027	1.00866
A20	1184	3	M	3	D	1.13633	1.03929
A20	1185	3	M	3	D	1.28155	1.1198
A20	1186	3	M	3	D	1.18663	1.07231
A20	1187	3	M	3	D	1.29793	0.985854
A20	1188	3	M	3	D	1.10034	1.03432
A20	1189	4	M	3	D	1.15267	1.00799
A20	1190	4	M	3	D	1.45562	1.09599
A20	1191	4	M	3	D	1.12875	0.995217
A20	1192	4	M	3	D	1.07305	1.0176
A20	1193	4	M	3	D	1.29596	1.0761
A20	1194	4	M	3	D	1.08335	1.00933
A20	1195	4	M	3	D	1.14137	1.05907
A20	1196	4	M	3	D	1.07086	0.984359
A20	1197	4	M	3	D	1.22445	1.05992
A20	1198	4	M	3	D	1.37997	1.06366
A20	1199	4	M	3	D	1.41288	1.03385
A20	1200	4	M	3	D	1.22201	1.0628
A20	1201	4	M	3	D	1.14276	1.02222
A20	1202	4	M	3	D	1.48397	1.03017
A20	1203	4	M	3	D	1.54489	1.11296
A20	1204	4	M	3	D	1.09019	0.993351
A20	1205	4	M	3	D	1.19093	1.03838
A20	1206	4	M	3	D	1.02738	1.00351
A20	1207	4	M	3	D	1.19141	1.05216
A20	1208	4	M	3	D	2.89798	1.2555
A20	1209	4	M	3	D	1.05981	1.00658
A20	1210	4	M	3	D	1.15196	1.02915
A20	1211	4	M	3	D	1.14874	1.02021
A20	1212	4	M	3	D	1.22154	1.04335
A20	1213	4	M	3	D	1.05151	1.0524
A20	1214	4	M	3	D	1.23047	1.10428
A20	1215	4	M	3	D	1.13556	1.0554
A20	1216	4	M	3	D	1.06084	1.04166
A20	1217	4	M	3	D	1.05377	1.00663
A20	1218	4	M	3	D	1.0233	1.00832
A20	1219	4	M	3	D	1.19849	1.01472
A20	1220	4	M	3	D	1.12807	1.00886
A20	1221	4	M	3	D	1.17692	1.00538
A20	1222	4	M	3	D	1.91571	1.10895
A20	1223	4	M	3	D	1.10997	1.03987
A20	1224	4	M	3	D	1.09331	1.03892
A20	1225	4	M	3	D	1.03497	1.01877
A20	1226	4	M	3	D	1.02443	1.02807
A20	1227	4	M	3	D	1.08921	0.992745
A20	1228	4	M	3	D	1.29011	1.02781
A20	1229	4	M	3	D	1.08625	0.984304
A20	1230	4	M	3	D	1.0251	0.984846
A20	1231	5	M	3	D	1.16071	0.969081
A20	1232	5	M	3	D	1.47209	0.912263
A20	1233	5	M	3	D	1.61205	1.00036
A20	1234	5	M	3	D	1.32209	0.957186
A20	1235	5	M	3	D	1.10726	0.968286
A20	1236	5	M	3	D	1.07547	1.04102
A20	1237	5	M	3	D	1.02776	1.00578
A20	1238	5	M	3	D	1.1955	1.00771
A20	1239	5	M	3	D	1.21634	1.08871
A20	1240	5	M	3	D	1.29937	1.05072
A20	1241	5	M	3	D	1.07714	1.01658
A20	1242	5	M	3	D	1.31011	1.0115
A20	1243	5	M	3	D	1.26616	0.980793
A20	1244	5	M	3	D	1.17111	0.990372
A20	1245	5	M	3	D	1.4951	0.999222
A20	1246	5	M	3	D	1.14443	1.00858
A20	1247	5	M	3	D	1.18856	0.964119
A20	1248	5	M	3	D	1.27268	0.922284
A20	1249	5	M	3	D	1.14464	0.98114
A20	1250	5	M	3	D	1.27917	0.897741
A20	1251	5	M	3	D	1.14862	1.00948
A20	1252	5	M	3	D	1.10644	1.02494
A20	1253	5	M	3	D	1.30232	0.936188
A20	1254	5	M	3	D	1.26687	1.11139
A20	1255	5	M	3	D	1.19298	0.997432
A20	1256	5	M	3	D	1.16223	0.943445
A20	1257	5	M	3	D	1.17862	1.07349
A20	1258	5	M	3	D	1.45627	0.949123
A20	1259	5	M	3	D	1.62081	1.04537
A20	1260	5	M	3	D	1.36288	0.961472
A20	1261	5	M	3	D	1.01157	0.993757
A20	1262	5	M	3	D	1.15793	1.05955
A20	1263	5	M	3	D	1.11719	1.06273
A20	1264	5	M	3	D	1.20843	1.13455
A20	1265	5	M	3	D	1.39213	1.03327
A20	1266	5	M	3	D	1.29406	0.980105
A20	1267	5	M	3	D	1.06484	1.00125
A20	1268	5	M	3	D	1.25654	1.04338
A20	1269	5	M	3	D	1.04875	0.987171
A20	1270	5	M	3	D	1.06989	1.00329
A20	1271	5	M	3	D	1.02188	1.00446
A20	1272	5	M	3	D	1.01151	0.996708
A20	1273	5	M	3	D	1.13262	0.998186
A20	1274	5	M	3	D	1.5297	0.920255
A20	1275	5	M	3	D	1.97998	0.898017
A20	1276	5	M	3	D	1.49807	0.91317
A20	1277	5	M	3	D	1.19336	1.03223
A20	1278	5	M	3	D	1.31704	1.01051
A20	1279	5	M	3	D	1.20972	0.968851
A20	1280	5	M	3	D	1.99291	0.887956
A20	1281	5	M	3	D	1.22039	1.05559
A20	1282	5	M	3	D	1.01813	1.0056
A20	1283	5	M	3	D	1.09862	0.998891
A20	1284	5	M	3	D	1.05951	0.987506
A20	1285	5	M	3	D	1.0593	1.02127
A20	1286	6	M	3	D	1.03122	0.997612
A20	1287	6	M	3	D	1.04778	0.970635
A20	1288	6	M	3	D	1.0515	1.04694
A20	1289	6	M	3	D	1.13391	1.10151
A20	1290	6	M	3	D	1.0151	0.964405
A20	1291	6	M	3	D	1.03529	0.97944
A20	1292	6	M	3	D	1.01976	0.997683
A20	1293	6	M	3	D	1.1239	0.99127
A20	1294	6	M	3	D	1.04012	0.969309
A20	1295	6	M	3	D	1.00601	1.0284
A20	1296	6	M	3	D	1.06486	1.02817
A20	1297	6	M	3	D	1.05716	1.01041
A20	1298	6	M	3	D	1.01807	1.01316
A20	1299	6	M	3	D	1.03623	1.02283
A20	1300	6	M	3	D	1.07289	0.967216
A20	1301	6	M	3	D	1.05858	1.01929
A20	1302	6	M	3	D	1.10197	1.04656
A20	1303	6	M	3	D	1.01953	0.993187
A20	1304	6	M	3	D	1.0311	1.01245
A20	1305	6	M	3	D	1.13363	1.01061
A20	1306	6	M	3	D	1.19793	1.07194
A20	1307	6	M	3	D	1.4021	1.03053
A20	1308	6	M	3	D	1.01325	0.997089
A20	1309	6	M	3	D	1.03204	0.996548
A20	1310	6	M	3	D	1.06984	1.04515
A20	1311	6	M	3	D	1.05044	0.977621
A20	1312	6	M	3	D	1.15104	1.08228
A20	1313	6	M	3	D	1.09057	1.03278
A20	1314	6	M	3	D	1.06812	1.02596
A20	1315	6	M	3	D	1.05384	1.03674
A20	1316	6	M	3	D	1.09518	0.93998
A20	1317	6	M	3	D	1.02401	0.999457
A22	1318	1	M	3	D	1.0097	1.0142
A22	1319	1	M	3	D	1.13156	0.944333
A22	1320	1	M	3	D	1.1404	1.0376
A22	1321	1	M	3	D	1.11413	1.08893
A22	1322	1	M	3	D	1.31262	1.04779
A22	1323	1	M	3	D	1.31131	1.16382
A22	1324	1	M	3	D	1.32368	1.004
A22	1325	1	M	3	D	1.13289	1.02733
A22	1326	1	M	3	D	1.22384	1.10854
A22	1327	1	M	3	D	1.23906	1.07193
A22	1328	1	M	3	D	1.1355	1.02901
A22	1329	1	M	3	D	1.33821	1.10535
A22	1330	1	M	3	D	1.53971	1.04554
A22	1331	1	M	3	D	1.78006	1.16323
A22	1332	1	M	3	D	1.47987	1.09602
A22	1333	1	M	3	D	1.60088	1.08957
A22	1334	1	M	3	D	1.30001	1.13179
A22	1335	1	M	3	D	1.04112	1.01134
A22	1336	1	M	3	D	1.469	1.09379
A22	1337	1	M	3	D	1.15274	1.0368
A22	1338	1	M	3	D	1.34568	1.15977
A22	1339	1	M	3	D	1.31309	1.08736
A22	1340	1	M	3	D	1.03794	1.01651
A22	1341	1	M	3	D	1.03675	1.01985
A22	1342	1	M	3	D	1.06747	1.01282
A22	1343	1	M	3	D	1.07679	0.999298
A22	1344	1	M	3	D	1.09673	1.0324
A22	1345	1	M	3	D	1.0245	1.00176
A22	1346	1	M	3	D	1.19845	1.10171
A22	1347	1	M	3	D	1.12778	1.05899
A22	1348	1	M	3	D	1.24354	1.03523
A22	1349	1	M	3	D	1.26202	1.01452
A22	1350	1	M	3	D	1.27243	1.12698
A22	1351	1	M	3	D	1.08407	1.07954
A22	1352	1	M	3	D	1.09854	1.04048
A22	1353	1	M	3	D	1.18304	1.04134
A22	1354	1	M	3	D	1.06075	1.0543
A22	1355	1	M	3	D	1.14939	1.0072
A22	1356	1	M	3	D	1.05722	1.05825
A22	1357	2	M	3	D	1.29023	1.10991
A22	1358	2	M	3	D	1.26079	0.910409
A22	1359	2	M	3	D	1.1027	1.02199
A22	1360	2	M	3	D	1.29377	1.23213
A22	1361	2	M	3	D	1.36134	0.959008
A22	1362	2	M	3	D	1.14376	1.00697
A22	1363	2	M	3	D	1.61154	1.06872
A22	1364	2	M	3	D	1.18565	0.982747
A22	1365	2	M	3	D	1.27531	1.16847
A22	1366	2	M	3	D	1.49127	1.13033
A22	1367	2	M	3	D	1.2675	1.18188
A22	1368	2	M	3	D	1.13646	1.06137
A22	1369	2	M	3	D	1.1589	1.01852
A22	1370	2	M	3	D	1.15405	1.01418
A22	1371	2	M	3	D	1.23281	0.955482
A22	1372	2	M	3	D	1.22416	0.954222
A22	1373	2	M	3	D	1.45663	1.0124
A22	1374	2	M	3	D	1.08739	0.962187
A22	1375	2	M	3	D	1.13544	1.06027
A22	1376	2	M	3	D	1.04911	1.01618
A22	1377	2	M	3	D	1.22904	0.906066
A22	1378	2	M	3	D	1.2578	0.861064
A22	1379	2	M	3	D	1.07487	0.961063
A22	1380	2	M	3	D	1.20837	1.08723
A22	1381	2	M	3	D	1.27951	1.0451
A22	1382	2	M	3	D	1.1819	0.992979
A22	1383	2	M	3	D	1.32569	1.03533
A22	1384	2	M	3	D	1.28859	0.995273
A22	1385	2	M	3	D	1.08182	1.01447
A22	1386	2	M	3	D	1.34461	1.02981
A22	1387	2	M	3	D	1.3177	1.01972
A22	1388	2	M	3	D	1.296	0.925866
A22	1389	2	M	3	D	1.48622	0.894634
A22	1390	2	M	3	D	1.13691	1.05977
A22	1391	2	M	3	D	1.21749	0.958014
A22	1392	2	M	3	D	1.19898	0.943319
A22	1393	2	M	3	D	1.10138	1.02678
A22	1394	2	M	3	D	1.40818	0.877966
A22	1395	2	M	3	D	1.12856	0.992469
A22	1396	2	M	3	D	1.19615	0.976697
A22	1397	2	M	3	D	1.43404	0.918912
A22	1398	2	M	3	D	1.28518	1.00141
A22	1399	2	M	3	D	1.36963	0.894696
A22	1400	2	M	3	D	1.13332	1.01583
A22	1401	2	M	3	D	1.24327	1.08106
A22	1402	2	M	3	D	1.48025	1.06924
A22	1403	2	M	3	D	1.20705	0.943719
A22	1404	2	M	3	D	1.08696	1.0213
A22	1405	2	M	3	D	1.39723	1.11312
A22	1406	2	M	3	D	1.23651	1.1521
A22	1407	2	M	3	D	1.87646	1.02604
A22	1408	2	M	3	D	1.29053	0.979552
A22	1409	2	M	3	D	1.4487	0.969949
A22	1410	2	M	3	D	1.0877	1.01777
A22	1411	2	M	3	D	1.1296	0.960403
A22	1412	2	M	3	D	1.40588	1.02677
A22	1413	2	M	3	D	1.39783	0.894676
A22	1414	2	M	3	D	1.37334	0.988462
A22	1415	2	M	3	D	1.22902	1.07525
A22	1416	2	M	3	D	1.43905	1.16927
A22	1417	2	M	3	D	1.34523	1.06166
A22	1418	2	M	3	D	1.13534	1.06599
A22	1419	2	M	3	D	1.16638	1.00761
A22	1420	2	M	3	D	1.3009	0.92449
A22	1421	2	M	3	D	1.09196	1.02278
A22	1422	2	M	3	D	1.17284	1.20256
A22	1423	2	M	3	D	1.08571	0.985453
A22	1424	2	M	3	D	1.63605	1.37218
A22	1425	2	M	3	D	1.15489	1.13197
A22	1426	2	M	3	D	1.33371	0.982179
A22	1427	2	M	3	D	1.04882	1.0297
A22	1428	2	M	3	D	1.43708	1.08917
A22	1429	2	M	3	D	1.09053	1.03397
A22	1430	2	M	3	D	1.02861	1.05259
A22	1431	2	M	3	D	1.05937	0.986553
A22	1432	2	M	3	D	1.05788	1.01542
A22	1433	2	M	3	D	1.35347	0.898132
A22	1434	2	M	3	D	1.18761	1.0239
A22	1435	2	M	3	D	1.06523	1.02257
A22	1436	2	M	3	D	1.33884	0.761431
A22	1437	2	M	3	D	1.09726	1.00053
A22	1438	2	M	3	D	1.23053	1.02109
A22	1439	2	M	3	D	1.20292	0.997487
A22	1440	2	M	3	D	1.3784	1.01146
A22	1441	2	M	3	D	1.16434	1.03609
A22	1442	2	M	3	D	1.11465	1.04135
A22	1443	2	M	3	D	1.19236	0.995769
A22	1444	2	M	3	D	1.2995	0.950568
A22	1445	2	M	3	D	1.21847	1.12033
A22	1446	2	M	3	D	1.42154	0.974184
A22	1447	2	M	3	D	1.31367	1.10297
A22	1448	2	M	3	D	1.1277	0.908933
A22	1449	2	M	3	D	1.17459	0.962801
A22	1450	2	M	3	D	1.18157	0.960151
A22	1451	2	M	3	D	1.61809	0.919731
A22	1452	2	M	3	D	1.16515	1.00009
A22	1453	2	M	3	D	1.45986	1.00711
A22	1454	2	M	3	D	1.22133	1.02908
A22	1455	2	M	3	D	1.15572	0.976309
A22	1456	2	M	3	D	1.05955	1.00424
A22	1457	2	M	3	D	1.31877	0.861011
A22	1458	2	M	3	D	1.05327	1.00449
A22	1459	2	M	3	D	1.74055	1.08475
A22	1460	2	M	3	D	1.12678	0.964124
A22	1461	2	M	3	D	1.60753	1.03355
A22	1462	2	M	3	D	1.11824	1.1217
A22	1463	2	M	3	D	1.26057	1.05366
A22	1464	2	M	3	D	1.18281	1.02025
A22	1465	2	M	3	D	1.25805	1.0865
A22	1466	2	M	3	D	1.18261	1.12491
A22	1467	2	M	3	D	1.01815	1.01745
A22	1468	2	M	3	D	1.04067	1.04661
A22	1469	2	M	3	D	1.13763	1.0886
A22	1470	2	M	3	D	1.03016	0.98778
A22	1471	2	M	3	D	1.3555	0.99337
A22	1472	2	M	3	D	1.07653	1.03316
A22	1473	2	M	3	D	1.14018	1.03239
A22	1474	2	M	3	D	1.17134	1.01368
A22	1475	2	M	3	D	1.22148	1.11075
A22	1476	2	M	3	D	1.06785	1.0231
A22	1477	2	M	3	D	1.8085	0.879497
A22	1478	2	M	3	D	1.1083	1.02399
A22	1479	3	M	3	D	1.33783	1.13579
A22	1480	3	M	3	D	1.12672	1.00057
A22	1481	3	M	3	D	1.18234	1.05367
A22	1482	3	M	3	D	1.51786	0.99062
A22	1483	3	M	3	D	1.46746	1.214
A22	1484	3	M	3	D	1.19186	1.0896
A22	1485	3	M	3	D	1.24627	1.01204
A22	1486	3	M	3	D	1.0958	1.02073
A22	1487	3	M	3	D	1.15537	0.979255
A22	1488	3	M	3	D	1.34906	1.00479
A22	1489	3	M	3	D	1.1747	1.00801
A22	1490	3	M	3	D	1.13011	1.00537
A22	1491	3	M	3	D	1.15441	1.01451
A22	1492	3	M	3	D	1.27676	1.09133
A22	1493	3	M	3	D	1.20971	0.994778
A22	1494	3	M	3	D	1.18483	1.04985
A22	1495	3	M	3	D	0.998094	0.994644
A22	1496	3	M	3	D	1.11055	1.00166
A22	1497	3	M	3	D	1.19918	1.01412
A22	1498	3	M	3	D	1.28138	1.07014
A22	1499	3	M	3	D	1.28204	0.967502
A22	1500	3	M	3	D	1.07664	1.02332
A22	1501	3	M	3	D	1.2101	1.05303
A22	1502	3	M	3	D	1.40688	1.05604
A22	1503	3	M	3	D	1.52748	1.02762
A22	1504	3	M	3	D	1.21486	1.03546
A22	1505	3	M	3	D	1.40646	1.11592
A22	1506	3	M	3	D	1.05128	1.01405
A22	1507	3	M	3	D	1.10136	0.986275
A22	1508	3	M	3	D	1.05783	1.02389
A22	1509	3	M	3	D	1.12985	0.96723
A22	1510	3	M	3	D	1.06251	1.03506
A22	1511	3	M	3	D	1.31287	1.00639
A22	1512	3	M	3	D	1.76303	1.2105
A22	1513	3	M	3	D	1.48638	0.985418
A22	1514	3	M	3	D	1.47413	1.11904
A22	1515	3	M	3	D	1.21269	1.08251
A22	1516	3	M	3	D	1.16135	0.990015
A22	1517	3	M	3	D	1.04841	1.03985
A22	1518	3	M	3	D	1.03143	1.00123
A22	1519	3	M	3	D	1.04526	1.00741
A22	1520	3	M	3	D	1.08499	1.03922
A22	1521	3	M	3	D	1.09211	1.02154
A22	1522	3	M	3	D	1.18986	0.994068
A22	1523	3	M	3	D	1.1351	1.0237
A22	1524	3	M	3	D	1.15072	1.04912
A22	1525	4	M	3	D	1.35949	1.00703
A22	1526	4	M	3	D	1.07705	1.02269
A22	1527	4	M	3	D	1.16828	1.10188
A22	1528	4	M	3	D	1.0718	1.02588
A22	1529	4	M	3	D	1.1334	0.952308
A22	1530	4	M	3	D	1.29682	0.890984
A22	1531	4	M	3	D	1.10309	0.999428
A22	1532	4	M	3	D	1.19204	0.995607
A22	1533	4	M	3	D	1.05267	1.01534
A22	1534	4	M	3	D	1.21388	1.07256
A22	1535	4	M	3	D	1.05494	1.00658
A22	1536	4	M	3	D	1.03135	0.999992
A22	1537	5	M	3	D	1.20651	0.991661
A22	1538	5	M	3	D	1.08315	0.980464
A22	1539	5	M	3	D	1.42865	1.05026
A22	1540	5	M	3	D	1.62685	1.10912
A22	1541	5	M	3	D	1.3453	0.998964
A22	1542	5	M	3	D	1.16797	1.03758
A22	1543	5	M	3	D	1.58345	0.990901
A22	1544	5	M	3	D	1.31662	1.05491
A22	1545	5	M	3	D	1.59228	1.02775
A22	1546	5	M	3	D	1.20863	1.02421
A22	1547	5	M	3	D	1.18554	1.11966
A22	1548	5	M	3	D	1.47863	0.949459
A22	1549	5	M	3	D	1.23279	1.00979
A22	1550	5	M	3	D	1.25728	1.06937
A22	1551	5	M	3	D	1.24146	1.02301
A22	1552	5	M	3	D	1.27528	1.02387
A22	1553	5	M	3	D	1.58997	0.985512
A22	1554	5	M	3	D	1.33003	1.02929
A22	1555	5	M	3	D	1.15605	1.03373
A22	1556	5	M	3	D	1.13644	1.03358
A22	1557	5	M	3	D	1.08876	1.01765
A22	1558	5	M	3	D	1.04811	1.01452
A22	1559	5	M	3	D	1.11244	1.01796
A22	1560	5	M	3	D	1.28789	1.09905
A22	1561	5	M	3	D	1.05005	0.996252
A22	1562	5	M	3	D	1.39155	1.09401
A22	1563	5	M	3	D	1.29902	1.03533
A22	1564	5	M	3	D	1.28413	1.02913
A22	1565	5	M	3	D	1.35556	1.09131
A22	1566	5	M	3	D	1.14172	1.03357
A22	1567	5	M	3	D	1.1041	1.03871
A22	1568	5	M	3	D	1.16313	1.00523
A22	1569	5	M	3	D	1.11598	0.988949
A22	1570	5	M	3	D	1.08707	1.02257
A22	1571	5	M	3	D	1.09159	1.01625
A22	1572	5	M	3	D	1.31338	0.980878
A22	1573	5	M	3	D	1.10518	1.01633
A22	1574	5	M	3	D	1.93385	1.14035
A22	1575	6	M	3	D	1.20991	1.03142
A22	1576	6	M	3	D	1.36156	0.94143
A22	1577	6	M	3	D	1.03099	0.995313
A22	1578	6	M	3	D	1.01083	0.992385
A22	1579	6	M	3	D	1.38235	0.979887
A23	1580	1	M	3	D	1.03739	1.0273
A23	1581	1	M	3	D	1.06867	0.997629
A23	1582	1	M	3	D	1.17656	1.00642
A23	1583	1	M	3	D	1.19617	1.00838
A23	1584	1	M	3	D	1.10076	1.02342
A23	1585	1	M	3	D	1.26326	0.994647
A23	1586	1	M	3	D	1.00932	0.986368
A23	1587	1	M	3	D	1.04133	1.02144
A23	1588	1	M	3	D	1.1284	1.01126
A23	1589	1	M	3	D	1.03189	0.997259
A23	1590	2	M	3	D	1.02292	1.00723
A23	1591	2	M	3	D	1.02596	0.999993
A23	1592	2	M	3	D	1.12943	1.06112
A23	1593	2	M	3	D	1.22361	1.07801
A23	1594	2	M	3	D	1.00229	0.994092
A23	1595	2	M	3	D	1.14765	1.01982
A23	1596	2	M	3	D	1.1699	1.08463
A23	1597	2	M	3	D	1.06018	1.014
A23	1598	2	M	3	D	1.13832	1.04209
A23	1599	2	M	3	D	1.04514	1.00266
A23	1600	2	M	3	D	1.08776	1.01439
A23	1601	2	M	3	D	1.05696	0.982014
A23	1602	2	M	3	D	1.03873	1.00203
A23	1603	2	M	3	D	1.02039	1.01696
A23	1604	2	M	3	D	1.0355	1.02723
A23	1605	2	M	3	D	1.08464	1.04842
A23	1606	2	M	3	D	1.05886	1.01508
A23	1607	2	M	3	D	1.06932	1.05501
A23	1608	2	M	3	D	1.06525	1.02865
A23	1609	2	M	3	D	1.04924	0.987801
A23	1610	2	M	3	D	1.09258	1.02428
A23	1611	2	M	3	D	1.05803	1.01508
A23	1612	2	M	3	D	1.08647	1.05644
A23	1613	2	M	3	D	1.15021	1.0436
A23	1614	2	M	3	D	1.0804	1.0038
A23	1615	2	M	3	D	1.12499	1.05578
A23	1616	2	M	3	D	1.39862	1.0661
A23	1617	2	M	3	D	1.05191	1.03857
A23	1618	2	M	3	D	1.13837	1.04605
A23	1619	2	M	3	D	1.14368	1.01052
A23	1620	2	M	3	D	1.13567	1.0554
A23	1621	2	M	3	D	1.08951	1.04331
A23	1622	2	M	3	D	1.10393	1.05332
A23	1623	2	M	3	D	1.11169	1.01313
A23	1624	2	M	3	D	1.20271	1.01683
A23	1625	2	M	3	D	1.02641	1.00695
A23	1626	2	M	3	D	1.1442	1.0146
A23	1627	2	M	3	D	1.11466	1.05137
A23	1628	2	M	3	D	1.124	1.05596
A23	1629	2	M	3	D	1.2834	1.07591
A23	1630	2	M	3	D	1.13155	1.01356
A23	1631	2	M	3	D	1.19812	1.09043
A23	1632	2	M	3	D	1.02288	0.999856
A23	1633	2	M	3	D	1.01466	0.997783
A23	1634	2	M	3	D	1.06262	0.993196
A23	1635	2	M	3	D	1.07737	1.01474
A23	1636	2	M	3	D	1.06038	1.02285
A23	1637	2	M	3	D	1.1036	0.986904
A23	1638	2	M	3	D	1.02418	1.00391
A23	1639	2	M	3	D	1.06942	1.01749
A23	1640	2	M	3	D	1.05524	1.02196
A23	1641	2	M	3	D	1.17358	0.973766
A23	1642	2	M	3	D	1.02541	0.997515
A23	1643	2	M	3	D	1.09619	1.00255
A23	1644	2	M	3	D	1.08133	1.01233
A23	1645	2	M	3	D	1.03992	1.02868
A23	1646	2	M	3	D	1.07628	1.02093
A23	1647	2	M	3	D	1.07612	1.03847
A23	1648	2	M	3	D	1.0411	0.997988
A23	1649	2	M	3	D	1.07177	1.05696
A23	1650	2	M	3	D	1.25386	1.06925
A23	1651	2	M	3	D	1.09725	0.992775
A23	1652	2	M	3	D	1.01657	0.992737
A23	1653	3	M	3	D	1.15227	1.04838
A23	1654	3	M	3	D	1.049	0.99084
A23	1655	3	M	3	D	1.03907	1.024
A23	1656	3	M	3	D	1.1482	1.05734
A23	1657	3	M	3	D	1.03079	0.983395
A23	1658	3	M	3	D	1.09929	1.05988
A23	1659	3	M	3	D	1.01834	0.98709
A23	1660	3	M	3	D	1.04022	1.01535
A23	1661	3	M	3	D	1.05783	1.00546
A23	1662	3	M	3	D	1.07112	0.982136
A23	1663	3	M	3	D	1.03382	0.991181
A23	1664	3	M	3	D	1.10536	1.03113
A23	1665	3	M	3	D	1.25207	1.05769
A23	1666	3	M	3	D	1.12516	1.01759
A23	1667	3	M	3	D	1.29719	1.0363
A23	1668	3	M	3	D	1.11377	0.983472
A23	1669	3	M	3	D	1.05319	1.00477
A23	1670	3	M	3	D	1.58298	1.22923
A23	1671	3	M	3	D	1.14771	1.05362
A23	1672	3	M	3	D	1.00282	1.01548
A23	1673	3	M	3	D	1.11981	1.00414
A23	1674	3	M	3	D	1.04559	1.03467
A23	1675	3	M	3	D	1.22743	1.0686
A23	1676	3	M	3	D	1.24758	1.02442
A23	1677	3	M	3	D	1.05016	1.05085
A23	1678	3	M	3	D	1.07286	1.02673
A23	1679	3	M	3	D	1.20927	1.06513
A23	1680	3	M	3	D	1.08641	1.04862
A23	1681	3	M	3	D	1.07213	1.00823
A23	1682	3	M	3	D	1.26964	1.10205
A23	1683	3	M	3	D	1.24436	1.14872
A23	1684	3	M	3	D	1.07859	0.981427
A23	1685	3	M	3	D	1.06413	1.03931
A23	1686	3	M	3	D	1.1369	1.05045
A23	1687	3	M	3	D	1.13719	1.02636
A23	1688	3	M	3	D	1.43944	1.14498
A23	1689	3	M	3	D	1.11175	1.03075
A23	1690	3	M	3	D	1.08389	0.997029
A23	1691	3	M	3	D	1.09821	0.999996
A23	1692	3	M	3	D	1.06111	1.01817
A23	1693	3	M	3	D	1.01631	1.01148
A23	1694	3	M	3	D	1.0367	0.999551
A23	1695	3	M	3	D	1.02063	0.999852
A23	1696	3	M	3	D	1.03262	0.979312
A23	1697	3	M	3	D	1.0193	1.0061
A23	1698	3	M	3	D	1.06788	0.976111
A23	1699	3	M	3	D	1.03178	0.979936
A23	1700	3	M	3	D	1.10465	1.0551
A23	1701	3	M	3	D	1.08253	1.03046
A23	1702	3	M	3	D	1.11813	1.0778
A23	1703	3	M	3	D	1.07233	1.02864
A23	1704	3	M	3	D	1.02396	1.00416
A23	1705	3	M	3	D	1.08082	0.969942
A23	1706	3	M	3	D	1.52699	1.17387
A23	1707	3	M	3	D	1.09041	1.02969
A23	1708	3	M	3	D	1.21617	1.05921
A23	1709	3	M	3	D	1.05873	1.00481
A23	1710	3	M	3	D	1.25015	1.08079
A23	1711	3	M	3	D	1.02963	0.990511
A23	1712	3	M	3	D	1.24247	1.08585
A23	1713	3	M	3	D	1.29109	1.15111
A23	1714	3	M	3	D	1.06141	1.03802
A23	1715	3	M	3	D	1.01761	1.01029
A23	1716	3	M	3	D	1.19481	0.993241
A23	1717	3	M	3	D	1.06741	0.983298
A23	1718	3	M	3	D	1.19466	1.05738
A23	1719	4	M	3	D	1.42534	1.06182
A23	1720	4	M	3	D	1.14208	1.0911
A23	1721	4	M	3	D	1.16799	0.980438
A23	1722	5	M	3	D	1.09226	1.01138
A23	1723	5	M	3	D	1.03838	0.992294
A23	1724	5	M	3	D	1.21845	0.992577
A23	1725	5	M	3	D	1.11764	0.991286
A23	1726	5	M	3	D	1.15741	1.06929
A23	1727	5	M	3	D	1.19869	1.00926
A23	1728	5	M	3	D	1.23076	1.05605
A23	1729	5	M	3	D	1.23949	1.06395
A23	1730	5	M	3	D	1.25315	1.05696
A23	1731	5	M	3	D	1.1741	1.02575
A23	1732	5	M	3	D	1.3051	1.01388
A23	1733	5	M	3	D	1.09155	1.00645
A23	1734	5	M	3	D	1.06925	1.01111
A23	1735	5	M	3	D	1.23247	1.07514
A23	1736	5	M	3	D	1.16538	1.04708
A23	1737	5	M	3	D	1.20434	1.0056
A23	1738	5	M	3	D	1.14727	0.998999
A23	1739	5	M	3	D	1.309	1.07184
A23	1740	5	M	3	D	1.09352	0.968574
A23	1741	5	M	3	D	1.01681	1.01551
A23	1742	5	M	3	D	1.63235	1.29142
A23	1743	5	M	3	D	1.33775	1.09731
A23	1744	5	M	3	D	1.33068	0.968128
A23	1745	5	M	3	D	1.59157	1.2001
A23	1746	5	M	3	D	1.28002	1.07011
A23	1747	5	M	3	D	1.29409	1.00592
A23	1748	5	M	3	D	1.21905	1.09725
A23	1749	5	M	3	D	1.16205	1.04363
A23	1750	5	M	3	D	1.31388	1.05491
A23	1751	5	M	3	D	1.28655	1.09039
A23	1752	5	M	3	D	1.46129	1.19933
A23	1753	5	M	3	D	1.12954	1.04964
A23	1754	5	M	3	D	1.15766	1.07901
A23	1755	5	M	3	D	1.11312	1.03613
A23	1756	5	M	3	D	1.2897	1.04193
A23	1757	5	M	3	D	1.30805	1.02291
A23	1758	5	M	3	D	1.17376	1.07536
A23	1759	5	M	3	D	1.14306	1.05048
A23	1760	6	M	3	D	1.47166	1.23845
A23	1761	6	M	3	D	1.59947	1.25008
A23	1762	6	M	3	D	1.36622	1.09467
A23	1763	6	M	3	D	1.50293	1.08018
A23	1764	6	M	3	D	1.85543	1.26283
A23	1765	6	M	3	D	1.22539	1.04971
A23	1766	6	M	3	D	1.16656	1.09671
A23	1767	6	M	3	D	1.48016	1.20751
A23	1768	6	M	3	D	1.13264	1.08853
A23	1769	6	M	3	D	1.12595	1.0477
A23	1770	6	M	3	D	1.10631	1.04224
A23	1771	6	M	3	D	1.03162	0.989463
A23	1772	6	M	3	D	1.03558	1.00404
A23	1773	6	M	3	D	1.46955	1.09526
A23	1774	6	M	3	D	1.35735	1.0537
A23	1775	6	M	3	D	1.63353	1.19183
A23	1776	6	M	3	D	1.40661	1.03624
A23	1777	6	M	3	D	1.10228	1.03788
A23	1778	6	M	3	D	1.29488	1.05426
A23	1779	6	M	3	D	1.43541	1.18205
A23	1780	6	M	3	D	1.16283	1.04821
A23	1781	6	M	3	D	1.02224	1.00416
A23	1782	6	M	3	D	1.22806	1.01037
A23	1783	6	M	3	D	1.47469	1.08479
A23	1784	6	M	3	D	1.25386	1.12183
A23	1785	6	M	3	D	1.26878	1.06811
A23	1786	6	M	3	D	1.49244	1.15486
A23	1787	6	M	3	D	1.43633	1.0962
A23	1788	6	M	3	D	1.71913	1.06099
A23	1789	6	M	3	D	1.35006	1.15673
A23	1790	6	M	3	D	1.31696	1.15765
A23	1791	6	M	3	D	1.21459	1.1322
A23	1792	6	M	3	D	1.24087	1.02663
A23	1793	6	M	3	D	1.14659	1.04161
A23	1794	6	M	3	D	1.15159	0.995838
A23	1795	6	M	3	D	1.34916	1.1723
A23	1796	6	M	3	D	1.88542	1.28166
A23	1797	6	M	3	D	1.11639	1.00075
A23	1798	6	M	3	D	1.131	1.04025
A23	1799	6	M	3	D	1.13099	1.03141
A23	1800	6	M	3	D	1.20591	1.1189
A23	1801	6	M	3	D	1.25705	1.0051
A23	1802	6	M	3	D	1.2645	1.07746
A23	1803	6	M	3	D	1.14193	1.08949
A23	1804	6	M	3	D	1.25235	0.962582
A23	1805	6	M	3	D	1.55166	1.06588
A23	1806	6	M	3	D	1.5359	1.07241
A23	1807	6	M	3	D	1.2306	1.10887
A23	1808	6	M	3	D	1.87631	1.20982
A23	1809	6	M	3	D	1.45698	1.02524
A23	1810	6	M	3	D	1.32299	1.1406
A23	1811	6	M	3	D	1.20629	1.08145
A23	1812	6	M	3	D	1.23909	1.1067
A23	1813	6	M	3	D	1.16084	1.12115
A24	1814	1	M	3	D	1.00711	0.999665
A24	1815	1	M	3	D	1.04958	1.01802
A24	1816	1	M	3	D	1.05318	1.02083
A24	1817	1	M	3	D	1.04876	1.05647
A24	1818	1	M	3	D	1.07431	0.989903
A24	1819	1	M	3	D	1.30938	1.03358
A24	1820	1	M	3	D	1.1332	1.03388
A24	1821	1	M	3	D	1.08319	0.994437
A24	1822	1	M	3	D	1.11089	1.00797
A24	1823	1	M	3	D	1.18755	1.01755
A24	1824	1	M	3	D	1.13448	1.02919
A24	1825	1	M	3	D	1.14639	1.02071
A24	1826	1	M	3	D	1.107	1.0291
A24	1827	1	M	3	D	1.15012	1.05253
A24	1828	1	M	3	D	1.08005	1.02837
A24	1829	1	M	3	D	1.02875	1.03579
A24	1830	1	M	3	D	1.06207	0.97603
A24	1831	1	M	3	D	1.05554	1.02598
A24	1832	1	M	3	D	1.11407	1.00761
A24	1833	1	M	3	D	1.04909	1.00831
A24	1834	1	M	3	D	1.09322	1.00257
A24	1835	1	M	3	D	1.01825	1.01375
A24	1836	1	M	3	D	1.12015	1.06057
A24	1837	1	M	3	D	1.19754	1.07631
A24	1838	1	M	3	D	1.25277	1.03377
A24	1839	1	M	3	D	1.09991	1.01098
A24	1840	1	M	3	D	1.09553	1.03752
A24	1841	1	M	3	D	1.1007	1.01717
A24	1842	1	M	3	D	1.1118	1.05336
A24	1843	1	M	3	D	1.17183	1.01492
A24	1844	1	M	3	D	1.5389	1.12573
A24	1845	1	M	3	D	1.07832	1.01053
A24	1846	1	M	3	D	1.28169	1.14503
A24	1847	1	M	3	D	1.08479	0.993898
A24	1848	2	M	3	D	1.19826	1.05535
A24	1849	2	M	3	D	1.10767	0.979897
A24	1850	2	M	3	D	1.17049	1.09447
A24	1851	2	M	3	D	1.06528	1.02164
A24	1852	2	M	3	D	1.039	1.02216
A24	1853	2	M	3	D	1.04429	1.02139
A24	1854	2	M	3	D	1.02755	1.01087
A24	1855	2	M	3	D	1.13239	1.03263
A24	1856	2	M	3	D	1.012	1.00641
A24	1857	2	M	3	D	1.13404	1.07161
A24	1858	2	M	3	D	1.02276	1.0047
A24	1859	2	M	3	D	1.08401	0.970949
A24	1860	2	M	3	D	1.15285	1.05215
A24	1861	2	M	3	D	1.01666	1.02192
A24	1862	2	M	3	D	1.07427	0.985629
A24	1863	2	M	3	D	1.14075	1.01219
A24	1864	2	M	3	D	1.50151	1.00141
A24	1865	2	M	3	D	1.08102	1.06217
A24	1866	2	M	3	D	1.15378	1.011
A24	1867	2	M	3	D	1.60251	1.0838
A24	1868	2	M	3	D	1.56504	1.20423
A24	1869	2	M	3	D	1.22403	1.07527
A24	1870	2	M	3	D	1.38643	1.00126
A24	1871	2	M	3	D	1.22991	1.06356
A24	1872	2	M	3	D	1.31589	1.16193
A24	1873	2	M	3	D	1.10878	1.04165
A24	1874	2	M	3	D	1.12951	1.0526
A24	1875	2	M	3	D	1.12816	1.04013
A24	1876	2	M	3	D	1.16714	1.02446
A24	1877	2	M	3	D	1.08494	1.03334
A24	1878	2	M	3	D	1.22	1.08873
A24	1879	2	M	3	D	1.11156	1.0178
A24	1880	2	M	3	D	1.20395	1.05087
A24	1881	2	M	3	D	1.05661	1.02293
A24	1882	2	M	3	D	1.03177	1.01317
A24	1883	2	M	3	D	1.26781	1.15037
A24	1884	2	M	3	D	1.20025	1.05075
A24	1885	2	M	3	D	1.1419	1.09059
A24	1886	2	M	3	D	1.21825	1.09774
A24	1887	2	M	3	D	1.21828	1.1253
A24	1888	2	M	3	D	1.15861	1.10409
A24	1889	2	M	3	D	1.18975	1.13513
A24	1890	2	M	3	D	1.05982	1.07802
A24	1891	2	M	3	D	1.05691	1.02019
A24	1892	2	M	3	D	1.04863	1.00419
A24	1893	2	M	3	D	1.33335	1.15506
A24	1894	2	M	3	D	1.13214	1.08163
A24	1895	2	M	3	D	1.16452	1.08352
A24	1896	2	M	3	D	1.189	0.94751
A24	1897	2	M	3	D	1.20692	1.11274
A24	1898	2	M	3	D	1.1226	1.06966
A24	1899	2	M	3	D	1.35858	1.11918
A24	1900	2	M	3	D	1.11703	1.02779
A24	1901	2	M	3	D	1.39402	1.20228
A24	1902	2	M	3	D	1.07074	1.02104
A24	1903	2	M	3	D	1.37167	1.04059
A24	1904	2	M	3	D	1.67938	1.32026
A24	1905	2	M	3	D	1.44917	1.18333
A24	1906	2	M	3	D	1.11379	1.06966
A24	1907	2	M	3	D	1.19834	1.04454
A24	1908	2	M	3	D	1.5486	1.26686
A24	1909	2	M	3	D	1.019	1.00357
A24	1910	2	M	3	D	1.07063	1.00413
A24	1911	2	M	3	D	1.11663	1.03857
A24	1912	2	M	3	D	1.14202	1.12091
A24	1913	3	M	3	D	1.25259	1.08192
A24	1914	3	M	3	D	1.09498	1.02261
A24	1915	3	M	3	D	1.17044	1.06543
A24	1916	3	M	3	D	1.14956	1.09523
A24	1917	3	M	3	D	1.26616	1.04753
A24	1918	3	M	3	D	1.26979	1.0602
A24	1919	3	M	3	D	1.16871	1.05489
A24	1920	3	M	3	D	1.13477	1.08393
A24	1921	3	M	3	D	1.3215	0.979238
A24	1922	3	M	3	D	1.31614	1.07311
A24	1923	3	M	3	D	1.21402	0.911613
A24	1924	3	M	3	D	1.33131	1.2409
A24	1925	3	M	3	D	1.20078	1.02998
A24	1926	3	M	3	D	1.22098	0.980045
A24	1927	3	M	3	D	1.04183	1.05072
A24	1928	3	M	3	D	1.13301	0.995852
A24	1929	3	M	3	D	1.7995	1.1504
A24	1930	3	M	3	D	1.58797	1.22374
A24	1931	3	M	3	D	2.6591	1.26861
A24	1932	3	M	3	D	1.39905	1.16384
A24	1933	3	M	3	D	1.05498	0.982161
A24	1934	3	M	3	D	1.30316	1.03282
A24	1935	3	M	3	D	1.24257	1.07321
A24	1936	3	M	3	D	1.07725	1.02938
A24	1937	3	M	3	D	1.75074	1.18748
A24	1938	3	M	3	D	1.39518	1.08036
A24	1939	3	M	3	D	2.73023	1.40033
A24	1940	3	M	3	D	1.43601	0.995069
A24	1941	3	M	3	D	1.08312	1.01831
A24	1942	3	M	3	D	1.30659	1.0059
A24	1943	3	M	3	D	1.16563	0.993853
A24	1944	3	M	3	D	1.32175	1.1559
A24	1945	3	M	3	D	1.46666	1.12437
A24	1946	3	M	3	D	1.26967	1.13696
A24	1947	3	M	3	D	1.45503	1.09488
A24	1948	3	M	3	D	1.10762	0.996005
A24	1949	3	M	3	D	1.00461	0.984555
A24	1950	3	M	3	D	1.10756	1.05842
A24	1951	3	M	3	D	1.15677	1.07254
A24	1952	3	M	3	D	1.05351	0.97361
A24	1953	3	M	3	D	1.20211	0.989782
A24	1954	3	M	3	D	1.06524	1.01878
A24	1955	3	M	3	D	1.17521	0.96662
A24	1956	3	M	3	D	1.01982	1.00281
A24	1957	3	M	3	D	1.48182	1.23833
A24	1958	3	M	3	D	1.22293	1.02297
A24	1959	3	M	3	D	1.3982	1.0526
A24	1960	3	M	3	D	1.10376	1.00598
A24	1961	3	M	3	D	1.04937	1.05714
A24	1962	3	M	3	D	1.069	1.052
A24	1963	3	M	3	D	1.34667	1.12824
A24	1964	3	M	3	D	1.08885	0.968696
A24	1965	3	M	3	D	1.07387	1.01069
A24	1966	3	M	3	D	1.50845	1.0394
A24	1967	3	M	3	D	1.04273	1.02339
A24	1968	3	M	3	D	1.06191	0.993561
A24	1969	3	M	3	D	1.08833	1.04809
A24	1970	3	M	3	D	1.09252	0.982065
A24	1971	3	M	3	D	1.05799	0.969703
A24	1972	3	M	3	D	1.08216	1.02346
A24	1973	3	M	3	D	1.07941	1.02033
A24	1974	3	M	3	D	2.03898	1.35105
A24	1975	3	M	3	D	1.63264	1.03602
A24	1976	4	M	3	D	1.13653	1.07457
A24	1977	4	M	3	D	1.28867	1.11465
A24	1978	4	M	3	D	1.45447	1.09232
A24	1979	4	M	3	D	1.19076	0.983653
A24	1980	4	M	3	D	1.24455	1.10981
A24	1981	4	M	3	D	1.14402	1.02748
A24	1982	4	M	3	D	1.25577	1.124
A24	1983	4	M	3	D	1.18621	1.04895
A24	1984	4	M	3	D	1.1295	1.08786
A24	1985	4	M	3	D	1.42269	1.18878
A24	1986	4	M	3	D	1.02608	1.0089
A24	1987	4	M	3	D	1.14853	1.1279
A24	1988	4	M	3	D	1.59686	1.33095
A24	1989	4	M	3	D	1.0688	1.02917
A24	1990	4	M	3	D	1.05662	1.04349
A24	1991	4	M	3	D	1.23111	1.17681
A24	1992	4	M	3	D	1.02655	1.00003
A24	1993	4	M	3	D	1.11867	1.07585
A24	1994	4	M	3	D	1.17466	1.07038
A24	1995	4	M	3	D	1.00827	1.01529
A24	1996	4	M	3	D	1.66932	1.26521
A24	1997	4	M	3	D	1.15282	1.04035
[truncated: 4,561 more rows]

## Sheet: 3h
	Subplot	DotEdge	Independent Variable	Dependent Variable
AnimalID	AgeGroup	TaskPhase	MeanStability	FractionRewardsRequested
A14	3	Block	0.209483	0.117647
A14	3	Block	0.0550277	0.193277
A14	3	Block	0.108726	0.210084
A15	3	Block	0.170424	0.773109
A15	3	Block	0.311091	0.747899
A15	3	Block	0.318304	0.983193
A15	3	Block	0.313129	0.915966
A15	3	Block	0.355027	1
A15	3	Block	0.334201	0.957983
A16	3	Block	0.258196	0.470588
A16	3	Block	0.419218	0.932773
A16	3	Block	0.450638	0.613445
A16	3	Block	0.13635	0.142857
A17	3	Block	0.142512	0.487395
A17	3	Block	0.271292	0.865546
A17	3	Block	0.299299	0.857143
A17	3	Block	0.489481	0.932773
A17	3	Block	0.225507	0.092437
A17	3	Block	0.421479	0.731092
A18	3	Block	0.192302	0.394958
A18	3	Block	0.322104	0.621849
A18	3	Block	0.374296	0.97479
A18	3	Block	0.273808	0.848739
A18	3	Block	0.307698	0.806723
A18	3	Block	0.453146	1
A19	3	Block	0.899734	0.823529
A19	3	Block	0.322916	0.890756
A19	3	Block	0.290798	0.857143
A19	3	Block	0.314001	0.823529
A19	3	Block	0.320799	0.747899
A19	3	Block	0.317202	0.529412
A20	3	Block	0.299229	0.731092
A20	3	Block	0.462922	0.94958
A20	3	Block	0.38122	0.94958
A20	3	Block	0.339929	0.890756
A20	3	Block	0.369323	0.966387
A20	3	Block	0.168013	0.487395
A22	3	Block	0.37883	0.647059
A22	3	Block	0.306861	0.815126
A22	3	Block	0.344145	0.97479
A22	3	Block	0.205755	0.915966
A22	3	Block	0.362954	0.663866
A22	3	Block	0.233071	0.831933
A23	3	Block	0.321498	0.411765
A23	3	Block	0.218365	0.689076
A23	3	Block	0.266704	0.87395
A23	3	Block	0.362769	0.915966
A23	3	Block	0.404432	0.94958
A23	3	Block	0.381155	1
A24	3	Block	0.260024	0.848739
A24	3	Block	0.339059	0.92437
A24	3	Block	0.389102	0.983193
A24	3	Block	0.424324	0.966387
A24	3	Block	0.376522	0.983193
A24	3	Block	0.479228	0.991597
MA10F	2	Block	0.256864	0.857143
MA10F	2	Block	0.363596	0.97479
MA10F	2	Block	0.370649	0.97479
MA10F	2	Block	0.340881	1
MA10F	2	Block	0.356175	0.97479
MA10F	2	Block	0.268545	1
MA1F	2	Block	0.326983	0.563025
MA1F	2	Block	0.29623	0.941176
MA1F	2	Block	0.488583	1
MA1F	2	Block	0.588233	1
MA1F	2	Block	0.4153	0.983193
MA1F	2	Block	0.385807	1
MA2F	2	Block	0.228337	0.966387
MA2F	2	Block	0.271939	0.966387
MA2F	2	Block	0.356658	0.991597
MA2F	2	Block	0.305161	0.991597
MA2F	2	Block	0.302424	1
MA2F	2	Block	0.372243	1
MA3M	2	Block	0.206503	0.865546
MA3M	2	Block	0.226939	0.94958
MA3M	2	Block	0.228443	0.957983
MA3M	2	Block	0.402635	1
MA3M	2	Block	0.519348	1
MA3M	2	Block	0.559161	1
MA4M	2	Block	0.305387	0.848739
MA4M	2	Block	0.236972	0.823529
MA4M	2	Block	0.482509	0.991597
MA4M	2	Block	0.396383	0.97479
MA4M	2	Block	0.420554	0.983193
MA4M	2	Block	0.0754529	0.638655
MA5M	2	Block	0.194424	0.781513
MA5M	2	Block	0.26006	0.840336
MA5M	2	Block	0.219503	0.857143
MA5M	2	Block	0.191913	0.983193
MA5M	2	Block	0.443018	0.991597
MA5M	2	Block	0.546481	0.983193
MA6M	2	Block	0.393568	0.983193
MA6M	2	Block	0.333182	0.97479
MA6M	2	Block	0.35214	0.941176
MA6M	2	Block	0.273569	0.991597
MA6M	2	Block	0.430976	0.991597
MA6M	2	Block	0.393076	0.966387
MA7M	2	Block	0.228837	0.697479
MA7M	2	Block	0.435053	0.97479
MA7M	2	Block	0.34633	0.97479
MA7M	2	Block	0.181653	0.672269
MA8F	2	Block	0.40964	0.94958
MA8F	2	Block	0.241135	0.848739
MA8F	2	Block	0.436218	0.865546
MA8F	2	Block	0.29008	0.941176
MA8F	2	Block	0.309988	0.983193
MA8F	2	Block	0.316537	0.991597
MA9F	2	Block	0.162579	0.756303
MA9F	2	Block	0.178238	0.663866
MA9F	2	Block	0.232788	0.815126
MA9F	2	Block	0.264159	0.957983
MA9F	2	Block	0.527438	0.97479
MA9F	2	Block	0.510157	0.941176
Y20	1	Block	0.473048	0.932773
Y20	1	Block	0.431278	1
Y20	1	Block	0.270193	0.991597
Y20	1	Block	0.436379	1
Y20	1	Block	0.340313	0.97479
Y20	1	Block	0.424732	0.983193
Y21	1	Block	0.243365	0.865546
Y21	1	Block	0.217936	0.831933
Y21	1	Block	0.309206	0.907563
Y21	1	Block	0.29995	0.89916
Y21	1	Block	0.304166	0.991597
Y21	1	Block	0.279149	1
Y22	1	Block	0.339904	0.470588
Y22	1	Block	0.371131	0.805085
Y22	1	Block	0.317482	1
Y22	1	Block	0.307176	0.991597
Y22	1	Block	0.481317	1
Y22	1	Block	0.462441	1
Y23	1	Block	0.234065	0.890756
Y23	1	Block	0.207517	0.87395
Y23	1	Block	0.260107	0.915966
Y23	1	Block	0.356612	0.991597
Y23	1	Block	0.297351	0.966387
Y23	1	Block	0.469636	0.966387
Y24	1	Block	0.280469	0.932773
Y24	1	Block	0.207234	0.94958
Y24	1	Block	0.19355	0.957983
Y24	1	Block	0.254309	1
Y24	1	Block	0.293796	0.991597
Y24	1	Block	0.355158	1
Y25	1	Block	0.160759	0.831933
Y25	1	Block	0.415958	0.764706
Y25	1	Block	0.23233	0.92437
Y25	1	Block	0.188315	0.831933
Y25	1	Block	0.237495	0.991597
Y25	1	Block	0.192856	0.97479
Y26	1	Block	0.345628	0.915966
Y26	1	Block	0.296392	0.831933
Y26	1	Block	0.18302	0.773109
Y26	1	Block	0.321612	0.94958
Y26	1	Block	0.272749	0.991597
Y26	1	Block	0.234404	1
Y27	1	Block	0.26921	0.403361
Y27	1	Block	0.444586	0.915966
Y27	1	Block	0.409915	0.915966
Y27	1	Block	0.388101	0.991597
Y27	1	Block	0.317476	1
Y27	1	Block	0.443573	1
Y28	1	Block	0.284017	0.613445
Y28	1	Block	0.17745	0.697479
Y28	1	Block	0.331865	0.92437
Y28	1	Block	0.350544	0.991597
Y28	1	Block	0.376447	1
Y28	1	Block	0.332868	0.991597
A14	3	Alt	0.107513	0.0125
A14	3	Alt	-0.00376837	0.1625
A14	3	Alt	0.0303404	0.35
A15	3	Alt	0.0296708	0.025
A15	3	Alt	0.13646	0.375
A15	3	Alt	0.154441	0.5375
A15	3	Alt	0.161284	0.325
A15	3	Alt	0.122593	0.3
A15	3	Alt	0.110847	0.3875
A16	3	Alt	0.0924124	0.0125
A16	3	Alt	0.24049	0.175
A16	3	Alt	0.152778	0.1625
A16	3	Alt	0.0630978	0.05
A17	3	Alt	0.0547135	0.0875
A17	3	Alt	0.0148146	0.1375
A17	3	Alt	0.145967	0.05
A17	3	Alt	0.199445	0.0375
A17	3	Alt	0.16016	0.0235294
A17	3	Alt	0.204294	0.1125
A18	3	Alt	0.11615	0.0126582
A18	3	Alt	0.152869	0.0375
A18	3	Alt	0.136048	0.25
A18	3	Alt	0.0686954	0.0375
A18	3	Alt	0.075582	0.5625
A18	3	Alt	0.0133364	0.2625
A19	3	Alt	0.778337	0.6
A19	3	Alt	0.169179	0.575
A19	3	Alt	0.172977	0.6125
A19	3	Alt	0.17811	0.15
A19	3	Alt	0.193145	0.0375
A19	3	Alt	0.127931	0.4375
A20	3	Alt	0.0847642	0.3625
A20	3	Alt	0.168498	0.3625
A20	3	Alt	0.206361	0.575
A20	3	Alt	0.113116	0.325
A20	3	Alt	0.193665	0.3625
A20	3	Alt	0.105436	0.411765
A22	3	Alt	0.24421	0.45
A22	3	Alt	0.208911	0.375
A22	3	Alt	0.169105	0.3375
A22	3	Alt	0.151598	0.7875
A22	3	Alt	0.150544	0.2
A22	3	Alt	0.0565063	0.2
A23	3	Alt	0.205376	0.1125
A23	3	Alt	0.109986	0.1875
A23	3	Alt	0.145967	0.5375
A23	3	Alt	0.153261	0.2125
A23	3	Alt	0.176495	0.1625
A23	3	Alt	0.168024	0.9625
A24	3	Alt	0.171436	0.7875
A24	3	Alt	0.221015	0.775
A24	3	Alt	0.195072	0.6125
A24	3	Alt	0.310169	0.925
A24	3	Alt	0.272201	0.9125
A24	3	Alt	0.347079	0.8875
MA10F	2	Alt	0.0829026	0.1
MA10F	2	Alt	0.10822	0.525
MA10F	2	Alt	0.134534	0.7625
MA10F	2	Alt	0.160666	0.7375
MA10F	2	Alt	0.185775	1
MA10F	2	Alt	0.198888	1
MA1F	2	Alt	0.215376	0.025
MA1F	2	Alt	0.18002	0.8625
MA1F	2	Alt	0.21135	0.9125
MA1F	2	Alt	0.30363	0.8125
MA1F	2	Alt	0.197876	0.9375
MA1F	2	Alt	0.24679	1
MA2F	2	Alt	0.113627	0.475
MA2F	2	Alt	0.150623	0.7375
MA2F	2	Alt	0.187406	0.975
MA2F	2	Alt	0.16445	0.6875
MA2F	2	Alt	0.180826	0.9625
MA2F	2	Alt	0.267823	0.9625
MA3M	2	Alt	0.123397	0.15
MA3M	2	Alt	0.128289	0.7
MA3M	2	Alt	0.155185	1
MA3M	2	Alt	0.275415	1
MA3M	2	Alt	0.378019	1
MA3M	2	Alt	0.351775	0.9875
MA4M	2	Alt	0.21136	0.125
MA4M	2	Alt	0.152933	0.7
MA4M	2	Alt	0.184632	0.5375
MA4M	2	Alt	0.138474	0.4625
MA4M	2	Alt	0.137023	0.8375
MA4M	2	Alt	0.00837174	0.0875
MA5M	2	Alt	0.0596165	0.1
MA5M	2	Alt	0.113835	0.125
MA5M	2	Alt	0.11416	0.7125
MA5M	2	Alt	0.108586	0.8125
MA5M	2	Alt	0.266967	0.75
MA5M	2	Alt	0.269866	1
MA6M	2	Alt	0.245284	0.7
MA6M	2	Alt	0.0900716	0.1
MA6M	2	Alt	0.127234	0.4625
MA6M	2	Alt	0.117828	0.575
MA6M	2	Alt	0.247542	0.8125
MA6M	2	Alt	0.20846	0.925
MA7M	2	Alt	0.0760461	0.125
MA7M	2	Alt	0.290383	0.8125
MA7M	2	Alt	0.14439	0.6125
MA7M	2	Alt	0.0956016	0.4
MA8F	2	Alt	0.227636	0.4875
MA8F	2	Alt	0.131705	0.35
MA8F	2	Alt	0.147257	0.4625
MA8F	2	Alt	0.143766	0.9
MA8F	2	Alt	0.183085	0.9125
MA8F	2	Alt	0.206337	0.95
MA9F	2	Alt	0.0377771	0.15
MA9F	2	Alt	0.0741668	0.3125
MA9F	2	Alt	0.130707	0.825
MA9F	2	Alt	0.128069	0.9375
MA9F	2	Alt	0.324733	0.975
MA9F	2	Alt	0.277019	1
Y20	1	Alt	0.405633	0.8875
Y20	1	Alt	0.251862	0.8625
Y20	1	Alt	0.071737	0.9
Y20	1	Alt	0.248074	0.9875
Y20	1	Alt	0.32423	0.975
Y20	1	Alt	0.234306	0.9375
Y21	1	Alt	0.0908669	0.2375
Y21	1	Alt	0.103142	0.625
Y21	1	Alt	0.0905121	0.65
Y21	1	Alt	0.136502	0.65
Y21	1	Alt	0.151529	0.9125
Y21	1	Alt	0.136251	0.95
Y22	1	Alt	0.296065	0.075
Y22	1	Alt	0.18895	0.5
Y22	1	Alt	0.180566	0.7
Y22	1	Alt	0.189776	0.8
Y22	1	Alt	0.25345	0.6375
Y22	1	Alt	0.282478	0.6625
Y23	1	Alt	0.115489	0.2625
Y23	1	Alt	0.166498	0.3
Y23	1	Alt	0.148654	0.725
Y23	1	Alt	0.229433	0.75
Y23	1	Alt	0.142394	0.8125
Y23	1	Alt	0.263278	0.8
Y24	1	Alt	0.152532	0.4875
Y24	1	Alt	0.068641	0.6875
Y24	1	Alt	0.072126	0.8
Y24	1	Alt	0.0989034	0.8125
Y24	1	Alt	0.190483	0.875
Y24	1	Alt	0.203645	0.975
Y25	1	Alt	0.145638	0.3875
Y25	1	Alt	0.15401	0.1875
Y25	1	Alt	0.139911	0.8125
Y25	1	Alt	0.0712589	0.675
Y25	1	Alt	0.133018	0.8875
Y25	1	Alt	0.0804704	0.9375
Y26	1	Alt	0.209588	0.3375
Y26	1	Alt	0.107351	0.575
Y26	1	Alt	0.0902137	0.7625
Y26	1	Alt	0.0342027	0.925
Y26	1	Alt	0.163814	0.95
Y26	1	Alt	0.208448	0.925
Y27	1	Alt	0.130695	0.375
Y27	1	Alt	0.144711	0.7
Y27	1	Alt	0.181409	0.875
Y27	1	Alt	0.288107	0.975
Y27	1	Alt	0.182985	1
Y27	1	Alt	0.208286	1
Y28	1	Alt	0.0774638	0.075
Y28	1	Alt	0.0689892	0.15
Y28	1	Alt	0.16456	0.1875
Y28	1	Alt	0.188293	0.0625
Y28	1	Alt	0.175919	0.475
Y28	1	Alt	0.187657	0.5625

## Sheet: 3i
	Subplot	DotEdge	Independent Variable	Dependent Variable
AnimalID	AgeGroup	TaskPhase	MeanSimilarityRatio	FractionRewardsRequested
A14	3	Block	1.08293	0.117647
A14	3	Block	1.05212	0.193277
A14	3	Block	1.04528	0.210084
A15	3	Block	1.04427	0.773109
A15	3	Block	1.2109	0.747899
A15	3	Block	1.17517	0.983193
A15	3	Block	1.24714	0.915966
A15	3	Block	1.28671	1
A15	3	Block	1.31993	0.957983
A16	3	Block	1.14965	0.470588
A16	3	Block	1.21158	0.932773
A16	3	Block	1.21352	0.613445
A16	3	Block	1.09253	0.142857
A17	3	Block	1.07451	0.487395
A17	3	Block	1.18792	0.865546
A17	3	Block	1.28368	0.857143
A17	3	Block	1.41924	0.932773
A17	3	Block	1.06799	0.092437
A17	3	Block	1.17017	0.731092
A18	3	Block	1.07579	0.394958
A18	3	Block	1.12978	0.621849
A18	3	Block	1.26179	0.97479
A18	3	Block	1.15264	0.848739
A18	3	Block	1.11089	0.806723
A18	3	Block	1.28143	1
A19	3	Block	1.02703	0.823529
A19	3	Block	1.26218	0.890756
A19	3	Block	1.10256	0.857143
A19	3	Block	1.20173	0.823529
A19	3	Block	1.17054	0.747899
A19	3	Block	1.11871	0.529412
A20	3	Block	1.14675	0.731092
A20	3	Block	1.42173	0.94958
A20	3	Block	1.21135	0.94958
A20	3	Block	1.22668	0.890756
A20	3	Block	1.24727	0.966387
A20	3	Block	1.07334	0.487395
A22	3	Block	1.21827	0.647059
A22	3	Block	1.24708	0.815126
A22	3	Block	1.21969	0.97479
A22	3	Block	1.14623	0.915966
A22	3	Block	1.27412	0.663866
A22	3	Block	1.19913	0.831933
A23	3	Block	1.10538	0.411765
A23	3	Block	1.09624	0.689076
A23	3	Block	1.12463	0.87395
A23	3	Block	1.24514	0.915966
A23	3	Block	1.22577	0.94958
A23	3	Block	1.32581	1
A24	3	Block	1.12441	0.848739
A24	3	Block	1.1859	0.92437
A24	3	Block	1.28893	0.983193
A24	3	Block	1.20249	0.966387
A24	3	Block	1.23743	0.983193
A24	3	Block	1.19835	0.991597
MA10F	2	Block	1.13653	0.857143
MA10F	2	Block	1.169	0.97479
MA10F	2	Block	1.14921	0.97479
MA10F	2	Block	1.25144	1
MA10F	2	Block	1.27915	0.97479
MA10F	2	Block	1.23581	1
MA1F	2	Block	1.10771	0.563025
MA1F	2	Block	1.16074	0.941176
MA1F	2	Block	1.53509	1
MA1F	2	Block	2.44604	1
MA1F	2	Block	1.37242	0.983193
MA1F	2	Block	1.40369	1
MA2F	2	Block	1.11623	0.966387
MA2F	2	Block	1.13789	0.966387
MA2F	2	Block	1.20816	0.991597
MA2F	2	Block	1.18755	0.991597
MA2F	2	Block	1.17851	1
MA2F	2	Block	1.24856	1
MA3M	2	Block	1.14753	0.865546
MA3M	2	Block	1.17371	0.94958
MA3M	2	Block	1.16799	0.957983
MA3M	2	Block	1.23449	1
MA3M	2	Block	1.29787	1
MA3M	2	Block	1.34012	1
MA4M	2	Block	1.16014	0.848739
MA4M	2	Block	1.1166	0.823529
MA4M	2	Block	1.21707	0.991597
MA4M	2	Block	1.16648	0.97479
MA4M	2	Block	1.35894	0.983193
MA4M	2	Block	1.03613	0.638655
MA5M	2	Block	1.06836	0.781513
MA5M	2	Block	1.10416	0.840336
MA5M	2	Block	1.16894	0.857143
MA5M	2	Block	1.11394	0.983193
MA5M	2	Block	1.17149	0.991597
MA5M	2	Block	1.21542	0.983193
MA6M	2	Block	1.23756	0.983193
MA6M	2	Block	1.16374	0.97479
MA6M	2	Block	1.16662	0.941176
MA6M	2	Block	1.13067	0.991597
MA6M	2	Block	1.1655	0.991597
MA6M	2	Block	1.27619	0.966387
MA7M	2	Block	1.13376	0.697479
MA7M	2	Block	1.17953	0.97479
MA7M	2	Block	1.2809	0.97479
MA7M	2	Block	1.09255	0.672269
MA8F	2	Block	1.14296	0.94958
MA8F	2	Block	1.10695	0.848739
MA8F	2	Block	1.18425	0.865546
MA8F	2	Block	1.23202	0.941176
MA8F	2	Block	1.25122	0.983193
MA8F	2	Block	1.24077	0.991597
MA9F	2	Block	1.0687	0.756303
MA9F	2	Block	1.10341	0.663866
MA9F	2	Block	1.1359	0.815126
MA9F	2	Block	1.29271	0.957983
MA9F	2	Block	1.34944	0.97479
MA9F	2	Block	1.26063	0.941176
Y20	1	Block	1.32519	0.932773
Y20	1	Block	1.23756	1
Y20	1	Block	1.15465	0.991597
Y20	1	Block	1.25681	1
Y20	1	Block	1.15391	0.97479
Y20	1	Block	1.30118	0.983193
Y21	1	Block	1.1105	0.865546
Y21	1	Block	1.10819	0.831933
Y21	1	Block	1.14769	0.907563
Y21	1	Block	1.19247	0.89916
Y21	1	Block	1.35354	0.991597
Y21	1	Block	1.20402	1
Y22	1	Block	1.10832	0.470588
Y22	1	Block	1.091	0.805085
Y22	1	Block	1.15613	1
Y22	1	Block	1.19739	0.991597
Y22	1	Block	1.23305	1
Y22	1	Block	1.22051	1
Y23	1	Block	1.20755	0.890756
Y23	1	Block	1.16056	0.87395
Y23	1	Block	1.29842	0.915966
Y23	1	Block	1.2535	0.991597
Y23	1	Block	1.15948	0.966387
Y23	1	Block	1.18865	0.966387
Y24	1	Block	1.14671	0.932773
Y24	1	Block	1.1815	0.94958
Y24	1	Block	1.12102	0.957983
Y24	1	Block	1.18861	1
Y24	1	Block	1.18012	0.991597
Y24	1	Block	1.22344	1
Y25	1	Block	1.0607	0.831933
Y25	1	Block	1.13221	0.764706
Y25	1	Block	1.13334	0.92437
Y25	1	Block	1.14147	0.831933
Y25	1	Block	1.14934	0.991597
Y25	1	Block	1.11226	0.97479
Y26	1	Block	1.12488	0.915966
Y26	1	Block	1.09937	0.831933
Y26	1	Block	1.08258	0.773109
Y26	1	Block	1.55291	0.94958
Y26	1	Block	1.14108	0.991597
Y26	1	Block	1.21767	1
Y27	1	Block	1.13706	0.403361
Y27	1	Block	1.39127	0.915966
Y27	1	Block	1.48106	0.915966
Y27	1	Block	1.30036	0.991597
Y27	1	Block	1.35134	1
Y27	1	Block	1.43345	1
Y28	1	Block	1.15227	0.613445
Y28	1	Block	1.08774	0.697479
Y28	1	Block	1.16691	0.92437
Y28	1	Block	1.27892	0.991597
Y28	1	Block	1.34365	1
Y28	1	Block	1.27547	0.991597
A14	3	Alt	1.00187	0.0125
A14	3	Alt	0.985369	0.1625
A14	3	Alt	1.00631	0.35
A15	3	Alt	1.00795	0.025
A15	3	Alt	1.04748	0.375
A15	3	Alt	1.03733	0.5375
A15	3	Alt	1.06872	0.325
A15	3	Alt	1.02814	0.3
A15	3	Alt	1.03686	0.3875
A16	3	Alt	1.01065	0.0125
A16	3	Alt	1.06694	0.175
A16	3	Alt	1.00061	0.1625
A16	3	Alt	1.02167	0.05
A17	3	Alt	1.01559	0.0875
A17	3	Alt	0.987851	0.1375
A17	3	Alt	1.02575	0.05
A17	3	Alt	1.0957	0.0375
A17	3	Alt	1.01526	0.0235294
A17	3	Alt	1.05205	0.1125
A18	3	Alt	1.03047	0.0126582
A18	3	Alt	1.03238	0.0375
A18	3	Alt	1.04546	0.25
A18	3	Alt	1.01855	0.0375
A18	3	Alt	1.0245	0.5625
A18	3	Alt	1.02893	0.2625
A19	3	Alt	1.00707	0.6
A19	3	Alt	1.03952	0.575
A19	3	Alt	1.02598	0.6125
A19	3	Alt	1.03208	0.15
A19	3	Alt	1.03685	0.0375
A19	3	Alt	1.00949	0.4375
A20	3	Alt	1.00667	0.3625
A20	3	Alt	0.981546	0.3625
A20	3	Alt	1.0482	0.575
A20	3	Alt	1.03798	0.325
A20	3	Alt	0.9968	0.3625
A20	3	Alt	1.01272	0.411765
A22	3	Alt	1.05793	0.45
A22	3	Alt	1.01677	0.375
A22	3	Alt	1.03524	0.3375
A22	3	Alt	1.00752	0.7875
A22	3	Alt	1.03108	0.2
A22	3	Alt	0.988087	0.2
A23	3	Alt	1.00741	0.1125
A23	3	Alt	1.025	0.1875
A23	3	Alt	1.03366	0.5375
A23	3	Alt	1.04445	0.2125
A23	3	Alt	1.0515	0.1625
A23	3	Alt	1.09214	0.9625
A24	3	Alt	1.02888	0.7875
A24	3	Alt	1.06436	0.775
A24	3	Alt	1.06314	0.6125
A24	3	Alt	1.07975	0.925
A24	3	Alt	1.08884	0.9125
A24	3	Alt	1.08437	0.8875
MA10F	2	Alt	1.02512	0.1
MA10F	2	Alt	1.02191	0.525
MA10F	2	Alt	1.03193	0.7625
MA10F	2	Alt	1.01435	0.7375
MA10F	2	Alt	1.06317	1
MA10F	2	Alt	1.03656	1
MA1F	2	Alt	1.0256	0.025
MA1F	2	Alt	1.0505	0.8625
MA1F	2	Alt	1.09171	0.9125
MA1F	2	Alt	1.42056	0.8125
MA1F	2	Alt	1.08215	0.9375
MA1F	2	Alt	1.08955	1
MA2F	2	Alt	1.02071	0.475
MA2F	2	Alt	1.04021	0.7375
MA2F	2	Alt	1.05374	0.975
MA2F	2	Alt	1.03288	0.6875
MA2F	2	Alt	1.04166	0.9625
MA2F	2	Alt	1.05396	0.9625
MA3M	2	Alt	1.02751	0.15
MA3M	2	Alt	1.05193	0.7
MA3M	2	Alt	1.02336	1
MA3M	2	Alt	1.04877	1
MA3M	2	Alt	1.08451	1
MA3M	2	Alt	1.06488	0.9875
MA4M	2	Alt	1.02944	0.125
MA4M	2	Alt	1.00894	0.7
MA4M	2	Alt	1.08257	0.5375
MA4M	2	Alt	1.01854	0.4625
MA4M	2	Alt	1.03012	0.8375
MA4M	2	Alt	0.998378	0.0875
MA5M	2	Alt	0.997275	0.1
MA5M	2	Alt	0.993677	0.125
MA5M	2	Alt	0.962705	0.7125
MA5M	2	Alt	1.03843	0.8125
MA5M	2	Alt	1.05175	0.75
MA5M	2	Alt	1.02585	1
MA6M	2	Alt	1.06512	0.7
MA6M	2	Alt	1.02909	0.1
MA6M	2	Alt	1.03053	0.4625
MA6M	2	Alt	1.03043	0.575
MA6M	2	Alt	1.04828	0.8125
MA6M	2	Alt	1.07647	0.925
MA7M	2	Alt	1.02502	0.125
MA7M	2	Alt	1.06067	0.8125
MA7M	2	Alt	1.06797	0.6125
MA7M	2	Alt	1.01066	0.4
MA8F	2	Alt	1.02861	0.4875
MA8F	2	Alt	1.02109	0.35
MA8F	2	Alt	1.02748	0.4625
MA8F	2	Alt	1.03334	0.9
MA8F	2	Alt	1.06505	0.9125
MA8F	2	Alt	1.08254	0.95
MA9F	2	Alt	1.0047	0.15
MA9F	2	Alt	1.01995	0.3125
MA9F	2	Alt	1.05384	0.825
MA9F	2	Alt	1.15246	0.9375
MA9F	2	Alt	1.10083	0.975
MA9F	2	Alt	1.05817	1
Y20	1	Alt	1.09969	0.8875
Y20	1	Alt	1.05882	0.8625
Y20	1	Alt	1.02458	0.9
Y20	1	Alt	1.06922	0.9875
Y20	1	Alt	1.07246	0.975
Y20	1	Alt	1.08702	0.9375
Y21	1	Alt	1.01634	0.2375
Y21	1	Alt	1.04122	0.625
Y21	1	Alt	1.02904	0.65
Y21	1	Alt	1.04541	0.65
Y21	1	Alt	1.02464	0.9125
Y21	1	Alt	1.07884	0.95
Y22	1	Alt	1.03084	0.075
Y22	1	Alt	1.0281	0.5
Y22	1	Alt	1.06369	0.7
Y22	1	Alt	1.03972	0.8
Y22	1	Alt	1.05303	0.6375
Y22	1	Alt	1.07055	0.6625
Y23	1	Alt	1.01271	0.2625
Y23	1	Alt	0.978137	0.3
Y23	1	Alt	1.01621	0.725
Y23	1	Alt	1.06729	0.75
Y23	1	Alt	1.04992	0.8125
Y23	1	Alt	1.06017	0.8
Y24	1	Alt	1.03361	0.4875
Y24	1	Alt	1.01907	0.6875
Y24	1	Alt	1.00394	0.8
Y24	1	Alt	1.02745	0.8125
Y24	1	Alt	1.03177	0.875
Y24	1	Alt	1.07201	0.975
Y25	1	Alt	1.01416	0.3875
Y25	1	Alt	1.02421	0.1875
Y25	1	Alt	1.01798	0.8125
Y25	1	Alt	1.03096	0.675
Y25	1	Alt	1.04294	0.8875
Y25	1	Alt	1.03092	0.9375
Y26	1	Alt	1.01714	0.3375
Y26	1	Alt	1.00346	0.575
Y26	1	Alt	1.01598	0.7625
Y26	1	Alt	0.995831	0.925
Y26	1	Alt	1.0274	0.95
Y26	1	Alt	1.02297	0.925
Y27	1	Alt	1.00966	0.375
Y27	1	Alt	1.03468	0.7
Y27	1	Alt	1.12643	0.875
Y27	1	Alt	1.05855	0.975
Y27	1	Alt	1.10199	1
Y27	1	Alt	1.04121	1
Y28	1	Alt	1.02161	0.075
Y28	1	Alt	1.01641	0.15
Y28	1	Alt	1.01286	0.1875
Y28	1	Alt	1.03005	0.0625
Y28	1	Alt	1.03731	0.475
Y28	1	Alt	1.02753	0.5625
