# Supplementary material for: Spatial coding dysfunction and network instability in the aging medial entorhinal cortex
Source: Nat Commun. 2025 Oct 3;16:8770. doi: 10.1038/s41467-025-63229-0 (PMC12494969; doi:10.1038/s41467-025-63229-0)
Supplement: Supplementary file 8 — Source Data [file 41467_2025_63229_MOESM8_ESM.zip › Source Data Supplementary Fig. 4.xlsx]

## Sheet: 4e
Random Foraging		Independent Variable	Dependent Variable (Left)		Split Maze		Independent Variable	Dependent Variable (Right)
AnimalID	Session	AgeGroup	Optimalk		AnimalID	Session	AgeGroup	Optimalk
A12	1	3	3		A14	2	3	1
A12	2	3	2		A14	3	3	1
A12	3	3	2		A15	2	3	2
A12	4	3	2		A15	3	3	4
A12	5	3	2		A15	4	3	4
A12	6	3	2		A15	5	3	2
A13	1	3	3		A15	6	3	3
A13	2	3	4		A16	1	3	4
A13	3	3	2		A16	2	3	3
A13	4	3	2		A16	4	3	1
A13	5	3	2		A17	3	3	3
A13	6	3	4		A17	4	3	2
A3	1	3	4		A17	5	3	3
A3	3	3	2		A17	6	3	4
A3	4	3	2		A18	1	3	2
A3	6	3	3		A18	2	3	4
A4	1	3	2		A18	3	3	4
A4	2	3	3		A18	4	3	4
A4	3	3	2		A18	5	3	4
A4	4	3	4		A19	1	3	3
A4	5	3	2		A19	2	3	2
A4	6	3	2		A19	3	3	3
A5	1	3	2		A19	4	3	2
A5	2	3	2		A19	5	3	3
A5	3	3	2		A19	6	3	2
A5	4	3	2		A20	2	3	3
A5	5	3	4		A20	3	3	4
A5	6	3	2		A20	4	3	4
A6	1	3	3		A20	5	3	3
A6	3	3	3		A22	1	3	3
A6	4	3	2		A22	2	3	4
A6	5	3	3		A22	3	3	3
A6	6	3	2		A22	4	3	2
A7	1	3	2		A22	5	3	4
A7	2	3	2		A22	6	3	2
A7	3	3	2		A23	2	3	1
A7	4	3	2		A23	3	3	4
A7	5	3	2		A23	5	3	4
A7	6	3	2		A23	6	3	3
Y11	1	1	2		A24	1	3	2
Y11	2	1	2		A24	2	3	3
Y11	3	1	2		A24	3	3	4
Y11	4	1	3		A24	4	3	3
Y11	6	1	2		A24	5	3	4
Y16	3	1	2		A24	6	3	3
Y17	1	1	2		MA10F	1	2	2
Y17	2	1	2		MA10F	2	2	4
Y17	3	1	2		MA10F	3	2	2
Y17	4	1	2		MA10F	4	2	3
Y17	5	1	2		MA10F	5	2	2
Y17	6	1	2		MA10F	6	2	2
Y18	1	1	2		MA1F	1	2	3
Y18	2	1	2		MA1F	2	2	2
Y18	3	1	2		MA1F	3	2	2
Y18	4	1	2		MA1F	5	2	2
Y18	5	1	2		MA1F	6	2	3
Y18	6	1	2		MA2F	1	2	2
Y19	1	1	2		MA2F	2	2	2
Y19	2	1	2		MA2F	3	2	4
Y19	3	1	2		MA2F	4	2	2
Y19	4	1	2		MA2F	5	2	3
Y19	5	1	1		MA2F	6	2	4
Y19	6	1	3		MA3M	2	2	2
Y2	1	1	2		MA3M	3	2	4
Y2	2	1	2		MA3M	4	2	2
Y2	3	1	2		MA3M	5	2	3
Y2	2	1	2		MA3M	6	2	2
Y3	1	1	2		MA4M	1	2	1
Y3	3	1	2		MA4M	2	2	1
Y3	4	1	2		MA4M	4	2	3
Y3	5	1	2		MA4M	5	2	2
Y3	6	1	2		MA4M	6	2	2
Y4	1	1	3		MA5M	1	2	2
Y4	2	1	1		MA5M	2	2	1
Y4	3	1	2		MA5M	3	2	4
Y4	4	1	2		MA5M	5	2	4
Y4	5	1	2		MA5M	6	2	4
Y4	6	1	2		MA6M	1	2	2
					MA6M	2	2	3
					MA6M	3	2	4
					MA6M	5	2	1
					MA6M	6	2	2
					MA7M	1	2	3
					MA7M	2	2	3
					MA7M	3	2	3
					MA8F	1	2	4
					MA8F	2	2	1
					MA8F	3	2	3
					MA8F	4	2	3
					MA8F	5	2	2
					MA8F	6	2	4
					MA9F	1	2	2
					MA9F	2	2	4
					MA9F	3	2	4
					MA9F	5	2	4
					MA9F	6	2	3
					Y20	2	1	4
					Y20	3	1	3
					Y20	4	1	3
					Y20	5	1	2
					Y20	6	1	4
					Y21	1	1	4
					Y21	2	1	2
					Y21	3	1	4
					Y21	4	1	4
					Y21	5	1	3
					Y22	1	1	3
					Y22	2	1	2
					Y22	3	1	4
					Y22	4	1	3
					Y22	5	1	2
					Y22	6	1	4
					Y23	1	1	2
					Y23	2	1	3
					Y23	3	1	2
					Y23	4	1	2
					Y23	5	1	2
					Y23	6	1	3
					Y24	1	1	3
					Y24	2	1	2
					Y24	3	1	1
					Y24	4	1	2
					Y24	5	1	2
					Y24	6	1	2
					Y25	2	1	2
					Y25	3	1	2
					Y25	4	1	2
					Y25	5	1	4
					Y25	6	1	2
					Y26	1	1	4
					Y26	2	1	3
					Y26	3	1	2
					Y26	5	1	2
					Y27	1	1	4
					Y27	2	1	3
					Y27	3	1	4
					Y27	4	1	2
					Y27	5	1	4
					Y27	6	1	4
					Y28	2	1	4
					Y28	3	1	3
					Y28	4	1	4
					Y28	5	1	3
					Y28	6	1	2

## Sheet: 4h
Dot Color	Independent Variable	Dependent Variable
AnimalID	AgeGroup	Remaps/Trial
A12	3	0.00561798		There is stochasticity in k-means clustering, even using the same optimal k for each session, that means that exact results of given runs of the code will differ though group means, statistical effects, and p-values hold within an order of magnitude.
A12	3	0.0052356
A12	3	0.010101
A12	3	0.00518135
A12	3	0.020202
A12	3	0.0151515
A13	3	0.0307692
A13	3	0.010101
A13	3	0.00502513
A13	3	0.00502513
A13	3	0.00502513
A13	3	0.0203046
A3	3	0.0351759
A3	3	0.0150754
A3	3	0.0150754
A3	3	0.0502513
A4	3	0.00502513
A4	3	0.0100503
A4	3	0.00502513
A4	3	0.0201005
A4	3	0.0502513
A4	3	0.00502513
A5	3	0.00502513
A5	3	0.00502513
A5	3	0.00502513
A5	3	0.00502513
A5	3	0.0100503
A5	3	0.0100503
A6	3	0.00502513
A6	3	0.0301508
A6	3	0.00502513
A6	3	0.0201005
A6	3	0.0351759
A7	3	0.0100503
A7	3	0.00502513
A7	3	0.00502513
A7	3	0.00502513
A7	3	0.00502513
A7	3	0.00502513
Y11	1	0.00505051
Y11	1	0.0102564
Y11	1	0.0101523
Y11	1	0.0100503
Y11	1	0.0100503
Y16	1	0.0100503
Y17	1	0.00505051
Y17	1	0.00505051
Y17	1	0.00502513
Y17	1	0.00502513
Y17	1	0.0101523
Y17	1	0.00502513
Y18	1	0.00502513
Y18	1	0.0101523
Y18	1	0.00502513
Y18	1	0.00502513
Y18	1	0.00502513
Y18	1	0.0150754
Y19	1	0.00502513
Y19	1	0.00512821
Y19	1	0.00507614
Y19	1	0.0157068
Y19	1	0.00502513
Y2	1	0.00502513
Y2	1	0.00502513
Y2	1	0.0100503
Y2	1	0.00502513
Y3	1	0.00502513
Y3	1	0.00502513
Y3	1	0.0100503
Y3	1	0.00502513
Y3	1	0.00502513
Y4	1	0.00502513
Y4	1	0.0100503
Y4	1	0.0100503
Y4	1	0.0150754
Y4	1	0.0150754

## Sheet: 4i
DotColor	Independent Variable (Left)	Independent Variable (Right)	Dependent Variable
AgeGroup	Remaps/Trial(Alt)	Optimalk	FractionRewardsRequested(Alt)
1	0.0169492	4	0.8625		There is stochasticity in k-means clustering, even using the same optimal k for each session, that means that exact results of given runs of the code will differ though group means, statistical effects, and p-values hold within an order of magnitude.
1	0.118644	3	0.9
1	0.152542	3	0.9875
1	0	2	0.975
1	0.12069	4	0.9375
1	0.491525	4	0.2375
1	0	2	0.625
1	0.137931	4	0.65
1	0.0508475	4	0.65
1	0.118644	3	0.9125
1	0.0892857	3	0.075
1	0	2	0.5
1	0.0508475	4	0.7
1	0.101695	3	0.8
1	0	2	0.6375
1	0.0350877	4	0.6625
1	0	2	0.2625
1	0	3	0.3
1	0	2	0.725
1	0.0677966	2	0.75
1	0	2	0.8125
1	0.178571	3	0.8
1	0.0677966	3	0.4875
1	0	2	0.6875
1	0.0169492	2	0.8125
1	0	2	0.875
1	0.220339	2	0.975
1	0	2	0.1875
1	0.0338983	2	0.8125
1	0	2	0.675
1	0.288136	4	0.8875
1	0.0338983	2	0.9375
1	0.169492	4	0.3375
1	0.0847458	3	0.575
1	0.101695	2	0.7625
1	0.0338983	2	0.95
1	0.101695	4	0.375
1	0.20339	3	0.7
1	0.0677966	4	0.875
1	0	2	0.975
1	0.0847458	4	1
1	0.0508475	4	1
1	0.224138	4	0.15
1	0.20339	3	0.1875
1	0.237288	4	0.0625
1	0.0677966	3	0.475
1	0	2	0.5625
2	0	2	0.1
2	0.275862	4	0.525
2	0.152542	2	0.7625
2	0.310345	3	0.7375
2	0.118644	2	1
2	0.105263	2	1
2	0.288136	3	0.025
2	0.220339	2	0.8625
2	0.0847458	2	0.9125
2	0.0169492	2	0.9375
2	0.0508475	3	1
2	0.101695	2	0.475
2	0	2	0.7375
2	0.423729	4	0.975
2	0.0344828	2	0.6875
2	0.0169492	3	0.9625
2	0.0847458	4	0.9625
2	0.152542	2	0.7
2	0.186441	4	1
2	0.0847458	2	1
2	0.271186	3	1
2	0.206897	2	0.9875
2	0.101695	3	0.4625
2	0	2	0.8375
2	0	2	0.0875
2	0	2	0.1
2	0.186441	4	0.7125
2	0.0677966	4	0.75
2	0.241379	4	1
2	0.0508475	2	0.7
2	0.178571	3	0.1
2	0.338983	4	0.4625
2	0.0169492	2	0.925
2	0.155172	3	0.125
2	0.0508475	3	0.8125
2	0.152542	3	0.6125
2	0.338983	4	0.4875
2	0.101695	3	0.4625
2	0.152542	3	0.9
2	0	2	0.9125
2	0.372881	4	0.95
2	0.101695	2	0.15
2	0.338983	4	0.3125
2	0.169492	4	0.825
2	0.101695	4	0.975
2	0.0677966	3	1
3	0	2	0.375
3	0.305085	4	0.5375
3	0.0517241	4	0.325
3	0	2	0.3
3	0.258621	3	0.3875
3	0.272727	4	0.0125
3	0.0535714	3	0.175
3	0.0508475	3	0.05
3	0.0862069	2	0.0375
3	0.204082	3	0.0235294
3	0.122807	4	0.1125
3	0.0338983	2	0.0126582
3	0.491525	4	0.0375
3	0.355932	4	0.25
3	0.0338983	4	0.0375
3	0	4	0.5625
3	0.389831	3	0.6
3	0.0338983	2	0.575
3	0.327586	3	0.6125
3	0	2	0.15
3	0.40678	3	0.0375
3	0.0338983	2	0.4375
3	0.186441	3	0.3625
3	0.101695	4	0.575
3	0.135593	4	0.325
3	0.0847458	3	0.3625
3	0.186441	3	0.45
3	0.101695	4	0.375
3	0.0508475	3	0.3375
3	0	2	0.7875
3	0.355932	4	0.2
3	0	2	0.2
3	0.0862069	4	0.5375
3	0.389831	4	0.1625
3	0.0508475	3	0.9625
3	0.220339	2	0.7875
3	0.0508475	3	0.775
3	0.237288	4	0.6125
3	0.271186	3	0.925
3	0.0677966	4	0.9125
3	0.0508475	3	0.8875
