# Supplementary material for: Spatial coding dysfunction and network instability in the aging medial entorhinal cortex
Source: Nat Commun. 2025 Oct 3;16:8770. doi: 10.1038/s41467-025-63229-0 (PMC12494969; doi:10.1038/s41467-025-63229-0)
Supplement: Supplementary file 8 — Source Data [file 41467_2025_63229_MOESM8_ESM.zip › Source Data Supplementary Fig. 5.xlsx]

## Sheet: 5a
Random Foraging	DotSize	Subplot	Independent Variable	Dependent Variable	Young and aged data are in left and right subplots respectively		Split Maze	DotSize	Subplot	Independent Variable	Dependent Variable	Young, MA, and aged data are in left, middle, and right subplots respectively		There is stochasticity in k-means clustering, even using the same optimal k for each session, that means that exact results of given runs of the code will differ though group means, statistical effects, and p-values hold within an order of magnitude.
	Optimalk	AgeGroup	R2 TSVD	R2 K-Means				Optimalk	AgeGroup	R2 TSVD	R2 K-Means
	2	1	0.58935	0.576886				4	1	0.51071	0.481881
	2	1	0.461088	0.440297				3	1	0.398442	0.3593
	2	1	0.48535	0.479547				3	1	0.467141	0.450462
	3	1	0.508991	0.493553				2	1	0.326667	0.308743
	2	1	0.510034	0.496581				4	1	0.51336	0.505512
	2	1	0.313092	0.294293				4	1	0.373753	0.355915
	2	1	0.437039	0.403472				2	1	0.39263	0.373354
	2	1	0.513151	0.487236				4	1	0.373522	0.346531
	2	1	0.43454	0.421516				4	1	0.425933	0.406497
	2	1	0.523744	0.512296				3	1	0.436889	0.415003
	2	1	0.526709	0.51516				3	1	0.513755	0.495046
	2	1	0.53279	0.521622				2	1	0.469756	0.453322
	2	1	0.49527	0.485254				4	1	0.535293	0.519239
	2	1	0.500633	0.488775				3	1	0.415952	0.38826
	2	1	0.448688	0.440198				2	1	0.469352	0.439702
	2	1	0.499087	0.490391				4	1	0.49624	0.481727
	2	1	0.482477	0.473978				2	1	0.390539	0.339134
	2	1	0.502958	0.497768				3	1	0.382173	0.355947
	2	1	0.52791	0.517403				2	1	0.4605	0.44189
	2	1	0.510973	0.481859				2	1	0.466277	0.438571
	2	1	0.458394	0.444527				2	1	0.493028	0.464647
	2	1	0.511643	0.501961				3	1	0.470203	0.451877
	1	1	0.476202	0.472839				3	1	0.402315	0.390472
	3	1	0.4717	0.461327				2	1	0.368022	0.344397
	2	1	0.468036	0.449578				1	1	0.292561	0.284762
	2	1	0.446181	0.407984				2	1	0.376655	0.361685
	2	1	0.512327	0.477386				2	1	0.419471	0.404952
	2	1	0.690687	0.632573				2	1	0.406731	0.395204
	2	1	0.450672	0.432359				2	1	0.413594	0.401629
	2	1	0.546839	0.530407				2	1	0.39939	0.381443
	2	1	0.531834	0.516329				2	1	0.34583	0.326336
	2	1	0.55022	0.542109				4	1	0.408237	0.375343
	2	1	0.511639	0.505559				2	1	0.376306	0.344674
	3	1	0.52947	0.508483				4	1	0.365611	0.398863
	1	1	0.446248	0.436742				3	1	0.410762	0.386633
	2	1	0.520898	0.502318				2	1	0.287344	0.265595
	2	1	0.54091	0.531423				2	1	0.478793	0.458808
	2	1	0.509935	0.50233				4	1	0.437612	0.414436
	2	1	0.539398	0.526115				3	1	0.454668	0.423809
	3	3	0.536859	0.513724				4	1	0.534999	0.51387
	2	3	0.523997	0.506092				2	1	0.438164	0.408192
	2	3	0.574654	0.564075				4	1	0.458696	0.433525
	2	3	0.360401	0.337946				4	1	0.496557	0.475146
	2	3	0.536322	0.522517				4	1	0.414099	0.386261
	2	3	0.4258	0.408608				3	1	0.430172	0.403333
	3	3	0.389017	0.362407				4	1	0.44624	0.41675
	4	3	0.479563	0.445205				3	1	0.497774	0.481489
	2	3	0.552612	0.538485				2	1	0.430594	0.415992
	2	3	0.494092	0.478264				2	2	0.42498	0.408093
	2	3	0.459993	0.428385				4	2	0.384813	0.35098
	4	3	0.573468	0.561036				2	2	0.398444	0.362257
	4	3	0.642698	0.610785				3	2	0.402581	0.377696
	2	3	0.508861	0.474312				2	2	0.437886	0.418548
	2	3	0.434774	0.420163				2	2	0.472906	0.450547
	3	3	0.440955	0.397876				3	2	0.369961	0.347052
	2	3	0.521549	0.511544				2	2	0.434039	0.423901
	3	3	0.603089	0.585909				2	2	0.42277	0.40205
	2	3	0.553464	0.533694				2	2	0.496663	0.474579
	4	3	0.520828	0.505027				3	2	0.457369	0.439438
	2	3	0.52427	0.513269				2	2	0.522385	0.509594
	2	3	0.48645	0.46672				2	2	0.450209	0.419245
	2	3	0.505606	0.470002				4	2	0.502035	0.474011
	2	3	0.540212	0.527305				2	2	0.466046	0.446955
	2	3	0.46981	0.446791				3	2	0.490648	0.47499
	2	3	0.502318	0.485925				4	2	0.503906	0.483452
	4	3	0.644623	0.597723				2	2	0.486527	0.464865
	2	3	0.454517	0.416258				4	2	0.474374	0.451364
	3	3	0.537851	0.505876				2	2	0.547914	0.525429
	3	3	0.507581	0.483665				3	2	0.462172	0.435714
	2	3	0.500726	0.480629				2	2	0.423546	0.400752
	3	3	0.540358	0.527619				1	2	0.411466	0.389738
	2	3	0.515187	0.492237				1	2	0.450229	0.440564
	2	3	0.636496	0.627489				3	2	0.460111	0.434841
	2	3	0.555158	0.548874				2	2	0.387596	0.356634
	2	3	0.535979	0.52049				2	2	0.458	0.41668
	2	3	0.445257	0.430262				2	2	0.378254	0.359552
	2	3	0.493904	0.484157				1	2	0.313817	0.309465
	2	3	0.514351	0.5023				4	2	0.39086	0.365764
								4	2	0.4811	0.435676
								4	2	0.508368	0.466578
								2	2	0.488648	0.467119
								3	2	0.404957	0.366976
								4	2	0.464758	0.435499
								1	2	0.393182	0.364192
								2	2	0.424616	0.404848
								3	2	0.40262	0.374728
								3	2	0.480954	0.452445
								3	2	0.513481	0.487427
								4	2	0.403372	0.356544
								1	2	0.334821	0.327778
								3	2	0.449941	0.435121
								3	2	0.592709	0.573658
								2	2	0.389015	0.343899
								4	2	0.453738	0.41755
								2	2	0.340856	0.327236
								4	2	0.398712	0.378406
								4	2	0.366853	0.355829
								4	2	0.405747	0.366428
								3	2	0.398943	0.372394
								1	3	0.352033	0.341602
								1	3	0.310371	0.278074
								2	3	0.347085	0.335621
								4	3	0.417824	0.401631
								4	3	0.455697	0.440457
								2	3	0.379592	0.363113
								3	3	0.415063	0.391957
								4	3	0.439718	0.393901
								3	3	0.475134	0.452212
								1	3	0.437995	0.424979
								3	3	0.434662	0.413732
								2	3	0.407541	0.373043
								3	3	0.316426	0.293144
								4	3	0.449909	0.424964
								2	3	0.459015	0.435832
								4	3	0.45841	0.453807
								4	3	0.429636	0.417805
								4	3	0.283445	0.322592
								4	3	0.415896	0.386441
								3	3	0.528961	0.498853
								2	3	0.427072	0.399436
								3	3	0.392333	0.369408
								2	3	0.414538	0.396731
								3	3	0.431703	0.416686
								2	3	0.415879	0.396835
								3	3	0.431447	0.396662
								4	3	0.42407	0.407936
								4	3	0.429825	0.393187
								3	3	0.532976	0.503098
								3	3	0.480093	0.466553
								4	3	0.466125	0.460626
								3	3	0.532981	0.515805
								2	3	0.351357	0.291055
								4	3	0.440356	0.412347
								2	3	0.36184	0.326025
								1	3	0.277446	0.267561
								4	3	0.480021	0.445589
								4	3	0.471094	0.455026
								3	3	0.444381	0.430908
								2	3	0.377448	0.360001
								3	3	0.439178	0.413851
								4	3	0.446315	0.424721
								3	3	0.495357	0.479653
								4	3	0.520721	0.499142
								3	3	0.477093	0.448087

## Sheet: 5b
Random Foraging	Subplot	Independent Variable	Dependent Variable	Young and aged data are in left and right subplots respectively		Split Maze	Subplot	Independent Variable	Dependent Variable	Young, MA, and aged data are in left, middle, and right subplots respectively		For each session, within vs. across map mean similarity are paired measures.
	AgeGroup	MapComparison	MeanSimilarity				AgeGroup	MapComparison	MeanSimilarity
	1	Within	0.631308				1	Within	0.552004			There is stochasticity in k-means clustering, even using the same optimal k for each session, that means that exact results of given runs of the code will differ though group means, statistical effects, and p-values hold within an order of magnitude.
	1	Within	0.438725				1	Within	0.444812
	1	Within	0.442491				1	Within	0.524834
	1	Within	0.556243				1	Within	0.252144
	1	Within	0.360072				1	Within	0.586283
	1	Within	0.426271				1	Within	0.275744
	1	Within	0.522368				1	Within	0.310951
	1	Within	0.4323				1	Within	0.312152
	1	Within	0.536263				1	Within	0.406756
	1	Within	0.519841				1	Within	0.435723
	1	Within	0.503314				1	Within	0.574404
	1	Within	0.513742				1	Within	0.409316
	1	Within	0.52367				1	Within	0.6161
	1	Within	0.494326				1	Within	0.494243
	1	Within	0.539484				1	Within	0.514476
	1	Within	0.479196				1	Within	0.58763
	1	Within	0.457624				1	Within	0.382691
	1	Within	0.588952				1	Within	0.367564
	1	Within	0.611244				1	Within	0.538903
	1	Within	0.430858				1	Within	0.488878
	1	Within	0.508412				1	Within	0.416526
	1	Within	0.504458				1	Within	0.488881
	1	Within	0.399682				1	Within	0.341883
	1	Within	0.50202				1	Within	0.324867
	1	Within	0.497931				1	Within	0.301554
	1	Within	0.405648				1	Within	0.356517
	1	Within	0.54443				1	Within	0.348143
	1	Within	0.543534				1	Within	0.422933
	1	Within	0.602433				1	Within	0.315084
	1	Within	0.57234				1	Within	0.240956
	1	Within	0.612724				1	Within	0.315689
	1	Within	0.563888				1	Within	0.255985
	1	Within	0.524911				1	Within	0.459074
	1	Within	0.457006				1	Within	0.28739
	1	Across	0.3712				1	Within	0.236529
	1	Across	0.268045				1	Within	0.522663
	1	Across	0.416177				1	Within	0.467764
	1	Across	0.413389				1	Within	0.469041
	1	Across	0.0777076				1	Within	0.670006
	1	Across	0.0871996				1	Within	0.360487
	1	Across	0.0765372				1	Within	0.578159
	1	Across	0.378515				1	Within	0.562725
	1	Across	0.302723				1	Within	0.370856
	1	Across	0.457376				1	Within	0.4773
	1	Across	0.449134				1	Within	0.526252
	1	Across	0.242972				1	Within	0.504596
	1	Across	0.460964				1	Within	0.364964
	1	Across	0.370362				1	Across	0.290741
	1	Across	0.306894				1	Across	0.0936408
	1	Across	0.28814				1	Across	0.115543
	1	Across	0.359207				1	Across	0.0829069
	1	Across	0.436183				1	Across	0.328054
	1	Across	0.160603				1	Across	0.208248
	1	Across	0.289015				1	Across	0.183294
	1	Across	0.299966				1	Across	0.154702
	1	Across	0.181022				1	Across	0.257175
	1	Across	0.165148				1	Across	0.158196
	1	Across	0.227402				1	Across	0.298595
	1	Across	0.165942				1	Across	0.204502
	1	Across	0.131961				1	Across	0.383398
	1	Across	0.14015				1	Across	0.257053
	1	Across	0.3401				1	Across	0.212225
	1	Across	0.41015				1	Across	0.268431
	1	Across	0.213545				1	Across	0.0610803
	1	Across	0.427749				1	Across	0.1109
	1	Across	0.419583				1	Across	0.0851682
	1	Across	0.351772				1	Across	0.140228
	1	Across	0.233059				1	Across	0.168498
	3	Within	0.527576				1	Across	0.251348
	3	Within	0.557677				1	Across	0.19429
	3	Within	0.339944				1	Across	0.0935364
	3	Within	0.559436				1	Across	0.203249
	3	Within	0.398566				1	Across	0.243886
	3	Within	0.558955				1	Across	0.23328
	3	Within	0.474535				1	Across	0.13801
	3	Within	0.513385				1	Across	0.143508
	3	Within	0.491505				1	Across	0.117382
	3	Within	0.483714				1	Across	0.166341
	3	Within	0.461397				1	Across	0.106099
	3	Within	0.514584				1	Across	0.230234
	3	Within	0.594332				1	Across	0.204305
	3	Within	0.451341				1	Across	0.113907
	3	Within	0.470241				1	Across	0.415435
	3	Within	0.537666				1	Across	0.252586
	3	Within	0.453445				1	Across	0.115088
	3	Within	0.517592				1	Across	0.270818
	3	Within	0.40951				1	Across	0.0970837
	3	Within	0.540653				1	Across	0.268637
	3	Within	0.500141				1	Across	0.178061
	3	Within	0.568302				1	Across	0.234914
	3	Within	0.552283				1	Across	0.199376
	3	Within	0.547725				1	Across	0.142321
	3	Within	0.521403				1	Across	0.308242
	3	Within	0.503244				1	Across	0.107389
	3	Within	0.442045				2	Within	0.397396
	3	Across	0.193958				2	Within	0.419628
	3	Across	0.539243				2	Within	0.422319
	3	Across	0.138808				2	Within	0.391187
	3	Across	0.483183				2	Within	0.505528
	3	Across	0.256608				2	Within	0.480213
	3	Across	0.437979				2	Within	0.347232
	3	Across	0.335871				2	Within	0.441115
	3	Across	0.227459				2	Within	0.426802
	3	Across	0.243656				2	Within	0.522709
	3	Across	0.354534				2	Within	0.515251
	3	Across	0.299615				2	Within	0.457595
	3	Across	0.43596				2	Within	0.479582
	3	Across	0.479687				2	Within	0.557136
	3	Across	0.232986				2	Within	0.520672
	3	Across	0.271121				2	Within	0.572162
	3	Across	0.310688				2	Within	0.556971
	3	Across	0.126923				2	Within	0.493287
	3	Across	0.414774				2	Within	0.533491
	3	Across	0.134172				2	Within	0.579839
	3	Across	0.320999				2	Within	0.575264
	3	Across	0.370577				2	Within	0.483915
	3	Across	0.406837				2	Within	0.443832
	3	Across	0.45254				2	Within	0.410732
	3	Across	0.232532				2	Within	0.416452
	3	Across	0.295984				2	Within	0.333857
	3	Across	0.380827				2	Within	0.328748
	3	Across	0.208774				2	Within	0.491903
							2	Within	0.543153
							2	Within	0.552345
							2	Within	0.414077
							2	Within	0.554602
							2	Within	0.420266
							2	Within	0.413826
							2	Within	0.517271
							2	Within	0.576635
							2	Within	0.269924
							2	Within	0.354116
							2	Within	0.670046
							2	Within	0.370493
							2	Within	0.455802
							2	Within	0.236594
							2	Within	0.441985
							2	Within	0.318056
							2	Within	0.407288
							2	Within	0.427737
							2	Across	0.275325
							2	Across	0.11661
							2	Across	0.250405
							2	Across	0.214974
							2	Across	0.307563
							2	Across	0.298663
							2	Across	0.2014
							2	Across	0.275272
							2	Across	0.0712979
							2	Across	0.182197
							2	Across	0.107629
							2	Across	0.33384
							2	Across	0.31764
							2	Across	0.379579
							2	Across	0.399133
							2	Across	0.423708
							2	Across	0.300393
							2	Across	0.297599
							2	Across	0.283792
							2	Across	0.364101
							2	Across	0.117992
							2	Across	0.199639
							2	Across	0.217354
							2	Across	0.0688907
							2	Across	0.267035
							2	Across	0.0920536
							2	Across	0.117136
							2	Across	0.213225
							2	Across	0.331943
							2	Across	0.394563
							2	Across	0.118033
							2	Across	0.324031
							2	Across	0.128312
							2	Across	0.218618
							2	Across	0.238765
							2	Across	0.37892
							2	Across	0.164169
							2	Across	0.184925
							2	Across	0.518677
							2	Across	0.179939
							2	Across	0.162718
							2	Across	0.155681
							2	Across	0.31784
							2	Across	0.15863
							2	Across	0.127171
							2	Across	0.220928
							3	Within	0.275651
							3	Within	0.35921
							3	Within	0.423384
							3	Within	0.325721
							3	Within	0.422106
							3	Within	0.44773
							3	Within	0.568151
							3	Within	0.504936
							3	Within	0.399387
							3	Within	0.273177
							3	Within	0.458649
							3	Within	0.434028
							3	Within	0.389127
							3	Within	0.457496
							3	Within	0.362764
							3	Within	0.377226
							3	Within	0.68936
							3	Within	0.401
							3	Within	0.392571
							3	Within	0.395867
							3	Within	0.505319
							3	Within	0.354552
							3	Within	0.495407
							3	Within	0.437026
							3	Within	0.439746
							3	Within	0.573698
							3	Within	0.500449
							3	Within	0.452467
							3	Within	0.57078
							3	Within	0.226202
							3	Within	0.461297
							3	Within	0.28234
							3	Within	0.534049
							3	Within	0.476538
							3	Within	0.397783
							3	Within	0.342082
							3	Within	0.442967
							3	Within	0.54645
							3	Within	0.60839
							3	Within	0.546258
							3	Within	0.508295
							3	Across	0.154689
							3	Across	0.201761
							3	Across	0.23211
							3	Across	0.128802
							3	Across	0.192243
							3	Across	0.175775
							3	Across	0.299088
							3	Across	0.208083
							3	Across	0.245195
							3	Across	0.117065
							3	Across	0.287752
							3	Across	0.254095
							3	Across	0.239492
							3	Across	0.227065
							3	Across	0.146796
							3	Across	0.247623
							3	Across	0.556801
							3	Across	0.221143
							3	Across	0.218293
							3	Across	0.135195
							3	Across	0.145439
							3	Across	0.236598
							3	Across	0.203154
							3	Across	0.17397
							3	Across	0.239871
							3	Across	0.259809
							3	Across	0.216315
							3	Across	0.146852
							3	Across	0.298912
							3	Across	0.209722
							3	Across	0.143504
							3	Across	0.0994363
							3	Across	0.301692
							3	Across	0.240256
							3	Across	0.254822
							3	Across	0.173197
							3	Across	0.164939
							3	Across	0.212193
							3	Across	0.319594
							3	Across	0.299662
							3	Across	0.15771

## Sheet: 5c
Dot Color	Independent Variable	Dependent Variable	Mean correlation refers to the mean of the Pearson correlation of each cells' trial-trial spatial firing similarity matrix with the networks' similarity matrix holding that cell out, over all the cells in each session.
AnimalID	AgeGroup	MeanCorrelation
A12	3	0.34261
A12	3	0.366224
A12	3	0.307241
A12	3	0.313057
A12	3	0.354157
A12	3	0.373181
A13	3	0.352205
A13	3	0.328377
A13	3	0.307234
A13	3	0.337157
A13	3	0.297578
A13	3	0.333922
A3	3	0.287612
A3	3	0.262614
A3	3	0.331198
A3	3	0.314775
A3	3	0.209293
A3	3	0.298
A4	3	0.324372
A4	3	0.320886
A4	3	0.309661
A4	3	0.305372
A4	3	0.310453
A4	3	0.312385
A5	3	0.302431
A5	3	0.343182
A5	3	0.408545
A5	3	0.382967
A5	3	0.279331
A5	3	0.290711
A6	3	0.322672
A6	3	0.239015
A6	3	0.279715
A6	3	0.315096
A6	3	0.331245
A6	3	0.321202
A7	3	0.320304
A7	3	0.309636
A7	3	0.312922
A7	3	0.308676
A7	3	0.318723
A7	3	0.319499
Y11	1	0.308173
Y11	1	0.305239
Y11	1	0.293934
Y11	1	0.302697
Y11	1	0.295454
Y16	1	0.296905
Y16	1	0.26554
Y17	1	0.306615
Y17	1	0.346938
Y17	1	0.292316
Y17	1	0.306043
Y17	1	0.301717
Y17	1	0.306853
Y18	1	0.287115
Y18	1	0.282187
Y18	1	0.272696
Y18	1	0.312648
Y18	1	0.290398
Y18	1	0.291296
Y19	1	0.313972
Y19	1	0.311688
Y19	1	0.355087
Y19	1	0.308132
Y19	1	0.298251
Y19	1	0.296868
Y2	1	0.310239
Y2	1	0.285388
Y2	1	0.315395
Y2	1	0.401092
Y2	1	0.36486
Y3	1	0.327739
Y3	1	0.330499
Y3	1	0.476204
Y3	1	0.334511
Y3	1	0.377409
Y4	1	0.341001
Y4	1	0.324775
Y4	1	0.309662
Y4	1	0.354981
Y4	1	0.327389
Y4	1	0.311395
Y9	1	0.296708

## Sheet: 5d
Dot Color	Independent Variable	Dependent Variable	Mean correlation refers to the mean of the Pearson correlation of each cells' trial-trial spatial firing similarity matrix with the networks' similarity matrix holding that cell out, over all the cells in each session.
AnimalID	AgeGroup	MeanCorrelation
A14	3	0.281928
A14	3	0.331176
A14	3	0.311217
A15	3	0.184938
A15	3	0.445347
A15	3	0.446846
A15	3	0.377506
A15	3	0.443704
A15	3	0.366333
A16	3	0.384886
A16	3	0.532317
A16	3	0.279023
A17	3	0.568529
A17	3	0.499047
A17	3	0.330525
A17	3	0.423541
A18	3	0.309626
A18	3	0.412443
A18	3	0.40436
A18	3	0.401279
A18	3	0.443764
A19	3	0.251022
A19	3	0.337043
A19	3	0.337482
A19	3	0.452449
A19	3	0.468526
A19	3	0.524197
A20	3	0.158873
A20	3	0.47026
A20	3	0.529287
A20	3	0.323523
A20	3	0.410804
A20	3	0.307539
A22	3	0.481327
A22	3	0.457058
A22	3	0.489331
A22	3	0.323688
A22	3	0.541885
A22	3	0.332572
A23	3	0.247422
A23	3	0.318759
A23	3	0.339944
A23	3	0.509555
A23	3	0.441362
A23	3	0.461676
A24	3	0.387859
A24	3	0.480487
A24	3	0.537404
A24	3	0.52274
A24	3	0.433231
A24	3	0.49036
MA10F	2	0.355418
MA10F	2	0.435002
MA10F	2	0.423286
MA10F	2	0.3865
MA10F	2	0.338983
MA10F	2	0.371529
MA1F	2	0.372981
MA1F	2	0.422831
MA1F	2	0.53845
MA1F	2	0.562604
MA1F	2	0.635338
MA1F	2	0.541502
MA2F	2	0.324824
MA2F	2	0.3306
MA2F	2	0.364647
MA2F	2	0.371236
MA2F	2	0.35584
MA2F	2	0.395407
MA3M	2	0.224923
MA3M	2	0.336302
MA3M	2	0.345064
MA3M	2	0.378295
MA3M	2	0.510555
MA3M	2	0.467615
MA4M	2	0.484262
MA4M	2	0.449106
MA4M	2	0.406758
MA4M	2	0.534588
MA4M	2	0.420985
MA4M	2	0.266068
MA5M	2	0.356297
MA5M	2	0.422163
MA5M	2	0.468649
MA5M	2	0.272935
MA5M	2	0.448705
MA5M	2	0.405122
MA6M	2	0.360035
MA6M	2	0.416574
MA6M	2	0.399705
MA6M	2	0.29014
MA6M	2	0.407255
MA6M	2	0.577433
MA7M	2	0.342446
MA7M	2	0.394105
MA7M	2	0.360733
MA7M	2	0.222446
MA8F	2	0.44276
MA8F	2	0.397443
MA8F	2	0.550211
MA8F	2	0.363595
MA8F	2	0.328166
MA8F	2	0.362035
MA9F	2	0.310865
MA9F	2	0.310574
MA9F	2	0.345634
MA9F	2	0.445423
MA9F	2	0.462452
Y20	1	0.438858
Y20	1	0.574327
Y20	1	0.418776
Y20	1	0.607266
Y20	1	0.49171
Y20	1	0.455104
Y21	1	0.336145
Y21	1	0.313061
Y21	1	0.445712
Y21	1	0.42462
Y21	1	0.410387
Y21	1	0.272191
Y22	1	0.450968
Y22	1	0.495058
Y22	1	0.403995
Y22	1	0.424635
Y22	1	0.440146
Y22	1	0.537428
Y23	1	0.405803
Y23	1	0.331991
Y23	1	0.452432
Y23	1	0.58357
Y23	1	0.514205
Y23	1	0.456911
Y24	1	0.358318
Y24	1	0.315493
Y24	1	0.357352
Y24	1	0.371987
Y24	1	0.397593
Y24	1	0.374844
Y25	1	0.552109
Y25	1	0.311054
Y25	1	0.337099
Y25	1	0.390069
Y25	1	0.301443
Y26	1	0.333752
Y26	1	0.359226
Y26	1	0.424569
Y26	1	0.294896
Y26	1	0.251809
Y27	1	0.441224
Y27	1	0.576478
Y27	1	0.630745
Y27	1	0.39685
Y27	1	0.570356
Y27	1	0.5643
Y28	1	0.203079
Y28	1	0.317068
Y28	1	0.388122
Y28	1	0.357785
Y28	1	0.339583
Y28	1	0.38324

## Sheet: 5e
Dot Color	Subplot	Independent Variable	Dependent Variable	If Train/Test Map 1, plotted left. If Train/Test Map 2, plotted middle left. If Train/Test Map 1/Map 2, plotted middle right. If Train/Test Map 2 / Map 1, plotted right.				There is stochasticity in k-means clustering, even using the same optimal k for each session, that means that exact results of given runs of the code will differ though group means, statistical effects, and p-values hold within an order of magnitude.
AnimalID	Train/TestSchema	AgeGroup	Mean Decoding Score
A12	Map 1 / Map 1	3	0.798011
A12	Map 2 / Map 2	3	0.693735	Subplot	Blue Line Height	Orange Line Height
A12	Map 1 / Map 2	3	0.424329	Train/Test Schema	Shuffle Mean Young	Shuffle Mean Aged
A12	Map 2 / Map 1	3	0.504051	Map 1 / Map 1	0.174083	0.129455
A12	Map 1 / Map 1	3	0.615603	Map 2 / Map 2	0.171826	0.162108
A12	Map 2 / Map 2	3	0.621438	Map 1 / Map 2	-0.000281014	0.012568
A12	Map 1 / Map 2	3	0.458087	Map 2 / Map 1	0.00190619	0.00650749
A12	Map 2 / Map 1	3	0.512355
A12	Map 1 / Map 1	3	0.392318
A12	Map 2 / Map 2	3	0.396382
A12	Map 1 / Map 2	3	0.135438
A12	Map 2 / Map 1	3	0.163857
A12	Map 1 / Map 1	3	0.391325
A12	Map 2 / Map 2	3	0.366671
A12	Map 1 / Map 2	3	0.29372
A12	Map 2 / Map 1	3	0.27892
A12	Map 1 / Map 1	3	0.300796
A12	Map 2 / Map 2	3	0.304863
A12	Map 1 / Map 2	3	0.209691
A12	Map 2 / Map 1	3	0.292911
A13	Map 1 / Map 1	3	0.812666
A13	Map 2 / Map 2	3	0.887171
A13	Map 1 / Map 2	3	0.72161
A13	Map 2 / Map 1	3	0.671731
A13	Map 1 / Map 1	3	0.337293
A13	Map 2 / Map 2	3	0.560234
A13	Map 1 / Map 2	3	0.216069
A13	Map 2 / Map 1	3	0.137375
A13	Map 1 / Map 1	3	0.191453
A13	Map 2 / Map 2	3	0.150718
A13	Map 1 / Map 2	3	-0.00498415
A13	Map 2 / Map 1	3	0.000534651
A3	Map 1 / Map 1	3	0.0378172
A3	Map 2 / Map 2	3	0.0399699
A3	Map 1 / Map 2	3	0.0355025
A3	Map 2 / Map 1	3	-0.0263326
A3	Map 1 / Map 1	3	0.19847
A3	Map 2 / Map 2	3	0.262123
A3	Map 1 / Map 2	3	0.142064
A3	Map 2 / Map 1	3	0.141878
A4	Map 1 / Map 1	3	0.539001
A4	Map 2 / Map 2	3	0.555604
A4	Map 1 / Map 2	3	0.164353
A4	Map 2 / Map 1	3	0.168612
A4	Map 1 / Map 1	3	0.534135
A4	Map 2 / Map 2	3	0.687733
A4	Map 1 / Map 2	3	0.426719
A4	Map 2 / Map 1	3	0.2954
A4	Map 1 / Map 1	3	0.866626
A4	Map 2 / Map 2	3	0.876941
A4	Map 1 / Map 2	3	0.255306
A4	Map 2 / Map 1	3	0.350619
A4	Map 1 / Map 1	3	0.462558
A4	Map 2 / Map 2	3	0.399794
A4	Map 1 / Map 2	3	0.124167
A4	Map 2 / Map 1	3	0.113047
A5	Map 1 / Map 1	3	0.112507
A5	Map 2 / Map 2	3	0.0895649
A5	Map 1 / Map 2	3	0.0583812
A5	Map 2 / Map 1	3	0.0656573
A5	Map 1 / Map 1	3	0.59685
A5	Map 2 / Map 2	3	0.515444
A5	Map 1 / Map 2	3	0.266412
A5	Map 2 / Map 1	3	0.272042
A5	Map 1 / Map 1	3	0.625153
A5	Map 2 / Map 2	3	0.498921
A5	Map 1 / Map 2	3	0.00386349
A5	Map 2 / Map 1	3	0.0924271
A5	Map 1 / Map 1	3	0.542195
A5	Map 2 / Map 2	3	0.819312
A5	Map 1 / Map 2	3	0.659187
A5	Map 2 / Map 1	3	0.361996
A5	Map 1 / Map 1	3	0.166163
A5	Map 2 / Map 2	3	0.104868
A5	Map 1 / Map 2	3	0.0332184
A5	Map 2 / Map 1	3	0.0725452
A6	Map 1 / Map 1	3	0.310844
A6	Map 2 / Map 2	3	0.286308
A6	Map 1 / Map 2	3	0.154289
A6	Map 2 / Map 1	3	0.140737
A6	Map 1 / Map 1	3	0.234358
A6	Map 2 / Map 2	3	0.491326
A6	Map 1 / Map 2	3	0.241408
A6	Map 2 / Map 1	3	0.124633
A7	Map 1 / Map 1	3	0.752282
A7	Map 2 / Map 2	3	0.550344
A7	Map 1 / Map 2	3	0.418578
A7	Map 2 / Map 1	3	0.544005
A7	Map 1 / Map 1	3	0.662317
A7	Map 2 / Map 2	3	0.690829
A7	Map 1 / Map 2	3	0.598501
A7	Map 2 / Map 1	3	0.5063
A7	Map 1 / Map 1	3	0.703477
A7	Map 2 / Map 2	3	0.686035
A7	Map 1 / Map 2	3	0.53147
A7	Map 2 / Map 1	3	0.517494
A7	Map 1 / Map 1	3	0.486715
A7	Map 2 / Map 2	3	0.674267
A7	Map 1 / Map 2	3	0.181711
A7	Map 2 / Map 1	3	0.0737763
A7	Map 1 / Map 1	3	0.681214
A7	Map 2 / Map 2	3	0.531376
A7	Map 1 / Map 2	3	0.328652
A7	Map 2 / Map 1	3	0.38957
A7	Map 1 / Map 1	3	0.642016
A7	Map 2 / Map 2	3	0.509013
A7	Map 1 / Map 2	3	0.332797
A7	Map 2 / Map 1	3	0.516936
Y11	Map 1 / Map 1	1	0.497165
Y11	Map 2 / Map 2	1	0.459941
Y11	Map 1 / Map 2	1	0.247578
Y11	Map 2 / Map 1	1	0.263334
Y11	Map 1 / Map 1	1	0.731013
Y11	Map 2 / Map 2	1	0.718405
Y11	Map 1 / Map 2	1	0.586793
Y11	Map 2 / Map 1	1	0.451191
Y11	Map 1 / Map 1	1	0.880119
Y11	Map 2 / Map 2	1	0.885985
Y11	Map 1 / Map 2	1	0.817006
Y11	Map 2 / Map 1	1	0.768306
Y11	Map 1 / Map 1	1	0.820223
Y11	Map 2 / Map 2	1	0.817688
Y11	Map 1 / Map 2	1	0.707043
Y11	Map 2 / Map 1	1	0.70013
Y16	Map 1 / Map 1	1	0.327495
Y16	Map 2 / Map 2	1	0.363249
Y16	Map 1 / Map 2	1	0.201305
Y16	Map 2 / Map 1	1	0.186795
Y17	Map 1 / Map 1	1	0.364079
Y17	Map 2 / Map 2	1	0.385759
Y17	Map 1 / Map 2	1	0.161744
Y17	Map 2 / Map 1	1	0.186396
Y17	Map 1 / Map 1	1	0.612365
Y17	Map 2 / Map 2	1	0.634655
Y17	Map 1 / Map 2	1	0.199568
Y17	Map 2 / Map 1	1	0.137617
Y17	Map 1 / Map 1	1	0.689055
Y17	Map 2 / Map 2	1	0.654274
Y17	Map 1 / Map 2	1	0.528444
Y17	Map 2 / Map 1	1	0.49412
Y17	Map 1 / Map 1	1	0.899144
Y17	Map 2 / Map 2	1	0.894789
Y17	Map 1 / Map 2	1	0.565156
Y17	Map 2 / Map 1	1	0.711989
Y17	Map 1 / Map 1	1	0.919784
Y17	Map 2 / Map 2	1	0.914649
Y17	Map 1 / Map 2	1	0.864068
Y17	Map 2 / Map 1	1	0.857256
Y17	Map 1 / Map 1	1	0.88696
Y17	Map 2 / Map 2	1	0.87457
Y17	Map 1 / Map 2	1	0.714785
Y17	Map 2 / Map 1	1	0.669688
Y18	Map 1 / Map 1	1	0.865569
Y18	Map 2 / Map 2	1	0.878996
Y18	Map 1 / Map 2	1	0.136786
Y18	Map 2 / Map 1	1	0.653602
Y18	Map 1 / Map 1	1	0.891456
Y18	Map 2 / Map 2	1	0.846858
Y18	Map 1 / Map 2	1	0.326661
Y18	Map 2 / Map 1	1	0.664518
Y18	Map 1 / Map 1	1	0.841375
Y18	Map 2 / Map 2	1	0.861042
Y18	Map 1 / Map 2	1	0.752331
Y18	Map 2 / Map 1	1	0.792299
Y18	Map 1 / Map 1	1	0.587055
Y18	Map 2 / Map 2	1	0.537604
Y18	Map 1 / Map 2	1	0.354147
Y18	Map 2 / Map 1	1	0.423488
Y18	Map 1 / Map 1	1	0.913449
Y18	Map 2 / Map 2	1	0.912362
Y18	Map 1 / Map 2	1	0.826576
Y18	Map 2 / Map 1	1	0.822962
Y18	Map 1 / Map 1	1	0.902566
Y18	Map 2 / Map 2	1	0.859769
Y18	Map 1 / Map 2	1	0.776721
Y18	Map 2 / Map 1	1	0.829537
Y19	Map 1 / Map 1	1	0.662748
Y19	Map 2 / Map 2	1	0.644645
Y19	Map 1 / Map 2	1	0.32193
Y19	Map 2 / Map 1	1	0.132311
Y19	Map 1 / Map 1	1	0.524438
Y19	Map 2 / Map 2	1	0.56941
Y19	Map 1 / Map 2	1	0.0216911
Y19	Map 2 / Map 1	1	0.230149
Y19	Map 1 / Map 1	1	0.484782
Y19	Map 2 / Map 2	1	0.456334
Y19	Map 1 / Map 2	1	0.0868345
Y19	Map 2 / Map 1	1	0.182629
Y19	Map 1 / Map 1	1	0.788503
Y19	Map 2 / Map 2	1	0.78846
Y19	Map 1 / Map 2	1	0.712393
Y19	Map 2 / Map 1	1	0.515359
Y2	Map 1 / Map 1	1	0.50645
Y2	Map 2 / Map 2	1	0.535551
Y2	Map 1 / Map 2	1	0.439782
Y2	Map 2 / Map 1	1	0.374909
Y2	Map 1 / Map 1	1	0.265396
Y2	Map 2 / Map 2	1	0.235853
Y2	Map 1 / Map 2	1	0.175871
Y2	Map 2 / Map 1	1	0.239887
Y2	Map 1 / Map 1	1	0.299406
Y2	Map 2 / Map 2	1	0.439753
Y2	Map 1 / Map 2	1	0.171039
Y2	Map 2 / Map 1	1	0.0967553
Y2	Map 1 / Map 1	1	0.10316
Y2	Map 2 / Map 2	1	0.0696261
Y2	Map 1 / Map 2	1	0.0659303
Y2	Map 2 / Map 1	1	0.0205419
Y3	Map 1 / Map 1	1	0.50792
Y3	Map 2 / Map 2	1	0.276356
Y3	Map 1 / Map 2	1	0.0629328
Y3	Map 2 / Map 1	1	0.0950039
Y3	Map 1 / Map 1	1	0.542105
Y3	Map 2 / Map 2	1	0.241276
Y3	Map 1 / Map 2	1	0.108337
Y3	Map 2 / Map 1	1	0.238316
Y3	Map 1 / Map 1	1	0.384317
Y3	Map 2 / Map 2	1	0.890477
Y3	Map 1 / Map 2	1	0.416547
Y3	Map 2 / Map 1	1	0.151096
Y3	Map 1 / Map 1	1	0.615139
Y3	Map 2 / Map 2	1	0.461187
Y3	Map 1 / Map 2	1	0.236934
Y3	Map 2 / Map 1	1	0.297021
Y3	Map 1 / Map 1	1	0.618762
Y3	Map 2 / Map 2	1	0.161957
Y3	Map 1 / Map 2	1	0.0233107
Y3	Map 2 / Map 1	1	-0.0361789
Y4	Map 1 / Map 1	1	0.613113
Y4	Map 2 / Map 2	1	0.460264
Y4	Map 1 / Map 2	1	0.323852
Y4	Map 2 / Map 1	1	0.377964
Y4	Map 1 / Map 1	1	0.945131
Y4	Map 2 / Map 2	1	0.909559
Y4	Map 1 / Map 2	1	0.808373
Y4	Map 2 / Map 1	1	0.888502
Y4	Map 1 / Map 1	1	0.94593
Y4	Map 2 / Map 2	1	0.890751
Y4	Map 1 / Map 2	1	0.702908
Y4	Map 2 / Map 1	1	0.773411
Y4	Map 1 / Map 1	1	0.811882
Y4	Map 2 / Map 2	1	0.763998
Y4	Map 1 / Map 2	1	0.668231
Y4	Map 2 / Map 1	1	0.708001

## Sheet: 5f
DotColor	Subplot & Independent Variable	Paired Dependent Variable (y-axis)	Paired Dependent Variable (x-axis)	If trained on map 1 vs. 2, data are plotted in the left vs. right subplot.
AgeGroup	TrainMap	TestMap1MeanDecoderScore	TestMap2MeanDecoderScore
1	Map 1	0.497165	0.247578	There is stochasticity in k-means clustering, even using the same optimal k for each session, that means that exact results of given runs of the code will differ though group means, statistical effects, and p-values hold within an order of magnitude.
1	Map 1	0.731013	0.586793
1	Map 1	0.880119	0.817006
1	Map 1	0.820223	0.707043
1	Map 1	0.327495	0.201305
1	Map 1	0.364079	0.161744
1	Map 1	0.612365	0.199568
1	Map 1	0.689055	0.528444
1	Map 1	0.899144	0.565156
1	Map 1	0.919784	0.864068
1	Map 1	0.88696	0.714785
1	Map 1	0.865569	0.136786
1	Map 1	0.891456	0.326661
1	Map 1	0.841375	0.752331
1	Map 1	0.587055	0.354147
1	Map 1	0.913449	0.826576
1	Map 1	0.902566	0.776721
1	Map 1	0.662748	0.32193
1	Map 1	0.524438	0.0216911
1	Map 1	0.484782	0.0868345
1	Map 1	0.788503	0.712393
1	Map 1	0.50645	0.439782
1	Map 1	0.265396	0.175871
1	Map 1	0.299406	0.171039
1	Map 1	0.10316	0.0659303
1	Map 1	0.50792	0.0629328
1	Map 1	0.542105	0.108337
1	Map 1	0.384317	0.416547
1	Map 1	0.615139	0.236934
1	Map 1	0.618762	0.0233107
1	Map 1	0.613113	0.323852
1	Map 1	0.945131	0.808373
1	Map 1	0.94593	0.702908
1	Map 1	0.811882	0.668231
1	Map 2	0.263334	0.459941
1	Map 2	0.451191	0.718405
1	Map 2	0.768306	0.885985
1	Map 2	0.70013	0.817688
1	Map 2	0.186795	0.363249
1	Map 2	0.186396	0.385759
1	Map 2	0.137617	0.634655
1	Map 2	0.49412	0.654274
1	Map 2	0.711989	0.894789
1	Map 2	0.857256	0.914649
1	Map 2	0.669688	0.87457
1	Map 2	0.653602	0.878996
1	Map 2	0.664518	0.846858
1	Map 2	0.792299	0.861042
1	Map 2	0.423488	0.537604
1	Map 2	0.822962	0.912362
1	Map 2	0.829537	0.859769
1	Map 2	0.132311	0.644645
1	Map 2	0.230149	0.56941
1	Map 2	0.182629	0.456334
1	Map 2	0.515359	0.78846
1	Map 2	0.374909	0.535551
1	Map 2	0.239887	0.235853
1	Map 2	0.0967553	0.439753
1	Map 2	0.0205419	0.0696261
1	Map 2	0.0950039	0.276356
1	Map 2	0.238316	0.241276
1	Map 2	0.151096	0.890477
1	Map 2	0.297021	0.461187
1	Map 2	-0.0361789	0.161957
1	Map 2	0.377964	0.460264
1	Map 2	0.888502	0.909559
1	Map 2	0.773411	0.890751
1	Map 2	0.708001	0.763998
3	Map 1	0.798011	0.424329
3	Map 1	0.615603	0.458087
3	Map 1	0.392318	0.135438
3	Map 1	0.391325	0.29372
3	Map 1	0.300796	0.209691
3	Map 1	0.812666	0.72161
3	Map 1	0.337293	0.216069
3	Map 1	0.191453	-0.00498415
3	Map 1	0.0378172	0.0355025
3	Map 1	0.19847	0.142064
3	Map 1	0.539001	0.164353
3	Map 1	0.534135	0.426719
3	Map 1	0.866626	0.255306
3	Map 1	0.462558	0.124167
3	Map 1	0.112507	0.0583812
3	Map 1	0.59685	0.266412
3	Map 1	0.625153	0.00386349
3	Map 1	0.542195	0.659187
3	Map 1	0.166163	0.0332184
3	Map 1	0.310844	0.154289
3	Map 1	0.234358	0.241408
3	Map 1	0.752282	0.418578
3	Map 1	0.662317	0.598501
3	Map 1	0.703477	0.53147
3	Map 1	0.486715	0.181711
3	Map 1	0.681214	0.328652
3	Map 1	0.642016	0.332797
3	Map 2	0.504051	0.693735
3	Map 2	0.512355	0.621438
3	Map 2	0.163857	0.396382
3	Map 2	0.27892	0.366671
3	Map 2	0.292911	0.304863
3	Map 2	0.671731	0.887171
3	Map 2	0.137375	0.560234
3	Map 2	0.000534651	0.150718
3	Map 2	-0.0263326	0.0399699
3	Map 2	0.141878	0.262123
3	Map 2	0.168612	0.555604
3	Map 2	0.2954	0.687733
3	Map 2	0.350619	0.876941
3	Map 2	0.113047	0.399794
3	Map 2	0.0656573	0.0895649
3	Map 2	0.272042	0.515444
3	Map 2	0.0924271	0.498921
3	Map 2	0.361996	0.819312
3	Map 2	0.0725452	0.104868
3	Map 2	0.140737	0.286308
3	Map 2	0.124633	0.491326
3	Map 2	0.544005	0.550344
3	Map 2	0.5063	0.690829
3	Map 2	0.517494	0.686035
3	Map 2	0.0737763	0.674267
3	Map 2	0.38957	0.531376
3	Map 2	0.516936	0.509013

## Sheet: 5g
DotColor	Subplot & Independent Variable	Paired Dependent Variable (y-axis)	Paired Dependent Variable (x-axis)	If trained on map A vs. B, data are plotted in the left vs. right subplot.
AgeGroup	TrainMap	TestMapAMeanDecoderScore	TestMapBMeanDecoderScore
1	A	0.433639	0.108536
1	A	0.872896	0.0755043
1	A	0.284691	0.0648273
1	A	0.919026	0.0154171
1	A	0.759928	0.0238849
1	A	0.686134	-0.0708475
1	A	0.829764	0.0787965
1	A	0.830547	0.139754
1	A	0.965432	0.39149
1	A	0.952054	-0.197509
1	A	0.930195	0.737749
1	A	0.929092	0.687284
1	A	0.852295	0.793365
1	A	0.796288	0.680438
1	A	0.924997	0.540406
1	A	0.498271	0.374435
1	A	0.432147	0.291998
1	A	0.63653	-0.107509
1	A	0.80811	-0.0767643
1	A	0.804193	-0.186127
1	A	0.86929	0.158205
1	A	0.814763	0.379171
1	A	0.594879	0.204158
1	A	0.80511	0.0714354
1	A	0.804431	0.254082
1	A	0.74404	0.214442
1	A	0.791218	0.215185
1	A	0.920528	0.133538
1	A	0.570305	0.602116
1	A	0.746714	-0.083536
1	A	0.781933	0.10953
1	A	0.49197	0.256231
1	A	0.60449	0.00979895
1	A	0.773908	-0.0913308
1	A	0.381192	0.0726886
1	A	0.65786	0.130073
1	A	0.651275	0.241205
1	A	0.789801	0.0902395
1	A	0.643708	-0.154867
1	A	0.601179	-0.00102532
1	A	0.871797	0.0376471
1	A	0.928704	0.0614566
1	A	0.590647	-0.0333496
1	A	0.822197	0.181613
1	A	0.870276	0.00641831
1	A	0.838933	-0.183379
1	A	0.933214	0.111053
1	A	0.16235	-0.205214
1	B	0.173149	0.36062
1	B	0.0211615	0.65618
1	B	0.143486	0.347287
1	B	0.050814	0.866197
1	B	-0.0317208	0.748448
1	B	-0.0292328	0.624193
1	B	0.112372	0.614099
1	B	0.199241	0.733998
1	B	0.371392	0.734216
1	B	-0.206683	0.951131
1	B	0.715383	0.928511
1	B	0.742094	0.954024
1	B	0.764783	0.832321
1	B	0.606413	0.848061
1	B	0.462195	0.934578
1	B	0.281051	0.614217
1	B	0.0585173	0.399947
1	B	-0.00934835	0.636718
1	B	0.0787685	0.765047
1	B	-0.0451931	0.732887
1	B	0.227105	0.801494
1	B	0.285371	0.696282
1	B	0.360731	0.450556
1	B	0.0909434	0.653238
1	B	0.298972	0.694082
1	B	0.226279	0.748461
1	B	0.217449	0.754284
1	B	0.0465755	0.905871
1	B	0.605631	0.590472
1	B	0.0849608	0.460643
1	B	0.311818	0.680598
1	B	0.361393	0.515797
1	B	0.222716	0.623028
1	B	0.101049	0.714736
1	B	0.0961487	0.156785
1	B	0.0227568	0.631689
1	B	0.124292	0.638551
1	B	0.0595231	0.909773
1	B	0.0862817	0.810039
1	B	0.0432273	0.403136
1	B	0.0803836	0.68169
1	B	-0.124809	0.955796
1	B	0.292055	0.430447
1	B	0.223372	0.863387
1	B	-0.00904227	0.752734
1	B	-0.110117	0.910182
1	B	0.0512075	0.845955
1	B	-0.151811	0.163853
2	A	0.893406	0.297301
2	A	0.795876	0.589447
2	A	0.742086	0.557712
2	A	0.602419	0.44878
2	A	0.678953	0.0451989
2	A	0.45026	0.0793412
2	A	0.706278	0.0965677
2	A	0.867011	0.332189
2	A	0.938667	-0.000113586
2	A	0.884907	-0.0098846
2	A	0.537772	0.0734943
2	A	0.53905	0.151482
2	A	0.79972	0.0430685
2	A	0.615267	0.290535
2	A	0.787254	0.218564
2	A	0.823776	0.211985
2	A	0.606458	0.30698
2	A	0.454485	0.226004
2	A	0.425588	0.183447
2	A	0.785065	0.315624
2	A	0.875019	0.0626902
2	A	0.302745	0.0803227
2	A	0.616629	-0.00644444
2	A	0.757294	0.344517
2	A	0.79133	0.753246
2	A	0.220755	-0.0613729
2	A	0.406248	0.00499642
2	A	0.642717	0.0645876
2	A	0.580107	0.187387
2	A	0.63859	0.00863305
2	A	0.735815	0.400507
2	A	0.669005	0.47391
2	A	0.487173	0.23094
2	A	0.927256	-0.020287
2	A	0.511147	0.241511
2	A	0.798182	0.424254
2	A	0.446068	-0.0747182
2	A	0.813518	0.184802
2	A	0.760681	0.530728
2	A	0.242288	0.439251
2	A	0.538511	0.0285881
2	A	0.696078	-0.0748897
2	A	0.406119	0.104289
2	A	0.318256	0.324528
2	A	0.426263	0.115296
2	A	0.622992	0.260498
2	A	0.688245	0.301717
2	A	0.821765	0.115483
2	A	0.677417	0.101298
2	A	0.673083	-0.0229892
2	A	0.762151	0.16169
2	B	0.216259	0.929686
2	B	0.655578	0.831859
2	B	0.455079	0.792794
2	B	0.474939	0.738041
2	B	0.138233	0.759445
2	B	0.00840507	0.500455
2	B	0.0326307	0.83606
2	B	0.210328	0.768891
2	B	0.0706578	0.855675
2	B	-0.00872791	0.886363
2	B	0.0303472	0.664319
2	B	0.132794	0.564544
2	B	-0.0771955	0.700952
2	B	0.330764	0.837014
2	B	0.132928	0.626314
2	B	0.260059	0.732372
2	B	0.422239	0.559996
2	B	0.259789	0.733796
2	B	-0.0332938	0.650485
2	B	0.134409	0.595428
2	B	0.378446	0.818811
2	B	0.255131	0.435264
2	B	-0.00152617	0.56426
2	B	0.260859	0.88171
2	B	0.614573	0.636589
2	B	0.197087	0.123402
2	B	0.0356396	0.517544
2	B	0.0678064	0.523136
2	B	0.179848	0.715912
2	B	-0.0258289	0.713914
2	B	0.348813	0.684727
2	B	0.294041	0.682841
2	B	0.161836	0.521364
2	B	0.0715818	0.875228
2	B	0.592062	0.660625
2	B	0.37131	0.834682
2	B	-0.0427016	0.746822
2	B	0.0984775	0.805242
2	B	0.496768	0.705591
2	B	0.42513	0.438324
2	B	0.0332051	0.543448
2	B	-0.00653555	0.81085
2	B	0.077078	0.653949
2	B	0.147657	0.301801
2	B	0.0235837	0.601719
2	B	0.343117	0.633971
2	B	0.205556	0.770857
2	B	0.0542767	0.827784
2	B	0.123977	0.824125
2	B	-0.0989614	0.694323
2	B	-0.000631799	0.654722
3	A	0.0903009	0.0345324
3	A	0.83531	-0.00240829
3	A	0.70015	-0.134756
3	A	0.841006	0.0044414
3	A	0.812554	0.0543205
3	A	0.660936	0.148057
3	A	0.513476	0.136774
3	A	0.834328	-0.0121106
3	A	0.289701	0.010336
3	A	0.926131	-0.0237758
3	A	0.910566	0.0105654
3	A	0.305779	0.256449
3	A	0.700654	0.211285
3	A	0.307413	0.275712
3	A	0.636201	0.101065
3	A	0.884472	0.0226128
3	A	0.57686	0.393302
3	A	0.580944	0.0344447
3	A	0.308634	-0.0209968
3	A	0.465265	0.199282
3	A	0.508383	0.0126924
3	A	0.735014	0.243984
3	A	0.583889	-0.160613
3	A	0.699041	0.103376
3	A	0.69103	0.239979
3	A	0.602141	0.0941129
3	A	0.550346	0.115658
3	A	0.528144	0.0990179
3	A	0.756867	0.172373
3	A	0.7018	0.182534
3	A	0.660303	0.0660294
3	A	0.15084	0.316702
3	A	0.536349	-0.040101
3	A	0.236009	0.164564
3	A	0.415382	-0.0174996
3	A	0.694534	0.226276
3	A	0.673445	0.245375
3	A	0.788098	0.322715
3	A	0.520469	0.227655
3	A	0.908239	0.0747767
3	A	0.915644	0.189886
3	A	0.895226	0.365538
3	A	0.753248	0.390683
3	A	0.542077	0.24244
3	A	0.735084	0.102175
3	B	0.0471022	0.119085
3	B	-0.0313517	0.677015
3	B	-0.211372	0.773977
3	B	0.00198256	0.926474
3	B	0.123664	0.947993
3	B	0.106193	0.653455
3	B	0.0636756	0.431923
3	B	0.0543629	0.792668
3	B	0.1852	0.213064
3	B	-0.119461	0.826302
3	B	0.223391	0.870545
3	B	0.394159	0.450472
3	B	0.0870614	0.768329
3	B	0.246598	0.280836
3	B	0.109966	0.55694
3	B	0.136053	0.800339
3	B	0.414485	0.512163
3	B	0.00857354	0.250933
3	B	-0.184203	0.375747
3	B	0.106917	0.338921
3	B	0.0881798	0.704425
3	B	0.15935	0.627483
3	B	-0.15829	0.694419
3	B	0.1062	0.559879
3	B	0.358659	0.731816
3	B	-0.11842	0.713535
3	B	0.117855	0.613241
3	B	0.206615	0.696525
3	B	0.180581	0.740763
3	B	0.19027	0.814112
3	B	0.0294081	0.81499
3	B	0.18359	0.125202
3	B	-0.00736198	0.702992
3	B	0.0963428	0.168363
3	B	-0.00404327	0.600774
3	B	0.126734	0.550617
3	B	0.348681	0.606703
3	B	0.310474	0.706817
3	B	0.379652	0.660396
3	B	0.111692	0.792565
3	B	0.123683	0.885921
3	B	0.502522	0.841478
3	B	0.287489	0.751982
3	B	0.383433	0.655167
3	B	0.103114	0.743654

## Sheet: 5h
DotColor	Subplot & Independent Variable	Paired Dependent Variable (y-axis)	Paired Dependent Variable (x-axis)	If trained on map A vs. B, data are plotted in the left vs. right subplot.
AgeGroup	TrainMap	TestMapA`MeanDecoderScore	TestMapB`MeanDecoderScore
1	A	0.402481	0.0523359
1	A	0.0193321	-0.0227543
1	A	0.166818	-0.0115417
1	A	0.0386701	-0.0271714
1	A	0.546991	0.132513
1	A	0.275251	-0.0874225
1	A	0.364641	0.110048
1	A	0.218888	0.278467
1	A	0.255792	0.0560452
1	A	0.246927	0.0303474
1	A	0.879783	0.76204
1	A	0.56026	0.424629
1	A	0.793833	0.703742
1	A	0.808402	0.545608
1	A	0.596576	0.457488
1	A	0.708662	0.273771
1	A	0.372472	0.305122
1	A	-0.118938	-0.145504
1	A	-0.189263	-0.168899
1	A	0.115718	-0.0068843
1	A	0.222834	-0.00698147
1	A	0.55605	0.392793
1	A	0.357786	0.214785
1	A	0.337262	0.0647521
1	A	0.279561	0.245219
1	A	0.378875	0.174198
1	A	0.325722	0.215257
1	A	0.430819	0.287334
1	A	-0.0297702	-0.161143
1	A	-0.098236	0.0154049
1	A	0.218662	0.0226678
1	A	0.435414	0.290405
1	A	0.205636	0.0718227
1	A	0.0607924	-0.0682318
1	A	0.290485	0.200759
1	A	0.233871	0.236305
1	A	0.433648	0.367689
1	A	0.239634	0.140034
1	A	0.618378	0.512665
1	A	0.321495	0.0805454
1	A	-0.0580606	-0.246293
1	A	0.597498	0.314227
1	A	0.734566	0.432927
1	A	0.0720615	0.0328188
1	A	0.0801972	-0.0787015
1	A	0.214303	0.204806
1	A	0.101913	0.107888
1	A	0.0325375	-0.0912698
1	B	0.0835949	0.32581
1	B	0.0620339	0.145582
1	B	0.0624118	0.368102
1	B	0.150296	0.238907
1	B	0.445125	0.681801
1	B	0.142033	0.463135
1	B	0.160632	0.425335
1	B	0.31359	0.325572
1	B	0.176951	0.27635
1	B	0.185043	0.528196
1	B	0.894528	0.939991
1	B	0.611725	0.766528
1	B	0.759003	0.908278
1	B	0.749353	0.800297
1	B	0.24203	0.521903
1	B	0.400877	0.858794
1	B	0.439793	0.459665
1	B	0.248534	0.218789
1	B	0.479557	0.636964
1	B	0.3196	0.567143
1	B	0.516872	0.672254
1	B	0.331765	0.684868
1	B	0.358354	0.56986
1	B	0.0612166	0.281759
1	B	0.304415	0.271838
1	B	0.151207	0.560885
1	B	0.303483	0.646769
1	B	0.266091	0.642228
1	B	-0.137954	0.0158642
1	B	0.245752	0.453526
1	B	0.0865505	0.208325
1	B	0.407687	0.504177
1	B	0.147181	0.261862
1	B	0.0708584	0.285901
1	B	0.231816	0.27423
1	B	0.0673127	0.139675
1	B	0.280068	0.531299
1	B	0.079026	0.268774
1	B	0.209441	0.148284
1	B	0.0711512	0.541528
1	B	0.19633	0.439844
1	B	-0.0712294	0.426483
1	B	0.471979	0.607187
1	B	0.0812156	0.11432
1	B	0.652742	0.740435
1	B	0.463583	0.423991
1	B	0.369972	0.576577
1	B	0.40272	0.476211
2	A	0.284466	0.243716
2	A	0.314552	0.304721
2	A	0.514809	0.505166
2	A	0.313183	0.407038
2	A	0.130903	0.0225571
2	A	0.206636	0.125426
2	A	0.333611	0.102762
2	A	0.550285	0.452597
2	A	0.428167	-0.0484831
2	A	0.486226	0.159619
2	A	0.494665	0.26586
2	A	0.202041	0.118474
2	A	0.326056	0.04538
2	A	0.590865	0.304107
2	A	0.420723	0.280199
2	A	0.552715	0.24882
2	A	0.220855	0.0513658
2	A	0.394952	0.177526
2	A	0.272237	0.167609
2	A	0.361201	0.310247
2	A	0.640425	0.251266
2	A	0.630304	0.401599
2	A	-0.0590448	-0.140374
2	A	-0.0198234	-0.153348
2	A	0.239957	0.314355
2	A	0.0587324	-0.0513513
2	A	0.0389045	0.0876235
2	A	0.127639	0.0402141
2	A	0.079401	0.149345
2	A	0.0742797	0.0678148
2	A	0.517835	0.32172
2	A	0.566744	0.265439
2	A	0.413852	0.172292
2	A	0.0678956	0.00653883
2	A	0.347194	0.355171
2	A	0.529987	0.471336
2	A	0.46235	0.00146999
2	A	0.0981619	0.0298382
2	A	0.690853	0.559282
2	A	0.584004	0.340712
2	A	0.162066	0.0724988
2	A	0.166226	0.0180799
2	A	0.315141	0.161233
2	A	0.27102	0.311482
2	A	0.21656	0.124609
2	A	0.203544	0.276538
2	A	0.14858	0.207183
2	A	0.486551	0.145164
2	A	0.421569	0.0643821
2	A	0.443384	0.211304
2	A	0.349688	0.328033
2	B	0.278511	0.440341
2	B	0.291175	0.418872
2	B	0.519676	0.65351
2	B	0.434456	0.589303
2	B	0.358597	0.593048
2	B	0.110255	0.675372
2	B	0.146101	0.379295
2	B	0.444739	0.685668
2	B	0.189525	0.526436
2	B	0.323614	0.657286
2	B	0.231749	0.712677
2	B	0.207984	0.495682
2	B	0.0542905	0.417302
2	B	0.330767	0.588256
2	B	0.261796	0.630071
2	B	0.0940601	0.54411
2	B	0.323634	0.651663
2	B	0.184953	0.552471
2	B	0.296725	0.65791
2	B	0.0996657	0.417843
2	B	0.495673	0.336628
2	B	0.310677	0.685999
2	B	0.205758	0.241221
2	B	0.17153	0.242513
2	B	0.229807	0.337056
2	B	0.0896826	0.393043
2	B	0.0427389	0.0363102
2	B	0.0824491	0.167552
2	B	0.380314	0.489984
2	B	0.541489	0.629341
2	B	0.44654	0.658652
2	B	0.405832	0.403445
2	B	0.170949	0.380736
2	B	0.0386077	0.260827
2	B	0.608952	0.645322
2	B	0.358906	0.568922
2	B	0.0961553	0.709431
2	B	0.239809	0.253163
2	B	0.598432	0.760576
2	B	0.393345	0.595675
2	B	0.0996791	0.256951
2	B	0.0838504	0.303702
2	B	0.0600067	0.364477
2	B	0.312311	0.624492
2	B	0.128293	0.332701
2	B	0.179509	0.506312
2	B	0.173055	0.429342
2	B	0.273635	0.709184
2	B	0.408081	0.695967
2	B	0.128448	0.352241
2	B	0.192671	0.41217
3	A	0.0238335	-0.032833
3	A	-0.00117004	0.0140128
3	A	0.0882018	-0.106494
3	A	0.186868	0.00565586
3	A	0.341445	0.138017
3	A	0.211903	0.0786026
3	A	0.119226	0.0650452
3	A	0.125981	0.00703009
3	A	0.602388	0.158417
3	A	0.103677	0.0923802
3	A	0.244896	0.0516989
3	A	0.425488	0.203317
3	A	0.264958	0.165991
3	A	0.215246	0.225712
3	A	0.104575	0.0184659
3	A	0.361318	0.0138546
3	A	0.480843	0.251397
3	A	0.121786	0.0853608
3	A	0.146919	0.0423358
3	A	0.196578	0.101172
3	A	0.181664	-0.0384434
3	A	0.393959	0.339982
3	A	0.272835	0.0108181
3	A	0.381554	0.0125062
3	A	0.247376	0.144412
3	A	0.222729	0.0359092
3	A	0.19205	0.145645
3	A	0.181227	0.178627
3	A	0.0551062	0.113115
3	A	0.382762	0.215894
3	A	0.113515	0.198738
3	A	0.43894	0.375078
3	A	0.0206629	0.041115
3	A	0.309773	0.146786
3	A	0.00730635	-0.0156104
3	A	0.194345	0.106592
3	A	0.470556	0.216381
3	A	0.365616	0.179015
3	A	0.523888	0.215558
3	A	0.411529	0.172193
3	A	0.777029	0.521025
3	A	0.691357	0.305432
3	A	0.657662	0.42319
3	A	0.521997	0.167495
3	A	0.371074	0.047546
3	B	0.0350789	0.0312778
3	B	0.0141542	-0.0268187
3	B	-0.0708082	0.324211
3	B	0.205884	0.339611
3	B	0.221765	0.436132
3	B	0.191252	0.190075
3	B	0.0394104	-0.01751
3	B	0.122867	0.239056
3	B	0.453623	0.706052
3	B	-0.00991989	0.167215
3	B	0.440144	0.460373
3	B	0.46907	0.781431
3	B	0.262551	0.409394
3	B	0.218769	0.401811
3	B	0.0878969	0.148686
3	B	0.281284	0.479334
3	B	0.458901	0.524623
3	B	0.0624293	0.273116
3	B	0.0481145	0.200299
3	B	0.165645	0.34242
3	B	0.0972164	0.253044
3	B	0.337211	0.476295
3	B	0.0833554	0.428167
3	B	0.20425	0.555026
3	B	0.275597	0.365302
3	B	0.328888	0.596789
3	B	0.247446	0.454287
3	B	0.273553	0.532249
3	B	0.316442	0.535949
3	B	0.296489	0.663878
3	B	-0.0632691	0.448116
3	B	0.34458	0.622212
3	B	-0.0550639	0.0122183
3	B	0.217225	0.565229
3	B	0.0505389	0.0593891
3	B	0.145877	0.408596
3	B	0.270752	0.466329
3	B	0.232698	0.35373
3	B	0.461695	0.731995
3	B	0.312006	0.537937
3	B	0.454095	0.82618
3	B	0.567671	0.703697
3	B	0.447936	0.782736
3	B	0.234289	0.641132
3	B	0.12074	0.582155

## Sheet: 5j
Dot Color	Independent Variable	Dependent Variable	Correlation refers to the Pearson correlation of each sessions' network trial-trial spatial firing similarity matrices generated using the front vs. back track neural activity.
AnimalID	AgeGroup	Correlation
A14	3	0.217433
A14	3	0.212259
A15	3	0.756248
A15	3	0.673609
A15	3	0.658267
A15	3	0.799668
A15	3	0.65695
A16	3	0.619817
A16	3	0.659122
A16	3	0.23367
A17	3	0.665446
A17	3	0.705945
A17	3	0.499638
A17	3	0.651459
A18	3	0.461025
A18	3	0.609056
A18	3	0.590261
A18	3	0.603194
A18	3	0.555543
A19	3	0.402864
A19	3	0.470497
A19	3	0.468132
A19	3	0.736534
A19	3	0.575304
A19	3	0.563246
A20	3	0.711929
A20	3	0.70361
A20	3	0.44219
A20	3	0.556501
A22	3	0.635865
A22	3	0.704231
A22	3	0.556317
A22	3	0.454028
A22	3	0.594251
A22	3	0.565435
A23	3	0.489012
A23	3	0.539832
A23	3	0.538614
A23	3	0.632
A24	3	0.588229
A24	3	0.734337
A24	3	0.706525
A24	3	0.578789
A24	3	0.592231
A24	3	0.578696
MA10F	2	0.66819
MA10F	2	0.802313
MA10F	2	0.570707
MA10F	2	0.552206
MA10F	2	0.421835
MA10F	2	0.607203
MA1F	2	0.423186
MA1F	2	0.563193
MA1F	2	0.681192
MA1F	2	0.694885
MA1F	2	0.641231
MA2F	2	0.525147
MA2F	2	0.62037
MA2F	2	0.520054
MA2F	2	0.512552
MA2F	2	0.445628
MA2F	2	0.620716
MA3M	2	0.516907
MA3M	2	0.631907
MA3M	2	0.446742
MA3M	2	0.535374
MA3M	2	0.545868
MA4M	2	0.541446
MA4M	2	0.663535
MA4M	2	0.694207
MA4M	2	0.738807
MA4M	2	0.456673
MA5M	2	0.731474
MA5M	2	0.545982
MA5M	2	0.718221
MA5M	2	0.637277
MA5M	2	0.512718
MA6M	2	0.419828
MA6M	2	0.507119
MA6M	2	0.634862
MA6M	2	0.598659
MA6M	2	0.6054
MA7M	2	0.619721
MA7M	2	0.618813
MA7M	2	0.417268
MA8F	2	0.355591
MA8F	2	0.473561
MA8F	2	0.66861
MA8F	2	0.439221
MA8F	2	0.45205
MA8F	2	0.504914
MA9F	2	0.466501
MA9F	2	0.591676
MA9F	2	0.62358
MA9F	2	0.635253
MA9F	2	0.536676
Y20	1	0.604909
Y20	1	0.663308
Y20	1	0.724463
Y20	1	0.581349
Y20	1	0.73371
Y21	1	0.560376
Y21	1	0.654426
Y21	1	0.666455
Y21	1	0.632206
Y21	1	0.772961
Y22	1	0.613536
Y22	1	0.786659
Y22	1	0.73708
Y22	1	0.586363
Y22	1	0.682577
Y22	1	0.774106
Y23	1	0.880698
Y23	1	0.838776
Y23	1	0.848475
Y23	1	0.710998
Y23	1	0.76989
Y23	1	0.661939
Y24	1	0.507736
Y24	1	0.559195
Y24	1	0.562624
Y24	1	0.588254
Y24	1	0.549725
Y24	1	0.583887
Y25	1	0.85683
Y25	1	0.524231
Y25	1	0.446121
Y25	1	0.580609
Y25	1	0.53429
Y26	1	0.625694
Y26	1	0.646446
Y26	1	0.487727
Y26	1	0.369894
Y27	1	0.712222
Y27	1	0.795565
Y27	1	0.710322
Y27	1	0.805476
Y27	1	0.594479
Y27	1	0.807
Y28	1	0.624802
Y28	1	0.780199
Y28	1	0.711281
Y28	1	0.625265
Y28	1	0.76429

## Sheet: 5k
Alternation Trials		Logistic Regression Independent Variables					Logistic Regression Dependent Variable		There is stochasticity in k-means clustering, even using the same optimal k for each session, that means that exact results of given runs of the code will differ though group means, statistical effects, and p-values hold within an order of magnitude.
Animal_ID	Trial_ID	Session	Sex	Age_Group	Context	Tswitch	Aligned
A15	0	1	F	3	0	1	0
A15	1	1	F	3	1	0	1
A15	2	1	F	3	0	0	0
A15	3	1	F	3	1	0	0
A15	4	1	F	3	0	0	0
A15	5	1	F	3	0	1	1
A15	6	1	F	3	1	0	0
A15	7	1	F	3	0	0	1
A15	8	1	F	3	1	0	0
A15	9	1	F	3	0	0	1
A15	10	1	F	3	0	1	1
A15	11	1	F	3	1	0	0
A15	12	1	F	3	0	0	1
A15	13	1	F	3	0	1	1
A15	14	1	F	3	1	0	0
A15	15	1	F	3	0	0	1
A15	16	1	F	3	0	1	1
A15	17	1	F	3	1	0	0
A15	18	1	F	3	0	0	1
A15	19	1	F	3	0	1	1
A15	20	1	F	3	0	2	1
A15	21	1	F	3	1	0	0
A15	22	1	F	3	1	1	0
A15	23	1	F	3	0	0	1
A15	24	1	F	3	1	0	0
A15	25	1	F	3	0	0	1
A15	26	1	F	3	1	0	0
A15	27	1	F	3	1	1	0
A15	28	1	F	3	0	0	1
A15	29	1	F	3	0	1	1
A15	30	1	F	3	1	0	0
A15	31	1	F	3	1	1	0
A15	32	1	F	3	0	0	1
A15	33	1	F	3	1	0	0
A15	34	1	F	3	0	0	1
A15	35	1	F	3	1	0	0
A15	36	1	F	3	1	1	0
A15	37	1	F	3	0	0	1
A15	38	1	F	3	0	1	1
A15	39	1	F	3	0	2	1
A15	40	1	F	3	1	0	0
A15	41	1	F	3	1	1	0
A15	42	1	F	3	1	2	0
A15	43	1	F	3	1	3	0
A15	44	1	F	3	0	0	1
A15	45	1	F	3	0	1	1
A15	46	1	F	3	1	0	0
A15	47	1	F	3	0	0	1
A15	48	1	F	3	0	1	1
A15	49	1	F	3	1	0	0
A15	50	1	F	3	1	1	0
A15	51	1	F	3	1	2	0
A15	52	1	F	3	1	3	0
A15	53	1	F	3	0	0	1
A15	54	1	F	3	1	0	0
A15	55	1	F	3	0	0	1
A15	56	1	F	3	1	0	0
A15	57	1	F	3	0	0	1
A15	58	2	F	3	0	1	0
A15	59	2	F	3	0	2	0
A15	60	2	F	3	1	0	1
A15	61	2	F	3	1	1	0
A15	62	2	F	3	0	0	0
A15	63	2	F	3	0	1	0
A15	64	2	F	3	0	2	0
A15	65	2	F	3	1	0	1
A15	66	2	F	3	1	1	0
A15	67	2	F	3	1	2	0
A15	68	2	F	3	1	3	0
A15	69	2	F	3	0	0	0
A15	70	2	F	3	1	0	0
A15	71	2	F	3	0	0	0
A15	72	2	F	3	1	0	0
A15	73	2	F	3	0	0	0
A15	74	2	F	3	0	1	0
A15	75	2	F	3	1	0	0
A15	76	2	F	3	1	1	0
A15	77	2	F	3	0	0	0
A15	78	2	F	3	1	0	0
A15	79	2	F	3	0	0	0
A15	80	2	F	3	1	0	0
A15	81	2	F	3	0	0	1
A15	82	2	F	3	1	0	0
A15	83	2	F	3	0	0	1
A15	84	2	F	3	1	0	0
A15	85	2	F	3	0	0	1
A15	86	2	F	3	0	1	1
A15	87	2	F	3	1	0	1
A15	88	2	F	3	1	1	0
A15	89	2	F	3	0	0	1
A15	90	2	F	3	0	1	1
A15	91	2	F	3	1	0	0
A15	92	2	F	3	1	1	0
A15	93	2	F	3	0	0	1
A15	94	2	F	3	1	0	0
A15	95	2	F	3	0	0	1
A15	96	2	F	3	1	0	0
A15	97	2	F	3	1	1	1
A15	98	2	F	3	0	0	1
A15	99	2	F	3	0	1	1
A15	100	2	F	3	1	0	0
A15	101	2	F	3	0	0	1
A15	102	2	F	3	0	1	0
A15	103	2	F	3	0	2	1
A15	104	2	F	3	1	0	0
A15	105	2	F	3	0	0	1
A15	106	2	F	3	1	0	0
A15	107	2	F	3	0	0	1
A15	108	2	F	3	1	0	0
A15	109	2	F	3	0	0	1
A15	110	2	F	3	0	1	1
A15	111	2	F	3	0	2	0
A15	112	2	F	3	1	0	0
A15	113	2	F	3	1	1	0
A15	114	2	F	3	0	0	1
A15	115	2	F	3	0	1	1
A15	116	2	F	3	0	2	0
A15	117	2	F	3	1	0	0
A15	118	2	F	3	1	1	0
A15	119	3	F	3	0	1	0
A15	120	3	F	3	1	0	1
A15	121	3	F	3	0	0	0
A15	122	3	F	3	1	0	0
A15	123	3	F	3	1	1	0
A15	124	3	F	3	0	0	0
A15	125	3	F	3	0	1	0
A15	126	3	F	3	0	2	0
A15	127	3	F	3	0	3	0
A15	128	3	F	3	0	4	0
A15	129	3	F	3	0	5	0
A15	130	3	F	3	0	6	0
A15	131	3	F	3	0	7	0
A15	132	3	F	3	1	0	0
A15	133	3	F	3	1	1	0
A15	134	3	F	3	0	0	0
A15	135	3	F	3	1	0	0
A15	136	3	F	3	0	0	1
A15	137	3	F	3	1	0	0
A15	138	3	F	3	1	1	0
A15	139	3	F	3	1	2	0
A15	140	3	F	3	0	0	1
A15	141	3	F	3	0	1	0
A15	142	3	F	3	0	2	1
A15	143	3	F	3	1	0	0
A15	144	3	F	3	1	1	0
A15	145	3	F	3	0	0	1
A15	146	3	F	3	0	1	1
A15	147	3	F	3	1	0	0
A15	148	3	F	3	1	1	0
A15	149	3	F	3	0	0	1
A15	150	3	F	3	0	1	1
A15	151	3	F	3	1	0	0
A15	152	3	F	3	1	1	0
A15	153	3	F	3	1	2	0
A15	154	3	F	3	0	0	1
A15	155	3	F	3	1	0	0
A15	156	3	F	3	1	1	0
A15	157	3	F	3	1	2	0
A15	158	3	F	3	0	0	1
A15	159	3	F	3	0	1	1
A15	160	3	F	3	0	0	1
A15	161	3	F	3	0	1	1
A15	162	3	F	3	0	2	1
A15	163	3	F	3	1	3	0
A15	164	3	F	3	0	0	1
A15	165	3	F	3	0	1	1
A15	166	3	F	3	0	2	1
A15	167	3	F	3	1	0	0
A15	168	3	F	3	1	1	0
A15	169	3	F	3	0	0	1
A15	170	3	F	3	1	0	0
A15	171	3	F	3	1	1	0
A15	172	3	F	3	1	2	0
A15	173	3	F	3	1	3	0
A15	174	3	F	3	0	0	1
A15	175	3	F	3	1	0	0
A15	176	3	F	3	1	1	0
A15	177	3	F	3	1	2	0
A15	178	4	F	3	0	1	1
A15	179	4	F	3	1	0	1
A15	180	4	F	3	0	0	1
A15	181	4	F	3	1	0	0
A15	182	4	F	3	0	0	1
A15	183	4	F	3	1	0	1
A15	184	4	F	3	1	1	1
A15	185	4	F	3	0	0	1
A15	186	4	F	3	1	0	1
A15	187	4	F	3	0	0	1
A15	188	4	F	3	1	0	0
A15	189	4	F	3	1	0	0
A15	190	4	F	3	0	0	1
A15	191	4	F	3	1	0	1
A15	192	4	F	3	0	0	1
A15	193	4	F	3	0	1	1
A15	194	4	F	3	1	0	1
A15	195	4	F	3	0	0	1
A15	196	4	F	3	1	0	1
A15	197	4	F	3	0	0	1
A15	198	4	F	3	0	1	1
A15	199	4	F	3	1	0	1
A15	200	4	F	3	0	0	1
A15	201	4	F	3	0	1	0
A15	202	4	F	3	0	2	0
A15	203	4	F	3	0	3	0
A15	204	4	F	3	0	4	0
A15	205	4	F	3	0	5	0
A15	206	4	F	3	0	6	0
A15	207	4	F	3	0	7	0
A15	208	4	F	3	1	0	1
A15	209	4	F	3	1	1	1
A15	210	4	F	3	0	0	0
A15	211	4	F	3	0	1	0
A15	212	4	F	3	0	2	0
A15	213	4	F	3	0	3	0
A15	214	4	F	3	0	4	0
A15	215	4	F	3	0	5	0
A15	216	4	F	3	0	6	0
A15	217	4	F	3	0	7	0
A15	218	4	F	3	1	0	1
A15	219	4	F	3	0	0	0
A15	220	4	F	3	0	1	0
A15	221	4	F	3	0	2	0
A15	222	4	F	3	0	3	0
A15	223	4	F	3	1	0	1
A15	224	4	F	3	1	1	1
A15	225	4	F	3	1	0	1
A15	226	4	F	3	0	0	0
A15	227	4	F	3	1	0	1
A15	228	4	F	3	1	1	1
A15	229	4	F	3	1	2	1
A15	230	4	F	3	1	3	1
A15	231	4	F	3	0	0	0
A15	232	4	F	3	1	0	1
A15	233	4	F	3	0	0	0
A15	234	4	F	3	0	1	0
A15	235	5	F	3	0	1	0
A15	236	5	F	3	1	0	1
A15	237	5	F	3	1	1	0
A15	238	5	F	3	0	0	0
A15	239	5	F	3	0	1	0
A15	240	5	F	3	0	2	0
A15	241	5	F	3	0	3	0
A15	242	5	F	3	1	0	0
A15	243	5	F	3	0	0	0
A15	244	5	F	3	1	0	0
A15	245	5	F	3	1	1	0
A15	246	5	F	3	1	2	0
A15	247	5	F	3	1	3	0
A15	248	5	F	3	1	4	0
A15	249	5	F	3	0	0	0
A15	250	5	F	3	0	1	0
A15	251	5	F	3	1	0	0
A15	252	5	F	3	0	0	0
A15	253	5	F	3	1	0	0
A15	254	5	F	3	1	1	0
A15	255	5	F	3	1	2	0
A15	256	5	F	3	1	3	0
A15	257	5	F	3	1	4	0
A15	258	5	F	3	1	5	0
A15	259	5	F	3	0	0	0
A15	260	5	F	3	0	1	0
A15	261	5	F	3	1	0	0
A15	262	5	F	3	1	1	0
A15	263	5	F	3	0	0	0
A15	264	5	F	3	0	1	0
A15	265	5	F	3	1	0	0
A15	266	5	F	3	0	0	1
A15	267	5	F	3	1	0	0
A15	268	5	F	3	1	1	0
A15	269	5	F	3	1	2	0
A15	270	5	F	3	0	0	1
A15	271	5	F	3	1	0	0
A15	272	5	F	3	1	1	0
A15	273	5	F	3	0	0	1
A15	274	5	F	3	0	1	1
A15	275	5	F	3	1	0	0
A15	276	5	F	3	1	1	1
A15	277	5	F	3	1	2	0
A15	278	5	F	3	1	3	0
A15	279	5	F	3	1	4	0
A15	280	5	F	3	1	5	0
A15	281	5	F	3	1	6	0
A15	282	5	F	3	1	7	0
A15	283	5	F	3	1	8	0
A15	284	5	F	3	1	9	0
A15	285	5	F	3	0	10	1
A15	286	5	F	3	0	11	1
A15	287	5	F	3	0	12	1
A15	288	5	F	3	0	13	1
A15	289	5	F	3	0	14	1
A15	290	5	F	3	0	15	1
A15	291	5	F	3	0	16	1
A15	292	5	F	3	1	0	0
A15	293	5	F	3	1	1	0
A16	294	0	F	3	0	1	0
A16	295	0	F	3	0	2	0
A16	296	0	F	3	0	3	0
A16	297	0	F	3	1	0	1
A16	298	0	F	3	1	1	0
A16	299	0	F	3	0	0	0
A16	300	0	F	3	1	0	0
A16	301	0	F	3	0	0	0
A16	302	0	F	3	0	1	0
A16	303	0	F	3	0	2	0
A16	304	0	F	3	1	0	0
A16	305	0	F	3	0	0	0
A16	306	0	F	3	0	1	0
A16	307	0	F	3	0	2	0
A16	308	0	F	3	0	3	1
A16	309	0	F	3	0	4	1
A16	310	0	F	3	1	0	0
A16	311	0	F	3	1	1	0
A16	312	0	F	3	1	2	0
A16	313	0	F	3	1	3	0
A16	314	0	F	3	0	0	1
A16	315	0	F	3	0	1	1
A16	316	0	F	3	0	2	1
A16	317	0	F	3	1	0	0
A16	318	0	F	3	0	0	1
A16	319	0	F	3	1	0	0
A16	320	0	F	3	0	0	1
A16	321	0	F	3	0	1	1
A16	322	0	F	3	0	2	1
A16	323	0	F	3	0	3	1
A16	324	0	F	3	1	0	0
A16	325	0	F	3	1	1	0
A16	326	0	F	3	1	2	0
A16	327	0	F	3	0	0	1
A16	328	0	F	3	0	1	1
A16	329	0	F	3	1	0	0
A16	330	0	F	3	0	0	1
A16	331	0	F	3	1	0	0
A16	332	0	F	3	0	0	1
A16	333	0	F	3	1	0	0
A16	334	0	F	3	1	1	0
A16	335	0	F	3	0	0	1
A16	336	0	F	3	0	1	1
A16	337	0	F	3	0	2	1
A16	338	0	F	3	0	3	1
A16	339	0	F	3	0	4	1
A16	340	0	F	3	1	0	0
A16	341	0	F	3	1	1	0
A16	342	0	F	3	0	0	1
A16	343	0	F	3	0	1	1
A16	344	0	F	3	0	2	1
A16	345	0	F	3	1	0	0
A16	346	0	F	3	1	1	0
A16	347	0	F	3	0	0	1
A16	348	0	F	3	0	1	1
A16	349	0	F	3	1	0	0
A16	350	0	F	3	1	1	0
A16	351	0	F	3	0	2	1
A16	352	0	F	3	0	3	1
A16	353	1	F	3	0	1	0
A16	354	1	F	3	1	0	1
A16	355	1	F	3	0	0	0
A16	356	1	F	3	0	1	0
A16	357	1	F	3	1	0	1
A16	358	1	F	3	0	0	0
A16	359	1	F	3	0	1	0
A16	360	1	F	3	1	0	0
A16	361	1	F	3	1	1	1
A16	362	1	F	3	1	2	1
A16	363	1	F	3	1	3	1
A16	364	1	F	3	0	0	0
A16	365	1	F	3	1	0	0
A16	366	1	F	3	0	0	0
A16	367	1	F	3	1	0	0
A16	368	1	F	3	0	0	0
A16	369	1	F	3	0	1	0
A16	370	1	F	3	1	0	0
A16	371	1	F	3	1	1	0
A16	372	1	F	3	0	0	1
A16	373	1	F	3	0	1	1
A16	374	1	F	3	1	0	1
A16	375	1	F	3	0	0	1
A16	376	1	F	3	1	0	0
A16	377	1	F	3	1	1	1
A16	378	1	F	3	1	2	0
A16	379	1	F	3	1	3	0
A16	380	1	F	3	1	4	0
A16	381	1	F	3	1	5	0
A16	382	1	F	3	0	6	1
A16	383	1	F	3	1	0	0
A16	384	1	F	3	0	0	1
A16	385	1	F	3	1	0	0
A16	386	1	F	3	0	0	0
A16	387	1	F	3	1	0	0
A16	388	1	F	3	1	1	0
A16	389	1	F	3	1	2	0
A16	390	1	F	3	1	3	1
A16	391	1	F	3	1	4	0
A16	392	1	F	3	0	0	1
A16	393	1	F	3	0	1	1
A16	394	1	F	3	0	2	1
A16	395	1	F	3	1	0	1
A16	396	1	F	3	1	1	0
A16	397	1	F	3	0	0	0
A16	398	1	F	3	0	1	0
A16	399	1	F	3	0	2	1
A16	400	1	F	3	1	0	0
A16	401	1	F	3	0	0	1
A16	402	1	F	3	1	0	1
A16	403	1	F	3	0	0	1
A16	404	1	F	3	0	1	1
A16	405	1	F	3	1	0	0
A16	406	1	F	3	1	1	0
A16	407	1	F	3	0	0	1
A16	408	1	F	3	0	1	1
A16	409	1	F	3	0	2	1
A16	410	1	F	3	0	3	1
A17	411	2	F	3	0	1	0
A17	412	2	F	3	1	0	1
A17	413	2	F	3	1	1	0
A17	414	2	F	3	0	0	0
A17	415	2	F	3	1	0	1
A17	416	2	F	3	0	0	0
A17	417	2	F	3	1	0	0
A17	418	2	F	3	0	0	0
A17	419	2	F	3	1	0	0
A17	420	2	F	3	1	1	0
A17	421	2	F	3	0	0	0
A17	422	2	F	3	1	0	0
A17	423	2	F	3	1	1	0
A17	424	2	F	3	0	0	0
A17	425	2	F	3	0	1	0
A17	426	2	F	3	0	2	0
A17	427	2	F	3	1	0	0
A17	428	2	F	3	0	0	0
A17	429	2	F	3	1	0	0
A17	430	2	F	3	1	1	1
A17	431	2	F	3	0	0	0
A17	432	2	F	3	0	1	0
A17	433	2	F	3	0	2	0
A17	434	2	F	3	0	3	0
A17	435	2	F	3	0	4	0
A17	436	2	F	3	0	5	0
A17	437	2	F	3	1	0	0
A17	438	2	F	3	0	0	0
A17	439	2	F	3	1	0	0
A17	440	2	F	3	1	1	1
A17	441	2	F	3	1	2	0
A17	442	2	F	3	1	3	0
A17	443	2	F	3	0	0	1
A17	444	2	F	3	0	1	1
A17	445	2	F	3	0	2	1
A17	446	2	F	3	0	3	1
A17	447	2	F	3	1	0	0
A17	448	2	F	3	1	1	0
A17	449	2	F	3	0	0	1
A17	450	2	F	3	1	0	0
A17	451	2	F	3	0	0	0
A17	452	2	F	3	0	1	0
A17	453	2	F	3	0	2	0
A17	454	2	F	3	0	3	0
A17	455	2	F	3	0	4	0
A17	456	2	F	3	1	5	0
A17	457	2	F	3	1	6	0
A17	458	2	F	3	0	0	1
A17	459	2	F	3	1	0	0
A17	460	2	F	3	0	0	0
A17	461	2	F	3	1	0	0
A17	462	2	F	3	1	1	0
A17	463	2	F	3	0	0	0
A17	464	2	F	3	0	1	1
A17	465	2	F	3	0	2	1
A17	466	2	F	3	1	0	0
A17	467	2	F	3	1	1	0
A17	468	2	F	3	1	2	0
A17	469	2	F	3	1	3	0
A17	470	2	F	3	0	0	1
A17	471	3	F	3	0	1	0
A17	472	3	F	3	1	0	1
A17	473	3	F	3	0	0	0
A17	474	3	F	3	0	1	0
A17	475	3	F	3	1	0	0
A17	476	3	F	3	1	1	0
A17	477	3	F	3	0	0	0
A17	478	3	F	3	1	0	0
A17	479	3	F	3	0	0	0
A17	480	3	F	3	0	1	0
A17	481	3	F	3	0	2	0
A17	482	3	F	3	0	3	0
A17	483	3	F	3	0	4	0
A17	484	3	F	3	0	5	1
A17	485	3	F	3	0	6	1
A17	486	3	F	3	0	7	1
A17	487	3	F	3	0	8	1
A17	488	3	F	3	0	9	0
A17	489	3	F	3	0	10	1
A17	490	3	F	3	0	11	1
A17	491	3	F	3	1	0	0
A17	492	3	F	3	1	1	1
A17	493	3	F	3	0	0	1
A17	494	3	F	3	1	0	0
A17	495	3	F	3	1	1	1
A17	496	3	F	3	0	0	1
A17	497	3	F	3	0	1	1
A17	498	3	F	3	1	0	0
A17	499	3	F	3	0	0	1
A17	500	3	F	3	0	1	1
A17	501	3	F	3	1	0	0
A17	502	3	F	3	1	1	0
A17	503	3	F	3	0	0	1
A17	504	3	F	3	1	0	0
A17	505	3	F	3	1	1	0
A17	506	3	F	3	1	2	0
A17	507	3	F	3	0	0	1
A17	508	3	F	3	0	1	1
A17	509	3	F	3	0	2	1
A17	510	3	F	3	0	3	0
A17	511	3	F	3	0	4	1
A17	512	3	F	3	0	5	1
A17	513	3	F	3	0	6	1
A17	514	3	F	3	0	7	1
A17	515	3	F	3	0	8	1
A17	516	3	F	3	1	0	0
A17	517	3	F	3	0	0	1
A17	518	3	F	3	0	1	1
A17	519	3	F	3	1	2	0
A17	520	3	F	3	1	3	0
A17	521	3	F	3	0	0	1
A17	522	3	F	3	0	1	1
A17	523	3	F	3	1	0	0
A17	524	3	F	3	0	0	1
A17	525	3	F	3	0	1	1
A17	526	3	F	3	1	0	0
A17	527	3	F	3	1	1	0
A17	528	3	F	3	0	0	1
A17	529	3	F	3	1	0	0
A17	530	4	F	3	0	1	0
A17	531	4	F	3	1	0	1
A17	532	4	F	3	0	0	0
A17	533	4	F	3	1	0	0
A17	534	4	F	3	1	1	0
A17	535	4	F	3	1	2	0
A17	536	4	F	3	0	0	0
A17	537	4	F	3	0	1	0
A17	538	4	F	3	1	0	0
A17	539	4	F	3	0	0	0
A17	540	4	F	3	0	1	1
A17	541	4	F	3	1	0	0
A17	542	4	F	3	1	1	0
A17	543	4	F	3	1	2	0
A17	544	4	F	3	1	3	0
A17	545	4	F	3	0	0	1
A17	546	4	F	3	0	1	1
A17	547	4	F	3	1	0	0
A17	548	4	F	3	0	0	1
A17	549	4	F	3	1	0	0
A17	550	4	F	3	0	0	1
A17	551	4	F	3	0	1	1
A17	552	4	F	3	1	0	0
A17	553	4	F	3	1	0	0
A17	554	4	F	3	0	0	1
A17	555	4	F	3	1	0	0
A17	556	4	F	3	1	1	0
A17	557	4	F	3	1	2	0
A17	558	4	F	3	1	3	0
A17	559	4	F	3	0	0	1
A17	560	4	F	3	0	1	1
A17	561	4	F	3	1	0	0
A17	562	4	F	3	0	0	1
A17	563	4	F	3	0	1	1
A17	564	4	F	3	1	0	0
A17	565	4	F	3	0	0	1
A17	566	4	F	3	0	1	1
A17	567	4	F	3	0	2	1
A17	568	4	F	3	0	3	1
A17	569	4	F	3	0	4	1
A17	570	4	F	3	1	0	0
A17	571	4	F	3	0	0	1
A17	572	4	F	3	0	1	1
A17	573	4	F	3	0	2	1
A17	574	4	F	3	1	0	0
A17	575	4	F	3	1	1	0
A17	576	4	F	3	1	2	0
A17	577	4	F	3	1	3	0
A17	578	4	F	3	0	0	1
A17	579	4	F	3	0	1	1
A17	580	4	F	3	0	2	1
A17	581	4	F	3	0	3	1
A17	582	4	F	3	1	0	0
A17	583	4	F	3	0	0	1
A17	584	5	F	3	0	1	0
A17	585	5	F	3	0	2	0
A17	586	5	F	3	0	3	0
A17	587	5	F	3	1	0	1
A17	588	5	F	3	1	1	0
A17	589	5	F	3	0	0	0
A17	590	5	F	3	1	0	0
A17	591	5	F	3	0	0	0
A17	592	5	F	3	1	0	0
A17	593	5	F	3	1	1	0
A17	594	5	F	3	1	2	0
A17	595	5	F	3	0	0	0
A17	596	5	F	3	0	1	0
A17	597	5	F	3	1	0	0
A17	598	5	F	3	1	1	0
A17	599	5	F	3	1	2	0
A17	600	5	F	3	0	0	1
A17	601	5	F	3	1	0	0
A17	602	5	F	3	1	1	0
A17	603	5	F	3	1	2	0
A17	604	5	F	3	1	3	0
A17	605	5	F	3	1	4	0
A17	606	5	F	3	1	5	0
A17	607	5	F	3	1	6	0
A17	608	5	F	3	0	0	1
A17	609	5	F	3	1	0	0
A17	610	5	F	3	0	0	1
A17	611	5	F	3	0	1	1
A17	612	5	F	3	0	2	1
A17	613	5	F	3	0	3	1
A17	614	5	F	3	0	4	1
A17	615	5	F	3	1	0	0
A17	616	5	F	3	0	0	1
A17	617	5	F	3	1	0	0
A17	618	5	F	3	1	1	0
A17	619	5	F	3	0	0	1
A17	620	5	F	3	0	1	1
A17	621	5	F	3	1	2	0
A17	622	5	F	3	1	3	0
A17	623	5	F	3	0	0	1
A17	624	5	F	3	0	1	1
A17	625	5	F	3	1	0	0
A17	626	5	F	3	1	1	0
A17	627	5	F	3	1	2	0
A17	628	5	F	3	0	0	1
A17	629	5	F	3	0	1	1
A17	630	5	F	3	0	2	1
A17	631	5	F	3	0	3	1
A17	632	5	F	3	1	0	0
A17	633	5	F	3	1	1	0
A17	634	5	F	3	1	2	0
A17	635	5	F	3	0	0	1
A17	636	5	F	3	1	0	0
A17	637	5	F	3	0	0	1
A17	638	5	F	3	0	1	1
A17	639	5	F	3	1	0	0
A17	640	5	F	3	1	1	0
A17	641	5	F	3	1	2	0
A17	642	5	F	3	1	3	0
A17	643	5	F	3	1	4	0
A18	644	0	F	3	0	1	0
A18	645	0	F	3	1	0	1
A18	646	0	F	3	1	1	0
A18	647	0	F	3	1	2	0
A18	648	0	F	3	1	3	0
A18	649	0	F	3	1	4	0
A18	650	0	F	3	0	0	0
A18	651	0	F	3	1	0	0
A18	652	0	F	3	1	1	0
A18	653	0	F	3	1	2	0
A18	654	0	F	3	0	0	0
A18	655	0	F	3	1	0	0
A18	656	0	F	3	1	1	0
A18	657	0	F	3	1	2	0
A18	658	0	F	3	0	0	0
A18	659	0	F	3	1	0	0
A18	660	0	F	3	0	0	0
A18	661	0	F	3	1	0	0
A18	662	0	F	3	0	0	0
A18	663	0	F	3	0	1	0
A18	664	0	F	3	1	0	0
A18	665	0	F	3	0	0	0
A18	666	0	F	3	0	1	0
A18	667	0	F	3	1	0	0
A18	668	0	F	3	1	1	0
A18	669	0	F	3	0	0	0
A18	670	0	F	3	0	1	0
A18	671	0	F	3	0	2	1
A18	672	0	F	3	0	3	1
A18	673	0	F	3	1	0	0
A18	674	0	F	3	0	0	1
A18	675	0	F	3	1	0	0
A18	676	0	F	3	0	0	1
A18	677	0	F	3	0	1	1
A18	678	0	F	3	1	0	0
A18	679	0	F	3	0	0	1
A18	680	0	F	3	0	1	1
A18	681	0	F	3	1	0	0
A18	682	0	F	3	0	0	1
A18	683	0	F	3	1	0	0
A18	684	0	F	3	1	1	0
A18	685	0	F	3	1	2	0
A18	686	0	F	3	0	0	1
A18	687	0	F	3	1	0	0
A18	688	0	F	3	0	0	1
A18	689	0	F	3	1	0	0
A18	690	0	F	3	0	0	1
A18	691	0	F	3	0	1	1
A18	692	0	F	3	0	2	1
A18	693	0	F	3	0	3	1
A18	694	0	F	3	1	0	0
A18	695	0	F	3	0	0	1
A18	696	0	F	3	0	1	1
A18	697	0	F	3	0	2	1
A18	698	0	F	3	1	0	0
A18	699	0	F	3	0	0	1
A18	700	0	F	3	1	0	0
A18	701	0	F	3	0	0	1
A18	702	0	F	3	1	0	0
A18	703	0	F	3	1	1	0
A18	704	0	F	3	1	2	0
A18	705	1	F	3	0	1	0
A18	706	1	F	3	0	2	0
A18	707	1	F	3	0	3	0
A18	708	1	F	3	1	0	1
A18	709	1	F	3	0	0	0
A18	710	1	F	3	0	1	0
A18	711	1	F	3	1	0	0
A18	712	1	F	3	0	0	0
A18	713	1	F	3	0	1	0
A18	714	1	F	3	0	2	0
A18	715	1	F	3	0	3	0
A18	716	1	F	3	0	4	0
A18	717	1	F	3	1	0	0
A18	718	1	F	3	1	1	0
A18	719	1	F	3	1	2	0
A18	720	1	F	3	0	0	0
A18	721	1	F	3	0	1	1
A18	722	1	F	3	1	0	0
A18	723	1	F	3	0	0	1
A18	724	1	F	3	1	0	0
A18	725	1	F	3	0	0	1
A18	726	1	F	3	1	0	0
A18	727	1	F	3	0	0	1
A18	728	1	F	3	0	1	1
A18	729	1	F	3	0	2	1
A18	730	1	F	3	0	3	1
A18	731	1	F	3	0	4	1
A18	732	1	F	3	0	5	1
A18	733	1	F	3	0	6	1
A18	734	1	F	3	0	7	1
A18	735	1	F	3	1	0	0
A18	736	1	F	3	0	0	1
A18	737	1	F	3	0	1	1
A18	738	1	F	3	0	2	1
A18	739	1	F	3	1	0	0
A18	740	1	F	3	0	0	1
A18	741	1	F	3	0	1	1
A18	742	1	F	3	0	2	1
A18	743	1	F	3	0	3	1
A18	744	1	F	3	0	4	1
A18	745	1	F	3	1	0	0
A18	746	1	F	3	0	0	1
A18	747	1	F	3	1	0	0
A18	748	1	F	3	1	1	0
A18	749	1	F	3	1	2	0
A18	750	1	F	3	1	3	0
A18	751	1	F	3	0	0	1
A18	752	1	F	3	0	1	1
A18	753	1	F	3	0	2	1
A18	754	1	F	3	0	3	1
A18	755	1	F	3	0	4	1
A18	756	1	F	3	1	0	0
A18	757	1	F	3	1	1	0
A18	758	1	F	3	1	2	0
A18	759	1	F	3	0	0	1
A18	760	1	F	3	1	0	0
A18	761	1	F	3	0	0	1
A18	762	1	F	3	0	1	1
A18	763	1	F	3	0	2	1
A18	764	1	F	3	0	3	1
A18	765	1	F	3	1	0	0
A18	766	2	F	3	0	1	0
A18	767	2	F	3	1	0	1
A18	768	2	F	3	0	0	0
A18	769	2	F	3	0	1	0
A18	770	2	F	3	1	0	0
A18	771	2	F	3	1	1	0
A18	772	2	F	3	0	0	0
A18	773	2	F	3	1	0	0
A18	774	2	F	3	1	1	0
A18	775	2	F	3	0	0	0
A18	776	2	F	3	0	1	0
A18	777	2	F	3	1	0	0
A18	778	2	F	3	0	0	0
A18	779	2	F	3	0	1	0
A18	780	2	F	3	1	0	0
A18	781	2	F	3	0	0	0
A18	782	2	F	3	1	0	0
A18	783	2	F	3	1	1	0
A18	784	2	F	3	0	0	0
A18	785	2	F	3	1	0	0
A18	786	2	F	3	1	1	0
A18	787	2	F	3	0	0	1
A18	788	2	F	3	0	1	1
A18	789	2	F	3	0	2	1
A18	790	2	F	3	1	0	0
A18	791	2	F	3	0	0	1
A18	792	2	F	3	0	1	1
A18	793	2	F	3	1	0	0
A18	794	2	F	3	1	1	0
A18	795	2	F	3	0	0	1
A18	796	2	F	3	0	1	1
A18	797	2	F	3	0	2	1
A18	798	2	F	3	0	3	1
A18	799	2	F	3	0	4	1
A18	800	2	F	3	0	5	1
A18	801	2	F	3	1	0	0
A18	802	2	F	3	0	0	1
A18	803	2	F	3	0	1	1
A18	804	2	F	3	1	0	0
A18	805	2	F	3	1	1	0
A18	806	2	F	3	1	2	0
A18	807	2	F	3	0	0	1
A18	808	2	F	3	0	1	1
A18	809	2	F	3	0	2	1
A18	810	2	F	3	0	3	1
A18	811	2	F	3	0	4	1
A18	812	2	F	3	1	0	0
A18	813	2	F	3	0	0	1
A18	814	2	F	3	0	1	1
A18	815	2	F	3	0	2	1
A18	816	2	F	3	0	3	1
A18	817	2	F	3	0	4	1
A18	818	2	F	3	0	5	1
A18	819	2	F	3	1	0	0
A18	820	2	F	3	1	1	0
A18	821	2	F	3	0	0	1
A18	822	2	F	3	1	0	0
A18	823	2	F	3	1	1	0
A18	824	2	F	3	1	2	0
A18	825	2	F	3	1	3	0
A18	826	3	F	3	0	1	0
A18	827	3	F	3	0	2	0
A18	828	3	F	3	1	0	1
A18	829	3	F	3	1	1	0
A18	830	3	F	3	0	0	0
A18	831	3	F	3	1	0	0
A18	832	3	F	3	1	1	0
A18	833	3	F	3	0	0	0
A18	834	3	F	3	1	0	0
A18	835	3	F	3	1	1	0
A18	836	3	F	3	1	2	0
A18	837	3	F	3	1	3	0
A18	838	3	F	3	0	0	0
A18	839	3	F	3	1	0	0
A18	840	3	F	3	1	1	0
A18	841	3	F	3	1	2	0
A18	842	3	F	3	0	0	0
A18	843	3	F	3	1	0	0
A18	844	3	F	3	0	0	0
A18	845	3	F	3	1	0	0
A18	846	3	F	3	1	1	0
A18	847	3	F	3	1	2	0
A18	848	3	F	3	1	3	0
A18	849	3	F	3	1	4	0
A18	850	3	F	3	0	0	0
A18	851	3	F	3	1	0	0
A18	852	3	F	3	0	0	0
A18	853	3	F	3	1	0	0
A18	854	3	F	3	1	1	0
A18	855	3	F	3	1	2	0
A18	856	3	F	3	0	0	0
A18	857	3	F	3	1	0	0
A18	858	3	F	3	0	0	0
A18	859	3	F	3	1	0	0
A18	860	3	F	3	1	1	0
A18	861	3	F	3	1	2	0
A18	862	3	F	3	1	3	0
A18	863	3	F	3	1	4	0
A18	864	3	F	3	0	0	0
A18	865	3	F	3	1	0	0
A18	866	3	F	3	0	0	0
A18	867	3	F	3	1	0	0
A18	868	3	F	3	0	0	0
A18	869	3	F	3	1	0	0
A18	870	3	F	3	1	1	0
A18	871	3	F	3	0	0	1
A18	872	3	F	3	1	0	0
A18	873	3	F	3	1	1	0
A18	874	3	F	3	1	2	0
A18	875	3	F	3	1	3	0
A18	876	3	F	3	0	0	1
A18	877	3	F	3	0	1	1
A18	878	3	F	3	1	0	0
A18	879	3	F	3	1	1	0
A18	880	3	F	3	0	0	1
A18	881	3	F	3	0	1	1
A18	882	3	F	3	0	2	1
A18	883	3	F	3	1	0	0
A18	884	3	F	3	1	1	0
A18	885	3	F	3	0	0	1
A18	886	3	F	3	0	1	1
A18	887	4	F	3	0	1	0
A18	888	4	F	3	1	0	1
A18	889	4	F	3	1	1	0
A18	890	4	F	3	1	2	0
A18	891	4	F	3	0	0	0
A18	892	4	F	3	0	1	0
A18	893	4	F	3	0	2	0
A18	894	4	F	3	0	3	0
A18	895	4	F	3	0	4	0
A18	896	4	F	3	1	0	0
A18	897	4	F	3	0	0	0
A18	898	4	F	3	1	0	0
A18	899	4	F	3	1	1	0
A18	900	4	F	3	1	2	0
A18	901	4	F	3	1	3	0
A18	902	4	F	3	1	4	0
A18	903	4	F	3	0	0	0
A18	904	4	F	3	1	0	0
A18	905	4	F	3	0	0	0
A18	906	4	F	3	0	1	0
A18	907	4	F	3	0	2	0
A18	908	4	F	3	0	0	0
A18	909	4	F	3	1	0	0
A18	910	4	F	3	0	0	0
A18	911	4	F	3	0	1	0
A18	912	4	F	3	0	2	1
A18	913	4	F	3	0	3	1
A18	914	4	F	3	0	4	1
A18	915	4	F	3	1	0	0
A18	916	4	F	3	1	1	0
A18	917	4	F	3	1	2	0
A18	918	4	F	3	1	3	0
A18	919	4	F	3	1	4	0
A18	920	4	F	3	0	0	1
A18	921	4	F	3	1	0	0
A18	922	4	F	3	0	0	1
A18	923	4	F	3	1	0	0
A18	924	4	F	3	1	1	0
A18	925	4	F	3	1	2	0
A18	926	4	F	3	1	3	0
A18	927	4	F	3	0	0	1
A18	928	4	F	3	1	0	0
A18	929	4	F	3	1	1	0
A18	930	4	F	3	0	0	1
A18	931	4	F	3	1	0	0
A18	932	4	F	3	1	1	0
A18	933	4	F	3	1	2	0
A18	934	4	F	3	0	0	1
A18	935	4	F	3	0	1	1
A18	936	4	F	3	0	2	1
A18	937	4	F	3	1	0	1
A18	938	4	F	3	0	0	1
A18	939	4	F	3	0	1	1
A18	940	4	F	3	1	0	0
A18	941	4	F	3	0	0	1
A18	942	4	F	3	0	1	1
A18	943	4	F	3	1	0	1
A18	944	4	F	3	1	1	0
A19	945	0	M	3	0	1	0
A19	946	0	M	3	1	0	1
A19	947	0	M	3	0	0	1
A19	948	0	M	3	1	0	0
A19	949	0	M	3	0	0	1
A19	950	0	M	3	1	0	0
A19	951	0	M	3	1	1	0
A19	952	0	M	3	0	0	1
A19	953	0	M	3	1	0	0
A19	954	0	M	3	1	1	0
A19	955	0	M	3	1	2	0
A19	956	0	M	3	0	0	1
A19	957	0	M	3	0	1	1
A19	958	0	M	3	0	2	1
A19	959	0	M	3	1	0	0
A19	960	0	M	3	1	1	0
A19	961	0	M	3	1	2	0
A19	962	0	M	3	0	0	0
A19	963	0	M	3	1	0	0
A19	964	0	M	3	0	0	0
A19	965	0	M	3	1	0	0
A19	966	0	M	3	1	1	0
A19	967	0	M	3	0	0	1
A19	968	0	M	3	0	1	1
A19	969	0	M	3	1	0	0
A19	970	0	M	3	1	1	0
A19	971	0	M	3	0	0	1
A19	972	0	M	3	1	0	0
A19	973	0	M	3	1	1	0
A19	974	0	M	3	1	2	1
A19	975	0	M	3	1	3	1
A19	976	0	M	3	1	4	0
A19	977	0	M	3	0	0	0
A19	978	0	M	3	0	1	0
A19	979	0	M	3	0	2	0
A19	980	0	M	3	0	3	1
A19	981	0	M	3	1	0	0
A19	982	0	M	3	0	0	1
A19	983	0	M	3	1	0	0
A19	984	0	M	3	0	0	1
A19	985	0	M	3	1	0	0
A19	986	0	M	3	1	1	0
A19	987	0	M	3	1	2	0
A19	988	0	M	3	1	3	0
A19	989	0	M	3	0	0	1
A19	990	0	M	3	1	0	0
A19	991	0	M	3	1	1	0
A19	992	0	M	3	0	0	1
A19	993	0	M	3	0	1	1
A19	994	0	M	3	0	2	1
A19	995	0	M	3	0	3	1
A19	996	0	M	3	1	0	0
A19	997	0	M	3	0	0	1
A19	998	0	M	3	0	1	1
A19	999	0	M	3	0	2	1
A19	1000	0	M	3	1	0	0
A19	1001	0	M	3	1	1	0
A19	1002	0	M	3	1	2	0
A19	1003	0	M	3	1	3	0
A19	1004	0	M	3	1	4	0
A19	1005	0	M	3	1	5	0
A19	1006	1	M	3	0	1	1
A19	1007	1	M	3	1	0	0
A19	1008	1	M	3	0	0	1
A19	1009	1	M	3	1	0	1
A19	1010	1	M	3	1	1	1
A19	1011	1	M	3	0	0	1
A19	1012	1	M	3	1	0	1
A19	1013	1	M	3	0	0	1
A19	1014	1	M	3	1	0	0
A19	1015	1	M	3	0	0	0
A19	1016	1	M	3	1	0	0
A19	1017	1	M	3	1	1	1
A19	1018	1	M	3	0	0	1
A19	1019	1	M	3	1	0	0
A19	1020	1	M	3	0	0	1
A19	1021	1	M	3	0	1	1
A19	1022	1	M	3	1	0	1
A19	1023	1	M	3	0	0	1
A19	1024	1	M	3	0	1	1
A19	1025	1	M	3	1	0	1
A19	1026	1	M	3	1	1	0
A19	1027	1	M	3	0	0	1
A19	1028	1	M	3	1	0	1
A19	1029	1	M	3	0	0	1
A19	1030	1	M	3	1	0	0
A19	1031	1	M	3	1	1	1
A19	1032	1	M	3	0	0	0
A19	1033	1	M	3	1	0	1
A19	1034	1	M	3	1	1	1
A19	1035	1	M	3	0	0	0
A19	1036	1	M	3	0	1	0
A19	1037	1	M	3	1	0	1
A19	1038	1	M	3	1	1	0
A19	1039	1	M	3	0	0	0
A19	1040	1	M	3	1	0	1
A19	1041	1	M	3	1	1	1
A19	1042	1	M	3	1	2	1
A19	1043	1	M	3	0	0	0
A19	1044	1	M	3	0	1	0
A19	1045	1	M	3	0	2	0
A19	1046	1	M	3	1	0	1
A19	1047	1	M	3	0	0	0
A19	1048	1	M	3	0	1	0
A19	1049	1	M	3	1	0	1
A19	1050	1	M	3	1	1	1
A19	1051	1	M	3	1	2	1
A19	1052	1	M	3	1	3	1
A19	1053	1	M	3	0	0	0
A19	1054	1	M	3	1	0	1
A19	1055	1	M	3	0	0	0
A19	1056	1	M	3	0	1	0
A19	1057	1	M	3	0	2	1
A19	1058	1	M	3	0	3	0
A19	1059	1	M	3	0	4	0
A19	1060	1	M	3	1	0	1
A19	1061	1	M	3	0	0	0
A19	1062	1	M	3	1	0	1
A19	1063	1	M	3	1	1	1
A19	1064	1	M	3	1	2	1
A19	1065	1	M	3	0	0	0
A19	1066	1	M	3	0	1	1
A19	1067	2	M	3	0	1	0
A19	1068	2	M	3	0	2	0
A19	1069	2	M	3	0	3	0
A19	1070	2	M	3	0	4	0
A19	1071	2	M	3	1	0	0
A19	1072	2	M	3	1	1	1
A19	1073	2	M	3	1	2	1
A19	1074	2	M	3	0	0	0
A19	1075	2	M	3	1	0	1
A19	1076	2	M	3	0	0	0
A19	1077	2	M	3	1	0	0
A19	1078	2	M	3	0	0	0
A19	1079	2	M	3	0	1	0
A19	1080	2	M	3	1	0	0
A19	1081	2	M	3	0	0	1
A19	1082	2	M	3	0	1	1
A19	1083	2	M	3	1	0	1
A19	1084	2	M	3	0	0	1
A19	1085	2	M	3	1	0	1
A19	1086	2	M	3	1	1	1
A19	1087	2	M	3	0	0	1
A19	1088	2	M	3	1	0	1
A19	1089	2	M	3	0	0	0
A19	1090	2	M	3	0	1	1
A19	1091	2	M	3	1	0	1
A19	1092	2	M	3	1	1	0
A19	1093	2	M	3	0	0	1
A19	1094	2	M	3	0	1	1
A19	1095	2	M	3	1	0	0
A19	1096	2	M	3	0	0	1
A19	1097	2	M	3	0	1	1
A19	1098	2	M	3	1	0	1
A19	1099	2	M	3	0	0	0
A19	1100	2	M	3	0	1	1
A19	1101	2	M	3	1	0	1
A19	1102	2	M	3	0	0	0
A19	1103	2	M	3	0	1	1
A19	1104	2	M	3	1	0	0
A19	1105	2	M	3	0	0	0
A19	1106	2	M	3	1	0	1
A19	1107	2	M	3	1	1	0
A19	1108	2	M	3	1	2	1
A19	1109	2	M	3	0	0	1
A19	1110	2	M	3	1	0	0
A19	1111	2	M	3	1	1	0
A19	1112	2	M	3	0	0	1
A19	1113	2	M	3	0	1	0
A19	1114	2	M	3	0	2	0
A19	1115	2	M	3	1	0	0
A19	1116	2	M	3	1	1	0
A19	1117	2	M	3	1	2	0
A19	1118	2	M	3	0	0	0
A19	1119	2	M	3	0	1	0
A19	1120	2	M	3	1	0	0
A19	1121	2	M	3	1	1	0
A19	1122	2	M	3	0	0	0
A19	1123	2	M	3	0	1	1
A19	1124	2	M	3	1	0	0
A19	1125	2	M	3	1	1	0
A19	1126	2	M	3	1	2	0
A19	1127	2	M	3	1	3	0
A19	1128	3	M	3	0	1	0
A19	1129	3	M	3	1	0	1
A19	1130	3	M	3	0	0	0
A19	1131	3	M	3	0	1	0
A19	1132	3	M	3	1	0	0
A19	1133	3	M	3	1	1	0
A19	1134	3	M	3	1	2	0
A19	1135	3	M	3	0	0	0
A19	1136	3	M	3	1	0	0
A19	1137	3	M	3	1	1	0
A19	1138	3	M	3	1	2	0
A19	1139	3	M	3	1	3	0
A19	1140	3	M	3	1	4	0
A19	1141	3	M	3	0	0	0
A19	1142	3	M	3	1	0	0
A19	1143	3	M	3	1	1	0
A19	1144	3	M	3	0	0	0
A19	1145	3	M	3	1	0	0
A19	1146	3	M	3	1	1	0
A19	1147	3	M	3	0	0	0
A19	1148	3	M	3	0	1	0
A19	1149	3	M	3	1	0	0
A19	1150	3	M	3	1	1	0
A19	1151	3	M	3	1	2	0
A19	1152	3	M	3	0	0	0
A19	1153	3	M	3	1	0	0
A19	1154	3	M	3	0	0	0
A19	1155	3	M	3	0	1	0
A19	1156	3	M	3	0	2	0
A19	1157	3	M	3	0	3	1
A19	1158	3	M	3	0	4	1
A19	1159	3	M	3	1	0	0
A19	1160	3	M	3	0	0	1
A19	1161	3	M	3	0	1	1
A19	1162	3	M	3	1	0	0
A19	1163	3	M	3	1	1	0
A19	1164	3	M	3	1	2	0
A19	1165	3	M	3	1	3	0
A19	1166	3	M	3	1	4	0
A19	1167	3	M	3	0	0	1
A19	1168	3	M	3	0	1	1
A19	1169	3	M	3	0	2	1
A19	1170	3	M	3	0	3	1
A19	1171	3	M	3	0	4	1
A19	1172	3	M	3	1	0	0
A19	1173	3	M	3	1	1	0
A19	1174	3	M	3	1	2	0
A19	1175	3	M	3	1	3	0
A19	1176	3	M	3	0	0	1
A19	1177	3	M	3	1	0	0
A19	1178	3	M	3	0	0	1
A19	1179	3	M	3	0	1	1
A19	1180	3	M	3	1	0	0
A19	1181	3	M	3	1	1	0
A19	1182	3	M	3	0	0	1
A19	1183	3	M	3	1	0	0
A19	1184	3	M	3	1	0	0
A19	1185	3	M	3	1	1	0
A19	1186	3	M	3	0	0	1
A19	1187	3	M	3	0	1	1
A19	1188	4	M	3	0	1	0
A19	1189	4	M	3	1	0	1
A19	1190	4	M	3	0	0	0
A19	1191	4	M	3	1	0	0
A19	1192	4	M	3	1	1	0
A19	1193	4	M	3	1	2	0
A19	1194	4	M	3	0	0	0
A19	1195	4	M	3	1	0	0
A19	1196	4	M	3	0	0	0
A19	1197	4	M	3	0	1	0
A19	1198	4	M	3	1	0	0
A19	1199	4	M	3	1	1	0
A19	1200	4	M	3	0	0	0
A19	1201	4	M	3	0	1	0
A19	1202	4	M	3	0	2	0
A19	1203	4	M	3	0	3	1
A19	1204	4	M	3	1	0	0
A19	1205	4	M	3	1	1	0
A19	1206	4	M	3	0	0	1
A19	1207	4	M	3	1	0	0
A19	1208	4	M	3	0	0	1
A19	1209	4	M	3	1	0	0
A19	1210	4	M	3	1	1	0
A19	1211	4	M	3	1	2	0
A19	1212	4	M	3	0	0	1
A19	1213	4	M	3	1	0	0
A19	1214	4	M	3	0	0	1
A19	1215	4	M	3	0	1	1
A19	1216	4	M	3	0	2	1
A19	1217	4	M	3	1	0	0
A19	1218	4	M	3	1	1	0
A19	1219	4	M	3	1	2	0
A19	1220	4	M	3	0	0	1
A19	1221	4	M	3	0	1	1
A19	1222	4	M	3	0	2	1
A19	1223	4	M	3	1	0	0
A19	1224	4	M	3	0	0	1
A19	1225	4	M	3	1	0	0
A19	1226	4	M	3	0	0	1
A19	1227	4	M	3	1	0	0
A19	1228	4	M	3	1	1	0
A19	1229	4	M	3	1	2	0
A19	1230	4	M	3	1	3	0
A19	1231	4	M	3	0	0	1
A19	1232	4	M	3	1	0	0
A19	1233	4	M	3	1	1	0
A19	1234	4	M	3	1	2	0
A19	1235	4	M	3	1	3	0
A19	1236	4	M	3	1	4	0
A19	1237	4	M	3	0	0	1
A19	1238	4	M	3	1	0	0
A19	1239	4	M	3	1	1	0
A19	1240	4	M	3	0	0	1
A19	1241	4	M	3	0	1	1
A19	1242	4	M	3	1	0	0
A19	1243	4	M	3	1	1	0
A19	1244	4	M	3	1	2	0
A19	1245	4	M	3	0	0	1
A19	1246	4	M	3	1	0	0
A19	1247	4	M	3	1	1	0
A19	1248	4	M	3	1	2	0
A19	1249	5	M	3	0	1	0
A19	1250	5	M	3	0	2	0
A19	1251	5	M	3	0	3	0
A19	1252	5	M	3	0	4	0
A19	1253	5	M	3	0	5	0
A19	1254	5	M	3	1	0	1
A19	1255	5	M	3	1	1	0
A19	1256	5	M	3	1	2	0
A19	1257	5	M	3	1	3	0
A19	1258	5	M	3	1	4	0
A19	1259	5	M	3	0	0	0
A19	1260	5	M	3	0	1	0
A19	1261	5	M	3	0	2	0
A19	1262	5	M	3	0	3	0
A19	1263	5	M	3	1	0	0
A19	1264	5	M	3	0	0	0
A19	1265	5	M	3	0	1	0
A19	1266	5	M	3	1	0	0
A19	1267	5	M	3	1	1	0
A19	1268	5	M	3	0	0	0
A19	1269	5	M	3	1	0	0
A19	1270	5	M	3	1	1	1
A19	1271	5	M	3	0	0	0
A19	1272	5	M	3	0	1	1
A19	1273	5	M	3	0	2	1
A19	1274	5	M	3	1	0	0
A19	1275	5	M	3	0	0	1
A19	1276	5	M	3	1	0	0
A19	1277	5	M	3	1	1	1
A19	1278	5	M	3	1	2	0
A19	1279	5	M	3	1	3	0
A19	1280	5	M	3	1	4	0
A19	1281	5	M	3	0	0	1
A19	1282	5	M	3	0	1	1
A19	1283	5	M	3	0	2	0
A19	1284	5	M	3	0	3	1
A19	1285	5	M	3	0	4	1
A19	1286	5	M	3	0	5	1
A19	1287	5	M	3	0	6	1
A19	1288	5	M	3	0	7	1
A19	1289	5	M	3	1	0	0
A19	1290	5	M	3	0	0	1
A19	1291	5	M	3	0	1	1
A19	1292	5	M	3	1	0	0
A19	1293	5	M	3	1	1	0
A19	1294	5	M	3	0	0	0
A19	1295	5	M	3	1	0	0
A19	1296	5	M	3	1	1	0
A19	1297	5	M	3	0	0	1
A19	1298	5	M	3	0	1	1
A19	1299	5	M	3	1	0	0
A19	1300	5	M	3	1	1	0
A19	1301	5	M	3	1	2	0
A19	1302	5	M	3	0	0	0
A19	1303	5	M	3	1	0	0
A19	1304	5	M	3	0	0	1
A19	1305	5	M	3	0	1	0
A19	1306	5	M	3	0	2	0
A19	1307	5	M	3	0	3	1
A19	1308	5	M	3	1	0	0
A19	1309	5	M	3	0	0	1
A20	1310	1	M	3	0	1	0
A20	1311	1	M	3	1	0	1
A20	1312	1	M	3	0	0	0
A20	1313	1	M	3	0	1	0
A20	1314	1	M	3	1	0	0
A20	1315	1	M	3	0	0	0
A20	1316	1	M	3	1	0	0
A20	1317	1	M	3	1	1	0
A20	1318	1	M	3	1	2	0
A20	1319	1	M	3	1	3	0
A20	1320	1	M	3	0	0	0
A20	1321	1	M	3	0	1	0
A20	1322	1	M	3	0	2	0
A20	1323	1	M	3	1	0	0
A20	1324	1	M	3	0	0	0
A20	1325	1	M	3	0	1	0
A20	1326	1	M	3	1	0	0
A20	1327	1	M	3	0	0	0
A20	1328	1	M	3	1	0	0
A20	1329	1	M	3	0	0	0
A20	1330	1	M	3	0	1	1
A20	1331	1	M	3	0	2	1
A20	1332	1	M	3	1	0	0
A20	1333	1	M	3	1	1	0
A20	1334	1	M	3	0	0	1
A20	1335	1	M	3	0	1	1
A20	1336	1	M	3	0	2	1
A20	1337	1	M	3	0	3	1
A20	1338	1	M	3	1	0	0
A20	1339	1	M	3	1	1	0
A20	1340	1	M	3	1	2	0
A20	1341	1	M	3	1	3	0
A20	1342	1	M	3	0	0	1
A20	1343	1	M	3	1	0	0
A20	1344	1	M	3	1	1	0
A20	1345	1	M	3	1	2	0
A20	1346	1	M	3	0	0	1
A20	1347	1	M	3	0	1	1
A20	1348	1	M	3	1	0	0
A20	1349	1	M	3	1	1	0
A20	1350	1	M	3	0	0	1
A20	1351	1	M	3	0	1	1
A20	1352	1	M	3	0	2	1
A20	1353	1	M	3	1	0	0
A20	1354	1	M	3	1	1	0
A20	1355	1	M	3	1	2	0
A20	1356	1	M	3	1	3	0
A20	1357	1	M	3	1	4	0
A20	1358	1	M	3	1	5	0
A20	1359	1	M	3	0	0	1
A20	1360	1	M	3	1	0	0
A20	1361	1	M	3	1	1	0
A20	1362	1	M	3	1	2	0
A20	1363	1	M	3	0	0	1
A20	1364	1	M	3	1	0	0
A20	1365	1	M	3	1	1	0
A20	1366	1	M	3	1	2	0
A20	1367	1	M	3	1	3	0
A20	1368	1	M	3	1	4	0
A20	1369	1	M	3	0	0	1
A20	1370	1	M	3	0	1	1
A20	1371	2	M	3	0	1	0
A20	1372	2	M	3	1	0	1
A20	1373	2	M	3	1	1	0
A20	1374	2	M	3	0	0	0
A20	1375	2	M	3	1	0	1
A20	1376	2	M	3	1	1	1
A20	1377	2	M	3	1	2	0
A20	1378	2	M	3	1	3	1
A20	1379	2	M	3	1	4	1
A20	1380	2	M	3	1	5	0
A20	1381	2	M	3	1	6	1
A20	1382	2	M	3	0	0	0
A20	1383	2	M	3	1	0	1
A20	1384	2	M	3	0	0	0
A20	1385	2	M	3	1	0	0
A20	1386	2	M	3	1	1	1
A20	1387	2	M	3	1	2	1
A20	1388	2	M	3	1	3	1
A20	1389	2	M	3	1	4	1
A20	1390	2	M	3	0	0	0
A20	1391	2	M	3	1	0	0
A20	1392	2	M	3	1	1	0
A20	1393	2	M	3	0	0	0
A20	1394	2	M	3	1	0	0
A20	1395	2	M	3	0	0	0
A20	1396	2	M	3	0	1	0
A20	1397	2	M	3	0	2	0
A20	1398	2	M	3	0	3	0
A20	1399	2	M	3	0	4	1
A20	1400	2	M	3	1	0	0
A20	1401	2	M	3	0	0	0
A20	1402	2	M	3	1	0	0
A20	1403	2	M	3	0	0	0
A20	1404	2	M	3	0	1	0
A20	1405	2	M	3	1	0	0
A20	1406	2	M	3	1	1	1
A20	1407	2	M	3	1	2	1
A20	1408	2	M	3	0	0	1
A20	1409	2	M	3	0	1	1
A20	1410	2	M	3	0	2	1
A20	1411	2	M	3	1	0	0
A20	1412	2	M	3	1	1	1
A20	1413	2	M	3	0	0	1
A20	1414	2	M	3	0	1	1
A20	1415	2	M	3	1	0	0
A20	1416	2	M	3	0	0	1
A20	1417	2	M	3	0	1	1
A20	1418	2	M	3	0	2	1
A20	1419	2	M	3	1	0	0
A20	1420	2	M	3	1	1	1
A20	1421	2	M	3	1	2	0
A20	1422	2	M	3	0	0	0
A20	1423	2	M	3	1	0	0
A20	1424	2	M	3	0	0	0
A20	1425	2	M	3	0	1	1
A20	1426	2	M	3	1	0	0
A20	1427	2	M	3	0	0	0
A20	1428	2	M	3	1	0	0
A20	1429	2	M	3	0	0	1
A20	1430	2	M	3	0	1	1
A20	1431	2	M	3	1	0	0
A20	1432	3	M	3	0	1	1
A20	1433	3	M	3	1	0	0
A20	1434	3	M	3	1	1	1
A20	1435	3	M	3	0	0	1
A20	1436	3	M	3	0	1	1
A20	1437	3	M	3	0	2	1
A20	1438	3	M	3	0	3	1
A20	1439	3	M	3	0	4	1
A20	1440	3	M	3	0	5	1
A20	1441	3	M	3	0	6	1
A20	1442	3	M	3	1	0	1
A20	1443	3	M	3	0	0	1
A20	1444	3	M	3	0	1	1
A20	1445	3	M	3	0	2	1
A20	1446	3	M	3	1	0	1
A20	1447	3	M	3	0	0	1
A20	1448	3	M	3	0	1	0
A20	1449	3	M	3	0	2	0
A20	1450	3	M	3	0	3	0
A20	1451	3	M	3	1	0	1
A20	1452	3	M	3	1	1	1
A20	1453	3	M	3	0	0	0
A20	1454	3	M	3	0	1	0
A20	1455	3	M	3	0	2	0
A20	1456	3	M	3	0	3	0
A20	1457	3	M	3	1	0	1
A20	1458	3	M	3	1	1	1
A20	1459	3	M	3	0	0	0
A20	1460	3	M	3	0	1	0
A20	1461	3	M	3	1	0	1
A20	1462	3	M	3	0	0	0
A20	1463	3	M	3	1	0	1
A20	1464	3	M	3	1	1	1
A20	1465	3	M	3	0	0	1
A20	1466	3	M	3	1	0	1
A20	1467	3	M	3	1	1	1
A20	1468	3	M	3	1	2	1
A20	1469	3	M	3	0	0	1
A20	1470	3	M	3	0	1	0
A20	1471	3	M	3	0	2	0
A20	1472	3	M	3	0	3	1
A20	1473	3	M	3	0	4	0
A20	1474	3	M	3	1	0	1
A20	1475	3	M	3	0	0	1
A20	1476	3	M	3	0	1	1
A20	1477	3	M	3	0	2	0
A20	1478	3	M	3	0	3	0
A20	1479	3	M	3	1	0	1
A20	1480	3	M	3	1	1	1
A20	1481	3	M	3	1	2	1
A20	1482	3	M	3	1	3	1
A20	1483	3	M	3	0	0	0
A20	1484	3	M	3	0	1	0
A20	1485	3	M	3	1	0	1
A20	1486	3	M	3	1	1	1
A20	1487	3	M	3	0	0	0
A20	1488	3	M	3	1	0	1
A20	1489	3	M	3	1	1	1
A20	1490	3	M	3	0	0	0
A20	1491	3	M	3	1	0	1
A20	1492	3	M	3	0	0	0
A20	1493	4	M	3	0	1	0
A20	1494	4	M	3	0	2	0
A20	1495	4	M	3	1	0	1
A20	1496	4	M	3	1	1	0
A20	1497	4	M	3	0	0	0
A20	1498	4	M	3	0	1	0
A20	1499	4	M	3	0	2	0
A20	1500	4	M	3	1	0	0
A20	1501	4	M	3	1	1	0
A20	1502	4	M	3	0	0	0
A20	1503	4	M	3	1	0	0
A20	1504	4	M	3	1	1	0
A20	1505	4	M	3	1	2	0
A20	1506	4	M	3	0	0	0
A20	1507	4	M	3	1	0	0
A20	1508	4	M	3	0	0	0
A20	1509	4	M	3	1	0	0
A20	1510	4	M	3	1	1	0
A20	1511	4	M	3	1	2	0
A20	1512	4	M	3	1	3	0
A20	1513	4	M	3	1	4	0
A20	1514	4	M	3	0	0	0
A20	1515	4	M	3	0	1	0
A20	1516	4	M	3	0	2	0
A20	1517	4	M	3	1	0	0
A20	1518	4	M	3	1	1	0
A20	1519	4	M	3	0	0	1
A20	1520	4	M	3	0	1	1
A20	1521	4	M	3	1	0	0
A20	1522	4	M	3	0	0	1
A20	1523	4	M	3	1	0	0
A20	1524	4	M	3	1	1	0
A20	1525	4	M	3	0	0	1
A20	1526	4	M	3	1	0	1
A20	1527	4	M	3	0	0	1
A20	1528	4	M	3	1	0	0
A20	1529	4	M	3	1	1	0
A20	1530	4	M	3	1	2	0
A20	1531	4	M	3	0	0	1
A20	1532	4	M	3	1	0	0
A20	1533	4	M	3	0	0	1
A20	1534	4	M	3	1	0	0
A20	1535	4	M	3	1	1	0
A20	1536	4	M	3	0	0	1
A20	1537	4	M	3	0	1	1
A20	1538	4	M	3	1	0	0
A20	1539	4	M	3	1	1	0
A20	1540	4	M	3	1	2	0
A20	1541	4	M	3	0	0	1
A20	1542	4	M	3	0	1	1
A20	1543	4	M	3	0	2	1
A20	1544	4	M	3	1	0	0
A20	1545	4	M	3	0	0	1
A20	1546	4	M	3	1	0	0
A20	1547	4	M	3	1	1	0
A20	1548	4	M	3	1	2	0
A20	1549	4	M	3	0	0	1
A20	1550	4	M	3	0	1	1
A20	1551	4	M	3	1	0	0
A20	1552	4	M	3	0	0	1
A20	1553	4	M	3	1	0	0
A22	1554	0	M	3	0	1	0
A22	1555	0	M	3	1	0	1
A22	1556	0	M	3	0	0	1
A22	1557	0	M	3	1	0	0
A22	1558	0	M	3	1	1	0
A22	1559	0	M	3	0	0	0
A22	1560	0	M	3	1	0	0
A22	1561	0	M	3	1	1	1
A22	1562	0	M	3	0	0	0
A22	1563	0	M	3	0	1	1
A22	1564	0	M	3	1	0	0
A22	1565	0	M	3	0	0	0
A22	1566	0	M	3	0	1	0
A22	1567	0	M	3	0	2	1
A22	1568	0	M	3	0	3	1
A22	1569	0	M	3	0	4	1
A22	1570	0	M	3	0	5	1
A22	1571	0	M	3	0	6	1
A22	1572	0	M	3	1	0	0
A22	1573	0	M	3	1	1	0
A22	1574	0	M	3	1	2	1
A22	1575	0	M	3	0	0	0
A22	1576	0	M	3	0	1	0
A22	1577	0	M	3	0	2	0
A22	1578	0	M	3	0	3	0
A22	1579	0	M	3	0	4	1
A22	1580	0	M	3	1	0	1
A22	1581	0	M	3	1	1	0
A22	1582	0	M	3	0	0	0
A22	1583	0	M	3	0	1	1
A22	1584	0	M	3	1	0	1
A22	1585	0	M	3	1	1	0
A22	1586	0	M	3	1	2	1
A22	1587	0	M	3	0	0	1
A22	1588	0	M	3	1	0	1
A22	1589	0	M	3	0	0	1
A22	1590	0	M	3	1	0	0
A22	1591	0	M	3	0	0	1
A22	1592	0	M	3	0	1	1
A22	1593	0	M	3	0	2	1
A22	1594	0	M	3	0	3	0
A22	1595	0	M	3	1	0	0
A22	1596	0	M	3	0	0	1
A22	1597	0	M	3	0	1	1
A22	1598	0	M	3	0	2	1
A22	1599	0	M	3	0	3	1
A22	1600	0	M	3	0	4	0
A22	1601	0	M	3	0	5	1
A22	1602	0	M	3	0	6	1
A22	1603	0	M	3	0	7	0
A22	1604	0	M	3	0	8	0
A22	1605	0	M	3	1	0	0
A22	1606	0	M	3	0	0	1
A22	1607	0	M	3	1	0	0
A22	1608	0	M	3	1	1	0
A22	1609	0	M	3	0	0	1
A22	1610	0	M	3	0	1	1
A22	1611	0	M	3	0	2	0
A22	1612	0	M	3	1	0	0
A22	1613	0	M	3	1	1	1
A22	1614	1	M	3	0	1	1
A22	1615	1	M	3	1	0	1
A22	1616	1	M	3	0	0	1
A22	1617	1	M	3	1	0	0
A22	1618	1	M	3	1	1	0
A22	1619	1	M	3	1	2	0
A22	1620	1	M	3	1	3	0
A22	1621	1	M	3	0	0	1
A22	1622	1	M	3	1	0	0
A22	1623	1	M	3	1	1	0
A22	1624	1	M	3	0	0	1
A22	1625	1	M	3	0	1	1
A22	1626	1	M	3	0	2	1
A22	1627	1	M	3	1	0	0
A22	1628	1	M	3	1	1	0
A22	1629	1	M	3	1	2	0
A22	1630	1	M	3	0	0	1
A22	1631	1	M	3	1	0	0
A22	1632	1	M	3	1	1	0
A22	1633	1	M	3	1	2	0
A22	1634	1	M	3	1	3	0
A22	1635	1	M	3	1	4	0
A22	1636	1	M	3	1	5	0
A22	1637	1	M	3	1	6	0
A22	1638	1	M	3	1	7	0
A22	1639	1	M	3	1	8	0
A22	1640	1	M	3	1	9	0
A22	1641	1	M	3	1	10	0
A22	1642	1	M	3	1	11	0
A22	1643	1	M	3	0	0	1
A22	1644	1	M	3	1	0	0
A22	1645	1	M	3	0	0	1
A22	1646	1	M	3	0	1	1
A22	1647	1	M	3	0	2	0
A22	1648	1	M	3	0	3	0
A22	1649	1	M	3	1	0	0
A22	1650	1	M	3	1	1	0
A22	1651	1	M	3	1	2	0
A22	1652	1	M	3	0	0	0
A22	1653	1	M	3	0	1	0
A22	1654	1	M	3	0	2	1
A22	1655	1	M	3	1	0	0
A22	1656	1	M	3	1	1	0
A22	1657	1	M	3	1	2	0
A22	1658	1	M	3	1	3	0
A22	1659	1	M	3	1	4	0
A22	1660	1	M	3	0	0	1
A22	1661	1	M	3	0	1	1
A22	1662	1	M	3	1	0	0
A22	1663	1	M	3	1	1	1
A22	1664	1	M	3	0	0	1
A22	1665	1	M	3	0	1	1
A22	1666	1	M	3	1	0	1
A22	1667	1	M	3	0	0	1
A22	1668	1	M	3	0	1	1
A22	1669	1	M	3	0	2	1
A22	1670	1	M	3	0	3	1
A22	1671	1	M	3	1	0	1
A22	1672	1	M	3	1	1	1
A22	1673	1	M	3	1	2	1
A22	1674	1	M	3	0	0	1
A22	1675	2	M	3	0	1	0
A22	1676	2	M	3	1	0	1
A22	1677	2	M	3	1	1	0
A22	1678	2	M	3	1	2	1
A22	1679	2	M	3	0	0	0
A22	1680	2	M	3	1	0	1
A22	1681	2	M	3	0	0	0
A22	1682	2	M	3	0	1	0
A22	1683	2	M	3	0	2	0
A22	1684	2	M	3	0	3	0
A22	1685	2	M	3	1	0	0
A22	1686	2	M	3	0	0	0
A22	1687	2	M	3	0	1	0
A22	1688	2	M	3	1	0	0
A22	1689	2	M	3	1	1	0
A22	1690	2	M	3	0	0	0
A22	1691	2	M	3	1	0	0
A22	1692	2	M	3	0	0	0
A22	1693	2	M	3	1	0	0
A22	1694	2	M	3	0	0	0
A22	1695	2	M	3	1	1	0
A22	1696	2	M	3	1	2	0
A22	1697	2	M	3	1	3	0
A22	1698	2	M	3	1	4	0
A22	1699	2	M	3	0	0	0
A22	1700	2	M	3	0	1	0
A22	1701	2	M	3	1	0	0
A22	1702	2	M	3	1	1	0
A22	1703	2	M	3	0	0	1
A22	1704	2	M	3	0	1	1
A22	1705	2	M	3	0	2	1
A22	1706	2	M	3	1	0	0
A22	1707	2	M	3	0	0	1
A22	1708	2	M	3	0	1	1
A22	1709	2	M	3	1	0	0
A22	1710	2	M	3	0	0	1
A22	1711	2	M	3	0	1	1
A22	1712	2	M	3	0	2	1
A22	1713	2	M	3	0	3	1
A22	1714	2	M	3	1	0	0
A22	1715	2	M	3	1	1	0
A22	1716	2	M	3	0	0	1
A22	1717	2	M	3	0	1	1
A22	1718	2	M	3	0	2	1
A22	1719	2	M	3	0	3	1
A22	1720	2	M	3	0	4	1
A22	1721	2	M	3	1	0	0
A22	1722	2	M	3	0	0	1
A22	1723	2	M	3	1	0	0
A22	1724	2	M	3	1	1	0
A22	1725	2	M	3	0	0	1
A22	1726	2	M	3	0	1	1
A22	1727	2	M	3	0	2	1
A22	1728	2	M	3	0	3	1
A22	1729	2	M	3	1	0	0
A22	1730	2	M	3	0	0	1
A22	1731	2	M	3	1	0	0
A22	1732	2	M	3	0	0	1
A22	1733	2	M	3	1	0	0
A22	1734	2	M	3	1	1	0
A22	1735	3	M	3	0	1	0
A22	1736	3	M	3	1	0	1
A22	1737	3	M	3	0	0	0
A22	1738	3	M	3	1	0	0
A22	1739	3	M	3	1	1	0
A22	1740	3	M	3	1	2	0
A22	1741	3	M	3	0	0	0
A22	1742	3	M	3	0	1	0
A22	1743	3	M	3	0	2	0
A22	1744	3	M	3	0	3	0
A22	1745	3	M	3	1	0	0
A22	1746	3	M	3	1	1	0
A22	1747	3	M	3	1	2	0
A22	1748	3	M	3	1	3	0
A22	1749	3	M	3	0	0	0
A22	1750	3	M	3	0	1	0
A22	1751	3	M	3	1	0	0
A22	1752	3	M	3	0	0	0
A22	1753	3	M	3	0	1	0
A22	1754	3	M	3	1	0	0
A22	1755	3	M	3	0	0	0
A22	1756	3	M	3	1	0	0
A22	1757	3	M	3	0	0	0
A22	1758	3	M	3	1	0	0
A22	1759	3	M	3	1	1	0
A22	1760	3	M	3	1	2	0
A22	1761	3	M	3	1	3	0
A22	1762	3	M	3	0	0	0
A22	1763	3	M	3	1	0	0
A22	1764	3	M	3	1	1	0
A22	1765	3	M	3	1	2	0
A22	1766	3	M	3	1	3	0
A22	1767	3	M	3	1	4	0
A22	1768	3	M	3	0	0	0
A22	1769	3	M	3	1	0	0
A22	1770	3	M	3	1	1	0
A22	1771	3	M	3	1	2	0
A22	1772	3	M	3	0	0	1
A22	1773	3	M	3	1	0	0
A22	1774	3	M	3	0	0	1
A22	1775	3	M	3	0	1	1
A22	1776	3	M	3	0	2	1
A22	1777	3	M	3	1	0	0
A22	1778	3	M	3	1	1	0
A22	1779	3	M	3	1	2	0
A22	1780	3	M	3	0	0	1
A22	1781	3	M	3	0	1	1
A22	1782	3	M	3	1	0	0
A22	1783	3	M	3	1	1	0
A22	1784	3	M	3	0	0	1
A22	1785	3	M	3	1	0	0
A22	1786	3	M	3	0	0	1
A22	1787	3	M	3	0	1	1
A22	1788	3	M	3	1	0	0
A22	1789	3	M	3	0	0	1
A22	1790	3	M	3	1	0	0
A22	1791	3	M	3	1	1	0
A22	1792	3	M	3	0	0	1
A22	1793	3	M	3	1	0	0
A22	1794	3	M	3	0	0	1
A22	1795	3	M	3	1	0	0
A22	1796	4	M	3	0	1	0
A22	1797	4	M	3	0	2	0
A22	1798	4	M	3	1	0	1
A22	1799	4	M	3	1	1	0
A22	1800	4	M	3	0	0	0
A22	1801	4	M	3	0	1	0
A22	1802	4	M	3	1	0	0
A22	1803	4	M	3	0	0	0
A22	1804	4	M	3	0	1	0
A22	1805	4	M	3	0	2	0
A22	1806	4	M	3	1	0	0
A22	1807	4	M	3	1	1	0
A22	1808	4	M	3	1	2	0
A22	1809	4	M	3	1	3	1
A22	1810	4	M	3	0	0	0
A22	1811	4	M	3	1	0	0
A22	1812	4	M	3	1	1	0
A22	1813	4	M	3	1	2	0
A22	1814	4	M	3	1	3	1
A22	1815	4	M	3	0	0	0
A22	1816	4	M	3	0	1	0
A22	1817	4	M	3	0	2	0
A22	1818	4	M	3	0	3	0
A22	1819	4	M	3	1	0	1
A22	1820	4	M	3	0	0	0
A22	1821	4	M	3	0	1	0
A22	1822	4	M	3	0	2	1
A22	1823	4	M	3	1	0	1
A22	1824	4	M	3	0	0	1
A22	1825	4	M	3	0	1	1
A22	1826	4	M	3	0	2	1
A22	1827	4	M	3	0	3	1
A22	1828	4	M	3	0	4	1
A22	1829	4	M	3	1	0	0
A22	1830	4	M	3	1	1	0
A22	1831	4	M	3	0	0	1
A22	1832	4	M	3	0	1	1
A22	1833	4	M	3	1	0	1
A22	1834	4	M	3	1	1	0
A22	1835	4	M	3	0	0	1
A22	1836	4	M	3	0	1	1
A22	1837	4	M	3	0	2	1
A22	1838	4	M	3	1	0	0
A22	1839	4	M	3	1	1	1
A22	1840	4	M	3	1	2	0
A22	1841	4	M	3	1	3	0
A22	1842	4	M	3	0	0	1
A22	1843	4	M	3	1	0	0
A22	1844	4	M	3	1	1	0
A22	1845	4	M	3	1	2	0
A22	1846	4	M	3	1	3	0
A22	1847	4	M	3	0	0	1
A22	1848	4	M	3	1	0	1
A22	1849	4	M	3	1	1	0
A22	1850	4	M	3	0	0	0
A22	1851	4	M	3	0	1	0
A22	1852	4	M	3	1	0	0
A22	1853	4	M	3	1	1	1
A22	1854	4	M	3	0	0	1
A22	1855	4	M	3	0	1	1
A22	1856	4	M	3	1	0	0
A22	1857	5	M	3	0	1	0
A22	1858	5	M	3	1	0	1
A22	1859	5	M	3	1	1	0
A22	1860	5	M	3	1	2	0
A22	1861	5	M	3	0	0	0
A22	1862	5	M	3	1	0	0
A22	1863	5	M	3	1	1	0
A22	1864	5	M	3	1	2	0
A22	1865	5	M	3	0	0	0
A22	1866	5	M	3	1	0	0
A22	1867	5	M	3	0	0	0
A22	1868	5	M	3	1	0	0
A22	1869	5	M	3	1	1	0
A22	1870	5	M	3	0	0	0
A22	1871	5	M	3	0	1	0
A22	1872	5	M	3	0	2	0
A22	1873	5	M	3	0	3	0
A22	1874	5	M	3	0	4	0
A22	1875	5	M	3	1	0	0
A22	1876	5	M	3	0	0	0
A22	1877	5	M	3	0	1	1
A22	1878	5	M	3	1	0	0
A22	1879	5	M	3	0	0	1
A22	1880	5	M	3	0	1	1
A22	1881	5	M	3	0	2	1
A22	1882	5	M	3	1	0	0
A22	1883	5	M	3	0	0	1
A22	1884	5	M	3	1	0	0
A22	1885	5	M	3	0	0	1
A22	1886	5	M	3	1	0	0
A22	1887	5	M	3	1	1	0
A22	1888	5	M	3	1	2	0
A22	1889	5	M	3	0	0	1
A22	1890	5	M	3	1	0	0
A22	1891	5	M	3	1	1	0
A22	1892	5	M	3	1	2	0
A22	1893	5	M	3	1	3	0
A22	1894	5	M	3	1	4	0
A22	1895	5	M	3	0	0	1
A22	1896	5	M	3	0	1	1
A22	1897	5	M	3	0	2	1
A22	1898	5	M	3	1	0	0
A22	1899	5	M	3	1	1	0
A22	1900	5	M	3	1	2	0
A22	1901	5	M	3	1	3	0
A22	1902	5	M	3	1	4	0
A22	1903	5	M	3	1	5	0
A22	1904	5	M	3	0	0	1
A22	1905	5	M	3	0	1	1
A22	1906	5	M	3	1	0	0
A22	1907	5	M	3	0	0	1
A22	1908	5	M	3	0	1	1
A22	1909	5	M	3	1	0	0
A22	1910	5	M	3	1	1	0
A22	1911	5	M	3	0	0	1
A22	1912	5	M	3	1	0	0
A22	1913	5	M	3	0	0	1
A22	1914	5	M	3	0	1	1
A22	1915	5	M	3	0	2	1
A22	1916	5	M	3	0	3	1
A22	1917	5	M	3	0	4	1
A23	1918	2	M	3	0	1	0
A23	1919	2	M	3	0	2	0
A23	1920	2	M	3	0	3	0
A23	1921	2	M	3	1	0	1
A23	1922	2	M	3	1	1	0
A23	1923	2	M	3	1	2	0
A23	1924	2	M	3	0	0	0
A23	1925	2	M	3	0	1	0
A23	1926	2	M	3	1	0	0
A23	1927	2	M	3	0	0	0
A23	1928	2	M	3	1	0	0
A23	1929	2	M	3	0	0	0
A23	1930	2	M	3	1	0	0
A23	1931	2	M	3	0	0	0
A23	1932	2	M	3	0	1	0
A23	1933	2	M	3	0	2	1
A23	1934	2	M	3	0	3	1
A23	1935	2	M	3	1	0	0
A23	1936	2	M	3	0	0	1
A23	1937	2	M	3	1	0	0
A23	1938	2	M	3	1	1	0
A23	1939	2	M	3	0	0	1
A23	1940	2	M	3	0	1	1
A23	1941	2	M	3	1	0	0
A23	1942	2	M	3	0	0	1
A23	1943	2	M	3	0	1	1
A23	1944	2	M	3	1	0	0
A23	1945	2	M	3	0	0	1
A23	1946	2	M	3	0	1	1
A23	1947	2	M	3	1	0	0
A23	1948	2	M	3	0	0	1
A23	1949	2	M	3	1	0	0
A23	1950	2	M	3	0	0	1
A23	1951	2	M	3	0	1	1
A23	1952	2	M	3	1	0	0
A23	1953	2	M	3	0	0	1
A23	1954	2	M	3	1	0	0
A23	1955	2	M	3	1	1	0
A23	1956	2	M	3	1	2	0
A23	1957	2	M	3	1	3	0
A23	1958	2	M	3	0	0	1
A23	1959	2	M	3	0	1	1
A23	1960	2	M	3	1	0	0
A23	1961	2	M	3	0	0	1
A23	1962	2	M	3	1	0	0
A23	1963	2	M	3	0	0	1
A23	1964	2	M	3	1	0	0
A23	1965	2	M	3	0	0	1
A23	1966	2	M	3	1	0	0
A23	1967	2	M	3	1	1	0
A23	1968	2	M	3	0	0	1
A23	1969	2	M	3	1	0	0
A23	1970	2	M	3	1	1	0
A23	1971	2	M	3	0	0	1
A23	1972	2	M	3	1	0	0
A23	1973	2	M	3	1	1	0
A23	1974	2	M	3	0	0	1
A23	1975	2	M	3	1	0	0
A23	1976	2	M	3	0	0	1
A23	1977	2	M	3	0	1	1
A23	1978	2	M	3	0	2	1
A23	1979	4	M	3	0	1	0
A23	1980	4	M	3	0	2	0
A23	1981	4	M	3	1	0	0
A23	1982	4	M	3	0	0	1
A23	1983	4	M	3	0	1	1
A23	1984	4	M	3	1	0	0
A23	1985	4	M	3	1	1	0
A23	1986	4	M	3	0	0	1
A23	1987	4	M	3	0	1	1
A23	1988	4	M	3	1	0	0
A23	1989	4	M	3	0	0	1
A23	1990	4	M	3	0	1	1
A23	1991	4	M	3	0	2	1
A23	1992	4	M	3	1	0	1
A23	1993	4	M	3	1	1	1
A23	1994	4	M	3	1	2	0
A23	1995	4	M	3	1	3	1
A23	1996	4	M	3	1	4	1
A23	1997	4	M	3	0	0	1
[truncated: 6,062 more rows]
