# Supplementary material for: Spatial coding dysfunction and network instability in the aging medial entorhinal cortex
Source: Nat Commun. 2025 Oct 3;16:8770. doi: 10.1038/s41467-025-63229-0 (PMC12494969; doi:10.1038/s41467-025-63229-0)
Supplement: Supplementary file 8 — Source Data [file 41467_2025_63229_MOESM8_ESM.zip › Source Data Supplementary Fig. 6.xlsx]

## Sheet: 6b
Independent Variable	Dependent Variable	CellType = EX if excitatory cell and IN if interneuron. Green vs. blue lines correspond to EX vs. IN cell types
CellType	Duration
EX	0.741709
EX	0.755444
EX	0.604355
EX	0.769179
EX	0.686767
EX	0.467002
EX	0.79665
EX	0.673032
EX	0.576884
EX	0.604355
EX	0.673032
EX	0.61809
EX	0.700503
EX	0.563149
EX	0.700503
EX	0.549414
EX	0.563149
EX	0.673032
EX	0.631826
EX	0.659296
EX	0.508208
EX	0.604355
EX	0.467002
EX	0.673032
EX	0.61809
EX	0.480737
EX	0.576884
EX	0.576884
EX	0.659296
EX	0.425796
EX	0.425796
EX	0.494472
EX	0.631826
EX	0.439531
EX	0.59062
EX	0.61809
EX	0.521943
EX	0.370854
EX	0.508208
EX	0.549414
EX	0.714238
EX	0.659296
EX	0.686767
EX	0.673032
EX	0.700503
EX	0.645561
EX	0.686767
EX	0.659296
EX	0.508208
EX	0.549414
EX	0.576884
EX	0.521943
EX	0.576884
EX	0.61809
EX	0.659296
EX	0.59062
EX	0.631826
EX	0.398325
EX	0.494472
EX	0.686767
EX	0.631826
EX	0.535678
EX	0.549414
EX	0.425796
EX	0.370854
EX	0.645561
EX	0.398325
EX	0.631826
EX	0.604355
EX	0.357119
EX	0.645561
EX	0.398325
EX	0.631826
EX	0.604355
EX	0.673032
EX	0.631826
EX	0.563149
EX	0.59062
EX	0.645561
EX	0.659296
EX	0.604355
EX	0.549414
EX	0.631826
EX	0.631826
EX	0.59062
EX	0.425796
EX	0.41206
EX	0.604355
EX	0.425796
EX	0.357119
EX	0.61809
EX	0.59062
EX	0.604355
EX	0.563149
EX	0.508208
EX	0.673032
EX	0.480737
EX	0.604355
EX	0.563149
EX	0.700503
EX	0.494472
EX	0.604355
EX	0.645561
EX	0.604355
EX	0.521943
EX	0.631826
EX	0.604355
EX	0.549414
EX	0.563149
EX	0.521943
EX	0.576884
EX	0.659296
EX	0.357119
EX	0.549414
EX	0.673032
EX	0.59062
EX	0.521943
EX	0.535678
EX	0.494472
EX	0.38459
EX	0.467002
EX	0.549414
EX	0.700503
EX	0.727973
EX	0.700503
EX	0.467002
EX	0.480737
EX	0.673032
EX	0.727973
EX	0.906533
EX	0.727973
EX	1.05762
EX	0.659296
EX	0.467002
EX	0.576884
EX	0.645561
EX	0.659296
EX	0.357119
EX	0.59062
EX	0.576884
EX	0.41206
EX	0.494472
EX	0.604355
EX	0.38459
EX	0.494472
EX	0.549414
EX	0.59062
EX	0.61809
EX	0.631826
EX	0.508208
EX	0.604355
EX	0.453266
EX	0.357119
EX	0.61809
EX	0.645561
EX	0.563149
EX	0.604355
EX	0.357119
EX	0.59062
EX	0.563149
EX	0.686767
EX	0.59062
EX	0.604355
EX	0.604355
EX	0.673032
EX	0.700503
EX	0.631826
EX	0.61809
EX	0.631826
EX	0.549414
EX	0.645561
EX	0.604355
EX	0.659296
EX	0.59062
EX	0.370854
EX	0.439531
EX	0.645561
EX	0.508208
EX	0.521943
EX	0.453266
EX	0.604355
EX	0.38459
EX	0.439531
EX	0.439531
EX	0.508208
EX	0.521943
EX	0.659296
EX	0.631826
EX	0.494472
EX	0.631826
EX	0.494472
EX	0.810385
EX	0.645561
EX	0.700503
EX	0.576884
EX	0.535678
EX	0.549414
EX	0.686767
EX	0.59062
EX	0.41206
EX	0.59062
EX	0.357119
EX	0.59062
EX	0.645561
EX	0.480737
EX	0.425796
EX	0.659296
EX	0.480737
EX	0.467002
EX	0.576884
EX	0.631826
EX	0.645561
EX	0.631826
EX	0.61809
EX	0.576884
EX	0.59062
EX	0.549414
EX	0.700503
EX	0.549414
EX	0.494472
EX	0.563149
EX	0.549414
EX	0.467002
EX	0.61809
EX	0.535678
EX	0.425796
EX	0.727973
EX	0.549414
EX	0.782915
EX	0.700503
EX	0.453266
EX	0.563149
EX	0.727973
EX	0.425796
EX	0.480737
EX	0.59062
EX	0.673032
EX	0.645561
EX	0.425796
EX	0.700503
EX	0.521943
EX	0.453266
EX	0.38459
EX	0.824121
EX	0.961474
EX	0.769179
EX	0.41206
EX	0.370854
EX	0.398325
EX	0.467002
EX	0.521943
EX	0.59062
EX	0.61809
EX	0.645561
EX	0.645561
EX	0.576884
EX	0.59062
EX	0.38459
EX	0.604355
EX	0.549414
EX	0.535678
EX	0.357119
EX	0.480737
EX	0.357119
EX	0.370854
EX	0.439531
EX	0.480737
EX	2.33501
EX	0.892797
EX	0.521943
EX	0.700503
EX	0.659296
EX	0.700503
EX	0.727973
EX	0.576884
EX	0.700503
EX	0.398325
EX	0.521943
EX	0.810385
EX	0.727973
EX	0.741709
EX	0.659296
EX	0.673032
EX	0.521943
EX	0.439531
EX	0.535678
EX	0.686767
EX	0.604355
EX	0.576884
EX	0.782915
EX	0.467002
EX	0.508208
EX	1.1263
EX	0.824121
EX	0.357119
EX	0.439531
EX	0.398325
EX	0.810385
EX	0.659296
EX	0.645561
EX	0.769179
EX	0.741709
EX	0.673032
EX	0.549414
EX	0.521943
EX	0.398325
EX	0.686767
EX	0.467002
EX	0.59062
EX	0.727973
EX	0.535678
EX	0.576884
EX	0.604355
EX	0.59062
EX	0.686767
EX	0.425796
EX	0.865327
EX	0.631826
EX	0.549414
EX	0.59062
EX	0.508208
EX	0.604355
EX	0.549414
EX	0.41206
EX	0.439531
EX	0.563149
EX	0.741709
EX	0.673032
EX	0.604355
EX	0.700503
EX	0.467002
EX	0.755444
EX	0.563149
EX	0.645561
EX	0.535678
EX	0.494472
EX	0.494472
EX	0.508208
EX	0.521943
EX	0.508208
EX	0.645561
EX	0.494472
EX	0.549414
EX	0.755444
EX	0.398325
EX	0.549414
EX	0.727973
EX	0.645561
EX	1.04389
EX	0.851591
EX	0.38459
EX	0.727973
EX	0.645561
EX	0.370854
EX	0.837856
EX	0.727973
EX	0.79665
EX	0.645561
EX	0.947739
EX	0.906533
EX	0.851591
EX	0.865327
EX	0.673032
EX	0.810385
EX	0.38459
EX	0.79665
EX	0.700503
EX	0.769179
EX	0.61809
EX	0.563149
EX	0.79665
EX	0.686767
EX	0.645561
EX	0.370854
EX	0.727973
EX	0.549414
EX	0.851591
EX	0.41206
EX	0.453266
EX	0.38459
EX	1.56583
EX	0.714238
EX	0.576884
EX	0.700503
EX	0.673032
EX	0.370854
EX	0.741709
EX	0.769179
EX	0.535678
EX	0.631826
EX	0.645561
EX	0.782915
EX	0.38459
EX	0.563149
EX	0.61809
EX	0.59062
EX	0.631826
EX	0.563149
EX	0.769179
EX	0.59062
EX	0.563149
EX	0.714238
EX	0.645561
EX	0.645561
EX	0.521943
EX	0.59062
EX	0.494472
EX	0.686767
EX	0.673032
EX	0.769179
EX	0.467002
EX	0.714238
EX	0.631826
EX	0.892797
EX	0.549414
EX	0.79665
EX	0.727973
EX	0.631826
EX	0.934003
EX	0.714238
EX	0.535678
EX	0.961474
EX	0.631826
EX	0.686767
EX	0.79665
EX	0.494472
EX	0.357119
EX	0.879062
EX	0.837856
EX	0.38459
EX	0.700503
EX	1.07136
EX	0.357119
EX	0.453266
EX	0.755444
EX	0.673032
EX	0.38459
EX	0.975209
EX	0.727973
EX	0.508208
EX	0.563149
EX	0.563149
EX	0.508208
EX	0.535678
EX	0.59062
EX	0.453266
EX	0.535678
EX	0.467002
EX	0.494472
EX	0.494472
EX	0.425796
EX	0.439531
EX	0.453266
EX	0.549414
EX	0.38459
EX	0.508208
EX	0.535678
EX	0.467002
EX	0.425796
EX	0.508208
EX	0.508208
EX	0.467002
EX	0.425796
EX	0.494472
EX	0.439531
EX	0.453266
EX	0.494472
EX	0.453266
EX	0.535678
EX	0.467002
EX	0.453266
EX	0.508208
EX	0.480737
EX	0.425796
EX	0.494472
EX	0.563149
EX	0.439531
EX	0.439531
EX	0.453266
EX	0.480737
EX	0.521943
EX	0.508208
EX	0.41206
EX	0.535678
EX	0.38459
EX	0.549414
EX	0.425796
EX	0.453266
EX	0.535678
EX	0.508208
EX	0.425796
EX	0.508208
EX	0.508208
EX	0.494472
EX	0.425796
EX	0.521943
EX	0.508208
EX	0.38459
EX	0.494472
EX	0.494472
EX	0.453266
EX	0.439531
EX	0.425796
EX	0.494472
EX	0.425796
EX	0.439531
EX	0.453266
EX	0.508208
EX	0.494472
EX	0.439531
EX	0.425796
EX	0.453266
EX	0.535678
EX	0.453266
EX	0.38459
EX	0.659296
EX	0.59062
EX	0.508208
EX	0.508208
EX	0.673032
EX	0.425796
EX	0.453266
EX	0.439531
EX	0.467002
EX	0.467002
EX	0.398325
EX	0.563149
EX	0.563149
EX	0.535678
EX	0.467002
EX	0.425796
EX	0.645561
EX	0.370854
EX	0.631826
EX	0.59062
EX	0.563149
EX	0.604355
EX	0.563149
EX	0.576884
EX	0.59062
EX	0.59062
EX	0.631826
EX	0.563149
EX	0.549414
EX	0.521943
EX	0.370854
EX	0.549414
EX	0.61809
EX	0.521943
EX	0.549414
EX	0.535678
EX	0.508208
EX	0.370854
EX	0.563149
EX	0.535678
EX	0.535678
EX	0.494472
EX	0.549414
EX	0.576884
EX	0.535678
EX	0.549414
EX	0.521943
EX	0.535678
EX	0.563149
EX	0.453266
EX	0.535678
EX	0.61809
EX	0.425796
EX	0.576884
EX	0.604355
EX	0.604355
EX	0.370854
EX	0.604355
EX	0.563149
EX	0.576884
EX	0.576884
EX	0.576884
EX	0.549414
EX	0.521943
EX	0.59062
EX	0.521943
EX	0.508208
EX	0.467002
EX	0.494472
EX	0.453266
EX	0.480737
EX	0.467002
EX	0.480737
EX	0.563149
EX	0.576884
EX	0.535678
EX	0.480737
EX	0.535678
EX	0.494472
EX	0.494472
EX	0.576884
EX	0.494472
EX	0.535678
EX	0.453266
EX	0.535678
EX	0.576884
EX	0.563149
EX	0.563149
EX	0.535678
EX	0.549414
EX	0.521943
EX	0.686767
EX	0.508208
EX	0.549414
EX	0.686767
EX	0.549414
EX	0.59062
EX	0.673032
EX	0.727973
EX	0.714238
EX	0.961474
EX	0.686767
EX	0.741709
EX	1.14003
EX	0.631826
EX	0.727973
EX	0.673032
EX	0.357119
EX	0.700503
EX	0.865327
EX	0.810385
EX	0.714238
EX	0.576884
EX	0.508208
EX	0.920268
EX	1.01642
EX	0.494472
EX	0.810385
EX	0.865327
EX	0.439531
EX	0.782915
EX	0.425796
EX	1.1675
EX	0.686767
EX	1.07136
EX	0.741709
EX	0.41206
EX	0.494472
EX	0.41206
EX	0.727973
EX	0.631826
EX	0.659296
EX	0.727973
EX	0.810385
EX	0.686767
EX	0.604355
EX	0.508208
EX	0.673032
EX	0.700503
EX	0.61809
EX	0.59062
EX	0.549414
EX	0.439531
EX	0.59062
EX	0.549414
EX	0.480737
EX	0.645561
EX	0.659296
EX	0.494472
EX	0.631826
EX	0.521943
EX	0.631826
EX	0.467002
EX	0.604355
EX	0.535678
EX	0.576884
EX	0.576884
EX	0.549414
EX	0.549414
EX	0.508208
EX	0.59062
EX	0.604355
EX	0.576884
EX	0.508208
EX	0.467002
EX	0.549414
EX	0.480737
EX	0.686767
EX	0.604355
EX	0.59062
EX	0.61809
EX	0.631826
EX	0.494472
EX	0.480737
EX	0.453266
EX	0.549414
EX	0.467002
EX	0.439531
EX	0.535678
EX	0.439531
EX	0.549414
EX	0.480737
EX	0.425796
EX	0.439531
EX	0.453266
EX	0.480737
EX	0.508208
EX	0.41206
EX	0.425796
EX	0.439531
EX	0.480737
EX	0.453266
EX	0.439531
EX	0.439531
EX	0.467002
EX	0.535678
EX	0.467002
EX	0.467002
EX	0.480737
EX	0.398325
EX	0.398325
EX	0.453266
EX	0.398325
EX	0.467002
EX	0.425796
EX	0.508208
EX	0.425796
EX	0.521943
EX	0.467002
EX	0.535678
EX	0.439531
EX	0.494472
EX	0.453266
EX	0.494472
EX	0.425796
EX	0.38459
EX	0.521943
EX	0.563149
EX	0.576884
EX	0.521943
EX	0.563149
EX	0.480737
EX	0.59062
EX	0.61809
EX	0.563149
EX	0.549414
EX	0.549414
EX	0.631826
EX	0.508208
EX	0.576884
EX	0.563149
EX	0.59062
EX	0.508208
EX	0.563149
EX	0.549414
EX	0.549414
EX	0.631826
EX	0.549414
EX	0.521943
EX	0.535678
EX	0.645561
EX	0.508208
EX	0.563149
EX	0.563149
EX	0.59062
EX	0.549414
EX	0.549414
EX	0.521943
EX	0.549414
EX	0.563149
EX	0.549414
EX	0.563149
EX	0.549414
EX	0.645561
EX	0.41206
EX	0.563149
EX	0.563149
EX	0.549414
EX	0.563149
EX	0.535678
EX	0.535678
EX	0.604355
EX	0.521943
EX	0.521943
EX	0.494472
EX	0.576884
EX	0.535678
EX	0.535678
EX	0.59062
EX	0.480737
EX	0.439531
EX	0.521943
EX	0.535678
EX	0.494472
EX	0.549414
EX	0.59062
EX	0.521943
EX	0.508208
EX	0.59062
EX	0.576884
EX	0.563149
EX	0.535678
EX	0.467002
EX	0.604355
EX	0.59062
EX	0.439531
EX	0.947739
EX	0.727973
EX	0.741709
EX	0.892797
EX	0.810385
EX	0.892797
EX	0.549414
EX	0.810385
EX	0.576884
EX	0.467002
EX	0.79665
EX	0.988945
EX	0.755444
EX	0.604355
EX	0.521943
EX	0.700503
EX	0.549414
EX	0.810385
EX	0.934003
EX	1.01642
EX	0.673032
EX	0.645561
EX	0.59062
EX	0.755444
EX	0.563149
EX	0.521943
EX	0.631826
EX	0.535678
EX	0.467002
EX	0.645561
EX	0.494472
EX	0.521943
EX	0.480737
EX	0.727973
EX	0.576884
EX	0.673032
EX	0.480737
EX	0.604355
EX	0.604355
EX	0.576884
EX	0.398325
EX	0.425796
EX	0.425796
EX	0.453266
EX	0.480737
EX	0.508208
EX	0.494472
EX	0.370854
EX	0.439531
EX	0.59062
EX	0.453266
EX	0.576884
EX	0.425796
EX	0.521943
EX	0.549414
EX	0.563149
EX	0.576884
EX	0.576884
EX	0.59062
EX	0.563149
EX	0.631826
EX	0.549414
EX	0.576884
EX	0.549414
EX	0.576884
EX	0.357119
EX	0.549414
EX	0.59062
EX	0.508208
EX	0.508208
EX	0.576884
EX	0.631826
EX	0.879062
EX	0.769179
EX	0.755444
EX	1.07136
EX	0.604355
EX	0.467002
EX	0.563149
EX	0.576884
EX	0.563149
EX	0.563149
EX	0.549414
EX	0.521943
EX	0.563149
EX	0.59062
EX	0.521943
EX	0.521943
EX	0.480737
EX	0.439531
EX	0.41206
EX	0.535678
EX	0.59062
EX	0.480737
EX	0.563149
EX	0.659296
EX	0.604355
EX	0.535678
EX	0.727973
EX	0.425796
EX	0.494472
EX	0.357119
EX	0.549414
EX	0.604355
EX	0.508208
EX	0.700503
EX	0.59062
EX	0.535678
EX	0.576884
EX	0.480737
EX	0.467002
EX	0.439531
EX	0.467002
EX	0.576884
EX	0.576884
EX	0.673032
EX	0.563149
EX	0.659296
EX	0.521943
EX	0.604355
EX	0.659296
EX	0.563149
EX	0.563149
EX	0.631826
EX	0.645561
EX	0.549414
EX	0.535678
EX	0.659296
EX	0.769179
EX	0.576884
EX	0.549414
EX	0.604355
EX	0.686767
EX	0.645561
EX	0.61809
EX	0.508208
EX	0.576884
EX	0.563149
EX	0.576884
EX	0.755444
EX	0.535678
EX	0.61809
EX	0.61809
EX	0.631826
EX	0.714238
EX	0.549414
EX	0.521943
EX	0.59062
EX	0.357119
EX	0.508208
EX	0.934003
EX	0.769179
EX	0.508208
EX	0.686767
EX	0.659296
EX	0.535678
EX	0.494472
EX	0.563149
EX	0.467002
EX	0.521943
EX	0.604355
EX	0.425796
EX	0.61809
EX	0.741709
EX	0.563149
EX	0.535678
EX	0.563149
EX	0.604355
EX	0.604355
EX	0.947739
EX	0.494472
EX	0.604355
EX	0.494472
EX	0.549414
EX	0.879062
EX	0.782915
EX	0.686767
EX	0.604355
EX	0.439531
EX	0.659296
EX	0.494472
EX	0.631826
EX	0.508208
EX	0.576884
EX	0.549414
EX	0.549414
EX	0.425796
EX	0.480737
EX	0.370854
EX	0.453266
EX	0.467002
EX	0.480737
EX	0.439531
EX	0.521943
EX	0.439531
EX	0.549414
EX	0.508208
EX	0.535678
EX	0.467002
EX	0.535678
EX	0.508208
EX	0.480737
EX	0.521943
EX	0.398325
EX	0.521943
EX	0.508208
EX	0.508208
EX	0.508208
EX	0.41206
EX	0.535678
EX	0.535678
EX	0.535678
EX	0.549414
EX	0.59062
EX	0.563149
EX	0.535678
EX	0.549414
EX	0.549414
EX	0.563149
EX	0.480737
EX	0.508208
EX	0.521943
EX	0.576884
EX	0.508208
EX	0.576884
EX	0.535678
EX	0.549414
EX	0.508208
EX	0.563149
EX	0.535678
EX	0.508208
EX	0.549414
EX	0.494472
EX	0.61809
EX	0.576884
EX	0.576884
EX	0.549414
EX	0.508208
EX	0.357119
EX	0.508208
EX	0.480737
EX	0.549414
EX	0.645561
EX	0.59062
EX	0.61809
EX	0.563149
EX	0.494472
EX	0.576884
EX	0.645561
EX	0.521943
EX	0.563149
EX	0.576884
EX	0.535678
EX	0.549414
EX	0.576884
EX	0.576884
EX	0.61809
EX	0.41206
EX	0.604355
EX	0.59062
EX	0.59062
EX	0.631826
EX	0.576884
EX	0.59062
EX	0.535678
EX	0.549414
EX	0.480737
EX	0.61809
EX	0.480737
EX	0.494472
EX	0.563149
EX	0.521943
EX	0.494472
EX	0.535678
EX	0.41206
EX	0.631826
EX	0.61809
EX	0.453266
EX	0.425796
EX	0.38459
EX	0.508208
EX	0.673032
EX	0.659296
EX	0.549414
EX	0.508208
EX	0.453266
EX	0.467002
EX	0.480737
EX	0.453266
EX	0.467002
EX	0.439531
EX	0.480737
EX	0.645561
EX	0.508208
EX	0.494472
EX	0.453266
EX	0.453266
EX	0.563149
EX	0.439531
EX	0.38459
EX	0.700503
EX	0.549414
EX	0.59062
EX	0.549414
EX	0.521943
EX	0.563149
EX	0.549414
EX	0.61809
EX	0.508208
EX	0.59062
EX	0.59062
EX	0.576884
EX	0.535678
EX	0.521943
EX	0.604355
EX	0.535678
EX	0.604355
EX	0.576884
EX	0.521943
EX	0.727973
EX	0.59062
EX	0.508208
EX	0.576884
EX	0.508208
EX	0.549414
EX	0.521943
EX	0.521943
EX	0.521943
EX	0.535678
EX	0.521943
EX	0.59062
EX	0.549414
EX	0.604355
EX	0.549414
EX	0.535678
EX	0.645561
EX	0.61809
EX	0.645561
EX	0.61809
EX	0.59062
EX	0.549414
EX	0.563149
EX	0.535678
EX	0.549414
EX	0.549414
EX	0.535678
EX	0.549414
EX	0.494472
EX	0.467002
EX	0.549414
EX	0.563149
EX	0.521943
EX	0.521943
EX	0.521943
EX	0.782915
EX	0.41206
EX	0.631826
EX	1.56583
EX	0.659296
EX	0.824121
EX	0.700503
EX	0.535678
EX	0.535678
EX	0.425796
EX	0.535678
EX	0.439531
EX	0.508208
EX	0.563149
EX	0.480737
EX	0.604355
EX	0.480737
EX	0.576884
EX	0.535678
EX	0.549414
EX	0.549414
EX	0.563149
EX	0.521943
EX	0.59062
EX	0.521943
EX	0.480737
EX	0.521943
EX	0.576884
EX	0.61809
EX	0.563149
EX	0.521943
EX	0.398325
EX	0.549414
EX	0.508208
EX	0.563149
EX	0.714238
EX	0.604355
EX	0.700503
EX	0.549414
EX	0.521943
EX	0.659296
EX	0.563149
EX	0.521943
EX	0.604355
EX	0.549414
EX	0.467002
EX	0.549414
EX	0.576884
EX	0.645561
EX	0.563149
EX	0.357119
EX	0.535678
EX	0.494472
EX	0.645561
EX	0.535678
EX	0.467002
EX	0.61809
EX	0.645561
EX	0.467002
EX	0.521943
EX	0.467002
EX	0.439531
EX	0.645561
EX	0.439531
EX	0.508208
EX	0.549414
EX	0.563149
EX	0.604355
EX	0.494472
EX	0.549414
EX	0.549414
EX	0.549414
EX	0.700503
EX	0.535678
EX	0.521943
EX	0.494472
EX	0.604355
EX	0.563149
EX	0.508208
EX	0.604355
EX	0.521943
EX	0.480737
EX	0.357119
EX	0.370854
EX	0.604355
EX	0.467002
EX	0.563149
EX	0.480737
EX	0.398325
EX	0.494472
EX	0.549414
EX	0.549414
EX	0.631826
EX	0.38459
EX	0.521943
EX	0.508208
EX	0.604355
EX	0.59062
EX	0.563149
EX	0.61809
EX	0.453266
EX	0.563149
EX	0.425796
EX	0.508208
EX	0.576884
EX	0.700503
EX	0.673032
EX	0.645561
EX	0.576884
EX	0.563149
EX	0.439531
EX	0.370854
EX	0.659296
EX	0.467002
EX	0.494472
EX	0.357119
EX	0.480737
EX	0.549414
EX	0.59062
EX	0.631826
EX	0.563149
EX	0.453266
EX	0.604355
EX	0.453266
EX	0.453266
EX	0.508208
EX	0.521943
EX	0.439531
EX	0.576884
EX	0.549414
EX	0.61809
EX	0.920268
EX	0.741709
EX	0.714238
EX	0.686767
EX	0.467002
EX	0.59062
EX	0.659296
EX	0.645561
EX	0.727973
EX	0.631826
EX	0.631826
EX	0.714238
EX	0.576884
EX	0.535678
EX	0.659296
EX	0.686767
EX	0.61809
EX	0.645561
EX	0.645561
EX	0.549414
EX	0.769179
EX	0.576884
EX	0.535678
EX	0.563149
EX	0.453266
EX	0.521943
EX	0.824121
EX	0.508208
EX	0.521943
EX	0.604355
EX	0.645561
EX	0.535678
EX	0.61809
EX	0.755444
EX	0.61809
EX	0.61809
EX	0.549414
EX	0.480737
EX	0.38459
EX	0.521943
EX	0.563149
EX	0.480737
EX	0.631826
EX	0.576884
EX	0.563149
EX	0.535678
EX	0.576884
EX	0.61809
EX	0.535678
EX	0.494472
EX	0.38459
EX	0.453266
EX	0.604355
EX	0.521943
EX	0.357119
EX	0.659296
EX	0.61809
EX	0.425796
EX	0.439531
EX	0.59062
EX	0.370854
EX	0.59062
EX	0.453266
EX	0.59062
EX	0.714238
EX	0.439531
EX	0.59062
EX	0.727973
EX	0.549414
EX	0.467002
EX	0.714238
EX	0.453266
EX	0.549414
EX	0.727973
EX	0.59062
EX	0.576884
EX	0.714238
EX	0.686767
EX	0.59062
EX	0.59062
EX	0.563149
EX	0.480737
EX	0.59062
EX	0.59062
EX	0.535678
EX	0.563149
EX	0.673032
EX	0.563149
EX	0.535678
EX	0.659296
EX	0.535678
EX	0.549414
EX	0.576884
EX	0.480737
EX	0.604355
EX	0.59062
EX	0.467002
EX	0.686767
EX	0.398325
EX	0.467002
EX	0.673032
EX	0.906533
EX	0.741709
EX	0.398325
EX	0.453266
EX	0.508208
EX	0.535678
EX	0.631826
EX	0.563149
EX	0.686767
EX	0.494472
EX	0.604355
EX	0.563149
EX	0.645561
EX	0.357119
EX	0.631826
EX	0.576884
EX	0.61809
EX	0.439531
EX	0.467002
EX	0.59062
EX	0.604355
EX	0.521943
EX	0.686767
EX	0.370854
EX	0.576884
EX	0.370854
EX	0.576884
EX	0.535678
EX	0.508208
EX	0.535678
EX	0.549414
EX	0.508208
EX	0.673032
EX	0.494472
EX	0.576884
EX	0.645561
EX	0.480737
EX	0.645561
EX	0.563149
EX	0.480737
EX	0.659296
EX	0.59062
EX	0.467002
EX	0.700503
EX	0.576884
EX	0.576884
EX	0.494472
EX	0.549414
EX	0.480737
EX	0.61809
EX	0.535678
EX	0.59062
EX	0.659296
EX	0.686767
EX	0.645561
EX	0.425796
EX	0.61809
EX	0.631826
EX	0.59062
EX	0.480737
EX	0.59062
EX	0.79665
EX	0.686767
EX	0.508208
EX	0.370854
EX	0.604355
EX	0.549414
EX	0.659296
EX	0.673032
EX	0.521943
EX	0.576884
EX	0.521943
EX	0.631826
EX	0.59062
EX	0.645561
EX	0.563149
EX	0.425796
EX	0.439531
EX	0.439531
EX	0.686767
EX	0.59062
EX	0.700503
EX	0.714238
EX	0.673032
EX	0.480737
EX	0.686767
EX	0.549414
EX	0.425796
EX	0.535678
EX	0.645561
EX	0.61809
EX	0.604355
EX	0.59062
EX	0.673032
EX	0.480737
EX	0.604355
EX	0.549414
EX	0.535678
EX	0.508208
EX	0.59062
EX	0.645561
EX	0.41206
EX	0.563149
EX	0.38459
EX	0.508208
EX	0.480737
EX	0.38459
EX	0.59062
EX	0.563149
EX	0.673032
EX	0.370854
EX	0.576884
EX	0.480737
EX	0.645561
EX	0.659296
EX	0.521943
EX	0.549414
EX	0.521943
EX	0.576884
EX	0.645561
EX	0.563149
EX	0.370854
EX	0.480737
EX	0.549414
EX	0.549414
EX	0.425796
EX	0.714238
EX	0.673032
EX	0.453266
EX	0.59062
EX	0.59062
EX	0.576884
EX	0.467002
EX	0.934003
EX	0.892797
EX	0.645561
EX	0.645561
EX	0.38459
EX	0.535678
EX	0.549414
EX	0.508208
EX	0.851591
EX	0.824121
EX	0.480737
EX	0.480737
EX	0.755444
EX	0.508208
EX	0.700503
EX	0.535678
EX	0.686767
EX	0.700503
EX	0.700503
EX	0.563149
EX	0.494472
EX	0.480737
EX	0.508208
EX	0.398325
EX	0.563149
EX	0.576884
EX	0.41206
EX	0.480737
EX	0.467002
EX	0.659296
EX	0.453266
EX	0.714238
EX	0.467002
EX	0.357119
EX	0.41206
EX	0.425796
EX	0.59062
EX	0.549414
EX	0.563149
EX	0.494472
EX	0.604355
EX	0.467002
EX	0.659296
EX	0.494472
EX	0.38459
EX	0.576884
EX	0.38459
EX	0.659296
EX	0.61809
EX	0.673032
EX	0.631826
EX	0.576884
EX	0.535678
EX	0.38459
EX	0.576884
EX	0.741709
EX	0.398325
EX	0.700503
EX	0.700503
EX	0.576884
EX	0.673032
EX	0.563149
EX	0.508208
EX	0.631826
EX	0.549414
EX	0.494472
EX	0.631826
EX	0.425796
EX	0.521943
EX	0.61809
EX	0.425796
EX	0.370854
EX	0.398325
EX	0.61809
EX	0.576884
EX	0.508208
EX	0.398325
EX	0.576884
EX	0.370854
EX	0.631826
EX	0.439531
EX	0.494472
EX	0.645561
EX	0.659296
EX	0.604355
EX	0.824121
EX	0.851591
EX	0.535678
EX	0.61809
EX	0.700503
EX	0.645561
EX	0.755444
EX	0.549414
EX	0.714238
EX	0.480737
EX	0.59062
EX	0.604355
EX	0.741709
EX	0.686767
EX	0.576884
EX	0.480737
EX	0.508208
EX	0.576884
EX	0.727973
EX	0.604355
EX	0.398325
EX	0.494472
EX	0.59062
EX	0.673032
EX	0.686767
EX	0.782915
EX	0.631826
EX	0.673032
EX	0.755444
EX	0.439531
EX	0.673032
EX	0.659296
EX	0.370854
EX	0.673032
EX	0.631826
EX	0.604355
EX	0.549414
EX	0.59062
EX	0.61809
EX	0.521943
EX	0.508208
EX	0.645561
EX	0.467002
EX	0.521943
EX	0.563149
EX	0.370854
EX	0.467002
EX	0.631826
EX	0.549414
EX	0.631826
EX	0.604355
EX	0.508208
EX	0.439531
EX	0.631826
EX	0.467002
EX	0.645561
EX	0.508208
EX	0.659296
EX	0.453266
EX	0.61809
EX	0.535678
EX	0.576884
EX	0.631826
EX	0.453266
EX	0.631826
EX	0.61809
EX	0.425796
EX	0.38459
EX	0.755444
EX	0.727973
EX	0.604355
EX	0.837856
EX	0.645561
EX	0.61809
EX	0.453266
EX	0.631826
EX	0.549414
EX	0.549414
EX	0.576884
EX	0.41206
EX	0.508208
EX	0.535678
EX	0.673032
EX	0.508208
EX	0.357119
EX	0.769179
EX	0.686767
EX	0.837856
EX	0.686767
EX	0.810385
EX	0.439531
EX	0.714238
EX	0.521943
EX	0.59062
EX	0.673032
EX	0.370854
EX	0.535678
EX	0.38459
EX	0.38459
EX	0.59062
EX	0.563149
EX	0.604355
EX	0.563149
EX	0.370854
EX	0.535678
EX	0.604355
EX	0.535678
EX	0.604355
EX	0.549414
EX	0.604355
EX	0.645561
EX	0.576884
EX	0.576884
EX	0.631826
EX	0.563149
EX	0.508208
EX	0.549414
EX	0.604355
EX	0.370854
EX	0.535678
EX	0.535678
EX	0.439531
EX	0.38459
EX	0.604355
EX	0.535678
EX	0.631826
EX	0.508208
EX	0.494472
EX	0.563149
EX	0.467002
EX	0.576884
EX	0.480737
EX	0.425796
EX	0.439531
EX	0.480737
EX	0.480737
EX	0.453266
EX	0.576884
EX	0.467002
EX	0.563149
EX	0.439531
EX	0.508208
EX	0.563149
EX	0.357119
EX	0.425796
EX	0.521943
EX	0.439531
EX	0.535678
EX	0.425796
EX	0.61809
EX	0.494472
EX	0.467002
EX	0.439531
EX	0.398325
EX	0.631826
EX	0.59062
EX	0.439531
EX	0.576884
EX	0.535678
EX	0.508208
EX	0.604355
EX	0.370854
EX	0.686767
EX	0.453266
EX	0.604355
EX	0.659296
EX	0.659296
EX	0.659296
EX	0.631826
EX	0.549414
EX	0.59062
EX	0.549414
EX	0.563149
EX	0.576884
EX	0.604355
EX	0.549414
EX	0.631826
EX	0.576884
EX	0.59062
EX	0.604355
EX	0.535678
EX	0.38459
EX	0.824121
EX	0.61809
EX	0.535678
EX	0.61809
EX	0.549414
EX	0.563149
EX	0.59062
EX	0.535678
EX	0.659296
EX	0.439531
EX	0.576884
EX	0.398325
EX	0.549414
EX	1.5933
EX	0.535678
EX	0.38459
EX	0.38459
EX	0.79665
EX	0.535678
EX	0.467002
EX	0.549414
EX	0.837856
EX	0.59062
EX	0.782915
EX	0.851591
EX	0.563149
EX	0.631826
EX	0.508208
EX	0.535678
EX	0.659296
EX	0.563149
EX	0.535678
EX	0.563149
EX	0.535678
EX	0.604355
EX	0.576884
EX	0.398325
EX	0.494472
EX	0.563149
EX	0.41206
EX	0.59062
EX	0.59062
EX	0.59062
EX	0.61809
EX	0.549414
EX	0.549414
EX	0.535678
EX	0.563149
EX	0.631826
EX	0.549414
EX	0.563149
EX	0.549414
EX	0.61809
EX	0.59062
EX	0.521943
EX	0.824121
EX	0.576884
EX	0.604355
EX	0.631826
EX	0.631826
EX	0.439531
EX	0.535678
EX	0.563149
EX	0.480737
EX	0.563149
EX	0.453266
EX	0.508208
EX	0.494472
EX	0.535678
EX	0.508208
EX	0.61809
EX	0.521943
EX	0.563149
EX	0.494472
EX	0.494472
EX	0.439531
EX	0.467002
EX	0.439531
EX	0.494472
EX	0.508208
EX	0.59062
EX	0.521943
EX	0.494472
EX	0.508208
EX	0.453266
EX	0.439531
EX	0.521943
EX	0.549414
EX	0.425796
EX	0.645561
EX	0.38459
EX	0.508208
EX	0.521943
EX	0.467002
EX	0.563149
EX	0.631826
EX	0.563149
EX	0.38459
EX	0.604355
EX	0.425796
EX	0.467002
EX	0.563149
EX	0.61809
EX	0.38459
EX	0.480737
EX	0.645561
EX	0.439531
EX	0.521943
EX	0.714238
EX	0.59062
EX	0.631826
EX	0.494472
EX	0.604355
EX	0.59062
EX	0.782915
EX	0.645561
EX	0.673032
EX	0.61809
EX	0.535678
EX	0.59062
EX	0.645561
EX	0.604355
EX	0.61809
EX	0.61809
EX	0.563149
EX	0.576884
EX	0.576884
EX	0.549414
EX	0.508208
EX	0.494472
EX	0.535678
EX	0.576884
EX	0.467002
EX	0.535678
EX	0.467002
EX	0.604355
EX	0.508208
EX	0.604355
EX	0.508208
EX	0.563149
EX	0.659296
EX	0.494472
EX	0.631826
EX	0.563149
EX	0.535678
EX	0.549414
EX	0.535678
EX	0.480737
EX	0.604355
EX	0.535678
EX	0.576884
EX	0.673032
EX	0.357119
EX	0.398325
EX	0.61809
EX	0.425796
EX	0.61809
EX	0.370854
EX	0.645561
EX	0.439531
EX	0.59062
EX	0.576884
EX	0.357119
EX	0.659296
EX	0.425796
EX	0.604355
EX	0.563149
EX	0.61809
EX	0.631826
EX	0.604355
EX	0.576884
EX	0.549414
EX	0.659296
EX	0.398325
EX	0.59062
EX	0.535678
EX	0.494472
EX	0.563149
EX	0.38459
EX	0.535678
EX	0.494472
EX	0.370854
EX	0.508208
EX	0.480737
EX	0.59062
EX	0.357119
EX	0.494472
EX	0.41206
EX	0.480737
EX	0.370854
EX	0.38459
EX	0.535678
EX	0.467002
EX	0.480737
EX	0.508208
EX	0.631826
EX	0.549414
EX	0.370854
EX	0.453266
EX	0.370854
EX	0.38459
EX	0.563149
EX	0.645561
EX	0.453266
EX	0.61809
EX	0.535678
EX	0.467002
EX	0.439531
EX	0.480737
EX	0.398325
EX	0.357119
[truncated: 62,318 more rows]

## Sheet: 6c
Independent Variable	Dependent Variable	CellType = EX if excitatory cell and IN if interneuron. Green vs. blue lines correspond to EX vs. IN cell types
CellType	Peak:Trough
EX	0.313416
EX	0.206915
EX	0.335648
EX	0.29442
EX	0.335332
EX	0.213196
EX	0.752133
EX	0.361754
EX	0.267009
EX	0.325599
EX	0.299063
EX	0.401483
EX	0.430037
EX	0.500264
EX	0.319286
EX	0.289256
EX	0.346349
EX	0.397849
EX	0.229278
EX	0.242615
EX	0.36589
EX	0.391444
EX	0.496146
EX	0.332586
EX	0.38748
EX	0.208451
EX	0.377773
EX	0.366992
EX	0.220064
EX	0.377623
EX	0.274711
EX	0.243632
EX	0.25796
EX	0.29771
EX	0.204782
EX	0.310798
EX	0.25719
EX	0.299984
EX	0.325306
EX	0.310274
EX	0.339593
EX	0.373022
EX	0.281062
EX	0.323444
EX	0.21377
EX	0.30945
EX	0.292762
EX	0.309123
EX	0.328794
EX	0.453317
EX	0.415615
EX	0.310927
EX	0.334859
EX	0.189228
EX	0.285982
EX	0.408729
EX	0.35295
EX	0.30715
EX	0.301719
EX	0.175144
EX	0.22699
EX	0.259474
EX	0.277979
EX	0.330834
EX	0.233569
EX	0.258891
EX	0.323563
EX	0.294583
EX	0.265184
EX	0.292808
EX	0.352663
EX	0.276495
EX	0.234374
EX	0.44094
EX	0.263906
EX	0.233777
EX	0.435371
EX	0.470182
EX	0.404474
EX	0.247642
EX	0.429964
EX	0.353995
EX	0.386918
EX	0.246089
EX	0.418592
EX	0.303403
EX	0.227718
EX	0.287162
EX	0.267425
EX	0.191594
EX	0.386478
EX	0.422682
EX	0.303721
EX	0.43674
EX	0.269048
EX	0.389817
EX	0.337056
EX	0.474853
EX	0.406112
EX	0.235592
EX	0.311739
EX	0.272672
EX	0.374034
EX	0.358873
EX	0.361817
EX	0.220525
EX	0.339148
EX	0.32499
EX	0.404589
EX	0.292893
EX	0.293719
EX	0.25348
EX	0.353857
EX	0.352407
EX	0.329658
EX	0.335619
EX	0.309808
EX	0.447467
EX	0.29905
EX	0.364984
EX	0.400705
EX	0.20851
EX	0.417764
EX	0.402427
EX	0.554203
EX	0.399004
EX	6.32741
EX	0.914898
EX	0.603974
EX	0.709498
EX	0.326584
EX	0.793869
EX	0.389256
EX	0.703428
EX	0.370603
EX	0.416497
EX	0.580635
EX	0.232423
EX	0.346007
EX	0.377483
EX	0.346004
EX	0.245159
EX	0.547914
EX	0.196209
EX	0.435255
EX	0.379017
EX	0.417288
EX	0.26258
EX	0.323033
EX	0.32399
EX	0.3447
EX	0.321409
EX	0.219171
EX	0.339111
EX	0.33218
EX	0.280632
EX	0.382733
EX	0.323935
EX	0.46313
EX	0.281921
EX	0.263071
EX	0.382596
EX	0.231977
EX	0.338432
EX	0.256066
EX	0.24724
EX	0.305128
EX	0.383306
EX	0.37171
EX	0.314922
EX	0.405162
EX	0.405033
EX	0.290419
EX	0.314993
EX	0.504574
EX	0.297506
EX	0.446551
EX	0.316216
EX	0.29519
EX	0.271797
EX	0.401214
EX	0.335431
EX	0.264157
EX	0.244296
EX	0.355754
EX	0.428614
EX	0.339497
EX	0.405595
EX	0.383157
EX	0.30573
EX	0.286368
EX	0.635487
EX	0.343677
EX	0.461354
EX	0.315617
EX	0.254226
EX	0.169758
EX	0.263282
EX	0.259877
EX	0.301052
EX	0.245228
EX	0.320389
EX	0.408905
EX	0.324013
EX	0.227287
EX	0.358797
EX	0.267283
EX	0.31342
EX	0.48364
EX	0.308107
EX	0.196007
EX	0.398886
EX	0.348209
EX	0.356022
EX	0.484227
EX	0.432472
EX	0.426364
EX	0.198925
EX	0.361133
EX	0.453046
EX	0.379021
EX	0.381207
EX	0.394417
EX	0.389591
EX	0.36927
EX	0.240146
EX	0.215674
EX	0.36031
EX	0.346774
EX	0.301156
EX	0.477442
EX	0.331314
EX	0.313157
EX	0.279906
EX	0.221464
EX	0.921872
EX	0.241857
EX	0.219888
EX	0.292729
EX	0.217604
EX	0.257738
EX	0.333551
EX	0.444078
EX	0.441857
EX	0.672443
EX	0.338899
EX	0.582926
EX	0.283134
EX	0.298211
EX	0.51965
EX	0.515142
EX	0.751297
EX	0.80968
EX	0.931922
EX	0.790549
EX	0.896588
EX	0.53138
EX	0.483449
EX	0.336024
EX	0.407129
EX	0.313848
EX	0.347226
EX	0.401997
EX	0.343326
EX	0.379759
EX	0.74227
EX	0.564947
EX	0.979775
EX	0.96849
EX	0.437711
EX	0.489129
EX	0.344565
EX	0.440887
EX	0.426079
EX	0.388877
EX	0.358794
EX	0.540889
EX	0.326311
EX	0.374409
EX	0.338481
EX	0.34698
EX	0.358266
EX	0.474652
EX	0.387388
EX	0.449113
EX	0.339311
EX	0.307482
EX	0.44531
EX	0.761051
EX	0.37041
EX	0.231246
EX	0.369358
EX	1.0756
EX	0.306672
EX	0.503414
EX	0.350394
EX	0.491188
EX	0.33142
EX	0.488648
EX	0.382658
EX	0.431884
EX	0.367038
EX	0.322412
EX	0.500645
EX	0.515096
EX	0.490485
EX	0.3081
EX	0.426997
EX	0.444394
EX	0.335254
EX	0.406907
EX	0.667116
EX	0.367799
EX	0.957148
EX	0.335536
EX	0.71738
EX	0.360328
EX	0.421477
EX	0.496667
EX	0.37429
EX	0.344944
EX	0.350192
EX	0.555783
EX	0.799254
EX	0.453803
EX	0.393849
EX	0.475354
EX	0.416526
EX	0.554839
EX	0.421082
EX	0.458912
EX	0.274126
EX	0.321678
EX	0.247033
EX	0.256452
EX	0.422586
EX	0.387514
EX	0.436886
EX	0.693387
EX	0.274741
EX	0.246558
EX	0.239922
EX	0.255059
EX	0.203205
EX	0.515544
EX	0.552561
EX	0.416198
EX	0.812198
EX	0.6666
EX	0.276513
EX	0.413005
EX	0.331433
EX	0.32825
EX	0.669764
EX	0.364561
EX	0.564092
EX	0.29487
EX	0.296973
EX	0.316649
EX	0.693065
EX	0.682838
EX	0.273782
EX	0.680266
EX	0.717971
EX	0.451636
EX	0.63666
EX	0.226649
EX	0.32173
EX	0.678362
EX	0.285294
EX	0.438524
EX	0.231852
EX	0.353848
EX	0.442951
EX	0.339055
EX	0.488383
EX	0.654264
EX	0.427348
EX	0.398363
EX	0.29795
EX	0.676758
EX	0.308191
EX	0.719429
EX	0.260657
EX	0.40967
EX	0.358973
EX	0.291446
EX	0.478111
EX	0.520679
EX	0.41184
EX	0.375832
EX	0.392277
EX	0.665794
EX	0.490016
EX	0.314665
EX	0.456872
EX	0.289732
EX	0.392126
EX	0.833324
EX	0.538547
EX	0.374508
EX	1.33997
EX	0.399323
EX	0.376464
EX	0.346604
EX	0.3717
EX	0.606237
EX	0.378383
EX	0.54233
EX	0.429924
EX	0.241755
EX	0.277535
EX	0.531036
EX	0.701288
EX	0.322519
EX	0.746403
EX	0.444262
EX	0.2697
EX	0.328131
EX	0.277107
EX	0.459701
EX	0.63968
EX	0.302448
EX	0.419517
EX	0.382913
EX	0.415457
EX	1.11483
EX	0.280708
EX	0.418458
EX	0.720458
EX	0.278365
EX	2.86262
EX	1.18045
EX	0.482047
EX	0.464657
EX	0.413789
EX	0.739444
EX	0.964008
EX	0.423168
EX	0.523656
EX	0.38324
EX	0.357187
EX	0.417447
EX	0.398037
EX	0.948564
EX	0.442927
EX	0.402151
EX	0.436203
EX	0.44088
EX	0.848599
EX	0.61748
EX	0.519821
EX	0.556972
EX	0.364752
EX	0.438877
EX	0.430399
EX	0.334505
EX	0.520621
EX	0.431017
EX	0.346968
EX	0.49283
EX	0.559533
EX	0.465672
EX	0.476095
EX	0.492827
EX	0.456706
EX	0.427673
EX	0.421959
EX	0.554743
EX	0.424098
EX	0.450211
EX	0.488735
EX	0.489051
EX	0.336058
EX	0.267479
EX	0.320827
EX	0.454566
EX	0.479681
EX	0.523185
EX	0.324293
EX	0.290237
EX	0.469604
EX	0.577978
EX	0.298356
EX	0.370216
EX	0.543816
EX	0.386659
EX	0.434007
EX	0.367472
EX	0.316691
EX	0.519082
EX	0.418973
EX	0.404506
EX	0.536592
EX	0.500988
EX	0.456703
EX	0.422337
EX	0.41577
EX	0.348282
EX	0.512832
EX	0.562807
EX	0.490797
EX	0.432951
EX	0.499848
EX	0.462968
EX	0.436385
EX	0.513933
EX	0.459512
EX	0.365883
EX	0.48136
EX	0.48504
EX	0.447477
EX	0.549229
EX	0.474119
EX	0.436134
EX	0.314119
EX	0.377399
EX	0.349221
EX	0.52038
EX	0.321609
EX	0.619625
EX	0.437718
EX	0.453007
EX	0.484832
EX	0.411074
EX	0.394241
EX	0.475588
EX	0.507001
EX	0.44369
EX	0.303067
EX	0.55933
EX	0.371061
EX	0.611272
EX	0.373121
EX	0.385118
EX	0.487417
EX	0.460439
EX	0.478321
EX	0.412931
EX	0.461579
EX	0.346607
EX	0.337756
EX	0.543028
EX	0.4841
EX	0.275427
EX	0.495185
EX	0.457472
EX	0.41
EX	0.453059
EX	0.410777
EX	0.325638
EX	0.486145
EX	0.263372
EX	0.404076
EX	0.456293
EX	0.417627
EX	0.49611
EX	0.49846
EX	0.489247
EX	0.352236
EX	0.385117
EX	0.415481
EX	0.48524
EX	0.325349
EX	0.397534
EX	0.523433
EX	0.869426
EX	0.560317
EX	0.389981
EX	0.496451
EX	0.311056
EX	0.404151
EX	0.337135
EX	0.447666
EX	0.483749
EX	0.486116
EX	0.341634
EX	0.503627
EX	0.472886
EX	0.424208
EX	0.411581
EX	0.334614
EX	0.490616
EX	0.412862
EX	0.388779
EX	0.474375
EX	0.451684
EX	0.511804
EX	0.43054
EX	0.488755
EX	0.340962
EX	0.455271
EX	0.33035
EX	0.427496
EX	0.477351
EX	0.465595
EX	0.522136
EX	0.55329
EX	0.469237
EX	0.431375
EX	0.474593
EX	0.530898
EX	0.437537
EX	0.482475
EX	0.437764
EX	0.499479
EX	0.366012
EX	0.445644
EX	0.513905
EX	0.255605
EX	0.490589
EX	0.420945
EX	0.209047
EX	0.339836
EX	0.338112
EX	0.510023
EX	0.54841
EX	0.442029
EX	0.330924
EX	0.400785
EX	0.616275
EX	0.484129
EX	1.32716
EX	0.295844
EX	0.618386
EX	0.368764
EX	0.339771
EX	0.226103
EX	0.802429
EX	0.852479
EX	0.55587
EX	0.472143
EX	0.292854
EX	0.353862
EX	0.490545
EX	0.439589
EX	1.75333
EX	0.944801
EX	0.68591
EX	0.9342
EX	0.360358
EX	2.79588
EX	0.195041
EX	0.210278
EX	0.576949
EX	0.502337
EX	0.280857
EX	0.561092
EX	0.390619
EX	0.58647
EX	0.611903
EX	0.389024
EX	0.352696
EX	0.398177
EX	0.367243
EX	0.533115
EX	0.501992
EX	0.470916
EX	0.292429
EX	0.499361
EX	0.46708
EX	0.62139
EX	0.411486
EX	0.544203
EX	0.545621
EX	0.542942
EX	0.329075
EX	0.509765
EX	0.747065
EX	0.415003
EX	0.410238
EX	0.74945
EX	0.476501
EX	0.603477
EX	0.58195
EX	0.48773
EX	0.547851
EX	0.649886
EX	0.461491
EX	0.495735
EX	0.464866
EX	0.644638
EX	0.48799
EX	0.551814
EX	0.430458
EX	0.387509
EX	0.451977
EX	0.440053
EX	0.844632
EX	0.525019
EX	0.318171
EX	0.44399
EX	0.455078
EX	0.340473
EX	0.820092
EX	0.34403
EX	0.522341
EX	0.446583
EX	0.479901
EX	0.482913
EX	0.340155
EX	0.370297
EX	0.433226
EX	0.422342
EX	0.488032
EX	0.506594
EX	0.505269
EX	0.368573
EX	0.452332
EX	0.51534
EX	0.478669
EX	0.462699
EX	0.456189
EX	0.460377
EX	0.43309
EX	0.47257
EX	0.539336
EX	0.624302
EX	0.474164
EX	0.438023
EX	0.482303
EX	0.51271
EX	0.515176
EX	0.41776
EX	0.532105
EX	0.380027
EX	0.532039
EX	0.423479
EX	0.432915
EX	0.381027
EX	0.56542
EX	0.475973
EX	0.457064
EX	0.410726
EX	0.523206
EX	0.428199
EX	0.491267
EX	0.42858
EX	0.464521
EX	0.440442
EX	0.444415
EX	0.436023
EX	0.412636
EX	0.662362
EX	0.428946
EX	0.453434
EX	0.423257
EX	0.517501
EX	0.372215
EX	0.449579
EX	0.446602
EX	0.22924
EX	0.398407
EX	0.456166
EX	0.323201
EX	0.337506
EX	0.469578
EX	0.371323
EX	0.426235
EX	0.284493
EX	0.48633
EX	0.521954
EX	0.574132
EX	0.395469
EX	0.463898
EX	0.395114
EX	0.431572
EX	0.460637
EX	0.398403
EX	0.473061
EX	0.475468
EX	0.327297
EX	0.439373
EX	0.489497
EX	0.448456
EX	0.359213
EX	0.285147
EX	0.481724
EX	0.428162
EX	0.520116
EX	0.471769
EX	0.453941
EX	0.535435
EX	0.414984
EX	0.437634
EX	0.386791
EX	0.321886
EX	0.349245
EX	0.500828
EX	0.463579
EX	0.365238
EX	0.42713
EX	0.499254
EX	0.449416
EX	0.424239
EX	0.417736
EX	0.514032
EX	0.149743
EX	0.42243
EX	0.319124
EX	0.312282
EX	0.462169
EX	0.473238
EX	0.453249
EX	0.715585
EX	0.817331
EX	0.78768
EX	0.504112
EX	0.337787
EX	0.38304
EX	0.364
EX	0.295016
EX	0.406291
EX	0.399522
EX	0.347104
EX	0.361475
EX	0.300533
EX	0.687881
EX	0.669082
EX	0.216628
EX	0.75722
EX	0.18425
EX	0.164959
EX	0.407639
EX	0.449718
EX	0.423875
EX	0.449146
EX	0.458104
EX	0.610599
EX	0.505132
EX	0.564687
EX	0.594379
EX	0.399406
EX	0.673305
EX	0.678044
EX	0.45055
EX	0.462859
EX	0.695679
EX	0.366387
EX	0.42094
EX	0.408664
EX	0.435017
EX	0.478585
EX	0.522289
EX	0.441383
EX	0.470435
EX	0.433762
EX	0.394944
EX	0.452887
EX	0.534282
EX	0.425221
EX	0.321634
EX	0.442508
EX	0.433279
EX	0.487694
EX	0.456547
EX	0.442871
EX	0.598107
EX	0.420193
EX	0.394619
EX	0.441643
EX	0.480523
EX	0.498183
EX	0.355436
EX	0.43413
EX	0.461174
EX	0.432759
EX	0.53646
EX	0.59375
EX	0.5196
EX	0.56158
EX	0.416992
EX	0.449064
EX	0.591896
EX	0.23452
EX	0.494962
EX	0.637139
EX	0.411144
EX	0.301109
EX	0.466609
EX	0.608521
EX	0.378788
EX	0.439419
EX	0.47892
EX	0.693313
EX	0.481433
EX	0.533293
EX	0.398399
EX	0.431339
EX	0.522591
EX	0.432677
EX	0.42817
EX	0.501477
EX	0.447246
EX	0.451874
EX	0.297168
EX	0.674769
EX	0.619401
EX	0.616411
EX	0.394334
EX	0.285422
EX	0.413303
EX	0.420283
EX	0.454076
EX	0.487929
EX	0.329057
EX	0.437967
EX	0.394292
EX	0.433167
EX	0.434518
EX	0.297123
EX	0.474489
EX	0.39513
EX	0.387355
EX	0.358857
EX	0.325446
EX	0.236862
EX	0.341188
EX	0.324529
EX	0.437753
EX	0.369003
EX	0.368807
EX	0.281831
EX	0.396922
EX	0.366449
EX	0.495982
EX	0.512414
EX	0.346971
EX	0.301134
EX	0.343098
EX	0.462578
EX	0.420495
EX	0.705747
EX	0.417573
EX	0.504859
EX	0.347241
EX	0.276339
EX	0.826624
EX	0.415051
EX	0.420218
EX	0.575897
EX	0.418948
EX	0.419119
EX	0.328038
EX	0.412476
EX	0.547594
EX	0.515922
EX	0.475265
EX	0.288445
EX	0.70299
EX	0.288887
EX	0.400412
EX	0.48397
EX	0.24046
EX	0.361092
EX	0.397086
EX	0.456119
EX	0.453631
EX	0.532727
EX	0.869174
EX	0.449402
EX	0.361553
EX	0.251702
EX	0.301098
EX	0.492466
EX	0.383443
EX	0.31276
EX	0.569683
EX	0.522643
EX	0.436088
EX	0.505211
EX	0.394181
EX	0.411913
EX	0.281864
EX	0.486449
EX	0.841027
EX	0.402022
EX	0.278287
EX	0.352747
EX	0.459825
EX	0.235639
EX	0.50165
EX	0.320503
EX	0.598738
EX	0.273833
EX	0.514894
EX	0.418966
EX	0.458631
EX	0.439148
EX	0.350283
EX	0.40901
EX	0.480248
EX	0.508168
EX	0.441416
EX	0.399973
EX	0.364233
EX	0.315074
EX	0.551566
EX	0.375439
EX	0.518974
EX	0.250874
EX	0.410848
EX	0.4518
EX	0.530417
EX	0.462426
EX	0.58501
EX	0.460853
EX	0.445213
EX	0.412309
EX	0.320148
EX	0.368256
EX	0.365251
EX	0.456683
EX	0.280914
EX	0.561719
EX	0.49888
EX	0.391462
EX	0.410079
EX	0.520753
EX	0.436946
EX	0.389998
EX	0.39172
EX	0.41639
EX	0.449054
EX	0.338741
EX	0.327239
EX	0.440395
EX	0.50686
EX	0.428048
EX	0.435255
EX	0.456312
EX	0.503387
EX	0.443785
EX	0.446213
EX	0.382223
EX	0.355349
EX	0.339446
EX	0.505659
EX	0.44338
EX	0.572735
EX	0.3949
EX	0.427761
EX	0.484456
EX	0.347814
EX	0.454037
EX	0.410771
EX	0.416662
EX	0.448752
EX	0.538309
EX	0.427718
EX	0.334241
EX	0.397259
EX	0.381136
EX	0.41909
EX	0.406858
EX	0.445037
EX	0.449859
EX	0.436284
EX	0.312907
EX	0.27448
EX	0.376109
EX	0.419539
EX	0.393117
EX	0.441658
EX	0.383405
EX	0.296372
EX	0.385329
EX	0.516303
EX	8.52474
EX	0.322158
EX	0.449362
EX	0.534942
EX	0.509697
EX	0.433436
EX	0.47181
EX	0.518689
EX	0.245266
EX	0.50029
EX	0.391666
EX	0.414748
EX	2.56363
EX	0.38405
EX	0.451898
EX	0.468699
EX	0.365311
EX	0.558443
EX	0.408256
EX	0.443537
EX	0.407645
EX	0.931146
EX	0.440826
EX	0.433188
EX	0.441577
EX	0.239428
EX	0.330172
EX	0.460321
EX	0.481299
EX	0.510675
EX	0.409106
EX	0.412219
EX	0.467935
EX	0.58274
EX	0.462214
EX	0.320641
EX	0.333103
EX	0.473254
EX	0.288738
EX	0.389598
EX	0.467069
EX	0.41711
EX	0.320857
EX	0.351543
EX	0.412201
EX	0.411418
EX	0.401105
EX	0.328312
EX	0.42028
EX	0.321885
EX	0.578127
EX	0.416977
EX	0.35899
EX	0.528499
EX	0.443501
EX	0.375704
EX	0.344536
EX	0.431109
EX	0.447674
EX	0.501941
EX	0.380763
EX	0.416669
EX	0.483766
EX	0.36651
EX	0.357565
EX	0.38043
EX	0.490528
EX	0.399201
EX	0.397434
EX	0.309559
EX	0.673842
EX	0.262885
EX	0.459982
EX	0.449873
EX	0.433851
EX	0.418121
EX	0.403722
EX	0.432668
EX	0.357388
EX	0.442209
EX	0.437398
EX	0.379829
EX	0.413018
EX	0.274079
EX	0.445908
EX	0.422979
EX	0.371773
EX	0.296712
EX	1.70667
EX	0.832961
EX	1.43057
EX	0.496437
EX	0.405803
EX	0.53849
EX	0.510024
EX	0.453649
EX	0.39103
EX	0.401819
EX	0.417588
EX	0.357916
EX	0.356771
EX	0.539794
EX	0.382022
EX	0.348407
EX	0.276857
EX	0.405684
EX	0.357857
EX	0.481322
EX	0.415227
EX	0.48918
EX	0.377484
EX	0.502648
EX	0.426696
EX	0.373917
EX	0.401691
EX	0.469372
EX	0.30538
EX	0.449031
EX	0.340855
EX	0.362552
EX	0.454347
EX	0.424061
EX	0.795287
EX	0.295432
EX	0.801928
EX	0.468111
EX	0.42568
EX	0.760052
EX	0.449283
EX	0.436058
EX	0.347596
EX	0.403752
EX	0.356158
EX	0.33289
EX	0.443472
EX	0.394044
EX	0.346645
EX	0.396518
EX	0.335139
EX	0.391351
EX	0.329539
EX	0.345783
EX	0.374664
EX	0.435203
EX	0.267799
EX	0.336922
EX	0.294522
EX	0.36869
EX	0.325647
EX	0.354248
EX	0.304583
EX	0.291296
EX	0.293649
EX	0.252048
EX	0.5008
EX	0.279074
EX	0.353802
EX	0.370552
EX	0.380433
EX	0.366227
EX	0.425332
EX	0.357446
EX	0.417175
EX	0.348197
EX	0.21774
EX	0.38864
EX	0.347559
EX	0.432524
EX	0.321751
EX	0.479708
EX	0.25164
EX	0.224948
EX	0.318452
EX	0.390041
EX	0.376807
EX	0.219813
EX	0.275694
EX	0.467433
EX	0.483019
EX	0.219395
EX	0.286296
EX	0.425279
EX	0.344583
EX	0.205759
EX	0.442008
EX	0.345425
EX	0.513317
EX	0.200794
EX	0.291471
EX	0.209352
EX	0.30444
EX	0.367172
EX	0.257821
EX	0.327689
EX	0.385462
EX	0.342893
EX	0.283198
EX	0.256062
EX	0.275439
EX	0.424528
EX	0.330502
EX	0.296708
EX	0.202185
EX	0.385481
EX	0.365445
EX	0.248155
EX	0.223023
EX	0.459105
EX	0.386639
EX	0.39939
EX	0.447248
EX	0.300042
EX	0.277788
EX	3.86472
EX	0.227932
EX	0.276592
EX	0.442531
EX	0.317644
EX	0.438881
EX	0.863015
EX	0.559585
EX	0.30234
EX	0.493658
EX	0.331168
EX	0.376186
EX	0.349799
EX	0.304347
EX	0.271992
EX	0.342094
EX	0.31893
EX	0.367549
EX	0.451172
EX	0.364976
EX	0.366283
EX	0.326395
EX	0.461856
EX	0.492684
EX	0.305001
EX	0.357161
EX	0.359727
EX	0.317441
EX	0.342074
EX	0.425497
EX	0.442047
EX	0.326046
EX	0.403151
EX	0.48112
EX	0.400598
EX	0.794124
EX	0.513925
EX	0.535151
EX	0.357209
EX	0.390498
EX	0.47249
EX	0.530618
EX	0.53186
EX	0.417733
EX	0.213757
EX	0.218159
EX	0.186376
EX	0.318885
EX	0.205795
EX	0.380277
EX	0.328499
EX	0.310856
EX	0.337263
EX	0.333786
EX	0.408048
EX	0.414703
EX	0.375018
EX	0.494302
EX	0.229934
EX	0.430165
EX	0.288741
EX	0.457062
EX	0.388012
EX	0.259289
EX	0.520589
EX	0.526832
EX	0.350026
EX	0.277664
EX	0.32892
EX	0.413334
EX	0.41417
EX	0.40788
EX	0.341408
EX	0.354764
EX	0.249709
EX	0.274972
EX	0.297635
EX	0.645652
EX	0.391382
EX	0.416158
EX	0.439593
EX	0.389526
EX	0.319391
EX	0.325274
EX	0.545671
EX	0.704505
EX	0.504047
EX	0.405654
EX	0.407384
EX	0.392024
EX	0.416717
EX	0.384514
EX	0.473537
EX	0.473003
EX	0.344874
EX	0.427119
EX	0.422448
EX	0.356349
EX	0.274982
EX	0.268938
EX	0.233875
EX	0.490757
EX	0.244684
EX	0.528853
EX	0.398634
EX	0.202746
EX	0.650237
EX	0.271233
EX	0.301031
EX	0.37925
EX	0.23909
EX	0.198739
EX	0.300557
EX	0.629843
EX	0.214529
EX	0.307194
EX	0.428523
EX	0.35486
EX	0.440578
EX	0.378012
EX	0.266652
EX	0.332853
EX	0.377188
EX	0.251847
EX	0.378359
EX	0.39721
EX	0.196254
EX	0.222438
EX	0.224381
EX	0.31611
EX	0.393963
EX	0.247908
EX	0.369784
EX	0.4151
EX	0.306682
EX	0.393095
EX	0.283435
EX	0.316512
EX	0.407376
EX	0.455204
EX	0.223323
EX	0.28178
EX	0.339403
EX	0.292884
EX	0.370405
EX	0.345287
EX	0.266566
EX	0.412714
EX	0.32575
EX	0.303419
EX	0.256124
EX	0.343842
EX	0.255195
EX	0.262988
EX	0.221052
EX	0.534729
EX	0.265556
EX	0.275153
EX	0.261824
EX	0.503304
EX	0.333435
EX	0.256237
EX	0.344544
EX	0.259767
EX	0.30104
EX	0.237607
EX	0.431569
EX	0.695741
EX	0.915659
EX	0.322675
EX	0.395733
EX	0.510155
EX	0.340562
EX	0.423558
EX	0.448004
EX	0.430111
EX	0.39469
EX	0.455889
EX	0.337521
EX	0.380795
EX	0.405368
EX	0.465055
EX	0.37149
EX	0.323213
EX	0.144882
EX	0.21133
EX	0.293086
EX	0.168781
EX	0.254151
EX	0.266984
EX	0.299566
EX	0.357278
EX	0.534217
EX	0.284436
EX	0.349052
EX	0.315163
EX	0.330587
EX	0.309269
EX	0.267128
EX	0.275266
EX	0.259694
EX	0.327677
EX	0.332104
EX	0.40653
EX	0.583536
EX	0.211714
EX	0.362517
EX	0.256259
EX	0.283928
EX	0.250735
EX	0.236289
EX	0.25862
EX	0.391472
EX	0.276456
EX	0.29233
EX	0.304404
EX	0.677892
EX	0.261891
EX	0.279657
EX	0.289867
EX	0.375903
EX	0.537603
EX	0.540932
EX	0.543544
EX	0.242752
EX	0.249377
EX	0.521647
EX	0.198555
EX	0.334799
EX	0.325477
EX	0.351065
EX	0.267323
EX	0.267223
EX	0.171959
EX	0.292144
EX	0.380484
EX	0.409358
EX	0.270334
EX	0.182043
EX	0.296732
EX	0.38361
EX	0.271831
EX	0.272822
EX	0.299283
EX	0.274374
EX	0.237956
EX	0.313308
EX	0.858255
EX	0.305302
EX	0.302967
EX	0.213568
EX	0.168941
EX	0.316216
EX	0.307808
EX	0.239594
EX	0.597711
EX	0.273733
EX	0.539233
EX	0.25743
EX	0.241952
EX	0.325801
EX	0.414633
EX	0.274691
EX	0.378267
EX	0.303638
EX	0.290082
EX	0.352835
EX	0.370185
EX	0.344569
EX	0.344275
EX	0.28331
EX	0.299187
EX	0.260523
EX	0.475812
EX	0.29041
EX	0.350293
EX	0.316659
EX	0.357572
EX	0.389794
EX	0.327061
EX	0.262794
EX	0.397044
EX	0.285946
EX	0.316781
EX	0.411775
EX	0.269843
EX	0.380451
EX	0.396686
EX	0.31943
EX	0.549252
EX	0.192973
EX	0.352038
EX	0.389081
EX	0.254438
EX	0.340539
EX	0.279682
EX	0.29741
EX	0.336074
EX	0.228
EX	0.372971
EX	0.238512
EX	0.21564
EX	0.520166
EX	0.325825
EX	0.298055
EX	0.442331
EX	4.54464
EX	0.258297
EX	0.41809
EX	0.338728
EX	0.156698
EX	0.324071
EX	0.246912
EX	0.413115
EX	0.233217
EX	0.326691
EX	0.449986
EX	0.569778
EX	0.350297
EX	0.473349
EX	0.398167
EX	0.461716
EX	0.39354
EX	0.47815
EX	0.638456
EX	0.853253
EX	0.454347
EX	0.405842
EX	0.31072
EX	0.370698
EX	0.352541
EX	0.422931
EX	0.483487
EX	0.810974
EX	0.319974
EX	0.308791
EX	0.388504
EX	0.321513
EX	0.45359
EX	0.303745
EX	0.316827
EX	0.24911
EX	0.333578
EX	0.35642
EX	0.262522
EX	0.587323
EX	0.287688
EX	0.254995
EX	0.225667
EX	0.232138
EX	0.25226
EX	0.320815
EX	0.283201
EX	0.280071
EX	0.335349
EX	0.378243
EX	0.549087
EX	0.34345
EX	0.286614
EX	0.34179
EX	0.33878
EX	0.319892
EX	0.389002
EX	0.282381
EX	0.311446
EX	0.25809
EX	0.341542
EX	0.437277
EX	0.77404
EX	0.221589
EX	0.319627
EX	0.390166
EX	0.164017
EX	0.329336
EX	0.290578
EX	0.298297
EX	0.356822
EX	0.371656
EX	0.458982
EX	0.336593
EX	0.272404
EX	0.445892
EX	0.4532
EX	0.388636
EX	0.235709
EX	0.21208
EX	0.218042
EX	0.477613
EX	0.490184
EX	0.245285
EX	0.316312
EX	0.747265
EX	0.325146
EX	0.311288
EX	0.523756
EX	0.410771
EX	0.520843
EX	0.4572
EX	0.277543
EX	0.574318
EX	0.353561
EX	0.367814
EX	0.462311
EX	0.257268
EX	0.441954
EX	0.375361
EX	0.332237
EX	0.372282
EX	0.286315
EX	0.424488
EX	0.337206
EX	0.347873
EX	0.277804
EX	0.367111
EX	0.308745
EX	0.546023
EX	0.351221
EX	0.23514
EX	0.261582
EX	0.378709
EX	0.407945
EX	0.493659
EX	0.65736
EX	0.330402
EX	0.38153
EX	0.395957
EX	0.401322
EX	0.758583
EX	0.422596
EX	0.394911
EX	0.435698
EX	0.361141
EX	0.502339
EX	0.328943
EX	0.230757
EX	0.369747
EX	0.425987
EX	0.395869
EX	0.508841
EX	0.408063
EX	0.416438
EX	0.435769
EX	0.488094
EX	0.39512
EX	0.352754
EX	0.355228
EX	0.491219
EX	0.486153
EX	0.461574
EX	0.449325
EX	0.372395
EX	0.469981
EX	0.334862
EX	0.281582
EX	0.259637
EX	0.383746
EX	0.347636
EX	0.266247
EX	0.272612
EX	0.260487
EX	0.426239
EX	0.332628
EX	0.688238
EX	0.302514
EX	0.424007
EX	0.339741
EX	0.432179
EX	0.236006
EX	0.267929
EX	0.385077
EX	0.39433
EX	0.316814
EX	0.398352
EX	0.308775
EX	0.375406
EX	0.372616
EX	0.49876
EX	0.500184
EX	0.328625
EX	0.291496
EX	0.383431
EX	0.402234
EX	0.382376
EX	0.363766
EX	0.411826
EX	0.453411
EX	0.381248
EX	0.6172
EX	0.626275
EX	0.47816
EX	0.357295
EX	0.463408
EX	0.455711
EX	0.428136
EX	0.464536
EX	0.42131
EX	0.340073
EX	0.444987
EX	0.41228
EX	0.457471
EX	0.581021
EX	0.406827
EX	0.460364
EX	0.577793
EX	0.420427
EX	0.309947
EX	0.574447
EX	0.416691
EX	0.234574
EX	0.589183
EX	0.301903
EX	0.418886
EX	0.454275
EX	0.466383
EX	0.563238
EX	0.855453
EX	0.444101
EX	0.444073
EX	0.378318
EX	0.882747
EX	0.312689
EX	0.340397
EX	0.711684
EX	0.382565
EX	0.467961
EX	0.26812
EX	0.389327
EX	0.462574
EX	0.286522
EX	0.525462
EX	0.506906
EX	0.48804
EX	0.722924
EX	0.48781
EX	0.60395
EX	0.612771
EX	0.605139
EX	0.625071
EX	0.500802
EX	0.503522
EX	0.62789
EX	0.440082
EX	0.44581
EX	0.448483
EX	0.400675
EX	0.508005
EX	0.454672
EX	0.401978
EX	0.443573
EX	0.346527
EX	0.593176
EX	0.44776
EX	0.457698
EX	0.388216
EX	0.346505
EX	0.457912
EX	0.461347
EX	0.424664
EX	0.373634
EX	0.47077
EX	0.315265
EX	0.680172
EX	0.411785
EX	0.331912
EX	0.240222
EX	0.302981
EX	0.435195
EX	0.398781
EX	0.286972
EX	0.376351
EX	0.426402
EX	0.371041
EX	0.35152
EX	0.364453
EX	0.333598
EX	0.420302
EX	0.41181
EX	0.359764
EX	0.390636
EX	0.389407
EX	0.348508
EX	0.401844
EX	0.356484
EX	0.356352
EX	0.388309
EX	0.359653
EX	0.376902
EX	0.318352
EX	0.339968
EX	0.290423
EX	0.334241
EX	0.310839
EX	0.317666
EX	0.32034
EX	0.424778
EX	0.222757
EX	0.333239
EX	0.374681
EX	0.261541
EX	0.392593
EX	0.317138
EX	0.25183
EX	0.364653
EX	0.408216
EX	0.358454
EX	0.45854
EX	0.436991
EX	0.425948
EX	0.402324
EX	0.728258
EX	0.527431
EX	0.367494
EX	0.257225
EX	0.323579
EX	0.642157
EX	0.514382
EX	0.370071
EX	0.410053
EX	0.290396
EX	0.376349
EX	0.306685
EX	0.469016
EX	0.496533
EX	0.49688
EX	0.589205
EX	0.728523
EX	0.953448
EX	0.411502
EX	0.583647
EX	0.478642
EX	0.453331
EX	0.572537
EX	0.355965
EX	0.423571
EX	0.395299
EX	0.36208
EX	0.487464
EX	0.409658
EX	0.412158
EX	0.449329
EX	0.247681
EX	0.279024
EX	0.40866
EX	0.396745
EX	0.475046
EX	0.367632
EX	0.678974
EX	0.311513
EX	0.389621
EX	0.648264
EX	0.480799
EX	0.476661
EX	0.437219
EX	0.385891
EX	0.269232
EX	0.395036
EX	0.309085
EX	0.198691
EX	0.169927
EX	0.621844
EX	0.366254
EX	0.580053
EX	0.304162
EX	0.512931
EX	0.385753
EX	0.553171
EX	0.507009
EX	0.411501
EX	0.495194
EX	0.319716
EX	0.472351
EX	0.328429
EX	0.452166
EX	0.394514
EX	0.301334
EX	0.416971
EX	0.221203
EX	0.320548
EX	0.307433
EX	0.57011
EX	0.322748
EX	0.450248
EX	0.27835
EX	0.34685
EX	0.448772
EX	0.278887
EX	0.333875
EX	0.291513
EX	0.310916
EX	0.266619
EX	0.344691
EX	0.224993
EX	0.307336
EX	0.274824
EX	0.30496
EX	0.289577
EX	0.319108
EX	0.259142
EX	0.52192
EX	0.276707
EX	0.288587
EX	0.207523
EX	0.262415
EX	0.244755
EX	0.308805
EX	0.256066
EX	0.215271
EX	0.420354
EX	0.249155
EX	0.400411
EX	0.257241
EX	0.581391
EX	0.28316
EX	0.280928
EX	0.296678
EX	0.587397
EX	0.371314
[truncated: 62,318 more rows]

## Sheet: 6d
Dot Color	Independent Variable	Dependent Variable (Left)	Dependent Variable (Middle Left)	Dependent Variable (Middle)	Dependent Variable (Middle Right)	Dependent Variable (Right)	If nan is reported for a dependent variable, the datapoint was not plotted or included in statistical analysis.
AnimalID	AgeGroup	%INs	MeanDuration	MeanPeak:Trough	MeanWidth	MeanFR
A3	3	22.9323	0.262548	0.593308	0.137579	9.60617
A3	3	36.2745	0.243895	0.588552	0.141437	4.00444
A3	3	17.8744	0.260972	0.678175	0.14849	9.68056
A3	3	21.0702	0.24898	0.547877	0.143567	13.6542
A3	3	19.5122	0.289301	0.533975	0.178559	20.807
A3	3	21.0526	0.23373	0.618108	0.132317	12.4706
A4	3	20.8889	0.24519	0.608662	0.142906	14.711
A4	3	26.0638	0.253964	0.475834	0.135952	14.5815
A4	3	29.1339	0.255774	0.672945	0.139395	8.49801
A4	3	25.8675	0.241876	0.651743	0.142379	10.3522
A4	3	26.4095	0.241372	0.530668	0.135193	9.19678
A4	3	21.7391	0.271211	0.578471	0.151588	13.979
A5	3	31.8471	0.242017	0.533026	0.134332	9.21597
A5	3	25	0.223199	0.582713	0.136209	15.2037
A5	3	25.3247	0.22364	0.574546	0.134888	10.8918
A5	3	25.8065	0.226633	0.587011	0.130486	10.8173
A5	3	33.5443	0.244904	0.559734	0.13839	8.44864
A5	3	29.0698	0.228556	0.695161	0.131859	9.29872
A6	3	29.2683	0.232165	0.548089	0.139261	12.8654
A6	3	41.4141	0.219095	0.579041	0.143049	11.3558
A6	3	25	0.228922	0.539447	0.143076	23.384
A6	3	25.2137	0.241882	0.596614	0.151322	9.92034
A6	3	23.7805	0.240897	0.664159	0.13031	11.3148
A6	3	32.8767	0.258968	0.697984	0.139929	10.7288
A7	3	20.1389	0.260024	0.559108	0.120303	8.58935
A7	3	7.92079	0.263976	0.521559	0.144221	9.19278
A7	3	11.5385	0.246404	0.576129	0.148175	12.9566
A7	3	28.9817	0.244761	0.618936	0.126959	6.4517
A7	3	23.1373	0.244908	0.747216	0.144695	7.84196
A7	3	6.84932	0.269213	0.592334	0.141016	9.8766
Y2	1	18.9542	0.219292	0.571627	0.134512	12.8504
Y2	1	28.5714	0.2104	0.547794	0.122369	8.51381
Y2	1	23.3645	0.22471	0.559218	0.130211	11.6285
Y2	1	66.1111	0.225075	0.636147	0.143355	14.8699
Y2	1	58.0645	0.204313	0.621108	0.132584	17.0686
Y3	1	35.1464	0.243802	0.752937	0.137353	8.32698
Y3	1	19.3548	0.252578	0.524048	0.140406	10.0145
Y3	1	29.3478	0.205776	0.641582	0.128197	12.9016
Y3	1	23.5294	0.229576	0.703765	0.134901	17.8014
Y3	1	21.0117	0.246982	0.613153	0.162281	5.7381
Y4	1	20.5714	0.228541	0.716174	0.132393	10.2303
Y4	1	44.0945	0.242331	0.548263	0.136618	24.7122
Y4	1	27.7778	0.254928	0.517252	0.162077	21.5606
Y4	1	15.5844	0.226061	0.541051	0.132489	20.6652
Y4	1	10.9453	0.231628	0.644277	0.140163	16.4669
Y4	1	15.1515	0.246687	0.688384	0.152188	10.9855
A12	3	22.0721	0.237145	0.528863	0.137353	10.1555
A12	3	23.4973	0.199162	0.654442	0.125375	10.074
A12	3	15.6951	0.229969	0.604715	0.142455	15.301
A12	3	43.1217	0.253556	0.525621	0.145864	4.45516
A12	3	15.8163	0.208246	0.579335	0.141784	12.9316
A12	3	34.7826	0.208176	0.545053	0.12791	10.9291
A13	3	28.3828	0.227591	0.664146	0.174407	4.00276
A13	3	21.844	0.235998	0.659306	0.155102	3.17532
A13	3	13.4286	0.219473	0.566214	0.13823	10.0064
A13	3	23.7864	0.23266	0.612179	0.142119	17.2167
A13	3	32.3671	0.247236	0.798693	0.145554	8.10523
A13	3	23.1544	0.209812	0.552958	0.126007	21.27
Y11	1	30.4795	0.252946	0.855306	0.132261	7.04295
Y11	1	31.0811	0.245818	0.620329	0.139005	4.85075
Y11	1	16.9336	0.273222	0.55399	0.152759	9.00531
Y11	1	20.712	0.252387	0.583649	0.148728	8.79369
Y11	1	21.7631	0.256799	0.759156	0.146047	7.70988
Y16	1	24.2647	0.196873	0.536094	0.115294	2.12408
Y16	1	28.4444	0.225989	0.72336	0.1395	2.46352
Y16	1	0	nan	nan	nan	nan
Y17	1	8.27586	0.266695	0.543236	0.172836	3.28613
Y17	1	20.904	0.232387	0.540045	0.140694	6.70372
Y17	1	18.8889	0.252892	0.66826	0.148665	7.42479
Y17	1	18.232	0.243906	0.655321	0.149216	5.53312
Y17	1	20.8723	0.248671	0.589728	0.148219	8.93875
Y17	1	12.8889	0.24771	0.820616	0.145879	7.20354
Y18	1	14.5503	0.254728	0.601805	0.156083	8.98132
Y18	1	15.1943	0.267679	0.602908	0.155241	7.36834
Y18	1	19.0476	0.219237	0.733987	0.137353	10.5576
Y18	1	22.4939	0.26769	0.610242	0.157061	5.29745
Y18	1	15.4062	0.259973	0.648353	0.157082	8.20097
Y18	1	18.0952	0.259887	0.580004	0.204946	11.7843
Y19	1	19.1057	0.250743	0.646154	0.150504	5.10256
Y19	1	16.7939	0.268151	0.614532	0.159517	3.94988
Y19	1	16.8	0.206357	1.05545	0.128524	5.59865
Y19	1	13.5135	0.254978	0.562113	0.151089	7.05412
Y19	1	16.8675	0.258274	0.67995	0.142749	10.1488
Y19	1	13.0597	0.260187	0.529375	0.14481	4.6591
Y9	1	19.9005	0.22526	1.35662	0.131516	1.3595
Y9	1	11.9266	0.286329	0.46646	0.147919	2.23612
A14	3	21.2963	0.232904	0.587512	0.141832	16.1033
A14	3	24.1245	0.22907	0.553982	0.136467	10.6609
A14	3	33.3333	0.216221	0.553239	0.13248	10.4037
A15	3	58.1818	0.214615	0.918063	0.127481	19.7855
A15	3	23.9437	0.248246	0.691339	0.136141	12.7427
A15	3	21	0.220202	0.677838	0.150653	11.6399
A15	3	21.6495	0.262803	0.660792	0.154621	11.0461
A15	3	28.8344	0.250012	0.605758	0.152404	7.55701
A15	3	32.1637	0.236997	0.640354	0.141349	11.3847
A16	3	32.3077	0.256557	0.592411	0.152397	7.29051
A16	3	31.7949	0.224196	0.684275	0.140677	13.649
A16	3	56.7568	0.258355	0.580626	0.159592	8.0425
A16	3	22.3464	0.260972	0.727645	0.139757	6.86112
A17	3	30.0546	0.240743	0.681439	0.118374	2.51796
A17	3	50	0.241895	0.738399	0.167113	24.4854
A17	3	20.4444	0.222453	0.584309	0.135263	11.1449
A17	3	25.1534	0.20804	0.553036	0.132663	12.6314
A17	3	18.4987	0.231908	0.590744	0.139543	4.6182
A17	3	18.4783	0.235521	0.616891	0.138565	8.64318
A18	3	20	0.258858	0.471564	0.157428	6.95012
A18	3	18.7732	0.236221	0.699967	0.157752	11.3781
A18	3	19.5652	0.252231	0.634765	0.142209	12.8651
A18	3	21.2635	0.240966	0.81671	0.152283	6.14171
A18	3	25.1101	0.250128	0.610241	0.161932	7.68726
A18	3	22.2672	0.231004	0.701048	0.137353	11.5848
MA1F	2	22.9358	0.241193	0.589775	0.143397	10.724
MA1F	2	26.8293	0.237497	0.595814	0.142848	8.66381
MA1F	2	24.4776	0.230987	0.659952	0.141875	9.72059
MA1F	2	28.9474	0.229753	0.468394	0.13985	11.8554
MA1F	2	19.9275	0.227256	0.568814	0.136354	15.3858
MA1F	2	20.5479	0.240825	0.61389	0.143213	8.44921
MA2F	2	24.1636	0.238361	0.680267	0.130591	13.1001
MA2F	2	17.7215	0.262934	0.628307	0.157956	6.60649
MA2F	2	23.1132	0.246394	0.561129	0.136652	8.80292
MA2F	2	16.7286	0.233499	0.602421	0.141321	15.1175
MA2F	2	23.4043	0.231002	0.527543	0.134855	11.6345
MA2F	2	23.3677	0.234307	0.582016	0.138363	11.3723
MA3M	2	38.1443	0.266911	0.576405	0.157771	11.7704
MA3M	2	33.3333	0.244989	0.646617	0.139976	13.8074
MA3M	2	31.694	0.2528	0.521967	0.142207	14.0224
MA3M	2	21.9101	0.255687	0.534324	0.152497	15.6529
MA3M	2	26.1905	0.24224	0.4975	0.14318	21.6113
MA3M	2	25.2632	0.228921	0.532326	0.13306	18.1638
MA4M	2	36.3265	0.239673	0.580077	0.141674	14.0792
MA4M	2	37.8788	0.267013	0.541125	0.162351	15.3593
MA4M	2	34.2466	0.259322	0.580035	0.1401	9.94192
MA4M	2	25.3623	0.230752	0.512662	0.143632	14.1763
MA4M	2	27.8592	0.244198	0.589022	0.142847	8.22235
MA4M	2	26.3889	0.232776	0.638748	0.146389	6.1088
MA5M	2	31.0559	0.239543	0.735178	0.146555	6.70668
MA5M	2	31.528	0.24201	0.692373	0.144684	7.49798
MA5M	2	27.3063	0.241017	0.684656	0.136332	9.3054
MA5M	2	29.2683	0.304465	0.505665	0.198017	6.46695
MA5M	2	21.875	0.238732	0.593775	0.14095	12.7854
MA5M	2	22.5	0.238841	0.52371	0.132011	11.7571
MA6M	2	24.4582	0.228979	0.629464	0.137526	11.8468
MA6M	2	32.7206	0.244611	0.613751	0.140748	12.5514
MA6M	2	25.9587	0.240679	0.637299	0.138133	11.9155
MA6M	2	22.5	0.246217	0.728279	0.1343	11.6685
MA6M	2	43.2836	0.218817	0.527897	0.134037	13.496
MA6M	2	22.8395	0.216794	0.662367	0.142178	13.9505
MA7M	2	31.4159	0.242011	0.577465	0.145284	12.4644
MA7M	2	31.7164	0.224935	0.58962	0.13509	10.7495
MA7M	2	37.2549	0.257175	0.605216	0.144762	10.7681
MA7M	2	39.0625	0.241466	0.62531	0.13543	6.11026
MA8F	2	28.0992	0.25289	0.560736	0.158763	12.0249
MA8F	2	17.8886	0.226519	0.631087	0.138253	10.8859
MA8F	2	17.2185	0.221085	0.574529	0.138937	14.5558
MA8F	2	20.2312	0.224081	0.537464	0.134998	17.0619
MA8F	2	25.3275	0.224028	0.536531	0.135696	10.6499
MA8F	2	38.1295	0.214582	0.537447	0.136317	9.32873
MA9F	2	25.5578	0.234917	0.790996	0.145964	10.419
MA9F	2	21.6495	0.247344	0.627654	0.142078	10.4121
MA9F	2	18.9555	0.232518	0.645826	0.145482	10.0552
MA9F	2	28.2051	0.263051	0.531966	0.152336	3.19381
MA9F	2	32.7068	0.237764	0.569609	0.14651	12.2227
MA9F	2	26.087	0.227905	0.528263	0.139643	12.6765
MA10F	2	22.0848	0.244927	0.578674	0.150209	12.8439
MA10F	2	31.117	0.245004	0.617794	0.147449	13.8648
MA10F	2	33.7461	0.237406	0.577407	0.149828	10.0641
MA10F	2	32.0675	0.233861	0.546358	0.142051	11.1918
MA10F	2	29.4479	0.256107	0.530577	0.14279	8.91974
MA10F	2	26.2332	0.244888	0.562551	0.136297	7.80137
Y20	1	26.2712	0.256541	0.530627	0.144	5.89873
Y20	1	12.6667	0.271092	0.580059	0.173499	10.4489
Y20	1	28.6486	0.252678	0.617382	0.154976	2.75453
Y20	1	13.2075	0.246582	0.667333	0.156975	12.4628
Y20	1	21.1538	0.194792	0.734529	0.124867	11.8341
Y20	1	14.1104	0.251417	0.634188	0.156463	11.2658
Y21	1	21.8447	0.244794	0.624912	0.150326	14.8004
Y21	1	16.0714	0.260632	0.671188	0.146002	7.72134
Y21	1	21.8462	0.245882	0.605718	0.144511	12.1955
Y21	1	27.2512	0.246639	0.641583	0.15288	10.9608
Y21	1	24.5146	0.266411	0.567877	0.15816	5.27236
Y21	1	31.0811	0.25694	0.747158	0.153328	5.65583
Y22	1	19.4529	0.265264	0.601039	0.166112	11.4991
Y22	1	18.4158	0.239704	0.588523	0.147544	11.0923
Y22	1	17.2603	0.246146	0.874039	0.126452	7.29339
Y22	1	31.4607	0.244783	0.512581	0.148391	8.15709
Y22	1	18.9189	0.247236	0.580457	0.153705	11.1
Y22	1	17.2093	0.256888	0.643617	0.158142	7.58573
Y23	1	19.7333	0.24074	0.744804	0.170021	4.49272
Y23	1	23.4506	0.259598	0.753987	0.193178	2.08597
Y23	1	17.6871	0.254104	0.721783	0.169843	4.03254
Y23	1	29.7521	0.254485	0.558747	0.165969	6.34296
Y23	1	20.6522	0.237477	0.579724	0.147113	12.2272
Y23	1	15.4519	0.24594	0.565182	0.146424	12.0946
Y24	1	9.32945	0.253245	0.61147	0.151089	14.2696
Y24	1	15.5689	0.267311	0.742363	0.152145	4.76002
Y24	1	13.6253	0.266613	0.616422	0.168749	7.55414
Y24	1	12.854	0.25422	0.693749	0.152253	9.83985
Y24	1	13.4921	0.244004	0.509776	0.147857	10.9992
Y24	1	11.3475	0.251528	0.546777	0.157956	13.6342
A19	3	32.7759	0.239668	0.68339	0.142539	6.98662
A19	3	31.5476	0.244256	0.55607	0.137483	8.0609
A19	3	25.4902	0.250758	0.587775	0.151265	12.5607
A19	3	25	0.246612	0.609084	0.170027	10.8668
A19	3	25.9067	0.251631	0.600854	0.152188	10.3001
A19	3	24.3902	0.24339	0.591518	0.151089	8.20411
A20	3	31.8182	0.239387	0.551281	0.153443	7.00669
A20	3	29.4686	0.222468	0.623975	0.128347	11.2567
A20	3	23.5443	0.235716	0.624061	0.144	9.98547
A20	3	26.7857	0.261277	0.534768	0.160246	12.1152
A20	3	30.7377	0.238262	0.661304	0.128013	11.6933
A20	3	47.2081	0.262301	0.652308	0.148726	6.44124
A22	3	22.3464	0.228693	0.77563	0.13598	8.89408
A22	3	16.4345	0.253987	0.804161	0.15039	9.68313
A22	3	18.6603	0.232092	0.566423	0.134536	9.36288
A22	3	29.3103	0.243464	0.576073	0.152434	6.17257
A22	3	28.1407	0.221972	0.518966	0.128277	13.4902
A22	3	29.7674	0.233714	0.580398	0.149371	4.32262
A23	3	31.7073	0.282101	0.535761	0.161653	7.19937
A23	3	36.1111	0.237461	0.746721	0.135504	10.5814
A23	3	23.871	0.243337	0.687684	0.151459	11.8028
A23	3	38.1944	0.240492	0.556391	0.161577	5.69116
A23	3	16.6667	0.226632	0.685928	0.135768	9.96483
A23	3	20.614	0.234961	0.671109	0.14875	8.45625
A24	3	33.7931	0.257326	0.590026	0.157955	8.51769
A24	3	24.3619	0.241217	0.55023	0.152919	12.308
A24	3	25.9819	0.235895	0.579807	0.146616	9.42403
A24	3	24.8908	0.223379	0.700784	0.143377	20.3732
A24	3	17.8771	0.235216	0.570054	0.139069	12.9785
A24	3	21.1765	0.230447	0.522859	0.131248	26.0999
Y25	1	25	0.276667	0.572798	0.192294	2.03973
Y25	1	20.1705	0.23969	0.5849	0.142576	10.1578
Y25	1	28.7879	0.257645	0.609971	0.153835	8.77473
Y25	1	26.4407	0.254102	0.593135	0.155138	8.61082
Y25	1	25.7396	0.250234	0.598847	0.151404	9.75441
Y25	1	24.6575	0.256582	0.583528	0.146319	6.95384
Y26	1	15.4812	0.277675	0.572211	0.167422	12.1515
Y26	1	14.6341	0.264976	0.58213	0.171405	9.71427
Y26	1	19.4286	0.248447	0.564922	0.151088	12.0943
Y26	1	5	0.26097	0.362806	0.137353	0.780387
Y26	1	13.8728	0.263831	0.568643	0.171118	5.85121
Y26	1	27.1845	0.260479	0.593952	0.160899	5.67574
Y27	1	15	0.260054	0.651985	0.172606	13.0902
Y27	1	22.4599	0.249524	0.580915	0.155666	9.72267
Y27	1	18.9349	0.245518	0.508233	0.153663	8.58513
Y27	1	17.3077	0.255883	0.491141	0.147527	10.5197
Y27	1	19.6078	0.241741	0.599161	0.153148	12.1884
Y27	1	28.5714	0.233499	0.626079	0.142988	9.14707
Y28	1	37.7778	0.252621	0.600465	0.151626	9.53885
Y28	1	22.0109	0.268261	0.611178	0.147018	9.54199
Y28	1	26.6055	0.24238	0.622317	0.143155	9.30895
Y28	1	28.2609	0.245967	0.622697	0.149186	10.0219
Y28	1	21.9665	0.26738	0.636758	0.157367	8.92739
Y28	1	26.1391	0.243832	0.556751	0.142771	8.42592

## Sheet: 6e
Dot Color	Independent Variable	Dependent Variable (First)	Dependent Variable (Second)	Dependent Variable (Third)	Dependent Variable (Fourth)	Dependent Variable (Fifth)	Dependent Variable (Sixth)	If nan is reported for a dependent variable, the datapoint was not plotted or included in statistical analysis.
AnimalID	AgeGroup	%+SpeedCells	%-SpeedCells	%+SpeedOnlyCells	%-SpeedOnlyCells	%+INSpeedCells	%+GridSpeedCells
A3	3	34.5865	2.25564	30.4511	1.8797	10.9023	nan
A3	3	4.90196	17.6471	4.90196	10.7843	13.7255	nan
A3	3	12.0773	19.3237	12.0773	12.0773	7.72947	nan
A3	3	18.0602	5.68562	12.8763	2.00669	14.0468	nan
A3	3	32.9268	3.65854	32.9268	1.21951	10.9756	nan
A3	3	21.0526	8.77193	15.7895	6.31579	15.0877	nan
A4	3	35.1111	15.5556	24.4444	3.11111	12	nan
A4	3	35.6383	9.04255	21.2766	5.31915	23.4043	nan
A4	3	37.0079	10.6299	25.1969	4.72441	13.7795	nan
A4	3	15.7729	11.041	5.99369	3.47003	8.83281	nan
A4	3	22.2552	8.30861	5.04451	0.890208	12.7596	nan
A4	3	15.8103	11.8577	10.2767	5.13834	8.69565	nan
A5	3	10.1911	20.3822	7.64331	11.465	9.55414	nan
A5	3	20.8333	29.1667	3.47222	6.94444	6.25	nan
A5	3	8.44156	25.3247	1.2987	7.14286	3.8961	nan
A5	3	19.3548	30.8756	5.06912	8.29493	6.45161	nan
A5	3	27.8481	13.2911	20.8861	10.1266	13.2911	nan
A5	3	25.5814	20.9302	22.6744	13.3721	16.8605	nan
A6	3	6.91057	13.8211	2.43902	9.34959	8.53659	nan
A6	3	17.1717	5.05051	13.1313	2.0202	12.1212	nan
A6	3	28.125	0	16.6667	0	20.8333	nan
A6	3	12.3932	7.69231	6.41026	1.7094	5.55556	nan
A6	3	18.9024	14.6341	6.09756	6.70732	9.14634	nan
A6	3	20.5479	26.0274	8.21918	13.0137	18.4932	nan
A7	3	43.75	11.8056	12.5	3.47222	3.47222	nan
A7	3	32.6733	14.8515	20.0495	5.19802	3.9604	nan
A7	3	20.979	26.2238	6.64336	6.99301	4.1958	nan
A7	3	32.1149	3.91645	6.26632	2.34987	12.2715	nan
A7	3	26.6667	10.9804	12.9412	2.35294	9.41176	nan
A7	3	48.8584	12.7854	35.1598	3.19635	3.19635	nan
Y2	1	11.7647	18.3007	2.61438	8.49673	5.22876	nan
Y2	1	24.6753	9.09091	12.987	1.2987	10.3896	nan
Y2	1	13.0841	16.8224	0.934579	1.86916	11.215	nan
Y2	1	0	7.77778	0	2.77778	5	nan
Y2	1	0.806452	8.87097	0.806452	0.806452	8.06452	nan
Y3	1	9.20502	4.1841	7.53138	1.25523	5.43933	nan
Y3	1	15.0538	11.828	5.37634	7.52688	7.52688	nan
Y3	1	10.3261	21.7391	2.17391	14.1304	8.15217	nan
Y3	1	7.98319	15.5462	2.10084	9.2437	5.88235	nan
Y3	1	1.94553	1.16732	1.94553	0.389105	0	nan
Y4	1	13.1429	18.2857	0.571429	9.14286	6.28571	nan
Y4	1	7.87402	19.685	0.787402	7.08661	11.0236	nan
Y4	1	13.3333	35.5556	0	12.2222	2.22222	nan
Y4	1	40.9091	10.3896	1.2987	4.54545	9.41558	nan
Y4	1	33.3333	16.1692	4.72637	2.23881	5.97015	nan
Y4	1	23.6364	23.0303	3.0303	1.21212	8.48485	nan
A12	3	17.1171	8.55856	7.65766	1.8018	8.10811	nan
A12	3	22.9508	6.55738	1.36612	0.546448	9.56284	nan
A12	3	39.9103	5.8296	7.17489	0.44843	8.52018	nan
A12	3	5.29101	13.2275	2.1164	7.40741	5.02646	nan
A12	3	19.898	4.59184	6.63265	2.04082	8.16327	nan
A12	3	10.8696	3.26087	2.17391	1.08696	15.2174	nan
A13	3	5.28053	6.27063	0.990099	2.64026	1.65017	nan
A13	3	14.3262	1.13475	3.5461	0.567376	1.98582	nan
A13	3	30	15.7143	1.71429	2.28571	6	nan
A13	3	9.2233	25.2427	2.42718	10.1942	4.36893	nan
A13	3	1.44928	20.2899	0.966184	17.3913	0.483092	nan
A13	3	14.4295	6.04027	8.05369	0.671141	8.05369	nan
Y11	1	6.84932	11.6438	2.73973	8.90411	7.19178	nan
Y11	1	17.9054	14.1892	10.1351	8.10811	9.45946	nan
Y11	1	18.9931	16.9336	1.60183	5.03432	6.17849	nan
Y11	1	8.73786	11.3269	4.20712	6.14887	6.47249	nan
Y11	1	15.1515	14.6006	5.78512	5.23416	6.88705	nan
Y16	1	22.7941	11.7647	3.67647	3.67647	12.5	nan
Y16	1	12.4444	12	11.1111	11.1111	9.77778	nan
Y16	1	0	0	0	0	0	nan
Y17	1	22.069	8.96552	9.65517	3.44828	2.06897	nan
Y17	1	18.0791	2.25989	2.25989	0.564972	8.47458	nan
Y17	1	18.8889	20	1.11111	1.11111	10	nan
Y17	1	14.0884	8.01105	0.828729	1.9337	3.8674	nan
Y17	1	16.5109	14.6417	0.934579	1.86916	9.96885	nan
Y17	1	16.8889	9.77778	0	2.22222	5.77778	nan
Y18	1	10.582	5.29101	2.38095	1.85185	1.32275	nan
Y18	1	17.6678	12.7208	3.88693	1.41343	4.24028	nan
Y18	1	20.1465	11.7216	0	0	8.05861	nan
Y18	1	29.0954	8.80196	20.5379	2.20049	12.9584	nan
Y18	1	26.6106	14.5658	3.08123	1.40056	6.72269	nan
Y18	1	28.5714	14.2857	2.38095	3.33333	9.04762	nan
Y19	1	9.34959	12.6016	2.03252	4.06504	4.87805	nan
Y19	1	11.8321	14.1221	3.81679	5.72519	2.29008	nan
Y19	1	13.2	6.8	4.8	4	4.8	nan
Y19	1	36.6093	6.63391	17.9361	1.7199	8.10811	nan
Y19	1	25.9036	9.63855	3.61446	1.20482	8.73494	nan
Y19	1	20.5224	12.6866	1.1194	2.98507	4.47761	nan
Y9	1	13.9303	5.97015	13.9303	3.9801	1.49254	nan
Y9	1	9.17431	5.50459	9.17431	5.50459	0.917431	nan
A14	3	8.7963	2.31481	4.62963	0.925926	4.62963	0
A14	3	17.8988	8.94942	15.9533	8.17121	11.284	1.16732
A14	3	15.0538	8.60215	3.22581	7.52688	16.129	4.30108
A15	3	9.09091	0	1.81818	0	9.09091	5.45455
A15	3	13.7324	4.92958	0.704225	2.11268	4.92958	7.74648
A15	3	18.6667	11.3333	0.666667	1.66667	10	11.3333
A15	3	23.7113	12.7835	6.59794	3.09278	10.3093	9.48454
A15	3	14.4172	10.7362	5.82822	3.37423	11.9632	3.68098
A15	3	17.5439	8.77193	4.09357	7.01754	17.5439	4.67836
A16	3	13.8462	16.1538	6.15385	9.61538	7.69231	3.84615
A16	3	16.9231	5.64103	0.512821	2.05128	12.8205	7.69231
A16	3	0	10.8108	0	2.7027	21.6216	0
A16	3	12.8492	12.2905	5.58659	2.23464	7.26257	2.7933
A17	3	2.18579	3.82514	2.18579	3.82514	0	0
A17	3	8.33333	22.2222	5.55556	5.55556	13.8889	2.77778
A17	3	26.6667	4.88889	5.77778	1.33333	13.3333	7.55556
A17	3	23.3129	4.29448	3.06748	0	14.1104	11.6564
A17	3	18.2306	4.82574	11.7962	2.94906	8.84718	2.68097
A17	3	23.913	9.78261	3.26087	4.34783	9.23913	12.5
A18	3	12.3077	0	0	0	4.61538	3.07692
A18	3	20.0743	2.97398	6.3197	1.48699	5.94796	2.60223
A18	3	18.3794	9.68379	3.95257	2.56917	8.49802	3.55731
A18	3	4.31433	6.31741	1.54083	3.698	2.15716	0.924499
A18	3	12.7753	2.64317	3.0837	0.881057	10.1322	4.40529
A18	3	17.004	2.42915	16.1943	1.61943	6.88259	0
MA1F	2	13.7615	1.83486	0	0.917431	4.58716	7.33945
MA1F	2	19.0244	0.97561	3.41463	0	17.561	7.31707
MA1F	2	11.0448	6.56716	2.38806	3.28358	8.65672	2.98507
MA1F	2	13.1579	15.7895	0	6.57895	6.57895	5.26316
MA1F	2	18.8406	4.34783	0.724638	0.724638	11.5942	9.42029
MA1F	2	11.2329	6.57534	2.19178	3.0137	4.38356	5.20548
MA2F	2	22.6766	7.0632	2.97398	0.743494	9.66543	6.3197
MA2F	2	17.0886	18.038	2.21519	5.37975	8.22785	5.06329
MA2F	2	15.8019	24.7642	4.48113	5.42453	9.19811	3.53774
MA2F	2	19.7026	16.3569	2.97398	1.48699	5.20446	3.34572
MA2F	2	12.3404	18.2979	2.55319	3.40426	5.53191	3.40426
MA2F	2	15.8076	14.7766	4.12371	2.74914	9.27835	4.811
MA3M	2	10.3093	8.24742	2.06186	2.06186	11.3402	2.06186
MA3M	2	14.5455	15.4545	2.72727	5.75758	14.5455	2.42424
MA3M	2	14.7541	12.5683	6.01093	6.01093	14.4809	2.73224
MA3M	2	19.6629	8.42697	3.37079	0	6.17978	2.24719
MA3M	2	11.1111	15.0794	0.793651	3.1746	5.55556	2.38095
MA3M	2	21.5789	14.2105	1.57895	2.10526	10.5263	5.26316
MA4M	2	17.551	8.16327	2.44898	3.26531	23.2653	4.4898
MA4M	2	24.2424	6.06061	2.27273	0	21.9697	8.33333
MA4M	2	13.6986	2.73973	5.47945	0	9.58904	5.47945
MA4M	2	26.8116	7.97101	5.7971	2.17391	17.3913	9.42029
MA4M	2	17.5953	10.5572	8.5044	4.10557	9.67742	4.10557
MA4M	2	13.8889	4.16667	6.25	1.38889	9.72222	2.08333
MA5M	2	20.8075	3.72671	7.76398	1.86335	11.1801	7.76398
MA5M	2	22.2437	4.0619	7.73694	0.580271	15.087	6.38298
MA5M	2	12.9151	6.82657	2.76753	4.61255	12.7306	6.82657
MA5M	2	12.1951	19.5122	2.43902	7.31707	12.1951	4.87805
MA5M	2	21.3542	13.0208	4.6875	6.25	10.9375	4.16667
MA5M	2	20.625	13.125	5.625	5	15.625	7.5
MA6M	2	11.1455	12.6935	2.16718	5.57276	4.02477	2.47678
MA6M	2	19.4853	7.35294	6.25	2.20588	15.4412	2.57353
MA6M	2	17.6991	16.2242	2.0649	5.30973	11.5044	8.55457
MA6M	2	3.33333	15.8333	0.833333	11.6667	3.33333	1.66667
MA6M	2	10.4478	7.46269	1.49254	0	19.403	4.47761
MA6M	2	23.4568	6.17284	3.7037	0	14.1975	10.4938
MA7M	2	9.29204	13.2743	0.442478	6.19469	9.73451	3.09735
MA7M	2	22.0149	14.1791	2.98507	6.71642	17.5373	4.85075
MA7M	2	12.2549	12.2549	0.490196	3.43137	8.82353	2.45098
MA7M	2	14.0625	7.03125	7.8125	5.46875	15.625	1.5625
MA8F	2	19.0083	0.826446	5.78512	0	21.4876	5.78512
MA8F	2	8.5044	6.74487	0.58651	1.75953	5.57185	3.22581
MA8F	2	15.894	15.5629	2.98013	5.96026	10.2649	5.62914
MA8F	2	12.1387	11.5607	2.31214	2.31214	7.51445	4.04624
MA8F	2	7.86026	17.0306	0.436681	6.55022	7.42358	1.31004
MA8F	2	10.0719	9.35252	3.59712	1.43885	14.3885	4.31655
MA9F	2	13.9959	6.08519	5.07099	2.63692	8.72211	3.24544
MA9F	2	17.8694	13.5739	3.2646	2.06186	7.90378	4.46735
MA9F	2	24.3714	10.4449	10.4449	2.51451	6.38298	6.76983
MA9F	2	10.2564	5.98291	7.69231	3.4188	1.7094	0
MA9F	2	21.0526	16.9173	6.39098	4.13534	12.406	4.51128
MA9F	2	22.2222	13.0435	8.69565	3.38164	11.1111	4.34783
MA10F	2	14.841	16.6078	3.71025	7.77385	5.12367	2.29682
MA10F	2	18.617	11.9681	3.98936	6.64894	13.0319	6.11702
MA10F	2	18.8854	11.1455	7.12074	6.19195	13.3127	6.50155
MA10F	2	16.0338	18.5654	6.32911	8.01688	13.0802	3.37553
MA10F	2	19.0184	14.1104	8.58896	2.45399	14.7239	6.13497
MA10F	2	15.2466	17.713	8.29596	4.93274	10.0897	2.01794
Y20	1	11.8644	8.47458	1.69492	5.08475	5.08475	1.69492
Y20	1	17.3333	10.6667	1.33333	0	6.66667	7.33333
Y20	1	9.72973	3.24324	5.40541	2.7027	3.78378	3.24324
Y20	1	18.8679	10.6918	0	3.14465	4.40252	11.3208
Y20	1	17.3077	25	0	5.76923	1.92308	13.4615
Y20	1	17.4847	13.1902	1.84049	1.22699	2.45399	8.28221
Y21	1	23.5437	4.36893	6.79612	0.728155	13.3495	8.25243
Y21	1	20.4365	10.3175	4.56349	2.57937	8.92857	4.16667
Y21	1	21.8462	8.61538	11.0769	4.30769	11.3846	5.23077
Y21	1	16.8246	11.8483	3.08057	2.1327	10.9005	6.63507
Y21	1	20.1456	10.1942	11.165	2.6699	8.00971	4.12621
Y21	1	13.5135	8.78378	6.75676	5.74324	6.75676	1.01351
Y22	1	18.2371	19.7568	2.12766	6.38298	5.47112	9.11854
Y22	1	22.5743	5.14851	6.93069	0.594059	10.099	8.71287
Y22	1	15.3425	12.0548	4.10959	0.821918	6.57534	5.47945
Y22	1	11.236	7.86517	2.80899	2.80899	10.1124	4.49438
Y22	1	13.5135	13.5135	0.900901	2.7027	0	7.20721
Y22	1	32.5581	8.83721	3.25581	1.39535	12.093	13.9535
Y23	1	19.4667	13.3333	12.5333	9.86667	8.26667	3.2
Y23	1	5.02513	0.670017	4.52261	0.670017	1.17253	0.335008
Y23	1	14.966	5.44218	10.5442	1.70068	6.80272	1.36054
Y23	1	9.91736	9.09091	0	0	1.65289	4.95868
Y23	1	14.1304	22.2826	0.543478	4.8913	13.0435	4.34783
Y23	1	25.656	15.7434	7.87172	4.37318	7.58017	7.87172
Y24	1	24.7813	10.2041	4.95627	2.04082	3.79009	9.0379
Y24	1	18.1637	9.78044	7.98403	3.19361	5.58882	1.59681
Y24	1	28.7105	7.29927	7.54258	2.91971	5.10949	10.7056
Y24	1	16.5577	4.13943	4.57516	2.17865	4.57516	6.97168
Y24	1	23.0159	4.7619	5.15873	0.396825	5.95238	9.12698
Y24	1	18.0851	6.73759	0.35461	1.06383	3.90071	8.15603
A19	3	15.3846	14.7157	14.3813	14.3813	7.69231	0.668896
A19	3	16.6667	11.6071	0.892857	3.57143	10.7143	1.78571
A19	3	11.7647	11.4379	1.96078	4.90196	5.88235	1.63399
A19	3	18.5606	7.57576	4.54545	2.65152	9.84848	6.81818
A19	3	12.4352	4.14508	0.518135	1.5544	8.29016	6.21762
A19	3	30.7317	4.87805	7.80488	2.43902	12.1951	12.1951
A20	3	8.18182	7.27273	6.36364	3.63636	1.81818	0
A20	3	11.1111	15.4589	2.41546	1.44928	8.69565	3.38164
A20	3	18.2278	9.11392	3.03797	4.05063	10.1266	7.08861
A20	3	23.2143	14.881	3.57143	1.78571	7.7381	5.35714
A20	3	20.9016	15.5738	4.09836	3.68852	12.7049	4.5082
A20	3	9.64467	9.13706	2.03046	5.58376	8.62944	0.507614
A22	3	29.0503	6.70391	2.23464	1.67598	12.2905	17.3184
A22	3	25.9053	7.24234	3.62117	1.11421	8.6351	8.35655
A22	3	19.1388	1.43541	0.478469	0.478469	6.69856	12.9187
A22	3	11.4943	0.574713	6.32184	0	13.2184	1.72414
A22	3	14.5729	4.0201	1.00503	2.51256	12.5628	7.53769
A22	3	11.1628	7.44186	5.11628	5.11628	11.6279	1.86047
A23	3	7.31707	39.0244	0	14.6341	0	2.43902
A23	3	10.4167	11.1111	1.04167	3.47222	8.68056	1.73611
A23	3	16.129	17.0968	2.90323	9.03226	4.83871	2.25806
A23	3	9.02778	11.8056	4.86111	9.72222	7.63889	2.08333
A23	3	18.5897	3.84615	1.92308	2.5641	3.84615	6.41026
A23	3	22.807	8.33333	0.877193	1.31579	5.26316	10.0877
A24	3	18.6207	11.0345	3.10345	2.75862	13.4483	3.10345
A24	3	22.7378	6.03248	2.32019	1.16009	15.5452	10.6729
A24	3	13.8973	12.0846	1.51057	1.51057	7.85498	5.13595
A24	3	27.9476	8.29694	3.49345	0.873362	17.4672	12.2271
A24	3	21.2291	12.8492	3.35196	1.11732	6.70391	11.7318
A24	3	21.1765	10.5882	1.17647	1.17647	10.5882	11.7647
Y25	1	3.57143	0	0	0	3.57143	0
Y25	1	24.7159	3.125	4.82955	0.568182	11.0795	10.2273
Y25	1	15.7576	3.93939	5.75758	0.606061	11.8182	2.12121
Y25	1	18.6441	8.13559	4.74576	2.0339	12.5424	4.74576
Y25	1	20.1183	10.9467	6.50888	4.14201	12.7219	6.80473
Y25	1	9.93151	7.19178	8.90411	2.73973	5.13699	1.0274
Y26	1	20.9205	3.76569	5.43933	0.83682	6.27615	5.02092
Y26	1	18.5976	4.26829	7.0122	2.43902	10.061	5.79268
Y26	1	13.7143	4.57143	5.14286	4	8	5.14286
Y26	1	5	10	0	0	0	5
Y26	1	13.8728	17.341	7.51445	8.67052	3.46821	2.31214
Y26	1	8.73786	4.85437	5.82524	4.85437	10.6796	1.94175
Y27	1	19.5	9	2	4	7.5	8
Y27	1	23.5294	2.13904	4.81283	1.06952	10.6952	9.62567
Y27	1	27.2189	6.50888	3.5503	1.77515	10.6509	8.28402
Y27	1	12.1795	3.20513	1.28205	0	4.48718	2.5641
Y27	1	12.2549	3.92157	0.980392	0	6.86275	8.33333
Y27	1	10.2564	4.0293	1.0989	1.0989	7.69231	5.49451
Y28	1	8.88889	4.44444	3.7037	0.740741	5.18519	0
Y28	1	18.2065	7.88043	9.51087	2.71739	9.51087	3.26087
Y28	1	19.0367	11.4679	10.3211	4.58716	8.94495	3.89908
Y28	1	16.9565	4.78261	6.08696	0	6.52174	3.91304
Y28	1	25.523	8.3682	11.5063	1.25523	12.9707	3.76569
Y28	1	16.0671	9.11271	7.19424	3.11751	9.11271	5.7554

## Sheet: 6f
DotColor	Independent Variable	Dependent Variable (Left)	Dependent Variable (Right)	If nan is reported for a dependent variable, the datapoint was not plotted or included in statistical analyses.
AnimalID	AgeGroup	MeanSlope_+INSpeed	MeanSlope_+GridSpeed
A3	3	0.138461	nan
A3	3	0.101307	nan
A3	3	0.110649	nan
A3	3	0.196198	nan
A3	3	0.252681	nan
A3	3	0.206013	nan
A4	3	0.125812	nan
A4	3	0.118137	nan
A4	3	0.0941678	nan
A4	3	0.148816	nan
A4	3	0.085724	nan
A4	3	0.122866	nan
A5	3	0.165566	nan
A5	3	0.0893022	nan
A5	3	0.117473	nan
A5	3	0.155802	nan
A5	3	0.128238	nan
A5	3	0.0928197	nan
A6	3	0.12168	nan
A6	3	0.271672	nan
A6	3	0.154142	nan
A6	3	0.209462	nan
A6	3	0.145383	nan
A6	3	0.115468	nan
A7	3	0.0717996	nan
A7	3	0.112188	nan
A7	3	0.170525	nan
A7	3	0.122089	nan
A7	3	0.170374	nan
A7	3	0.195716	nan
Y2	1	0.246729	nan
Y2	1	0.136718	nan
Y2	1	0.252634	nan
Y2	1	0.170502	nan
Y2	1	0.13303	nan
Y3	1	0.201589	nan
Y3	1	0.145248	nan
Y3	1	0.196971	nan
Y3	1	0.129222	nan
Y3	1	nan	nan
Y4	1	0.13613	nan
Y4	1	0.116211	nan
Y4	1	0.105394	nan
Y4	1	0.246901	nan
Y4	1	0.218739	nan
Y4	1	0.159257	nan
A12	3	0.254946	nan
A12	3	0.159427	nan
A12	3	0.269793	nan
A12	3	0.124873	nan
A12	3	0.222562	nan
A12	3	0.129149	nan
A13	3	0.188908	nan
A13	3	0.126529	nan
A13	3	0.137629	nan
A13	3	0.115969	nan
A13	3	0.378583	nan
A13	3	0.29668	nan
Y11	1	0.107131	nan
Y11	1	0.159123	nan
Y11	1	0.186312	nan
Y11	1	0.229476	nan
Y11	1	0.159329	nan
Y16	1	0.12317	nan
Y16	1	0.0876449	nan
Y16	1	nan	nan
Y17	1	0.134682	nan
Y17	1	0.138167	nan
Y17	1	0.137967	nan
Y17	1	0.116943	nan
Y17	1	0.157119	nan
Y17	1	0.195576	nan
Y18	1	0.0906814	nan
Y18	1	0.0761683	nan
Y18	1	0.086961	nan
Y18	1	0.116916	nan
Y18	1	0.125053	nan
Y18	1	0.177004	nan
Y19	1	0.245968	nan
Y19	1	0.161874	nan
Y19	1	0.191605	nan
Y19	1	0.167167	nan
Y19	1	0.130425	nan
Y19	1	0.0994838	nan
Y9	1	0.224066	nan
Y9	1	0.203022	nan
A14	3	0.591578	nan
A14	3	0.350983	0.0813004
A14	3	0.364431	0.052415
A15	3	0.28873	0.0155908
A15	3	0.132793	0.0434359
A15	3	0.136286	0.0445451
A15	3	0.11979	0.0298386
A15	3	0.1044	0.0348585
A15	3	0.105769	0.0468392
A16	3	0.229071	0.0511799
A16	3	0.290443	0.049268
A16	3	0.260973	nan
A16	3	0.188958	0.0564583
A17	3	nan	nan
A17	3	0.274991	0.00206245
A17	3	0.175166	0.0501007
A17	3	0.208513	0.0459477
A17	3	0.191949	0.0385807
A17	3	0.167614	0.0455353
A18	3	0.119709	0.081817
A18	3	0.334988	0.0852608
A18	3	0.304278	0.0542017
A18	3	0.123077	0.0337319
A18	3	0.160732	0.0574957
A18	3	0.286129	nan
MA1F	2	0.336256	0.0755128
MA1F	2	0.194589	0.0879722
MA1F	2	0.246704	0.0472441
MA1F	2	0.240688	0.0489189
MA1F	2	0.336847	0.0573759
MA1F	2	0.116837	0.0389665
MA2F	2	0.130358	0.0457732
MA2F	2	0.148235	0.052272
MA2F	2	0.112852	0.0386084
MA2F	2	0.127451	0.0639109
MA2F	2	0.118331	0.0417337
MA2F	2	0.112428	0.0413296
MA3M	2	0.0946307	0.0560857
MA3M	2	0.17834	0.0450963
MA3M	2	0.108079	0.0454499
MA3M	2	0.174642	0.088498
MA3M	2	0.136586	0.0626653
MA3M	2	0.156697	0.0461132
MA4M	2	0.260409	0.050636
MA4M	2	0.170215	0.118258
MA4M	2	0.144124	0.0770857
MA4M	2	0.161943	0.051174
MA4M	2	0.0870058	0.0360586
MA4M	2	0.0731716	0.0677635
MA5M	2	0.158788	0.040632
MA5M	2	0.211348	0.0500756
MA5M	2	0.194931	0.038189
MA5M	2	0.0650658	0.0564215
MA5M	2	0.172143	0.0631048
MA5M	2	0.14757	0.067906
MA6M	2	0.228216	0.0866055
MA6M	2	0.207538	0.0438476
MA6M	2	0.18692	0.0656742
MA6M	2	0.224905	0.0569915
MA6M	2	0.224476	0.0377107
MA6M	2	0.20116	0.0449315
MA7M	2	0.122361	0.0694848
MA7M	2	0.130771	0.0540927
MA7M	2	0.110362	0.0376917
MA7M	2	0.162898	0.0227376
MA8F	2	0.332589	0.103009
MA8F	2	0.129381	0.0457162
MA8F	2	0.166494	0.0488229
MA8F	2	0.173271	0.0667997
MA8F	2	0.119845	0.0657982
MA8F	2	0.100116	0.0475784
MA9F	2	0.140252	0.0375012
MA9F	2	0.146567	0.0327878
MA9F	2	0.162771	0.03754
MA9F	2	0.0169935	nan
MA9F	2	0.141294	0.0560542
MA9F	2	0.152475	0.0445172
MA10F	2	0.142855	0.0499002
MA10F	2	0.152909	0.0464047
MA10F	2	0.0957891	0.0507868
MA10F	2	0.140965	0.0571499
MA10F	2	0.104209	0.0378294
MA10F	2	0.0768415	0.0317555
Y20	1	0.15012	0.036863
Y20	1	0.0916281	0.0361444
Y20	1	0.0850508	0.0645604
Y20	1	0.156211	0.0367875
Y20	1	0.100315	0.0467613
Y20	1	0.283469	0.0355988
Y21	1	0.135143	0.0386625
Y21	1	0.128421	0.0393377
Y21	1	0.127697	0.0339411
Y21	1	0.175398	0.0630482
Y21	1	0.10939	0.0285873
Y21	1	0.125362	0.0318999
Y22	1	0.176598	0.0426529
Y22	1	0.134613	0.0383892
Y22	1	0.110594	0.0445988
Y22	1	0.0929037	0.0436121
Y22	1	nan	0.0455816
Y22	1	0.0897544	0.0338316
Y23	1	0.101577	0.0454552
Y23	1	0.0548357	0.0480207
Y23	1	0.251939	0.0838065
Y23	1	0.0253354	0.0355221
Y23	1	0.165136	0.0528458
Y23	1	0.213265	0.0508832
Y24	1	0.117806	0.0395054
Y24	1	0.115403	0.0412163
Y24	1	0.105984	0.0411313
Y24	1	0.304317	0.0678728
Y24	1	0.182725	0.0576978
Y24	1	0.225618	0.0600016
A19	3	0.260469	0.137745
A19	3	0.192701	0.115254
A19	3	0.212798	0.034699
A19	3	0.147341	0.046332
A19	3	0.180869	0.0421384
A19	3	0.243709	0.0897907
A20	3	0.0984624	nan
A20	3	0.224296	0.0793062
A20	3	0.171104	0.0507958
A20	3	0.155142	0.0241663
A20	3	0.147633	0.0604084
A20	3	0.164072	0.0719946
A22	3	0.199875	0.0594306
A22	3	0.19687	0.0517851
A22	3	0.186883	0.0619128
A22	3	0.0898678	0.0166804
A22	3	0.216994	0.0370902
A22	3	0.229111	0.0110609
A23	3	nan	0.0485264
A23	3	0.138602	0.0326794
A23	3	0.180155	0.0390398
A23	3	0.139586	0.0407597
A23	3	0.211839	0.0878852
A23	3	0.138509	0.0643106
A24	3	0.226969	0.0591724
A24	3	0.229764	0.0547876
A24	3	0.175174	0.063159
A24	3	0.226653	0.0450621
A24	3	0.246866	0.098231
A24	3	0.180493	0.0558604
Y25	1	0.00256961	nan
Y25	1	0.133608	0.0484111
Y25	1	0.127887	0.0536484
Y25	1	0.106556	0.0369613
Y25	1	0.0933361	0.0462645
Y25	1	0.15599	0.0694775
Y26	1	0.236978	0.0577159
Y26	1	0.154279	0.0565329
Y26	1	0.163649	0.0296229
Y26	1	nan	0.0571039
Y26	1	0.0631822	0.064368
Y26	1	0.079768	0.0406481
Y27	1	0.197491	0.0467094
Y27	1	0.190992	0.049521
Y27	1	0.143682	0.0372067
Y27	1	0.122082	0.0409528
Y27	1	0.147751	0.0590426
Y27	1	0.173926	0.0539545
Y28	1	0.129639	nan
Y28	1	0.138307	0.0379843
Y28	1	0.132329	0.0431164
Y28	1	0.0743982	0.0360235
Y28	1	0.0996784	0.0301653
Y28	1	0.0779088	0.0335259

## Sheet: 6g
DotColor	Independent Variable	Dependent Variable (Left)	Dependent Variable (Right)	If nan is reported for a dependent variable, the datapoint was not plotted or included in statistical analyses.
AnimalID	AgeGroup	MeanTrialStabilitySpeedScore_+INSpeed	MeanTrialStabilitySpeedScore_+GridSpeed
A3	3	0.281567	nan
A3	3	0.403726	nan
A3	3	0.305901	nan
A3	3	0.277783	nan
A3	3	0.290998	nan
A3	3	0.335984	nan
A4	3	0.241641	nan
A4	3	0.279396	nan
A4	3	0.243715	nan
A4	3	0.230542	nan
A4	3	0.206815	nan
A4	3	0.122772	nan
A5	3	0.181245	nan
A5	3	0.11747	nan
A5	3	0.176095	nan
A5	3	0.297102	nan
A5	3	0.353805	nan
A5	3	0.267122	nan
A6	3	0.246822	nan
A6	3	0.229674	nan
A6	3	0.196216	nan
A6	3	0.271308	nan
A6	3	0.343034	nan
A6	3	0.369772	nan
A7	3	0.14918	nan
A7	3	0.206197	nan
A7	3	0.234559	nan
A7	3	0.228435	nan
A7	3	0.30242	nan
A7	3	0.265408	nan
Y2	1	0.174474	nan
Y2	1	0.240375	nan
Y2	1	0.364497	nan
Y2	1	0.261526	nan
Y2	1	0.282413	nan
Y3	1	0.279024	nan
Y3	1	0.339401	nan
Y3	1	0.159978	nan
Y3	1	0.189508	nan
Y3	1	nan	nan
Y4	1	0.22837	nan
Y4	1	0.302378	nan
Y4	1	0.197725	nan
Y4	1	0.343865	nan
Y4	1	0.323403	nan
Y4	1	0.351574	nan
A12	3	0.345788	nan
A12	3	0.309724	nan
A12	3	0.336813	nan
A12	3	0.225325	nan
A12	3	0.286159	nan
A12	3	0.224936	nan
A13	3	0.23574	nan
A13	3	0.167499	nan
A13	3	0.240858	nan
A13	3	0.192693	nan
A13	3	0.55297	nan
A13	3	0.27822	nan
Y11	1	0.207375	nan
Y11	1	0.287101	nan
Y11	1	0.28927	nan
Y11	1	0.304528	nan
Y11	1	0.274711	nan
Y16	1	0.387176	nan
Y16	1	0.269027	nan
Y16	1	nan	nan
Y17	1	0.229554	nan
Y17	1	0.228255	nan
Y17	1	0.288037	nan
Y17	1	0.197483	nan
Y17	1	0.285327	nan
Y17	1	0.295402	nan
Y18	1	0.168651	nan
Y18	1	0.244971	nan
Y18	1	0.176605	nan
Y18	1	0.11278	nan
Y18	1	0.317302	nan
Y18	1	0.320004	nan
Y19	1	0.311878	nan
Y19	1	0.220492	nan
Y19	1	0.240206	nan
Y19	1	0.336844	nan
Y19	1	0.274559	nan
Y19	1	0.261737	nan
Y9	1	0.377958	nan
Y9	1	0.152465	nan
A14	3	0.180086	nan
A14	3	0.196326	0.0584814
A14	3	0.158804	0.0918289
A15	3	0.454509	0.152512
A15	3	0.233112	0.155727
A15	3	0.281289	0.16135
A15	3	0.307911	0.156713
A15	3	0.30674	0.184132
A15	3	0.340503	0.221292
A16	3	0.297435	0.15775
A16	3	0.335325	0.14128
A16	3	0.344561	nan
A16	3	0.312381	0.164991
A17	3	nan	nan
A17	3	0.31297	0.0319814
A17	3	0.374921	0.177864
A17	3	0.340472	0.179455
A17	3	0.320409	0.151241
A17	3	0.324688	0.175674
A18	3	0.134733	0.117126
A18	3	0.183061	0.114541
A18	3	0.27955	0.173808
A18	3	0.228548	0.156093
A18	3	0.212322	0.106772
A18	3	0.332664	nan
MA1F	2	0.178648	0.0972377
MA1F	2	0.330116	0.232878
MA1F	2	0.449564	0.168244
MA1F	2	0.366888	0.242556
MA1F	2	0.425416	0.179398
MA1F	2	0.326788	0.213906
MA2F	2	0.344439	0.240888
MA2F	2	0.331919	0.163682
MA2F	2	0.309552	0.215702
MA2F	2	0.33183	0.247886
MA2F	2	0.305533	0.151702
MA2F	2	0.318856	0.239659
MA3M	2	0.317074	0.251036
MA3M	2	0.351701	0.20945
MA3M	2	0.281948	0.247858
MA3M	2	0.340705	0.207938
MA3M	2	0.277336	0.192265
MA3M	2	0.327232	0.18395
MA4M	2	0.229099	0.0931452
MA4M	2	0.239333	0.194983
MA4M	2	0.315393	0.280195
MA4M	2	0.321756	0.227328
MA4M	2	0.31847	0.243901
MA4M	2	0.246173	0.226509
MA5M	2	0.316278	0.118887
MA5M	2	0.28626	0.114395
MA5M	2	0.298352	0.114211
MA5M	2	0.262964	0.224032
MA5M	2	0.373217	0.204161
MA5M	2	0.32714	0.190068
MA6M	2	0.350649	0.14343
MA6M	2	0.263743	0.206274
MA6M	2	0.314143	0.242455
MA6M	2	0.333643	0.291701
MA6M	2	0.39443	0.126203
MA6M	2	0.3904	0.214421
MA7M	2	0.238152	0.131825
MA7M	2	0.228011	0.189684
MA7M	2	0.234065	0.210661
MA7M	2	0.410201	0.226268
MA8F	2	0.191689	0.127477
MA8F	2	0.220195	0.141248
MA8F	2	0.279758	0.191619
MA8F	2	0.34677	0.234733
MA8F	2	0.320683	0.215359
MA8F	2	0.264669	0.262234
MA9F	2	0.263322	0.159891
MA9F	2	0.294097	0.179098
MA9F	2	0.325038	0.205228
MA9F	2	0.191025	nan
MA9F	2	0.383059	0.341682
MA9F	2	0.361545	0.307166
MA10F	2	0.363968	0.239824
MA10F	2	0.289705	0.218058
MA10F	2	0.256624	0.235705
MA10F	2	0.363505	0.311755
MA10F	2	0.364274	0.290442
MA10F	2	0.321724	0.327556
Y20	1	0.357624	0.135553
Y20	1	0.239214	0.179671
Y20	1	0.25604	0.21569
Y20	1	0.240957	0.153826
Y20	1	0.375292	0.107353
Y20	1	0.366899	0.183432
Y21	1	0.248635	0.130743
Y21	1	0.332891	0.188021
Y21	1	0.349925	0.150969
Y21	1	0.345183	0.205439
Y21	1	0.466291	0.294652
Y21	1	0.468793	0.351355
Y22	1	0.210872	0.123351
Y22	1	0.250736	0.183396
Y22	1	0.359165	0.267735
Y22	1	0.300979	0.240909
Y22	1	nan	0.31992
Y22	1	0.342204	0.239554
Y23	1	0.304204	0.18096
Y23	1	0.268215	0.119107
Y23	1	0.261921	0.267624
Y23	1	0.20408	0.201676
Y23	1	0.327639	0.170868
Y23	1	0.395157	0.275097
Y24	1	0.283542	0.172763
Y24	1	0.365399	0.249507
Y24	1	0.280846	0.175641
Y24	1	0.354807	0.155948
Y24	1	0.230957	0.136043
Y24	1	0.318147	0.177571
A19	3	0.155735	0.155752
A19	3	0.192517	0.23264
A19	3	0.25595	0.149545
A19	3	0.233185	0.203574
A19	3	0.28342	0.182218
A19	3	0.232458	0.140289
A20	3	0.254567	nan
A20	3	0.308027	0.1722
A20	3	0.308014	0.14742
A20	3	0.236704	0.190984
A20	3	0.239494	0.148091
A20	3	0.124299	0.19796
A22	3	0.272157	0.130671
A22	3	0.26271	0.116191
A22	3	0.171244	0.146843
A22	3	0.182559	0.0990361
A22	3	0.235923	0.116005
A22	3	0.326233	0.102667
A23	3	nan	0.19153
A23	3	0.266776	0.219778
A23	3	0.251564	0.20772
A23	3	0.0979156	0.217659
A23	3	0.251988	0.16349
A23	3	0.247229	0.196997
A24	3	0.328423	0.135337
A24	3	0.288969	0.145072
A24	3	0.249017	0.175906
A24	3	0.28596	0.165424
A24	3	0.289584	0.192815
A24	3	0.240641	0.231882
Y25	1	0.0980399	nan
Y25	1	0.274513	0.140333
Y25	1	0.25949	0.255605
Y25	1	0.271334	0.170178
Y25	1	0.28353	0.208028
Y25	1	0.344406	0.356164
Y26	1	0.286988	0.15185
Y26	1	0.303275	0.15506
Y26	1	0.322544	0.128714
Y26	1	nan	0.113946
Y26	1	0.295377	0.332038
Y26	1	0.308891	0.254868
Y27	1	0.150272	0.113354
Y27	1	0.284356	0.169167
Y27	1	0.386071	0.197649
Y27	1	0.247624	0.252571
Y27	1	0.262127	0.205022
Y27	1	0.333436	0.237046
Y28	1	0.146737	nan
Y28	1	0.234625	0.217766
Y28	1	0.245824	0.157875
Y28	1	0.246237	0.1374
Y28	1	0.34416	0.239905
Y28	1	0.30913	0.204557

## Sheet: 6h
LMM Random Effect	LMM Nested Random Effect	LMM Fixed Effects				LMM Dependent Variable (Left)	LMM Dependent Variable (Right)
AnimalID	Cell_ID	Session	Sex	AgeGroup	Cohort	ScoreBlock	ScoreAlt
A14	0	1	F	3	C	0.224906	0.236037
A14	1	1	F	3	C	0.05076	0.038827
A14	2	1	F	3	C	0.091542	0.102607
A14	3	1	F	3	C	0.167483	0.026019
A14	4	1	F	3	C	0.335319	0.418363
A14	5	1	F	3	C	0.16267	0.166325
A14	6	1	F	3	C	0.126493	0.192045
A14	7	1	F	3	C	0.081389	0.089592
A14	8	1	F	3	C	0.016199	0.083436
A14	9	1	F	3	C	0.064876	0.134381
A14	10	1	F	3	C	0.269746	0.280042
A14	11	1	F	3	C	0.083389	0.138463
A14	12	1	F	3	C	0.059178	0.132897
A14	13	1	F	3	C	0.002441	0.002294
A14	14	1	F	3	C	0.034733	0.052641
A14	15	1	F	3	C	0.061598	0.003927
A14	16	1	F	3	C	0.050392	0.005998
A14	17	1	F	3	C	0.090926	-0.03575
A14	18	1	F	3	C	0.135866	0.07249
A14	19	2	F	3	C	0.080194	0.04959
A14	20	2	F	3	C	0.005579	0.086198
A14	21	2	F	3	C	0.007455	-0.00333
A14	22	2	F	3	C	0.097572	0.042835
A14	23	2	F	3	C	0.069187	0.040341
A14	24	2	F	3	C	0.044794	0.073337
A14	25	2	F	3	C	0.083724	0.043924
A14	26	2	F	3	C	0.141938	0.082679
A14	27	2	F	3	C	0.130926	0.075575
A14	28	2	F	3	C	0.153095	0.045424
A14	29	2	F	3	C	0.132616	0.088069
A14	30	2	F	3	C	0.107117	0.133337
A14	31	2	F	3	C	0.095171	0.108192
A14	32	2	F	3	C	0.064182	0.04106
A14	33	2	F	3	C	0.046561	0.041511
A14	34	2	F	3	C	0.100303	0.065344
A14	35	2	F	3	C	0.062636	0.131662
A14	36	2	F	3	C	0.070736	0.123855
A14	37	2	F	3	C	0.073999	0.040547
A14	38	2	F	3	C	0.084594	0.087487
A14	39	2	F	3	C	0.125912	0.169637
A14	40	2	F	3	C	0.063064	0.00133
A14	41	2	F	3	C	-0.0763	0.066804
A14	42	2	F	3	C	0.066782	0.109978
A14	43	2	F	3	C	0.050187	0.032975
A14	44	2	F	3	C	0.006792	0.016016
A14	45	2	F	3	C	0.12382	0.025347
A14	46	2	F	3	C	0.044886	0.099017
A14	47	2	F	3	C	0.039126	0.019537
A14	48	2	F	3	C	0.042676	0.092664
A14	49	2	F	3	C	0.024228	0.109971
A14	50	2	F	3	C	-0.01418	0.073374
A14	51	2	F	3	C	0.022096	0.103262
A14	52	2	F	3	C	0.123901	0.092064
A14	53	2	F	3	C	0.063352	0.070766
A14	54	2	F	3	C	0.077668	0.064995
A14	55	2	F	3	C	0.091457	0.070273
A14	56	2	F	3	C	0.125785	0.109695
A14	57	2	F	3	C	0.12513	0.181557
A14	58	2	F	3	C	0.142697	0.221316
A14	59	2	F	3	C	0.071055	0.210272
A14	60	2	F	3	C	0.080616	0.046284
A14	61	2	F	3	C	0.079567	0.141786
A14	62	2	F	3	C	0.041681	0.091532
A14	63	2	F	3	C	-0.01739	0.09099
A14	64	2	F	3	C	0.029525	0.056154
A14	65	3	F	3	C	0.119774	0.092703
A14	66	3	F	3	C	0.064136	0.106494
A14	67	3	F	3	C	0.049079	0.113224
A14	68	3	F	3	C	0.101687	0.027187
A14	69	3	F	3	C	0.148553	0.163602
A14	70	3	F	3	C	0.058755	0.034163
A14	71	3	F	3	C	0.129787	0.140117
A14	72	3	F	3	C	0.105809	0.091191
A14	73	3	F	3	C	0.167466	0.140195
A14	74	3	F	3	C	0.073611	-0.04758
A14	75	3	F	3	C	0.134515	0.158649
A14	76	3	F	3	C	0.1291	0.112347
A14	77	3	F	3	C	0.12497	0.085184
A14	78	3	F	3	C	0.066014	0.095125
A15	79	1	F	3	C	0.307892	0.243828
A15	80	1	F	3	C	0.258673	0.056173
A15	81	1	F	3	C	0.182092	-0.08081
A15	82	1	F	3	C	0.28987	0.113893
A15	83	1	F	3	C	0.194002	0.078869
A15	84	2	F	3	C	0.100011	0.118695
A15	85	2	F	3	C	0.166504	0.007654
A15	86	2	F	3	C	0.207646	0.110184
A15	87	2	F	3	C	0.098152	0.140132
A15	88	2	F	3	C	0.310421	0.019008
A15	89	2	F	3	C	0.089733	0.16588
A15	90	2	F	3	C	0.31134	-0.04374
A15	91	2	F	3	C	0.287873	0.111828
A15	92	2	F	3	C	0.091316	0.029305
A15	93	2	F	3	C	0.32873	0.089026
A15	94	2	F	3	C	0.289946	0.010162
A15	95	2	F	3	C	0.237968	0.08894
A15	96	2	F	3	C	0.310068	0.247172
A15	97	2	F	3	C	0.236333	0.128348
A15	98	2	F	3	C	0.197295	0.186858
A15	99	2	F	3	C	0.232382	0.213724
A15	100	2	F	3	C	0.280356	0.254834
A15	101	2	F	3	C	0.210546	0.091128
A15	102	2	F	3	C	0.104429	-0.01377
A15	103	2	F	3	C	0.277047	-0.00058
A15	104	2	F	3	C	0.125752	-0.07976
A15	105	2	F	3	C	0.092558	0.098174
A15	106	2	F	3	C	0.173993	0.008163
A15	107	2	F	3	C	0.561772	0.299028
A15	108	2	F	3	C	0.121316	0.216405
A15	109	2	F	3	C	0.142366	0.051594
A15	110	2	F	3	C	0.246507	0.085043
A15	111	2	F	3	C	0.066364	-0.03986
A15	112	2	F	3	C	0.128401	0.17998
A15	113	2	F	3	C	0.119937	0.105924
A15	114	2	F	3	C	0.209969	0.233928
A15	115	2	F	3	C	0.196028	0.219747
A15	116	2	F	3	C	0.113508	0.164972
A15	117	2	F	3	C	0.213052	0.103093
A15	118	2	F	3	C	0.176115	0.013468
A15	119	2	F	3	C	0.056547	0.139201
A15	120	2	F	3	C	0.242427	0.044977
A15	121	2	F	3	C	0.179128	0.150657
A15	122	2	F	3	C	0.213874	0.269383
A15	123	3	F	3	C	-0.05516	0.011844
A15	124	3	F	3	C	0.219523	0.157729
A15	125	3	F	3	C	0.186905	0.250453
A15	126	3	F	3	C	0.185051	0.013721
A15	127	3	F	3	C	0.275366	0.186314
A15	128	3	F	3	C	0.353557	0.24795
A15	129	3	F	3	C	0.266824	0.22292
A15	130	3	F	3	C	0.24576	0.124047
A15	131	3	F	3	C	0.13278	0.178545
A15	132	3	F	3	C	0.235726	0.234869
A15	133	3	F	3	C	0.103326	0.088411
A15	134	3	F	3	C	0.175863	0.155833
A15	135	3	F	3	C	-0.01282	0.110975
A15	136	3	F	3	C	0.133528	0.152124
A15	137	3	F	3	C	0.173457	0.152291
A15	138	3	F	3	C	0.140509	0.170066
A15	139	3	F	3	C	0.059779	0.109037
A15	140	3	F	3	C	0.110229	0.097739
A15	141	3	F	3	C	0.05065	0.008932
A15	142	3	F	3	C	0.244833	0.077687
A15	143	3	F	3	C	0.090832	0.046929
A15	144	3	F	3	C	0.308565	0.397348
A15	145	3	F	3	C	0.190176	0.229364
A15	146	3	F	3	C	0.067998	0.193602
A15	147	3	F	3	C	0.251249	0.149422
A15	148	3	F	3	C	0.282706	0.281809
A15	149	3	F	3	C	0.240695	0.222613
A15	150	3	F	3	C	0.236264	0.199111
A15	151	3	F	3	C	0.159711	0.091935
A15	152	3	F	3	C	0.15528	0.254302
A15	153	3	F	3	C	0.156189	0.190278
A15	154	3	F	3	C	0.403939	0.443104
A15	155	3	F	3	C	0.198343	0.228631
A15	156	3	F	3	C	0.167645	0.218142
A15	157	3	F	3	C	0.163647	0.189945
A15	158	3	F	3	C	0.334568	0.245382
A15	159	3	F	3	C	0.224803	0.164994
A15	160	3	F	3	C	0.185639	0.079244
A15	161	3	F	3	C	0.143581	0.036505
A15	162	3	F	3	C	0.116496	0.046616
A15	163	3	F	3	C	0.160754	0.02499
A15	164	3	F	3	C	0.238429	0.12714
A15	165	3	F	3	C	0.109163	0.092886
A15	166	3	F	3	C	0.395887	0.26219
A15	167	3	F	3	C	0.137805	0.110167
A15	168	3	F	3	C	0.267084	0.216175
A15	169	3	F	3	C	0.070095	0.072308
A15	170	3	F	3	C	0.285754	0.241013
A15	171	3	F	3	C	0.183274	0.125115
A15	172	3	F	3	C	0.15921	0.316382
A15	173	3	F	3	C	0.185652	0.232707
A15	174	3	F	3	C	0.166091	0.14714
A15	175	3	F	3	C	0.24811	0.231659
A15	176	3	F	3	C	0.194776	0.015823
A15	177	3	F	3	C	0.293208	0.145758
A15	178	3	F	3	C	0.235234	0.231509
A15	179	4	F	3	C	0.496436	0.451025
A15	180	4	F	3	C	0.138455	0.059356
A15	181	4	F	3	C	0.16043	0.342563
A15	182	4	F	3	C	0.124583	0.085567
A15	183	4	F	3	C	0.216049	0.124174
A15	184	4	F	3	C	0.188649	-0.05209
A15	185	4	F	3	C	0.059883	0.265215
A15	186	4	F	3	C	0.234888	0.174088
A15	187	4	F	3	C	0.447883	0.000328
A15	188	4	F	3	C	0.148495	0.403015
A15	189	4	F	3	C	0.249444	0.19836
A15	190	4	F	3	C	0.109278	0.245654
A15	191	4	F	3	C	0.059697	0.134297
A15	192	4	F	3	C	0.224918	0.113751
A15	193	4	F	3	C	0.264727	0.154331
A15	194	4	F	3	C	0.223635	0.065083
A15	195	4	F	3	C	0.418595	0.261466
A15	196	4	F	3	C	0.203313	0.158982
A15	197	4	F	3	C	0.175206	-0.16152
A15	198	4	F	3	C	0.259409	0.166826
A15	199	4	F	3	C	0.431373	0.490259
A15	200	4	F	3	C	0.059926	0.017408
A15	201	4	F	3	C	0.185841	0.089867
A15	202	4	F	3	C	0.135404	0.082559
A15	203	4	F	3	C	0.275291	-0.03642
A15	204	4	F	3	C	0.142611	0.195387
A15	205	4	F	3	C	0.176909	0.338794
A15	206	4	F	3	C	0.02701	0.223204
A15	207	4	F	3	C	0.045691	0.394526
A15	208	4	F	3	C	0.022034	0.113791
A15	209	4	F	3	C	0.324677	0.079567
A15	210	4	F	3	C	0.031028	-0.05121
A15	211	4	F	3	C	0.148261	0.179115
A15	212	4	F	3	C	0.285357	0.080523
A15	213	4	F	3	C	0.523668	0.501725
A15	214	4	F	3	C	0.157208	0.169066
A15	215	4	F	3	C	0.316291	0.304517
A15	216	4	F	3	C	0.030693	0.135784
A15	217	4	F	3	C	0.099678	0.185044
A15	218	4	F	3	C	0.051276	0.165882
A15	219	4	F	3	C	0.133434	-0.01168
A15	220	4	F	3	C	0.07088	0.141193
A15	221	4	F	3	C	0.243678	0.098843
A15	222	4	F	3	C	0.02475	0.018138
A15	223	4	F	3	C	0.123648	0.03497
A15	224	4	F	3	C	0.28505	-0.07296
A15	225	4	F	3	C	0.188709	0.092128
A15	226	4	F	3	C	0.174062	0.14914
A15	227	4	F	3	C	0.068477	0.034796
A15	228	4	F	3	C	0.056426	0.23041
A15	229	4	F	3	C	0.21244	0.081591
A15	230	4	F	3	C	0.217822	0.14499
A15	231	4	F	3	C	0.139923	0.290287
A15	232	4	F	3	C	0.134875	0.087034
A15	233	4	F	3	C	0.223179	0.264959
A15	234	4	F	3	C	0.046764	0.145512
A15	235	4	F	3	C	0.069302	0.494951
A15	236	4	F	3	C	0.19743	0.209351
A15	237	4	F	3	C	0.140946	0.364944
A15	238	4	F	3	C	0.540561	0.533941
A15	239	4	F	3	C	0.196576	0.482133
A15	240	4	F	3	C	0.154102	0.232887
A15	241	4	F	3	C	0.480277	0.287998
A15	242	4	F	3	C	0.24664	0.209314
A15	243	4	F	3	C	0.338668	0.154235
A15	244	4	F	3	C	0.225963	0.197153
A15	245	4	F	3	C	0.710706	-0.1389
A15	246	4	F	3	C	0.320824	0.230457
A15	247	4	F	3	C	0.207498	0.092526
A15	248	4	F	3	C	-0.02619	0.234279
A15	249	4	F	3	C	0.178466	0.024041
A15	250	4	F	3	C	0.126554	0.183683
A15	251	4	F	3	C	0.305243	0.008565
A15	252	4	F	3	C	0.006461	0.262475
A15	253	4	F	3	C	0.328172	0.096753
A15	254	4	F	3	C	0.088704	0.028196
A15	255	4	F	3	C	0.194392	0.197278
A15	256	4	F	3	C	0.347458	0.135531
A15	257	4	F	3	C	0.283116	0.128198
A15	258	4	F	3	C	0.12935	0.081913
A15	259	4	F	3	C	0.226512	0.140123
A15	260	4	F	3	C	0.226146	-0.03837
A15	261	4	F	3	C	0.212669	0.188573
A15	262	4	F	3	C	0.204429	0.234814
A15	263	4	F	3	C	0.120817	0.143871
A15	264	4	F	3	C	0.158681	-0.0126
A15	265	4	F	3	C	0.113727	0.030888
A15	266	4	F	3	C	0.102427	0.222776
A15	267	4	F	3	C	0.18798	-0.00658
A15	268	4	F	3	C	0.011643	0.181368
A15	269	4	F	3	C	0.210698	0.287777
A15	270	4	F	3	C	0.202639	0.140302
A15	271	4	F	3	C	0.36883	0.164024
A15	272	4	F	3	C	0.144907	0.233921
A15	273	4	F	3	C	0.093835	0.146591
A15	274	4	F	3	C	0.325988	0.213625
A15	275	4	F	3	C	0.228831	0.125607
A15	276	4	F	3	C	0.355151	0.028412
A15	277	4	F	3	C	0.322516	0.183408
A15	278	4	F	3	C	0.199626	0.057517
A15	279	4	F	3	C	0.27608	0.260721
A15	280	4	F	3	C	0.314174	0.160827
A15	281	4	F	3	C	0.180054	0.448121
A15	282	4	F	3	C	0.022964	0.12973
A15	283	4	F	3	C	0.154231	0.168798
A15	284	4	F	3	C	0.116032	0.058256
A15	285	4	F	3	C	0.178188	0.054786
A15	286	4	F	3	C	0.168901	0.294391
A15	287	4	F	3	C	0.142559	0.343769
A15	288	4	F	3	C	0.210155	0.366198
A15	289	4	F	3	C	0.125944	0.315759
A15	290	4	F	3	C	0.137034	0.248702
A15	291	4	F	3	C	0.111297	0.02271
A15	292	4	F	3	C	0.162675	0.182503
A15	293	4	F	3	C	0.270125	-0.03433
A15	294	5	F	3	C	0.258818	0.087033
A15	295	5	F	3	C	0.311573	-0.04105
A15	296	5	F	3	C	0.336025	-0.18101
A15	297	5	F	3	C	0.42357	0.09261
A15	298	5	F	3	C	0.076546	0.058525
A15	299	5	F	3	C	-0.00872	0.017029
A15	300	5	F	3	C	0.260577	0.079414
A15	301	5	F	3	C	0.248188	-0.13728
A15	302	5	F	3	C	0.200761	0.053775
A15	303	5	F	3	C	0.133097	0.077873
A15	304	5	F	3	C	0.3052	0.127836
A15	305	5	F	3	C	0.258756	-0.00501
A15	306	5	F	3	C	0.141525	0.126862
A15	307	5	F	3	C	0.117616	0.10255
A15	308	5	F	3	C	0.156598	-0.00697
A15	309	5	F	3	C	0.212889	0.079288
A15	310	5	F	3	C	0.299463	0.099228
A15	311	5	F	3	C	0.177399	-0.00178
A15	312	5	F	3	C	0.126601	0.176437
A15	313	5	F	3	C	0.188434	0.079948
A15	314	5	F	3	C	0.290905	0.193685
A15	315	5	F	3	C	0.376393	-0.10224
A15	316	5	F	3	C	0.471949	-0.02926
A15	317	5	F	3	C	0.211771	0.156878
A15	318	5	F	3	C	0.237133	0.131636
A15	319	5	F	3	C	0.235701	-0.16251
A15	320	5	F	3	C	0.329651	-0.03386
A15	321	5	F	3	C	0.242579	0.148917
A15	322	5	F	3	C	0.256463	0.16252
A15	323	5	F	3	C	0.173064	0.003847
A15	324	5	F	3	C	0.167608	0.049078
A15	325	5	F	3	C	0.168729	-0.04965
A15	326	5	F	3	C	0.132029	0.103318
A15	327	5	F	3	C	0.025836	-0.03101
A15	328	5	F	3	C	0.372163	0.023931
A15	329	5	F	3	C	0.449861	0.204083
A15	330	5	F	3	C	0.005643	0.10415
A15	331	5	F	3	C	0.322454	0.142477
A15	332	5	F	3	C	0.210004	0.00935
A15	333	5	F	3	C	0.215582	0.094238
A15	334	5	F	3	C	0.327225	0.19712
A15	335	5	F	3	C	0.189837	-0.06759
A15	336	5	F	3	C	0.073254	0.232255
A15	337	5	F	3	C	0.046085	-0.00976
A15	338	5	F	3	C	0.132955	-0.18928
A15	339	5	F	3	C	0.050494	0.098524
A15	340	5	F	3	C	0.262783	-0.02274
A15	341	6	F	3	C	0.085068	0.222567
A15	342	6	F	3	C	0.167074	0.25474
A15	343	6	F	3	C	0.443651	0.392539
A15	344	6	F	3	C	0.285023	0.055739
A15	345	6	F	3	C	0.107735	0.121942
A15	346	6	F	3	C	0.177074	0.132918
A15	347	6	F	3	C	0.365392	0.152826
A15	348	6	F	3	C	0.437319	0.307196
A15	349	6	F	3	C	0.184129	0.205394
A15	350	6	F	3	C	0.222773	0.200488
A15	351	6	F	3	C	0.056005	0.112404
A15	352	6	F	3	C	0.48555	0.19812
A15	353	6	F	3	C	0.421349	0.103921
A15	354	6	F	3	C	0.32769	0.200253
A15	355	6	F	3	C	0.102829	0.327218
A15	356	6	F	3	C	0.251094	0.305619
A15	357	6	F	3	C	0.194636	0.087698
A15	358	6	F	3	C	0.100813	0.036337
A15	359	6	F	3	C	0.308543	0.03811
A15	360	6	F	3	C	0.120814	0.126247
A15	361	6	F	3	C	0.161013	0.291319
A15	362	6	F	3	C	0.348346	0.349263
A15	363	6	F	3	C	0.247927	0.016278
A15	364	6	F	3	C	0.327755	0.420664
A15	365	6	F	3	C	0.294531	-0.44316
A15	366	6	F	3	C	0.161897	0.139142
A15	367	6	F	3	C	0.283438	0.342452
A15	368	6	F	3	C	0.322948	0.182776
A15	369	6	F	3	C	0.297181	0.384573
A15	370	6	F	3	C	0.306489	0.173168
A16	371	1	F	3	C	0.271645	0.438586
A16	372	1	F	3	C	0.05242	0.188236
A16	373	1	F	3	C	0.071485	0.106669
A16	374	1	F	3	C	0.107572	0.045282
A16	375	1	F	3	C	0.157153	0.128759
A16	376	1	F	3	C	0.046203	0.092489
A16	377	1	F	3	C	0.237679	0.318117
A16	378	1	F	3	C	0.248742	0.202674
A16	379	1	F	3	C	0.111555	0.11089
A16	380	1	F	3	C	0.088455	-0.09298
A16	381	1	F	3	C	0.142655	0.137401
A16	382	1	F	3	C	0.311993	0.00543
A16	383	1	F	3	C	0.227065	0.087269
A16	384	1	F	3	C	0.331458	-0.00906
A16	385	1	F	3	C	0.122909	0.422088
A16	387	1	F	3	C	0.153563	0.212764
A16	388	1	F	3	C	0.338793	0.142089
A16	389	1	F	3	C	0.152645	0.102335
A16	390	1	F	3	C	0.166533	0.310059
A16	391	1	F	3	C	0.072949	0.118859
A16	392	1	F	3	C	0.262424	0.457754
A16	393	1	F	3	C	0.323314	0.286876
A16	394	1	F	3	C	0.111899	0.180344
A16	395	1	F	3	C	0.135011	0.031968
A16	396	1	F	3	C	0.093736	0.166479
A16	397	1	F	3	C	0.304311	0.28201
A16	398	1	F	3	C	0.183272	0.209932
A16	399	1	F	3	C	-0.00375	0.16938
A16	400	1	F	3	C	0.332798	-0.03614
A16	401	1	F	3	C	0.311446	0.145162
A16	402	1	F	3	C	0.214419	0.115941
A16	403	1	F	3	C	0.42127	0.5228
A16	404	1	F	3	C	0.034577	0.257364
A16	405	1	F	3	C	0.26041	0.287171
A16	406	1	F	3	C	0.089175	-0.02765
A16	407	2	F	3	C	0.189468	-0.04245
A16	408	2	F	3	C	0.201453	0.159803
A16	409	2	F	3	C	0.186781	0.086732
A16	410	2	F	3	C	0.147159	0.068637
A16	411	2	F	3	C	0.277967	0.206485
A16	412	2	F	3	C	0.10223	0.040346
A16	413	2	F	3	C	0.085803	-0.10639
A16	414	2	F	3	C	0.200694	0.228479
A16	415	2	F	3	C	0.072309	0.242375
A16	416	2	F	3	C	-0.0817	0.08611
A16	417	2	F	3	C	0.404484	0.461038
A16	418	2	F	3	C	0.169423	0.220419
A16	419	2	F	3	C	-0.01073	-0.11167
A16	420	2	F	3	C	0.327454	0.289535
A16	421	2	F	3	C	0.120966	-0.1375
A16	422	2	F	3	C	0.036286	0.132399
A16	423	2	F	3	C	0.175482	0.343173
A16	424	2	F	3	C	0.20099	0.285018
A16	425	2	F	3	C	0.138542	-0.06381
A16	426	2	F	3	C	0.226404	0.130622
A16	427	2	F	3	C	0.151469	0.152414
A16	428	2	F	3	C	0.253372	0.235134
A16	429	2	F	3	C	0.311027	-0.17601
A16	430	2	F	3	C	0.246811	0.25292
A16	431	2	F	3	C	0.232312	0.154896
A16	432	2	F	3	C	0.218534	0.144096
A16	433	2	F	3	C	0.192949	0.167625
A16	434	2	F	3	C	0.098126	0.065507
A16	435	2	F	3	C	0.055713	-0.07767
A16	436	2	F	3	C	0.118304	0.231573
A16	437	2	F	3	C	0.400296	0.471926
A16	438	2	F	3	C	0.094714	0.125792
A16	439	2	F	3	C	0.079481	-0.05279
A16	440	4	F	3	C	0.173383	0.221154
A16	441	4	F	3	C	0.260392	0.254687
A16	442	4	F	3	C	0.109307	0.100454
A16	443	4	F	3	C	0.092092	0.048218
A16	444	4	F	3	C	0.216612	0.267705
A16	445	4	F	3	C	-0.01111	0.141375
A16	446	4	F	3	C	0.10462	0.498578
A16	447	4	F	3	C	0.206208	0.350954
A16	448	4	F	3	C	0.068294	0.200307
A16	449	4	F	3	C	0.098921	0.091997
A16	450	4	F	3	C	0.114841	0.054958
A16	451	4	F	3	C	0.353713	0.51865
A16	452	4	F	3	C	0.06406	0.243393
A16	453	4	F	3	C	0.186314	0.165731
A16	454	4	F	3	C	0.243046	0.166013
A16	455	4	F	3	C	0.159202	0.213368
A16	456	4	F	3	C	0.106306	0.207286
A16	457	4	F	3	C	0.097341	0.055822
A16	458	4	F	3	C	0.199035	0.226968
A16	459	4	F	3	C	0.153713	0.187637
A16	460	4	F	3	C	0.024732	0.106857
A16	461	4	F	3	C	-0.02495	0.149659
A16	462	4	F	3	C	0.254266	0.236885
A17	463	1	F	3	C	-0.00698	0.221053
A17	464	1	F	3	C	0.104873	0.178939
A17	465	1	F	3	C	-0.03134	0.111174
A17	466	1	F	3	C	0.023225	0.180731
A17	467	2	F	3	C	0.065049	0.126652
A17	468	2	F	3	C	0.020507	0.090027
A17	469	2	F	3	C	0.0726	0.086683
A17	470	3	F	3	C	0.092851	0.019856
A17	471	3	F	3	C	0.017581	0.001606
A17	472	3	F	3	C	0.34287	0.337572
A17	473	3	F	3	C	0.199604	0.043199
A17	474	3	F	3	C	0.111355	0.222354
A17	475	3	F	3	C	0.025146	0.181572
A17	476	3	F	3	C	0.344079	-0.05066
A17	477	3	F	3	C	0.193401	-0.00816
A17	478	3	F	3	C	0.148283	0.171138
A17	479	3	F	3	C	0.393855	0.277129
A17	480	3	F	3	C	0.256765	0.035387
A17	481	3	F	3	C	0.573066	0.267954
A17	482	3	F	3	C	0.187882	0.018293
A17	483	3	F	3	C	-0.09739	0.189007
A17	484	3	F	3	C	0.185329	-0.01806
A17	485	3	F	3	C	0.080937	-0.12746
A17	486	3	F	3	C	0.019978	0.156471
A17	487	3	F	3	C	-0.05026	0.271312
A17	488	3	F	3	C	0.127879	0.114351
A17	489	3	F	3	C	0.116843	0.161191
A17	490	3	F	3	C	0.462087	0.099028
A17	491	3	F	3	C	0.174646	0.131726
A17	492	3	F	3	C	0.203072	-0.02615
A17	493	3	F	3	C	0.021287	0.183869
A17	494	3	F	3	C	0.310003	0.134202
A17	495	3	F	3	C	0.098028	0.101031
A17	496	3	F	3	C	0.431727	0.0836
A17	497	3	F	3	C	0.29176	0.117416
A17	498	3	F	3	C	0.073375	0.136599
A17	499	3	F	3	C	0.189145	-0.00953
A17	500	3	F	3	C	0.176137	0.312766
A17	501	3	F	3	C	0.167191	-0.09216
A17	502	3	F	3	C	0.013816	0.173982
A17	503	3	F	3	C	0.24655	-0.04299
A17	504	3	F	3	C	0.344864	-0.07065
A17	505	3	F	3	C	0.240662	0.242846
A17	506	3	F	3	C	0.497102	-0.04712
A17	507	3	F	3	C	0.217147	0.159672
A17	508	3	F	3	C	0.305852	0.179648
A17	509	3	F	3	C	0.181791	0.019671
A17	510	3	F	3	C	0.145935	0.356889
A17	511	3	F	3	C	0.373714	0.19603
A17	512	3	F	3	C	0.248497	-0.17628
A17	513	3	F	3	C	0.249753	-0.04695
A17	514	3	F	3	C	0.190005	0.127894
A17	515	3	F	3	C	0.398973	0.169618
A17	516	3	F	3	C	0.345057	0.186811
A17	517	3	F	3	C	0.011516	-0.01764
A17	518	3	F	3	C	0.355157	0.190012
A17	519	3	F	3	C	0.210459	0.221829
A17	520	3	F	3	C	0.265398	0.149326
A17	521	3	F	3	C	-0.00193	0.238256
A17	522	3	F	3	C	0.139711	0.078991
A17	523	3	F	3	C	0.336762	0.408833
A17	524	3	F	3	C	0.521582	0.335092
A17	525	3	F	3	C	0.079775	0.049408
A17	526	3	F	3	C	0.227558	-0.06386
A17	527	3	F	3	C	0.210436	0.06209
A17	528	3	F	3	C	0.052065	-0.0771
A17	529	3	F	3	C	0.263462	0.080969
A17	530	4	F	3	C	0.386173	-0.08107
A17	531	4	F	3	C	0.384981	-0.1114
A17	532	4	F	3	C	0.299386	-0.04119
A17	533	4	F	3	C	0.302572	-0.28194
A17	534	4	F	3	C	0.222625	0.004321
A17	535	4	F	3	C	0.371704	-0.05441
A17	536	4	F	3	C	0.334492	-0.04699
A17	537	4	F	3	C	0.251535	-0.06522
A17	538	4	F	3	C	0.335526	-0.00318
A17	539	4	F	3	C	0.246593	-0.20627
A17	540	4	F	3	C	0.60177	0.455915
A17	541	4	F	3	C	0.237267	0.154096
A17	542	4	F	3	C	0.114441	0.106287
A17	543	4	F	3	C	0.278197	0.053318
A17	544	4	F	3	C	0.187957	0.321957
A17	545	4	F	3	C	0.399271	-0.20825
A17	546	4	F	3	C	0.223223	0.098181
A17	547	4	F	3	C	0.05815	-0.06769
A17	548	4	F	3	C	0.256922	0.113881
A17	549	4	F	3	C	0.023687	0.306742
A17	550	4	F	3	C	0.281547	-0.18312
A17	551	4	F	3	C	0.147536	0.12924
A17	552	4	F	3	C	0.215163	0.007541
A17	553	4	F	3	C	0.2906	0.336386
A17	554	4	F	3	C	0.196008	0.078742
A17	555	4	F	3	C	0.266416	0.180037
A17	556	4	F	3	C	0.328116	-0.08397
A17	557	4	F	3	C	0.303812	-0.16666
A17	558	4	F	3	C	0.209857	-0.02272
A17	559	4	F	3	C	0.245037	0.316834
A17	560	4	F	3	C	0.2893	0.288044
A17	561	4	F	3	C	0.294745	0.154983
A17	562	4	F	3	C	0.045395	0.222882
A17	563	4	F	3	C	0.264144	-0.00734
A17	564	4	F	3	C	0.295044	0.004986
A17	565	4	F	3	C	0.002707	0.218847
A17	566	4	F	3	C	0.239209	0.207901
A17	567	4	F	3	C	0.031424	0.30666
A17	568	5	F	3	C	0.191464	0.223821
A17	569	5	F	3	C	0.128062	0.095159
A17	570	5	F	3	C	0.048909	0.131033
A17	571	5	F	3	C	0.048833	0.080737
A17	572	5	F	3	C	0.123593	0.120584
A17	573	5	F	3	C	0.256234	0.203709
A17	574	5	F	3	C	0.110593	0.102389
A17	575	5	F	3	C	0.069774	0.17058
A17	576	5	F	3	C	0.061878	0.060019
A17	577	5	F	3	C	0.149571	0.080785
A17	578	5	F	3	C	0.143712	0.094868
A17	579	5	F	3	C	0.041168	0.039828
A17	580	5	F	3	C	0.103667	0.140891
A17	581	5	F	3	C	0.10394	0.157238
A17	582	5	F	3	C	0.194892	0.064176
A17	583	5	F	3	C	0.217975	0.262012
A17	584	5	F	3	C	0.287142	0.125217
A17	585	5	F	3	C	0.496709	0.505605
A17	586	5	F	3	C	0.35367	0.393334
A17	587	5	F	3	C	0.317962	0.197353
A17	588	5	F	3	C	0.205061	0.08895
A17	589	5	F	3	C	0.07963	0.020346
A17	590	5	F	3	C	0.307896	0.12918
A17	591	5	F	3	C	0.236318	0.254698
A17	592	5	F	3	C	0.111256	0.097174
A17	593	5	F	3	C	0.095942	0.193467
A17	594	5	F	3	C	0.159258	0.086914
A17	595	5	F	3	C	0.228995	0.201116
A17	596	5	F	3	C	0.028462	0.131265
A17	597	5	F	3	C	0.079307	0.043094
A17	598	5	F	3	C	0.159324	0.161649
A17	599	5	F	3	C	0.160925	0.235125
A17	600	5	F	3	C	0.045309	0.040371
A17	601	5	F	3	C	0.030239	0.124022
A17	602	5	F	3	C	0.121677	-0.0173
A17	603	5	F	3	C	0.155414	0.028226
A17	604	5	F	3	C	0.146313	0.027674
A17	605	5	F	3	C	0.196678	0.147795
A17	606	5	F	3	C	0.111122	0.051249
A17	607	5	F	3	C	0.049671	0.045081
A17	608	5	F	3	C	0.021108	0.053467
A17	609	5	F	3	C	0.122231	0.041521
A17	610	5	F	3	C	0.112557	0.076469
A17	611	5	F	3	C	0.058021	0.077332
A17	612	5	F	3	C	0.077828	0.095443
A17	613	5	F	3	C	0.138267	0.145206
A17	614	5	F	3	C	0.178969	0.054427
A17	615	5	F	3	C	0.118641	0.149991
A17	616	5	F	3	C	0.302778	0.184279
A17	617	5	F	3	C	0.126591	0.04264
A17	618	5	F	3	C	0.18878	0.065954
A17	619	5	F	3	C	0.101354	0.134395
A17	620	5	F	3	C	0.121127	0.031401
A17	621	5	F	3	C	0.270424	0.154252
A17	622	5	F	3	C	0.06411	0.185105
A17	623	5	F	3	C	0.08129	0.063392
A17	624	5	F	3	C	0.043437	-0.05032
A17	625	5	F	3	C	0.006941	0.035124
A17	626	5	F	3	C	0.064988	0.013445
A17	627	5	F	3	C	0.20616	0.139513
A17	628	5	F	3	C	0.117552	0.161183
A17	629	5	F	3	C	0.152183	0.17252
A17	630	5	F	3	C	0.208357	0.110304
A17	631	5	F	3	C	0.082468	0.067259
A17	632	5	F	3	C	0.286986	0.17447
A17	633	5	F	3	C	0.202804	0.200863
A17	634	5	F	3	C	0.142403	0.067486
A17	635	5	F	3	C	0.15748	0.134649
A17	636	6	F	3	C	0.273516	0.205316
A17	637	6	F	3	C	0.171659	0.202012
A17	638	6	F	3	C	0.220511	0.26868
A17	639	6	F	3	C	-0.01607	0.091624
A17	640	6	F	3	C	0.03449	0.027468
A17	641	6	F	3	C	0.314997	0.170086
A17	642	6	F	3	C	0.360292	0.198297
A17	643	6	F	3	C	0.345172	0.142666
A17	644	6	F	3	C	0.281975	0.220576
A17	645	6	F	3	C	0.404127	0.263324
A17	646	6	F	3	C	0.119291	-0.11014
A17	647	6	F	3	C	0.272003	0.271534
A17	648	6	F	3	C	0.400518	0.124342
A17	649	6	F	3	C	0.106633	0.032846
A17	650	6	F	3	C	0.180243	0.222103
A17	651	6	F	3	C	0.212818	0.081394
A17	652	6	F	3	C	0.215996	0.036017
A17	653	6	F	3	C	0.447474	0.275694
A17	654	6	F	3	C	0.245181	0.113423
A17	655	6	F	3	C	0.103298	0.020178
A17	656	6	F	3	C	0.049853	-0.0264
A17	657	6	F	3	C	0.089009	0.078482
A17	658	6	F	3	C	0.215723	0.126871
A17	659	6	F	3	C	-0.04094	0.056103
A17	660	6	F	3	C	0.2669	0.055303
A17	661	6	F	3	C	0.125995	0.190094
A17	662	6	F	3	C	0.137889	0.075977
A17	663	6	F	3	C	0.217912	0.095687
A17	664	6	F	3	C	0.328345	0.206592
A17	665	6	F	3	C	0.185567	0.161295
A17	666	6	F	3	C	0.136858	0.138668
A17	667	6	F	3	C	0.600728	0.61922
A17	668	6	F	3	C	0.279837	0.118349
A17	669	6	F	3	C	0.200837	0.113123
A17	670	6	F	3	C	0.530152	0.387875
A17	671	6	F	3	C	0.131353	0.09539
A17	672	6	F	3	C	0.575079	-0.00826
A17	673	6	F	3	C	0.033956	0.270447
A17	674	6	F	3	C	0.111471	0.082475
A17	675	6	F	3	C	0.185149	0.197547
A17	676	6	F	3	C	0.067789	-0.04286
A17	677	6	F	3	C	0.073056	-0.04776
A17	678	6	F	3	C	0.095155	0.236523
A17	679	6	F	3	C	0.270901	0.331649
A18	680	1	F	3	C	0.136782	0.115629
A18	681	1	F	3	C	0.046706	0.214807
A18	682	1	F	3	C	0.198201	0.16586
A18	683	1	F	3	C	0.045311	0.076481
A18	684	1	F	3	C	0.173707	0.126334
A18	685	1	F	3	C	0.187574	0.144197
A18	686	1	F	3	C	0.075431	0.168518
A18	687	1	F	3	C	0.096916	0.162768
A18	688	2	F	3	C	-0.02446	0.044735
A18	689	2	F	3	C	-0.02205	0.052133
A18	690	2	F	3	C	0.037806	0.052695
A18	691	2	F	3	C	0.033685	0.001488
A18	692	2	F	3	C	-0.02599	0.029362
A18	693	2	F	3	C	0.049527	0.053598
A18	694	2	F	3	C	0.160702	0.073245
A18	695	2	F	3	C	0.146363	0.153868
A18	696	2	F	3	C	0.049356	0.203267
A18	697	2	F	3	C	0.041155	0.00723
A18	698	2	F	3	C	0.03128	0.136398
A18	699	2	F	3	C	-0.04037	0.022059
A18	700	2	F	3	C	0.128666	0.154157
A18	701	2	F	3	C	0.078357	0.05341
A18	702	2	F	3	C	0.134804	-0.02005
A18	703	2	F	3	C	-0.0167	-0.01135
A18	704	2	F	3	C	-0.08368	-0.06913
A18	705	2	F	3	C	0.190679	0.227263
A18	706	2	F	3	C	0.101945	0.070862
A18	707	2	F	3	C	0.187069	0.207793
A18	708	2	F	3	C	0.236105	0.170046
A18	709	2	F	3	C	0.083597	0.059472
A18	710	2	F	3	C	0.173769	0.060253
A18	711	2	F	3	C	0.098519	-0.05862
A18	712	2	F	3	C	0.026426	0.084938
A18	713	2	F	3	C	0.176094	0.011438
A18	714	2	F	3	C	0.188422	0.075956
A18	715	2	F	3	C	0.076552	0.076496
A18	716	2	F	3	C	0.134018	0.06568
A18	717	2	F	3	C	0.03935	0.067757
A18	718	2	F	3	C	0.166567	0.112717
A18	719	2	F	3	C	0.25315	0.254628
A18	720	2	F	3	C	0.089372	0.101401
A18	721	2	F	3	C	0.130526	0.103681
A18	722	2	F	3	C	0.0374	0.071925
A18	723	2	F	3	C	0.044557	0.062167
A18	724	2	F	3	C	0.088773	0.13464
A18	725	2	F	3	C	0.172526	0.129018
A18	726	2	F	3	C	-0.01327	0.074161
A18	727	2	F	3	C	0.031229	0.160367
A18	728	2	F	3	C	0.102969	0.139377
A18	729	2	F	3	C	0.129748	0.078525
A18	730	2	F	3	C	0.227339	0.212939
A18	731	2	F	3	C	0.18602	0.071853
A18	732	2	F	3	C	0.101887	0.074278
A18	733	2	F	3	C	0.176026	0.159629
A18	734	2	F	3	C	0.228829	0.177725
A18	735	2	F	3	C	0.092127	0.108053
A18	736	2	F	3	C	0.002234	0.093499
A18	737	2	F	3	C	0.141231	0.051024
A18	738	2	F	3	C	0.290388	0.152609
A18	739	2	F	3	C	0.17972	0.179064
A18	740	2	F	3	C	0.13543	-0.02513
A18	741	2	F	3	C	0.377517	0.453282
A18	742	2	F	3	C	0.219994	0.133753
A18	743	2	F	3	C	0.244966	0.272999
A18	744	2	F	3	C	0.00293	-0.0868
A18	745	2	F	3	C	0.0187	0.087816
A18	746	2	F	3	C	0.161349	0.016663
A18	747	2	F	3	C	0.258983	0.071778
A18	748	2	F	3	C	0.076706	0.110205
A18	749	2	F	3	C	0.142409	0.085787
A18	750	2	F	3	C	0.145638	0.171054
A18	751	2	F	3	C	0.071805	0.190387
A18	752	2	F	3	C	0.088929	0.022082
A18	753	2	F	3	C	0.098277	0.161995
A18	754	2	F	3	C	0.067591	0.105547
A18	755	2	F	3	C	0.111354	0.112517
A18	756	2	F	3	C	0.039448	0.145956
A18	757	2	F	3	C	0.010283	0.116954
A18	758	2	F	3	C	0.036075	0.088259
A18	759	2	F	3	C	0.096585	0.075415
A18	760	2	F	3	C	-0.0124	0.003283
A18	761	2	F	3	C	0.203255	0.137467
A18	762	2	F	3	C	0.124459	0.193689
A18	763	2	F	3	C	0.018833	0.035557
A18	764	2	F	3	C	0.127328	0.094485
A18	765	2	F	3	C	0.140801	0.050169
A18	766	2	F	3	C	0.096049	0.03564
A18	767	2	F	3	C	0.195752	-0.0044
A18	768	2	F	3	C	0.083463	0.059575
A18	769	2	F	3	C	0.118889	0.133868
A18	770	2	F	3	C	0.171867	0.071866
A18	771	2	F	3	C	0.147276	0.035749
A18	772	2	F	3	C	0.075744	0.098098
A18	773	2	F	3	C	0.205599	0.093883
A18	774	2	F	3	C	0.146756	0.086834
A18	775	2	F	3	C	0.060073	0.08305
A18	776	2	F	3	C	0.32988	0.296703
A18	777	2	F	3	C	0.309517	0.37491
A18	778	2	F	3	C	0.221585	0.219238
A18	779	2	F	3	C	0.116153	-0.07456
A18	780	2	F	3	C	0.074045	0.138957
A18	781	2	F	3	C	0.009244	0.046816
A18	782	2	F	3	C	0.084026	0.089518
A18	783	2	F	3	C	0.050512	-0.0013
A18	784	2	F	3	C	0.033896	0.076713
A18	785	2	F	3	C	0.012005	0.027718
A18	786	2	F	3	C	0.001534	0.150282
A18	787	2	F	3	C	0.147271	0.098449
A18	788	2	F	3	C	0.347557	0.078332
A18	789	2	F	3	C	-0.03857	-0.11521
A18	790	2	F	3	C	0.198937	0.031537
A18	791	2	F	3	C	0.215925	0.238697
A18	792	2	F	3	C	0.145909	0.092909
A18	793	2	F	3	C	0.154446	0.034112
A18	794	2	F	3	C	0.047471	0.100866
A18	795	2	F	3	C	0.089926	0.218113
A18	796	3	F	3	C	0.438369	0.128569
A18	797	3	F	3	C	0.447139	0.02423
A18	798	3	F	3	C	0.256624	0.131761
A18	799	3	F	3	C	0.188116	0.172014
A18	800	3	F	3	C	0.172828	0.120256
A18	801	3	F	3	C	0.364402	0.094794
A18	802	3	F	3	C	0.148282	0.011385
A18	803	3	F	3	C	0.236566	0.068302
A18	804	3	F	3	C	0.010189	0.054118
A18	805	3	F	3	C	0.220531	0.110714
A18	806	3	F	3	C	0.040353	0.101718
A18	807	3	F	3	C	0.092307	0.105183
A18	808	3	F	3	C	0.296985	0.189274
A18	809	3	F	3	C	0.221525	0.191126
A18	810	3	F	3	C	0.23124	0.199767
A18	811	3	F	3	C	0.217386	0.176089
A18	812	3	F	3	C	0.217607	0.047524
A18	813	3	F	3	C	0.156662	0.003237
A18	814	3	F	3	C	0.127278	0.070605
A18	815	3	F	3	C	0.238754	0.055782
A18	816	3	F	3	C	0.172996	0.031032
A18	817	3	F	3	C	0.265686	0.099553
A18	818	3	F	3	C	0.355528	0.176491
A18	819	3	F	3	C	0.311594	0.217087
A18	820	3	F	3	C	0.228458	0.027267
A18	821	3	F	3	C	0.400051	0.216485
A18	822	3	F	3	C	0.36405	0.154569
A18	823	3	F	3	C	0.404178	0.377425
A18	824	3	F	3	C	0.209692	0.114766
A18	825	3	F	3	C	0.071274	0.073902
A18	826	3	F	3	C	0.188905	0.187896
A18	827	3	F	3	C	0.310938	0.234715
A18	828	3	F	3	C	0.228589	0.220628
A18	829	3	F	3	C	0.207985	0.047936
A18	830	3	F	3	C	0.105618	0.297293
A18	831	3	F	3	C	0.473955	0.215304
A18	832	3	F	3	C	0.466271	0.246576
A18	833	3	F	3	C	0.064822	0.065732
A18	834	3	F	3	C	0.174303	0.056318
A18	835	3	F	3	C	0.008888	0.040106
A18	836	3	F	3	C	0.117345	0.150943
A18	837	3	F	3	C	0.075974	0.049356
A18	838	3	F	3	C	0.141954	-0.01037
A18	839	3	F	3	C	0.23971	0.108717
A18	840	3	F	3	C	0.31716	0.316372
A18	841	3	F	3	C	0.160466	0.115404
A18	842	3	F	3	C	0.113737	0.04298
A18	843	3	F	3	C	0.089538	0.090966
A18	844	3	F	3	C	0.159699	0.079035
A18	845	3	F	3	C	0.13629	0.127786
A18	846	3	F	3	C	0.193758	0.114702
A18	847	3	F	3	C	0.048823	0.09439
A18	848	3	F	3	C	0.096227	0.109234
A18	849	3	F	3	C	0.255815	0.157159
A18	850	3	F	3	C	0.177672	0.152146
A18	851	3	F	3	C	0.411811	0.166546
A18	852	3	F	3	C	0.181815	0.124876
A18	853	3	F	3	C	0.282689	0.042717
A18	854	3	F	3	C	0.151363	0.12101
A18	855	3	F	3	C	0.305765	0.270503
A18	856	3	F	3	C	0.264242	0.213824
A18	857	3	F	3	C	0.311973	0.208998
A18	858	3	F	3	C	0.243926	0.136095
A18	859	3	F	3	C	0.199221	0.188032
A18	860	3	F	3	C	0.184003	0.071552
A18	861	3	F	3	C	0.05205	0.008992
A18	862	3	F	3	C	0.158625	0.187522
A18	863	3	F	3	C	0.446476	0.17262
A18	864	3	F	3	C	0.220879	0.184081
A18	865	3	F	3	C	0.456888	0.342099
A18	866	3	F	3	C	0.093465	0.117624
A18	867	3	F	3	C	0.069993	0.032124
A18	868	3	F	3	C	0.063144	0.161224
A18	869	3	F	3	C	0.155762	0.203676
A18	870	3	F	3	C	0.159646	0.01524
A18	871	3	F	3	C	0.107862	0.091345
A18	872	3	F	3	C	0.1051	0.142896
A18	873	3	F	3	C	0.220068	0.174456
A18	874	3	F	3	C	0.31629	0.083034
A18	875	3	F	3	C	0.104893	0.10287
A18	876	3	F	3	C	0.146403	0.182971
A18	877	3	F	3	C	0.243277	0.053976
A18	878	3	F	3	C	0.220561	0.100869
A18	879	3	F	3	C	0.167876	0.112693
A18	880	3	F	3	C	0.139766	0.030559
A18	881	3	F	3	C	0.140701	0.122631
A18	882	3	F	3	C	0.206515	0.125997
A18	883	3	F	3	C	0.146871	0.11907
A18	884	3	F	3	C	0.197877	0.159919
A18	885	3	F	3	C	0.093482	0.114467
A18	886	3	F	3	C	0.268937	0.127412
A18	887	3	F	3	C	0.224451	0.15677
A18	888	3	F	3	C	0.427499	0.043022
A18	889	4	F	3	C	0.255068	0.209932
A18	890	4	F	3	C	0.345515	0.130674
A18	891	4	F	3	C	0.298969	0.046929
A18	892	4	F	3	C	0.287805	-0.14742
A18	893	4	F	3	C	0.191237	0.314551
A18	894	4	F	3	C	0.458932	0.262453
A18	895	4	F	3	C	0.083946	0.01235
A18	896	4	F	3	C	0.116945	0.023649
A18	897	4	F	3	C	0.082006	0.164471
A18	898	4	F	3	C	0.229102	0.20515
A18	899	4	F	3	C	0.397417	0.268626
A18	900	4	F	3	C	0.354684	0.18083
A18	901	4	F	3	C	0.182527	0.429612
A18	902	4	F	3	C	0.456437	0.323014
A18	903	4	F	3	C	0.040678	0.005188
A18	904	4	F	3	C	0.064284	-0.26269
A18	905	4	F	3	C	0.193768	0.042648
A18	906	4	F	3	C	0.246608	-0.01287
A18	907	4	F	3	C	0.00019	-0.00206
A18	908	4	F	3	C	0.315591	0.181837
A18	909	4	F	3	C	0.195353	-0.15516
A18	910	4	F	3	C	0.137396	-0.02693
A18	911	4	F	3	C	0.204862	-0.00307
A18	912	4	F	3	C	0.251846	0.149847
A18	913	4	F	3	C	0.284873	0.218973
A18	914	4	F	3	C	0.407073	-0.02225
A18	916	4	F	3	C	0.17148	-0.02092
A18	917	5	F	3	C	0.062927	0.058196
A18	918	5	F	3	C	0.130342	-0.009
A18	919	5	F	3	C	0.092566	0.169091
A18	920	5	F	3	C	0.058175	0.080868
A18	921	5	F	3	C	-0.02243	0.114707
A18	922	5	F	3	C	0.200292	0.132863
A18	923	5	F	3	C	0.052225	0.139428
A18	924	5	F	3	C	0.328133	0.454572
A18	925	5	F	3	C	0.245411	0.10684
A18	926	5	F	3	C	0.208599	0.175365
A18	927	5	F	3	C	0.099648	0.131642
A18	928	5	F	3	C	0.04833	-0.061
A18	929	5	F	3	C	0.219427	0.31021
A18	930	5	F	3	C	0.075963	0.101113
A18	931	5	F	3	C	0.084756	0.159146
A18	932	5	F	3	C	0.040235	0.082586
A18	933	5	F	3	C	0.097409	0.035976
A18	934	5	F	3	C	0.125651	0.091215
A18	935	5	F	3	C	0.121875	0.146986
A18	936	5	F	3	C	0.170211	0.137826
A18	937	5	F	3	C	0.166834	0.028358
A18	938	5	F	3	C	0.175271	0.012617
A18	939	5	F	3	C	0.301209	0.029535
A18	940	5	F	3	C	0.065489	0.270873
A18	941	5	F	3	C	0.146746	0.104439
A18	942	5	F	3	C	0.123731	0.160745
A18	943	5	F	3	C	0.178981	0.142649
A18	944	5	F	3	C	0.114608	0.205859
A18	945	5	F	3	C	-0.03631	0.013834
A18	946	6	F	3	C	0.127651	-0.03661
A18	947	6	F	3	C	0.24328	-0.03391
A18	948	6	F	3	C	0.258993	0.19637
A18	949	6	F	3	C	0.479663	0.261473
A18	950	6	F	3	C	0.100684	-0.01183
A18	951	6	F	3	C	-0.0459	0.167112
A18	952	6	F	3	C	0.242607	0.007058
A18	953	6	F	3	C	0.088445	0.13899
A18	954	6	F	3	C	0.031493	-0.0116
A18	955	6	F	3	C	0.208228	0.107359
A18	956	6	F	3	C	0.163994	0.152793
A18	957	6	F	3	C	0.026387	-0.02873
A18	958	6	F	3	C	0.242425	0.074905
A18	959	6	F	3	C	0.374106	0.322287
A18	960	6	F	3	C	0.348213	0.220462
A18	961	6	F	3	C	0.475547	0.199505
A18	962	6	F	3	C	0.34916	0.245125
A18	963	6	F	3	C	0.291382	0.236318
A18	964	6	F	3	C	0.346484	0.257428
A18	965	6	F	3	C	0.134929	0.196498
A18	966	6	F	3	C	0.018288	-0.04785
A18	967	6	F	3	C	0.106397	0.03128
A18	968	6	F	3	C	0.352976	0.239452
A18	969	6	F	3	C	0.20334	0.089106
A18	970	6	F	3	C	0.17688	0.064666
A18	971	6	F	3	C	2.46e-05	-0.08319
A18	972	6	F	3	C	0.079404	0.170549
A18	973	6	F	3	C	0.062772	-0.01796
A18	974	6	F	3	C	0.184908	0.144199
A18	975	6	F	3	C	0.129632	0.08227
A18	976	6	F	3	C	0.283433	0.139037
A18	977	6	F	3	C	0.228257	0.124908
A18	978	6	F	3	C	0.207929	0.232952
A18	979	6	F	3	C	0.387881	0.024941
A18	980	6	F	3	C	0.148441	-0.14512
A18	981	6	F	3	C	0.340325	0.195745
A18	982	6	F	3	C	0.082286	0.021586
A18	983	6	F	3	C	0.141671	0.001939
A18	984	6	F	3	C	0.107438	0.143638
A18	985	6	F	3	C	0.088518	0.102746
A18	986	6	F	3	C	0.251935	-0.01355
A18	987	6	F	3	C	0.306563	0.177684
A19	988	1	M	3	D	0.3126	0.397854
A19	989	1	M	3	D	0.173952	0.309928
A19	990	1	M	3	D	0.052365	0.096424
A19	991	1	M	3	D	0.156389	0.020333
A19	992	1	M	3	D	0.0459	0.020769
A19	993	1	M	3	D	0.152506	0.192623
A19	994	1	M	3	D	0.195735	0.10347
A19	995	1	M	3	D	0.083077	0.118555
A19	996	1	M	3	D	0.369929	0.202799
A19	997	1	M	3	D	0.149144	0.166424
A19	998	1	M	3	D	-0.08597	0.187589
A19	999	1	M	3	D	0.385045	0.283606
A19	1000	1	M	3	D	0.222139	0.207363
A19	1001	1	M	3	D	0.20117	0.313064
A19	1002	1	M	3	D	0.248627	0.259861
A19	1003	1	M	3	D	0.127587	0.160715
A19	1004	1	M	3	D	0.121641	0.105946
A19	1005	1	M	3	D	0.262387	0.210025
A19	1006	1	M	3	D	0.100704	0.085433
A19	1007	1	M	3	D	0.391052	0.386181
A19	1008	1	M	3	D	0.021434	0.085462
A19	1009	1	M	3	D	0.250031	0.232176
A19	1010	1	M	3	D	0.298584	0.312102
A19	1011	1	M	3	D	0.146556	0.23664
A19	1012	1	M	3	D	0.059558	0.162806
A19	1013	1	M	3	D	0.092731	0.096144
A19	1014	1	M	3	D	0.174352	0.20517
A19	1015	1	M	3	D	0.240984	0.287446
A19	1016	1	M	3	D	0.112524	0.238794
A19	1017	1	M	3	D	0.048907	0.042887
A19	1018	1	M	3	D	0.162626	0.192508
A19	1019	1	M	3	D	0.325661	0.340716
A19	1020	1	M	3	D	0.392818	0.469783
A19	1021	1	M	3	D	0.153214	0.219537
A19	1022	1	M	3	D	0.313449	0.374921
A19	1023	1	M	3	D	0.29695	0.343408
A19	1024	1	M	3	D	0.359523	0.050563
A19	1025	1	M	3	D	0.106278	0.032796
A19	1026	1	M	3	D	0.423605	0.413412
A19	1027	1	M	3	D	0.252716	0.160168
A19	1028	1	M	3	D	0.114423	0.124459
A19	1029	1	M	3	D	0.063106	0.024163
A19	1030	1	M	3	D	0.193301	0.231069
A19	1031	1	M	3	D	0.089655	0.243909
A19	1032	1	M	3	D	0.236632	0.171687
A19	1033	1	M	3	D	0.046341	0.081819
A19	1034	2	M	3	D	0.102195	0.041387
A19	1035	2	M	3	D	0.186194	0.128033
A19	1036	2	M	3	D	0.055669	0.144345
A19	1037	2	M	3	D	0.086222	0.128577
A19	1038	2	M	3	D	0.163575	0.172682
A19	1039	2	M	3	D	0.1921	0.261963
A19	1040	2	M	3	D	0.164134	0.232129
A19	1041	2	M	3	D	0.309466	0.286364
A19	1042	2	M	3	D	0.225635	0.179613
A19	1043	2	M	3	D	0.371391	0.378485
A19	1044	2	M	3	D	0.195674	0.243955
A19	1045	2	M	3	D	0.266523	0.261623
A19	1046	2	M	3	D	0.167626	0.206316
A19	1047	2	M	3	D	0.400551	0.397057
A19	1048	2	M	3	D	0.383317	0.315473
A19	1049	2	M	3	D	0.206231	0.197279
A19	1050	2	M	3	D	0.379394	0.382731
A19	1051	2	M	3	D	0.284719	0.348599
A19	1052	2	M	3	D	0.30877	0.107779
A19	1053	2	M	3	D	0.236386	0.094192
A19	1054	2	M	3	D	0.36894	0.093384
A19	1055	2	M	3	D	0.256927	0.16245
A19	1056	2	M	3	D	0.480667	0.47768
A19	1057	2	M	3	D	0.212062	0.20083
A19	1058	2	M	3	D	0.164652	0.149549
A19	1059	2	M	3	D	0.339208	0.196886
A19	1060	2	M	3	D	0.227438	0.113837
A19	1061	2	M	3	D	0.370742	0.276827
A19	1062	2	M	3	D	0.305348	0.205579
A19	1063	2	M	3	D	0.202639	0.075373
A19	1064	2	M	3	D	0.215723	0.324355
A19	1065	2	M	3	D	0.092961	0.019099
A19	1066	2	M	3	D	0.332637	0.367237
A19	1067	2	M	3	D	0.193323	0.175873
A19	1068	2	M	3	D	0.186467	0.121352
A19	1069	2	M	3	D	0.085684	0.076737
A19	1070	2	M	3	D	0.25632	0.292609
A19	1071	2	M	3	D	0.050885	0.161539
A19	1072	2	M	3	D	0.264095	0.365172
A19	1073	2	M	3	D	0.174586	0.138712
A19	1074	2	M	3	D	0.040077	0.109249
A19	1075	2	M	3	D	0.301701	0.280917
A19	1076	2	M	3	D	0.042648	0.057449
A19	1077	2	M	3	D	0.240373	0.270018
A19	1078	2	M	3	D	0.046377	0.071917
A19	1079	2	M	3	D	0.288514	0.393619
A19	1080	2	M	3	D	0.243851	0.152504
A19	1081	2	M	3	D	0.268329	0.163548
A19	1082	2	M	3	D	-0.05061	0.126492
A19	1083	2	M	3	D	0.238401	0.156561
A19	1084	2	M	3	D	0.044609	0.016383
A19	1085	2	M	3	D	0.13815	0.164757
A19	1086	2	M	3	D	0.231013	0.249567
A19	1087	2	M	3	D	0.238724	0.246661
A19	1088	2	M	3	D	0.081539	0.037286
A19	1089	2	M	3	D	0.11779	0.063929
A19	1090	3	M	3	D	0.044494	0.031916
A19	1091	3	M	3	D	0.168469	0.088382
A19	1092	3	M	3	D	0.12309	0.095328
A19	1093	3	M	3	D	0.161967	0.199411
A19	1094	3	M	3	D	0.159356	0.236124
A19	1095	3	M	3	D	0.176149	0.200419
A19	1096	3	M	3	D	0.169522	0.246655
A19	1097	3	M	3	D	0.076991	0.214592
A19	1098	3	M	3	D	0.287119	0.391576
A19	1099	3	M	3	D	0.116765	0.216883
A19	1100	3	M	3	D	0.283365	0.308956
A19	1101	3	M	3	D	0.212667	0.285229
A19	1102	3	M	3	D	0.207496	0.129283
A19	1103	3	M	3	D	0.047038	0.052922
A19	1104	3	M	3	D	0.29842	0.341405
A19	1105	3	M	3	D	0.471382	0.418907
A19	1106	3	M	3	D	0.220649	0.250549
A19	1107	3	M	3	D	0.463493	0.449967
A19	1108	3	M	3	D	0.248424	0.132616
A19	1109	3	M	3	D	0.317945	0.298903
A19	1110	3	M	3	D	0.396337	0.262287
A19	1111	3	M	3	D	0.314637	0.172595
A19	1112	3	M	3	D	0.222526	0.104227
A19	1113	3	M	3	D	0.142234	0.222396
A19	1114	3	M	3	D	0.175642	0.167006
A19	1115	3	M	3	D	0.259289	0.089858
A19	1116	3	M	3	D	0.199846	0.077884
A19	1117	3	M	3	D	0.206797	0.130488
A19	1118	3	M	3	D	0.14314	0.305779
A19	1119	3	M	3	D	0.157991	0.174994
A19	1120	3	M	3	D	0.259088	0.124997
A19	1121	3	M	3	D	0.070208	0.050432
A19	1122	3	M	3	D	0.013094	0.044926
A19	1123	3	M	3	D	0.076478	0.11313
A19	1124	3	M	3	D	0.058615	0.046019
A19	1125	3	M	3	D	0.297233	0.27155
A19	1126	4	M	3	D	-0.00624	0.202442
A19	1127	4	M	3	D	0.445197	0.513961
A19	1128	4	M	3	D	0.317925	0.447087
A19	1129	4	M	3	D	0.23028	0.312416
A19	1130	4	M	3	D	0.297142	0.238618
A19	1131	4	M	3	D	0.251219	0.212235
A19	1132	4	M	3	D	0.356941	0.371089
A19	1133	4	M	3	D	0.10594	0.241884
A19	1134	4	M	3	D	0.204114	0.271908
A19	1135	4	M	3	D	0.090172	0.128397
A19	1136	4	M	3	D	0.304621	0.169387
A19	1137	4	M	3	D	0.265934	0.318962
A19	1138	4	M	3	D	0.161549	0.218228
A19	1139	4	M	3	D	0.089049	0.167726
A19	1140	4	M	3	D	0.155739	0.158135
A19	1141	4	M	3	D	0.291035	0.155501
A19	1142	4	M	3	D	0.243069	0.191303
A19	1143	4	M	3	D	0.181297	0.173667
A19	1144	4	M	3	D	0.138997	0.095311
A19	1145	4	M	3	D	0.293551	0.262499
A19	1146	4	M	3	D	0.06335	-0.01468
A19	1147	4	M	3	D	0.269473	0.279958
A19	1148	4	M	3	D	0.231925	0.265094
A19	1149	4	M	3	D	0.102521	0.118337
A19	1150	4	M	3	D	0.147049	0.0913
A19	1151	4	M	3	D	0.108026	0.240051
A19	1152	4	M	3	D	0.190069	0.196605
A19	1153	4	M	3	D	0.31378	0.488773
A19	1154	4	M	3	D	0.209516	0.371587
A19	1155	4	M	3	D	0.470186	0.474677
A19	1156	4	M	3	D	0.084141	0.023733
A19	1157	4	M	3	D	0.128286	0.094032
A19	1158	4	M	3	D	0.03797	0.223102
A19	1159	4	M	3	D	0.152536	0.148212
A19	1160	4	M	3	D	0.107097	-0.01571
A19	1161	4	M	3	D	0.137599	0.087118
A19	1162	4	M	3	D	0.128584	0.067466
A19	1163	4	M	3	D	0.151897	0.26001
A19	1164	4	M	3	D	0.057674	0.048143
A19	1165	4	M	3	D	0.354006	0.214818
A19	1166	4	M	3	D	0.096715	0.199289
A19	1167	4	M	3	D	0.112083	0.246527
A19	1168	4	M	3	D	0.305898	0.276715
A19	1169	4	M	3	D	0.268209	0.286708
A19	1170	4	M	3	D	0.103266	0.19221
A19	1171	4	M	3	D	0.182633	0.220414
A19	1172	4	M	3	D	0.133894	0.118184
A19	1173	4	M	3	D	0.101108	0.144914
A19	1174	4	M	3	D	0.248373	0.123787
A19	1175	5	M	3	D	0.165497	0.234713
A19	1176	5	M	3	D	0.130521	0.071357
A19	1177	5	M	3	D	0.260374	0.156632
A19	1178	5	M	3	D	0.202797	0.311523
A19	1179	5	M	3	D	0.289457	0.501176
A19	1180	5	M	3	D	0.347428	0.453515
A19	1181	5	M	3	D	0.318676	0.342389
A19	1182	5	M	3	D	0.160108	0.229497
A19	1183	5	M	3	D	0.113359	0.026931
A19	1184	5	M	3	D	0.271223	0.190876
A19	1185	5	M	3	D	0.100601	0.129564
A19	1186	5	M	3	D	0.461028	0.610329
A19	1187	5	M	3	D	0.075961	0.076521
A19	1188	5	M	3	D	0.16886	0.153585
A19	1189	5	M	3	D	0.102219	0.30366
A19	1190	5	M	3	D	0.133237	0.161405
A19	1191	5	M	3	D	0.364232	0.45694
A19	1192	5	M	3	D	0.170475	0.267002
A19	1193	5	M	3	D	0.250181	0.575883
A19	1194	5	M	3	D	0.045697	-0.00409
A19	1195	5	M	3	D	0.281987	0.154211
A19	1196	5	M	3	D	0.300596	0.404617
A19	1197	5	M	3	D	0.223674	0.197016
A19	1198	5	M	3	D	0.234145	0.197844
A19	1199	6	M	3	D	0.352231	0.11977
A19	1200	6	M	3	D	0.022258	0.13915
A19	1201	6	M	3	D	0.085768	0.100768
A19	1202	6	M	3	D	0.099584	0.12783
A19	1203	6	M	3	D	0.075555	0.111204
A19	1204	6	M	3	D	0.146081	0.088249
A19	1205	6	M	3	D	0.118205	0.058475
A19	1206	6	M	3	D	0.059073	-0.07642
A19	1207	6	M	3	D	0.067073	0.117541
A19	1208	6	M	3	D	0.109996	0.160801
A19	1209	6	M	3	D	0.188128	0.178953
A19	1210	6	M	3	D	0.136001	0.266517
A19	1211	6	M	3	D	0.206054	0.048474
A19	1212	6	M	3	D	0.073148	0.227349
A19	1213	6	M	3	D	0.138384	0.042849
A19	1214	6	M	3	D	0.137037	0.161684
A19	1215	6	M	3	D	0.189827	0.199426
A19	1216	6	M	3	D	0.071418	0.13196
A19	1217	6	M	3	D	-0.02113	0.042432
A19	1218	6	M	3	D	0.057987	0.059428
A19	1219	6	M	3	D	0.059905	0.075021
A19	1220	6	M	3	D	0.063516	0.151764
A19	1221	6	M	3	D	0.103138	0.113028
A19	1222	6	M	3	D	0.101527	0.088872
A19	1223	6	M	3	D	0.05464	0.09117
A19	1224	6	M	3	D	0.082401	0.062813
A19	1225	6	M	3	D	0.016203	0.117489
A19	1226	6	M	3	D	0.090754	0.272675
A19	1227	6	M	3	D	0.185041	0.123868
A19	1228	6	M	3	D	0.071134	0.129764
A19	1229	6	M	3	D	0.189767	0.247541
A19	1230	6	M	3	D	0.109893	0.151287
A19	1231	6	M	3	D	0.119499	-0.01263
A19	1232	6	M	3	D	0.086315	0.092713
A19	1233	6	M	3	D	0.213937	0.190599
A19	1234	6	M	3	D	0.479403	0.277262
A19	1235	6	M	3	D	0.134699	0.12929
A19	1236	6	M	3	D	0.205587	0.222811
A19	1237	6	M	3	D	0.323628	0.303195
A19	1238	6	M	3	D	0.293513	0.180113
A19	1239	6	M	3	D	0.308595	0.159246
A19	1240	6	M	3	D	0.277554	0.051643
A19	1241	6	M	3	D	0.18669	0.022244
A19	1242	6	M	3	D	0.179114	0.064582
A19	1243	6	M	3	D	0.265502	-0.01122
A19	1244	6	M	3	D	0.139751	-0.01092
A19	1245	6	M	3	D	0.233864	0.203252
A19	1246	6	M	3	D	0.067988	0.037426
A19	1247	6	M	3	D	0.096781	0.077257
A19	1248	6	M	3	D	-0.01614	0.031161
A19	1249	6	M	3	D	0.065491	0.044256
A19	1250	6	M	3	D	0.072674	0.120285
A19	1251	6	M	3	D	0.031985	0.007536
A19	1252	6	M	3	D	0.05985	0.006119
A19	1253	6	M	3	D	0.089073	-0.05633
A19	1254	6	M	3	D	0.272834	0.143448
A19	1255	6	M	3	D	0.508259	0.461589
A19	1256	6	M	3	D	0.246307	-0.10537
A19	1257	6	M	3	D	0.097637	0.018332
A19	1258	6	M	3	D	0.061164	-0.0166
A19	1259	6	M	3	D	0.112568	-0.05271
A19	1260	6	M	3	D	0.098128	0.085646
A19	1261	6	M	3	D	-0.02758	0.161718
A20	1262	1	M	3	D	-0.04711	0.200638
A20	1263	1	M	3	D	0.03283	0.190556
A20	1264	1	M	3	D	0.009747	0.120206
A20	1265	1	M	3	D	0.098952	0.126712
A20	1266	1	M	3	D	0.066098	0.200947
A20	1267	1	M	3	D	0.041973	0.085946
A20	1268	1	M	3	D	-0.04431	0.200157
A20	1269	1	M	3	D	0.124845	0.12599
A20	1270	1	M	3	D	0.016542	0.151915
A20	1271	2	M	3	D	0.132783	-0.07703
A20	1272	2	M	3	D	0.158121	0.254451
A20	1273	2	M	3	D	0.218539	0.278677
A20	1274	2	M	3	D	0.157083	0.015816
A20	1275	2	M	3	D	0.054404	0.099079
A20	1276	2	M	3	D	0.234585	0.235058
A20	1277	2	M	3	D	0.218011	0.139802
A20	1278	2	M	3	D	0.171444	0.15984
A20	1279	2	M	3	D	0.281158	0.272
A20	1280	2	M	3	D	0.194742	-0.02475
A20	1281	2	M	3	D	0.29453	0.063365
A20	1282	2	M	3	D	0.475561	0.309196
A20	1283	2	M	3	D	0.134897	0.203885
A20	1284	2	M	3	D	0.181076	0.228576
A20	1285	2	M	3	D	0.349472	0.353489
A20	1286	2	M	3	D	0.12593	0.026784
A20	1287	2	M	3	D	0.270634	0.171049
A20	1288	2	M	3	D	0.248326	0.295606
A20	1289	2	M	3	D	0.25381	0.166544
A20	1290	2	M	3	D	0.068831	-0.06059
A20	1291	2	M	3	D	0.099569	0.318692
A20	1292	2	M	3	D	0.187335	0.18565
A20	1293	2	M	3	D	0.187068	0.131296
A20	1294	3	M	3	D	0.267599	-0.01721
A20	1295	3	M	3	D	0.012589	0.184226
A20	1296	3	M	3	D	0.156082	-0.02782
A20	1297	3	M	3	D	0.097833	0.16256
A20	1298	3	M	3	D	0.230574	0.241251
A20	1299	3	M	3	D	0.20991	0.301782
A20	1300	3	M	3	D	0.243173	0.34862
A20	1301	3	M	3	D	0.150131	-0.00894
A20	1302	3	M	3	D	0.053187	0.139983
A20	1303	3	M	3	D	0.15504	-0.04204
A20	1304	3	M	3	D	0.11609	0.076588
A20	1305	3	M	3	D	0.081219	0.065558
A20	1306	3	M	3	D	0.160449	0.095804
A20	1307	3	M	3	D	0.178778	0.037019
A20	1308	3	M	3	D	0.144162	-0.10744
A20	1309	3	M	3	D	0.098501	0.084598
A20	1310	3	M	3	D	0.033476	0.023426
A20	1311	3	M	3	D	0.14076	0.003313
A20	1312	3	M	3	D	0.073662	0.181384
A20	1313	3	M	3	D	0.165256	0.075969
A20	1314	3	M	3	D	0.076458	0.074052
A20	1315	3	M	3	D	0.199687	0.102115
A20	1316	3	M	3	D	0.175856	0.065957
A20	1317	3	M	3	D	0.260517	-0.04479
A20	1318	3	M	3	D	0.230304	0.27802
A20	1319	3	M	3	D	0.429725	0.49441
A20	1320	3	M	3	D	0.537459	0.456415
A20	1321	3	M	3	D	0.313642	0.072866
A20	1322	3	M	3	D	0.485547	0.2667
A20	1323	3	M	3	D	0.245871	0.343254
A20	1324	3	M	3	D	0.105518	0.106364
A20	1325	3	M	3	D	0.267071	0.213489
A20	1326	3	M	3	D	0.309188	0.164275
A20	1327	3	M	3	D	0.086281	0.071061
A20	1328	3	M	3	D	0.38967	0.434016
A20	1329	3	M	3	D	0.042534	0.098777
A20	1330	3	M	3	D	0.131102	0.137625
A20	1331	3	M	3	D	0.056186	0.196609
A20	1332	3	M	3	D	0.23313	0.14415
A20	1333	3	M	3	D	0.124179	0.120797
A20	1334	3	M	3	D	0.2181	0.174763
A20	1335	3	M	3	D	0.166745	0.037621
A20	1336	3	M	3	D	0.280907	0.247413
A20	1337	3	M	3	D	0.146523	0.121519
A20	1338	3	M	3	D	0.075203	0.052135
A20	1339	3	M	3	D	0.131229	0.12006
A20	1340	3	M	3	D	0.224978	0.123789
A20	1341	3	M	3	D	0.185521	0.080188
A20	1342	3	M	3	D	0.148962	0.116281
A20	1343	3	M	3	D	0.230694	0.133319
A20	1344	3	M	3	D	0.390761	0.330491
A20	1345	3	M	3	D	0.10737	0.096449
A20	1346	3	M	3	D	0.274726	0.154218
A20	1347	3	M	3	D	0.377007	0.074783
A20	1348	3	M	3	D	0.198646	0.129512
A20	1349	3	M	3	D	0.087788	0.008603
A20	1350	3	M	3	D	0.25354	0.139739
A20	1351	3	M	3	D	0.312302	0.453557
A20	1352	3	M	3	D	0.066389	0.085465
A20	1353	3	M	3	D	0.112773	0.078912
A20	1354	3	M	3	D	0.226785	0.181738
A20	1355	3	M	3	D	0.196437	0.315172
A20	1356	3	M	3	D	0.008057	0.068855
A20	1357	3	M	3	D	0.154849	0.223595
A20	1358	3	M	3	D	0.127565	0.208882
A20	1359	3	M	3	D	0.233258	0.149596
A20	1360	3	M	3	D	0.267559	0.109772
A20	1361	3	M	3	D	0.132489	0.150753
A20	1362	3	M	3	D	0.115134	0.12274
A20	1363	3	M	3	D	0.147472	0.11357
A20	1364	3	M	3	D	0.163574	0.166444
A20	1365	3	M	3	D	0.214164	0.153923
A20	1366	4	M	3	D	0.11209	0.228839
A20	1367	4	M	3	D	0.365559	0.337896
A20	1368	4	M	3	D	0.107472	0.345892
A20	1369	4	M	3	D	0.258697	0.29704
A20	1370	4	M	3	D	0.069094	0.076989
A20	1371	4	M	3	D	0.173846	0.023159
A20	1372	4	M	3	D	0.243092	0.339335
A20	1373	4	M	3	D	0.206676	0.273282
A20	1374	4	M	3	D	0.169465	0.370427
A20	1375	4	M	3	D	0.287189	0.255911
A20	1376	4	M	3	D	0.355884	0.304917
A20	1377	4	M	3	D	0.193583	0.320361
A20	1378	4	M	3	D	0.246986	0.023623
A20	1379	4	M	3	D	0.077709	0.093687
A20	1380	4	M	3	D	0.504991	0.435289
A20	1381	4	M	3	D	0.327668	0.060298
A20	1382	4	M	3	D	0.0834	0.413398
A20	1383	4	M	3	D	0.388765	0.087513
A20	1384	4	M	3	D	0.324909	0.116518
A20	1385	4	M	3	D	0.261802	0.077491
A20	1386	4	M	3	D	0.330926	0.26293
A20	1387	4	M	3	D	0.270579	0.211961
A20	1388	4	M	3	D	0.41532	0.265941
A20	1389	4	M	3	D	0.451004	0.294947
A20	1390	4	M	3	D	0.315646	0.124992
A20	1391	4	M	3	D	0.504751	0.027493
A20	1392	4	M	3	D	0.12994	0.017893
A20	1393	4	M	3	D	0.404389	0.394561
A20	1394	4	M	3	D	0.122712	0.330117
A20	1395	4	M	3	D	0.291879	0.264385
A20	1396	4	M	3	D	0.348848	0.169523
A20	1397	4	M	3	D	0.280207	0.384712
A20	1398	4	M	3	D	0.073496	0.276596
A20	1399	4	M	3	D	0.174193	0.193558
A20	1400	4	M	3	D	0.282555	-0.04212
A20	1401	4	M	3	D	0.204439	0.193879
A20	1402	4	M	3	D	0.143406	0.183511
A20	1403	4	M	3	D	0.058428	0.270822
A20	1404	4	M	3	D	0.180422	0.14889
A20	1405	5	M	3	D	0.029373	0.138837
A20	1406	5	M	3	D	-0.09697	0.303545
A20	1407	5	M	3	D	0.094839	0.301293
A20	1408	5	M	3	D	0.222448	0.274045
A20	1409	5	M	3	D	0.063439	0.152861
A20	1410	5	M	3	D	0.398902	0.38287
A20	1411	5	M	3	D	0.326513	0.45178
A20	1412	5	M	3	D	0.085366	0.193246
A20	1413	5	M	3	D	0.239474	-0.09374
A20	1414	5	M	3	D	0.179855	0.055418
A20	1415	5	M	3	D	0.302648	0.342565
A20	1416	5	M	3	D	0.140333	0.449394
A20	1417	5	M	3	D	0.078944	0.481377
A20	1418	5	M	3	D	0.13809	0.264798
A20	1419	5	M	3	D	-0.02103	0.274365
A20	1420	5	M	3	D	0.172689	0.385752
A20	1421	5	M	3	D	0.253688	0.57834
A20	1422	5	M	3	D	0.048245	0.260688
A20	1423	5	M	3	D	-0.13769	0.26905
A20	1424	5	M	3	D	0.232651	0.423423
A20	1425	5	M	3	D	0.334208	0.180606
A20	1426	5	M	3	D	0.177968	0.265944
A20	1427	5	M	3	D	0.208897	0.374804
A20	1428	5	M	3	D	0.266172	0.241792
A20	1429	5	M	3	D	0.14034	0.083293
A20	1430	5	M	3	D	0.41575	-0.04663
A20	1431	5	M	3	D	0.256282	0.3508
A20	1432	5	M	3	D	-0.10923	0.124081
A20	1433	5	M	3	D	0.327684	0.014457
A20	1434	5	M	3	D	0.148932	0.267317
A20	1435	5	M	3	D	0.276183	0.476648
A20	1436	5	M	3	D	0.112513	-0.00265
A20	1437	5	M	3	D	0.13198	0.099257
A20	1438	5	M	3	D	0.108036	0.062652
A20	1439	5	M	3	D	0.081074	0.155956
A20	1440	5	M	3	D	0.17641	0.254751
A20	1441	5	M	3	D	0.120805	0.422916
A20	1442	5	M	3	D	0.186928	0.175425
A20	1443	5	M	3	D	0.090233	0.02756
A20	1444	5	M	3	D	0.023768	0.11448
A20	1445	5	M	3	D	0.076954	0.127211
A20	1446	5	M	3	D	0.259197	0.0951
A20	1447	5	M	3	D	0.123147	0.071202
A20	1448	5	M	3	D	0.014391	0.13262
A20	1449	5	M	3	D	-0.11423	0.314317
A20	1450	5	M	3	D	0.062035	0.377715
A20	1451	5	M	3	D	0.070521	0.042865
A20	1452	5	M	3	D	0.221162	-0.06046
A20	1453	5	M	3	D	0.048083	0.177636
A20	1454	5	M	3	D	0.142988	0.160731
A20	1455	5	M	3	D	0.094108	-0.01936
A20	1456	6	M	3	D	0.149504	0.120128
A20	1457	6	M	3	D	0.318643	0.210598
A20	1458	6	M	3	D	0.176985	0.267837
A20	1459	6	M	3	D	0.28782	0.260116
A20	1460	6	M	3	D	0.269759	0.123729
A20	1462	6	M	3	D	0.204558	0.218005
A20	1463	6	M	3	D	0.191943	0.18828
A20	1464	6	M	3	D	0.156954	0.099179
A20	1465	6	M	3	D	0.125246	0.075915
A20	1466	6	M	3	D	0.278992	0.303219
A20	1467	6	M	3	D	0.270809	0.057196
A20	1468	6	M	3	D	0.256255	0.002499
A20	1469	6	M	3	D	-0.00041	0.131073
A20	1470	6	M	3	D	0.052348	0.118853
A20	1471	6	M	3	D	0.15514	0.223039
A20	1472	6	M	3	D	0.187721	0.2494
A20	1473	6	M	3	D	0.115735	0.177236
A20	1474	6	M	3	D	0.168881	0.168487
A22	1475	1	M	3	D	0.104943	0.167527
A22	1476	1	M	3	D	0.054974	-0.01573
A22	1477	1	M	3	D	0.063721	0.126322
A22	1478	1	M	3	D	0.080125	0.152298
A22	1479	1	M	3	D	0.182069	0.159055
A22	1480	1	M	3	D	0.165735	0.08457
A22	1481	1	M	3	D	0.170265	0.072552
A22	1482	1	M	3	D	0.106666	0.100543
A22	1483	1	M	3	D	0.036972	0.131046
A22	1484	1	M	3	D	0.054866	0.294122
A22	1485	1	M	3	D	0.108894	0.150743
A22	1486	1	M	3	D	0.128263	0.11636
A22	1487	1	M	3	D	0.122848	0.043195
A22	1488	1	M	3	D	0.408387	0.377682
A22	1489	1	M	3	D	0.326014	0.190515
A22	1490	1	M	3	D	0.407204	0.385538
A22	1491	1	M	3	D	0.29912	0.253807
A22	1492	1	M	3	D	0.130757	0.121432
A22	1493	1	M	3	D	0.108209	0.104043
A22	1494	1	M	3	D	0.082596	-0.02224
A22	1495	1	M	3	D	0.149311	0.156478
A22	1496	1	M	3	D	0.251004	0.184749
A22	1497	1	M	3	D	0.092284	0.072202
A22	1498	1	M	3	D	0.083422	0.139177
A22	1499	1	M	3	D	0.245552	0.212731
A22	1500	1	M	3	D	0.136949	0.035553
A22	1501	1	M	3	D	0.067347	0.217439
A22	1502	1	M	3	D	0.062886	0.01714
A22	1503	1	M	3	D	0.226266	0.096567
A22	1504	1	M	3	D	0.085044	-0.00523
A22	1505	1	M	3	D	0.258644	0.33096
A22	1506	1	M	3	D	0.215641	0.189144
A22	1507	1	M	3	D	0.103025	0.105135
A22	1508	1	M	3	D	0.23879	0.155358
A22	1509	1	M	3	D	0.006536	0.134929
A22	1510	1	M	3	D	0.104728	0.152316
A22	1511	1	M	3	D	0.098059	0.177004
A22	1512	1	M	3	D	0.317357	0.244794
A22	1513	1	M	3	D	0.163161	0.074588
A22	1514	1	M	3	D	0.547588	0.305225
A22	1515	1	M	3	D	0.054353	0.09729
A22	1516	1	M	3	D	0.190918	0.10689
A22	1517	1	M	3	D	0.044814	0.038198
A22	1518	1	M	3	D	0.191276	0.211758
A22	1519	1	M	3	D	0.027824	0.104254
A22	1520	1	M	3	D	0.070823	0.050298
A22	1521	1	M	3	D	0.150062	0.15326
A22	1522	1	M	3	D	0.196131	0.080144
A22	1523	1	M	3	D	0.116426	0.148804
A22	1524	1	M	3	D	0.273621	0.190275
A22	1525	1	M	3	D	0.094669	0.098818
A22	1526	1	M	3	D	0.098559	-0.0109
A22	1527	2	M	3	D	0.195656	0.109351
A22	1528	2	M	3	D	0.225657	0.36331
A22	1529	2	M	3	D	0.199289	0.052997
A22	1530	2	M	3	D	0.187215	0.07198
A22	1531	2	M	3	D	0.071029	0.004351
A22	1532	2	M	3	D	0.160466	0.144286
A22	1533	2	M	3	D	0.117216	0.03096
A22	1534	2	M	3	D	0.128128	-0.04992
A22	1535	2	M	3	D	0.157746	0.000961
A22	1536	2	M	3	D	0.076173	0.117997
A22	1537	2	M	3	D	0.046321	0.066478
A22	1538	2	M	3	D	0.040643	0.080398
A22	1539	2	M	3	D	0.090341	0.040134
A22	1540	2	M	3	D	0.079588	0.002029
A22	1541	2	M	3	D	-0.01138	0.018046
A22	1542	2	M	3	D	0.197282	0.225346
A22	1543	2	M	3	D	0.068223	0.094156
A22	1544	2	M	3	D	0.123975	0.158955
A22	1545	2	M	3	D	0.04195	0.094001
A22	1546	2	M	3	D	0.093816	0.052001
A22	1547	2	M	3	D	0.120937	0.098092
A22	1548	2	M	3	D	-0.01736	0.180961
A22	1549	2	M	3	D	0.045659	0.106018
A22	1550	2	M	3	D	0.140768	0.085191
A22	1551	2	M	3	D	0.045863	0.093702
A22	1552	2	M	3	D	0.083784	0.130417
A22	1553	2	M	3	D	0.152026	0.067218
A22	1554	2	M	3	D	0.152171	0.209208
A22	1555	2	M	3	D	0.137284	0.046842
A22	1556	2	M	3	D	0.159185	0.027462
A22	1557	2	M	3	D	0.091204	0.120129
A22	1558	2	M	3	D	0.111128	0.01508
A22	1559	2	M	3	D	0.162746	0.087282
A22	1560	2	M	3	D	0.008258	0.169606
A22	1561	2	M	3	D	0.124758	0.124179
A22	1562	2	M	3	D	0.105301	0.001427
A22	1563	2	M	3	D	0.181544	0.123719
A22	1564	2	M	3	D	0.130359	0.029795
A22	1565	2	M	3	D	0.126239	0.043349
A22	1566	2	M	3	D	0.115194	0.228838
A22	1567	2	M	3	D	0.265533	0.240875
A22	1568	2	M	3	D	0.035173	0.137304
A22	1569	2	M	3	D	0.242384	0.125798
A22	1570	2	M	3	D	0.17755	0.108434
A22	1571	2	M	3	D	0.073118	0.135828
A22	1572	2	M	3	D	0.195592	0.154616
A22	1573	2	M	3	D	-0.00634	0.190685
A22	1574	2	M	3	D	0.192221	0.193607
A22	1575	2	M	3	D	0.113497	0.201429
A22	1576	2	M	3	D	0.199051	0.206797
A22	1577	2	M	3	D	0.16166	0.147982
A22	1578	2	M	3	D	0.198157	0.18101
A22	1579	2	M	3	D	0.006239	0.044882
A22	1580	2	M	3	D	0.139462	0.117842
A22	1581	2	M	3	D	0.141865	0.125132
A22	1582	2	M	3	D	0.099899	0.114246
A22	1583	2	M	3	D	0.264703	0.24704
A22	1584	2	M	3	D	0.140782	0.159908
A22	1585	2	M	3	D	0.237896	0.158539
A22	1586	2	M	3	D	0.16525	-0.02382
A22	1587	2	M	3	D	0.040307	0.018502
A22	1588	2	M	3	D	0.117871	0.203237
A22	1589	2	M	3	D	0.178898	0.010966
A22	1590	2	M	3	D	0.10887	0.048832
A22	1591	2	M	3	D	0.095287	0.142361
A22	1592	2	M	3	D	0.056012	0.074186
A22	1593	2	M	3	D	0.210012	0.074629
A22	1594	2	M	3	D	0.039975	0.04247
A22	1595	2	M	3	D	0.158436	0.039851
A22	1596	2	M	3	D	0.15121	0.158908
A22	1597	2	M	3	D	0.043259	0.090566
A22	1598	2	M	3	D	0.150563	-0.0563
A22	1599	2	M	3	D	0.021421	0.070058
A22	1600	2	M	3	D	0.077628	0.003851
A22	1601	2	M	3	D	0.197761	0.130403
A22	1602	2	M	3	D	0.183436	0.085117
A22	1603	2	M	3	D	0.166836	-0.02838
A22	1604	2	M	3	D	0.147609	0.235721
A22	1605	2	M	3	D	0.172113	0.247797
A22	1606	2	M	3	D	0.128733	0.087625
A22	1607	2	M	3	D	0.091212	0.034853
A22	1608	2	M	3	D	0.069378	0.084742
A22	1609	2	M	3	D	0.041786	0.015818
A22	1610	2	M	3	D	0.085323	0.209346
A22	1611	2	M	3	D	0.094655	-0.01361
A22	1612	2	M	3	D	0.104462	0.090198
A22	1613	2	M	3	D	0.280868	0.231796
A22	1614	2	M	3	D	0.280505	0.180503
A22	1615	2	M	3	D	0.290245	0.156491
A22	1616	2	M	3	D	0.219271	0.071546
A22	1617	2	M	3	D	0.301777	0.106986
A22	1618	2	M	3	D	0.140404	-0.00417
A22	1619	2	M	3	D	0.067533	0.084571
A22	1620	3	M	3	D	0.171404	0.106636
A22	1621	3	M	3	D	0.312808	0.050594
A22	1622	3	M	3	D	0.178237	0.197203
A22	1623	3	M	3	D	0.175444	0.232013
A22	1624	3	M	3	D	0.297664	0.308951
A22	1625	3	M	3	D	0.074629	0.024805
A22	1626	3	M	3	D	0.204474	0.144802
A22	1627	3	M	3	D	0.177865	0.039233
A22	1628	3	M	3	D	0.198421	0.015691
A22	1629	3	M	3	D	0.082587	0.003805
A22	1630	3	M	3	D	0.205295	0.11496
A22	1631	3	M	3	D	0.062097	0.116399
A22	1632	3	M	3	D	0.264297	0.097904
A22	1633	3	M	3	D	0.415818	0.176748
A22	1634	3	M	3	D	0.051134	0.057663
A22	1635	3	M	3	D	0.158389	0.085015
A22	1636	3	M	3	D	0.183548	0.030937
A22	1637	3	M	3	D	0.144175	-0.02448
A22	1638	3	M	3	D	0.318887	0.260117
A22	1639	3	M	3	D	0.172342	0.035283
A22	1640	3	M	3	D	0.372245	0.268531
A22	1641	3	M	3	D	0.017958	0.088366
A22	1642	3	M	3	D	0.149013	0.02646
A22	1643	3	M	3	D	0.213225	0.109883
A22	1644	3	M	3	D	0.086167	0.005777
A22	1645	3	M	3	D	0.461015	0.314393
A22	1646	3	M	3	D	0.152671	0.24759
A22	1647	3	M	3	D	0.239457	0.144734
A22	1648	3	M	3	D	0.125932	-0.00498
A22	1649	3	M	3	D	0.178667	0.122016
A22	1650	3	M	3	D	0.107625	0.178589
A22	1651	3	M	3	D	0.031637	0.12697
A22	1652	3	M	3	D	0.13511	0.064498
A22	1653	3	M	3	D	0.213948	0.103417
A22	1654	3	M	3	D	0.196894	0.098466
A22	1655	3	M	3	D	0.140184	0.039426
A22	1656	3	M	3	D	0.288857	0.066889
A22	1657	3	M	3	D	0.187353	0.129107
A22	1658	3	M	3	D	0.203214	0.026351
A22	1659	3	M	3	D	0.238245	0.112042
A22	1660	4	M	3	D	0.079306	0.115216
A22	1661	4	M	3	D	0.163803	0.120127
A22	1662	4	M	3	D	0.137635	0.118876
A22	1663	4	M	3	D	0.234045	0.010533
A22	1664	4	M	3	D	0.114155	0.117443
A22	1665	4	M	3	D	0.032343	0.054592
A22	1666	4	M	3	D	0.282656	0.091093
A22	1667	4	M	3	D	0.127173	-0.11002
A22	1668	4	M	3	D	0.119077	0.096807
A22	1669	4	M	3	D	0.106057	0.041105
A22	1670	4	M	3	D	0.081457	0.065483
A22	1671	4	M	3	D	0.256905	0.056154
A22	1672	4	M	3	D	0.073127	0.019708
A22	1673	4	M	3	D	0.167449	0.12414
A22	1674	4	M	3	D	0.228978	-0.04915
A22	1675	4	M	3	D	0.138283	0.111441
A22	1676	4	M	3	D	0.069022	0.085552
A22	1677	4	M	3	D	0.062327	0.198734
A22	1678	4	M	3	D	0.016618	0.220815
A22	1679	4	M	3	D	0.097203	-0.02852
A22	1680	5	M	3	D	0.209015	0.024102
A22	1681	5	M	3	D	0.080761	0.120161
A22	1682	5	M	3	D	0.176986	0.198559
A22	1683	5	M	3	D	0.053925	0.076823
A22	1684	5	M	3	D	0.117764	0.130675
A22	1685	5	M	3	D	0.13444	0.034723
A22	1686	5	M	3	D	0.075366	0.081013
A22	1687	5	M	3	D	0.02712	0.070924
A22	1688	5	M	3	D	0.166783	0.095361
A22	1689	5	M	3	D	0.071418	0.097212
A22	1690	5	M	3	D	0.074794	0.081335
A22	1691	5	M	3	D	0.115017	0.084492
A22	1692	5	M	3	D	0.498706	0.344272
A22	1693	5	M	3	D	0.280467	0.219847
A22	1694	5	M	3	D	0.067248	0.123282
A22	1695	5	M	3	D	0.063842	0.08456
A22	1696	5	M	3	D	0.151332	0.099543
A22	1697	5	M	3	D	0.037978	0.078086
A22	1698	5	M	3	D	0.270942	0.263682
A22	1699	5	M	3	D	0.276635	0.169864
A22	1700	5	M	3	D	0.066014	0.064763
A22	1701	5	M	3	D	0.113033	0.038962
A22	1702	5	M	3	D	0.160003	0.136845
A22	1703	5	M	3	D	0.103358	0.092714
A22	1704	5	M	3	D	0.092399	0.08739
A22	1705	5	M	3	D	0.224741	0.178426
A22	1706	5	M	3	D	0.166643	-0.09947
A22	1707	5	M	3	D	0.080336	0.214525
A22	1708	5	M	3	D	0.193051	0.149986
A22	1709	6	M	3	D	0.088568	-0.02656
A22	1710	6	M	3	D	0.086272	0.013619
A22	1711	6	M	3	D	0.174249	0.09485
A22	1712	6	M	3	D	0.164533	0.150436
A22	1713	6	M	3	D	0.082122	0.067462
A22	1714	6	M	3	D	0.03838	0.070729
A22	1715	6	M	3	D	0.277629	-0.23176
A22	1716	6	M	3	D	0.066591	0.063404
A22	1717	6	M	3	D	0.263207	0.096706
A22	1718	6	M	3	D	0.166604	0.234335
A22	1719	6	M	3	D	0.066262	0.083988
A22	1720	6	M	3	D	0.182626	0.104971
A22	1721	6	M	3	D	0.135474	0.177929
A22	1722	6	M	3	D	0.110112	0.063936
A22	1723	6	M	3	D	0.156735	0.091913
A22	1724	6	M	3	D	0.106993	0.012589
A22	1725	6	M	3	D	0.164312	0.134064
A22	1726	6	M	3	D	0.054935	0.052996
A22	1727	6	M	3	D	0.044467	0.108229
A22	1728	6	M	3	D	0.124058	0.167744
A22	1729	6	M	3	D	0.020121	0.067115
A22	1730	6	M	3	D	0.080501	0.078908
A22	1731	6	M	3	D	0.066055	0.060437
A22	1732	6	M	3	D	0.131688	0.067802
A23	1733	1	M	3	D	0.203782	0.349429
A23	1734	1	M	3	D	0.355375	0.304597
A23	1735	1	M	3	D	0.204898	0.203807
A23	1736	2	M	3	D	0.184029	0.324016
A23	1737	2	M	3	D	0.053969	0.228716
A23	1738	2	M	3	D	0.37232	0.330564
A23	1739	2	M	3	D	0.092017	0.127882
A23	1740	2	M	3	D	0.133866	0.244656
A23	1741	2	M	3	D	0.037446	0.08089
A23	1742	2	M	3	D	0.025882	0.045115
A23	1743	2	M	3	D	0.279045	0.24678
A23	1744	2	M	3	D	0.300361	0.356254
A23	1745	2	M	3	D	0.310713	0.34524
A23	1746	2	M	3	D	0.151141	0.332055
A23	1747	2	M	3	D	0.30222	0.375161
A23	1748	2	M	3	D	0.199295	0.132564
A23	1749	2	M	3	D	0.277698	0.142864
A23	1750	2	M	3	D	0.281257	0.243265
A23	1751	2	M	3	D	0.386586	0.30774
A23	1752	2	M	3	D	0.160027	0.119315
A23	1753	2	M	3	D	0.146697	0.074781
A23	1754	2	M	3	D	0.18397	0.128971
A23	1755	2	M	3	D	0.199414	0.108582
A23	1756	2	M	3	D	0.115905	0.154639
A23	1757	2	M	3	D	0.371782	0.220856
A23	1758	2	M	3	D	0.07586	0.238289
A23	1759	2	M	3	D	0.195201	0.093052
A23	1760	2	M	3	D	0.273015	0.272085
A23	1761	2	M	3	D	0.148744	0.162548
A23	1762	2	M	3	D	0.112823	0.199519
A23	1763	2	M	3	D	0.233679	0.085592
A23	1764	2	M	3	D	0.066345	0.123681
A23	1765	2	M	3	D	0.462262	0.395362
A23	1766	3	M	3	D	0.08034	0.128767
A23	1767	3	M	3	D	0.197675	0.237557
A23	1768	3	M	3	D	0.114914	0.106117
A23	1769	3	M	3	D	0.25905	0.276599
A23	1770	3	M	3	D	0.130994	0.252013
A23	1771	3	M	3	D	0.102894	0.1322
A23	1772	3	M	3	D	0.161942	0.089122
A23	1773	3	M	3	D	0.239965	0.04203
A23	1774	3	M	3	D	0.169745	0.480966
A23	1775	3	M	3	D	0.214641	0.16562
A23	1776	3	M	3	D	-0.02732	0.187271
A23	1777	3	M	3	D	0.119845	0.255916
A23	1778	3	M	3	D	0.482665	0.527965
A23	1779	3	M	3	D	0.464685	0.343516
A23	1780	3	M	3	D	0.414238	0.379907
A23	1781	3	M	3	D	0.291857	0.215646
A23	1782	3	M	3	D	0.300209	0.314749
A23	1783	3	M	3	D	0.407325	0.246844
A23	1784	3	M	3	D	-0.0295	0.136733
A23	1785	3	M	3	D	0.502223	0.565118
A23	1786	3	M	3	D	0.47536	0.432211
A23	1787	3	M	3	D	0.494167	0.492049
A23	1788	3	M	3	D	0.131578	0.218928
A23	1789	3	M	3	D	0.092782	0.019788
A23	1790	3	M	3	D	0.19898	0.33037
A23	1791	3	M	3	D	-0.02118	0.11703
A23	1792	3	M	3	D	0.167264	-0.05924
A23	1793	3	M	3	D	0.105112	0.260886
A23	1794	3	M	3	D	0.326502	0.335392
A23	1795	3	M	3	D	0.131173	0.16889
A23	1796	3	M	3	D	0.054731	0.090841
A23	1797	3	M	3	D	0.116422	0.156956
A23	1798	3	M	3	D	-0.02364	0.180821
A23	1799	3	M	3	D	0.175775	0.16064
A23	1800	3	M	3	D	0.063131	0.271457
A23	1801	3	M	3	D	0.132331	-0.01581
A23	1802	3	M	3	D	0.310183	0.190658
A23	1803	3	M	3	D	0.224367	0.277447
A23	1804	3	M	3	D	0.082831	0.197756
A23	1805	3	M	3	D	0.184256	0.223196
A23	1806	3	M	3	D	0.403086	0.419848
A23	1807	3	M	3	D	0.345548	0.320848
A23	1808	3	M	3	D	0.365758	0.318663
A23	1809	3	M	3	D	0.251716	0.075621
A23	1810	3	M	3	D	-0.02248	0.206364
A23	1811	3	M	3	D	0.143274	0.311334
A23	1812	3	M	3	D	0.123997	0.259344
A23	1813	3	M	3	D	0.12798	0.161272
A23	1814	3	M	3	D	0.310589	0.309159
A23	1815	3	M	3	D	0.034163	0.060288
A23	1816	4	M	3	D	0.098253	0.009185
A23	1817	4	M	3	D	0.261843	0.120453
A23	1818	4	M	3	D	0.163323	0.228218
A23	1819	4	M	3	D	0.267032	0.127544
A23	1820	4	M	3	D	0.123005	0.049664
A23	1821	4	M	3	D	0.304114	0.14051
A23	1822	4	M	3	D	0.064784	0.057894
A23	1823	4	M	3	D	0.156191	0.118089
A23	1824	4	M	3	D	0.148542	0.164151
A23	1825	4	M	3	D	0.121563	0.164627
A23	1826	4	M	3	D	-0.00578	0.041158
A23	1827	4	M	3	D	0.15045	0.159325
A23	1828	4	M	3	D	0.385221	-0.10152
A23	1829	5	M	3	D	0.471215	0.485132
A23	1830	5	M	3	D	-0.02394	0.14709
A23	1831	5	M	3	D	0.129419	0.142436
A23	1832	5	M	3	D	0.073898	0.089498
A23	1833	5	M	3	D	0.181631	0.148198
A23	1834	5	M	3	D	0.094123	0.036317
A23	1835	5	M	3	D	0.192628	-0.00578
A23	1836	5	M	3	D	0.170337	0.131871
A23	1837	5	M	3	D	0.128916	0.127491
A23	1838	5	M	3	D	0.106746	0.070253
A23	1839	5	M	3	D	0.356883	0.250184
A23	1840	5	M	3	D	0.141264	0.049906
A23	1841	5	M	3	D	0.150186	0.253608
A23	1842	5	M	3	D	0.154017	0.098446
A23	1843	5	M	3	D	0.091936	0.084976
A23	1844	5	M	3	D	0.076393	0.088566
A23	1845	5	M	3	D	0.132235	0.151416
A23	1846	5	M	3	D	0.202076	0.248553
A23	1847	5	M	3	D	0.393223	0.234596
A23	1848	5	M	3	D	0.247299	0.232993
A23	1849	5	M	3	D	0.218351	0.217691
A23	1850	5	M	3	D	0.454697	0.307118
A23	1851	5	M	3	D	-0.01846	0.17547
A23	1852	5	M	3	D	0.271035	0.166818
A23	1853	5	M	3	D	0.182632	0.305585
A23	1854	5	M	3	D	0.278593	0.307543
A23	1855	5	M	3	D	0.315364	0.162843
A23	1856	5	M	3	D	0.156523	0.13077
A23	1857	5	M	3	D	0.028841	0.145348
A23	1858	6	M	3	D	0.448042	0.274626
A23	1859	6	M	3	D	0.119937	0.277772
A23	1860	6	M	3	D	-0.00752	-0.08115
A23	1861	6	M	3	D	0.034526	0.190667
A23	1862	6	M	3	D	0.119573	-0.08294
A23	1863	6	M	3	D	0.15849	0.178845
A23	1864	6	M	3	D	0.181981	0.17839
A23	1865	6	M	3	D	0.168488	0.145001
A23	1866	6	M	3	D	0.282643	0.383885
A23	1867	6	M	3	D	0.184323	0.086109
A23	1868	6	M	3	D	0.430877	0.551626
A23	1869	6	M	3	D	0.063228	-0.03069
A23	1870	6	M	3	D	0.07014	0.053707
A23	1871	6	M	3	D	0.169118	0.099853
A23	1872	6	M	3	D	0.147964	-0.03064
A23	1873	6	M	3	D	0.217583	0.258814
A23	1874	6	M	3	D	0.164877	-0.04055
A23	1875	6	M	3	D	0.381006	0.309007
A23	1876	6	M	3	D	0.3279	0.146717
A23	1877	6	M	3	D	0.154052	0.269346
A23	1878	6	M	3	D	0.126425	0.068546
A23	1879	6	M	3	D	0.312317	0.322807
A23	1880	6	M	3	D	0.252248	-0.01952
A23	1881	6	M	3	D	0.174298	0.097823
A23	1882	6	M	3	D	0.37874	0.418959
A23	1883	6	M	3	D	0.199166	0.32628
A23	1884	6	M	3	D	0.259604	0.299643
A23	1885	6	M	3	D	0.28309	-0.15167
A23	1886	6	M	3	D	0.334517	0.298712
A23	1887	6	M	3	D	0.362758	0.117631
A23	1888	6	M	3	D	0.520495	0.40008
A23	1889	6	M	3	D	0.234987	0.148644
A23	1890	6	M	3	D	0.08762	0.108501
A23	1891	6	M	3	D	0.089262	0.10811
A23	1892	6	M	3	D	0.241628	0.260886
A23	1893	6	M	3	D	0.343079	0.296938
A23	1894	6	M	3	D	0.276434	0.218286
A23	1895	6	M	3	D	0.25438	0.252429
A23	1896	6	M	3	D	0.410153	0.240723
A23	1897	6	M	3	D	0.145749	0.175781
A23	1898	6	M	3	D	0.263849	-0.05885
A23	1899	6	M	3	D	0.193709	0.118696
A23	1900	6	M	3	D	0.066991	0.22146
A23	1901	6	M	3	D	0.134966	0.244845
A23	1902	6	M	3	D	0.27845	0.295575
A23	1903	6	M	3	D	0.149232	0.054103
A23	1904	6	M	3	D	0.098456	-0.0432
A23	1905	6	M	3	D	0.200031	0.256826
A23	1906	6	M	3	D	0.235636	0.005207
A23	1907	6	M	3	D	0.306578	0.28809
A23	1908	6	M	3	D	0.200385	0.171759
A23	1909	6	M	3	D	0.284418	0.236272
A24	1910	1	M	3	D	0.32814	0.205054
A24	1911	1	M	3	D	0.14684	0.220247
A24	1912	1	M	3	D	0.124957	0.026456
A24	1913	1	M	3	D	0.185947	0.300563
A24	1914	1	M	3	D	0.088902	0.202531
A24	1915	1	M	3	D	0.040621	0.273773
A24	1916	1	M	3	D	0.23957	0.339476
A24	1917	1	M	3	D	0.120341	0.148364
A24	1918	1	M	3	D	0.000199	0.092285
A24	1919	1	M	3	D	0.01423	0.198241
A24	1920	1	M	3	D	0.19621	0.209342
A24	1921	1	M	3	D	0.163477	0.308483
A24	1922	1	M	3	D	0.122689	0.176772
A24	1923	1	M	3	D	0.064619	0.098214
A24	1924	1	M	3	D	0.111259	0.22024
A24	1925	1	M	3	D	0.283669	0.286135
A24	1926	1	M	3	D	0.020916	0.129797
A24	1927	1	M	3	D	0.120199	0.10564
A24	1928	1	M	3	D	0.189699	0.110406
A24	1929	1	M	3	D	0.057636	0.086219
A24	1930	1	M	3	D	0.03089	0.100013
A24	1931	1	M	3	D	0.14711	0.23
A24	1932	1	M	3	D	0.065558	0.099393
A24	1933	1	M	3	D	0.190944	0.079895
A24	1934	1	M	3	D	0.047838	0.007896
A24	1935	1	M	3	D	0.126031	0.16704
A24	1936	1	M	3	D	0.161534	0.038841
A24	1937	1	M	3	D	0.19909	-0.04765
A24	1938	1	M	3	D	0.224294	0.14564
A24	1939	1	M	3	D	0.537726	0.433209
A24	1940	1	M	3	D	0.177478	0.093452
A24	1941	1	M	3	D	0.389829	0.363901
A24	1942	1	M	3	D	0.13956	0.267848
A24	1943	1	M	3	D	0.276828	0.294548
A24	1944	1	M	3	D	0.118419	0.149283
A24	1945	1	M	3	D	0.39445	0.305113
A24	1946	1	M	3	D	0.057714	-0.01609
A24	1947	1	M	3	D	0.44804	0.365142
A24	1948	1	M	3	D	0.198766	-0.03798
A24	1949	1	M	3	D	0.122008	0.26395
A24	1950	1	M	3	D	0.343756	0.325984
A24	1951	1	M	3	D	0.093196	0.006066
A24	1952	1	M	3	D	0.052422	0.155603
A24	1953	1	M	3	D	0.072335	0.149013
A24	1954	1	M	3	D	0.08999	0.100783
A24	1955	1	M	3	D	0.113582	-0.07753
A24	1956	1	M	3	D	0.057228	0.064051
A24	1957	1	M	3	D	0.467048	0.559686
A24	1958	1	M	3	D	0.244253	0.295468
A24	1959	1	M	3	D	0.269009	-0.01634
A24	1960	1	M	3	D	0.19369	0.12511
A24	1961	1	M	3	D	-0.01482	0.164662
A24	1962	1	M	3	D	0.148324	0.033593
A24	1963	1	M	3	D	0.194339	0.234356
A24	1964	2	M	3	D	-0.00198	0.221785
A24	1965	2	M	3	D	0.197555	0.248537
A24	1966	2	M	3	D	-0.00804	0.121792
A24	1967	2	M	3	D	0.177881	0.375897
A24	1968	2	M	3	D	0.13668	0.168248
A24	1969	2	M	3	D	0.021646	0.304252
A24	1970	2	M	3	D	0.006128	0.308829
A24	1971	2	M	3	D	-0.01116	0.223908
A24	1972	2	M	3	D	0.493111	0.527591
A24	1973	2	M	3	D	0.042354	0.092951
A24	1974	2	M	3	D	0.097798	0.041796
A24	1975	2	M	3	D	0.266298	0.238242
A24	1976	2	M	3	D	0.073268	0.012397
A24	1977	2	M	3	D	0.317469	0.257388
A24	1978	2	M	3	D	0.093482	0.018298
A24	1979	2	M	3	D	0.175362	0.0636
A24	1980	2	M	3	D	0.170202	0.229027
A24	1981	2	M	3	D	0.18634	0.238864
A24	1982	2	M	3	D	0.223895	0.239182
A24	1983	2	M	3	D	0.053643	0.15596
A24	1984	2	M	3	D	0.183288	0.29378
A24	1985	2	M	3	D	0.126366	0.218758
A24	1986	2	M	3	D	0.148566	0.131916
A24	1987	2	M	3	D	0.059563	0.138361
A24	1988	2	M	3	D	0.29461	0.114493
A24	1989	2	M	3	D	0.125538	0.170853
A24	1990	2	M	3	D	0.169141	0.337097
A24	1991	2	M	3	D	0.16408	0.144744
A24	1992	2	M	3	D	0.06068	0.179534
A24	1993	2	M	3	D	0.161826	0.312933
A24	1994	2	M	3	D	0.144116	0.07674
A24	1995	2	M	3	D	0.130783	0.177199
A24	1996	2	M	3	D	0.218849	0.347344
A24	1997	2	M	3	D	0.11488	0.23056
A24	1998	2	M	3	D	0.262013	0.050365
A24	1999	2	M	3	D	0.188087	0.114393
A24	2000	2	M	3	D	0.089924	0.133561
[truncated: 5,460 more rows]

## Sheet: 6i
LMM Random Effect	LMM Nested Random Effect	LMM Fixed Effects				LMM Dependent Variable (Left)	LMM Dependent Variable (Right)		Please note these models converged with ML but not with REML. Neither model converged when including Cohort fixed effect, so this fixed effect was omitted from both final models.
AnimalID	Cell_ID	Session	Sex	AgeGroup	Cohort	ScoreBlock	ScoreAlt
A14	0	1	F	3	C	-0.10254	-0.19644
A14	1	1	F	3	C	-0.17048	-0.1617
A14	2	1	F	3	C	-0.05254	0.051994
A14	3	1	F	3	C	-0.01868	-0.04036
A14	4	1	F	3	C	-0.02681	-0.11765
A14	5	2	F	3	C	-0.48767	-0.56197
A14	6	2	F	3	C	-0.53037	-0.53021
A14	7	2	F	3	C	-0.21811	-0.18162
A14	8	2	F	3	C	-0.23661	-0.33163
A14	9	2	F	3	C	-0.40539	-0.41197
A14	10	2	F	3	C	-0.12576	-0.30574
A14	11	2	F	3	C	-0.0338	-0.11398
A14	12	2	F	3	C	-0.0153	0.089925
A14	13	2	F	3	C	-0.16656	-0.20756
A14	14	2	F	3	C	-0.14127	-0.20728
A14	15	2	F	3	C	-0.30105	-0.31406
A14	16	2	F	3	C	0.002497	-0.16505
A14	17	2	F	3	C	0.062924	-0.0481
A14	18	2	F	3	C	-0.14024	-0.16865
A14	19	2	F	3	C	-0.17403	-0.07242
A14	20	2	F	3	C	-0.23257	-0.18719
A14	21	2	F	3	C	-0.04679	0.005269
A14	22	2	F	3	C	-0.12917	0.057032
A14	23	2	F	3	C	-0.14445	-0.35051
A14	24	2	F	3	C	-0.10668	-0.10134
A14	25	2	F	3	C	-0.09542	-0.12396
A14	26	2	F	3	C	-0.22946	-0.30852
A14	27	2	F	3	C	-0.0788	-0.06016
A14	28	3	F	3	C	-0.17475	-0.30294
A14	29	3	F	3	C	-0.5968	-0.64032
A14	30	3	F	3	C	-0.08573	-0.071
A14	31	3	F	3	C	-0.0508	-0.11845
A14	32	3	F	3	C	-0.19915	-0.10041
A14	33	3	F	3	C	-0.15907	-0.15017
A14	34	3	F	3	C	-0.15656	-0.16103
A14	35	3	F	3	C	-0.21494	-0.27289
A15	36	2	F	3	C	-0.09554	-0.06182
A15	37	2	F	3	C	-0.01237	-0.02263
A15	38	2	F	3	C	-0.24969	-0.25015
A15	39	2	F	3	C	-0.13495	-0.13718
A15	40	2	F	3	C	-0.19897	-0.18753
A15	41	2	F	3	C	-0.04883	-0.2064
A15	42	2	F	3	C	-0.03031	-0.10833
A15	43	2	F	3	C	-0.03522	-0.03495
A15	44	2	F	3	C	-0.02502	-0.13377
A15	45	2	F	3	C	-0.07447	-0.14245
A15	46	2	F	3	C	-0.12231	-0.21207
A15	47	2	F	3	C	-0.24325	-0.29947
A15	48	2	F	3	C	-0.07847	-0.29816
A15	49	2	F	3	C	-0.20164	-0.21721
A15	50	3	F	3	C	-0.06189	-0.13661
A15	51	3	F	3	C	-0.35388	-0.26361
A15	52	3	F	3	C	-0.17775	-0.12987
A15	53	3	F	3	C	-0.18233	-0.22902
A15	54	3	F	3	C	0.015594	-0.30849
A15	55	3	F	3	C	-0.10694	-0.199
A15	56	3	F	3	C	-0.22263	-0.14668
A15	57	3	F	3	C	-0.14975	-0.07632
A15	58	3	F	3	C	-0.18761	-0.2971
A15	59	3	F	3	C	-0.11976	-0.1323
A15	60	3	F	3	C	-0.15435	-0.15559
A15	61	3	F	3	C	-0.10563	-0.12051
A15	62	3	F	3	C	-0.17739	-0.09756
A15	63	3	F	3	C	-0.06741	-0.16875
A15	64	3	F	3	C	-0.11238	-0.0459
A15	65	3	F	3	C	-0.18029	0.00696
A15	66	3	F	3	C	-0.59695	-0.53873
A15	67	3	F	3	C	-0.05128	-0.06534
A15	68	3	F	3	C	-0.06002	-0.09952
A15	69	3	F	3	C	0.01392	0.020066
A15	70	3	F	3	C	-0.22639	-0.15853
A15	71	3	F	3	C	-0.2443	-0.31261
A15	72	3	F	3	C	-0.10814	-0.13189
A15	73	3	F	3	C	-0.21075	-0.19381
A15	74	3	F	3	C	-0.14283	-0.22904
A15	75	3	F	3	C	-0.17058	-0.05808
A15	76	3	F	3	C	-0.07971	0.001646
A15	77	3	F	3	C	0.025232	-0.01052
A15	78	3	F	3	C	-0.37552	-0.08564
A15	79	3	F	3	C	0.127789	-0.05555
A15	80	3	F	3	C	-0.27992	-0.23385
A15	81	3	F	3	C	-0.22819	-0.11019
A15	82	3	F	3	C	-0.30041	-0.18227
A15	83	3	F	3	C	-0.22266	-0.13218
A15	84	4	F	3	C	-0.2787	-0.05731
A15	85	4	F	3	C	-0.14894	-0.24001
A15	86	4	F	3	C	-0.15926	-0.19525
A15	87	4	F	3	C	-0.09839	-0.17902
A15	88	4	F	3	C	-0.0749	-0.03493
A15	89	4	F	3	C	-0.08488	-0.22946
A15	90	4	F	3	C	-0.04049	-0.23048
A15	91	4	F	3	C	-0.11139	-0.21783
A15	92	4	F	3	C	-0.15557	-0.09816
A15	93	4	F	3	C	-0.24948	-0.10174
A15	94	4	F	3	C	-0.01552	-0.0402
A15	95	4	F	3	C	-0.05491	-0.22749
A15	96	4	F	3	C	-0.29588	-0.02401
A15	97	4	F	3	C	-0.12618	0.058542
A15	98	4	F	3	C	-0.18565	0.123229
A15	99	4	F	3	C	-0.0918	-0.00999
A15	100	4	F	3	C	-0.17771	-0.25158
A15	101	4	F	3	C	-0.22828	-0.30317
A15	102	4	F	3	C	-0.13831	-0.23989
A15	103	4	F	3	C	-0.35341	-0.54309
A15	104	4	F	3	C	-0.25078	-0.60073
A15	105	4	F	3	C	-0.1545	0.018554
A15	106	4	F	3	C	-0.22956	-0.23884
A15	107	4	F	3	C	-0.20298	-0.10831
A15	108	4	F	3	C	-0.24677	-0.32725
A15	109	4	F	3	C	-0.2904	-0.34257
A15	110	4	F	3	C	-0.32828	-0.31134
A15	111	4	F	3	C	-0.25568	-0.20801
A15	112	4	F	3	C	-0.21628	-0.20419
A15	113	4	F	3	C	-0.10117	-0.09199
A15	114	4	F	3	C	-0.49363	-0.15005
A15	115	4	F	3	C	-0.0998	-0.19819
A15	116	4	F	3	C	-0.13638	-0.22155
A15	117	4	F	3	C	-0.0983	-0.08048
A15	118	4	F	3	C	-0.07586	-0.1717
A15	119	4	F	3	C	-0.11942	-0.29841
A15	120	4	F	3	C	-0.5314	-0.5671
A15	121	4	F	3	C	-0.21137	-0.18258
A15	122	4	F	3	C	-0.27944	-0.16854
A15	123	4	F	3	C	-0.26531	-0.2078
A15	124	4	F	3	C	-0.29215	-0.15951
A15	125	4	F	3	C	-0.37402	-0.23711
A15	126	4	F	3	C	-0.0136	-0.07505
A15	127	4	F	3	C	-0.25895	-0.2583
A15	128	4	F	3	C	-0.31703	0.014917
A15	129	4	F	3	C	-0.42712	-0.55674
A15	130	4	F	3	C	-0.3054	-0.30315
A15	131	4	F	3	C	-0.07886	-0.13144
A15	132	4	F	3	C	-0.11183	-0.11999
A15	133	4	F	3	C	-0.19026	-0.30514
A15	134	4	F	3	C	-0.16679	-0.279
A15	135	4	F	3	C	0.072831	-0.22718
A15	136	4	F	3	C	-0.57069	-0.50958
A15	137	4	F	3	C	-0.14742	-0.20358
A15	138	4	F	3	C	-0.04001	-0.2069
A15	139	4	F	3	C	-0.16542	0.108743
A15	140	4	F	3	C	-0.36985	-0.26038
A15	141	4	F	3	C	-0.37204	-0.18125
A15	142	4	F	3	C	-0.16274	-0.13655
A15	143	4	F	3	C	-0.23362	-0.26284
A15	144	4	F	3	C	-0.24172	-0.12588
A15	145	4	F	3	C	-0.2774	0.166141
A15	146	5	F	3	C	0.000213	-0.08514
A15	147	5	F	3	C	-0.22186	-0.34374
A15	148	5	F	3	C	-0.71135	-0.57792
A15	149	5	F	3	C	-0.08007	-0.06801
A15	150	5	F	3	C	-0.15647	0.034841
A15	151	5	F	3	C	-0.00112	-0.10817
A15	152	5	F	3	C	-0.3136	-0.07301
A15	153	5	F	3	C	-0.17141	-0.07606
A15	154	5	F	3	C	-0.64248	-0.64594
A15	155	5	F	3	C	-0.68243	-0.5854
A15	156	5	F	3	C	-0.20927	-0.08056
A15	157	5	F	3	C	-0.33797	-0.15354
A15	158	5	F	3	C	-0.18497	-0.22766
A15	159	5	F	3	C	0.018443	-0.25327
A15	160	5	F	3	C	-0.02402	-0.01134
A15	161	5	F	3	C	-0.19626	-0.2614
A15	162	5	F	3	C	-0.16934	-0.15415
A15	163	5	F	3	C	-0.1833	0.000118
A15	164	5	F	3	C	0.107158	-0.09927
A15	165	5	F	3	C	-0.1941	0.055016
A15	166	5	F	3	C	0.033672	-0.04687
A15	167	5	F	3	C	-0.01462	-0.00824
A15	168	5	F	3	C	-0.08109	-0.03578
A15	169	5	F	3	C	0.011182	-0.07473
A15	170	5	F	3	C	-0.15479	-0.25945
A15	171	5	F	3	C	-0.04027	-0.12187
A15	172	5	F	3	C	-0.07568	-0.18352
A15	173	5	F	3	C	-0.14454	-0.00948
A15	174	5	F	3	C	-0.1247	-0.05987
A15	175	5	F	3	C	-0.29403	-0.09053
A15	176	5	F	3	C	-0.00054	0.182876
A15	177	5	F	3	C	-0.1496	-0.21305
A15	178	5	F	3	C	-0.18636	-0.05729
A15	179	5	F	3	C	-0.14072	-0.23784
A15	180	5	F	3	C	-0.37405	-0.10919
A15	181	6	F	3	C	-0.16577	-0.02455
A15	182	6	F	3	C	-0.41426	-0.70032
A15	183	6	F	3	C	-0.66767	-0.68796
A15	184	6	F	3	C	-0.42526	-0.16484
A15	185	6	F	3	C	-0.31845	-0.05397
A15	186	6	F	3	C	-0.31254	-0.36919
A15	187	6	F	3	C	-0.1113	-0.07745
A15	188	6	F	3	C	-0.03022	-0.0166
A15	189	6	F	3	C	0.006012	-0.18271
A15	190	6	F	3	C	-0.06993	-0.17343
A15	191	6	F	3	C	0.072676	-0.06986
A15	192	6	F	3	C	-0.45384	-0.52317
A15	193	6	F	3	C	-0.27372	-0.76386
A15	194	6	F	3	C	-0.03968	-0.16345
A15	195	6	F	3	C	0.037706	-0.21175
A16	196	1	F	3	C	-0.01183	-0.0813
A16	197	1	F	3	C	-0.21065	-0.35577
A16	198	1	F	3	C	-0.24914	-0.27953
A16	199	1	F	3	C	-0.37049	-0.34534
A16	200	1	F	3	C	-0.20667	-0.11353
A16	201	1	F	3	C	-0.25599	-0.13312
A16	202	1	F	3	C	-0.26745	-0.2977
A16	203	1	F	3	C	-0.11143	-0.30096
A16	204	1	F	3	C	-0.41216	-0.37546
A16	205	1	F	3	C	-0.28823	-0.0688
A16	206	1	F	3	C	-0.37849	-0.38077
A16	207	1	F	3	C	-0.4653	-0.42378
A16	208	1	F	3	C	-0.01967	-0.07295
A16	209	1	F	3	C	-0.27162	-0.44236
A16	210	1	F	3	C	-0.68657	-0.5865
A16	211	1	F	3	C	-0.57939	-0.49725
A16	212	1	F	3	C	-0.59593	-0.57879
A16	213	1	F	3	C	-0.62055	-0.6705
A16	214	1	F	3	C	-0.25533	-0.23798
A16	215	1	F	3	C	-0.14687	-0.16719
A16	216	1	F	3	C	-0.21947	-0.20071
A16	217	1	F	3	C	-0.26093	-0.26586
A16	218	1	F	3	C	-0.1572	-0.15096
A16	219	1	F	3	C	-0.02499	-0.20795
A16	220	1	F	3	C	-0.20084	-0.2648
A16	221	1	F	3	C	-0.36373	-0.12405
A16	222	1	F	3	C	-0.31494	-0.36831
A16	223	1	F	3	C	-0.16827	-0.04052
A16	224	1	F	3	C	-0.19864	-0.13092
A16	225	1	F	3	C	-0.41491	-0.16082
A16	226	1	F	3	C	-0.29533	-0.4588
A16	227	1	F	3	C	-0.50652	-0.46711
A16	228	1	F	3	C	-0.54218	0.117281
A16	229	1	F	3	C	-0.24898	-0.2836
A16	230	1	F	3	C	-0.03494	-0.08871
A16	231	1	F	3	C	-0.28317	0.024181
A16	232	1	F	3	C	-0.26972	-0.12544
A16	233	1	F	3	C	-0.07375	-0.18081
A16	234	1	F	3	C	-0.18332	-0.18346
A16	235	1	F	3	C	-0.3045	-0.21103
A16	236	1	F	3	C	-0.1443	-0.13393
A16	237	1	F	3	C	-0.68627	-0.69545
A16	238	2	F	3	C	-0.64554	-0.71339
A16	239	2	F	3	C	-0.03911	-0.13846
A16	240	2	F	3	C	-0.64057	-0.6686
A16	241	2	F	3	C	-0.19225	-0.32424
A16	242	2	F	3	C	-0.41329	-0.32509
A16	243	2	F	3	C	-0.48658	-0.62688
A16	244	2	F	3	C	-0.48989	-0.4285
A16	245	2	F	3	C	-0.1897	-0.16079
A16	246	2	F	3	C	-0.05224	-0.34697
A16	247	2	F	3	C	-0.31774	-0.51692
A16	248	2	F	3	C	-0.32784	-0.38132
A16	249	3	F	3	C	-0.40784	-0.3287
A16	250	3	F	3	C	-0.4789	-0.47151
A16	251	3	F	3	C	-0.56414	-0.2753
A16	252	3	F	3	C	-0.57209	-0.51998
A16	253	4	F	3	C	-0.221	-0.19859
A16	254	4	F	3	C	-0.15498	-0.26572
A16	255	4	F	3	C	-0.29349	-0.1538
A16	256	4	F	3	C	-0.20264	-0.04121
A16	257	4	F	3	C	-0.05879	0.21822
A16	258	4	F	3	C	-0.12062	-0.14098
A16	259	4	F	3	C	-0.37309	-0.4032
A16	260	4	F	3	C	-0.2082	-0.24146
A16	261	4	F	3	C	-0.27273	-0.30761
A16	262	4	F	3	C	-0.26207	-0.35765
A16	263	4	F	3	C	-0.21506	-0.20255
A16	264	4	F	3	C	-0.27559	-0.27013
A16	265	4	F	3	C	-0.43344	0.198437
A16	266	4	F	3	C	-0.321	-0.28148
A16	267	4	F	3	C	-0.15376	-0.36904
A16	268	4	F	3	C	-0.26185	-0.30444
A16	269	4	F	3	C	-0.43291	-0.4677
A16	270	4	F	3	C	-0.11457	-0.02387
A16	271	4	F	3	C	-0.04612	-0.06812
A16	272	4	F	3	C	-0.35408	-0.53833
A16	273	4	F	3	C	-0.27941	-0.35529
A16	274	4	F	3	C	-0.30858	-0.34625
A17	275	1	F	3	C	-0.12179	-0.22636
A17	276	1	F	3	C	0.014059	-0.16823
A17	277	1	F	3	C	-0.10764	-0.1301
A17	278	1	F	3	C	-0.01832	-0.02643
A17	279	1	F	3	C	-0.12018	-0.28059
A17	280	1	F	3	C	-0.01759	-0.07565
A17	281	1	F	3	C	-0.02445	-0.11016
A17	282	2	F	3	C	-0.41385	0.011038
A17	283	2	F	3	C	-0.52093	-0.16918
A17	284	2	F	3	C	-0.05505	-0.04572
A17	285	2	F	3	C	-0.09847	-0.13033
A17	286	2	F	3	C	-0.10062	-0.06636
A17	287	2	F	3	C	-0.29103	-0.20718
A17	288	2	F	3	C	-0.60379	-0.31399
A17	289	2	F	3	C	-0.25197	-0.2187
A17	290	3	F	3	C	-0.22969	-0.16609
A17	291	3	F	3	C	-0.36707	-0.31645
A17	292	3	F	3	C	-0.10867	-0.48514
A17	293	3	F	3	C	0.018005	-0.18184
A17	294	3	F	3	C	-0.09309	-0.34924
A17	295	3	F	3	C	-0.54866	-0.51219
A17	296	3	F	3	C	-0.59962	-0.3244
A17	297	3	F	3	C	-0.33258	-0.06192
A17	298	3	F	3	C	-0.51733	-0.11935
A17	299	3	F	3	C	-0.01648	-0.24607
A17	300	3	F	3	C	-0.18142	-0.12753
A17	301	4	F	3	C	-0.07748	-0.29847
A17	302	4	F	3	C	-0.26669	-0.07056
A17	303	4	F	3	C	-0.18985	-0.30617
A17	304	4	F	3	C	-0.07085	-0.24588
A17	305	4	F	3	C	-0.59	-0.57839
A17	306	4	F	3	C	-0.21062	-0.34897
A17	307	4	F	3	C	-0.03534	-0.07357
A17	308	5	F	3	C	-0.74631	-0.67748
A17	309	5	F	3	C	-0.30896	-0.65353
A17	310	5	F	3	C	-0.36341	-0.52787
A17	311	5	F	3	C	-0.24761	-0.13301
A17	312	5	F	3	C	-0.08625	-0.1364
A17	313	5	F	3	C	-0.56552	-0.501
A17	314	5	F	3	C	-0.08604	-0.07632
A17	315	5	F	3	C	-0.46447	-0.49488
A17	316	5	F	3	C	-0.07127	-0.20513
A17	317	5	F	3	C	-0.26701	-0.21825
A17	318	5	F	3	C	-0.15555	-0.08344
A17	319	5	F	3	C	-0.15492	-0.01065
A17	320	5	F	3	C	-0.35244	-0.26193
A17	321	5	F	3	C	-0.43743	-0.4299
A17	322	5	F	3	C	-0.13634	-0.27229
A17	323	5	F	3	C	-0.52541	-0.52879
A17	324	5	F	3	C	-0.6218	-0.3042
A17	325	5	F	3	C	-0.01113	-0.0056
A17	326	6	F	3	C	-0.53414	-0.53706
A17	327	6	F	3	C	-0.245	-0.39741
A17	328	6	F	3	C	-0.19081	-0.06509
A17	329	6	F	3	C	-0.21571	-0.09119
A17	330	6	F	3	C	-0.04895	-0.21059
A17	331	6	F	3	C	-0.40542	-0.25462
A17	332	6	F	3	C	-0.18018	-0.14841
A17	333	6	F	3	C	-0.06985	0.005439
A17	334	6	F	3	C	-0.18259	-0.04627
A17	335	6	F	3	C	-0.24476	-0.15138
A17	336	6	F	3	C	-0.16687	-0.16055
A17	337	6	F	3	C	-0.08131	-0.1212
A17	338	6	F	3	C	-0.18106	-0.05332
A17	339	6	F	3	C	-0.30025	-0.24526
A17	340	6	F	3	C	-0.13226	-0.17855
A17	341	6	F	3	C	-0.0654	0.103684
A17	342	6	F	3	C	-0.17119	-0.10769
A17	343	6	F	3	C	-0.04922	-0.22702
A18	344	2	F	3	C	-0.10826	0.021606
A18	345	2	F	3	C	-0.04636	-0.16618
A18	346	2	F	3	C	-0.07472	-0.13946
A18	347	2	F	3	C	-0.12908	-0.02802
A18	348	2	F	3	C	-0.1682	-0.13719
A18	349	2	F	3	C	-0.24178	-0.03846
A18	350	2	F	3	C	-0.03731	-0.2102
A18	351	2	F	3	C	-0.15518	0.052756
A18	352	2	F	3	C	-0.15675	-0.28429
A18	353	2	F	3	C	-0.03972	0.047985
A18	354	2	F	3	C	-0.02811	-0.03356
A18	355	2	F	3	C	0.021379	0.095031
A18	356	2	F	3	C	-0.02511	0.005768
A18	357	2	F	3	C	-0.10198	-0.09565
A18	358	2	F	3	C	-0.0758	-0.1315
A18	360	3	F	3	C	-0.15272	-0.03578
A18	361	3	F	3	C	-0.13978	-0.03756
A18	362	3	F	3	C	-0.29186	-0.21526
A18	363	3	F	3	C	-0.17419	-0.01832
A18	364	3	F	3	C	-0.14151	-0.1021
A18	365	3	F	3	C	-0.30969	-0.26718
A18	366	3	F	3	C	-0.08484	-0.17847
A18	367	3	F	3	C	-0.40782	-0.31899
A18	368	3	F	3	C	-0.29156	-0.14111
A18	369	3	F	3	C	-0.29979	-0.12323
A18	370	3	F	3	C	-0.44646	-0.29947
A18	371	3	F	3	C	-0.1483	-0.10926
A18	372	3	F	3	C	-0.29674	-0.01808
A18	373	3	F	3	C	-0.27311	0.068355
A18	374	3	F	3	C	-0.27974	-0.00545
A18	375	3	F	3	C	-0.16572	-0.1296
A18	376	3	F	3	C	-0.20814	0.00189
A18	377	3	F	3	C	-0.27996	-0.1193
A18	378	3	F	3	C	-0.16162	0.047586
A18	379	3	F	3	C	-0.2893	-0.29088
A18	380	3	F	3	C	-0.17787	-0.15548
A18	381	3	F	3	C	0.048594	0.023378
A18	382	3	F	3	C	-0.17855	-0.13221
A18	383	3	F	3	C	-0.0644	-0.08543
A18	384	3	F	3	C	-0.25629	-0.14468
A18	385	3	F	3	C	-0.08443	-0.19247
A18	386	3	F	3	C	8.03e-05	-0.12177
A18	387	3	F	3	C	-0.09414	-0.04418
A18	388	3	F	3	C	-0.34591	-0.22484
A18	389	3	F	3	C	-0.30842	-0.14049
A18	390	3	F	3	C	-0.23286	0.009517
A18	391	3	F	3	C	-0.32959	0.002562
A18	392	3	F	3	C	-0.4217	-0.15249
A18	393	3	F	3	C	-0.21362	-0.21558
A18	394	3	F	3	C	-0.3665	-0.20887
A18	395	3	F	3	C	-0.17939	0.010246
A18	396	3	F	3	C	-0.43948	-0.14635
A18	397	3	F	3	C	-0.32644	-0.42225
A18	398	3	F	3	C	-0.36786	-0.23535
A18	399	3	F	3	C	-0.25277	-0.12758
A18	400	3	F	3	C	-0.45725	-0.28281
A18	401	3	F	3	C	-0.35206	-0.08945
A18	402	3	F	3	C	-0.03353	-0.00086
A18	403	3	F	3	C	-0.17987	-0.25214
A18	404	3	F	3	C	-0.13223	-0.22562
A18	405	3	F	3	C	-0.29733	-0.29038
A18	406	3	F	3	C	-0.50218	-0.37376
A18	407	3	F	3	C	-0.16118	-0.15715
A18	408	3	F	3	C	-0.28941	-0.2052
A18	409	4	F	3	C	-0.17709	-0.08335
A18	410	4	F	3	C	-0.41417	-0.29001
A18	411	4	F	3	C	-0.23068	-0.18387
A18	412	4	F	3	C	-0.0594	-0.02744
A18	413	4	F	3	C	-0.20777	-0.0871
A18	414	4	F	3	C	-0.34313	-0.34868
A18	415	4	F	3	C	-0.21286	-0.21122
A18	416	4	F	3	C	-0.26944	-0.11841
A18	417	4	F	3	C	0.015851	-0.05704
A18	418	4	F	3	C	-0.06768	-0.08029
A18	419	4	F	3	C	-0.2351	-0.2262
A18	420	4	F	3	C	-0.19168	-0.04147
A18	421	4	F	3	C	-0.43676	-0.09172
A18	422	4	F	3	C	-0.05531	0.037161
A18	423	4	F	3	C	-0.37658	-0.22833
A18	424	4	F	3	C	-0.21869	-0.32567
A18	425	4	F	3	C	-0.38403	-0.12814
A18	426	4	F	3	C	-0.22697	-0.21752
A18	427	4	F	3	C	-0.1559	-0.16538
A18	428	4	F	3	C	-0.27687	-0.20269
A18	429	4	F	3	C	-0.36461	-0.24515
A18	430	4	F	3	C	-0.03956	-0.26406
A18	431	4	F	3	C	-0.50961	-0.20568
A18	432	4	F	3	C	-0.24851	-0.09001
A18	433	4	F	3	C	-0.11051	-0.06139
A18	434	4	F	3	C	-0.24468	-0.35397
A18	435	4	F	3	C	-0.14671	-0.12667
A18	436	4	F	3	C	0.018167	-0.25634
A18	437	4	F	3	C	-0.19726	-0.05582
A18	438	4	F	3	C	-0.23542	-0.19536
A18	439	4	F	3	C	-0.25839	-0.02438
A18	440	4	F	3	C	-0.04379	-0.02684
A18	441	4	F	3	C	-0.27005	-0.23678
A18	442	4	F	3	C	-0.03069	-0.00795
A18	443	4	F	3	C	-0.21442	-0.13474
A18	444	4	F	3	C	-0.21974	-0.031
A18	445	4	F	3	C	-0.2961	-0.08007
A18	446	4	F	3	C	-0.24757	0.117815
A18	447	4	F	3	C	-0.15094	-0.32738
A18	448	4	F	3	C	-0.17123	-0.15663
A18	449	4	F	3	C	-0.23036	-0.22411
A18	450	5	F	3	C	-0.27764	-0.23667
A18	451	5	F	3	C	-0.18386	-0.06338
A18	452	5	F	3	C	-0.08563	-0.22617
A18	453	5	F	3	C	-0.34443	-0.24503
A18	454	5	F	3	C	-0.20575	-0.09075
A18	455	5	F	3	C	-0.69816	-0.55164
A18	456	6	F	3	C	-0.31685	-0.22404
A18	457	6	F	3	C	-0.34382	-0.29606
A18	458	6	F	3	C	-0.4599	-0.38748
A18	459	6	F	3	C	-0.49377	-0.44962
A18	460	6	F	3	C	-0.71466	-0.5312
A18	461	6	F	3	C	-0.89098	-0.7476
A19	462	1	M	3	D	-0.17713	-0.22382
A19	463	1	M	3	D	-0.28689	-0.0081
A19	464	1	M	3	D	-0.0076	-0.06937
A19	465	1	M	3	D	-0.13945	-0.18821
A19	466	1	M	3	D	-0.12772	-0.0596
A19	467	1	M	3	D	-0.21955	-0.25466
A19	468	1	M	3	D	-0.166	-0.15215
A19	469	1	M	3	D	-0.29211	-0.32098
A19	470	1	M	3	D	-0.15469	-0.17128
A19	471	1	M	3	D	-0.1934	-0.15449
A19	472	1	M	3	D	-0.18294	-0.28579
A19	473	1	M	3	D	-0.33066	-0.35125
A19	474	1	M	3	D	-0.00076	0.011539
A19	475	1	M	3	D	-0.13593	-0.20357
A19	476	1	M	3	D	-0.3266	-0.36255
A19	477	1	M	3	D	-0.11954	-0.16769
A19	478	1	M	3	D	-0.31496	-0.23648
A19	479	1	M	3	D	-0.23623	-0.1422
A19	480	1	M	3	D	-0.17143	-0.1325
A19	481	1	M	3	D	-0.11133	-0.23951
A19	482	1	M	3	D	-0.40421	-0.36671
A19	483	1	M	3	D	-0.18189	-0.27947
A19	484	1	M	3	D	-0.58171	-0.58139
A19	485	1	M	3	D	-0.39199	-0.42764
A19	486	1	M	3	D	-0.46804	-0.51333
A19	487	1	M	3	D	-0.17666	-0.15197
A19	488	1	M	3	D	-0.43383	-0.43677
A19	489	1	M	3	D	-0.13005	-0.03896
A19	490	1	M	3	D	-0.16847	-0.2367
A19	491	1	M	3	D	-0.15157	-0.14441
A19	492	1	M	3	D	-0.17064	-0.13357
A19	493	1	M	3	D	-0.1038	8.93e-05
A19	494	1	M	3	D	-0.03582	-0.0034
A19	495	1	M	3	D	0.016731	0.01848
A19	496	1	M	3	D	-0.23624	-0.04349
A19	497	1	M	3	D	-0.26946	-0.14617
A19	498	1	M	3	D	-0.48304	-0.4683
A19	499	1	M	3	D	-0.06448	-0.13265
A19	500	1	M	3	D	-0.13492	-0.19522
A19	501	1	M	3	D	-0.11059	0.001025
A19	502	1	M	3	D	-0.24078	-0.22795
A19	503	1	M	3	D	-0.03395	-0.0592
A19	504	1	M	3	D	-0.28302	-0.21834
A19	505	1	M	3	D	-0.19099	-0.30209
A19	506	2	M	3	D	-0.09899	-0.18399
A19	507	2	M	3	D	-0.16296	-0.16521
A19	508	2	M	3	D	-0.04805	-0.19216
A19	509	2	M	3	D	-0.30859	-0.0871
A19	510	2	M	3	D	-0.38804	-0.32405
A19	511	2	M	3	D	-0.34087	-0.30311
A19	512	2	M	3	D	-0.34611	-0.34196
A19	513	2	M	3	D	-0.17942	-0.21079
A19	514	2	M	3	D	-0.28971	-0.22792
A19	515	2	M	3	D	-0.0963	-0.08244
A19	516	2	M	3	D	-0.22639	-0.17599
A19	517	2	M	3	D	-0.14794	-0.13017
A19	518	2	M	3	D	-0.46981	-0.4705
A19	519	2	M	3	D	-0.21071	-0.22884
A19	520	2	M	3	D	-0.14461	-0.10715
A19	521	2	M	3	D	-0.17721	-0.14405
A19	522	2	M	3	D	-0.23326	-0.20034
A19	523	2	M	3	D	-0.2869	-0.31796
A19	524	2	M	3	D	-0.29583	-0.38233
A19	525	2	M	3	D	-0.10252	-0.12096
A19	526	2	M	3	D	-0.44036	-0.44121
A19	527	2	M	3	D	-0.11419	-0.1054
A19	528	2	M	3	D	-0.21429	-0.14286
A19	529	2	M	3	D	-0.05884	-0.0851
A19	530	2	M	3	D	-0.36208	-0.32253
A19	531	2	M	3	D	-0.26981	-0.16545
A19	532	2	M	3	D	-0.06251	-0.12837
A19	533	2	M	3	D	-0.30182	-0.23208
A19	534	2	M	3	D	-0.43252	-0.38496
A19	535	2	M	3	D	-0.30099	-0.24744
A19	536	2	M	3	D	-0.24454	-0.36795
A19	537	2	M	3	D	-0.1191	-0.11655
A19	538	2	M	3	D	-0.03838	0.032676
A19	539	2	M	3	D	-0.51709	-0.38044
A19	540	2	M	3	D	-0.15194	-0.17038
A19	541	2	M	3	D	-0.10192	-0.21354
A19	542	2	M	3	D	-0.06233	-0.05741
A19	543	2	M	3	D	-0.16598	-0.02058
A19	544	2	M	3	D	-0.32739	-0.25247
A19	545	3	M	3	D	-0.12081	-0.07974
A19	546	3	M	3	D	-0.10556	-0.16976
A19	547	3	M	3	D	-0.27884	-0.23971
A19	548	3	M	3	D	-0.25217	-0.23478
A19	549	3	M	3	D	-0.12417	-0.04032
A19	550	3	M	3	D	-0.42337	-0.3342
A19	551	3	M	3	D	-0.04446	-0.07619
A19	552	3	M	3	D	-0.15823	-0.16592
A19	553	3	M	3	D	-0.29236	-0.42739
A19	554	3	M	3	D	-0.12505	0.024181
A19	555	3	M	3	D	-0.28956	-0.29841
A19	556	3	M	3	D	-0.39245	-0.31223
A19	557	3	M	3	D	-0.09164	-0.10947
A19	558	3	M	3	D	-0.56569	-0.52889
A19	559	3	M	3	D	-0.61636	-0.62499
A19	560	3	M	3	D	-0.1103	-0.21572
A19	561	3	M	3	D	-0.04244	-0.23014
A19	562	3	M	3	D	0.040174	-0.09053
A19	563	3	M	3	D	-0.09756	-0.19397
A19	564	3	M	3	D	0.026867	-0.03327
A19	565	3	M	3	D	-0.09544	-0.03519
A19	566	3	M	3	D	-0.12063	-0.12526
A19	567	3	M	3	D	-0.36564	-0.23269
A19	568	3	M	3	D	-0.17674	-0.18436
A19	569	3	M	3	D	-0.17684	-0.09492
A19	570	3	M	3	D	-0.1099	-0.03319
A19	571	3	M	3	D	-0.15391	-0.24972
A19	572	3	M	3	D	-0.24945	-0.226
A19	573	3	M	3	D	-0.00066	0.070746
A19	574	3	M	3	D	-0.1763	-0.16259
A19	575	3	M	3	D	-0.07349	0.071951
A19	576	3	M	3	D	-0.08615	-0.20854
A19	577	3	M	3	D	-0.30432	-0.33057
A19	578	3	M	3	D	-0.35075	-0.34006
A19	579	3	M	3	D	-0.10688	-0.04135
A19	580	4	M	3	D	-0.25984	-0.24564
A19	581	4	M	3	D	-0.27062	-0.31059
A19	582	4	M	3	D	-0.23204	-0.27166
A19	583	4	M	3	D	-0.63186	-0.6466
A19	584	4	M	3	D	-0.59314	-0.62115
A19	585	4	M	3	D	-0.25356	-0.3514
A19	586	4	M	3	D	-0.28067	-0.28771
A19	587	4	M	3	D	-0.31718	-0.49341
A19	588	4	M	3	D	-0.25541	-0.33775
A19	589	4	M	3	D	-0.59767	-0.65973
A19	590	4	M	3	D	-0.23581	-0.27171
A19	591	4	M	3	D	-0.041	-0.0754
A19	592	4	M	3	D	-0.35544	-0.42869
A19	593	4	M	3	D	-0.27714	-0.25363
A19	594	4	M	3	D	-0.2458	-0.31648
A19	595	4	M	3	D	-0.12202	-0.26815
A19	596	4	M	3	D	-0.22086	-0.22403
A19	597	4	M	3	D	-0.14905	-0.12576
A19	598	4	M	3	D	-0.12856	-0.20485
A19	599	4	M	3	D	-0.03455	-0.11713
A19	600	5	M	3	D	-0.16268	-0.1028
A19	601	5	M	3	D	-0.07878	0.076433
A19	602	5	M	3	D	-0.21626	-0.14416
A19	603	5	M	3	D	-0.30589	-0.21933
A19	604	5	M	3	D	-0.27728	-0.19793
A19	605	5	M	3	D	-0.11081	-0.01846
A19	606	5	M	3	D	-0.04662	-0.23981
A19	607	5	M	3	D	-0.09998	-0.46256
A19	608	6	M	3	D	-0.04023	-0.04439
A19	609	6	M	3	D	-0.06056	-0.07604
A19	610	6	M	3	D	0.028533	-0.08275
A19	611	6	M	3	D	0.011652	-0.00298
A19	612	6	M	3	D	0.062255	0.017296
A19	613	6	M	3	D	0.000576	-0.0239
A19	614	6	M	3	D	-0.14751	-0.11508
A19	615	6	M	3	D	-0.04378	-0.10208
A19	616	6	M	3	D	-0.192	-0.06195
A19	617	6	M	3	D	0.065084	-0.05416
A20	618	1	M	3	D	-0.28055	-0.31085
A20	619	1	M	3	D	-0.33422	-0.13359
A20	620	1	M	3	D	-0.17029	-0.29602
A20	621	1	M	3	D	-0.30082	-0.02316
A20	622	1	M	3	D	-0.30475	-0.14656
A20	623	1	M	3	D	-0.16338	0.018396
A20	624	1	M	3	D	-0.10941	-0.17853
A20	625	1	M	3	D	-0.08847	-0.37681
A20	626	2	M	3	D	-0.43115	-0.30375
A20	627	2	M	3	D	-0.17825	-0.14586
A20	628	2	M	3	D	-0.22526	-0.29069
A20	629	2	M	3	D	-0.2272	-0.21573
A20	630	2	M	3	D	-0.17502	-0.4202
A20	631	2	M	3	D	-0.08923	-0.3401
A20	632	2	M	3	D	-0.14748	-0.21131
A20	633	2	M	3	D	-0.26657	-0.33831
A20	634	2	M	3	D	-0.26014	-0.30881
A20	635	2	M	3	D	-0.29269	-0.07287
A20	636	2	M	3	D	-0.20435	-0.29
A20	637	2	M	3	D	-0.45284	-0.29404
A20	638	2	M	3	D	-0.27799	-0.07654
A20	639	2	M	3	D	-0.51168	-0.38637
A20	640	2	M	3	D	-0.12311	0.043741
A20	641	2	M	3	D	-0.1703	-0.14807
A20	642	2	M	3	D	-0.02842	0.011678
A20	643	2	M	3	D	-0.44979	-0.34113
A20	644	2	M	3	D	-0.14981	-0.11554
A20	645	2	M	3	D	-0.18605	-0.16315
A20	646	2	M	3	D	-0.10904	-0.10551
A20	647	2	M	3	D	-0.13441	-0.11993
A20	648	2	M	3	D	-0.14699	-0.17699
A20	649	2	M	3	D	-0.33447	-0.28214
A20	650	2	M	3	D	-0.26293	-0.37792
A20	651	2	M	3	D	-0.09886	-0.14354
A20	652	2	M	3	D	-0.21598	-0.13137
A20	653	2	M	3	D	-0.2847	-0.09207
A20	654	2	M	3	D	-0.22207	-0.14174
A20	655	2	M	3	D	0.063804	-0.23006
A20	656	2	M	3	D	-0.13299	-0.13397
A20	657	2	M	3	D	-0.05026	-0.12235
A20	658	3	M	3	D	-0.12838	-0.23783
A20	659	3	M	3	D	-0.13188	-0.20754
A20	660	3	M	3	D	-0.33148	-0.19951
A20	661	3	M	3	D	-0.17752	-0.16882
A20	662	3	M	3	D	-0.10461	-0.0942
A20	663	3	M	3	D	-0.29087	-0.3812
A20	664	3	M	3	D	-0.72191	-0.64342
A20	665	3	M	3	D	-0.11268	-0.18731
A20	666	3	M	3	D	-0.20168	-0.03536
A20	667	3	M	3	D	-0.62077	-0.5588
A20	668	3	M	3	D	-0.15743	-0.19764
A20	669	3	M	3	D	-0.21226	-0.16299
A20	670	3	M	3	D	-0.27992	-0.23694
A20	671	3	M	3	D	-0.25176	-0.25567
A20	672	3	M	3	D	-0.25771	-0.20243
A20	673	3	M	3	D	-0.17633	-0.1468
A20	674	3	M	3	D	-0.20382	-0.24346
A20	675	3	M	3	D	-0.10365	-0.23101
A20	676	3	M	3	D	-0.12576	-0.16234
A20	677	3	M	3	D	-0.05573	-0.104
A20	678	3	M	3	D	-0.06259	-0.11685
A20	679	3	M	3	D	-0.0194	-0.07725
A20	680	3	M	3	D	-0.03951	-0.17455
A20	681	3	M	3	D	-0.11164	-0.03069
A20	682	3	M	3	D	-0.23268	-0.20951
A20	683	3	M	3	D	-0.1487	-0.12072
A20	684	3	M	3	D	-0.33772	-0.2608
A20	685	3	M	3	D	-0.25795	-0.28956
A20	686	3	M	3	D	-0.03031	-0.05975
A20	687	3	M	3	D	-0.1785	-0.20089
A20	688	3	M	3	D	-0.24085	-0.19537
A20	689	3	M	3	D	-0.15234	-0.23018
A20	690	3	M	3	D	-0.18013	-0.1022
A20	691	3	M	3	D	-0.2192	-0.2118
A20	692	3	M	3	D	-0.62915	-0.48079
A20	693	3	M	3	D	-0.46076	-0.43673
A20	694	4	M	3	D	-0.28273	-0.21353
A20	695	4	M	3	D	-0.17871	-0.29231
A20	696	4	M	3	D	-0.06762	-0.17449
A20	697	4	M	3	D	-0.14137	-0.11524
A20	698	4	M	3	D	-0.32121	-0.42539
A20	699	4	M	3	D	-0.01879	-0.05213
A20	700	4	M	3	D	-0.40584	-0.33505
A20	701	4	M	3	D	-0.20474	-0.28538
A20	702	4	M	3	D	-0.25285	-0.27252
A20	703	4	M	3	D	-0.15083	0.010882
A20	704	4	M	3	D	-0.21052	-0.27058
A20	705	4	M	3	D	-0.30991	-0.36101
A20	706	4	M	3	D	-0.37733	-0.42922
A20	707	4	M	3	D	-0.36565	-0.37379
A20	708	4	M	3	D	-0.44172	-0.32918
A20	709	4	M	3	D	-0.42522	-0.3248
A20	710	4	M	3	D	-0.56814	-0.56732
A20	711	4	M	3	D	-0.69559	-0.59345
A20	712	4	M	3	D	-0.40377	-0.19432
A20	713	4	M	3	D	-0.29084	-0.30767
A20	714	4	M	3	D	-0.09818	-0.15466
A20	715	4	M	3	D	-0.29531	-0.36527
A20	716	4	M	3	D	-0.12224	-0.07483
A20	717	4	M	3	D	-0.37562	-0.22837
A20	718	4	M	3	D	-0.35832	-0.33219
A20	719	5	M	3	D	-0.36986	-0.2316
A20	720	5	M	3	D	-0.40055	-0.35431
A20	721	5	M	3	D	-0.33002	-0.11026
A20	722	5	M	3	D	-0.4707	-0.43442
A20	723	5	M	3	D	-0.47862	-0.28765
A20	724	5	M	3	D	-0.3589	0.064096
A20	725	5	M	3	D	-0.28697	-0.44613
A20	726	5	M	3	D	-0.2861	-0.07541
A20	727	5	M	3	D	-0.13897	-0.13114
A20	728	5	M	3	D	-0.28207	-0.18101
A20	729	5	M	3	D	-0.06943	0.027321
A20	730	5	M	3	D	-0.33194	-0.27757
A20	731	5	M	3	D	-0.44966	-0.52059
A20	732	5	M	3	D	-0.32383	-0.2133
A20	733	5	M	3	D	-0.45151	-0.34781
A20	734	5	M	3	D	-0.10342	-0.24342
A20	735	5	M	3	D	-0.17173	-0.1887
A20	736	5	M	3	D	-0.13297	-0.33389
A20	737	5	M	3	D	-0.37317	-0.4601
A20	738	5	M	3	D	-0.13751	-0.38748
A20	739	5	M	3	D	-0.25774	-0.34268
A20	740	5	M	3	D	-0.29251	-0.299
A20	741	5	M	3	D	-0.11289	-0.09652
A20	742	5	M	3	D	-0.14404	-0.26196
A20	743	5	M	3	D	-0.14002	-0.09944
A20	744	5	M	3	D	-0.21333	-0.35111
A20	745	5	M	3	D	-0.33761	-0.08721
A20	746	5	M	3	D	-0.20644	-0.31083
A20	747	5	M	3	D	-0.30851	-0.36182
A20	748	5	M	3	D	-0.32677	-0.31353
A20	749	5	M	3	D	-0.53687	-0.38191
A20	750	5	M	3	D	-0.30477	-0.2107
A20	751	5	M	3	D	-0.21277	-0.29099
A20	752	5	M	3	D	-0.0307	-0.09961
A20	753	5	M	3	D	-0.12464	-0.07816
A20	754	5	M	3	D	-0.25116	-0.12668
A20	755	5	M	3	D	-0.16857	-0.12184
A20	756	5	M	3	D	-0.20495	-0.24859
A20	757	6	M	3	D	-0.17961	-0.2894
A20	758	6	M	3	D	-0.07661	0.014091
A20	759	6	M	3	D	-0.26886	0.215804
A20	760	6	M	3	D	-0.28762	-0.25171
A20	761	6	M	3	D	-0.23683	-0.16582
A20	762	6	M	3	D	-0.17114	-0.12893
A20	763	6	M	3	D	-0.22679	-0.21179
A20	764	6	M	3	D	-0.24143	-0.25585
A20	765	6	M	3	D	-0.40633	-0.46919
A20	766	6	M	3	D	-0.12562	0.000904
A20	767	6	M	3	D	-0.07863	-0.03938
A20	768	6	M	3	D	-0.27505	-0.16847
A20	769	6	M	3	D	-0.14428	-0.19226
A20	770	6	M	3	D	-0.11192	-0.24585
A20	771	6	M	3	D	-0.11197	0.100659
A20	772	6	M	3	D	-0.25707	-0.2829
A20	773	6	M	3	D	-0.15094	-0.10737
A20	774	6	M	3	D	-0.07887	-0.0297
A22	775	1	M	3	D	-0.26818	-0.43767
A22	776	1	M	3	D	-0.56152	-0.56172
A22	777	1	M	3	D	-0.65608	-0.59698
A22	778	1	M	3	D	-0.4214	-0.27311
A22	779	1	M	3	D	-0.38439	-0.31062
A22	780	1	M	3	D	-0.17271	-0.18839
A22	781	1	M	3	D	-0.1717	-0.06994
A22	782	1	M	3	D	-0.09345	-0.01596
A22	783	1	M	3	D	-0.03633	0.005577
A22	784	1	M	3	D	-0.0471	-0.03806
A22	785	1	M	3	D	-0.10602	-0.25451
A22	786	1	M	3	D	-0.17105	-0.11975
A22	787	2	M	3	D	-0.02889	0.001408
A22	788	2	M	3	D	-0.11345	-0.01132
A22	789	2	M	3	D	-0.53775	-0.6068
A22	790	2	M	3	D	-0.34618	-0.49007
A22	791	2	M	3	D	0.018833	-0.09555
A22	792	2	M	3	D	-0.09936	-0.03626
A22	793	2	M	3	D	-0.03738	-0.03182
A22	794	2	M	3	D	-0.0488	-0.02725
A22	795	2	M	3	D	-0.12748	-0.07573
A22	796	2	M	3	D	-0.07721	-0.10225
A22	797	2	M	3	D	-0.07269	-0.19446
A22	798	2	M	3	D	-0.06201	-0.01634
A22	799	2	M	3	D	-0.13547	-0.19208
A22	800	2	M	3	D	-0.36643	-0.45081
A22	801	2	M	3	D	-0.37727	-0.46637
A22	802	2	M	3	D	-0.05435	-0.11513
A22	803	2	M	3	D	-0.14563	0.065375
A22	804	2	M	3	D	-0.01009	-0.16915
A22	805	2	M	3	D	-0.07946	-0.00664
A22	806	2	M	3	D	-0.13251	-0.1194
A22	807	2	M	3	D	-0.15821	-0.19465
A22	808	2	M	3	D	-0.15606	-0.23349
A22	809	2	M	3	D	-0.14917	-0.27235
A22	810	2	M	3	D	-0.14147	-0.04687
A22	811	2	M	3	D	-0.08408	-0.09041
A22	812	2	M	3	D	-0.1046	-0.22288
A22	813	3	M	3	D	-0.37965	-0.23755
A22	814	3	M	3	D	-0.16441	-0.05868
A22	815	3	M	3	D	-0.05662	-0.05034
A22	816	4	M	3	D	-0.14202	0.056336
A22	817	5	M	3	D	-0.40728	-0.45184
A22	818	5	M	3	D	-0.17365	-0.16882
A22	819	5	M	3	D	-0.14577	-0.39769
A22	820	5	M	3	D	-0.27781	-0.35289
A22	821	5	M	3	D	-0.42099	-0.47758
A22	822	5	M	3	D	-0.11416	-0.13333
A22	823	5	M	3	D	-0.21846	-0.19792
A22	824	5	M	3	D	-0.13963	-0.11812
A22	825	6	M	3	D	-0.50293	-0.03458
A22	826	6	M	3	D	-0.10191	0.038466
A22	827	6	M	3	D	-0.15203	0.173942
A22	828	6	M	3	D	-0.07788	-0.15224
A22	829	6	M	3	D	-0.10143	-0.04442
A22	830	6	M	3	D	0.023312	0.037512
A22	831	6	M	3	D	0.028397	-0.02718
A22	832	6	M	3	D	0.03669	0.036493
A22	833	6	M	3	D	0.001774	-0.1382
A22	834	6	M	3	D	-0.02686	-0.05896
A22	835	6	M	3	D	-0.13118	0.014443
A22	836	6	M	3	D	-0.27741	-0.60224
A22	837	6	M	3	D	-0.19882	-0.00799
A22	838	6	M	3	D	-0.11292	0.004714
A22	839	6	M	3	D	-0.31444	-0.29879
A22	840	6	M	3	D	-0.02989	0.032689
A23	841	1	M	3	D	-0.503	-0.45798
A23	842	1	M	3	D	-0.42619	-0.35629
A23	843	1	M	3	D	-0.58552	-0.62557
A23	844	1	M	3	D	-0.1911	-0.09373
A23	845	1	M	3	D	-0.0844	0.026883
A23	846	1	M	3	D	-0.17011	0.13389
A23	847	1	M	3	D	-0.15194	-0.01228
A23	848	1	M	3	D	-0.13502	-0.07194
A23	849	1	M	3	D	-0.33699	-0.3021
A23	850	1	M	3	D	-0.36598	-0.25992
A23	851	1	M	3	D	-0.01982	-0.0713
A23	852	1	M	3	D	-0.04073	-0.0471
A23	853	1	M	3	D	-0.05615	-0.03647
A23	854	1	M	3	D	-0.38573	0.119846
A23	855	1	M	3	D	-0.24524	-0.18879
A23	856	1	M	3	D	-0.22341	-0.14903
A23	857	2	M	3	D	-0.05186	-0.13628
A23	858	2	M	3	D	-0.20574	-0.19501
A23	859	2	M	3	D	-0.18325	0.021443
A23	860	2	M	3	D	-0.04229	-0.0703
A23	861	2	M	3	D	-0.18933	-0.23685
A23	862	2	M	3	D	-0.16968	-0.095
A23	863	2	M	3	D	-0.14073	-0.09629
A23	864	2	M	3	D	-0.10087	-0.0253
A23	865	2	M	3	D	-0.28302	-0.39967
A23	866	2	M	3	D	-0.10042	-0.08568
A23	867	2	M	3	D	-0.14228	-0.16507
A23	868	2	M	3	D	-0.07924	-0.02657
A23	869	2	M	3	D	-0.19563	-0.29131
A23	870	2	M	3	D	-0.05123	0.025189
A23	871	2	M	3	D	-0.55349	-0.56885
A23	872	2	M	3	D	-0.38019	-0.4633
A23	873	2	M	3	D	-0.5733	-0.56966
A23	874	2	M	3	D	-0.24034	-0.3588
A23	875	2	M	3	D	-0.11632	-0.06937
A23	876	2	M	3	D	-0.16372	-0.10734
A23	877	2	M	3	D	-0.26662	-0.1813
A23	878	2	M	3	D	-0.25372	-0.37091
A23	879	2	M	3	D	-0.04649	-0.0597
A23	880	2	M	3	D	-0.06779	-0.13021
A23	881	2	M	3	D	-0.17548	-0.21288
A23	882	2	M	3	D	-0.16346	-0.19151
A23	883	2	M	3	D	-0.10763	-0.08413
A23	884	2	M	3	D	-0.23023	-0.10713
A23	885	2	M	3	D	-0.15831	-0.16312
A23	886	2	M	3	D	-0.14239	-0.1541
A23	887	2	M	3	D	-0.17688	-0.31799
A23	888	2	M	3	D	-0.13348	-0.39715
A23	889	3	M	3	D	-0.14787	-0.05708
A23	890	3	M	3	D	-0.00974	-0.00418
A23	891	3	M	3	D	-0.17909	-0.10276
A23	892	3	M	3	D	-0.1943	-0.14402
A23	893	3	M	3	D	-0.20907	-0.16967
A23	894	3	M	3	D	-0.28452	-0.29487
A23	895	3	M	3	D	-0.22644	-0.29888
A23	896	3	M	3	D	-0.10107	-0.19332
A23	897	3	M	3	D	-0.18415	-0.26442
A23	898	3	M	3	D	-0.23058	-0.29006
A23	899	3	M	3	D	-0.23606	-0.3267
A23	900	3	M	3	D	-0.08884	-0.0352
A23	901	3	M	3	D	-0.21682	-0.23798
A23	902	3	M	3	D	-0.24672	-0.27443
A23	903	3	M	3	D	-0.06891	-0.1359
A23	904	3	M	3	D	-0.13769	-0.25538
A23	905	3	M	3	D	-0.32424	-0.34078
A23	906	3	M	3	D	-0.28523	-0.39969
A23	907	3	M	3	D	-0.2825	-0.32431
A23	908	3	M	3	D	-0.16955	-0.22766
A23	909	3	M	3	D	-0.30342	-0.68034
A23	910	3	M	3	D	-0.39999	-0.5015
A23	911	3	M	3	D	-0.24839	-0.31803
A23	912	3	M	3	D	-0.52037	-0.49425
A23	913	3	M	3	D	-0.34011	-0.29239
A23	914	3	M	3	D	-0.19082	-0.31353
A23	915	3	M	3	D	-0.23158	-0.09791
A23	916	3	M	3	D	-0.59913	-0.64519
A23	917	3	M	3	D	-0.53679	-0.60428
A23	918	3	M	3	D	-0.75428	-0.80857
A23	919	3	M	3	D	-0.0317	-0.0856
A23	920	3	M	3	D	-0.10665	-0.06082
A23	921	3	M	3	D	-0.11454	-0.00304
A23	922	3	M	3	D	-0.11672	-0.05019
A23	923	3	M	3	D	-0.19094	-0.16994
A23	924	3	M	3	D	-0.18293	-0.18112
A23	925	3	M	3	D	-0.12775	-0.04389
A23	926	3	M	3	D	-0.26571	-0.12316
A23	927	3	M	3	D	-0.2073	-0.18317
A23	928	3	M	3	D	-0.23058	-0.04513
A23	929	3	M	3	D	-0.25958	-0.20856
A23	930	3	M	3	D	-0.20368	-0.20853
A23	931	3	M	3	D	-0.46341	-0.48257
A23	932	3	M	3	D	-0.08439	-0.09409
A23	933	3	M	3	D	-0.27758	-0.3864
A23	934	3	M	3	D	-0.66122	-0.66334
A23	935	3	M	3	D	-0.10247	-0.2395
A23	936	3	M	3	D	-0.37607	-0.08896
A23	937	3	M	3	D	0.041292	0.156285
A23	938	3	M	3	D	-0.04827	-0.26929
A23	939	3	M	3	D	-0.13024	-0.09467
A23	940	3	M	3	D	-0.12862	-0.13102
A23	941	3	M	3	D	-0.12512	-0.30998
A23	942	4	M	3	D	-0.01907	-0.15181
A23	943	4	M	3	D	-0.11899	-0.08987
A23	945	4	M	3	D	-0.15664	-0.22266
A23	946	4	M	3	D	-0.08056	-0.1757
A23	947	4	M	3	D	-0.25138	-0.27981
A23	948	4	M	3	D	-0.24365	-0.28848
A23	949	4	M	3	D	-0.12161	-0.09538
A23	950	4	M	3	D	0.094192	-0.18162
A23	951	4	M	3	D	0.141366	-0.19687
A23	952	4	M	3	D	-0.30437	-0.19874
A23	953	4	M	3	D	0.091607	-0.05891
A23	954	4	M	3	D	-0.42207	-0.41631
A23	955	4	M	3	D	0.16772	-0.331
A23	956	4	M	3	D	-0.05667	-0.00971
A23	957	4	M	3	D	-0.13299	-0.0526
A23	958	4	M	3	D	-0.00205	-0.03677
A23	959	5	M	3	D	-0.48118	-0.46811
A23	960	5	M	3	D	0.006451	-0.12921
A23	961	5	M	3	D	-0.59315	-0.46778
A23	962	5	M	3	D	-0.62407	-0.5682
A23	963	5	M	3	D	-0.72529	-0.65848
A23	964	5	M	3	D	-0.03622	-0.04759
A23	965	6	M	3	D	-0.43511	-0.26517
A23	966	6	M	3	D	-0.73151	-0.77112
A23	967	6	M	3	D	-0.52678	-0.45881
A23	968	6	M	3	D	-0.19281	-0.36705
A23	969	6	M	3	D	-0.53176	-0.40252
A23	970	6	M	3	D	-0.10327	-0.13604
A23	971	6	M	3	D	-0.5675	-0.69292
A23	972	6	M	3	D	-0.17276	-0.06721
A23	973	6	M	3	D	-0.29	-0.10349
A23	974	6	M	3	D	-0.2221	-0.23329
A23	975	6	M	3	D	-0.32038	-0.0507
A23	976	6	M	3	D	-0.36134	-0.12726
A23	977	6	M	3	D	-0.67318	-0.70563
A23	978	6	M	3	D	-0.66513	-0.6627
A23	979	6	M	3	D	-0.1782	-0.39124
A23	980	6	M	3	D	-0.15302	0.074177
A23	981	6	M	3	D	-0.18521	-0.3074
A23	982	6	M	3	D	-0.73862	-0.72586
A23	983	6	M	3	D	-0.27057	-0.30988
A24	984	1	M	3	D	-0.57922	-0.64251
A24	985	1	M	3	D	-0.14691	-0.03713
A24	986	1	M	3	D	-0.29192	-0.44649
A24	987	1	M	3	D	-0.3203	-0.31226
A24	988	1	M	3	D	-0.11846	0.022546
A24	989	1	M	3	D	-0.27155	-0.24356
A24	990	1	M	3	D	-0.04348	0.006127
A24	991	1	M	3	D	-0.09424	-0.21697
A24	992	1	M	3	D	-0.54039	-0.64184
A24	993	1	M	3	D	-0.20674	-0.38927
A24	994	1	M	3	D	-0.05856	-0.05679
A24	995	1	M	3	D	-0.41081	-0.49075
A24	996	1	M	3	D	-0.09089	-0.0983
A24	997	1	M	3	D	-0.2321	-0.1302
A24	998	1	M	3	D	-0.47496	-0.51165
A24	999	1	M	3	D	-0.07662	-0.46323
A24	1000	1	M	3	D	-0.15087	-0.02078
A24	1001	1	M	3	D	-0.22102	-0.38613
A24	1002	1	M	3	D	-0.1144	-0.28344
A24	1003	1	M	3	D	-0.08065	0.057012
A24	1004	1	M	3	D	-0.15179	-0.36577
A24	1005	1	M	3	D	-0.35547	-0.41239
A24	1006	1	M	3	D	0.046467	-0.33623
A24	1007	1	M	3	D	-0.10075	-0.24423
A24	1008	1	M	3	D	-0.08254	-0.24378
A24	1009	1	M	3	D	-0.35753	-0.06424
A24	1010	1	M	3	D	-0.23959	0.006054
A24	1011	1	M	3	D	-0.04922	0.115557
A24	1012	1	M	3	D	-0.25032	-0.07932
A24	1013	1	M	3	D	-0.29468	-0.53723
A24	1014	1	M	3	D	-0.65505	-0.76266
A24	1015	1	M	3	D	-0.28192	-0.04124
A24	1016	2	M	3	D	-0.18472	-0.3105
A24	1017	2	M	3	D	-0.12349	-0.07454
A24	1018	2	M	3	D	-0.08979	-0.19934
A24	1019	2	M	3	D	-0.0912	-0.03746
A24	1020	2	M	3	D	-0.1839	-0.41885
A24	1021	2	M	3	D	-0.04203	-0.32711
A24	1022	2	M	3	D	-0.26805	-0.23132
A24	1023	2	M	3	D	-0.68311	-0.76995
A24	1024	2	M	3	D	-0.35873	-0.22545
A24	1025	2	M	3	D	-0.5049	-0.589
A24	1026	2	M	3	D	-0.09529	-0.2019
A24	1027	2	M	3	D	-0.26231	-0.51964
A24	1028	2	M	3	D	-0.38153	-0.307
A24	1029	2	M	3	D	-0.29699	-0.39338
A24	1030	2	M	3	D	-0.42378	-0.39032
A24	1031	2	M	3	D	-0.09621	-0.09743
A24	1032	2	M	3	D	-0.38233	-0.38155
A24	1033	2	M	3	D	-0.21916	0.071651
A24	1034	2	M	3	D	0.001599	-0.0316
A24	1035	2	M	3	D	-0.58272	-0.64558
A24	1036	2	M	3	D	-0.08949	-0.37609
A24	1037	2	M	3	D	0.025776	-0.45221
A24	1038	2	M	3	D	-0.2938	-0.49474
A24	1039	2	M	3	D	-0.67807	-0.80318
A24	1040	2	M	3	D	-0.13413	-0.35597
A24	1041	2	M	3	D	-0.24816	-0.4682
A24	1042	3	M	3	D	-0.1029	-0.12368
A24	1043	3	M	3	D	-0.42796	-0.17522
A24	1044	3	M	3	D	-0.2733	-0.13923
A24	1045	3	M	3	D	-0.11991	-0.2617
A24	1046	3	M	3	D	-0.07414	-0.02007
A24	1047	3	M	3	D	-0.15889	-0.16344
A24	1048	3	M	3	D	-0.04432	-0.14295
A24	1049	3	M	3	D	-0.15686	-0.08102
A24	1050	3	M	3	D	-0.22496	-0.12898
A24	1051	3	M	3	D	-0.12893	-0.14815
A24	1052	3	M	3	D	-0.42509	-0.25507
A24	1053	3	M	3	D	-0.40742	-0.12597
A24	1054	3	M	3	D	-0.38675	-0.2395
A24	1055	3	M	3	D	-0.44889	-0.28902
A24	1056	3	M	3	D	-0.20686	-0.09316
A24	1057	3	M	3	D	-0.69532	-0.72068
A24	1058	3	M	3	D	-0.65899	-0.73095
A24	1059	3	M	3	D	-0.71445	-0.68182
A24	1060	3	M	3	D	-0.1805	-0.169
A24	1061	3	M	3	D	-0.31582	-0.28318
A24	1062	3	M	3	D	-0.38563	-0.04258
A24	1063	3	M	3	D	-0.30665	-0.31033
A24	1064	3	M	3	D	-0.1955	0.037474
A24	1065	3	M	3	D	-0.04575	-0.09333
A24	1066	3	M	3	D	0.038664	-0.10651
A24	1067	3	M	3	D	-0.19564	-0.24818
A24	1068	3	M	3	D	-0.17441	-0.16541
A24	1069	3	M	3	D	-0.16019	-0.17696
A24	1070	3	M	3	D	-0.1102	-0.00165
A24	1071	3	M	3	D	-0.30272	-0.22799
A24	1072	3	M	3	D	-0.17232	-0.17953
A24	1073	3	M	3	D	-0.14987	-0.09534
A24	1074	3	M	3	D	-0.25044	-0.17482
A24	1075	3	M	3	D	-0.73836	-0.68638
A24	1076	3	M	3	D	-0.30161	0.027943
A24	1077	3	M	3	D	-0.25229	-0.07948
A24	1078	3	M	3	D	-0.13956	-0.07052
A24	1079	3	M	3	D	-0.25525	-0.15629
A24	1080	3	M	3	D	-0.27251	-0.32644
A24	1081	3	M	3	D	-0.19551	0.010904
A24	1082	4	M	3	D	-0.22524	0.010001
A24	1083	4	M	3	D	0.086195	-0.28152
A24	1084	4	M	3	D	-0.40827	-0.60023
A24	1085	4	M	3	D	-0.4415	-0.3266
A24	1086	4	M	3	D	-0.18372	0.036157
A24	1087	4	M	3	D	-0.74435	-0.75944
A24	1088	4	M	3	D	-0.19914	-0.22798
A24	1089	4	M	3	D	-0.35003	-0.27165
A24	1090	4	M	3	D	-0.3763	-0.19902
A24	1091	4	M	3	D	-0.32723	-0.48434
A24	1092	4	M	3	D	-0.21933	-0.00831
A24	1093	4	M	3	D	-0.17314	-0.22488
A24	1094	4	M	3	D	-0.09452	-0.17325
A24	1095	4	M	3	D	-0.30271	-0.17047
A24	1096	4	M	3	D	-0.08828	-0.09722
A24	1097	4	M	3	D	-0.07245	-0.03758
A24	1098	4	M	3	D	-0.13829	-0.10798
A24	1099	4	M	3	D	-0.43183	-0.3425
A24	1100	4	M	3	D	-0.16166	-0.11684
A24	1101	5	M	3	D	-0.11196	0.036198
A24	1102	5	M	3	D	-0.19962	-0.17496
A24	1103	5	M	3	D	-0.11254	-0.1402
A24	1104	5	M	3	D	-0.11173	-0.16827
A24	1105	5	M	3	D	-0.15879	-0.0029
A24	1106	5	M	3	D	-0.04486	0.00145
A24	1107	5	M	3	D	-0.23442	-0.20259
A24	1108	5	M	3	D	-0.12381	-0.06312
A24	1109	5	M	3	D	-0.19646	-0.11281
A24	1110	5	M	3	D	-0.2588	-0.19146
A24	1111	5	M	3	D	-0.26869	-0.27486
A24	1112	5	M	3	D	-0.30286	-0.08462
A24	1113	5	M	3	D	-0.16642	-0.31037
A24	1114	5	M	3	D	-0.62683	-0.61684
A24	1115	5	M	3	D	-0.09358	-0.00703
A24	1116	5	M	3	D	-0.43253	-0.46188
A24	1117	5	M	3	D	-0.05812	-0.14199
A24	1118	5	M	3	D	-0.07072	-0.13742
A24	1119	5	M	3	D	-0.1179	-0.01965
A24	1120	5	M	3	D	-0.2937	-0.23822
A24	1121	5	M	3	D	-0.21878	-0.24142
A24	1122	5	M	3	D	-0.21261	-0.20374
A24	1123	5	M	3	D	-0.17761	-0.24377
A24	1124	6	M	3	D	-0.35416	-0.20252
A24	1125	6	M	3	D	-0.40172	-0.1511
A24	1126	6	M	3	D	-0.38422	0.005343
A24	1127	6	M	3	D	-0.12934	-0.35604
A24	1128	6	M	3	D	-0.76502	-0.81317
A24	1129	6	M	3	D	-0.51475	-0.33631
A24	1130	6	M	3	D	-0.74077	-0.77818
A24	1131	6	M	3	D	-0.20843	-0.05637
A24	1132	6	M	3	D	-0.6263	-0.26248
MA10F	1133	1	F	2	C	-0.35194	-0.23073
MA10F	1134	1	F	2	C	-0.37363	-0.22413
MA10F	1135	1	F	2	C	-0.05063	-0.00591
MA10F	1136	1	F	2	C	-0.20803	-0.14194
MA10F	1137	1	F	2	C	-0.24338	-0.1964
MA10F	1138	1	F	2	C	-0.35948	-0.24909
MA10F	1139	1	F	2	C	-0.40369	-0.12573
MA10F	1140	1	F	2	C	-0.2509	0.001843
MA10F	1141	1	F	2	C	-0.16163	-0.13129
MA10F	1142	1	F	2	C	0.032176	0.028508
MA10F	1143	1	F	2	C	-0.39677	-0.12353
MA10F	1144	1	F	2	C	0.00983	0.089675
MA10F	1145	1	F	2	C	-0.43407	-0.289
MA10F	1146	1	F	2	C	-0.18192	-0.06229
MA10F	1147	1	F	2	C	-0.14976	0.038532
MA10F	1148	1	F	2	C	-0.1744	-0.08329
MA10F	1149	1	F	2	C	-0.38925	0.100654
MA10F	1150	1	F	2	C	-0.18145	-0.00744
MA10F	1151	1	F	2	C	-0.24893	-0.14309
MA10F	1152	1	F	2	C	-0.41672	-0.3971
MA10F	1153	1	F	2	C	-0.26909	-0.05429
MA10F	1154	1	F	2	C	-0.34396	-0.20529
MA10F	1155	1	F	2	C	-0.05104	-0.20595
MA10F	1156	1	F	2	C	-0.39354	0.032929
MA10F	1157	1	F	2	C	-0.28403	-0.13619
MA10F	1158	1	F	2	C	-0.16931	-0.18605
MA10F	1159	1	F	2	C	-0.27238	-0.16514
MA10F	1160	1	F	2	C	-0.32258	-0.11075
MA10F	1161	1	F	2	C	-0.25544	-0.24857
MA10F	1162	1	F	2	C	-0.36153	-0.2628
MA10F	1163	1	F	2	C	-0.26429	-0.06988
MA10F	1164	1	F	2	C	-0.10485	-0.01261
MA10F	1165	1	F	2	C	-0.39095	-0.36325
MA10F	1166	1	F	2	C	-0.25795	-0.29722
MA10F	1167	1	F	2	C	-0.32583	-0.3131
MA10F	1168	1	F	2	C	-0.05631	-0.20701
MA10F	1169	1	F	2	C	-0.42017	-0.25787
MA10F	1170	1	F	2	C	-0.16972	-0.14601
MA10F	1171	1	F	2	C	-0.15119	0.206851
MA10F	1172	1	F	2	C	-0.22663	-0.43534
MA10F	1173	1	F	2	C	-0.32005	-0.15564
MA10F	1174	1	F	2	C	-0.3463	-0.13778
MA10F	1175	1	F	2	C	-0.27167	-0.1548
MA10F	1176	1	F	2	C	-0.00196	-0.04216
MA10F	1177	1	F	2	C	-0.24043	-0.11417
MA10F	1178	1	F	2	C	-0.4601	-0.23122
MA10F	1179	1	F	2	C	-0.32714	-0.24579
MA10F	1180	1	F	2	C	-0.26306	-0.29452
MA10F	1181	1	F	2	C	0.073342	-0.16381
MA10F	1182	1	F	2	C	-0.46964	-0.22131
MA10F	1183	1	F	2	C	-0.01609	-0.22784
MA10F	1184	1	F	2	C	-0.26901	-0.04301
MA10F	1185	1	F	2	C	-0.34032	-0.02609
MA10F	1186	1	F	2	C	-0.21112	-0.2272
MA10F	1187	1	F	2	C	-0.18838	-0.14665
MA10F	1188	1	F	2	C	-0.45434	-0.44767
MA10F	1189	1	F	2	C	-0.21528	0.272424
MA10F	1190	1	F	2	C	-0.50036	-0.37311
MA10F	1191	1	F	2	C	-0.36442	-0.21451
MA10F	1192	1	F	2	C	-0.44381	-0.44575
MA10F	1193	1	F	2	C	-0.41842	-0.26787
MA10F	1194	1	F	2	C	-0.31391	-0.38419
MA10F	1195	1	F	2	C	-0.16447	-0.16187
MA10F	1196	1	F	2	C	-0.50289	-0.29607
MA10F	1197	1	F	2	C	-0.35371	-0.47763
MA10F	1198	1	F	2	C	-0.17954	-0.1558
MA10F	1199	1	F	2	C	-0.36727	-0.30577
MA10F	1200	1	F	2	C	-0.25769	-0.13992
MA10F	1201	1	F	2	C	-0.304	-0.11773
MA10F	1202	1	F	2	C	-0.09259	0.144212
MA10F	1203	1	F	2	C	-0.09134	-0.16932
MA10F	1204	1	F	2	C	-0.25378	-0.2477
MA10F	1205	1	F	2	C	-0.1193	0.019213
MA10F	1206	1	F	2	C	-0.45634	-0.12069
MA10F	1207	1	F	2	C	-0.23326	0.010187
MA10F	1208	1	F	2	C	-0.30017	-0.25709
MA10F	1209	1	F	2	C	-0.14892	0.021072
MA10F	1210	1	F	2	C	-0.28768	-0.04453
MA10F	1211	1	F	2	C	-0.18049	-0.35259
MA10F	1212	1	F	2	C	-0.05642	-0.24033
MA10F	1213	1	F	2	C	-0.10636	-0.16895
MA10F	1214	1	F	2	C	-0.35822	-0.14399
MA10F	1215	1	F	2	C	0.091693	0.022552
MA10F	1216	1	F	2	C	-0.39855	-0.38573
MA10F	1217	1	F	2	C	-0.31582	-0.22796
MA10F	1218	1	F	2	C	-0.35199	-0.35203
MA10F	1219	1	F	2	C	-0.21513	-0.15464
MA10F	1220	1	F	2	C	-0.33372	-0.30814
MA10F	1221	1	F	2	C	-0.25071	-0.13346
MA10F	1222	1	F	2	C	-0.21197	-0.30363
MA10F	1223	1	F	2	C	-0.43603	-0.53071
MA10F	1224	1	F	2	C	-0.37384	-0.23817
MA10F	1225	1	F	2	C	-0.27767	-0.02741
MA10F	1226	1	F	2	C	-0.13266	0.008601
MA10F	1227	2	F	2	C	-0.04976	0.008512
MA10F	1228	2	F	2	C	-0.35556	-0.29951
MA10F	1229	2	F	2	C	-0.18294	-0.31014
MA10F	1230	2	F	2	C	-0.30368	-0.3334
MA10F	1231	2	F	2	C	-0.23972	-0.14607
MA10F	1232	2	F	2	C	-0.271	-0.15625
MA10F	1233	2	F	2	C	-0.42569	-0.41237
MA10F	1234	2	F	2	C	-0.13122	-0.23012
MA10F	1235	2	F	2	C	-0.2097	-0.24011
MA10F	1236	2	F	2	C	-0.19954	-0.20762
MA10F	1237	2	F	2	C	-0.13702	-0.0775
MA10F	1238	2	F	2	C	-0.21468	-0.10626
MA10F	1239	2	F	2	C	-0.27426	0.099348
MA10F	1240	2	F	2	C	-0.10124	-0.2787
MA10F	1241	2	F	2	C	-0.32287	-0.1749
MA10F	1242	2	F	2	C	-0.31656	-0.29702
MA10F	1243	2	F	2	C	-0.26385	-0.10137
MA10F	1244	2	F	2	C	-0.14911	-0.19168
MA10F	1245	2	F	2	C	-0.38359	-0.36036
MA10F	1246	2	F	2	C	-0.29021	-0.21597
MA10F	1247	2	F	2	C	-0.1529	-0.26361
MA10F	1248	2	F	2	C	-0.12065	-0.06044
MA10F	1249	2	F	2	C	-0.37578	-0.15095
MA10F	1250	2	F	2	C	-0.19996	-0.08701
MA10F	1251	2	F	2	C	-0.3709	-0.25682
MA10F	1252	2	F	2	C	-0.14271	-0.18107
MA10F	1253	2	F	2	C	-0.24991	-0.26491
MA10F	1254	2	F	2	C	-0.21079	-0.29969
MA10F	1255	2	F	2	C	-0.19136	0.010288
MA10F	1256	2	F	2	C	-0.20673	-0.06755
MA10F	1257	2	F	2	C	-0.31073	-0.17843
MA10F	1258	2	F	2	C	-0.21811	-0.29841
MA10F	1259	2	F	2	C	-0.17473	-0.12034
MA10F	1260	2	F	2	C	-0.07422	-0.02336
MA10F	1261	2	F	2	C	-0.25165	-0.36321
MA10F	1262	2	F	2	C	-0.09817	-0.04541
MA10F	1263	2	F	2	C	-0.22102	-0.05216
MA10F	1264	2	F	2	C	-0.11406	-0.20393
MA10F	1265	2	F	2	C	-0.23089	-0.24502
MA10F	1266	2	F	2	C	-0.32239	-0.13077
MA10F	1267	2	F	2	C	-0.13946	-0.03045
MA10F	1268	2	F	2	C	-0.26952	-0.25058
MA10F	1269	2	F	2	C	-0.18234	-0.02761
MA10F	1270	2	F	2	C	-0.356	-0.1781
MA10F	1271	2	F	2	C	-0.11982	-0.0692
MA10F	1272	3	F	2	C	-0.21498	-0.13637
MA10F	1273	3	F	2	C	-0.32823	-0.30588
MA10F	1274	3	F	2	C	-0.29592	-0.20297
MA10F	1275	3	F	2	C	-0.06173	-0.05867
MA10F	1276	3	F	2	C	-0.23526	-0.15903
MA10F	1277	3	F	2	C	-0.06783	-0.09681
MA10F	1278	3	F	2	C	-0.22479	-0.28924
MA10F	1279	3	F	2	C	-0.14092	-0.14074
MA10F	1280	3	F	2	C	-0.25328	-0.29649
MA10F	1281	3	F	2	C	-0.26417	-0.23782
MA10F	1282	3	F	2	C	-0.19409	-0.14188
MA10F	1283	3	F	2	C	-0.17537	-0.16222
MA10F	1284	3	F	2	C	-0.32432	-0.30171
MA10F	1285	3	F	2	C	-0.19304	-0.14904
MA10F	1286	3	F	2	C	-0.09244	-0.15704
MA10F	1287	3	F	2	C	-0.07657	-0.01238
MA10F	1288	3	F	2	C	-0.23993	-0.14906
MA10F	1289	3	F	2	C	-0.2645	-0.2355
MA10F	1290	3	F	2	C	-0.15067	-0.21843
MA10F	1291	3	F	2	C	-0.08698	-0.253
MA10F	1292	3	F	2	C	-0.32157	-0.079
MA10F	1293	3	F	2	C	-0.29726	-0.22607
MA10F	1294	3	F	2	C	-0.15433	-0.07955
MA10F	1295	3	F	2	C	-0.1194	-0.06237
MA10F	1296	3	F	2	C	-0.16126	-0.07539
MA10F	1297	3	F	2	C	-0.06826	-0.13408
MA10F	1298	3	F	2	C	-0.12266	-0.13513
MA10F	1299	3	F	2	C	-0.4032	-0.33355
MA10F	1300	3	F	2	C	-0.36175	-0.23973
MA10F	1301	3	F	2	C	-0.19674	-0.17776
MA10F	1302	3	F	2	C	-0.14933	-0.12032
MA10F	1303	3	F	2	C	-0.26025	-0.26526
MA10F	1304	3	F	2	C	-0.15066	-0.09389
MA10F	1305	3	F	2	C	-0.24848	-0.2338
MA10F	1306	3	F	2	C	-0.17443	-0.2011
MA10F	1307	3	F	2	C	-0.2435	-0.08699
MA10F	1308	4	F	2	C	-0.2258	-0.15053
MA10F	1309	4	F	2	C	-0.39554	-0.38688
MA10F	1310	4	F	2	C	-0.28194	-0.16607
MA10F	1311	4	F	2	C	-0.29199	-0.07486
MA10F	1312	4	F	2	C	-0.22711	-0.22547
MA10F	1313	4	F	2	C	-0.26642	-0.19961
MA10F	1314	4	F	2	C	-0.4836	-0.39438
MA10F	1315	4	F	2	C	-0.08441	-0.11625
MA10F	1316	4	F	2	C	-0.43258	-0.34907
MA10F	1317	4	F	2	C	-0.46371	-0.4807
MA10F	1318	4	F	2	C	-0.36598	-0.22498
MA10F	1319	4	F	2	C	-0.38938	-0.33341
MA10F	1320	4	F	2	C	-0.26554	-0.30099
MA10F	1321	4	F	2	C	-0.4276	-0.39261
MA10F	1322	4	F	2	C	-0.43153	-0.48838
MA10F	1323	4	F	2	C	-0.58477	-0.45291
MA10F	1324	4	F	2	C	-0.11457	-0.24856
MA10F	1325	4	F	2	C	-0.14072	-0.21321
MA10F	1326	4	F	2	C	-0.34672	-0.30788
MA10F	1327	4	F	2	C	-0.54608	-0.37505
MA10F	1328	4	F	2	C	-0.43934	-0.50141
MA10F	1329	4	F	2	C	-0.64667	-0.6289
MA10F	1330	4	F	2	C	-0.22032	-0.18557
MA10F	1331	4	F	2	C	-0.71947	-0.74515
MA10F	1332	4	F	2	C	-0.38861	-0.32022
MA10F	1333	4	F	2	C	-0.24894	-0.16601
MA10F	1334	4	F	2	C	-0.10167	-0.24143
MA10F	1335	4	F	2	C	-0.4436	-0.49812
MA10F	1336	4	F	2	C	-0.59444	-0.57085
MA10F	1337	4	F	2	C	-0.53459	-0.53637
MA10F	1338	4	F	2	C	-0.3923	-0.36138
MA10F	1339	4	F	2	C	-0.54273	-0.53462
MA10F	1340	4	F	2	C	-0.51602	-0.42127
MA10F	1341	4	F	2	C	0.042675	-0.19256
MA10F	1342	4	F	2	C	-0.34182	-0.28521
MA10F	1343	4	F	2	C	-0.10229	-0.3801
MA10F	1344	4	F	2	C	-0.5981	-0.65257
MA10F	1345	4	F	2	C	-0.5241	-0.54786
MA10F	1346	4	F	2	C	-0.35905	-0.38251
MA10F	1347	4	F	2	C	-0.51744	-0.50406
MA10F	1348	4	F	2	C	-0.33861	-0.19353
MA10F	1349	4	F	2	C	-0.36015	-0.3672
MA10F	1350	4	F	2	C	-0.2857	-0.27247
MA10F	1351	4	F	2	C	-0.32592	-0.44864
MA10F	1352	5	F	2	C	-0.39721	-0.44451
MA10F	1353	5	F	2	C	-0.3505	-0.21635
MA10F	1354	5	F	2	C	-0.29211	-0.43058
MA10F	1355	5	F	2	C	-0.41727	-0.52991
MA10F	1356	5	F	2	C	-0.36343	-0.3713
MA10F	1357	5	F	2	C	-0.10758	-0.49327
MA10F	1358	5	F	2	C	-0.22744	-0.29821
MA10F	1359	5	F	2	C	-0.09333	-0.14137
MA10F	1360	5	F	2	C	-0.73915	-0.72905
MA10F	1361	5	F	2	C	-0.08941	-0.05605
MA10F	1362	5	F	2	C	-0.21939	-0.2473
MA10F	1363	5	F	2	C	-0.45991	-0.45245
MA10F	1364	5	F	2	C	-0.29441	-0.18507
MA10F	1365	5	F	2	C	-0.21248	-0.30191
MA10F	1366	5	F	2	C	-0.66271	-0.68998
MA10F	1367	5	F	2	C	-0.31024	-0.24441
MA10F	1368	5	F	2	C	-0.31363	-0.13554
MA10F	1369	5	F	2	C	-0.1403	-0.12691
MA10F	1370	5	F	2	C	-0.19437	-0.25174
MA10F	1371	5	F	2	C	-0.38282	-0.48927
MA10F	1372	5	F	2	C	-0.35477	-0.36974
MA10F	1373	5	F	2	C	-0.49095	-0.46882
MA10F	1374	5	F	2	C	-0.27875	-0.24412
MA10F	1375	6	F	2	C	-0.59885	-0.54092
MA10F	1376	6	F	2	C	-0.14133	-0.18145
MA10F	1377	6	F	2	C	-0.18027	-0.28383
MA10F	1378	6	F	2	C	-0.46828	-0.38364
MA10F	1379	6	F	2	C	-0.28906	-0.24664
MA10F	1380	6	F	2	C	-0.22705	-0.43244
MA10F	1381	6	F	2	C	-0.15483	-0.45391
MA10F	1382	6	F	2	C	-0.42999	-0.38083
MA10F	1383	6	F	2	C	-0.35677	-0.48091
MA10F	1384	6	F	2	C	-0.12811	-0.04501
MA10F	1385	6	F	2	C	-0.22959	-0.30313
MA10F	1386	6	F	2	C	-0.44496	-0.44331
MA10F	1387	6	F	2	C	-0.1864	-0.46295
MA10F	1388	6	F	2	C	-0.34504	-0.37886
MA10F	1389	6	F	2	C	-0.12162	-0.2652
MA10F	1390	6	F	2	C	-0.38984	-0.3465
MA10F	1391	6	F	2	C	-0.37769	-0.39307
MA10F	1392	6	F	2	C	-0.08738	-0.06059
MA10F	1393	6	F	2	C	-0.15086	-0.27133
MA10F	1394	6	F	2	C	-0.44329	-0.48711
MA10F	1395	6	F	2	C	-0.33318	-0.2393
MA10F	1396	6	F	2	C	-0.41344	-0.44097
MA10F	1397	6	F	2	C	-0.36474	-0.46255
MA10F	1398	6	F	2	C	-0.12825	-0.19759
MA10F	1399	6	F	2	C	-0.26896	-0.32241
MA10F	1400	6	F	2	C	-0.14726	-0.18821
MA10F	1401	6	F	2	C	-0.1798	-0.12938
MA10F	1402	6	F	2	C	-0.06973	-0.18207
MA10F	1403	6	F	2	C	-0.32063	-0.3799
MA10F	1404	6	F	2	C	-0.24021	-0.22001
MA10F	1405	6	F	2	C	0.040808	-0.24983
MA10F	1406	6	F	2	C	-0.0983	-0.2701
MA10F	1407	6	F	2	C	-0.41111	-0.41454
MA10F	1408	6	F	2	C	-0.14171	-0.45095
MA10F	1409	6	F	2	C	-0.11474	-0.14708
MA10F	1410	6	F	2	C	-0.28661	-0.47433
MA10F	1411	6	F	2	C	-0.14997	-0.1036
MA10F	1412	6	F	2	C	-0.2165	-0.27397
MA10F	1413	6	F	2	C	0.134667	-0.26775
MA10F	1414	6	F	2	C	-0.08897	-0.27395
MA10F	1415	6	F	2	C	-0.22527	-0.20703
MA10F	1416	6	F	2	C	-0.02084	-0.14456
MA10F	1417	6	F	2	C	-0.34495	-0.41897
MA10F	1418	6	F	2	C	-0.09696	-0.45701
MA10F	1419	6	F	2	C	-0.36642	-0.45435
MA10F	1420	6	F	2	C	-0.25446	-0.1779
MA10F	1421	6	F	2	C	0.032884	-0.27373
MA10F	1422	6	F	2	C	-0.11062	-0.42567
MA10F	1423	6	F	2	C	-0.07417	-0.00779
MA10F	1424	6	F	2	C	-0.15528	-0.17749
MA10F	1425	6	F	2	C	-0.61728	-0.63413
MA10F	1426	6	F	2	C	-0.86906	-0.86262
MA10F	1427	6	F	2	C	-0.30266	-0.4331
MA10F	1428	6	F	2	C	-0.15363	-0.1609
MA10F	1429	6	F	2	C	-0.36298	-0.43781
MA10F	1430	6	F	2	C	-0.45606	-0.45926
MA10F	1431	6	F	2	C	-0.16748	-0.25601
MA10F	1432	6	F	2	C	-0.1534	-0.36623
MA10F	1433	6	F	2	C	-0.16375	-0.09056
MA10F	1434	6	F	2	C	-0.1544	-0.29701
MA10F	1435	6	F	2	C	-0.17697	-0.46404
MA10F	1436	6	F	2	C	-0.46311	-0.43187
MA10F	1437	6	F	2	C	-0.12906	-0.21621
MA10F	1438	6	F	2	C	-0.20447	-0.2964
MA10F	1439	6	F	2	C	-0.38023	-0.41706
MA10F	1440	6	F	2	C	-0.23891	-0.13468
MA10F	1441	6	F	2	C	-0.17357	-0.18425
MA10F	1442	6	F	2	C	-0.0359	-0.17847
MA10F	1443	6	F	2	C	-0.15123	-0.22421
MA10F	1444	6	F	2	C	-0.24698	-0.45177
MA10F	1445	6	F	2	C	-0.05132	-0.36273
MA10F	1446	6	F	2	C	-0.19971	-0.2138
MA10F	1447	6	F	2	C	-0.26217	-0.02586
MA10F	1448	6	F	2	C	-0.11054	-0.17738
MA10F	1449	6	F	2	C	-0.25765	-0.29032
MA10F	1450	6	F	2	C	-0.08449	-0.27835
MA10F	1451	6	F	2	C	-0.24382	-0.39768
MA10F	1452	6	F	2	C	-0.24614	-0.28678
MA10F	1453	6	F	2	C	-0.51342	-0.48306
MA1F	1454	1	F	2	C	-0.23859	-0.56543
MA1F	1455	1	F	2	C	-0.12723	-0.01947
MA1F	1456	2	F	2	C	-0.48857	-0.50399
MA1F	1457	2	F	2	C	-0.14523	0.06156
MA1F	1458	3	F	2	C	-0.09697	-0.20433
MA1F	1459	3	F	2	C	-0.34533	-0.41662
MA1F	1460	3	F	2	C	-0.0601	-0.18564
MA1F	1461	3	F	2	C	-0.14829	-0.1414
MA1F	1462	3	F	2	C	-0.21493	-0.15954
MA1F	1463	3	F	2	C	-0.31106	-0.20951
MA1F	1464	3	F	2	C	-0.11859	-0.33903
MA1F	1465	3	F	2	C	0.01062	-0.1056
MA1F	1466	3	F	2	C	-0.03023	-0.09747
MA1F	1467	3	F	2	C	-0.31977	-0.36089
MA1F	1468	3	F	2	C	-0.09388	-0.11929
MA1F	1469	3	F	2	C	-0.15832	-0.26052
MA1F	1470	3	F	2	C	-0.08716	-0.00272
MA1F	1471	3	F	2	C	-0.19258	-0.08373
MA1F	1472	3	F	2	C	-0.06502	-0.11946
MA1F	1473	3	F	2	C	-0.19655	-0.19185
MA1F	1474	3	F	2	C	-0.40286	-0.36876
MA1F	1475	3	F	2	C	-0.15235	-0.14302
MA1F	1476	3	F	2	C	-0.22504	-0.20044
MA1F	1477	3	F	2	C	-0.04578	-0.02547
MA1F	1478	3	F	2	C	-0.11201	-0.13184
MA1F	1479	3	F	2	C	-0.06172	-0.01122
MA1F	1480	4	F	2	C	-0.49769	-0.08948
MA1F	1481	4	F	2	C	-0.13737	-0.27994
MA1F	1482	4	F	2	C	0.020381	0.112355
MA1F	1483	4	F	2	C	0.067736	-0.38615
MA1F	1484	4	F	2	C	-0.02493	-0.00426
MA1F	1485	4	F	2	C	-0.10197	-0.07408
MA1F	1486	4	F	2	C	0.10014	0.0419
MA1F	1487	4	F	2	C	-0.55287	-0.12504
MA1F	1488	4	F	2	C	-0.55252	-0.52581
MA1F	1489	4	F	2	C	-0.01151	0.134696
MA1F	1490	4	F	2	C	0.036641	0.045305
MA1F	1491	4	F	2	C	0.104773	0.048659
MA1F	1492	5	F	2	C	-0.35141	-0.17766
MA1F	1493	5	F	2	C	-0.49908	-0.43235
MA1F	1494	5	F	2	C	-0.27897	-0.20343
MA1F	1495	5	F	2	C	-0.7635	-0.76094
MA1F	1496	5	F	2	C	-0.60447	-0.56524
MA1F	1497	5	F	2	C	-0.21766	-0.15477
MA1F	1498	5	F	2	C	-0.37868	-0.08096
MA1F	1499	5	F	2	C	-0.07741	-0.11392
MA1F	1500	5	F	2	C	-0.12116	-0.28721
MA1F	1501	5	F	2	C	-0.18304	-0.2111
MA1F	1502	5	F	2	C	-0.13408	-0.1798
MA1F	1503	5	F	2	C	-0.02586	-0.12317
MA1F	1504	6	F	2	C	-0.08802	-0.22297
MA1F	1505	6	F	2	C	-0.42079	-0.28849
MA1F	1506	6	F	2	C	-0.10169	-0.10775
MA1F	1507	6	F	2	C	-0.2405	-0.17346
MA1F	1508	6	F	2	C	-0.62523	-0.43557
MA1F	1509	6	F	2	C	-0.38039	-0.29283
MA1F	1510	6	F	2	C	-0.25095	-0.20121
MA1F	1511	6	F	2	C	-0.26185	-0.3048
MA1F	1512	6	F	2	C	-0.65796	-0.65143
MA1F	1513	6	F	2	C	-0.26123	-0.3097
MA1F	1514	6	F	2	C	0.008212	0.070495
MA1F	1515	6	F	2	C	-0.01315	-0.15996
MA1F	1516	6	F	2	C	-0.00151	-0.1578
MA1F	1517	6	F	2	C	-0.13993	-0.15347
MA1F	1518	6	F	2	C	-0.13463	-0.25156
MA1F	1519	6	F	2	C	-0.03874	-0.0305
MA1F	1520	6	F	2	C	-0.0727	0.005088
MA1F	1521	6	F	2	C	-0.13535	-0.23083
MA1F	1522	6	F	2	C	-0.22641	0.036315
MA1F	1523	6	F	2	C	-0.16142	-0.23451
MA1F	1524	6	F	2	C	-0.36829	-0.11084
MA1F	1525	6	F	2	C	-0.24557	-0.15477
MA1F	1526	6	F	2	C	-0.44828	-0.33917
MA1F	1527	6	F	2	C	-0.80428	-0.80208
MA2F	1528	1	F	2	C	0.014249	-0.0306
MA2F	1529	1	F	2	C	-0.07319	-0.13302
MA2F	1530	1	F	2	C	-0.49435	-0.30003
MA2F	1531	1	F	2	C	-0.36319	-0.33622
MA2F	1532	1	F	2	C	-0.20276	-0.19478
MA2F	1533	1	F	2	C	-0.00783	-0.06771
MA2F	1534	1	F	2	C	-0.22637	-0.11116
MA2F	1535	1	F	2	C	-0.01317	-0.14679
MA2F	1536	1	F	2	C	-0.01347	-0.20065
MA2F	1537	1	F	2	C	-0.36634	-0.281
MA2F	1538	1	F	2	C	-0.0423	-0.03261
MA2F	1539	1	F	2	C	-0.39335	-0.33765
MA2F	1540	1	F	2	C	-0.25882	-0.18686
MA2F	1541	1	F	2	C	-0.01977	-0.03837
MA2F	1542	1	F	2	C	-0.09219	-0.00542
MA2F	1543	1	F	2	C	-0.35413	-0.23226
MA2F	1544	1	F	2	C	-0.14923	-0.05388
MA2F	1545	1	F	2	C	-0.21128	0.076914
MA2F	1546	1	F	2	C	-0.44494	-0.3184
MA2F	1547	2	F	2	C	-0.18963	-0.22849
MA2F	1548	2	F	2	C	-0.35104	-0.273
MA2F	1549	2	F	2	C	-0.0999	-0.07448
MA2F	1550	2	F	2	C	-0.18143	-0.09337
MA2F	1551	2	F	2	C	-0.20874	-0.13172
MA2F	1552	2	F	2	C	-0.16459	-0.16198
MA2F	1553	2	F	2	C	-0.14845	-0.17367
MA2F	1554	2	F	2	C	-0.1821	-0.00771
MA2F	1555	2	F	2	C	-0.29129	-0.15658
MA2F	1556	2	F	2	C	-0.20625	-0.32263
MA2F	1557	2	F	2	C	-0.11506	-0.07805
MA2F	1558	2	F	2	C	-0.2899	-0.18933
MA2F	1559	2	F	2	C	-0.29567	-0.20352
MA2F	1560	2	F	2	C	-0.28867	-0.1582
MA2F	1561	2	F	2	C	-0.29757	-0.21394
MA2F	1562	2	F	2	C	-0.27978	-0.10901
MA2F	1563	2	F	2	C	-0.28508	-0.27949
MA2F	1564	2	F	2	C	0.00393	-0.17742
MA2F	1565	2	F	2	C	-0.32511	-0.17307
MA2F	1566	2	F	2	C	-0.52911	-0.34381
MA2F	1567	2	F	2	C	-0.27586	-0.18579
MA2F	1568	2	F	2	C	-0.70027	-0.5553
MA2F	1569	2	F	2	C	-0.07337	0.013783
MA2F	1570	2	F	2	C	-0.41286	-0.33205
MA2F	1571	2	F	2	C	-0.0592	-0.21483
MA2F	1572	2	F	2	C	-0.34401	-0.20545
MA2F	1573	2	F	2	C	-0.71362	-0.65899
MA2F	1574	2	F	2	C	-0.77939	-0.69562
MA2F	1575	2	F	2	C	-0.67538	-0.6307
MA2F	1576	2	F	2	C	-0.47687	-0.39089
MA2F	1577	2	F	2	C	-0.40262	-0.22336
MA2F	1578	2	F	2	C	-0.37671	-0.34954
MA2F	1579	2	F	2	C	-0.22497	-0.27578
MA2F	1580	2	F	2	C	-0.13625	-0.1776
MA2F	1581	2	F	2	C	-0.23847	-0.26433
MA2F	1582	2	F	2	C	-0.26491	-0.1575
MA2F	1583	2	F	2	C	-0.19894	-0.21808
MA2F	1584	2	F	2	C	-0.2367	-0.1405
MA2F	1585	2	F	2	C	-0.21791	-0.15311
MA2F	1586	2	F	2	C	0.040375	-0.09521
MA2F	1587	2	F	2	C	-0.03008	-0.10654
MA2F	1588	2	F	2	C	-0.10496	-0.13969
MA2F	1589	2	F	2	C	-0.34974	-0.24702
MA2F	1590	2	F	2	C	-0.19299	-0.22871
MA2F	1591	2	F	2	C	-0.59568	-0.45033
MA2F	1592	2	F	2	C	-0.26578	-0.28862
MA2F	1593	2	F	2	C	-0.24264	-0.23317
MA2F	1594	2	F	2	C	-0.19608	-0.19988
MA2F	1595	2	F	2	C	-0.19736	-0.1702
MA2F	1596	2	F	2	C	-0.35104	-0.27217
MA2F	1597	2	F	2	C	-0.12607	-0.096
MA2F	1598	2	F	2	C	-0.35689	-0.34945
MA2F	1599	2	F	2	C	-0.33712	-0.29227
MA2F	1600	2	F	2	C	-0.42154	-0.3043
MA2F	1601	2	F	2	C	-0.24303	-0.13195
MA2F	1602	2	F	2	C	-0.22414	-0.22907
MA2F	1603	2	F	2	C	-0.25726	-0.10584
MA2F	1604	3	F	2	C	-0.08261	-0.09255
MA2F	1605	3	F	2	C	-0.42191	-0.42511
MA2F	1606	3	F	2	C	-0.21237	-0.27957
MA2F	1607	3	F	2	C	-0.03353	-0.05784
MA2F	1608	3	F	2	C	-0.26463	-0.09025
MA2F	1609	3	F	2	C	-0.17205	-0.19971
MA2F	1610	3	F	2	C	-0.1535	-0.11881
MA2F	1611	3	F	2	C	-0.21397	-0.23812
MA2F	1612	3	F	2	C	-0.28748	-0.18739
MA2F	1613	3	F	2	C	-0.29811	-0.24401
MA2F	1614	3	F	2	C	-0.16629	-0.23815
MA2F	1615	3	F	2	C	-0.31913	-0.29457
MA2F	1616	3	F	2	C	-0.33829	-0.26425
MA2F	1617	3	F	2	C	-0.3824	-0.40246
MA2F	1618	3	F	2	C	-0.23709	-0.23671
MA2F	1619	3	F	2	C	0.016386	-0.05575
MA2F	1620	3	F	2	C	-0.39267	-0.40449
MA2F	1621	3	F	2	C	-0.29445	-0.30345
MA2F	1622	3	F	2	C	-0.39725	-0.37396
MA2F	1623	3	F	2	C	-0.56431	-0.48826
MA2F	1624	3	F	2	C	-0.34838	-0.31886
MA2F	1625	3	F	2	C	-0.54424	-0.56295
MA2F	1626	3	F	2	C	-0.28507	-0.28383
MA2F	1627	3	F	2	C	-0.01542	-0.02123
MA2F	1628	3	F	2	C	-0.18227	-0.15319
MA2F	1629	3	F	2	C	-0.26525	-0.3183
MA2F	1630	3	F	2	C	-0.22248	-0.28288
MA2F	1631	3	F	2	C	-0.15213	-0.19859
MA2F	1632	3	F	2	C	-0.41888	-0.48213
MA2F	1633	3	F	2	C	-0.53277	-0.55545
MA2F	1634	3	F	2	C	-0.36832	-0.38404
MA2F	1635	3	F	2	C	-0.08928	-0.10492
MA2F	1636	3	F	2	C	-0.1897	-0.27302
MA2F	1637	3	F	2	C	-0.13838	-0.11704
MA2F	1638	3	F	2	C	-0.48224	-0.53695
MA2F	1639	3	F	2	C	-0.2785	-0.17219
MA2F	1640	3	F	2	C	0.021634	-0.11075
MA2F	1641	3	F	2	C	-0.08782	-0.15492
MA2F	1642	3	F	2	C	-0.40406	-0.39396
MA2F	1643	3	F	2	C	-0.18887	-0.27048
MA2F	1644	3	F	2	C	-0.1271	-0.14922
MA2F	1645	3	F	2	C	-0.67377	-0.69009
MA2F	1646	3	F	2	C	-0.21878	-0.00398
MA2F	1647	3	F	2	C	-0.17822	-0.08149
MA2F	1648	3	F	2	C	-0.45614	-0.44667
MA2F	1649	3	F	2	C	-0.16081	-0.25827
MA2F	1650	3	F	2	C	-0.30815	-0.40439
MA2F	1651	3	F	2	C	-0.32261	-0.34489
MA2F	1652	3	F	2	C	-0.27133	-0.23517
MA2F	1653	3	F	2	C	-0.29445	-0.26645
MA2F	1654	3	F	2	C	-0.25065	-0.19086
MA2F	1655	3	F	2	C	-0.34594	-0.35132
MA2F	1656	3	F	2	C	-0.09465	-0.18691
MA2F	1657	3	F	2	C	-0.45834	-0.3568
MA2F	1658	3	F	2	C	-0.56588	-0.59393
MA2F	1659	3	F	2	C	-0.37248	-0.35245
MA2F	1660	3	F	2	C	-0.38832	-0.39491
MA2F	1661	3	F	2	C	-0.09302	-0.18937
MA2F	1662	3	F	2	C	-0.36071	-0.30951
MA2F	1663	3	F	2	C	-0.41697	-0.5589
MA2F	1664	3	F	2	C	-0.1421	0.050937
MA2F	1665	3	F	2	C	-0.21727	-0.24757
MA2F	1666	3	F	2	C	-0.20872	-0.0864
MA2F	1667	3	F	2	C	-0.11918	-0.10019
MA2F	1668	3	F	2	C	-0.07151	-0.20729
MA2F	1669	3	F	2	C	-0.0541	-0.16533
MA2F	1670	3	F	2	C	-0.41877	-0.36831
MA2F	1671	3	F	2	C	-0.16912	-0.25548
MA2F	1672	3	F	2	C	-0.0346	-0.1866
MA2F	1673	3	F	2	C	-0.281	-0.14556
MA2F	1674	3	F	2	C	-0.00567	-0.12303
MA2F	1675	3	F	2	C	-0.35344	-0.37558
MA2F	1676	3	F	2	C	-0.07858	-0.18707
MA2F	1677	3	F	2	C	-0.67828	-0.7378
MA2F	1678	3	F	2	C	-0.01456	-0.03874
MA2F	1679	3	F	2	C	-0.16964	-0.13925
MA2F	1680	3	F	2	C	-0.10523	-0.06147
MA2F	1681	3	F	2	C	-0.50006	-0.43437
MA2F	1682	3	F	2	C	-0.20012	-0.12527
MA2F	1683	3	F	2	C	-0.46234	-0.54068
MA2F	1684	3	F	2	C	-0.08914	-0.20867
MA2F	1685	3	F	2	C	-0.55667	-0.50465
MA2F	1686	3	F	2	C	-0.27672	-0.23999
MA2F	1687	3	F	2	C	-0.13176	-0.21444
MA2F	1688	3	F	2	C	-0.50019	-0.44566
MA2F	1689	3	F	2	C	-0.09326	-0.21184
MA2F	1690	3	F	2	C	-0.15941	-0.10109
MA2F	1691	3	F	2	C	-0.47658	-0.43178
MA2F	1692	3	F	2	C	-0.46818	-0.14022
MA2F	1693	3	F	2	C	-0.20472	-0.20169
MA2F	1694	3	F	2	C	-0.4053	-0.39984
MA2F	1695	3	F	2	C	-0.14871	-0.15844
MA2F	1696	3	F	2	C	-0.22629	-0.21811
MA2F	1697	3	F	2	C	-0.16625	-0.17051
MA2F	1698	3	F	2	C	-0.13823	-0.11271
MA2F	1699	3	F	2	C	-0.04819	-0.1712
MA2F	1700	3	F	2	C	-0.20523	-0.28289
MA2F	1701	3	F	2	C	-0.14589	-0.18371
MA2F	1702	3	F	2	C	-0.06275	-0.08873
MA2F	1703	3	F	2	C	-0.11983	-0.22047
MA2F	1704	3	F	2	C	-0.06677	-0.18563
MA2F	1705	3	F	2	C	-0.37001	-0.43821
MA2F	1706	3	F	2	C	-0.11738	-0.07207
MA2F	1707	3	F	2	C	-0.20746	-0.24555
MA2F	1708	3	F	2	C	-0.14008	-0.21114
MA2F	1709	4	F	2	C	-0.17246	-0.2189
MA2F	1710	4	F	2	C	-0.09915	-0.08922
MA2F	1711	4	F	2	C	-0.07995	-0.24277
MA2F	1712	4	F	2	C	-0.32747	-0.35565
MA2F	1713	4	F	2	C	-0.233	-0.19346
MA2F	1714	4	F	2	C	-0.12031	-0.08232
MA2F	1715	4	F	2	C	-0.06485	-0.05413
MA2F	1716	4	F	2	C	-0.47119	-0.21979
MA2F	1717	4	F	2	C	-0.14518	-0.22057
MA2F	1718	4	F	2	C	-0.35992	-0.31094
MA2F	1719	4	F	2	C	-0.13009	-0.18218
MA2F	1720	4	F	2	C	-0.2573	-0.152
MA2F	1721	4	F	2	C	-0.21287	-0.18831
MA2F	1722	4	F	2	C	-0.29575	-0.23819
MA2F	1723	4	F	2	C	-0.38872	-0.07354
MA2F	1724	4	F	2	C	-0.2249	-0.1854
MA2F	1725	4	F	2	C	-0.09352	-0.00387
MA2F	1726	4	F	2	C	-0.15034	-0.22802
MA2F	1727	4	F	2	C	-0.01442	-0.18641
MA2F	1728	4	F	2	C	-0.08245	-0.10529
MA2F	1729	4	F	2	C	-0.43884	-0.2107
MA2F	1730	4	F	2	C	0.040968	-0.04296
MA2F	1731	4	F	2	C	-0.41746	-0.18042
MA2F	1732	4	F	2	C	-0.55992	-0.4439
MA2F	1733	4	F	2	C	-0.12987	-0.17576
MA2F	1734	4	F	2	C	-0.1717	-0.07182
MA2F	1735	4	F	2	C	-0.06397	-0.15527
MA2F	1736	4	F	2	C	-0.37599	-0.10643
MA2F	1737	4	F	2	C	-0.28264	-0.16004
MA2F	1738	4	F	2	C	-0.09992	-0.21635
MA2F	1739	4	F	2	C	-0.11446	-0.25487
MA2F	1740	4	F	2	C	-0.36092	-0.36198
MA2F	1741	4	F	2	C	-0.20082	-0.17835
MA2F	1742	4	F	2	C	0.000137	-0.07804
MA2F	1743	4	F	2	C	-0.2249	-0.18617
MA2F	1744	4	F	2	C	-0.2282	-0.24018
MA2F	1745	4	F	2	C	-0.19155	-0.13444
MA2F	1746	4	F	2	C	-0.05875	-0.14672
MA2F	1747	4	F	2	C	-0.13083	-0.01011
MA2F	1748	4	F	2	C	-0.40728	-0.20334
MA2F	1749	4	F	2	C	-0.29949	-0.35362
MA2F	1750	4	F	2	C	-0.01426	-0.16902
MA2F	1751	4	F	2	C	-0.02145	-0.15422
MA2F	1752	4	F	2	C	-0.06549	-0.24776
MA2F	1753	5	F	2	C	-0.14924	-0.08335
MA2F	1754	5	F	2	C	-0.10671	-0.15462
MA2F	1755	5	F	2	C	-0.37295	-0.31302
MA2F	1756	5	F	2	C	-0.21077	-0.07668
MA2F	1757	5	F	2	C	-0.34229	-0.28422
MA2F	1758	5	F	2	C	-0.02196	-0.02833
MA2F	1759	5	F	2	C	-0.09102	-0.25705
MA2F	1760	5	F	2	C	-0.14723	-0.14096
MA2F	1761	5	F	2	C	-0.04811	-0.22151
MA2F	1762	5	F	2	C	-0.18359	-0.23458
MA2F	1763	5	F	2	C	-0.49601	-0.49849
MA2F	1764	5	F	2	C	-0.20411	-0.10455
MA2F	1765	5	F	2	C	-0.37324	-0.33945
MA2F	1766	5	F	2	C	-0.0944	-0.19864
MA2F	1767	5	F	2	C	-0.00191	-0.05025
MA2F	1768	5	F	2	C	-0.20895	-0.18273
MA2F	1769	5	F	2	C	-0.09802	-0.24095
MA2F	1770	5	F	2	C	-0.21384	-0.07977
MA2F	1771	5	F	2	C	-0.24943	0.02715
MA2F	1772	5	F	2	C	-0.15605	-0.16587
MA2F	1773	5	F	2	C	-0.06337	-0.04909
MA2F	1774	5	F	2	C	-0.09387	-0.11574
MA2F	1775	5	F	2	C	-0.14254	-0.08998
MA2F	1776	5	F	2	C	-0.21005	-0.20207
MA2F	1777	5	F	2	C	-0.17103	-0.15287
MA2F	1778	5	F	2	C	-0.37153	-0.21163
MA2F	1779	5	F	2	C	-0.05651	-0.00963
MA2F	1780	5	F	2	C	-0.26903	-0.12979
MA2F	1781	5	F	2	C	-0.1493	-0.22884
MA2F	1782	5	F	2	C	-0.08106	-0.13157
MA2F	1783	5	F	2	C	0.039079	-0.2157
MA2F	1784	5	F	2	C	-0.17262	-0.19386
MA2F	1785	5	F	2	C	-0.21831	-0.14304
MA2F	1786	5	F	2	C	-0.10254	-0.21159
MA2F	1787	5	F	2	C	-0.01263	-0.0611
MA2F	1788	5	F	2	C	-0.1363	-0.05951
MA2F	1789	5	F	2	C	-0.05545	-0.07632
MA2F	1790	5	F	2	C	-0.16015	-0.10982
MA2F	1791	5	F	2	C	-0.25266	-0.12481
MA2F	1792	5	F	2	C	-0.12229	-0.20039
MA2F	1793	5	F	2	C	-0.19821	-0.05774
MA2F	1794	5	F	2	C	-0.07612	-0.11833
MA2F	1795	5	F	2	C	-0.27125	-0.16595
MA2F	1796	6	F	2	C	-0.07316	-0.20429
MA2F	1797	6	F	2	C	-0.2282	-0.20872
MA2F	1798	6	F	2	C	-0.1039	-0.18819
MA2F	1799	6	F	2	C	-0.00109	-0.22334
MA2F	1800	6	F	2	C	-0.11278	-0.17807
MA2F	1801	6	F	2	C	-0.08094	-0.03065
MA2F	1802	6	F	2	C	-0.32902	-0.16211
MA2F	1803	6	F	2	C	-0.21441	-0.28808
MA2F	1804	6	F	2	C	-0.31982	-0.24178
MA2F	1805	6	F	2	C	-0.14439	0.107348
MA2F	1806	6	F	2	C	-0.16814	-0.11231
MA2F	1807	6	F	2	C	-0.07419	-0.02772
MA2F	1808	6	F	2	C	-0.25637	-0.20283
MA2F	1809	6	F	2	C	-0.14379	-0.25899
MA2F	1810	6	F	2	C	0.033196	-0.36174
MA2F	1811	6	F	2	C	-0.13121	-0.11786
MA2F	1812	6	F	2	C	-0.29273	-0.34064
MA2F	1813	6	F	2	C	-0.06448	-0.11528
MA2F	1814	6	F	2	C	-0.0793	-0.15486
MA2F	1815	6	F	2	C	-0.05697	-0.20376
MA2F	1816	6	F	2	C	-0.14672	0.053369
MA2F	1817	6	F	2	C	-0.28598	-0.10147
MA2F	1818	6	F	2	C	-0.28188	-0.00425
MA2F	1819	6	F	2	C	-0.16927	-0.10862
MA2F	1820	6	F	2	C	-0.28144	-0.15935
MA2F	1821	6	F	2	C	-0.25137	-0.14391
MA2F	1822	6	F	2	C	-0.28273	-0.14159
MA2F	1823	6	F	2	C	-0.2444	-0.12658
MA2F	1824	6	F	2	C	-0.27335	-0.25241
MA2F	1825	6	F	2	C	-0.1531	-0.23593
MA2F	1826	6	F	2	C	-0.28753	-0.18187
MA2F	1827	6	F	2	C	-0.13944	-0.09865
MA2F	1828	6	F	2	C	-0.21683	-0.18047
MA2F	1829	6	F	2	C	-0.11092	-0.31042
MA2F	1830	6	F	2	C	-0.25203	-0.34723
MA2F	1831	6	F	2	C	0.011625	-0.15246
MA2F	1832	6	F	2	C	-0.22866	-0.11137
MA2F	1833	6	F	2	C	-0.14618	-0.10964
MA2F	1834	6	F	2	C	-0.35139	-0.21885
MA2F	1835	6	F	2	C	-0.20748	-0.14341
MA2F	1836	6	F	2	C	0.051049	-0.27778
MA2F	1837	6	F	2	C	-0.03923	-0.14253
MA2F	1838	6	F	2	C	-0.05071	-0.12901
MA3M	1839	1	M	2	C	-0.09938	-0.27528
MA3M	1840	1	M	2	C	-0.13	-0.11726
MA3M	1841	1	M	2	C	-0.22428	-0.18069
MA3M	1842	1	M	2	C	-0.58588	-0.52472
MA3M	1843	1	M	2	C	-0.16458	-0.23516
MA3M	1844	1	M	2	C	-0.08622	0.082376
MA3M	1845	1	M	2	C	-0.01481	-0.14899
MA3M	1846	1	M	2	C	-0.00289	-0.04496
MA3M	1847	2	M	2	C	-0.20345	-0.12118
MA3M	1848	2	M	2	C	0.002463	-0.07512
MA3M	1849	2	M	2	C	-0.32663	-0.07008
MA3M	1850	2	M	2	C	-0.24794	-0.23474
MA3M	1851	2	M	2	C	-0.04265	-0.11377
MA3M	1852	2	M	2	C	-0.13053	-0.07867
MA3M	1853	2	M	2	C	-0.31073	-0.1876
MA3M	1854	2	M	2	C	-0.18725	-0.01917
MA3M	1855	2	M	2	C	-0.19874	-0.26846
MA3M	1856	2	M	2	C	-0.33208	-0.42286
MA3M	1857	2	M	2	C	-0.34039	-0.18318
MA3M	1858	2	M	2	C	-0.24921	-0.09025
MA3M	1859	2	M	2	C	-0.15193	-0.10268
MA3M	1860	2	M	2	C	-0.18224	0.033976
MA3M	1861	2	M	2	C	-0.3353	-0.34464
MA3M	1862	2	M	2	C	-0.17235	-0.14324
MA3M	1863	2	M	2	C	-0.32509	-0.39218
MA3M	1864	2	M	2	C	-0.16568	-0.25838
MA3M	1865	2	M	2	C	0.044044	-0.17465
MA3M	1866	2	M	2	C	-0.15499	-0.12031
MA3M	1867	2	M	2	C	-0.26648	0.002418
MA3M	1868	2	M	2	C	-0.18944	-0.23967
MA3M	1869	2	M	2	C	-0.12951	-0.05578
MA3M	1870	2	M	2	C	-0.31679	-0.35406
MA3M	1871	2	M	2	C	-0.32235	-0.26858
MA3M	1872	2	M	2	C	-0.04954	-0.19413
MA3M	1873	2	M	2	C	-0.60153	-0.5211
MA3M	1874	2	M	2	C	-0.64765	-0.68278
MA3M	1875	2	M	2	C	-0.7305	-0.75676
MA3M	1876	2	M	2	C	-0.34439	-0.42474
MA3M	1877	2	M	2	C	-0.37936	-0.35506
MA3M	1878	2	M	2	C	-0.534	-0.41013
MA3M	1879	2	M	2	C	-0.10392	-0.04734
MA3M	1880	2	M	2	C	-0.33568	-0.3872
MA3M	1881	2	M	2	C	-0.2459	-0.16867
MA3M	1882	2	M	2	C	-0.30726	-0.32791
MA3M	1883	2	M	2	C	-0.39784	-0.38295
MA3M	1884	2	M	2	C	-0.18143	-0.23234
MA3M	1885	2	M	2	C	-0.22145	-0.1894
MA3M	1886	2	M	2	C	-0.27104	-0.35202
MA3M	1887	2	M	2	C	-0.22418	-0.06358
MA3M	1888	2	M	2	C	-0.39982	-0.509
MA3M	1889	2	M	2	C	-0.16157	-0.49981
MA3M	1890	2	M	2	C	-0.74781	-0.75062
MA3M	1891	2	M	2	C	-0.27544	-0.48026
MA3M	1892	2	M	2	C	-0.26438	-0.10089
MA3M	1893	2	M	2	C	-0.32792	-0.48688
MA3M	1894	2	M	2	C	-0.23158	-0.03006
MA3M	1895	2	M	2	C	-0.30054	-0.368
MA3M	1896	2	M	2	C	-0.14405	-0.14913
MA3M	1897	2	M	2	C	-0.47679	-0.49447
MA3M	1898	3	M	2	C	-0.19627	-0.23168
MA3M	1899	3	M	2	C	-0.13639	-0.22478
MA3M	1900	3	M	2	C	-0.20811	-0.326
MA3M	1901	3	M	2	C	-0.11194	-0.33939
MA3M	1902	3	M	2	C	-0.1718	-0.15123
MA3M	1903	3	M	2	C	-0.23851	-0.17165
MA3M	1904	3	M	2	C	-0.43127	-0.44133
MA3M	1905	3	M	2	C	-0.22126	-0.43633
MA3M	1906	3	M	2	C	-0.18812	-0.38929
MA3M	1907	3	M	2	C	-0.24504	-0.33936
MA3M	1908	3	M	2	C	-0.12711	-0.1112
MA3M	1909	3	M	2	C	-0.15396	-0.10589
MA3M	1910	3	M	2	C	-0.20139	-0.17019
MA3M	1911	3	M	2	C	-0.26408	-0.12446
MA3M	1912	3	M	2	C	-0.24874	-0.17562
MA3M	1913	3	M	2	C	-0.227	-0.20973
MA3M	1914	3	M	2	C	-0.14333	-0.16582
MA3M	1915	3	M	2	C	-0.1049	-0.22959
MA3M	1916	3	M	2	C	-0.30482	-0.2424
MA3M	1917	3	M	2	C	-0.04065	-0.0975
MA3M	1918	3	M	2	C	-0.4286	-0.5132
MA3M	1919	3	M	2	C	-0.43436	-0.47053
MA3M	1920	3	M	2	C	-0.36207	-0.54598
MA3M	1921	3	M	2	C	-0.21197	-0.18276
MA3M	1922	3	M	2	C	-0.2324	-0.26688
MA3M	1923	3	M	2	C	-0.21438	-0.2442
MA3M	1924	3	M	2	C	-0.03	-0.16092
MA3M	1925	3	M	2	C	-0.40262	-0.4597
MA3M	1926	3	M	2	C	-0.36873	-0.18706
MA3M	1927	3	M	2	C	-0.22646	-0.27751
MA3M	1928	3	M	2	C	-0.20941	-0.20915
MA3M	1929	3	M	2	C	0.022841	-0.0031
MA3M	1930	3	M	2	C	-0.27757	0.035632
MA3M	1931	3	M	2	C	-0.18754	-0.41896
MA3M	1932	3	M	2	C	-0.25851	0.07486
MA3M	1933	3	M	2	C	-0.31101	-0.07626
MA3M	1934	3	M	2	C	-0.36314	-0.23846
MA3M	1935	3	M	2	C	-0.2467	-0.20028
MA3M	1936	3	M	2	C	-0.40511	-0.2418
MA3M	1937	3	M	2	C	-0.38151	-0.39184
MA3M	1938	3	M	2	C	-0.40799	-0.24853
MA3M	1939	3	M	2	C	-0.202	-0.18567
MA3M	1940	3	M	2	C	-0.20065	-0.13296
MA3M	1941	3	M	2	C	0.128113	-0.31812
MA3M	1942	3	M	2	C	-0.22091	-0.15772
MA3M	1943	3	M	2	C	-0.23169	-0.03449
MA3M	1944	4	M	2	C	-0.40293	-0.16744
MA3M	1945	4	M	2	C	-0.13091	-0.04987
MA3M	1946	4	M	2	C	-0.27662	-0.00992
MA3M	1947	4	M	2	C	-0.05734	-0.10818
MA3M	1948	4	M	2	C	-0.27831	-0.03323
MA3M	1949	4	M	2	C	-0.33222	-0.14842
MA3M	1950	4	M	2	C	-0.15497	-0.20358
MA3M	1951	4	M	2	C	-0.29141	-0.10195
MA3M	1952	4	M	2	C	-0.29596	-0.16461
MA3M	1953	4	M	2	C	-0.30403	-0.28389
MA3M	1954	4	M	2	C	-0.16114	-0.06624
MA3M	1955	4	M	2	C	-0.10844	-0.40599
MA3M	1956	4	M	2	C	-0.30146	-0.19216
MA3M	1957	4	M	2	C	-0.06791	0.024954
MA3M	1958	4	M	2	C	-0.25357	-0.28501
MA3M	1959	5	M	2	C	-0.22211	0.037335
MA3M	1960	5	M	2	C	-0.1768	-0.19877
MA3M	1961	5	M	2	C	-0.34622	0.124822
MA3M	1962	5	M	2	C	-0.35137	-0.22924
MA3M	1963	5	M	2	C	-0.30196	-0.34273
MA3M	1964	5	M	2	C	-0.33025	-0.33838
MA3M	1965	5	M	2	C	-0.04628	-0.55884
MA3M	1966	5	M	2	C	-0.71872	-0.72708
MA3M	1967	5	M	2	C	-0.37268	-0.12468
MA3M	1968	5	M	2	C	-0.26006	0.016154
MA3M	1969	5	M	2	C	-0.13714	-0.18382
MA3M	1970	5	M	2	C	-0.64386	-0.47632
MA3M	1971	5	M	2	C	-0.84661	-0.82315
MA3M	1972	5	M	2	C	-0.15824	-0.15461
MA3M	1973	5	M	2	C	-0.2408	-0.00674
MA3M	1974	5	M	2	C	-0.5706	-0.23374
MA3M	1975	5	M	2	C	-0.31008	-0.30842
MA3M	1976	5	M	2	C	-0.28172	-0.35577
MA3M	1977	5	M	2	C	0.021703	-0.14302
MA3M	1978	6	M	2	C	-0.49741	-0.24203
MA3M	1979	6	M	2	C	-0.41411	-0.07456
MA3M	1980	6	M	2	C	-0.38799	-0.15529
MA3M	1981	6	M	2	C	-0.39469	-0.01853
MA3M	1982	6	M	2	C	-0.41173	-0.17209
MA3M	1983	6	M	2	C	-0.1319	-0.02168
MA3M	1984	6	M	2	C	-0.53384	-0.56646
MA3M	1985	6	M	2	C	-0.36557	-0.2552
MA3M	1986	6	M	2	C	-0.33925	-0.49703
MA3M	1987	6	M	2	C	-0.26615	-0.38754
MA3M	1988	6	M	2	C	-0.39603	-0.37948
MA3M	1989	6	M	2	C	-0.24767	-0.49529
MA3M	1990	6	M	2	C	-0.45591	-0.43275
MA3M	1991	6	M	2	C	-0.01549	0.032399
MA3M	1992	6	M	2	C	-0.17162	0.008973
MA3M	1993	6	M	2	C	-0.36059	-0.41556
MA3M	1994	6	M	2	C	-0.19675	-0.1751
MA3M	1995	6	M	2	C	-0.21276	-0.06177
MA3M	1996	6	M	2	C	-0.22949	-0.30398
MA3M	1997	6	M	2	C	-0.26845	0.000254
MA3M	1998	6	M	2	C	-0.47647	-0.3371
MA3M	1999	6	M	2	C	-0.24937	-0.25854
[truncated: 2,090 more rows]

## Sheet: 6j
	Subplot	DotEdge	Independent Variable	Dependent Variable
AnimalID	AgeGroup	TaskPhase	MeanScore	FractionRewardsRequested		If nan is reported for either the independent or dependent variable, the datapoint was notplotted or included in correlation analysis.
A14	3	Block	0.111048	0.117647
A14	3	Block	0.0697067	0.193277
A14	3	Block	0.105233	0.210084
A15	3	Block	0.246506	0.773109
A15	3	Block	0.198659	0.747899
A15	3	Block	0.189902	0.983193
A15	3	Block	0.196504	0.915966
A15	3	Block	0.217087	1
A15	3	Block	0.253203	0.957983
A16	3	Block	0.184585	0.470588
A16	3	Block	0.170442	0.932773
A16	3	Block	nan	0.613445
A16	3	Block	0.141319	0.142857
A17	3	Block	0.0224444	0.487395
A17	3	Block	0.0527188	0.865546
A17	3	Block	0.209003	0.857143
A17	3	Block	0.249014	0.932773
A17	3	Block	0.1458	0.092437
A17	3	Block	0.217334	0.731092
A18	3	Block	0.120078	0.394958
A18	3	Block	0.112133	0.621849
A18	3	Block	0.21025	0.97479
A18	3	Block	0.232413	0.848739
A18	3	Block	0.126769	0.806723
A18	3	Block	0.199454	1
A19	3	Block	0.187868	0.823529
A19	3	Block	0.213903	0.890756
A19	3	Block	0.201332	0.857143
A19	3	Block	0.192151	0.823529
A19	3	Block	0.215514	0.747899
A19	3	Block	0.138496	0.529412
A20	3	Block	0.0332862	0.731092
A20	3	Block	0.204257	0.94958
A20	3	Block	0.186749	0.94958
A20	3	Block	0.249795	0.890756
A20	3	Block	0.141669	0.966387
A20	3	Block	0.181508	0.487395
A22	3	Block	0.155879	0.647059
A22	3	Block	0.129288	0.815126
A22	3	Block	0.189723	0.97479
A22	3	Block	0.129381	0.915966
A22	3	Block	0.143107	0.663866
A22	3	Block	0.118854	0.831933
A23	3	Block	0.254685	0.411765
A23	3	Block	0.204452	0.689076
A23	3	Block	0.202082	0.87395
A23	3	Block	0.172195	0.915966
A23	3	Block	0.184761	0.94958
A23	3	Block	0.221478	1
A24	3	Block	0.16664	0.848739
A24	3	Block	0.170779	0.92437
A24	3	Block	0.280941	0.983193
A24	3	Block	0.165161	0.966387
A24	3	Block	0.193239	0.983193
A24	3	Block	0.198773	0.991597
MA10F	2	Block	0.247553	0.857143
MA10F	2	Block	0.252766	0.97479
MA10F	2	Block	0.234875	0.97479
MA10F	2	Block	0.34049	1
MA10F	2	Block	0.315908	0.97479
MA10F	2	Block	0.339832	1
MA1F	2	Block	0.106749	0.563025
MA1F	2	Block	0.270144	0.941176
MA1F	2	Block	0.232663	1
MA1F	2	Block	0.248009	1
MA1F	2	Block	0.196132	0.983193
MA1F	2	Block	0.271292	1
MA2F	2	Block	0.281171	0.966387
MA2F	2	Block	0.213458	0.966387
MA2F	2	Block	0.219206	0.991597
MA2F	2	Block	0.248099	0.991597
MA2F	2	Block	0.202663	1
MA2F	2	Block	0.216209	1
MA3M	2	Block	0.267728	0.865546
MA3M	2	Block	0.257797	0.94958
MA3M	2	Block	0.242437	0.957983
MA3M	2	Block	0.260916	1
MA3M	2	Block	0.27578	1
MA3M	2	Block	0.257068	1
MA4M	2	Block	0.145633	0.848739
MA4M	2	Block	0.191886	0.823529
MA4M	2	Block	0.285032	0.991597
MA4M	2	Block	0.31207	0.97479
MA4M	2	Block	0.273156	0.983193
MA4M	2	Block	0.140137	0.638655
MA5M	2	Block	0.127354	0.781513
MA5M	2	Block	0.133664	0.840336
MA5M	2	Block	0.121618	0.857143
MA5M	2	Block	0.243245	0.983193
MA5M	2	Block	0.298552	0.991597
MA5M	2	Block	0.284358	0.983193
MA6M	2	Block	0.207868	0.983193
MA6M	2	Block	0.192777	0.97479
MA6M	2	Block	0.250247	0.941176
MA6M	2	Block	0.30967	0.991597
MA6M	2	Block	0.191318	0.991597
MA6M	2	Block	0.249412	0.966387
MA7M	2	Block	0.186145	0.697479
MA7M	2	Block	0.211602	0.97479
MA7M	2	Block	0.226038	0.97479
MA7M	2	Block	0.239315	0.672269
MA8F	2	Block	0.194627	0.94958
MA8F	2	Block	0.20798	0.848739
MA8F	2	Block	0.284169	0.865546
MA8F	2	Block	0.213308	0.941176
MA8F	2	Block	0.26318	0.983193
MA8F	2	Block	0.292235	0.991597
MA9F	2	Block	0.165659	0.756303
MA9F	2	Block	0.213204	0.663866
MA9F	2	Block	0.204538	0.815126
MA9F	2	Block	0.22177	0.957983
MA9F	2	Block	0.302377	0.97479
MA9F	2	Block	0.295366	0.941176
Y20	1	Block	0.192141	0.932773
Y20	1	Block	0.218173	1
Y20	1	Block	0.202678	0.991597
Y20	1	Block	0.235122	1
Y20	1	Block	0.160917	0.97479
Y20	1	Block	0.202848	0.983193
Y21	1	Block	0.178038	0.865546
Y21	1	Block	0.245432	0.831933
Y21	1	Block	0.283041	0.907563
Y21	1	Block	0.248247	0.89916
Y21	1	Block	0.308425	0.991597
Y21	1	Block	0.364896	1
Y22	1	Block	0.173614	0.470588
Y22	1	Block	0.206535	0.805085
Y22	1	Block	0.253819	1
Y22	1	Block	0.24544	0.991597
Y22	1	Block	0.325664	1
Y22	1	Block	0.255505	1
Y23	1	Block	0.182326	0.890756
Y23	1	Block	0.195973	0.87395
Y23	1	Block	0.193066	0.915966
Y23	1	Block	0.238763	0.991597
Y23	1	Block	0.211138	0.966387
Y23	1	Block	0.287302	0.966387
Y24	1	Block	0.197825	0.932773
Y24	1	Block	0.257961	0.94958
Y24	1	Block	0.187508	0.957983
Y24	1	Block	0.203439	1
Y24	1	Block	0.155858	0.991597
Y24	1	Block	0.212395	1
Y25	1	Block	0.414137	0.831933
Y25	1	Block	0.207616	0.764706
Y25	1	Block	0.222501	0.92437
Y25	1	Block	0.224253	0.831933
Y25	1	Block	0.241986	0.991597
Y25	1	Block	0.331193	0.97479
Y26	1	Block	0.170616	0.915966
Y26	1	Block	0.181526	0.831933
Y26	1	Block	0.162989	0.773109
Y26	1	Block	0.138181	0.94958
Y26	1	Block	0.351872	0.991597
Y26	1	Block	0.307108	1
Y27	1	Block	0.107422	0.403361
Y27	1	Block	0.223446	0.915966
Y27	1	Block	0.269855	0.915966
Y27	1	Block	0.271881	0.991597
Y27	1	Block	0.203143	1
Y27	1	Block	0.260078	1
Y28	1	Block	0.158654	0.613445
Y28	1	Block	0.240883	0.697479
Y28	1	Block	0.232545	0.92437
Y28	1	Block	0.173245	0.991597
Y28	1	Block	0.257284	1
Y28	1	Block	0.284297	0.991597
A14	3	Alt	0.112665	0.0125
A14	3	Alt	0.0818529	0.1625
A14	3	Alt	0.0937569	0.35
A15	3	Alt	0.0823912	0.025
A15	3	Alt	0.108177	0.375
A15	3	Alt	0.165245	0.5375
A15	3	Alt	0.165201	0.325
A15	3	Alt	0.0477319	0.3
A15	3	Alt	0.181292	0.3875
A16	3	Alt	0.174781	0.0125
A16	3	Alt	0.12772	0.175
A16	3	Alt	nan	0.1625
A16	3	Alt	0.204724	0.05
A17	3	Alt	0.172974	0.0875
A17	3	Alt	0.101121	0.1375
A17	3	Alt	0.108695	0.05
A17	3	Alt	0.0641148	0.0375
A17	3	Alt	0.11943	0.0235294
A17	3	Alt	0.144769	0.1125
A18	3	Alt	0.146824	0.0126582
A18	3	Alt	0.0963134	0.0375
A18	3	Alt	0.127641	0.25
A18	3	Alt	0.093236	0.0375
A18	3	Alt	0.121639	0.5625
A18	3	Alt	0.103334	0.2625
A19	3	Alt	0.200076	0.6
A19	3	Alt	0.197581	0.575
A19	3	Alt	0.193016	0.6125
A19	3	Alt	0.210656	0.15
A19	3	Alt	0.258462	0.0375
A19	3	Alt	0.107265	0.4375
A20	3	Alt	0.155896	0.3625
A20	3	Alt	0.162891	0.3625
A20	3	Alt	0.143592	0.575
A20	3	Alt	0.216832	0.325
A20	3	Alt	0.214764	0.3625
A20	3	Alt	0.166377	0.411765
A22	3	Alt	0.139591	0.45
A22	3	Alt	0.102838	0.375
A22	3	Alt	0.10857	0.3375
A22	3	Alt	0.0730068	0.7875
A22	3	Alt	0.115264	0.2
A22	3	Alt	0.0752436	0.2
A23	3	Alt	0.285944	0.1125
A23	3	Alt	0.208034	0.1875
A23	3	Alt	0.231553	0.5375
A23	3	Alt	0.0984076	0.2125
A23	3	Alt	0.171894	0.1625
A23	3	Alt	0.171515	0.9625
A24	3	Alt	0.16967	0.7875
A24	3	Alt	0.199979	0.775
A24	3	Alt	0.172586	0.6125
A24	3	Alt	0.174525	0.925
A24	3	Alt	0.14932	0.9125
A24	3	Alt	0.232485	0.8875
MA10F	2	Alt	0.15066	0.1
MA10F	2	Alt	0.211316	0.525
MA10F	2	Alt	0.204318	0.7625
MA10F	2	Alt	0.240557	0.7375
MA10F	2	Alt	0.281715	1
MA10F	2	Alt	0.213018	1
MA1F	2	Alt	0.0623441	0.025
MA1F	2	Alt	0.258443	0.8625
MA1F	2	Alt	0.184917	0.9125
MA1F	2	Alt	0.188086	0.8125
MA1F	2	Alt	0.162491	0.9375
MA1F	2	Alt	0.178237	1
MA2F	2	Alt	0.151235	0.475
MA2F	2	Alt	0.152822	0.7375
MA2F	2	Alt	0.222263	0.975
MA2F	2	Alt	0.209934	0.6875
MA2F	2	Alt	0.164211	0.9625
MA2F	2	Alt	0.245957	0.9625
MA3M	2	Alt	0.291333	0.15
MA3M	2	Alt	0.286566	0.7
MA3M	2	Alt	0.241552	1
MA3M	2	Alt	0.215288	1
MA3M	2	Alt	0.231423	1
MA3M	2	Alt	0.22749	0.9875
MA4M	2	Alt	0.162401	0.125
MA4M	2	Alt	0.183208	0.7
MA4M	2	Alt	0.241592	0.5375
MA4M	2	Alt	0.224728	0.4625
MA4M	2	Alt	0.244007	0.8375
MA4M	2	Alt	0.196541	0.0875
MA5M	2	Alt	0.145067	0.1
MA5M	2	Alt	0.129314	0.125
MA5M	2	Alt	0.140328	0.7125
MA5M	2	Alt	0.219697	0.8125
MA5M	2	Alt	0.218828	0.75
MA5M	2	Alt	0.198239	1
MA6M	2	Alt	0.183455	0.7
MA6M	2	Alt	0.161194	0.1
MA6M	2	Alt	0.195827	0.4625
MA6M	2	Alt	0.211856	0.575
MA6M	2	Alt	0.153354	0.8125
MA6M	2	Alt	0.244625	0.925
MA7M	2	Alt	0.160588	0.125
MA7M	2	Alt	0.1997	0.8125
MA7M	2	Alt	0.201698	0.6125
MA7M	2	Alt	0.193859	0.4
MA8F	2	Alt	0.143236	0.4875
MA8F	2	Alt	0.11786	0.35
MA8F	2	Alt	0.149119	0.4625
MA8F	2	Alt	0.231082	0.9
MA8F	2	Alt	0.275348	0.9125
MA8F	2	Alt	0.264601	0.95
MA9F	2	Alt	0.144442	0.15
MA9F	2	Alt	0.180229	0.3125
MA9F	2	Alt	0.247048	0.825
MA9F	2	Alt	0.233559	0.9375
MA9F	2	Alt	0.277983	0.975
MA9F	2	Alt	0.302323	1
Y20	1	Alt	0.131565	0.8875
Y20	1	Alt	0.169064	0.8625
Y20	1	Alt	0.195767	0.9
Y20	1	Alt	0.14435	0.9875
Y20	1	Alt	0.151398	0.975
Y20	1	Alt	0.185912	0.9375
Y21	1	Alt	0.108833	0.2375
Y21	1	Alt	0.191814	0.625
Y21	1	Alt	0.232537	0.65
Y21	1	Alt	0.177308	0.65
Y21	1	Alt	0.222765	0.9125
Y21	1	Alt	0.417485	0.95
Y22	1	Alt	0.0990873	0.075
Y22	1	Alt	0.176524	0.5
Y22	1	Alt	0.275806	0.7
Y22	1	Alt	0.285274	0.8
Y22	1	Alt	0.295291	0.6375
Y22	1	Alt	0.231208	0.6625
Y23	1	Alt	0.125345	0.2625
Y23	1	Alt	0.165416	0.3
Y23	1	Alt	0.203756	0.725
Y23	1	Alt	0.175794	0.75
Y23	1	Alt	0.204387	0.8125
Y23	1	Alt	0.24153	0.8
Y24	1	Alt	0.1456	0.4875
Y24	1	Alt	0.257152	0.6875
Y24	1	Alt	0.128749	0.8
Y24	1	Alt	0.171547	0.8125
Y24	1	Alt	0.135352	0.875
Y24	1	Alt	0.158105	0.975
Y25	1	Alt	0.57734	0.3875
Y25	1	Alt	0.146394	0.1875
Y25	1	Alt	0.251444	0.8125
Y25	1	Alt	0.229795	0.675
Y25	1	Alt	0.283057	0.8875
Y25	1	Alt	0.326149	0.9375
Y26	1	Alt	0.125625	0.3375
Y26	1	Alt	0.109255	0.575
Y26	1	Alt	0.171768	0.7625
Y26	1	Alt	0.170663	0.925
Y26	1	Alt	0.214416	0.95
Y26	1	Alt	0.272515	0.925
Y27	1	Alt	0.0882524	0.375
Y27	1	Alt	0.147194	0.7
Y27	1	Alt	0.235948	0.875
Y27	1	Alt	0.266638	0.975
Y27	1	Alt	0.221244	1
Y27	1	Alt	0.159572	1
Y28	1	Alt	0.123729	0.075
Y28	1	Alt	0.165267	0.15
Y28	1	Alt	0.202378	0.1875
Y28	1	Alt	0.119049	0.0625
Y28	1	Alt	0.17959	0.475
Y28	1	Alt	0.233523	0.5625
