# Supplementary material for: Spatial coding dysfunction and network instability in the aging medial entorhinal cortex
Source: Nat Commun. 2025 Oct 3;16:8770. doi: 10.1038/s41467-025-63229-0 (PMC12494969; doi:10.1038/s41467-025-63229-0)
Supplement: Supplementary file 8 — Source Data [file 41467_2025_63229_MOESM8_ESM.zip › Source Data Supplementary Fig. 7.xlsx]

## Sheet: 7b
	RowID				CellColor (Z-Score of Expression)														ColumnID
	Gene	BaseMean	StandardDeviation	p-adjusted	Y2	Y3	Y11	Y16	Y17	Y18	Y19	A3	A4	A5	A6	A7	A12	A13	AnimalID	A gene is considered significantly differentially expressed if |Log2FC| ≥ 0.50, mean expression ≥ 25, and p-adjusted ≤ 0.05. The top 100 Sig DEGs with | Log2FC | > 1 are shown here, sorted by p-adjusted.
1	Sh3d19	2747.6	1585.5	1.27625450230536e-07	1.18667	1.68938	-0.313102	0.567191	1.16925	0.459215	1.40009	-0.992581	-0.372426	-1.03072	-0.994887	-1.06287	-0.752391	-0.952824
2	Fzd9	55.9092	60.0602	3.20671460518645e-06	-0.845762	-0.601752	-0.706015	-0.829623	-0.790567	-0.813118	-0.930886	2.51787	0.393322	0.889667	0.187126	1.49232	0.150073	-0.112661		For full differential gene expression analysis, including expression across animals, please see Supplementary Data Table 1.
3	Jund	217.182	215.586	3.20671460518645e-06	-0.8258	-0.414338	-0.951814	-0.888094	-0.826755	-0.932749	-0.860291	0.781423	0.941194	1.64174	1.35397	1.60608	-0.735675	0.111105
4	Rnf187	2915.47	2178.62	3.20671460518645e-06	-0.641648	0.129609	-1.06961	-1.1505	-1.07929	-1.13733	-1.04474	1.73357	0.720775	0.882579	1.21855	0.991046	-0.360987	0.807973
5	Klhdc2	2156.64	1126.08	6.30953978631629e-06	-0.193928	-0.158709	-1.00432	-1.15511	-1.13031	-1.05347	-1.25695	1.75162	1.0234	0.707384	0.998415	1.07891	-0.42511	0.818184
6	Shank1	4839.67	2169.41	1.05090650139761e-05	1.83903	2.28091	-0.663897	-0.175852	-0.214346	-0.357867	0.937967	-0.550682	-0.21544	-0.378884	0.398012	-0.429068	-1.19006	-1.27982
7	March5	690.938	380.37	1.62697690619277e-05	-0.788271	0.065474	-0.966894	-1.00564	-1.08991	-1.32805	-1.13574	0.600323	0.878932	1.06824	1.51361	1.18539	-0.0961527	1.0987
8	Pnrc1	1015.31	669.179	4.43612846100845e-05	-0.562424	0.213073	-1.12362	-1.05918	-0.979958	-1.16194	-1.25411	1.4124	1.09301	0.729391	0.788914	1.55296	-0.350231	0.701719
9	A230065H16Rik	34.975	55.0984	6.80017928099007e-05	-0.562618	-0.547553	-0.608688	-0.608228	-0.626544	-0.611265	-0.572909	2.87562	-0.541151	0.085185	-0.0483214	0.619372	1.55731	-0.410217
10	Txndc5	1321.19	631.981	6.80017928099007e-05	-1.00815	-0.420227	-0.570962	-0.853357	-1.10473	-0.9261	-1.14376	1.97553	0.450881	0.0696557	0.908499	1.68274	0.750068	0.189911
11	Gm26935	272.041	203.485	7.14449578974856e-05	2.49051	2.04188	-0.0223496	-0.46673	-0.222391	-0.359849	-0.63102	0.0785838	-0.607731	-0.242407	-0.0128606	0.117377	-0.931448	-1.23157
12	Grin2a	28730	20185.2	7.14449578974856e-05	2.8136	1.5218	-0.11794	-0.393018	-0.496952	-0.647678	-0.16762	-0.678617	0.65465	-0.351645	-0.0134063	-0.199876	-0.926229	-0.99706
13	Nsmce4a	343.841	236.171	0.000142029	-0.418303	-0.746363	-0.908337	-0.933687	-1.13526	-0.885605	-0.724087	1.54493	0.40547	1.58543	-0.0780374	1.48284	-0.423685	1.2347
14	Timp2	3415.4	2111.73	0.000189537	-0.342944	-0.088624	-1.25298	-1.0298	-0.947918	-0.914989	-1.08667	1.26408	0.646126	0.727561	0.55835	2.16674	-0.453996	0.755068
15	4930594M22Rik	223.072	147.089	0.000253446	2.74909	1.30282	0.395699	-0.153709	-0.53371	-0.514408	-0.498624	0.737312	-0.40697	-0.203433	-0.600449	0.0245579	-1.06474	-1.23344
16	Agap2	1001.13	479.099	0.000302815	2.82832	1.36535	-0.141766	0.230021	-0.347782	-0.445099	0.676296	-0.978108	-0.613367	-0.20973	-0.00348942	-0.606708	-0.833309	-0.920628
17	Dirc2	1901.17	1390.63	0.00030413	-0.625457	-0.14482	-1.1717	-1.08011	-0.84288	-1.02994	-0.867259	0.718288	1.02753	1.48146	1.33221	1.47127	-0.759977	0.491382
18	BC005561	1873.27	1164.35	0.000355136	0.354041	0.159881	-1.13742	-1.0369	-1.14682	-1.25609	-1.0855	0.445235	1.35056	1.11499	1.59467	1.18704	-0.419564	-0.124125
19	Runx2os2	421.262	234.103	0.000405542	2.44707	1.4615	0.574791	-0.12557	-0.106407	-0.478957	0.870026	-1.17719	-0.298012	-0.857276	0.16696	-0.432094	-1.11545	-0.929389
20	Bag1	546.06	488.952	0.000421142	-0.812887	0.00231139	-0.835257	-0.909371	-0.82218	-0.907503	-0.820928	2.70312	0.320627	0.8591	0.480099	0.157105	-0.437422	1.02319
21	Gm27247	2023.37	2409.6	0.000520852	-0.466948	-0.336011	2.78126	0.812311	0.795533	-0.131784	1.21404	-0.738519	-0.648527	-0.594124	-0.751696	-0.746556	-0.62159	-0.567387
22	Dtnbp1	2218.14	1538.83	0.000572181	-0.429726	-0.0133702	-0.948462	-0.895787	-1.08061	-1.07012	-0.825501	2.43562	0.65508	1.14554	0.679648	0.689583	-0.644905	0.303004
23	Odc1	381.214	264.835	0.000572181	-0.676913	0.0193174	-0.735208	-0.965136	-0.948501	-1.15367	-1.02114	1.88317	0.266863	2.03118	0.932081	0.395207	-0.130883	0.10363
24	Tprgl	852.581	516.533	0.000572181	-0.624531	0.25592	-0.851144	-1.00881	-1.2331	-1.13709	-1.14427	1.96048	0.718186	0.45934	0.397466	1.50022	-0.120887	0.828219
25	Taf10	349.883	278.336	0.000578461	-0.648032	0.245416	-0.903316	-1.04193	-0.983182	-1.04102	-1.10761	1.36515	0.360793	1.30968	1.98163	-0.00174525	-0.314453	0.778621
26	Bod1	877.799	489.597	0.000599834	-0.5936	0.0840215	-1.15306	-0.940887	-0.839548	-1.05812	-1.10128	0.592126	1.1641	1.22771	1.50146	1.50611	-0.731651	0.342616
27	Tapt1	2384.29	1587.15	0.000620648	-0.935834	-0.153956	-0.744592	-1.10133	-1.15307	-1.13473	-0.638082	0.224612	0.989592	1.13876	1.0164	2.15891	-0.174536	0.507852
28	Myo9b	2387.45	953.561	0.000624623	0.842729	2.45949	0.730078	0.268804	-0.903891	0.218416	0.384106	-0.241588	-0.435556	-0.639377	0.322	0.0880037	-1.35835	-1.73487
29	1810026J23Rik	773.742	334.097	0.000731327	-0.71779	0.216217	-0.858694	-1.05109	-1.38565	-1.49689	-0.964057	0.84746	0.8212	0.966284	1.30876	0.807774	0.170392	1.33609
30	Cmas	1369.88	754.036	0.000776598	-0.392421	0.0986681	-1.28665	-1.16016	-1.06548	-1.02274	-0.898953	1.65886	0.960858	0.57018	1.01969	1.24969	-0.642865	0.911333
31	Gstm1	514.633	326.788	0.000776598	-0.729042	-0.689071	-0.730266	-0.679817	-0.663153	-0.556599	-0.796424	1.58785	0.0237962	0.757038	-0.55786	0.566384	-0.152781	2.61994
32	Stim2	3523.5	2339.85	0.00081228	-0.275041	-0.631266	-0.478996	-0.933729	-1.04202	-1.05168	-0.91588	0.531912	0.500908	-0.175124	0.606252	2.73765	0.970943	0.156069
33	Macrod1	2128.45	1468.58	0.000823752	-0.449941	-0.110332	-0.82812	-1.04769	-1.02039	-0.994258	-0.763581	2.15547	-0.0192391	1.69194	-0.0352708	1.33857	-0.163038	0.245875
34	Il18	392.653	150.088	0.00113255	1.8616	1.1926	1.48966	0.752234	-0.687364	0.22703	0.72825	-1.2125	-0.245016	-0.374562	-1.10367	-0.7821	-0.738103	-1.10807
35	Gm11655	318.45	381.712	0.0012309	3.44145	0.32632	-0.438579	-0.120324	-0.461858	-0.595873	-0.219394	-0.195562	-0.0823295	-0.294762	0.30235	-0.321188	-0.701347	-0.638905
36	2410016O06Rik	109.123	74.3032	0.0016728	-0.656074	-0.0649046	-0.67996	-0.833341	-1.08989	-1.16901	-1.15351	0.510235	1.16468	1.11313	2.17798	0.916399	0.0501743	-0.285904
37	Tmem165	1149.01	774.307	0.00198395	-0.174974	0.589545	-1.20889	-1.1716	-1.0405	-1.11972	-0.986333	0.902062	1.21909	1.44775	0.53346	1.55637	-0.609683	0.0634182
38	Ptp4a1	600.864	276.933	0.00213948	-0.932618	-0.475676	-0.793725	-1.25073	-0.882702	-0.800188	-0.180864	0.409439	0.726234	-0.430582	1.1789	0.551576	0.315063	2.56587
39	Cntfr	531.835	307.841	0.00224047	-0.460963	-0.0243793	-0.973374	-1.0844	-1.0486	-0.749042	-1.06882	2.44472	0.207498	0.610029	0.0897493	0.961992	-0.135969	1.23155
40	Abcb11	710.851	758.021	0.00232772	-0.857773	-0.797396	1.06174	0.605072	0.500071	1.3491	2.16023	-0.903443	-0.903891	-0.900345	-0.911981	-0.91235	0.53809	-0.0271346
41	Lrrc71	84.4807	59.7006	0.00235801	2.22531	2.42371	-0.736417	-0.268257	-0.490868	-0.769602	-0.0628207	0.0981468	0.0083367	-0.155346	-0.456036	-0.112907	-0.944116	-0.759131
42	Mocs3	49.7994	51.6436	0.00235801	-0.686032	-0.422501	-0.78996	-0.787893	-0.69326	-0.78842	-0.758837	-0.203706	0.697651	1.09808	0.881655	2.73542	-0.585127	0.302929
43	Col5a2	655.661	656.168	0.00268893	3.33023	-0.413957	0.35139	0.463928	0.208447	0.0612382	-0.114278	-0.244152	-0.72542	-0.647146	-0.713626	-0.625389	-0.483458	-0.447803
44	Mrps30	353.61	186.884	0.00298865	-0.432222	0.118243	-0.671765	-1.20769	-1.14116	-1.29607	-1.25946	0.546547	0.532841	1.3747	0.931291	1.3796	-0.28749	1.41262
45	Enho	199.535	198.036	0.00336143	-0.732376	-0.297581	-0.754626	-0.662857	-0.755892	-0.681452	-0.732453	2.96095	-0.0786099	0.442551	0.263588	1.12604	-0.539832	0.442546
46	Sdc3	701.686	302.122	0.00412802	-1.33248	-0.599306	-0.567286	-0.862321	-1.03934	-0.0502346	-0.968133	-0.0909547	0.548371	0.169291	0.872755	1.91474	0.00132793	2.00357
47	Thbd	185.533	94.0487	0.00440434	2.8632	1.06506	-0.274997	0.24088	-0.190191	-0.458931	0.871926	-0.5067	-0.82984	0.345827	-0.754766	-0.72693	-0.898714	-0.745826
48	Ecel1	775.968	954.02	0.00454932	-0.460852	-0.66422	-0.238688	-0.508375	-0.652496	-0.18874	-0.593116	0.541176	-0.55199	-0.448071	0.06629	0.354371	3.35996	-0.0152452
49	4930578G10Rik	3753.88	1656.86	0.00485787	1.0131	2.11058	0.140232	-0.418659	0.18732	-0.798429	1.94693	-0.800146	-0.224666	-0.0181741	-0.102295	-0.778425	-1.18224	-1.07513
50	Gm21847	2821.64	3928.75	0.00485787	-0.579662	-0.670949	0.975268	0.755813	0.60667	0.276545	2.91372	-0.694837	-0.702244	-0.711428	-0.715539	-0.67376	-0.338554	-0.441038
51	Lamp1	1699.01	1315.16	0.00490263	-0.51948	0.0554484	-1.07913	-0.923349	-0.847189	-0.920957	-0.833243	1.05897	0.738457	1.3147	0.047195	2.3187	-0.749085	0.338961
52	Ppp3cc	1701.96	1080.61	0.00500122	-0.567511	0.458786	-1.34625	-0.813758	-1.14768	-1.05303	-1.054	1.02853	1.68031	1.28767	0.746719	1.08611	-0.410322	0.104418
53	Fam171a2	247.609	190.034	0.0050578	-0.646671	0.142447	-0.972163	-1.13692	-0.676214	-1.08218	-0.995164	0.306539	1.22875	1.9134	0.731207	1.60732	-0.552026	0.131671
54	Sgpp1	654.714	373.522	0.0050578	-0.987047	0.0282974	-1.01739	-1.02603	-1.05024	-1.13078	-0.49847	2.13689	0.97622	0.579245	1.00674	0.672686	-0.529925	0.839801
55	Lrrc16b	469.001	293.086	0.00541355	-0.867768	-0.381452	-0.623588	-0.71039	-1.03451	-0.439563	-1.04781	2.89773	-0.0549295	0.883453	0.0969284	0.310106	0.696253	0.275538
56	Ntng2	1950.79	1572.29	0.00560466	3.25796	0.795402	-0.0370392	-0.122319	-0.428697	-0.554066	-0.666489	-0.61377	-0.214817	-0.219951	0.420263	-0.105194	-0.775935	-0.735347
57	Rasd2	359.57	173.15	0.00560466	-1.0237	-0.896496	-0.606881	-0.555622	-0.842699	-0.630077	-0.799772	1.69787	0.0316649	-0.501562	1.46108	1.50499	1.45102	-0.289813
58	Ppp1r3f	324.874	234.529	0.00570541	0.369677	-0.0827149	-1.22441	-1.0942	-1.01008	-1.1648	-1.09034	1.2081	-0.270935	0.886976	0.523372	2.15394	0.247997	0.547416
59	Gm10338	172.65	237.778	0.00587827	-0.607061	-0.655331	0.989542	0.459536	0.464647	-0.0334257	3.02516	-0.71858	-0.715079	-0.715603	-0.726099	-0.713469	0.15386	-0.208103
60	Olig1	139.148	72.8167	0.00651315	-1.01032	-1.26775	-1.18915	0.177511	-0.850634	-0.939337	-0.159453	1.75143	0.0501383	-0.199175	-0.0531888	1.48519	0.57969	1.62505
61	Rac3	247.01	160.31	0.00680716	-0.263832	0.350373	-1.16342	-1.17012	-0.932662	-0.851671	-1.10065	2.24704	0.24705	0.98271	0.628917	1.2998	-0.336665	0.0631367
62	Veph1	1235.51	1383.58	0.00680716	-0.091359	-0.822259	0.972467	0.868242	1.33874	-0.293404	2.46417	-0.870852	-0.815265	-0.865819	-0.831032	-0.848447	0.072567	-0.277748
63	Gm26907	404.13	417.447	0.00702029	-0.712376	-0.633997	0.542111	1.07808	1.31622	0.117928	2.48163	-0.897739	-0.820338	-0.85755	-0.878578	-0.837656	0.18629	-0.0840225
64	Nlrp9c	282.92	427.179	0.00702029	-0.575638	-0.546652	0.831786	0.588203	0.180561	-0.165863	3.18521	-0.653783	-0.643579	-0.654653	-0.629072	-0.639	-0.056554	-0.220968
65	Ctbp1	716.533	414.25	0.0071202	-0.597446	-0.132514	-0.825862	-1.16222	-0.911362	-0.727351	-1.38826	1.35149	1.195	0.217509	1.6735	1.10832	-0.591471	0.790672
66	Inafm1	397.257	290.895	0.0071202	-0.326896	0.0699989	-0.830306	-0.736856	-0.93123	-1.10997	-1.00256	2.81739	0.0844996	0.538056	0.554047	0.96767	0.139443	-0.233286
67	Myl1	100.219	48.7271	0.00769171	1.90921	0.615125	-0.252396	0.656288	1.39259	0.124249	0.878663	-0.384153	0.193618	-1.39305	-0.942309	-0.0858889	-1.18719	-1.52477
68	E2f6	573.811	430.809	0.00784595	-0.189096	-0.68849	-0.791553	-0.495972	-0.956444	-0.962946	-0.932422	1.75446	1.25546	-0.849902	0.0856396	0.329589	2.06722	0.374457
69	Prr7	98.5563	72.0677	0.00784595	-0.482579	-0.644196	-0.731237	-0.489172	-0.664904	-0.786349	-1.04374	-0.790833	0.961836	-0.179077	1.3361	-0.226764	1.79347	1.94744
70	5133400J02Rik	176.401	180.417	0.00799893	-0.820245	-0.821412	1.4203	0.642761	0.78302	1.30496	1.82731	-0.909647	-0.919906	-0.955048	-0.963039	-0.949663	0.388703	-0.0280907
71	Sparc	389.947	223.402	0.00830544	-0.944735	-0.811399	-0.818118	-0.419381	-0.691042	-0.606603	-0.47482	2.32493	-0.208423	0.658202	-1.06374	0.513242	1.15815	1.38374
72	Ptov1	492.486	454.762	0.00856178	-0.187142	-0.15081	-0.821348	-0.850634	-0.774108	-0.804432	-0.82961	0.618985	0.365919	1.15264	0.0228756	2.87584	-0.697536	0.0793671
73	Cnih2	1131.26	662.023	0.00863434	-0.296748	0.639696	-0.875491	-1.11603	-1.24909	-1.18346	-1.26466	-0.0301297	0.633515	1.30928	1.26831	1.68967	-0.107099	0.582244
74	Fgfbp3	35.9139	25.1954	0.00870301	-1.42542	-0.831278	-0.378019	-0.365133	-1.09938	-0.955613	-0.931423	-0.208297	0.378347	0.991765	0.99009	1.6479	1.70776	0.478694
75	Apoe	4022.71	2316.91	0.00881357	-1.05704	0.0543836	-0.661618	-0.767542	-1.05212	-0.713024	-1.12707	1.35634	0.427012	0.314971	-0.0634777	2.50223	0.0252704	0.76169
76	Cdk16	2228.02	1002.72	0.00881536	-0.455799	-0.22355	-0.472449	-0.646244	-1.57892	-1.38766	-1.28468	1.69252	0.864081	-0.0817797	0.573587	1.22278	0.820307	0.957808
77	Tmed2	1228.84	602.047	0.00927436	-1.22606	0.200498	-0.919509	-0.961018	-1.17946	-0.889414	-0.65935	1.85317	0.543114	0.231064	0.830483	0.953807	-0.373828	1.5965
78	Slc14a2	2695.74	2523.9	0.00928861	0.451438	-0.74705	0.925293	0.62129	0.464765	-0.0256874	2.6326	-0.96832	-0.939494	-0.962303	-0.939498	-0.983875	0.500839	-0.0299923
79	Igfbp2	233.515	171.251	0.00981436	-0.966939	-0.0276018	-0.82434	-0.559818	-0.840188	-0.866862	-1.03534	2.76669	1.12301	0.53127	0.380673	0.371373	0.147057	-0.198991
80	Trib1	150.701	116.569	0.0100945	0.250587	3.45293	-0.285334	-0.109903	-0.155924	-0.153816	0.0582645	-0.492297	-0.126272	-0.338438	-0.0145112	-0.81173	-0.752323	-0.521231
81	Agt	249.073	261.537	0.0102429	-0.734057	-0.550665	-0.390321	-0.55566	-0.662065	-0.641091	-0.672458	2.45223	-0.38235	-0.157739	-0.727534	1.55337	1.5057	-0.0373598
82	Lamp3	233.067	250.607	0.0103534	-0.640052	-0.690174	0.988169	0.73797	0.478468	0.238816	2.62529	-0.896769	-0.877816	-0.89022	-0.876439	-0.886932	0.701862	-0.0121738
83	Gm15445	50.4037	35.5085	0.0108728	1.88769	2.17916	-0.611627	-0.17823	-0.552483	-0.453551	-0.877592	1.08522	-0.153749	0.326701	-0.0653491	-0.309782	-1.16655	-1.10985
84	4930480K15Rik	756.825	721.362	0.0108753	2.0491	2.06295	-0.720834	-0.674493	-0.898609	-0.902114	-0.584777	0.122293	-0.0497675	0.661713	0.644405	0.142132	-0.956716	-0.895285
85	Slc25a33	771.796	580.015	0.011424	-0.452182	0.135728	-0.711864	-0.964065	-0.770824	-0.892785	-1.04033	2.84185	0.400763	1.07785	0.543323	-0.0154684	-0.36053	0.208536
86	Hnrnpab	417.202	238.198	0.0115524	-0.373058	0.710619	-0.969713	-1.16568	-1.32758	-1.15265	-1.18264	1.23067	0.624534	0.848472	1.08624	1.02387	-0.544008	1.19093
87	Ccdc175	352.65	388.531	0.0117161	-0.666343	-0.693891	0.920221	0.762672	0.645979	0.140039	2.70052	-0.865733	-0.863114	-0.830082	-0.836304	-0.861174	0.533262	-0.0860575
88	Gm20513	23.7437	27.8356	0.0117965	-0.717014	0.540749	2.67511	0.307755	0.694147	0.500519	1.00229	-0.852999	-0.852999	-0.836212	-0.852999	-0.83684	0.0177576	-0.789261
89	Aldoc	3159.81	2408.98	0.0129189	-0.409669	-0.47199	-0.616307	-0.691138	-0.787727	-0.520523	-0.837712	2.66467	-0.058585	0.220058	-0.500042	0.420253	-0.282143	1.87086
90	Vmn2r55	72.0929	51.108	0.0133189	0.108633	0.329699	1.27034	0.219482	0.653475	-0.309878	2.68543	-0.984079	-0.930069	-0.919214	-0.86613	-1.00212	-0.0342762	-0.221288
91	Nlrp4e	475.212	636.98	0.0134526	-0.594712	-0.568909	0.465852	0.221468	0.584668	-0.0416	3.16903	-0.710008	-0.709778	-0.727169	-0.717514	-0.721827	0.310041	0.0404611
92	Gm14444	155.194	102.776	0.0135753	2.95742	0.965036	-0.0420267	-0.31343	0.348523	-0.903774	0.567781	-0.855401	-0.399652	0.312689	-0.259136	-0.726648	-0.908821	-0.742558
93	Rcn1	351.041	209.913	0.0142242	-1.25903	-0.14451	-0.492605	-0.649047	-0.438459	-0.681205	-0.62621	1.10911	0.343192	-0.390941	-0.0108038	0.0595123	3.02539	0.155602
94	Kif6	1192.71	553.94	0.0148436	0.877885	2.41523	1.77955	-0.244672	0.434452	-0.485534	-0.560177	-0.794156	-0.531672	-0.344451	-0.746006	-0.0601669	-0.467286	-1.273
95	Prr27	62.7373	74.0906	0.0148436	-0.45045	-0.508676	0.27752	0.206933	2.87787	0.758993	0.995338	-0.798863	-0.840183	-0.846765	-0.839655	-0.84073	0.224096	-0.215435
96	Pigr	209.108	218.793	0.0150604	-0.807131	-0.549467	0.897405	1.20265	0.853925	0.121453	2.1495	-0.936971	-0.938222	-0.930709	-0.933664	-0.923621	1.0161	-0.221256
97	Tmem150b	124.728	72.6414	0.0152486	1.23161	1.37779	0.695771	0.319339	-0.0739857	-0.294381	1.96165	-1.14307	-1.04104	-0.54935	0.512561	-1.13854	-0.728354	-1.13
98	Cela2a	36.7286	41.6505	0.0153842	-0.0237803	0.6031	1.03991	0.358713	0.0922355	-0.556635	3.00384	-0.502482	-0.673308	-0.60385	-0.461449	-0.537747	-0.881827	-0.856729
99	Tmem160	186.231	155.428	0.0158633	-0.879136	0.544156	-0.984625	-0.831546	-0.922917	-1.01946	-0.983351	1.73774	0.231541	1.85258	0.983768	0.57954	-0.681125	0.372827
100	Tmem212	148.15	171.475	0.0159177	0.443198	-0.795144	0.57523	0.371297	2.56428	-0.282781	1.54488	-0.847621	-0.857981	-0.821161	-0.860736	-0.833758	0.0945403	-0.294241

## Sheet: 7c
Independent Variable	Dependent Variable	DotSize	DotColor
Fold Enrichment	GO cellular component	GeneNumber	FDR	Raw P-value	P-Value Over/Under FDR	Plotted		Genes Input (Negative Coherence Correlation Module)				upload_1 (fold Enrichment)	upload_1 (raw P-value)	upload_1 (FDR)
55.14	endocytic vesicle lumen (GO:0071682)	3	0.02	0.000433	+	0		Pole3
23.63	autolysosome (GO:0044754)	14	0.00118	1.9e-05	+	0		Txnl4b
16.54	secondary lysosome (GO:0005767)	20	0.00466	8.69e-05	+	0		Asf1a
13.79	presynaptic endocytic zone (GO:0098833)	18	0.0467	0.00125	+	0		Rrs1
12.92	organellar small ribosomal subunit (GO:0000314)	32	0.00224	3.83e-05	+	0		Mrpl47
12.92	mitochondrial small ribosomal subunit (GO:0005763)	32	0.00217	3.83e-05	+	0		Optn
9.34	cytosolic large ribosomal subunit (GO:0022625)	62	0.000689	9.73e-06	+	0		Amigo1
9.29	organellar ribosome (GO:0000313)	89	2.45e-05	1.24e-07	+	0		Pacsin1
9.29	mitochondrial ribosome (GO:0005761)	89	2.23e-05	1.24e-07	+	1		Yars2
9.19	calyx of Held (GO:0044305)	36	0.0353	0.000907	+	0		2300009A05Rik
8.38	small ribosomal subunit (GO:0015935)	79	0.000389	5.1e-06	+	0		Zfp955b
8.27	large ribosomal subunit (GO:0015934)	120	5.55e-06	2.52e-08	+	1		Il15ra
8.1	ribosomal subunit (GO:0044391)	194	2.81e-09	2.84e-12	+	0		Ccr7
7.39	organellar large ribosomal subunit (GO:0000315)	56	0.0242	0.000574	+	0		Tmem65
7.39	mitochondrial large ribosomal subunit (GO:0005762)	56	0.0237	0.000574	+	0		Rab42
6.34	ribosome (GO:0005840)	248	1.37e-07	2.07e-10	+	1		Kcnj12
6.1	cytosolic ribosome (GO:0022626)	122	0.00118	1.79e-05	+	1		Rufy3
4.7	mitochondrial protein-containing complex (GO:0098798)	229	0.000372	4.68e-06	+	1		Ccdc92
3.9	mitochondrial matrix (GO:0005759)	297	0.00116	1.69e-05	+	0		Igfbp2
3.34	mitochondrial inner membrane (GO:0005743)	545	0.000112	9.02e-07	+	0		Sgpp1
3.12	organelle inner membrane (GO:0019866)	584	0.000241	2.79e-06	+	0		Slc30a9
3.09	ribonucleoprotein complex (GO:1990904)	722	3.73e-05	2.26e-07	+	1		Dtnbp1
2.91	mitochondrial envelope (GO:0005740)	796	6.06e-05	4.58e-07	+	1		Ctbp1
2.87	mitochondrial membrane (GO:0031966)	750	0.000143	1.58e-06	+	0		Rpl13a
2.75	distal axon (GO:0150034)	391	0.0386	0.00101	+	0		Ctnnbip1
2.53	postsynapse (GO:0098794)	947	0.000372	4.5e-06	+	1		Slc35e3
2.43	organelle envelope (GO:0031967)	1225	0.000113	9.71e-07	+	1		Tln1
2.37	presynapse (GO:0098793)	802	0.00892	0.000171	+	1		Ppt1
2.3	axon (GO:0030424)	754	0.0201	0.000446	+	0		Ube2z
2.26	glutamatergic synapse (GO:0098978)	804	0.0178	0.000377	+	0		Zyx
2.19	synapse (GO:0045202)	1778	4.61e-05	3.25e-07	+	1		45359
2.09	intracellular protein-containing complex (GO:0140535)	910	0.035	0.000882	+	0		Adra1b
2.07	transferase complex (GO:1990234)	880	0.0481	0.00131	+	0		4930422M22Rik
1.99	cell junction (GO:0030054)	2406	4.09e-05	2.68e-07	+	0		Rnf187
1.95	mitochondrion (GO:0005739)	1867	0.00119	1.86e-05	+	0		Ptpmt1
1.87	neuron projection (GO:0043005)	1505	0.0224	0.000508	+	0		Kcna3
1.79	catalytic complex (GO:1902494)	1752	0.0229	0.000531	+	0		Ppapdc1a
1.79	organelle membrane (GO:0031090)	2628	0.000701	9.55e-06	+	0		2410016O06Rik
1.61	intracellular organelle lumen (GO:0070013)	4635	0.00015	1.44e-06	+	0		Dhcr24
1.61	organelle lumen (GO:0043233)	4636	0.000143	1.44e-06	+	0		Fam134a
1.61	membrane-enclosed lumen (GO:0031974)	4636	0.000136	1.44e-06	+	0		Ubl3
1.52	endomembrane system (GO:0012505)	4301	0.00355	6.44e-05	+	0		Sclt1
1.51	protein-containing complex (GO:0032991)	5916	0.000137	1.24e-06	+	0		Arf5
1.44	nuclear lumen (GO:0031981)	4181	0.0277	0.000685	+	0		Med21
1.4	cytoplasm (GO:0005737)	11684	1.29e-09	6.49e-13	+	0		Pgrmc2
1.35	intracellular membrane-bounded organelle (GO:0043231)	11666	2.52e-07	7.61e-10	+	0		Grem2
1.32	nucleus (GO:0005634)	7218	0.0175	0.000363	+	0		Agpat5
1.31	intracellular organelle (GO:0043229)	12807	2.28e-07	4.6e-10	+	0		Sirt3
1.31	membrane-bounded organelle (GO:0043227)	12160	2.65e-06	1.07e-08	+	0		Fbxl15
1.3	organelle (GO:0043226)	13144	2.3e-07	8.13e-10	+	0		Fam69b
1.26	intracellular anatomical structure (GO:0005622)	14429	1.87e-07	4.71e-10	+	0		Klhdc2
1.09	cellular anatomical entity (GO:0110165)	19209	0.00223	3.7e-05	+	0		Habp4
1.04	cellular_component (GO:0005575)	20765	0.0144	0.000282	+	0		St3gal2
0.15	Unclassified (UNCLASSIFIED)	1071	0.014	0.000282	-	0		Gm11769
								2700089E24Rik
GO Cellular Component Analysis Info:								Cdc34
Analysis Type:	PANTHER Overrepresentation Test (Released 20240807)							Bcl7c
Annotation Version and Release Date:	GO Ontology database DOI: 10.5281/zenodo.12173881 Released 2024-06-17							Cox14
Analyzed List:	upload_1 (Mus musculus)							Pdf
Reference List:	Mus musculus (all genes in database)							Ccne1
Test Type:	FISHER							Mrpl18
Correction:	FDR							Zbtb7a
								Cmc2
								Jdp2
								Aes
								1110008F13Rik
								Tmem141
								H2-T22
								Prorsd1
								Rplp0
								Wtap
								Map1lc3a
								Lrrc3b
								Pdcd2
								Fgf9
								Grb2
								Bccip
								Jund
								Rpl13
								Prtn3
								Chst12
								Cmas
								Snx21
								Inafm1
								Cspg5
								E130309D14Rik
								Cd99l2
								Rtn2
								Camk2n2
								Slc27a4
								AW209491
								Plekhj1
								C78339
								Atp6v0e2
								Ppm1j
								Kcnc1
								Dtx1
								Orai1
								Mrpl36
								Tmem222
								Ppapdc3
								Znrf1
								Txndc5
								Pnrc1
								Ddit3
								Slco3a1
								Pink1
								Mfsd5
								Prmt1
								Triap1
								Bod1
								Anxa2
								Zfp60
								Srp19
								Map7d2
								Xxylt1
								Klhdc8a
								Lysmd2
								Lrp11
								Smim12
								Snapc5
								Fzd9
								Cdr2l
								Babam1
								Tysnd1
								Clta
								Ccser2
								Lsm1
								Cdc26
								Lgi3
								B3gat3
								Ppp3cc
								Rpl32
								Bcl7b
								Taf10
								Kcnc4
								Slc25a33
								Aip
								Uqcc3
								Gemin7
								Fam217b
								Ftl1
								Utp11l
								Odc1
								9530068E07Rik
								Sf3b6
								Glrx5
								1110065P20Rik
								Dusp8
								Uchl5
								Tnfsf13os
								Gm7467
								Scn2b
								Hras
								Hapln4
								Mfsd6
								A930016O22Rik
								Polr2m
								Rac3
								Gnaz
								Sh3bp1
								Mettl9
								Tmem121
								Metrnl
								Gclm
								Slc9a3r2
								Ier3ip1
								Rgs17
								Eif2s3x
								Tmem160
								Dirc2
								Gm8024
								Neu1
								Mrps23
								Ace
								Cln6
								Slc6a9
								Nol12
								Llph
								Pigx
								Tspan31
								Jkamp
								Cacng2
								Bex2
								Dbndd2
								Gm16316
								A430005L14Rik
								Desi1
								Dhrs1
								Edf1
								Rnf220
								Kcnk3
								1500011K16Rik
								Ppcs
								Arrb1
								AI413582
								Rpsa
								Dap3
								Rpl29
								Sqstm1
								Ntmt1
								Prkaca
								Pdrg1
								Tprgl
								Limk1
								Wbp1
								Rps25
								Mrps14
								Nt5m
								Abhd8
								Ccm2
								Rbx1
								Ubac1
								Pid1
								Shisa8
								Timm10
								Chchd5
								4933434E20Rik
								6230415J03Rik
								Cox10
								Higd2a
								Ndufaf1
								Enho
								1700052K11Rik
								Ssr2
								Wee1
								Ccnd3
								3110021N24Rik
								Vegfb
								Mrpl34
								Minpp1
								Rnf11
								Psip1
								Zdhhc3
								Mettl10
								Siah1a
								Tpm4
								Rsph3a
								Scpep1
								Fkbp2
								Cdc14b
								Qpctl
								Brwd1
								Bag1
								Csnk1e
								Ywhah
								Zfp622
								Nrtn
								Appbp2
								Crnde
								Inhbb
								Banf1
								Timm13
								Gpx1
								Ina
								B630019K06Rik
								Adm
								Praf2
								Med19
								Fam184a
								Crcp
								Nlrp5-ps
								Frg1
								Abhd3
								Dnajc30
								Ube2q2
								Rpl35
								Emc6
								Rtn1
								Gm20498
								Mrps12
								Uba52
								Mrpl44
								Ube2d2a
								BC005561
								Stk39
								Gnl1
								Tma7
								Serp2
								Gpr153
								Rab11fip5
								Ppp2r5e
								Jagn1
								Exosc4
								Foxn3
								Clmp
								Rnf114
								Lamtor1
								45719
								Fth1

## Sheet: 7g
Independent Variable	Dependent Variable
CellType	RelativeExpression
EX	0.146278		Wilcoxon rank sum test with continuity correction
EX	0.140065
EX	0.145282		W = 13506833, p-value < 2.2e-16
EX	0.19786		alternative hypothesis: true location shift is not equal to 0
EX	0.0794986
EX	0.151705		Cluster	Mean	SEM
EX	0.15241		EX	0.168526	0.00031815
EX	0.1608		IN	0.121672	0.000609682
EX	0.179721
EX	0.191726
EX	0.164257
EX	0.153045
EX	0.195133
EX	0.171866
EX	0.0558035
EX	0.171488
EX	0.148171
EX	0.208718
EX	0.107968
EX	0.183991
EX	0.152278
EX	0.199175
EX	0.138632
EX	0.190111
EX	0.113266
EX	0.0819049
EX	0.17057
EX	0.0967125
EX	0.172853
EX	0.124642
EX	0.174413
EX	0.218068
EX	0.161888
EX	0.204588
EX	0.220694
EX	0.180414
EX	0.169055
EX	0.184347
EX	0.1536
EX	0.119003
EX	0.175325
EX	0.148584
EX	0.233421
EX	0.148202
EX	0.1618
EX	0.188749
EX	0.166345
EX	0.159091
EX	0.188559
EX	0.238332
EX	0.144377
EX	0.196623
EX	0.166609
EX	0.219306
EX	0.200169
EX	0.16156
EX	0.212887
EX	0.161785
EX	0.18357
EX	0.176216
EX	0.160227
EX	0.196552
EX	0.17235
EX	0.134558
EX	0.148208
EX	0.136197
EX	0.187284
EX	0.18268
EX	0.211154
EX	0.18439
EX	0.156171
EX	0.154995
EX	0.180777
EX	0.142569
EX	0.129142
EX	0.0842405
EX	0.153693
EX	0.198085
EX	0.170592
EX	0.156014
EX	0.137963
EX	0.194297
EX	0.102001
EX	0.155652
EX	0.191263
EX	0.166818
EX	0.150027
EX	0.108073
EX	0.105151
EX	0.209532
EX	0.192214
EX	0.127097
EX	0.143428
EX	0.182922
EX	0.168125
EX	0.204496
EX	0.166855
EX	0.20574
EX	0.154064
EX	0.167008
EX	0.174795
EX	0.163765
EX	0.147417
EX	0.140797
EX	0.122011
EX	0.183235
EX	0.156572
EX	0.188227
EX	0.227211
EX	0.124245
EX	0.22032
EX	0.0864438
EX	0.163741
EX	0.156254
EX	0.185585
EX	0.161789
EX	0.130386
EX	0.14185
EX	0.139071
EX	0.180651
EX	0.238011
EX	0.149222
EX	0.178531
EX	0.15237
EX	0.157915
EX	0.171784
EX	0.164987
EX	0.199429
EX	0.130245
EX	0.202405
EX	0.139585
EX	0.17377
EX	0.174104
EX	0.180906
EX	0.134547
EX	0.218959
EX	0.180328
EX	0.142616
EX	0.206652
EX	0.131293
EX	0.202002
EX	0.105776
EX	0.236042
EX	0.145419
EX	0.156657
EX	0.164746
EX	0.176844
EX	0.168599
EX	0.151607
EX	0.176269
EX	0.20927
EX	0.142862
EX	0.178041
EX	0.150988
EX	0.144275
EX	0.129583
EX	0.126355
EX	0.12951
EX	0.142821
EX	0.179399
EX	0.156134
EX	0.210911
EX	0.140714
EX	0.181633
EX	0.212821
EX	0.160077
EX	0.135839
EX	0.194293
EX	0.169306
EX	0.15782
EX	0.142894
EX	0.135437
EX	0.0796916
EX	0.183315
EX	0.115358
EX	0.171886
EX	0.118762
EX	0.113147
EX	0.175577
EX	0.137069
EX	0.139225
EX	0.166097
EX	0.152272
EX	0.179554
EX	0.138258
EX	0.218267
EX	0.0910525
EX	0.196433
EX	0.154465
EX	0.190015
EX	0.134792
EX	0.169158
EX	0.136989
EX	0.166854
EX	0.180732
EX	0.186155
EX	0.156286
EX	0.155135
EX	0.158867
EX	0.208083
EX	0.172154
EX	0.203209
EX	0.193012
EX	0.210946
EX	0.182002
EX	0.199527
EX	0.125852
EX	0.213692
EX	0.116407
EX	0.185036
EX	0.173808
EX	0.216483
EX	0.17727
EX	0.143156
EX	0.193904
EX	0.159517
EX	0.196605
EX	0.173692
EX	0.170759
EX	0.19691
EX	0.175422
EX	0.152999
EX	0.0834975
EX	0.204356
EX	0.176994
EX	0.179702
EX	0.18742
EX	0.205225
EX	0.172219
EX	0.15935
EX	0.155875
EX	0.1705
EX	0.213247
EX	0.182388
EX	0.124899
EX	0.194275
EX	0.135464
EX	0.163793
EX	0.129493
EX	0.195509
EX	0.122671
EX	0.143466
EX	0.189201
EX	0.214067
EX	0.105106
EX	0.0711465
EX	0.162746
EX	0.132911
EX	0.108568
EX	0.213218
EX	0.129446
EX	0.195043
EX	0.188072
EX	0.172413
EX	0.176959
EX	0.201651
EX	0.163364
EX	0.113302
EX	0.152842
EX	0.201795
EX	0.155238
EX	0.236412
EX	0.157885
EX	0.136564
EX	0.185788
EX	0.186149
EX	0.172553
EX	0.117566
EX	0.17714
EX	0.118685
EX	0.150106
EX	0.15227
EX	0.180814
EX	0.154968
EX	0.124316
EX	0.186563
EX	0.125958
EX	0.202903
EX	0.150584
EX	0.145508
EX	0.20884
EX	0.173766
EX	0.148416
EX	0.213736
EX	0.176265
EX	0.145609
EX	0.19539
EX	0.173003
EX	0.206764
EX	0.216471
EX	0.22484
EX	0.143305
EX	0.145116
EX	0.159481
EX	0.182412
EX	0.126386
EX	0.177084
EX	0.141097
EX	0.164322
EX	0.14846
EX	0.15085
EX	0.169281
EX	0.160425
EX	0.199525
EX	0.190638
EX	0.21541
EX	0.174875
EX	0.142675
EX	0.201601
EX	0.171895
EX	0.167383
EX	0.133477
EX	0.135503
EX	0.174869
EX	0.151775
EX	0.176508
EX	0.185527
EX	0.175563
EX	0.137304
EX	0.177049
EX	0.177831
EX	0.133982
EX	0.228805
EX	0.195053
EX	0.185712
EX	0.166998
EX	0.134842
EX	0.147996
EX	0.236577
EX	0.184725
EX	0.184455
EX	0.190267
EX	0.186547
EX	0.195131
EX	0.181866
EX	0.118154
EX	0.175669
EX	0.172883
EX	0.225702
EX	0.118534
EX	0.249708
EX	0.142815
EX	0.161941
EX	0.199101
EX	0.176128
EX	0.102996
EX	0.151235
EX	0.15334
EX	0.1591
EX	0.121093
EX	0.199419
EX	0.195778
EX	0.146974
EX	0.157637
EX	0.0919086
EX	0.181449
EX	0.150576
EX	0.181769
EX	0.149569
EX	0.167494
EX	0.166395
EX	0.210365
EX	0.186041
EX	0.205991
EX	0.134841
EX	0.164922
EX	0.158811
EX	0.110241
EX	0.164535
EX	0.152013
EX	0.150064
EX	0.12113
EX	0.14993
EX	0.184468
EX	0.159377
EX	0.111435
EX	0.11596
EX	0.183209
EX	0.173152
EX	0.191668
EX	0.129935
EX	0.165371
EX	0.15633
EX	0.192843
EX	0.157106
EX	0.135458
EX	0.14823
EX	0.180297
EX	0.155138
EX	0.141183
EX	0.212617
EX	0.221232
EX	0.12375
EX	0.141324
EX	0.167341
EX	0.163354
EX	0.122434
EX	0.174244
EX	0.178223
EX	0.193285
EX	0.164759
EX	0.102501
EX	0.197985
EX	0.0852873
EX	0.176018
EX	0.146886
EX	0.14995
EX	0.160061
EX	0.171263
EX	0.185978
EX	0.154052
EX	0.269124
EX	0.168345
EX	0.191295
EX	0.162781
EX	0.128775
EX	0.172389
EX	0.135416
EX	0.150716
EX	0.186715
EX	0.193186
EX	0.190215
EX	0.179196
EX	0.187132
EX	0.202492
EX	0.202305
EX	0.163974
EX	0.204757
EX	0.175077
EX	0.17166
EX	0.13567
EX	0.169995
EX	0.160021
EX	0.184587
EX	0.188775
EX	0.170202
EX	0.168303
EX	0.168383
EX	0.153155
EX	0.204456
EX	0.181624
EX	0.204892
EX	0.167539
EX	0.186102
EX	0.187918
EX	0.160854
EX	0.192353
EX	0.160081
EX	0.169534
EX	0.165955
EX	0.220213
EX	0.25716
EX	0.182399
EX	0.123382
EX	0.205398
EX	0.195903
EX	0.130215
EX	0.15641
EX	0.155669
EX	0.111973
EX	0.163583
EX	0.170552
EX	0.173056
EX	0.185541
EX	0.187231
EX	0.201747
EX	0.183443
EX	0.158851
EX	0.198421
EX	0.134002
EX	0.186262
EX	0.145356
EX	0.195388
EX	0.189734
EX	0.148377
EX	0.0893972
EX	0.192576
EX	0.18164
EX	0.1779
EX	0.136987
EX	0.175829
EX	0.192037
EX	0.172944
EX	0.164056
EX	0.146235
EX	0.119354
EX	0.165727
EX	0.191107
EX	0.142885
EX	0.205066
EX	0.139335
EX	0.23251
EX	0.0757284
EX	0.162354
EX	0.167219
EX	0.196303
EX	0.124897
EX	0.220977
EX	0.204461
EX	0.166888
EX	0.201507
EX	0.187985
EX	0.151395
EX	0.171838
EX	0.113915
EX	0.18445
EX	0.203775
EX	0.176846
EX	0.179471
EX	0.120811
EX	0.143648
EX	0.153861
EX	0.183848
EX	0.15187
EX	0.232115
EX	0.187918
EX	0.185415
EX	0.193075
EX	0.184859
EX	0.227578
EX	0.219638
EX	0.167127
EX	0.163263
EX	0.160234
EX	0.153474
EX	0.132243
EX	0.217727
EX	0.201482
EX	0.215832
EX	0.204033
EX	0.200853
EX	0.12868
EX	0.187991
EX	0.143322
EX	0.168511
EX	0.205855
EX	0.0914416
EX	0.191547
EX	0.189702
EX	0.160357
EX	0.173059
EX	0.20888
EX	0.132509
EX	0.208319
EX	0.181777
EX	0.237748
EX	0.153057
EX	0.208165
EX	0.139445
EX	0.188453
EX	0.137993
EX	0.228232
EX	0.197246
EX	0.200391
EX	0.146852
EX	0.113008
EX	0.170386
EX	0.150408
EX	0.108705
EX	0.171011
EX	0.183631
EX	0.144822
EX	0.184109
EX	0.158846
EX	0.210536
EX	0.171146
EX	0.181495
EX	0.191289
EX	0.181791
EX	0.200547
EX	0.143635
EX	0.191102
EX	0.13994
EX	0.145676
EX	0.0967634
EX	0.129706
EX	0.122684
EX	0.13526
EX	0.20047
EX	0.201557
EX	0.140794
EX	0.0824709
EX	0.196152
EX	0.235884
EX	0.115625
EX	0.190251
EX	0.181035
EX	0.139349
EX	0.235459
EX	0.185818
EX	0.173903
EX	0.128643
EX	0.111358
EX	0.23522
EX	0.10829
EX	0.178281
EX	0.179372
EX	0.120609
EX	0.166554
EX	0.156182
EX	0.127961
EX	0.187084
EX	0.182514
EX	0.165631
EX	0.193182
EX	0.163961
EX	0.139748
EX	0.137029
EX	0.181464
EX	0.202903
EX	0.190865
EX	0.138777
EX	0.164759
EX	0.124609
EX	0.12011
EX	0.130827
EX	0.172844
EX	0.195418
EX	0.195374
EX	0.156316
EX	0.0933068
EX	0.189819
EX	0.195222
EX	0.189784
EX	0.188975
EX	0.177249
EX	0.189116
EX	0.162866
EX	0.127652
EX	0.160456
EX	0.145441
EX	0.183317
EX	0.145886
EX	0.151896
EX	0.209783
EX	0.217476
EX	0.13771
EX	0.182258
EX	0.196072
EX	0.15549
EX	0.172792
EX	0.173607
EX	0.219374
EX	0.161698
EX	0.0997806
EX	0.174513
EX	0.17264
EX	0.110381
EX	0.130356
EX	0.17921
EX	0.260595
EX	0.167513
EX	0.164496
EX	0.198859
EX	0.199208
EX	0.0910621
EX	0.176766
EX	0.155294
EX	0.172645
EX	0.178611
EX	0.109172
EX	0.182021
EX	0.199541
EX	0.191509
EX	0.138572
EX	0.209891
EX	0.15312
EX	0.217043
EX	0.212318
EX	0.134371
EX	0.0612144
EX	0.211389
EX	0.181725
EX	0.201507
EX	0.105497
EX	0.166298
EX	0.127325
EX	0.174835
EX	0.168276
EX	0.152896
EX	0.188116
EX	0.185377
EX	0.156086
EX	0.228478
EX	0.218696
EX	0.140683
EX	0.187593
EX	0.16391
EX	0.115572
EX	0.114664
EX	0.1737
EX	0.173869
EX	0.152577
EX	0.18787
EX	0.156581
EX	0.161912
EX	0.194736
EX	0.145056
EX	0.1592
EX	0.177462
EX	0.142676
EX	0.218732
EX	0.190182
EX	0.186996
EX	0.2083
EX	0.189455
EX	0.148892
EX	0.154137
EX	0.156534
EX	0.19012
EX	0.118355
EX	0.187963
EX	0.157169
EX	0.173226
EX	0.177494
EX	0.195226
EX	0.175838
EX	0.185511
EX	0.182329
EX	0.169242
EX	0.196876
EX	0.117421
EX	0.14487
EX	0.164752
EX	0.160253
EX	0.0996116
EX	0.167252
EX	0.193475
EX	0.173114
EX	0.101407
EX	0.140237
EX	0.183101
EX	0.183695
EX	0.132591
EX	0.142599
EX	0.167122
EX	0.169459
EX	0.217127
EX	0.129322
EX	0.1005
EX	0.105187
EX	0.170739
EX	0.162916
EX	0.18256
EX	0.180282
EX	0.200085
EX	0.138005
EX	0.150424
EX	0.199705
EX	0.169174
EX	0.143053
EX	0.146416
EX	0.183041
EX	0.160554
EX	0.14195
EX	0.162808
EX	0.127036
EX	0.154625
EX	0.175648
EX	0.18255
EX	0.142415
EX	0.144477
EX	0.189008
EX	0.153734
EX	0.238525
EX	0.165272
EX	0.170787
EX	0.210225
EX	0.13741
EX	0.138388
EX	0.142686
EX	0.170615
EX	0.0885306
EX	0.144041
EX	0.221195
EX	0.12623
EX	0.155859
EX	0.15879
EX	0.1396
EX	0.165877
EX	0.188926
EX	0.152947
EX	0.158995
EX	0.155537
EX	0.155139
EX	0.201537
EX	0.176007
EX	0.13542
EX	0.164351
EX	0.210436
EX	0.232841
EX	0.160921
EX	0.204816
EX	0.220774
EX	0.20475
EX	0.176232
EX	0.176095
EX	0.168683
EX	0.189744
EX	0.125329
EX	0.133811
EX	0.14994
EX	0.24774
EX	0.1813
EX	0.206357
EX	0.176024
EX	0.129805
EX	0.149166
EX	0.146381
EX	0.125971
EX	0.167903
EX	0.199644
EX	0.207131
EX	0.249346
EX	0.17662
EX	0.178029
EX	0.192585
EX	0.196536
EX	0.195852
EX	0.176242
EX	0.1905
EX	0.174668
EX	0.208582
EX	0.200926
EX	0.11577
EX	0.219551
EX	0.174743
EX	0.193119
EX	0.162144
EX	0.184246
EX	0.173025
EX	0.0482306
EX	0.142207
EX	0.220031
EX	0.158219
EX	0.0970446
EX	0.167194
EX	0.157864
EX	0.191178
EX	0.19519
EX	0.176537
EX	0.181557
EX	0.191187
EX	0.175527
EX	0.164017
EX	0.132104
EX	0.206536
EX	0.145921
EX	0.19121
EX	0.14311
EX	0.1894
EX	0.176962
EX	0.173446
EX	0.160083
EX	0.154442
EX	0.206643
EX	0.153912
EX	0.140585
EX	0.167141
EX	0.122657
EX	0.164622
EX	0.146665
EX	0.14702
EX	0.0956508
EX	0.169018
EX	0.159026
EX	0.189252
EX	0.191297
EX	0.20728
EX	0.113849
EX	0.105397
EX	0.186876
EX	0.159532
EX	0.165401
EX	0.202242
EX	0.144075
EX	0.170369
EX	0.206766
EX	0.181547
EX	0.144568
EX	0.210642
EX	0.179368
EX	0.259068
EX	0.146763
EX	0.147984
EX	0.157224
EX	0.180562
EX	0.117716
EX	0.203338
EX	0.168323
EX	0.121847
EX	0.123213
EX	0.166031
EX	0.169245
EX	0.197362
EX	0.182259
EX	0.1206
EX	0.10733
EX	0.184332
EX	0.179193
EX	0.11375
EX	0.129667
EX	0.17007
EX	0.218682
EX	0.157479
EX	0.177361
EX	0.181233
EX	0.149631
EX	0.168104
EX	0.178336
EX	0.098841
EX	0.199547
EX	0.211538
EX	0.16411
EX	0.156275
EX	0.124062
EX	0.116697
EX	0.144964
EX	0.177992
EX	0.17366
EX	0.188672
EX	0.191424
EX	0.184743
EX	0.132063
EX	0.112256
EX	0.115358
EX	0.159292
EX	0.203193
EX	0.13089
EX	0.177218
EX	0.163515
EX	0.192618
EX	0.149771
EX	0.211245
EX	0.154963
EX	0.192294
EX	0.173762
EX	0.176416
EX	0.16345
EX	0.167932
EX	0.181613
EX	0.153096
EX	0.0707034
EX	0.137933
EX	0.136489
EX	0.155255
EX	0.202498
EX	0.171238
EX	0.191098
EX	0.188228
EX	0.199027
EX	0.156659
EX	0.167063
EX	0.191715
EX	0.204959
EX	0.104569
EX	0.125535
EX	0.222417
EX	0.181852
EX	0.231799
EX	0.16048
EX	0.167982
EX	0.112166
EX	0.175682
EX	0.188662
EX	0.181122
EX	0.153539
EX	0.209499
EX	0.197364
EX	0.134882
EX	0.204005
EX	0.177816
EX	0.161608
EX	0.116421
EX	0.187234
EX	0.171334
EX	0.18473
EX	0.179436
EX	0.112955
EX	0.226944
EX	0.205286
EX	0.164381
EX	0.172863
EX	0.172972
EX	0.192004
EX	0.155656
EX	0.134732
EX	0.185554
EX	0.133313
EX	0.155406
EX	0.130313
EX	0.135225
EX	0.20308
EX	0.168174
EX	0.164198
EX	0.208449
EX	0.164865
EX	0.149131
EX	0.183482
EX	0.160609
EX	0.160925
EX	0.0633219
EX	0.120716
EX	0.119189
EX	0.128005
EX	0.159456
EX	0.146641
EX	0.191533
EX	0.211776
EX	0.176736
EX	0.210255
EX	0.145785
EX	0.167752
EX	0.243154
EX	0.141346
EX	0.195969
EX	0.161928
EX	0.167988
EX	0.122383
EX	0.220505
EX	0.166743
EX	0.112322
EX	0.142403
EX	0.131112
EX	0.117926
EX	0.196152
EX	0.146534
EX	0.159854
EX	0.0682875
EX	0.188078
EX	0.118444
EX	0.183407
EX	0.189571
EX	0.121825
EX	0.137257
EX	0.161139
EX	0.144513
EX	0.175403
EX	0.209676
EX	0.156424
EX	0.212579
EX	0.144028
EX	0.153856
EX	0.177128
EX	0.153665
EX	0.161486
EX	0.213005
EX	0.178911
EX	0.096781
EX	0.142676
EX	0.142195
EX	0.165344
EX	0.198923
EX	0.148096
EX	0.20178
EX	0.167935
EX	0.181288
EX	0.212885
EX	0.124536
EX	0.203541
EX	0.152001
EX	0.153085
EX	0.184161
EX	0.173324
EX	0.140438
EX	0.175074
EX	0.130319
EX	0.17741
EX	0.155314
EX	0.172431
EX	0.127716
EX	0.134872
EX	0.190081
EX	0.162053
EX	0.160526
EX	0.167222
EX	0.150508
EX	0.170001
EX	0.172755
EX	0.177113
EX	0.180883
EX	0.201615
EX	0.184734
EX	0.167388
EX	0.115115
EX	0.161703
EX	0.200291
EX	0.178431
EX	0.186627
EX	0.145928
EX	0.130099
EX	0.15775
EX	0.128991
EX	0.220758
EX	0.198965
EX	0.200746
EX	0.133066
EX	0.10783
EX	0.168985
EX	0.189438
EX	0.169993
EX	0.177206
EX	0.186653
EX	0.146932
EX	0.179791
EX	0.170332
EX	0.168635
EX	0.186096
EX	0.124316
EX	0.129656
EX	0.137024
EX	0.201166
EX	0.163838
EX	0.201877
EX	0.157698
EX	0.168686
EX	0.18588
EX	0.195314
EX	0.18696
EX	0.165389
EX	0.162986
EX	0.131079
EX	0.17748
EX	0.12246
EX	0.207615
EX	0.175487
EX	0.208088
EX	0.207138
EX	0.233905
EX	0.142124
EX	0.123865
EX	0.177963
EX	0.202703
EX	0.148757
EX	0.128969
EX	0.182001
EX	0.182714
EX	0.0984317
EX	0.23164
EX	0.11147
EX	0.18001
EX	0.223033
EX	0.155685
EX	0.155001
EX	0.146339
EX	0.20213
EX	0.160282
EX	0.170191
EX	0.156909
EX	0.115476
EX	0.179295
EX	0.183893
EX	0.164228
EX	0.17814
EX	0.160043
EX	0.245662
EX	0.187281
EX	0.17221
EX	0.144442
EX	0.159021
EX	0.12124
EX	0.197449
EX	0.156893
EX	0.102227
EX	0.189092
EX	0.235034
EX	0.216001
EX	0.221901
EX	0.133904
EX	0.255507
EX	0.171263
EX	0.192887
EX	0.174707
EX	0.17609
EX	0.139272
EX	0.142969
EX	0.140861
EX	0.20587
EX	0.212434
EX	0.193637
EX	0.120844
EX	0.115816
EX	0.161705
EX	0.182044
EX	0.21043
EX	0.20807
EX	0.204127
EX	0.222897
EX	0.110439
EX	0.168391
EX	0.159375
EX	0.186799
EX	0.177634
EX	0.133835
EX	0.14754
EX	0.167305
EX	0.1314
EX	0.161262
EX	0.170236
EX	0.142479
EX	0.151016
EX	0.155848
EX	0.163755
EX	0.156324
EX	0.131084
EX	0.101822
EX	0.123332
EX	0.160354
EX	0.182274
EX	0.187508
EX	0.118369
EX	0.194396
EX	0.112365
EX	0.106644
EX	0.16192
EX	0.135641
EX	0.142995
EX	0.134668
EX	0.162045
EX	0.177156
EX	0.120805
EX	0.17291
EX	0.185088
EX	0.155783
EX	0.177187
EX	0.173215
EX	0.156302
EX	0.111232
EX	0.130532
EX	0.165391
EX	0.164514
EX	0.11335
EX	0.178873
EX	0.157211
EX	0.155253
EX	0.149687
EX	0.110477
EX	0.164985
EX	0.160206
EX	0.209609
EX	0.105798
EX	0.120298
EX	0.168903
EX	0.160728
EX	0.155103
EX	0.189684
EX	0.160922
EX	0.165637
EX	0.168759
EX	0.154209
EX	0.0802677
EX	0.124457
EX	0.0967129
EX	0.169597
EX	0.160831
EX	0.185362
EX	0.116299
EX	0.194247
EX	0.177466
EX	0.170407
EX	0.137167
EX	0.160829
EX	0.131002
EX	0.203648
EX	0.172042
EX	0.207352
EX	0.157404
EX	0.160693
EX	0.195332
EX	0.166904
EX	0.236538
EX	0.221348
EX	0.162927
EX	0.142855
EX	0.220492
EX	0.200576
EX	0.178194
EX	0.0957335
EX	0.17228
EX	0.17357
EX	0.178003
EX	0.0808086
EX	0.21109
EX	0.156851
EX	0.121495
EX	0.108038
EX	0.163975
EX	0.202314
EX	0.113995
EX	0.146962
EX	0.139553
EX	0.195614
EX	0.141422
EX	0.148073
EX	0.175885
EX	0.135202
EX	0.134585
EX	0.130757
EX	0.178827
EX	0.145063
EX	0.104574
EX	0.181457
EX	0.16437
EX	0.128468
EX	0.16724
EX	0.155446
EX	0.13003
EX	0.173513
EX	0.150385
EX	0.171137
EX	0.13698
EX	0.196263
EX	0.155391
EX	0.173911
EX	0.205773
EX	0.185289
EX	0.229475
EX	0.18937
EX	0.145087
EX	0.208481
EX	0.221113
EX	0.145961
EX	0.196966
EX	0.0909909
EX	0.194056
EX	0.114009
EX	0.186512
EX	0.228053
EX	0.147689
EX	0.166283
EX	0.123082
EX	0.169365
EX	0.134145
EX	0.153821
EX	0.165726
EX	0.206937
EX	0.175036
EX	0.198053
EX	0.173529
EX	0.150228
EX	0.16504
EX	0.2068
EX	0.181071
EX	0.148813
EX	0.170472
EX	0.150965
EX	0.115042
EX	0.142794
EX	0.165815
EX	0.210545
EX	0.140719
EX	0.139725
EX	0.243037
EX	0.167194
EX	0.200123
EX	0.130811
EX	0.138513
EX	0.138959
EX	0.183383
EX	0.195539
EX	0.173925
EX	0.169716
EX	0.173161
EX	0.220599
EX	0.142763
EX	0.20236
EX	0.198396
EX	0.134659
EX	0.24083
EX	0.134746
EX	0.142152
EX	0.139093
EX	0.188585
EX	0.177359
EX	0.161341
EX	0.189151
EX	0.204334
EX	0.154309
EX	0.135116
EX	0.138966
EX	0.156757
EX	0.191457
EX	0.180527
EX	0.164135
EX	0.165701
EX	0.205831
EX	0.191267
EX	0.225011
EX	0.128873
EX	0.142165
EX	0.195774
EX	0.157752
EX	0.166526
EX	0.178524
EX	0.179467
EX	0.158679
EX	0.0662807
EX	0.186059
EX	0.192521
EX	0.166651
EX	0.0994211
EX	0.176268
EX	0.212042
EX	0.130627
EX	0.148656
EX	0.199319
EX	0.198458
EX	0.118578
EX	0.214806
EX	0.168501
EX	0.186585
EX	0.170527
EX	0.189696
EX	0.184327
EX	0.176529
EX	0.217687
EX	0.189386
EX	0.154997
EX	0.166812
EX	0.180327
EX	0.175408
EX	0.208734
EX	0.124531
EX	0.206134
EX	0.129926
EX	0.1815
EX	0.158693
EX	0.172128
EX	0.214368
EX	0.187806
EX	0.172712
EX	0.209871
EX	0.146493
EX	0.138123
EX	0.19921
EX	0.170572
EX	0.216738
EX	0.230524
EX	0.190466
EX	0.187638
EX	0.177296
EX	0.195485
EX	0.188637
EX	0.179333
EX	0.181034
EX	0.210607
EX	0.151924
EX	0.179133
EX	0.126355
EX	0.180312
EX	0.184237
EX	0.14707
EX	0.126007
EX	0.136911
EX	0.185262
EX	0.177317
EX	0.125148
EX	0.169753
EX	0.130549
EX	0.154424
EX	0.135052
EX	0.153305
EX	0.127628
EX	0.146295
EX	0.201175
EX	0.151089
EX	0.177635
EX	0.0770819
EX	0.117513
EX	0.180853
EX	0.197697
EX	0.0878756
EX	0.158761
EX	0.175038
EX	0.131822
EX	0.170697
EX	0.184014
EX	0.197277
EX	0.176435
EX	0.158864
EX	0.16044
EX	0.185164
EX	0.191563
EX	0.195883
EX	0.145294
EX	0.137394
EX	0.154027
EX	0.209285
EX	0.177996
EX	0.18617
EX	0.205504
EX	0.14477
EX	0.155889
EX	0.163405
EX	0.131276
EX	0.114368
EX	0.166695
EX	0.168909
EX	0.208776
EX	0.161211
EX	0.177291
EX	0.162124
EX	0.191572
EX	0.224595
EX	0.153337
EX	0.163482
EX	0.217372
EX	0.127783
EX	0.123096
EX	0.161128
EX	0.158171
EX	0.138775
EX	0.120384
EX	0.186399
EX	0.147855
EX	0.176057
EX	0.219846
EX	0.157589
EX	0.208178
EX	0.151439
EX	0.150516
EX	0.195032
EX	0.148465
EX	0.141641
EX	0.175639
EX	0.162853
EX	0.140099
EX	0.120894
EX	0.187456
EX	0.160362
EX	0.148015
EX	0.155789
EX	0.147012
EX	0.128792
EX	0.223494
EX	0.118404
EX	0.148972
EX	0.165016
EX	0.169689
EX	0.195749
EX	0.18641
EX	0.142605
EX	0.118963
EX	0.155948
EX	0.177784
EX	0.155171
EX	0.166024
EX	0.167992
EX	0.196123
EX	0.151368
EX	0.187584
EX	0.200295
EX	0.129277
EX	0.183696
EX	0.206332
EX	0.236534
EX	0.159199
EX	0.10681
EX	0.105214
EX	0.162121
EX	0.106157
EX	0.126347
EX	0.172928
EX	0.0927073
EX	0.122951
EX	0.16237
EX	0.150603
EX	0.192275
EX	0.180521
EX	0.191978
EX	0.154949
EX	0.172098
EX	0.151275
EX	0.167139
EX	0.188778
EX	0.200094
EX	0.177773
EX	0.172003
EX	0.17083
EX	0.164223
EX	0.107017
EX	0.176813
EX	0.172149
EX	0.140099
EX	0.208249
EX	0.163448
EX	0.16946
EX	0.199619
EX	0.148278
EX	0.140042
EX	0.180437
EX	0.202192
EX	0.169359
EX	0.105097
EX	0.149455
EX	0.17589
EX	0.101221
EX	0.123491
EX	0.19601
EX	0.162158
EX	0.146434
EX	0.158953
EX	0.209462
EX	0.194169
EX	0.202742
EX	0.185165
EX	0.112669
EX	0.190451
EX	0.241309
EX	0.187675
EX	0.172922
EX	0.162367
EX	0.182399
EX	0.198469
EX	0.0683965
EX	0.178206
EX	0.140169
EX	0.192261
EX	0.146563
EX	0.179409
EX	0.15338
EX	0.104784
EX	0.134024
EX	0.187313
EX	0.173846
EX	0.141808
EX	0.179285
EX	0.197182
EX	0.172939
EX	0.162605
EX	0.137598
EX	0.183817
EX	0.216786
EX	0.195195
EX	0.172884
EX	0.191946
EX	0.268559
EX	0.174698
EX	0.198542
EX	0.150946
EX	0.223252
EX	0.164454
EX	0.148154
EX	0.146512
EX	0.183123
EX	0.187307
EX	0.207908
EX	0.119586
EX	0.208128
EX	0.191703
EX	0.257731
EX	0.168157
EX	0.198444
EX	0.157652
EX	0.219894
EX	0.188063
EX	0.138912
EX	0.172986
EX	0.186808
EX	0.179308
EX	0.194695
EX	0.156908
EX	0.131554
EX	0.104961
EX	0.156889
EX	0.183246
EX	0.137094
EX	0.201352
EX	0.149279
EX	0.192102
EX	0.144809
EX	0.139542
EX	0.1021
EX	0.153683
EX	0.154233
EX	0.163595
EX	0.142837
EX	0.229416
EX	0.1715
EX	0.164128
EX	0.126679
EX	0.182105
EX	0.179711
EX	0.159973
EX	0.180928
EX	0.2394
EX	0.221743
EX	0.186384
EX	0.197312
EX	0.141899
EX	0.139862
EX	0.208751
EX	0.178964
EX	0.232335
EX	0.179566
EX	0.186542
EX	0.143383
EX	0.184933
EX	0.179481
EX	0.170702
EX	0.198071
EX	0.17569
EX	0.114081
EX	0.177191
EX	0.185938
EX	0.144234
EX	0.155401
EX	0.122019
EX	0.167077
EX	0.127921
EX	0.137167
EX	0.157643
EX	0.160308
EX	0.196074
EX	0.125709
EX	0.196045
EX	0.220797
EX	0.148572
EX	0.221809
EX	0.130998
EX	0.167584
EX	0.195761
EX	0.095648
EX	0.129984
EX	0.197692
EX	0.139583
EX	0.131898
EX	0.118854
EX	0.087048
EX	0.124781
EX	0.199241
EX	0.171384
EX	0.173256
EX	0.105513
EX	0.294674
EX	0.182614
EX	0.154143
EX	0.196979
EX	0.206958
EX	0.172621
EX	0.156254
EX	0.160391
EX	0.161908
EX	0.0930125
EX	0.135824
EX	0.151231
EX	0.179532
EX	0.197367
EX	0.217521
EX	0.212296
EX	0.181015
EX	0.129482
EX	0.153016
EX	0.1983
EX	0.20695
EX	0.161305
EX	0.167362
EX	0.122901
EX	0.0961626
EX	0.206708
EX	0.151832
EX	0.0896186
EX	0.102536
EX	0.123487
EX	0.169541
EX	0.173728
EX	0.176127
EX	0.175803
EX	0.229991
EX	0.131047
EX	0.210111
EX	0.182133
EX	0.203067
EX	0.130645
EX	0.155552
EX	0.197099
EX	0.132338
EX	0.153684
EX	0.15981
EX	0.152934
EX	0.202851
EX	0.172245
EX	0.194643
EX	0.14853
EX	0.134618
EX	0.155196
EX	0.191527
EX	0.186627
EX	0.173105
EX	0.126268
EX	0.201949
EX	0.185951
EX	0.156909
EX	0.117187
EX	0.163786
EX	0.214449
EX	0.170074
EX	0.175924
EX	0.207007
EX	0.171512
EX	0.188023
EX	0.164816
EX	0.155824
EX	0.189115
EX	0.121604
EX	0.186963
EX	0.10991
EX	0.141186
EX	0.206277
EX	0.187667
EX	0.144837
EX	0.150239
EX	0.171885
EX	0.215326
EX	0.161116
EX	0.138263
EX	0.139712
EX	0.145884
EX	0.120406
EX	0.176193
EX	0.210802
EX	0.163861
EX	0.222286
EX	0.168757
EX	0.21764
EX	0.206373
EX	0.180473
EX	0.139042
EX	0.141295
EX	0.158772
EX	0.206857
EX	0.140938
EX	0.131999
EX	0.21512
EX	0.169165
EX	0.149544
EX	0.149922
EX	0.184967
EX	0.170062
EX	0.179697
EX	0.138437
EX	0.148401
EX	0.154988
EX	0.167594
EX	0.12844
EX	0.203169
EX	0.163772
EX	0.150787
EX	0.203101
EX	0.213026
EX	0.175516
EX	0.154836
EX	0.209325
EX	0.186101
EX	0.186753
EX	0.200901
EX	0.142136
EX	0.200149
EX	0.208835
EX	0.205832
EX	0.169346
EX	0.190878
EX	0.167078
EX	0.180552
EX	0.128468
EX	0.171785
EX	0.196947
EX	0.163876
EX	0.139972
EX	0.195871
EX	0.173651
EX	0.188549
EX	0.15143
EX	0.175047
EX	0.195733
EX	0.162073
EX	0.166306
EX	0.194694
EX	0.15956
EX	0.165731
EX	0.196052
EX	0.192746
EX	0.185341
EX	0.154152
EX	0.177861
EX	0.101253
EX	0.115257
EX	0.171173
EX	0.165934
EX	0.159314
EX	0.152991
EX	0.219016
EX	0.147273
EX	0.189738
EX	0.22885
EX	0.182963
EX	0.178463
EX	0.196405
EX	0.137085
EX	0.201981
EX	0.118798
EX	0.187103
EX	0.136363
EX	0.225143
EX	0.193198
EX	0.15101
EX	0.231561
EX	0.17694
EX	0.155783
EX	0.199455
EX	0.118881
EX	0.127235
EX	0.179941
EX	0.14742
EX	0.120386
EX	0.172643
EX	0.134258
EX	0.168164
EX	0.144976
EX	0.205094
EX	0.0964042
EX	0.170831
EX	0.144598
EX	0.183577
EX	0.191253
EX	0.148122
EX	0.216397
EX	0.15397
EX	0.209222
EX	0.231667
EX	0.215858
EX	0.14941
EX	0.149501
EX	0.224504
EX	0.208448
EX	0.198763
EX	0.153706
EX	0.172988
EX	0.137472
EX	0.167117
EX	0.148521
EX	0.162678
EX	0.200485
EX	0.158639
EX	0.0694677
EX	0.112429
EX	0.0933053
EX	0.172979
EX	0.128274
EX	0.178727
EX	0.130998
EX	0.132343
EX	0.13948
EX	0.169582
EX	0.213152
EX	0.221908
EX	0.178438
EX	0.195791
EX	0.173182
EX	0.156256
EX	0.153635
EX	0.205578
EX	0.14976
EX	0.129714
EX	0.186585
EX	0.110092
EX	0.105319
EX	0.162508
EX	0.173901
EX	0.202452
EX	0.170909
EX	0.11036
EX	0.138497
EX	0.164775
EX	0.119598
EX	0.137151
EX	0.183979
EX	0.158364
EX	0.188271
EX	0.121005
EX	0.182181
EX	0.174498
EX	0.182833
EX	0.124906
EX	0.161596
EX	0.100912
EX	0.140606
EX	0.201526
EX	0.167817
EX	0.152512
EX	0.180731
EX	0.177307
EX	0.190218
EX	0.135663
EX	0.186805
EX	0.193595
EX	0.157635
EX	0.193392
[truncated: 10,095 more rows]

## Sheet: 7i
Independent Variable	Dependent Variable
CellType	RelativeExpression		Wilcoxon rank sum test with continuity correction
EX	0.0215114
EX	-0.0229559		W = 13506833, p-value < 2.2e-16
EX	-0.0259186		alternative hypothesis: true location shift is not equal to 0
EX	-0.0198
EX	0.0042169		Cluster	Mean	SEM
EX	-0.0360805		EX	-0.0232566	0.000266422
EX	-0.0447388		IN	-0.0179417	0.000551461
EX	-0.0132792
EX	-0.0193595
EX	-0.0858548
EX	-0.0251035
EX	-0.0183505
EX	-0.0490051
EX	-0.00865035
EX	0.0241412
EX	-0.0138528
EX	0.00325747
EX	-0.045389
EX	-0.0285895
EX	-0.051723
EX	-0.0324254
EX	-0.0489059
EX	-0.0254112
EX	-0.0229239
EX	-0.00703685
EX	0.0020504
EX	0.0025021
EX	-0.0642994
EX	-0.0150394
EX	0.0178654
EX	-0.0657821
EX	-0.00304391
EX	0.0039458
EX	-0.0446324
EX	-0.0705084
EX	-0.0268682
EX	-0.00308194
EX	-0.0644369
EX	0.0136684
EX	-0.0423671
EX	-0.0307377
EX	-0.0164204
EX	-0.0262128
EX	0.035367
EX	-0.0415304
EX	-0.0242574
EX	-0.00057229
EX	-0.0296777
EX	-0.0466328
EX	-0.019945
EX	-0.047936
EX	-0.0200405
EX	-0.0163283
EX	-0.0585346
EX	-0.0214373
EX	-0.0668977
EX	-0.0399593
EX	-0.00282781
EX	-0.0180511
EX	-0.0143233
EX	0.032276
EX	-0.0643435
EX	-0.0263307
EX	-0.0334741
EX	0.027162
EX	-0.0445969
EX	-0.054211
EX	-0.0345299
EX	-0.0259233
EX	-0.00291899
EX	-0.0442867
EX	0.0036487
EX	-0.0346425
EX	-0.0509539
EX	0.0131332
EX	0.0163034
EX	-0.0194408
EX	-0.0375795
EX	-0.064896
EX	-0.0228754
EX	-0.022801
EX	-0.045403
EX	-0.0156724
EX	-0.0210286
EX	-0.0575365
EX	0.0096492
EX	-0.0201671
EX	0.00376264
EX	-0.00607124
EX	-0.0212668
EX	-0.00684753
EX	0.0356148
EX	-0.00703122
EX	-0.0190041
EX	-0.0295243
EX	-0.0501618
EX	-0.00444232
EX	-0.0372046
EX	-0.0439616
EX	-0.0255801
EX	0.00509302
EX	-0.0312084
EX	0.0144212
EX	0.0446961
EX	-0.0460575
EX	-0.0255644
EX	-0.0354027
EX	0.00455677
EX	-0.0110853
EX	-0.00655499
EX	-0.0281007
EX	-0.0636603
EX	-0.0456538
EX	0.00943446
EX	-0.0527556
EX	-0.0143252
EX	-0.00995433
EX	-0.0243092
EX	0.00721499
EX	-0.061668
EX	-0.0215228
EX	-0.0236565
EX	-0.058989
EX	-0.0360906
EX	0.00597229
EX	-0.008282
EX	-0.0221912
EX	-0.0358221
EX	0.0273277
EX	-0.0276602
EX	-0.0200735
EX	0.0067044
EX	-0.0569624
EX	-0.0132943
EX	-0.00559597
EX	-0.0301554
EX	-0.0530857
EX	-0.0166923
EX	-0.00160636
EX	-0.0472867
EX	-0.00303516
EX	-0.0705874
EX	-0.0715062
EX	-0.0358031
EX	-0.0119195
EX	-0.00330282
EX	-0.00378196
EX	0.00918188
EX	-0.0622145
EX	-0.0399225
EX	-0.0348579
EX	-0.0539009
EX	-0.0381843
EX	-0.0187015
EX	-0.0185757
EX	-0.0372379
EX	-0.0465164
EX	0.0233048
EX	-0.0214141
EX	-0.0234168
EX	-0.0502733
EX	-0.0276649
EX	-0.0220692
EX	-0.0169207
EX	-0.0211322
EX	-0.00043915
EX	-0.0635301
EX	-0.0260898
EX	-0.0315326
EX	0.0384211
EX	-0.0274861
EX	-0.0543563
EX	-0.0346779
EX	-0.0160626
EX	-0.0660099
EX	-0.0447486
EX	-0.00372226
EX	-0.0210267
EX	-0.0485392
EX	-0.0432652
EX	-0.0511879
EX	-0.0441836
EX	-0.0192374
EX	-0.0210894
EX	-0.0203039
EX	-0.0773406
EX	0.000669125
EX	-0.02299
EX	-0.0310266
EX	-0.0541952
EX	0.0102901
EX	0.0153333
EX	-0.0196667
EX	-0.0366237
EX	-0.0379034
EX	0.0110698
EX	0.0196343
EX	-0.0436681
EX	-0.0222626
EX	-0.0263856
EX	-0.0211268
EX	-0.0302523
EX	0.0331276
EX	-0.033987
EX	-0.0172188
EX	-0.0548699
EX	-0.0592792
EX	-0.0160179
EX	0.00390276
EX	-0.0124396
EX	-0.012322
EX	-0.0358915
EX	-0.0427279
EX	-0.0189292
EX	-0.00724466
EX	-0.0533471
EX	-0.0160223
EX	-0.0810869
EX	0.0205803
EX	-0.01825
EX	0.0134093
EX	-0.0289779
EX	-0.0211119
EX	-0.0358079
EX	-0.0260009
EX	-0.0227675
EX	-0.00300623
EX	0.0123482
EX	0.00534108
EX	-0.045174
EX	-0.0506227
EX	-0.0263489
EX	-0.0281255
EX	-0.0105845
EX	-0.0295323
EX	-0.0239787
EX	-0.0403817
EX	-0.0690071
EX	-0.0189343
EX	0.00381859
EX	-0.0438532
EX	-0.0187767
EX	-0.0170637
EX	-0.0483617
EX	-0.0341645
EX	-0.00882581
EX	-0.023185
EX	-0.0812631
EX	0.0265898
EX	-0.0415984
EX	0.0170404
EX	-0.0517438
EX	0.00840188
EX	-0.0455357
EX	0.00881701
EX	-0.0584749
EX	-0.0174217
EX	-0.00919112
EX	-0.0416079
EX	-0.0392331
EX	-0.0399896
EX	-0.00391533
EX	-0.0255454
EX	-0.0125008
EX	-0.055027
EX	-0.0119387
EX	-0.0285873
EX	-0.040812
EX	0.0213602
EX	0.0139077
EX	-0.0247413
EX	-0.0492794
EX	-0.0230667
EX	-0.0387627
EX	-0.0182937
EX	-0.0223431
EX	-0.0378258
EX	-0.044267
EX	-0.0162241
EX	-0.0286346
EX	-0.0191906
EX	-0.00768896
EX	-0.0164033
EX	-0.012434
EX	-0.0603628
EX	-0.0193489
EX	-0.0192623
EX	-0.0230951
EX	-0.00161678
EX	-0.0217865
EX	-0.0380415
EX	-0.021043
EX	-0.0231434
EX	0.00557554
EX	-0.00220485
EX	-0.0345923
EX	-0.0299232
EX	0.0191721
EX	-0.0922037
EX	0.0578044
EX	0.0480234
EX	0.021182
EX	-0.042985
EX	-0.033884
EX	-0.0491038
EX	0.0129894
EX	0.00624606
EX	-0.0166431
EX	-0.0673066
EX	-0.0421704
EX	-0.0357929
EX	0.016904
EX	-0.0276181
EX	-0.0146628
EX	-0.0263954
EX	-0.0577405
EX	-0.0323525
EX	-0.0188522
EX	-0.0346555
EX	-0.000448148
EX	-0.00838258
EX	-0.0192612
EX	-0.019381
EX	-0.0434991
EX	-0.0159489
EX	-0.00494867
EX	0.0558431
EX	-0.0303238
EX	-0.0223653
EX	-0.074169
EX	-0.0140283
EX	0.00131232
EX	-0.01427
EX	-0.053364
EX	-0.0196022
EX	-0.0128945
EX	-0.00989988
EX	0.0240482
EX	-0.03081
EX	-0.0325683
EX	-0.0737098
EX	-0.0608148
EX	-0.0706106
EX	-0.0568056
EX	-0.0131867
EX	0.00469922
EX	-0.0315968
EX	0.0738835
EX	-0.0599587
EX	0.0175425
EX	-0.00700626
EX	-0.0016516
EX	-0.0468405
EX	-0.0268535
EX	-0.0119211
EX	-0.0108112
EX	-0.0139868
EX	-0.0346436
EX	-0.0327538
EX	-0.00551726
EX	-0.0333552
EX	-0.0388809
EX	-0.0399617
EX	-0.0282479
EX	-0.0287542
EX	-0.0592875
EX	-0.00307908
EX	0.0273121
EX	-0.0207168
EX	-0.0336459
EX	-0.0582427
EX	-0.0236285
EX	0.0184841
EX	0.018896
EX	-0.0333593
EX	-0.0381478
EX	0.00378306
EX	-0.00321222
EX	0.00327169
EX	-0.0226838
EX	-0.00635589
EX	-0.00570148
EX	-0.00103514
EX	-0.0188948
EX	-0.0119511
EX	-0.0430058
EX	-0.0645911
EX	0.0378539
EX	-0.0335533
EX	-0.083384
EX	-0.0336253
EX	-0.0606857
EX	-0.0656252
EX	0.0047114
EX	-0.0287801
EX	0.00255878
EX	-0.0203809
EX	-0.00882845
EX	0.0275871
EX	-0.0744259
EX	-0.0278245
EX	-0.00971814
EX	-0.0467679
EX	-0.0249271
EX	0.028485
EX	-0.0454367
EX	0.0305919
EX	-0.0714596
EX	-0.0210908
EX	-0.0260111
EX	-0.0360535
EX	-0.0175324
EX	0.00294971
EX	0.00597491
EX	0.000896093
EX	-0.0417187
EX	-0.0324496
EX	-0.0180639
EX	0.0154087
EX	-0.0246645
EX	-0.0203763
EX	-0.013998
EX	-0.0289766
EX	-0.0224757
EX	-0.0196788
EX	-0.0158838
EX	-0.038135
EX	-0.0318877
EX	-0.0064021
EX	-0.056055
EX	-0.00479527
EX	-0.034761
EX	0.00432938
EX	-0.0482506
EX	0.0182243
EX	-0.0107543
EX	-0.0672695
EX	0.00970167
EX	-0.0581982
EX	-0.0279448
EX	-0.0199626
EX	-0.0335385
EX	-0.0350945
EX	-0.0258374
EX	0.00579369
EX	-0.0392395
EX	-0.0401397
EX	0.00977514
EX	-0.00510626
EX	-0.0121661
EX	-0.0538828
EX	-0.0278625
EX	0.0288517
EX	-0.0018744
EX	-0.00250793
EX	-0.0350282
EX	0.00915091
EX	-0.0374908
EX	-0.0291263
EX	0.0315455
EX	-0.0661834
EX	0.00673849
EX	-0.0146646
EX	0.0127588
EX	-0.0757851
EX	-0.035725
EX	-0.0673709
EX	-0.0119373
EX	0.0238131
EX	0.0285761
EX	-0.0678245
EX	-0.0029615
EX	-0.0263825
EX	-0.0514072
EX	-0.0174535
EX	0.0239263
EX	-0.0369857
EX	-0.00310891
EX	-0.0375487
EX	-0.037327
EX	-0.0325007
EX	0.00456263
EX	-0.0221303
EX	-0.0354131
EX	0.00711867
EX	0.048905
EX	-0.0518171
EX	-0.0193299
EX	-0.0543362
EX	-0.0045057
EX	-0.01519
EX	-0.0408484
EX	-0.0184815
EX	-0.00718335
EX	0.00954619
EX	-0.0339862
EX	-0.0223099
EX	-0.0281916
EX	-0.0332194
EX	0.0498641
EX	-0.0188613
EX	-0.0280657
EX	-0.00406758
EX	-0.0610338
EX	-0.000656946
EX	-0.0361875
EX	-0.0738171
EX	-0.0358092
EX	-0.0213514
EX	-0.0260308
EX	0.00136418
EX	-0.0234498
EX	-0.0302252
EX	0.0168628
EX	-0.0197632
EX	-0.0458751
EX	-0.0244417
EX	0.0381663
EX	-0.01219
EX	-0.0440304
EX	0.0308507
EX	-0.0520981
EX	-0.0276277
EX	-0.00406074
EX	-0.0332942
EX	-0.0213014
EX	-0.0537882
EX	0.00306203
EX	-0.00516552
EX	-0.0219191
EX	-0.0536629
EX	0.0332462
EX	-0.0376942
EX	-0.0348837
EX	-0.0419348
EX	-0.0417866
EX	-0.0357833
EX	-0.0136923
EX	-0.0600335
EX	-0.0448198
EX	-0.00558278
EX	-0.0394875
EX	-0.00942485
EX	-0.0375075
EX	-0.031948
EX	-0.00288796
EX	-0.0365409
EX	-0.0177928
EX	-0.0434492
EX	-0.0401461
EX	-0.0244061
EX	-0.0435213
EX	-0.0324177
EX	-0.0652671
EX	-0.0256232
EX	0.0190915
EX	-0.0274639
EX	-0.0682799
EX	-0.0280477
EX	-0.021566
EX	-0.0186859
EX	-0.0489423
EX	-0.0192906
EX	0.0173396
EX	0.00141392
EX	-0.049671
EX	-0.00501312
EX	-0.00888508
EX	0.00908695
EX	-0.0454112
EX	-0.00147466
EX	0.0198675
EX	0.00572905
EX	-0.0422439
EX	0.010779
EX	0.00441884
EX	-0.024826
EX	-0.0161598
EX	-0.0214141
EX	-0.0695004
EX	-0.0188745
EX	0.0144499
EX	-0.0643194
EX	-0.049535
EX	0.000921938
EX	-0.0315051
EX	-0.010249
EX	0.0274829
EX	-0.0683911
EX	-0.0236395
EX	-0.0160681
EX	-0.0163765
EX	-0.046659
EX	-0.0369114
EX	-0.0285199
EX	-0.0268486
EX	-0.045093
EX	-0.0728654
EX	-0.0526396
EX	0.0234167
EX	-0.0109889
EX	-0.0641407
EX	-0.0591748
EX	-0.0403869
EX	-0.0246439
EX	0.00837639
EX	-0.0550378
EX	0.00457762
EX	-0.0336332
EX	-0.0572031
EX	-0.00219912
EX	0.00253667
EX	-0.031289
EX	-0.0227555
EX	-0.0433825
EX	-0.0121171
EX	-0.0261427
EX	0.0231235
EX	-0.00701466
EX	-0.00568018
EX	0.039373
EX	-0.0359965
EX	-0.0442072
EX	-0.00654895
EX	-0.0271231
EX	-0.00919954
EX	-0.039838
EX	-0.0404599
EX	-0.0416719
EX	-0.0325045
EX	-0.0185057
EX	0.00322661
EX	-0.0275468
EX	-0.0154454
EX	-0.0503986
EX	-0.0181946
EX	-0.0302674
EX	0.00815874
EX	-0.0414794
EX	-0.0682075
EX	-0.0752771
EX	-0.0424446
EX	-0.0164485
EX	0.0219028
EX	-0.0630957
EX	-0.0358987
EX	-0.00453133
EX	-0.0565335
EX	0.0562434
EX	-0.0336218
EX	-0.0341238
EX	-0.0159362
EX	-0.0301178
EX	-0.0356432
EX	-0.00128466
EX	-0.025345
EX	-0.0320238
EX	0.00487677
EX	-5.22382e-06
EX	-0.101595
EX	0.00584185
EX	-0.0267263
EX	-0.0366794
EX	-0.010133
EX	-0.0594675
EX	-0.0396704
EX	0.0341424
EX	-0.00659689
EX	-0.0127622
EX	-0.0302057
EX	0.0472694
EX	-0.0315226
EX	0.00113709
EX	-0.0314585
EX	-0.0766495
EX	-0.00881029
EX	-0.0607031
EX	-0.0328923
EX	-0.00424656
EX	-0.068114
EX	0.009294
EX	-0.0219039
EX	-0.0149018
EX	-0.039342
EX	-0.0564991
EX	-0.0370677
EX	-0.0257153
EX	-0.0260455
EX	-0.0355858
EX	-0.0651243
EX	-0.0208325
EX	0.00264644
EX	-0.0546206
EX	0.015342
EX	-0.029122
EX	-0.0483134
EX	-0.0415324
EX	-0.0648218
EX	-0.00485304
EX	-0.0545329
EX	-0.0837639
EX	-0.022234
EX	-0.0170927
EX	-0.0296612
EX	-0.0108449
EX	0.0299111
EX	-0.0210129
EX	0.0018733
EX	-0.0597894
EX	0.0211034
EX	0.0157724
EX	-0.0561846
EX	-0.0134199
EX	-0.0175571
EX	-0.0282854
EX	-0.00781421
EX	0.0139203
EX	-0.0387067
EX	0.00182299
EX	-0.0229545
EX	-0.0564504
EX	-0.0423503
EX	-0.0248883
EX	0.0468773
EX	0.0109572
EX	-0.0128736
EX	-0.073007
EX	-0.0434137
EX	-0.0112661
EX	-0.0358561
EX	-0.0289533
EX	0.0452654
EX	-0.0432395
EX	-0.0443055
EX	-0.0422083
EX	-0.017623
EX	-0.0167374
EX	-0.0247348
EX	-0.0464811
EX	-0.0294347
EX	-0.000690372
EX	-0.0292626
EX	-0.0697657
EX	0.0160822
EX	-0.0142018
EX	-0.0207719
EX	-0.0560955
EX	-0.069362
EX	-0.0421192
EX	0.00585838
EX	-0.00978806
EX	-0.0258035
EX	-0.0104778
EX	-0.010602
EX	-0.0210201
EX	-0.0389108
EX	-0.0596602
EX	0.0210279
EX	-0.0391234
EX	-0.01832
EX	-0.00225968
EX	-0.0390481
EX	-0.0206387
EX	-0.0610148
EX	-0.00342227
EX	-0.0709597
EX	0.0025488
EX	0.00607815
EX	-0.0250022
EX	-0.0359204
EX	-0.037843
EX	-0.0133544
EX	-0.0480236
EX	-0.0449507
EX	-0.0517075
EX	0.00210771
EX	-0.0331708
EX	-0.0233613
EX	-0.0706346
EX	-0.0373347
EX	-0.012521
EX	-0.0145777
EX	0.00300864
EX	-0.0277058
EX	-0.0160542
EX	-0.0269817
EX	-0.0230285
EX	-0.00733493
EX	-0.0242527
EX	-0.0388214
EX	-0.00317285
EX	-0.0763237
EX	-0.0405567
EX	-0.0535241
EX	-0.0585994
EX	-0.0606587
EX	-0.042148
EX	-0.0374531
EX	-0.014539
EX	-0.083305
EX	-0.0875549
EX	-0.0197316
EX	-0.0267172
EX	-0.0395483
EX	-0.0151438
EX	-0.0593469
EX	-0.0181671
EX	-0.058569
EX	-0.0171889
EX	-0.0691423
EX	0.00844267
EX	-0.0387708
EX	0.0147371
EX	-0.0553654
EX	-0.0482894
EX	-0.0858216
EX	-0.0198055
EX	-0.0228166
EX	-0.0373292
EX	-0.00214806
EX	-0.0438118
EX	-0.00132185
EX	-0.0435899
EX	0.015733
EX	-0.0513686
EX	-0.0302144
EX	-0.0401991
EX	-0.00324448
EX	-0.0152981
EX	-0.0567086
EX	-0.0419483
EX	-0.0231838
EX	-0.030406
EX	-0.0254708
EX	-0.00507621
EX	-0.00306561
EX	-0.0021418
EX	0.00200709
EX	0.0185823
EX	-0.0220005
EX	-0.00215651
EX	-0.0373307
EX	-0.0487591
EX	0.0214512
EX	0.022743
EX	-0.0217982
EX	5.92987e-05
EX	0.00792002
EX	-0.0637742
EX	-0.0166029
EX	-0.069507
EX	-0.0289863
EX	0.00845335
EX	-0.0200204
EX	0.000179517
EX	-0.0275572
EX	-0.0567381
EX	-0.00767343
EX	-0.054755
EX	-0.036206
EX	-0.040178
EX	-0.00368547
EX	-0.0267935
EX	-0.0500453
EX	0.0125264
EX	-0.055079
EX	-0.0242895
EX	-0.0528337
EX	-0.0132322
EX	-0.0190909
EX	-0.0134476
EX	-0.00801766
EX	-0.0503488
EX	-0.0223249
EX	-0.0290522
EX	-0.0218149
EX	0.0130047
EX	-0.00845053
EX	-0.0191988
EX	0.0209179
EX	-0.0444727
EX	-0.0547121
EX	-0.102242
EX	-0.00281014
EX	0.0137751
EX	-0.00771554
EX	0.0060033
EX	-0.0100642
EX	0.0659726
EX	-0.0544952
EX	-0.0144615
EX	-0.045174
EX	-0.0479597
EX	-0.0308065
EX	-0.0318394
EX	-0.0180735
EX	-0.0784583
EX	0.0148814
EX	-0.0150951
EX	-0.0180421
EX	-0.0294953
EX	-0.0504852
EX	-0.064163
EX	-0.00525893
EX	-0.0139732
EX	0.00781708
EX	-0.0298688
EX	-0.0381938
EX	-0.0682372
EX	-0.0371013
EX	0.0285374
EX	-0.0369835
EX	-0.0562599
EX	-0.0209546
EX	-0.0547274
EX	-0.0338419
EX	-0.00636546
EX	-0.0068192
EX	-0.0152919
EX	-0.00902336
EX	0.0532812
EX	-0.044225
EX	-0.0194307
EX	-0.0430421
EX	-0.026631
EX	-0.00346151
EX	-0.0206325
EX	-0.0400918
EX	-0.0476919
EX	0.00906485
EX	-0.0371978
EX	-0.0695986
EX	-0.00699075
EX	-0.0114365
EX	-0.066995
EX	-0.0480394
EX	-0.000735333
EX	-0.0294846
EX	0.00434558
EX	-0.0264405
EX	-0.0538505
EX	-0.0780826
EX	-0.0132485
EX	-0.0342673
EX	-0.012878
EX	-0.0398798
EX	-0.0249823
EX	0.0121348
EX	-0.0313596
EX	-0.0135562
EX	-0.00430768
EX	-0.0400209
EX	-0.059107
EX	0.0086658
EX	-0.0595273
EX	-0.0840572
EX	-0.0247757
EX	-0.108751
EX	-0.0672015
EX	-0.058184
EX	-0.0248861
EX	-0.0523842
EX	-0.0760866
EX	-0.0463578
EX	-0.00446514
EX	-0.0465354
EX	-0.0151256
EX	-0.0038423
EX	-0.0364268
EX	-0.0248727
EX	-0.0377626
EX	-0.0178595
EX	-0.00575651
EX	-0.0808427
EX	-0.0582411
EX	-0.0295354
EX	-0.0207366
EX	-0.0445358
EX	-0.0491301
EX	-0.0217245
EX	-0.0251891
EX	-0.031029
EX	-0.0624973
EX	-0.0225392
EX	-0.00361019
EX	-0.056572
EX	-0.0166907
EX	0.0290905
EX	0.0150461
EX	-0.0699657
EX	-0.0436943
EX	-0.0501147
EX	0.0295113
EX	-0.0437687
EX	-0.0531896
EX	0.0170959
EX	-0.0374405
EX	9.65554e-05
EX	-0.0930736
EX	-0.0358784
EX	-0.0199616
EX	0.0183588
EX	-0.108953
EX	-0.0454156
EX	-0.0934879
EX	0.00510169
EX	-0.0296722
EX	-0.016999
EX	-0.0286478
EX	-0.0623372
EX	-0.0088266
EX	-0.0610646
EX	0.0114158
EX	-0.0452468
EX	-0.0417324
EX	-0.0377117
EX	-0.0355611
EX	0.00363357
EX	-0.0105453
EX	0.0365948
EX	0.0335358
EX	-0.0867553
EX	-0.0137426
EX	-0.0127368
EX	-0.0672988
EX	-0.0165344
EX	0.00492702
EX	-0.0463447
EX	-0.00168951
EX	-0.0341479
EX	-0.0201395
EX	-0.0174649
EX	0.0037481
EX	-0.00990843
EX	-0.0298481
EX	0.0171572
EX	-0.00951599
EX	-0.0344766
EX	0.0129517
EX	-0.0324684
EX	0.0244176
EX	-0.0238005
EX	-0.00259643
EX	0.00674309
EX	-0.0235072
EX	-0.00458513
EX	-0.0390839
EX	0.0299025
EX	-0.0349373
EX	0.0165249
EX	0.00793289
EX	-0.0397872
EX	-0.0699232
EX	-0.0666562
EX	0.00574919
EX	-0.0424102
EX	-0.00881228
EX	-0.00698369
EX	-0.00244778
EX	-0.0207246
EX	-0.0152816
EX	0.00494385
EX	-0.0295718
EX	-0.0525774
EX	-0.0294949
EX	-0.0140523
EX	-0.0575014
EX	-0.00619679
EX	-0.0201897
EX	-0.0625879
EX	-0.00564769
EX	-0.0545523
EX	-0.0459008
EX	0.0739506
EX	-0.0343394
EX	-0.0354977
EX	-0.00735086
EX	-0.028031
EX	-0.0168792
EX	-0.0566627
EX	-0.0309467
EX	-0.0158735
EX	-0.0141182
EX	-0.0593752
EX	0.00810493
EX	-0.0864031
EX	-0.0307351
EX	-0.0451541
EX	0.00380937
EX	0.0053016
EX	-0.0170342
EX	-0.00826107
EX	-0.0397284
EX	-0.0339844
EX	-0.0479025
EX	0.0144632
EX	-0.0476104
EX	0.0291721
EX	0.0322133
EX	-0.0288583
EX	0.00287418
EX	-0.0471985
EX	-0.0154374
EX	-0.00876259
EX	-0.0574737
EX	-0.0517436
EX	-0.00957947
EX	-0.0584473
EX	-0.0273705
EX	0.00431211
EX	-0.0152498
EX	-0.0261183
EX	-0.0360671
EX	-0.0219708
EX	-0.0554486
EX	0.0165772
EX	-0.0141369
EX	-0.0310953
EX	-0.00671751
EX	-0.042948
EX	-0.0381594
EX	-0.0323055
EX	-0.0395472
EX	0.00970815
EX	-0.0129723
EX	-0.0269035
EX	0.0146655
EX	-0.0775175
EX	-0.0610209
EX	0.0145052
EX	-0.0435492
EX	-0.0206385
EX	-0.0316233
EX	-0.0188676
EX	-0.00165859
EX	-0.0415061
EX	-0.0421081
EX	-0.00648698
EX	-0.0377049
EX	-0.0271104
EX	-0.0482011
EX	-0.0279494
EX	-0.00845016
EX	-0.00104494
EX	-0.0226231
EX	-0.0510755
EX	-0.0301462
EX	-0.0353381
EX	0.0197276
EX	-0.0408989
EX	-0.047007
EX	-0.0118976
EX	-0.0247464
EX	0.00502958
EX	-0.000550049
EX	-0.0215404
EX	-0.0207234
EX	-0.0208804
EX	-0.0255924
EX	-0.0438234
EX	-0.0733979
EX	-0.0337557
EX	0.00718367
EX	0.00532797
EX	-0.0282988
EX	-0.033681
EX	0.0200287
EX	-0.032049
EX	0.0139327
EX	-0.0596721
EX	-0.0466701
EX	-0.0442118
EX	-0.0147861
EX	-0.0174002
EX	0.00248978
EX	-0.00864787
EX	-0.00856784
EX	-0.0403322
EX	-0.0579307
EX	0.00116482
EX	-0.0672329
EX	-0.0269836
EX	-0.0761583
EX	0.000792207
EX	-0.0460945
EX	-0.0705308
EX	-0.0407612
EX	-0.00447358
EX	-0.0360852
EX	-0.0444994
EX	-0.0414165
EX	-0.0487736
EX	-0.032088
EX	-0.0794785
EX	-0.05523
EX	-0.0488891
EX	-0.0301288
EX	-0.0234129
EX	-0.047464
EX	-0.0400385
EX	0.0103304
EX	0.00087726
EX	0.0179046
EX	-0.0679679
EX	-0.102437
EX	-0.00434022
EX	-0.0120081
EX	-0.00251137
EX	-0.00530143
EX	-0.0379103
EX	-0.00434845
EX	-0.0309849
EX	0.00370801
EX	-0.0327282
EX	-0.0129665
EX	-0.0526655
EX	-0.0272809
EX	-0.0466748
EX	-0.0558217
EX	-0.0273253
EX	0.0410109
EX	-0.0361662
EX	0.0161131
EX	-0.0322138
EX	-0.0392456
EX	-0.00470984
EX	-0.0332167
EX	-0.00778247
EX	-0.0719867
EX	-0.0145208
EX	-0.0112169
EX	-0.0323666
EX	-0.0724151
EX	-0.0112371
EX	-0.0596166
EX	-0.00636845
EX	-0.0136578
EX	-0.0294895
EX	0.00405973
EX	-0.0437638
EX	-0.0390202
EX	-0.0680373
EX	0.00737385
EX	-0.0381998
EX	-0.0353482
EX	-0.0491406
EX	-0.0231929
EX	0.00308323
EX	-0.0318466
EX	-0.0248903
EX	0.0309648
EX	0.0192985
EX	-0.0612466
EX	0.0235846
EX	-0.06907
EX	-0.0133475
EX	-0.0272572
EX	-0.0301124
EX	-0.0368722
EX	-0.0822305
EX	-0.0579929
EX	-0.00248076
EX	-0.0338285
EX	-0.0122425
EX	0.0186494
EX	-0.0475614
EX	-0.03286
EX	-0.0330842
EX	0.00643327
EX	-0.0312707
EX	0.0238977
EX	-0.0152998
EX	-0.0439462
EX	-0.0215479
EX	0.00221644
EX	-0.0227608
EX	-0.0494241
EX	-0.0348515
EX	-0.0849386
EX	-0.00513108
EX	-0.02124
EX	0.0270123
EX	-0.101665
EX	-0.0602535
EX	-0.0377326
EX	-0.00112854
EX	-0.0544519
EX	-0.0333414
EX	0.00124779
EX	-0.0545979
EX	-0.0295287
EX	-0.036218
EX	-0.054643
EX	-0.0651191
EX	-0.0162288
EX	-0.0649839
EX	-0.00808735
EX	-0.023881
EX	-0.0124517
EX	-0.0820435
EX	-0.0436893
EX	0.000264745
EX	-0.0141204
EX	-0.0546041
EX	0.00744649
EX	-0.0203741
EX	-0.0402901
EX	0.022996
EX	-0.0317559
EX	-0.0367889
EX	-0.0311595
EX	-0.0716914
EX	-0.0845406
EX	-0.0229048
EX	-0.00422697
EX	-0.0185549
EX	0.0274639
EX	-0.0315699
EX	-0.0427179
EX	0.00703029
EX	-0.0254408
EX	-0.0494456
EX	-0.0263602
EX	0.0254093
EX	-0.0108189
EX	-0.0332329
EX	0.00384267
EX	-0.0214705
EX	0.036234
EX	-0.0218142
EX	-0.039995
EX	-0.0161204
EX	-0.0379151
EX	-0.022486
EX	-0.0111791
EX	-0.0523176
EX	-0.0126983
EX	-0.0444194
EX	0.00575319
EX	-0.00316616
EX	-0.0130224
EX	-0.0105118
EX	-0.0156922
EX	-0.0228753
EX	0.0166813
EX	-0.041492
EX	-0.0332984
EX	0.00105021
EX	-0.0113847
EX	0.038901
EX	-0.008251
EX	-0.03008
EX	-0.0031064
EX	-0.0459113
EX	-0.0477595
EX	-0.0555063
EX	-0.0286112
EX	-0.0306799
EX	-0.0124052
EX	-0.0139612
EX	0.00714873
EX	-0.00606188
EX	-0.0269565
EX	0.00968991
EX	-0.00600498
EX	-0.0233395
EX	-0.0171833
EX	-0.0201246
EX	-0.0279223
EX	-0.0132154
EX	-0.040502
EX	-0.0191869
EX	0.0135898
EX	-0.0405694
EX	-0.0186458
EX	-0.0200953
EX	-0.0270342
EX	-0.0114679
EX	-0.0200278
EX	-0.0222654
EX	-0.0619573
EX	-0.0612417
EX	-0.0101569
EX	-0.0271722
EX	-0.0710116
EX	-0.0349013
EX	-0.0147109
EX	-0.0332505
EX	0.00606608
EX	0.026745
EX	-0.056163
EX	-0.0729912
EX	-0.0290376
EX	-0.0340079
EX	-0.110134
EX	-0.0494789
EX	0.0620827
EX	-0.0436422
EX	-0.040498
EX	-0.0133845
EX	-0.00252413
EX	-0.0192037
EX	-0.0569719
EX	-0.0298904
EX	-0.0275316
EX	-0.0305833
EX	-0.0411614
EX	-0.0308615
EX	0.0100659
EX	-0.0399334
EX	-0.026293
EX	0.0502109
EX	0.0128926
EX	0.0191545
EX	-0.0200388
EX	-0.0257548
EX	-0.00849328
EX	0.0443835
EX	-0.0224836
EX	0.0113804
EX	-0.0437324
EX	-0.0325191
EX	0.0145326
EX	-0.0244554
EX	0.00942826
EX	-0.0564122
EX	-0.0292844
EX	-0.00584758
EX	-0.0283714
EX	-0.0328969
EX	-0.0371326
EX	-0.023238
EX	-0.0536145
EX	-0.0231447
EX	-0.0315256
EX	-0.0210265
EX	-0.00824677
EX	0.00936229
EX	0.0597829
EX	-0.0497939
EX	0.010739
EX	-0.0340295
EX	-0.0100507
EX	0.00544983
EX	0.030175
EX	-0.0209549
EX	-0.0387655
EX	-0.0138443
EX	-0.05653
EX	-0.0639053
EX	-0.062927
EX	-0.0131135
EX	-0.0206406
EX	0.0205391
EX	-0.0675847
EX	-0.0540159
EX	0.000163931
EX	-0.000643933
EX	0.00568648
EX	0.00256754
EX	0.00520435
EX	0.0147409
EX	0.00158262
EX	-0.0136565
EX	-0.0206259
EX	-0.00247597
EX	-0.0372252
EX	-0.0684608
EX	0.0386215
EX	0.00914051
EX	-0.0215831
EX	0.00639474
EX	-0.0464984
EX	-0.0979553
EX	-0.0217051
EX	-0.0370888
EX	-0.023426
EX	-0.0139656
EX	-0.0377845
EX	-0.0220961
EX	-0.00370711
EX	-0.0167243
EX	-0.0441169
EX	-0.0214891
EX	-0.0203443
EX	-0.0742208
EX	-0.0407602
EX	-0.0183735
EX	-0.0221032
EX	-0.00663018
EX	-0.000271892
EX	-0.0206789
EX	-0.0234432
EX	0.0213529
EX	0.00802935
EX	-0.0315275
EX	-0.0367669
EX	0.00676679
EX	-0.00380194
EX	-0.0352808
EX	-0.0385482
EX	0.0431282
EX	-0.017709
EX	-0.0881543
EX	-0.035435
EX	-0.0479195
EX	-0.0444399
EX	-0.0341428
EX	0.0126948
EX	-0.00988177
EX	-0.0497631
EX	-0.0452016
EX	0.0433146
EX	-0.0268288
EX	-0.0472331
EX	-0.0300375
EX	-0.0305693
EX	-0.0194071
EX	-0.0167561
EX	-0.024136
EX	-0.0226395
EX	-0.000510562
EX	-0.0384451
EX	-0.056097
EX	0.00571859
EX	-0.0465289
EX	-0.0174715
EX	-0.013631
EX	-0.0171708
EX	-0.0525402
EX	-0.027689
EX	-0.0507194
EX	-0.0121116
EX	-0.0258037
EX	0.00600346
EX	-0.0457152
EX	-0.0183609
EX	-0.0112544
EX	0.00809448
EX	-0.0108111
EX	-0.046396
EX	0.0123041
EX	-0.0654642
EX	-0.0575494
EX	-0.0554845
EX	-0.0171943
EX	0.00697377
EX	0.0396023
EX	-0.0566234
EX	-0.0250386
EX	0.0130471
EX	-0.072664
EX	-0.00506419
EX	-0.0107936
EX	-0.0397647
EX	-0.050881
EX	0.0389316
EX	0.0410524
EX	-0.02559
EX	-0.0561759
EX	-0.033901
EX	0.027267
EX	0.0406774
EX	-0.0357479
EX	0.0122544
EX	-0.0015298
EX	-0.0567026
EX	-0.0625958
EX	-0.0104266
EX	-0.00412722
EX	-0.0148857
EX	-0.0314423
EX	-0.0107566
EX	0.0242611
EX	-0.0506111
EX	0.00107183
EX	-0.0063895
EX	-0.017305
EX	-0.0395326
EX	-0.0281584
EX	0.0424816
EX	-0.05803
EX	0.0218781
EX	-0.0378412
EX	0.0092886
EX	0.0297726
EX	-0.000953905
EX	-0.0174221
EX	-0.0680137
EX	-0.0176828
EX	-0.0465301
EX	-0.0422958
EX	-0.0303882
EX	-0.0219895
EX	-0.0235452
EX	-0.050334
EX	0.055859
EX	-0.0231031
EX	-0.0504574
EX	-0.0145858
EX	0.0154
EX	-0.0263771
EX	-0.0492722
EX	-0.0282106
EX	-0.0243168
EX	-0.0507695
EX	0.0209447
EX	-0.0249664
EX	-0.0100618
EX	-0.0182632
EX	-0.0453621
EX	0.00370775
EX	-0.00385179
EX	-0.0229768
EX	0.0043668
EX	-0.0552234
EX	0.00577464
EX	-0.0217309
EX	-0.019279
EX	-0.0276316
EX	-0.0343439
EX	-0.0087695
EX	-0.0406862
EX	-0.0396658
EX	-0.063773
EX	-0.0205838
EX	-0.0338896
EX	-0.0166243
EX	-0.0318547
EX	0.032242
EX	-0.025888
EX	-0.015892
EX	0.0186687
EX	-0.0206345
EX	-0.0119063
EX	-0.0329183
EX	-0.0260933
EX	-0.0430013
EX	-0.0385069
EX	-0.00384769
EX	-0.0253924
EX	-0.0355069
EX	-0.0278496
EX	-0.0392372
EX	-0.0566792
EX	-0.035818
EX	-0.0292886
EX	-0.00417381
EX	-0.049287
EX	-0.070217
EX	-0.0366191
EX	-0.00900076
EX	-0.0459194
EX	-0.0427168
EX	-0.0520848
EX	-0.0332432
EX	-0.0358166
EX	-0.0419872
EX	-0.0414493
EX	0.0149454
EX	-0.0564057
EX	-0.00249726
EX	-0.0449775
EX	-0.0310518
EX	-0.0246527
EX	-0.0632777
EX	-0.0530023
EX	-0.0500815
EX	0.0198936
EX	-0.0147965
EX	-0.0165716
EX	-0.0255202
EX	0.0180719
EX	-0.0188355
EX	-0.0257199
EX	-0.051838
EX	-0.00670115
EX	-0.0150634
EX	-0.0191513
EX	0.00181227
EX	-0.000168743
EX	-0.0239862
EX	-0.0468986
EX	-0.0518788
EX	-0.0218149
EX	-0.00990255
EX	0.0320709
EX	0.0292809
EX	-0.0510152
EX	0.0245667
EX	-0.0144656
EX	-0.0186891
EX	-0.0228736
EX	0.00175539
EX	-0.0337436
EX	-0.0527604
EX	0.0253504
EX	-0.0299446
EX	-0.0374749
EX	-0.0309787
EX	-0.00322366
EX	-0.00340246
EX	0.0178313
EX	-0.00488547
EX	-0.0200491
EX	-0.0283196
EX	-0.01731
EX	-0.0448591
EX	-0.0401295
EX	-0.0872637
EX	-0.0289966
EX	-0.0134696
EX	-0.0361902
EX	-0.0444924
EX	-0.0177846
EX	-0.0104847
EX	-0.013134
EX	0.00117598
EX	-0.0236089
EX	-0.0527386
EX	-0.00198047
EX	-0.00893171
EX	-0.0136649
EX	-0.0379676
EX	-0.0301529
EX	-0.0170613
EX	-0.0376079
EX	-0.0291137
EX	-0.0627427
EX	-0.0329246
EX	-0.038068
EX	-0.0685441
EX	0.0220822
EX	-0.0516065
EX	-0.0446405
EX	-0.0800569
EX	0.00616247
EX	-0.0175573
EX	-0.0102252
EX	0.00836952
EX	-0.0466593
EX	-0.0128479
EX	-0.0391521
EX	-0.0304054
EX	-0.0785301
EX	-0.0332862
EX	-0.0481997
EX	-0.02288
EX	-0.0247727
EX	-0.0373655
EX	-0.0175983
EX	-0.0497526
EX	-0.0207932
EX	-0.0335845
EX	-0.0415239
EX	-0.0198117
EX	-0.0535057
EX	-0.0804692
EX	-0.102133
EX	-0.0802965
EX	-0.0704343
EX	-0.0213907
EX	-0.041826
EX	0.0296195
EX	-0.0331963
EX	-0.0365878
EX	-0.0285206
EX	-0.0218335
EX	-0.0424106
EX	-0.0423015
EX	-0.0505096
EX	-0.0392548
EX	-0.0314945
EX	0.0401401
EX	0.0250457
EX	-0.045811
EX	0.04934
EX	-0.0314128
EX	-0.0276093
EX	0.0201659
EX	-0.0382438
EX	0.00226722
EX	-0.050659
EX	-0.0701355
EX	-0.0492381
EX	0.00444837
EX	-0.0246905
EX	-0.0479276
EX	-0.081193
EX	-0.0307435
EX	-0.0249532
EX	-0.0231303
EX	-0.02004
EX	0.0160628
EX	-0.00825148
EX	-0.036383
EX	-0.00961963
EX	-0.0241953
EX	-0.0234523
EX	0.000223567
EX	-0.022069
EX	0.00465969
EX	0.0638789
EX	-0.0479915
EX	-0.00104958
EX	-0.0145993
EX	-0.0267603
EX	0.00196852
EX	-0.0301348
EX	-0.0361863
EX	-0.0402714
EX	-0.0237561
EX	-0.0212564
EX	-0.0152584
EX	-0.0405209
EX	0.00455103
EX	-0.0378513
EX	0.00192194
EX	0.000993659
EX	-0.0518315
EX	-0.0470593
EX	0.0174565
EX	-0.0189643
EX	-0.0308204
EX	-0.0619855
EX	-0.0343411
EX	-0.0630419
EX	-0.0157896
EX	-0.0238108
EX	-0.0804558
EX	-0.0348285
EX	-0.0389497
EX	-0.0183801
EX	-0.0245031
EX	-0.0293992
EX	-0.000801228
EX	-0.040398
EX	0.00826339
EX	0.0115007
EX	-0.0370173
EX	-0.0598992
EX	-0.0189503
EX	-0.0330544
EX	0.0147641
EX	-0.0207577
EX	-0.00654776
EX	-0.000715457
EX	0.00174573
EX	-0.0143067
EX	-0.0470366
EX	-0.024543
EX	-0.0173392
EX	-0.0146333
EX	-0.023883
EX	-0.0344072
EX	-0.0422689
EX	-0.0274715
EX	0.00731058
EX	-0.025996
EX	-0.0221045
EX	-0.0261192
EX	-0.0331222
EX	-0.0245091
EX	-0.0148119
EX	-0.0501482
EX	0.0132962
EX	-0.0359796
EX	0.00813532
EX	0.0354219
EX	0.0255646
EX	-0.0532469
EX	-0.0516065
EX	-0.0635721
EX	-0.0332104
EX	-0.0633541
EX	0.0603726
EX	-0.0187064
EX	-0.0477318
EX	-0.0869703
EX	-0.0161914
EX	-0.00572576
EX	-0.0553331
EX	-0.00603246
EX	0.00225077
EX	-0.0365657
EX	0.0206906
EX	-0.0425087
EX	0.0665278
EX	-0.0244139
EX	-0.023296
EX	-0.0654461
EX	0.00503465
EX	-0.000442317
EX	-0.0290396
EX	-0.0642068
EX	-0.0384171
EX	-0.0408158
EX	-0.0140613
EX	-0.0448382
EX	-0.0315863
EX	-0.0472147
EX	0.00878539
EX	0.0139711
EX	-0.0191854
EX	-0.00629568
EX	0.0245736
EX	-0.00998638
EX	0.0115669
EX	-0.0759833
EX	-0.0362283
EX	-0.0588717
EX	-0.0149535
EX	0.0497922
EX	-0.0705047
EX	-0.0280736
EX	0.00182347
EX	0.0363328
EX	-0.00523966
EX	-0.0101897
EX	-0.0201545
EX	-0.0190995
EX	-0.00896974
EX	-0.0265583
EX	-0.0255946
EX	-0.0805339
EX	-0.0469659
EX	-0.0435081
EX	-0.0242275
EX	-0.0548529
EX	-0.0132962
EX	-0.0490263
EX	-0.0304704
EX	-0.0455055
EX	-0.0101005
EX	-0.0358035
EX	-0.0301077
EX	0.00793161
EX	-0.0495846
EX	0.0412442
EX	-0.0145849
EX	-0.0190016
EX	-0.00324837
EX	-0.024257
EX	0.00251728
EX	-0.00760268
EX	-0.0247244
EX	0.00644919
EX	-0.0115224
EX	0.00383982
EX	-0.0656339
EX	-0.000645104
EX	-0.0274262
EX	0.00284723
EX	-0.0756089
EX	0.0137384
EX	-0.0600547
EX	-0.070338
EX	-0.000481309
EX	-0.0204815
EX	-0.0136936
EX	-0.0475143
EX	-0.00141634
EX	0.0457567
EX	-0.0340538
EX	0.00529913
EX	0.000446541
EX	-0.0423792
EX	-0.0539276
EX	0.0144582
EX	-0.0430113
EX	-0.0617109
EX	-0.0323309
EX	-0.015362
EX	-0.0219821
EX	0.0200315
EX	-0.00450008
EX	-0.0475151
EX	-0.0229525
EX	-0.0686943
EX	0.0339883
EX	-0.0374316
EX	-0.0431051
EX	-0.0169367
EX	-0.0349322
EX	0.0262181
EX	0.0322521
EX	0.0293625
EX	-0.0335413
EX	-0.0377589
EX	-0.0465215
EX	-0.0353106
EX	-0.00479873
EX	-0.0249876
EX	-0.0169207
EX	-0.0309068
EX	-0.031283
EX	-0.0307804
EX	-0.0495134
[truncated: 10,095 more rows]

## Sheet: 7k_left
Independent Variable (Left)	Dependent Variable
CellType	Log2FoldChange
EX	-0.37376		Cluster	EX	IN
EX	-0.45277		Theoretical median	0	0
EX	0.121274		Actual median	-0.2753	-0.01655
EX	0.0680987		Number of values	323	199
EX	0.259529
EX	-0.468655		Wilcoxon Signed Rank Test
EX	-0.0603812		Sum of signed ranks (W)	-37410	-424
EX	-0.438943		Sum of positive ranks	7458	9738
EX	-0.501257		Sum of negative ranks	-44868	-10162
EX	-0.925317		P value (two tailed)	<0.0001	0.7953
EX	-0.693239		Exact or estimate?	Approximate	Exact
EX	-0.897222		P value summary	****	ns
EX	-0.389629		Significant (alpha=0.05)?	Yes	No
EX	0.530151
EX	0.434695		How big is the discrepancy?
EX	-0.180749		Discrepancy	-0.2753	-0.01655
EX	-0.423171
EX	-0.537261
EX	-0.490942
EX	-0.63343
EX	0.00106356
EX	-0.167589
EX	-0.294017
EX	-0.601548
EX	-0.538834
EX	-0.352897
EX	-0.261649
EX	-0.384815
EX	0.368007
EX	-0.214917
EX	-0.295005
EX	-0.12126
EX	-0.0567486
EX	-0.310577
EX	0.0736664
EX	0.358317
EX	-0.299705
EX	-0.756111
EX	-0.784593
EX	-0.042502
EX	-0.0358871
EX	-0.9719
EX	-0.542574
EX	0.590899
EX	0.050446
EX	-0.776343
EX	0.0976893
EX	-0.527512
EX	-0.830662
EX	-0.0929252
EX	-0.33505
EX	-0.377656
EX	-0.200851
EX	0.154752
EX	-0.44066
EX	-0.771713
EX	-0.413339
EX	-0.402695
EX	0.187825
EX	0.212712
EX	-0.390305
EX	-0.335643
EX	-0.367978
EX	-0.326402
EX	-0.017552
EX	0.542587
EX	-0.384697
EX	-0.378577
EX	-0.470096
EX	0.271449
EX	-0.355333
EX	0.276041
EX	-0.79479
EX	-0.233875
EX	-0.43054
EX	-0.421446
EX	-0.149762
EX	-0.0602482
EX	0.1513
EX	-0.232818
EX	-0.783514
EX	-0.488992
EX	-0.270646
EX	-0.544205
EX	-0.384071
EX	0.0563733
EX	0.23334
EX	-0.513377
EX	-0.306318
EX	-0.239524
EX	-0.199914
EX	-0.528372
EX	-0.491827
EX	0.116031
EX	0.0229951
EX	-0.431083
EX	-0.417173
EX	-0.442887
EX	-0.68666
EX	-0.299731
EX	-0.185011
EX	-0.524379
EX	-0.143657
EX	-0.502198
EX	-0.206002
EX	0.237126
EX	-0.986874
EX	-0.224021
EX	-0.225585
EX	-0.17459
EX	0.0101058
EX	-0.116259
EX	-0.45964
EX	-0.312112
EX	-0.191686
EX	-0.505443
EX	-0.368138
EX	-0.284463
EX	-0.186722
EX	-0.261373
EX	-0.41683
EX	0.0350492
EX	-0.822008
EX	-0.575483
EX	-0.135863
EX	0.459999
EX	-0.342116
EX	-0.155256
EX	-0.752671
EX	-0.752492
EX	-0.400319
EX	-0.0799181
EX	-0.0583721
EX	-0.372285
EX	-0.486713
EX	-0.260955
EX	0.202268
EX	-0.64035
EX	0.401229
EX	-0.963185
EX	0.346123
EX	-0.67771
EX	-0.0932697
EX	-0.477878
EX	-0.301405
EX	-0.217226
EX	-0.565105
EX	-0.167143
EX	-0.593689
EX	-0.0369413
EX	-0.646035
EX	-0.862231
EX	-0.664343
EX	0.194565
EX	-0.157121
EX	0.00473448
EX	0.0237896
EX	0.667982
EX	0.552567
EX	-0.407952
EX	0.0969648
EX	-0.352646
EX	-0.340801
EX	-0.100092
EX	0.102708
EX	0.154584
EX	0.307457
EX	-0.710047
EX	-0.385717
EX	-0.901546
EX	-0.27084
EX	-0.533389
EX	-0.280464
EX	-0.252942
EX	-0.370397
EX	-0.274955
EX	-0.161184
EX	-0.252872
EX	-1.26129
EX	-0.343819
EX	-0.222479
EX	-0.79956
EX	0.114101
EX	-0.179996
EX	-0.171545
EX	-0.0446522
EX	-0.453255
EX	-0.252329
EX	-0.0595332
EX	-0.496819
EX	-0.258973
EX	-0.246661
EX	-0.629681
EX	-0.180293
EX	-0.402765
EX	-0.385512
EX	-0.300096
EX	-0.0501434
EX	-0.263518
EX	-0.230167
EX	-0.883141
EX	-0.030113
EX	-0.117239
EX	-0.952941
EX	0.185692
EX	-1.36852
EX	-1.2276
EX	-0.404847
EX	-0.637436
EX	-0.160774
EX	0.107253
EX	-0.086132
EX	-0.834134
EX	0.328249
EX	-0.138121
EX	0.00676104
EX	-0.0720501
EX	-0.126359
EX	-0.449365
EX	-0.32917
EX	-0.191241
EX	-0.224821
EX	-0.488579
EX	-0.300742
EX	-0.487742
EX	-0.487242
EX	-0.295688
EX	-0.660805
EX	-0.421077
EX	-0.0128623
EX	-0.311854
EX	-0.326387
EX	-0.18772
EX	0.164909
EX	0.718584
EX	0.0973624
EX	0.00489669
EX	-0.0039293
EX	-0.357154
EX	0.252686
EX	0.0591151
EX	-0.0447781
EX	-0.444004
EX	-0.0913998
EX	-0.634602
EX	0.335625
EX	-0.751036
EX	-0.602012
EX	-0.875515
EX	-0.137215
EX	-1.06021
EX	0.179694
EX	-0.668624
EX	0.256116
EX	-0.544428
EX	-0.417756
EX	-0.245517
EX	0.172348
EX	-0.609904
EX	-0.275266
EX	-0.501758
EX	-0.583595
EX	0.0595825
EX	-0.112562
EX	-1.21925
EX	0.0275552
EX	-0.46463
EX	-0.0490864
EX	-0.485512
EX	-0.182607
EX	-0.612065
EX	-0.18833
EX	-0.372261
EX	-0.336682
EX	-0.465673
EX	-0.737498
EX	-0.0200372
EX	0.214377
EX	0.0422529
EX	0.0318577
EX	-0.483721
EX	-0.0193595
EX	0.557929
EX	-0.112813
EX	-0.571327
EX	0.427693
EX	-0.131671
EX	-0.169872
EX	0.0314573
EX	-0.612934
EX	-0.841751
EX	-1.45154
EX	0.319936
EX	-0.188559
EX	-0.146387
EX	-0.694459
EX	-0.330818
EX	-0.239898
EX	-1.01696
EX	-0.909906
EX	0.11881
EX	-1.06863
EX	-0.19945
EX	-0.28426
EX	-0.644841
EX	-0.888757
EX	-0.274768
EX	-0.24046
EX	0.382435
EX	-0.03777
EX	-0.665293
EX	-0.220141
EX	0.104302
EX	-1.19506
EX	0.010947
EX	-0.974991
EX	-0.493169
EX	-0.311443
EX	-0.272305
EX	0.0884118
EX	-1.45304
EX	0.840358
EX	0.952326
IN	0.0654323
IN	0.162436
IN	0.0039288
IN	-0.383369
IN	0.0976658
IN	0.553784
IN	0.127969
IN	-0.412457
IN	-0.495912
IN	-0.150979
IN	0.0508439
IN	-0.0165457
IN	-0.010966
IN	0.120676
IN	-0.36684
IN	0.123349
IN	0.593526
IN	0.350317
IN	-0.258489
IN	0.310685
IN	0.361741
IN	-0.143494
IN	0.609797
IN	-0.0787354
IN	-0.377139
IN	-0.41451
IN	-0.241559
IN	0.0235629
IN	-0.240715
IN	-0.0471148
IN	-0.202852
IN	0.22409
IN	0.270986
IN	-0.177448
IN	0.278915
IN	-0.31979
IN	-0.301496
IN	-0.844919
IN	-0.278883
IN	-0.0073285
IN	0.0228001
IN	0.332197
IN	-0.284189
IN	-0.349652
IN	-0.785465
IN	-0.291385
IN	0.141549
IN	0.0471243
IN	0.316051
IN	0.192492
IN	-0.0768254
IN	-0.111829
IN	0.266279
IN	-0.294117
IN	0.922473
IN	-0.33176
IN	0.646805
IN	0.21566
IN	-0.525911
IN	-0.282073
IN	-0.421667
IN	0.706122
IN	-0.165128
IN	0.230018
IN	0.179638
IN	0.260654
IN	-0.191907
IN	-0.268588
IN	0.140541
IN	-0.24889
IN	0.264306
IN	-0.328489
IN	-0.118761
IN	0.0169404
IN	-0.508945
IN	-0.12566
IN	-0.43413
IN	0.465668
IN	0.219374
IN	-0.628673
IN	0.326875
IN	-0.237005
IN	-0.455212
IN	-0.744201
IN	0.0513025
IN	-0.343047
IN	-0.237664
IN	-0.148463
IN	-0.288662
IN	0.612147
IN	-0.2975
IN	0.291032
IN	-0.0375051
IN	-0.439676
IN	0.446565
IN	1.14174
IN	0.813992
IN	0.542095
IN	0.0564362
IN	-0.11143
IN	-0.291687
IN	0.145958
IN	0.369969
IN	0.384856
IN	-0.388244
IN	0.455746
IN	0.129251
IN	0.201306
IN	0.247697
IN	0.0162407
IN	0.0218808
IN	0.529769
IN	0.355386
IN	-0.0422434
IN	0.856444
IN	-0.838389
IN	0.00889819
IN	-0.442058
IN	-0.655306
IN	0.445283
IN	0.241963
IN	-0.414363
IN	-0.185892
IN	0.374513
IN	-0.566088
IN	-0.0324627
IN	-0.112327
IN	-0.146864
IN	-0.134572
IN	-0.0740652
IN	-0.183304
IN	-0.0920058
IN	0.693337
IN	-0.155638
IN	-0.0506045
IN	-0.417462
IN	0.0989282
IN	0.0408972
IN	0.35033
IN	0.498535
IN	0.255968
IN	0.395891
IN	-0.294445
IN	0.112237
IN	0.641099
IN	-0.0879651
IN	-0.188367
IN	0.516779
IN	0.0261971
IN	0.192991
IN	0.847805
IN	-0.370034
IN	0.887039
IN	0.185749
IN	0.347231
IN	-0.0275332
IN	0.507706
IN	-0.322066
IN	0.293263
IN	-0.626081
IN	-0.246803
IN	-0.556472
IN	-0.775151
IN	-0.471548
IN	-0.151106
IN	-0.309852
IN	-0.0004206
IN	-0.310561
IN	0.276668
IN	0.23532
IN	0.183307
IN	-0.233971
IN	-0.0623759
IN	0.0782435
IN	0.295248
IN	0.206054
IN	0.822473
IN	0.546917
IN	-0.26349
IN	0.574035
IN	0.0045271
IN	0.622439
IN	-0.493633
IN	-0.769362
IN	-0.347365
IN	-0.456941
IN	1.31864
IN	-0.350353
IN	0.314492
IN	0.373136
IN	-0.570453
IN	-0.465507
IN	-0.198229
IN	0.531111
IN	-0.147567
IN	0.30463
IN	-0.636188
IN	-0.178555
IN	-1.36666

## Sheet: 7k_right
Independent Variable (Right)	Dependent Variable
CorrelationModule	Log2FoldChange		Cluster	Positive	Negative
Positive	-0.372261		Theoretical median	0	0
Positive	-0.79635		Actual median	-0.7746	0.4743
Positive	-0.412437		Number of values	26	290
Positive	-0.315373
Positive	-0.571045		Wilcoxon Signed Rank Test
Positive	-0.952937		Sum of signed ranks (W)	-351	41629
Positive	-0.289887		Sum of positive ranks	0	41912
Positive	-0.345363		Sum of negative ranks	-351	-283
Positive	-0.563917		P value (two tailed)	<0.0001	<0.0001
Positive	-0.763375		Exact or estimate?	Exact	Approximate
Positive	-0.597662		P value summary	****	****
Positive	-0.147756		Significant (alpha=0.05)?	Yes	Yes
Positive	-1.21957
Positive	-2.35601		How big is the discrepancy?
Positive	-0.845251		Discrepancy	-0.7746	0.4743
Positive	-0.753043		95% confidence interval	-0.9529 to -0.5639	0.4310 to 0.5254
Positive	-0.928068		Actual confidence level	97.1	96.03
Positive	-1.26171
Positive	-0.785775
Positive	-1.45843
Positive	-0.593212
Positive	-0.507864
Positive	-1.30828
Positive	-2.06248
Positive	-1.24131
Positive	-0.908853
Negative	0.391565
Negative	0.638151
Negative	0.0323438
Negative	0.652934
Negative	0.0764439
Negative	0.966903
Negative	0.563318
Negative	0.00695395
Negative	0.237729
Negative	0.136807
Negative	0.340615
Negative	0.425734
Negative	0.226875
Negative	0.0816461
Negative	0.413065
Negative	0.14092
Negative	0.400875
Negative	0.819578
Negative	0.488014
Negative	0.0893349
Negative	0.886808
Negative	0.848994
Negative	0.281313
Negative	1.93233
Negative	0.865981
Negative	0.355386
Negative	0.0313942
Negative	0.480613
Negative	0.476755
Negative	0.389025
Negative	0.666961
Negative	0.712211
Negative	0.475476
Negative	0.531553
Negative	0.247884
Negative	0.215348
Negative	1.24019
Negative	0.716768
Negative	0.268509
Negative	0.682846
Negative	-0.0596905
Negative	1.10232
Negative	0.992352
Negative	0.67492
Negative	0.145574
Negative	1.56443
Negative	1.02053
Negative	0.117128
Negative	0.199055
Negative	0.454697
Negative	0.133425
Negative	0.550929
Negative	0.267243
Negative	0.293747
Negative	0.172298
Negative	0.936104
Negative	1.19008
Negative	0.708634
Negative	0.20107
Negative	0.00945323
Negative	0.305484
Negative	0.457483
Negative	1.1479
Negative	0.847805
Negative	-0.0358944
Negative	0.244199
Negative	0.175647
Negative	0.218174
Negative	0.651039
Negative	0.175561
Negative	0.760683
Negative	0.575278
Negative	0.528087
Negative	0.56551
Negative	0.833057
Negative	0.369411
Negative	0.399188
Negative	1.09472
Negative	1.1084
Negative	1.15199
Negative	0.178127
Negative	0.282549
Negative	0.517609
Negative	0.461225
Negative	0.421345
Negative	0.501627
Negative	0.107674
Negative	0.486822
Negative	0.347774
Negative	0.52093
Negative	0.547985
Negative	0.242723
Negative	0.6317
Negative	0.272881
Negative	0.396421
Negative	0.356764
Negative	0.43364
Negative	0.230114
Negative	0.478546
Negative	0.441195
Negative	0.384756
Negative	0.269275
Negative	0.213596
Negative	0.471305
Negative	1.52507
Negative	0.22217
Negative	1.0991
Negative	0.193837
Negative	0.395206
Negative	0.3597
Negative	0.893791
Negative	0.582111
Negative	0.552085
Negative	0.229355
Negative	0.700867
Negative	0.369221
Negative	0.42347
Negative	0.399234
Negative	0.470547
Negative	0.227763
Negative	0.263858
Negative	0.415592
Negative	0.644532
Negative	0.122187
Negative	0.430981
Negative	0.190897
Negative	0.58784
Negative	1.00132
Negative	0.688571
Negative	0.469303
Negative	0.124704
Negative	0.664147
Negative	0.878776
Negative	0.388553
Negative	1.32605
Negative	0.262533
Negative	0.366839
Negative	0.624281
Negative	0.649211
Negative	0.939006
Negative	1.21726
Negative	0.377629
Negative	0.293712
Negative	0.370949
Negative	0.525404
Negative	0.321082
Negative	0.289401
Negative	0.855435
Negative	1.19355
Negative	0.589555
Negative	0.299014
Negative	0.392434
Negative	0.922374
Negative	0.550548
Negative	0.410005
Negative	0.646507
Negative	0.29877
Negative	0.439958
Negative	0.636806
Negative	0.542431
Negative	0.169538
Negative	0.277559
Negative	0.797786
Negative	1.19444
Negative	0.304517
Negative	0.502175
Negative	0.129224
Negative	0.54526
Negative	0.312347
Negative	0.0989075
Negative	0.836188
Negative	0.569563
Negative	0.215197
Negative	0.531111
Negative	0.232051
Negative	1.97746
Negative	0.623747
Negative	0.871052
Negative	0.608927
Negative	0.293024
Negative	0.698974
Negative	0.510426
Negative	0.586848
Negative	0.473033
Negative	0.773912
Negative	0.192709
Negative	0.508918
Negative	0.533109
Negative	0.600418
Negative	0.876306
Negative	0.0736016
Negative	0.253631
Negative	0.762505
Negative	0.424701
Negative	0.416903
Negative	0.408848
Negative	0.468693
Negative	0.815191
Negative	0.696354
Negative	0.614185
Negative	0.633467
Negative	0.656674
Negative	0.189087
Negative	0.426251
Negative	0.521596
Negative	0.437463
Negative	0.668381
Negative	0.37446
Negative	1.24783
Negative	0.0967459
Negative	0.0730995
Negative	0.383147
Negative	1.3899
Negative	0.286459
Negative	0.53239
Negative	0.519425
Negative	0.300943
Negative	0.188785
Negative	1.8532
Negative	0.128715
Negative	0.607623
Negative	0.270391
Negative	0.179478
Negative	0.357817
Negative	0.672821
Negative	0.30516
Negative	0.237988
Negative	0.628552
Negative	0.285377
Negative	1.24394
Negative	1.47824
Negative	0.676714
Negative	0.53344
Negative	0.459438
Negative	1.0982
Negative	0.738648
Negative	0.422094
Negative	1.38817
Negative	0.463678
Negative	0.15118
Negative	0.332404
Negative	0.457256
Negative	2.57552
Negative	0.691867
Negative	0.498752
Negative	0.192961
Negative	0.466547
Negative	0.177959
Negative	1.85595
Negative	0.207369
Negative	0.704428
Negative	1.59281
Negative	0.384262
Negative	0.547275
Negative	0.421571
Negative	1.12649
Negative	0.388258
Negative	0.51477
Negative	0.559565
Negative	0.38555
Negative	0.376636
Negative	0.50105
Negative	1.23028
Negative	0.784383
Negative	0.418924
Negative	0.384471
Negative	0.546578
Negative	0.423248
Negative	0.581235
Negative	1.36251
Negative	0.387858
Negative	0.687356
Negative	0.535281
Negative	0.369349
Negative	0.621984
Negative	1.17898
Negative	0.820704
Negative	2.19589
Negative	0.585401
Negative	3.13051
Negative	0.471923
Negative	0.617017
Negative	0.617091
Negative	0.131007
Negative	0.848859
Negative	1.4179
Negative	1.55219
Negative	1.91414
Negative	-1.28794
Negative	0.555639
