# Supplementary material for: Spatial coding dysfunction and network instability in the aging medial entorhinal cortex
Source: Nat Commun. 2025 Oct 3;16:8770. doi: 10.1038/s41467-025-63229-0 (PMC12494969; doi:10.1038/s41467-025-63229-0)
Supplement: Supplementary file 8 — Source Data [file 41467_2025_63229_MOESM8_ESM.zip › Source Data Supplementary Fig. 8.xlsx]

## Sheet: 8a
Left Axis	Right Axis	SquareColor			Source for Plotted Data
Feature	Feature	r	p-value		AnimalID	Age	ChangeMeanReqAlt_Fitted	ChangeMeanGridStabilityAlt_Fitted	ChangeMeanGridSimRatioAlt_Fitted	ChangeGridFracAlignedAlt_Fitted	GridAltRemapFreq_Fitted	ThetaPower_Fitted	SlowGammaPower_Fitted	FastGammaPower_Fitted	INFR_Fitted	INHalfwidth_Fitted	INDuration_Fitted	SpeedGain_Fitted	ChangeinSpeedTrialStability_Fitted	GridScale_Fitted	Aging Up Genes	Aging Down Genes	Aging All Genes
IN Mean FR	IN Mean FR	1	0		A15	22.007	0.060951	0.003507	0.007929	-0.049954	0.131168	23.0358	0.911386	0.361037	11.296	0.146705	0.243943	0.034829	0.016698	91.6855	0.404328	-0.375862	0.188531
IN Mean FR	Alt. Remaps / Trial	0.492837	0.0377057		A17	21.118	0.055986	-0.044895	0.0178	-0.039964	0.123771	36.4067	0.981511	0.354569	8.48962	0.136199	0.230272	0.03677	0.005645	89.6565	1.21047	-0.507726	0.735225
IN Mean FR	Aging Up Genes	0.361333	0.14068		A18	21.118	0.087271	-0.069169	-0.011441	-0.049955	0.145961	44.877	1.26751	0.474353	9.57957	0.150653	0.242769	0.075159	0.019825	81.5851	0.55364	-0.538749	0.25149
IN Mean FR	Aging All Genes	0.240032	0.337365		A19	22.829	0.025026	-0.010784	0.008053	-0.059946	0.158238	25.1107	0.895598	0.376965	9.30077	0.148793	0.245381	0.087754	-0.012741	65.2514	0.52815	-0.514052	0.239882
IN Mean FR	Age (Months)	0.284737	0.252121		A22	22.895	0.04029	-0.073536	-0.013256	-0.059946	0.158238	41.6721	1.34585	0.616398	8.58667	0.142961	0.236581	0.052908	-0.003583	76.6432	0.355858	-0.574785	0.0984459
IN Mean FR	Speed Slope	0.186691	0.458233		A24	22.204	0.050669	-0.005834	0.029325	-0.059946	0.158238	27.4026	0.740073	0.266636	12.5106	0.149132	0.24062	0.06233	0.001193	69.9396	0.660817	-0.478062	0.345808
IN Mean FR	Theta Power	-0.368085	0.132868		MA10F	12.993	0.432759	0.087045	0.021221	0.132467	0.15643	15.2677	0.869883	0.326467	11.0062	0.145053	0.242871	0.038191	0.064683	62.7789	0.271174	-0.494518	0.059387
IN Mean FR	Fast Gamma Power	-0.387204	0.112403		MA1F	12.303	0.421861	0.075739	0.07904	0.154545	0.15783	61.3841	1.29379	0.641434	10.4685	0.1414	0.234644	0.051323	0.006337	63.4004	0.274925	-0.483616	0.065116
IN Mean FR	Slow Gamma Power	-0.574494	0.0126438		MA3M	12.303	0.41576	0.152672	0.06267	0.110389	0.128946	14.9267	0.620977	0.218177	14.9856	0.142959	0.24804	0.049326	0.013085	70.9011	0.28547	-0.3235	0.117032
IN Mean FR	IN Halfwidth	-0.552875	0.0173265		MA5M	12.763	0.445066	0.110906	0.054365	0.154545	0.132446	28.831	0.958625	0.287874	8.66183	0.142625	0.24223	0.0462	0.089694	108.005	0.150958	-0.0869993	0.08514
IN Mean FR	Aging Down Genes	-0.469885	0.0491128		MA6M	12.533	0.403321	0.06373	0.035094	0.176623	0.142946	20.2449	0.846	0.280181	12.3655	0.138734	0.235442	0.064304	0.037976	103.236	0.0829965	-0.288849	-0.0198545
IN Mean FR	IN Duration	-0.286334	0.249354		MA8F	12.993	0.415839	0.093367	0.011027	0.132467	0.15223	68.5563	1.67093	0.941307	12.0392	0.139717	0.226257	0.061114	0.042297	59.2761	0.145468	-0.520048	-0.0386104
IN Mean FR	Δ Alt. Frac. Aligned	-0.00791322	0.97514		Y20	2.533	0.257799	0.015891	0.020768	0.126553	0.071971	81.5512	2.11009	0.903962	7.99998	0.153766	0.250604	0.037668	0.019686	68.9026	-0.835786	1.96668	-0.060636
IN Mean FR	Δ Alt. Grid Sim. Ratio	-0.000482208	0.998485		Y22	2.533	0.311668	0.062592	0.066086	0.151863	0.0754	39.3961	1.46561	0.583972	9.55592	0.14918	0.249055	0.033821	0.041288	76.9659	-0.791808	0.886346	-0.327638
IN Mean FR	Δ Speed Trial Stability	-0.168637	0.503548		Y23	2.533	0.321791	0.057133	0.077693	0.151863	0.0754	52.3566	2.06574	0.747803	5.60931	0.171138	0.250804	0.04764	0.055661	76.4024	-0.825237	0.793754	-0.377431
IN Mean FR	Δ Alt. Frac. Requested	0.192237	0.444742		Y25	2.664	0.319969	-0.009637	0.028289	0.126553	0.091645	21.8633	0.997936	0.378281	8.77564	0.151074	0.252342	0.040228	0.034153	102.809	-0.869469	0.593389	-0.464849
IN Mean FR	Δ Alt. Grid Stability	0.415386	0.0864784		Y27	2.664	0.303089	0.054192	0.056593	0.151863	0.095074	47.3014	1.72395	0.675699	10.2542	0.152245	0.245036	0.054353	0.035977	80.0167	-0.890942	0.690537	-0.453511
IN Mean FR	Grid Scale	-0.182206	0.469294		Y28	2.993	0.322289	0.044458	0.030732	0.126552	0.091645	22.3062	0.989668	0.365989	9.20251	0.14832	0.252985	0.040583	0.018708	82.748	-0.711014	0.256059	-0.443525
Alt. Remaps / Trial	Alt. Remaps / Trial	1	0
Alt. Remaps / Trial	Aging Up Genes	0.822244	2.82232e-05
Alt. Remaps / Trial	Aging All Genes	0.649153	0.0035563
Alt. Remaps / Trial	Age (Months)	0.82848	2.16565e-05
Alt. Remaps / Trial	Speed Slope	0.552025	0.0175354
Alt. Remaps / Trial	Theta Power	-0.238569	0.340406
Alt. Remaps / Trial	Fast Gamma Power	-0.32159	0.193143
Alt. Remaps / Trial	Slow Gamma Power	-0.541149	0.0203859
Alt. Remaps / Trial	IN Halfwidth	-0.598015	0.00875741
Alt. Remaps / Trial	Aging Down Genes	-0.902742	2.95556e-07
Alt. Remaps / Trial	IN Duration	-0.676386	0.00205515
Alt. Remaps / Trial	Δ Alt. Frac. Aligned	-0.460433	0.0545028
Alt. Remaps / Trial	Δ Alt. Grid Sim. Ratio	-0.411117	0.0900944
Alt. Remaps / Trial	Δ Speed Trial Stability	-0.268135	0.282022
Alt. Remaps / Trial	Δ Alt. Frac. Requested	-0.204547	0.415541
Alt. Remaps / Trial	Δ Alt. Grid Stability	-0.102418	0.685924
Alt. Remaps / Trial	Grid Scale	-0.228403	0.361981
Aging Up Genes	Aging Up Genes	1	0
Aging Up Genes	Aging All Genes	0.944508	3.79585e-09
Aging Up Genes	Age (Months)	0.928211	2.82714e-08
Aging Up Genes	Speed Slope	0.347075	0.15821
Aging Up Genes	Theta Power	-0.256646	0.303932
Aging Up Genes	Fast Gamma Power	-0.43592	0.0705483
Aging Up Genes	Slow Gamma Power	-0.577384	0.0121032
Aging Up Genes	IN Halfwidth	-0.612881	0.00684384
Aging Up Genes	Aging Down Genes	-0.847136	9.17298e-06
Aging Up Genes	IN Duration	-0.670884	0.002306
Aging Up Genes	Δ Alt. Frac. Aligned	-0.672969	0.00220813
Aging Up Genes	Δ Alt. Grid Sim. Ratio	-0.436016	0.0704789
Aging Up Genes	Δ Speed Trial Stability	-0.375284	0.124878
Aging Up Genes	Δ Alt. Frac. Requested	-0.449744	0.0611211
Aging Up Genes	Δ Alt. Grid Stability	-0.269562	0.279371
Aging Up Genes	Grid Scale	-0.0881246	0.728053
Aging All Genes	Aging All Genes	1	0
Aging All Genes	Age (Months)	0.860335	4.65288e-06
Aging All Genes	Speed Slope	0.240705	0.33597
Aging All Genes	Theta Power	-0.107028	0.672513
Aging All Genes	Fast Gamma Power	-0.34321	0.163207
Aging All Genes	Slow Gamma Power	-0.437104	0.0697013
Aging All Genes	IN Halfwidth	-0.529589	0.0238024
Aging All Genes	Aging Down Genes	-0.625577	0.00549144
Aging All Genes	IN Duration	-0.58944	0.0100434
Aging All Genes	Δ Alt. Frac. Aligned	-0.685634	0.0016844
Aging All Genes	Δ Alt. Grid Sim. Ratio	-0.425075	0.0786649
Aging All Genes	Δ Speed Trial Stability	-0.39818	0.101723
Aging All Genes	Δ Alt. Frac. Requested	-0.520452	0.0268073
Aging All Genes	Δ Alt. Grid Stability	-0.331224	0.179386
Aging All Genes	Grid Scale	-0.0869462	0.731561
Age (Months)	Age (Months)	1	0
Age (Months)	Speed Slope	0.462741	0.0531472
Age (Months)	Theta Power	-0.253029	0.311035
Age (Months)	Fast Gamma Power	-0.378426	0.121499
Age (Months)	Slow Gamma Power	-0.514579	0.0288888
Age (Months)	IN Halfwidth	-0.46936	0.0494013
Age (Months)	Aging Down Genes	-0.812798	4.13714e-05
Age (Months)	IN Duration	-0.563186	0.014947
Age (Months)	Δ Alt. Frac. Aligned	-0.837147	1.47234e-05
Age (Months)	Δ Alt. Grid Sim. Ratio	-0.606617	0.00760398
Age (Months)	Δ Speed Trial Stability	-0.475774	0.0459653
Age (Months)	Δ Alt. Frac. Requested	-0.6524	0.00334043
Age (Months)	Δ Alt. Grid Stability	-0.461318	0.0539798
Age (Months)	Grid Scale	-0.0773612	0.760282
Speed Slope	Speed Slope	1	0
Speed Slope	Theta Power	0.00242164	0.992391
Speed Slope	Fast Gamma Power	-0.0422204	0.86789
Speed Slope	Slow Gamma Power	-0.123396	0.625684
Speed Slope	IN Halfwidth	-0.0264252	0.917105
Speed Slope	Aging Down Genes	-0.434932	0.0712607
Speed Slope	IN Duration	-0.258619	0.3001
Speed Slope	Δ Alt. Frac. Aligned	-0.350137	0.154325
Speed Slope	Δ Alt. Grid Sim. Ratio	-0.293988	0.23636
Speed Slope	Δ Speed Trial Stability	-0.335608	0.173348
Speed Slope	Δ Alt. Frac. Requested	-0.286853	0.248458
Speed Slope	Δ Alt. Grid Stability	-0.21166	0.399147
Speed Slope	Grid Scale	-0.222636	0.374555
Theta Power	Theta Power	1	0
Theta Power	Fast Gamma Power	0.926061	3.55515e-08
Theta Power	Slow Gamma Power	0.867179	3.18392e-06
Theta Power	IN Halfwidth	0.22516	0.369021
Theta Power	Aging Down Genes	0.436405	0.0702002
Theta Power	IN Duration	-0.218979	0.382653
Theta Power	Δ Alt. Frac. Aligned	0.173245	0.491783
Theta Power	Δ Alt. Grid Sim. Ratio	0.0566875	0.823211
Theta Power	Δ Speed Trial Stability	-0.0354068	0.889073
Theta Power	Δ Alt. Frac. Requested	0.0514898	0.839211
Theta Power	Δ Alt. Grid Stability	-0.0792621	0.754561
Theta Power	Grid Scale	-0.409099	0.0918418
Fast Gamma Power	Fast Gamma Power	1	0
Fast Gamma Power	Slow Gamma Power	0.932221	1.80814e-08
Fast Gamma Power	IN Halfwidth	0.333223	0.176615
Fast Gamma Power	Aging Down Genes	0.480125	0.0437398
Fast Gamma Power	IN Duration	-0.123264	0.626056
Fast Gamma Power	Δ Alt. Frac. Aligned	0.261005	0.295502
Fast Gamma Power	Δ Alt. Grid Sim. Ratio	0.0441003	0.86206
Fast Gamma Power	Δ Speed Trial Stability	0.0486257	0.848053
Fast Gamma Power	Δ Alt. Frac. Requested	0.119308	0.637262
Fast Gamma Power	Δ Alt. Grid Stability	-0.0192757	0.939487
Fast Gamma Power	Grid Scale	-0.456559	0.056836
Slow Gamma Power	Slow Gamma Power	1	0
Slow Gamma Power	IN Halfwidth	0.562503	0.0150961
Slow Gamma Power	Aging Down Genes	0.664217	0.00264324
Slow Gamma Power	IN Duration	0.0981329	0.698467
Slow Gamma Power	Δ Alt. Frac. Aligned	0.31801	0.198429
Slow Gamma Power	Δ Alt. Grid Sim. Ratio	0.165667	0.511201
Slow Gamma Power	Δ Speed Trial Stability	0.182185	0.469346
Slow Gamma Power	Δ Alt. Frac. Requested	0.112036	0.658055
Slow Gamma Power	Δ Alt. Grid Stability	-0.0420829	0.868316
Slow Gamma Power	Grid Scale	-0.283704	0.253919
IN Halfwidth	IN Halfwidth	1	0
IN Halfwidth	Aging Down Genes	0.598914	0.00863061
IN Halfwidth	IN Duration	0.68574	0.00168049
IN Halfwidth	Δ Alt. Frac. Aligned	0.124917	0.621395
IN Halfwidth	Δ Alt. Grid Sim. Ratio	0.271758	0.27532
IN Halfwidth	Δ Speed Trial Stability	0.165516	0.51159
IN Halfwidth	Δ Alt. Frac. Requested	-0.0575011	0.820712
IN Halfwidth	Δ Alt. Grid Stability	-0.0774096	0.760136
IN Halfwidth	Grid Scale	-0.10675	0.67332
Aging Down Genes	Aging Down Genes	1	0
Aging Down Genes	IN Duration	0.639855	0.00423864
Aging Down Genes	Δ Alt. Frac. Aligned	0.489199	0.0393631
Aging Down Genes	Δ Alt. Grid Sim. Ratio	0.347925	0.157125
Aging Down Genes	Δ Speed Trial Stability	0.247191	0.322706
Aging Down Genes	Δ Alt. Frac. Requested	0.226242	0.366664
Aging Down Genes	Δ Alt. Grid Stability	0.104411	0.680115
Aging Down Genes	Grid Scale	0.0686491	0.78665
IN Duration	IN Duration	1	0
IN Duration	Δ Alt. Frac. Aligned	0.206743	0.410443
IN Duration	Δ Alt. Grid Sim. Ratio	0.262757	0.292155
IN Duration	Δ Speed Trial Stability	0.117082	0.643598
IN Duration	Δ Alt. Frac. Requested	0.0685867	0.78684
IN Duration	Δ Alt. Grid Stability	0.0734469	0.7721
IN Duration	Grid Scale	0.131682	0.602472
Δ Alt. Frac. Aligned	Δ Alt. Frac. Aligned	1	0
Δ Alt. Frac. Aligned	Δ Alt. Grid Sim. Ratio	0.698908	0.00125033
Δ Alt. Frac. Aligned	Δ Speed Trial Stability	0.669089	0.00239309
Δ Alt. Frac. Aligned	Δ Alt. Frac. Requested	0.94055	6.5046e-09
Δ Alt. Frac. Aligned	Δ Alt. Grid Stability	0.766815	0.00020507
Δ Alt. Frac. Aligned	Grid Scale	0.0861573	0.733913
Δ Alt. Grid Sim. Ratio	Δ Alt. Grid Sim. Ratio	1	0
Δ Alt. Grid Sim. Ratio	Δ Speed Trial Stability	0.375611	0.124524
Δ Alt. Grid Sim. Ratio	Δ Alt. Frac. Requested	0.63406	0.0047154
Δ Alt. Grid Sim. Ratio	Δ Alt. Grid Stability	0.69854	0.00126096
Δ Alt. Grid Sim. Ratio	Grid Scale	0.0107975	0.966082
Δ Speed Trial Stability	Δ Speed Trial Stability	1	0
Δ Speed Trial Stability	Δ Alt. Frac. Requested	0.689695	0.00154007
Δ Speed Trial Stability	Δ Alt. Grid Stability	0.560036	0.0156446
Δ Speed Trial Stability	Grid Scale	0.341655	0.165247
Δ Alt. Frac. Requested	Δ Alt. Frac. Requested	1	0
Δ Alt. Frac. Requested	Δ Alt. Grid Stability	0.86578	3.44631e-06
Δ Alt. Frac. Requested	Grid Scale	0.0285655	0.910415
Δ Alt. Grid Stability	Δ Alt. Grid Stability	1	0
Δ Alt. Grid Stability	Grid Scale	-0.120602	0.633586
Grid Scale	Grid Scale	1	0

## Sheet: 8b_left
	Independent Variable	Dependent Variable			DotColor
Gene	r	p	sig	sigFDR	Significance
RP24-359F24.1	-0.75023	0.000336	1	0	p-value
Mpnd	0.735185	0.000509	1	0	p-value
Dxo	0.726502	0.000639	1	0	p-value
Tmem106a	-0.71322	0.000891	1	0	p-value
Mtpn	-0.70664	0.001043	1	0	p-value
Zfp710	0.70586	0.001063	1	0	p-value
Pkn1	0.701145	0.001187	1	0	p-value
Car15	0.70022	0.001213	1	0	p-value
Sipa1l2	0.694736	0.001375	1	0	p-value
Gss	0.694107	0.001395	1	0	p-value
Mettl21b	-0.6941	0.001395	1	0	p-value
Slirp	0.687967	0.0016	1	0	p-value
Gps2	0.687382	0.001621	1	0	p-value
Perm1	0.684593	0.001723	1	0	p-value
Slc31a2	0.678663	0.001958	1	0	p-value
Fdxr	0.675608	0.002089	1	0	p-value
Nanos2	-0.66793	0.002451	1	0	p-value
Bzw1	-0.6674	0.002477	1	0	p-value
Tstd1	0.663403	0.002687	1	0	p-value
Mthfs	-0.65928	0.002918	1	0	p-value
Zfp658	0.657734	0.003009	1	0	p-value
Psmb8	-0.65718	0.003042	1	0	p-value
Prps2	-0.65646	0.003086	1	0	p-value
Ankrd2	-0.65254	0.003331	1	0	p-value
Tmem39a	0.652011	0.003366	1	0	p-value
Naprt	0.645799	0.003791	1	0	p-value
Zfp800	0.644816	0.003862	1	0	p-value
Prodh	0.642133	0.004062	1	0	p-value
Pcdhb12	-0.64197	0.004075	1	0	p-value
Gm14419	-0.64114	0.004138	1	0	p-value
Cyp4x1	-0.64066	0.004176	1	0	p-value
Vip	-0.63958	0.004261	1	0	p-value
Dpp10	-0.63423	0.004701	1	0	p-value
Nlrp5-ps	-0.63238	0.004862	1	0	p-value
Srsf1	0.630521	0.005028	1	0	p-value
Slx4	0.624773	0.00557	1	0	p-value
1600020E01Rik	0.624578	0.005589	1	0	p-value
Eif1a	-0.62447	0.0056	1	0	p-value
Slc39a10	-0.62401	0.005645	1	0	p-value
0610030E20Rik	0.623874	0.005659	1	0	p-value
Ssu2	-0.62168	0.005881	1	0	p-value
Zfp367	-0.62064	0.005989	1	0	p-value
Nlrp6	-0.62052	0.006001	1	0	p-value
Ptrh1	0.619134	0.006148	1	0	p-value
Ppp2r2b	-0.61751	0.006323	1	0	p-value
Lancl2	-0.61598	0.006491	1	0	p-value
Glrx	-0.6143	0.00668	1	0	p-value
Cln8	-0.61195	0.006953	1	0	p-value
4930452B06Rik	-0.61084	0.007084	1	0	p-value
Gm16638	0.610002	0.007185	1	0	p-value
Ccdc113	-0.60876	0.007336	1	0	p-value
Ywhaz	-0.60821	0.007404	1	0	p-value
Med18	-0.6079	0.007443	1	0	p-value
Gm11468	-0.60748	0.007496	1	0	p-value
Gsap	0.606465	0.007623	1	0	p-value
Sec22b	-0.60545	0.007753	1	0	p-value
Gm26614	0.605067	0.007802	1	0	p-value
Xndc1	0.604752	0.007843	1	0	p-value
Mknk2	0.604613	0.007861	1	0	p-value
Gm20681	0.604105	0.007927	1	0	p-value
Dnajc24	0.600917	0.008354	1	0	p-value
Fam49a	-0.60026	0.008444	1	0	p-value
Dtd2	-0.59956	0.008541	1	0	p-value
Dnase1l2	0.599356	0.008569	1	0	p-value
2700038G22Rik	0.59833	0.008713	1	0	p-value
Ikbkb	0.596975	0.008906	1	0	p-value
D330023K18Rik	0.59626	0.009009	1	0	p-value
Cap2	-0.59562	0.009103	1	0	p-value
Mitf	0.594913	0.009206	1	0	p-value
4933430I17Rik	-0.59456	0.009258	1	0	p-value
Pip4k2a	-0.59438	0.009285	1	0	p-value
Ubxn8	-0.59435	0.009289	1	0	p-value
Apip	0.591326	0.009748	1	0	p-value
1810041L15Rik	-0.58944	0.010044	1	0	p-value
Ctdsp2	0.588047	0.010266	1	0	p-value
Map3k12	0.587218	0.0104	1	0	p-value
Gpr1	-0.58606	0.01059	1	0	p-value
Trappc2	-0.58557	0.010671	1	0	p-value
Acsl4	-0.58502	0.010763	1	0	p-value
Wbp1	0.584876	0.010787	1	0	p-value
Tmem215	-0.58462	0.010831	1	0	p-value
Ankrd13a	0.583748	0.010978	1	0	p-value
Oacyl	-0.58219	0.011245	1	0	p-value
Pla2g4b	0.581986	0.01128	1	0	p-value
Arhgap11a	-0.58198	0.011281	1	0	p-value
Dguok	0.581393	0.011384	1	0	p-value
Upf1	0.580265	0.011583	1	0	p-value
Sh3gl1	0.5801	0.011612	1	0	p-value
Slc6a19	-0.57983	0.01166	1	0	p-value
Etf1	-0.57976	0.011672	1	0	p-value
Ifit2	-0.57939	0.011738	1	0	p-value
Plcd4	0.579238	0.011766	1	0	p-value
Fundc2	-0.57876	0.011853	1	0	p-value
Gm13481	-0.57798	0.011995	1	0	p-value
Cacng3	-0.57761	0.012062	1	0	p-value
Lrrc34	-0.57713	0.01215	1	0	p-value
Ppp1r2	-0.57651	0.012264	1	0	p-value
Smtn	0.575089	0.012531	1	0	p-value
Fgl2	-0.57416	0.012707	1	0	p-value
Hgh1	0.573842	0.012768	1	0	p-value
Fam204a	-0.57292	0.012947	1	0	p-value
Rmdn1	0.572841	0.012962	1	0	p-value
Pcdhb9	-0.57258	0.013012	1	0	p-value
1700034P13Rik	-0.57227	0.013073	1	0	p-value
Cmpk1	-0.57116	0.013291	1	0	p-value
Chn1	-0.56986	0.013552	1	0	p-value
Pcdhb21	-0.56975	0.013573	1	0	p-value
Katnal1	-0.56956	0.013612	1	0	p-value
St6galnac3	-0.5688	0.013766	1	0	p-value
Cyp2d22	0.56808	0.013913	1	0	p-value
Psma2	-0.56756	0.01402	1	0	p-value
Rnf125	-0.56733	0.014067	1	0	p-value
Cfap61	-0.56655	0.01423	1	0	p-value
Spryd7	-0.56593	0.014361	1	0	p-value
Zfp72	0.565619	0.014425	1	0	p-value
Tsnax	-0.56502	0.014553	1	0	p-value
Panx2	0.564823	0.014595	1	0	p-value
3110056K07Rik	0.564609	0.01464	1	0	p-value
Lyrm1	-0.56389	0.014795	1	0	p-value
Cbs	0.563423	0.014896	1	0	p-value
Nudcd1	-0.56218	0.015168	1	0	p-value
Kmt2c	0.561851	0.01524	1	0	p-value
Rsph3b	-0.56133	0.015355	1	0	p-value
Sorcs3	-0.56111	0.015403	1	0	p-value
Dnajb4	-0.56076	0.015482	1	0	p-value
Pfkfb3	-0.55991	0.015674	1	0	p-value
Dck	-0.55894	0.015893	1	0	p-value
Otud5	0.558087	0.016089	1	0	p-value
Brinp2	-0.55766	0.016187	1	0	p-value
Uevld	-0.55691	0.016362	1	0	p-value
Slc16a11	0.556156	0.016539	1	0	p-value
Dok2	-0.55515	0.016777	1	0	p-value
Kcnmb2	-0.5551	0.01679	1	0	p-value
Plxna3	0.554953	0.016824	1	0	p-value
Bnip3	-0.55489	0.016839	1	0	p-value
Rtn4	-0.55425	0.016994	1	0	p-value
1700124L16Rik	0.554227	0.016998	1	0	p-value
Ndufaf2	-0.55381	0.017099	1	0	p-value
Naa50	-0.55351	0.017172	1	0	p-value
Inpp5e	0.552701	0.017369	1	0	p-value
Sec22c	-0.55245	0.017432	1	0	p-value
Trim36	-0.55229	0.017471	1	0	p-value
Gtf3c3	-0.55219	0.017496	1	0	p-value
Mettl24	-0.552	0.017542	1	0	p-value
Zfp692	0.551862	0.017575	1	0	p-value
Cep19	-0.55118	0.017744	1	0	p-value
Colgalt2	-0.55099	0.017792	1	0	p-value
Rpp21	0.550934	0.017806	1	0	p-value
Pycr1	-0.55041	0.017937	1	0	p-value
Gm11583	-0.55009	0.018019	1	0	p-value
Smim6	0.550021	0.018035	1	0	p-value
5730455P16Rik	-0.54997	0.018049	1	0	p-value
Serpinb8	-0.54992	0.018062	1	0	p-value
Ttll7	-0.54957	0.01815	1	0	p-value
Sptbn5	-0.54805	0.018538	1	0	p-value
Enthd2	0.546335	0.018984	1	0	p-value
Galk2	-0.54613	0.019039	1	0	p-value
Slc28a3	-0.5456	0.019178	1	0	p-value
Isoc2a	0.54558	0.019184	1	0	p-value
Fermt2	0.545002	0.019337	1	0	p-value
Inppl1	0.544934	0.019355	1	0	p-value
1700007G11Rik	-0.54455	0.019458	1	0	p-value
Esr1	-0.54383	0.01965	1	0	p-value
Xkr6	0.543601	0.019714	1	0	p-value
BC061194	-0.54335	0.019783	1	0	p-value
Sema3a	-0.54314	0.01984	1	0	p-value
Lcp2	-0.54286	0.019914	1	0	p-value
Lin28b	-0.54286	0.019915	1	0	p-value
Snx4	-0.54148	0.020293	1	0	p-value
Kpna3	-0.54143	0.020308	1	0	p-value
Zfp36l2	0.54134	0.020333	1	0	p-value
2610002M06Rik	-0.54116	0.020383	1	0	p-value
Slc26a7	-0.54104	0.020415	1	0	p-value
Mfsd1	-0.54042	0.020589	1	0	p-value
Zfp951	-0.54035	0.020609	1	0	p-value
Mepce	0.540197	0.020652	1	0	p-value
Gm16287	-0.53899	0.020992	1	0	p-value
Ikbip	-0.53886	0.02103	1	0	p-value
Krt12	-0.53842	0.021156	1	0	p-value
Stx7	-0.53825	0.021203	1	0	p-value
Mycbpap	0.538113	0.021243	1	0	p-value
Ntsr2	0.537955	0.021289	1	0	p-value
AI480526	0.537415	0.021444	1	0	p-value
Hdac5	0.537395	0.02145	1	0	p-value
Cmss1	-0.53709	0.021538	1	0	p-value
Adrb3	-0.53709	0.021539	1	0	p-value
Slc35a1	-0.53676	0.021636	1	0	p-value
Phkg2	0.536498	0.021711	1	0	p-value
Chmp2b	-0.53624	0.021785	1	0	p-value
Rasa1	0.535772	0.021924	1	0	p-value
Gm27021	-0.53557	0.021984	1	0	p-value
Nadsyn1	0.535367	0.022043	1	0	p-value
Snap25	-0.53506	0.022135	1	0	p-value
Myg1	0.534982	0.022157	1	0	p-value
2610028E06Rik	-0.5349	0.022182	1	0	p-value
Rnf17	-0.53478	0.022216	1	0	p-value
Rilpl1	-0.53446	0.022312	1	0	p-value
Hars2	0.533079	0.022727	1	0	p-value
Klhl12	-0.533	0.022751	1	0	p-value
Nim1k	-0.53286	0.022792	1	0	p-value
Paqr6	0.532438	0.022922	1	0	p-value
Lgals3bp	-0.53192	0.023081	1	0	p-value
Ppat	-0.53184	0.023105	1	0	p-value
Armcx5	-0.53162	0.023171	1	0	p-value
Traf5	-0.53132	0.023264	1	0	p-value
Rnf215	0.53123	0.023292	1	0	p-value
Sdhaf2	-0.5311	0.023332	1	0	p-value
1700112E06Rik	-0.53109	0.023335	1	0	p-value
Rnf115	-0.53098	0.023369	1	0	p-value
Slc39a13	0.530907	0.023392	1	0	p-value
Gabra4	-0.53083	0.023417	1	0	p-value
Aqp4	0.530303	0.023579	1	0	p-value
Tmem254a	-0.53004	0.023663	1	0	p-value
5830454E08Rik	0.529626	0.023791	1	0	p-value
Atp1a4	-0.52899	0.023991	1	0	p-value
Ddb2	0.52839	0.024181	1	0	p-value
Slc16a7	-0.52799	0.024309	1	0	p-value
Smox	0.527742	0.024388	1	0	p-value
Gins1	-0.5277	0.0244	1	0	p-value
1600002K03Rik	0.527307	0.024527	1	0	p-value
Trappc4	-0.52647	0.024796	1	0	p-value
Inpp5j	0.526458	0.024801	1	0	p-value
Clk2	0.526101	0.024917	1	0	p-value
Acp1	-0.52438	0.025482	1	0	p-value
Epha3	0.523699	0.025708	1	0	p-value
Hirip3	0.523615	0.025735	1	0	p-value
Mns1	-0.52329	0.025845	1	0	p-value
Samd10	0.52213	0.026234	1	0	p-value
2025-09-07	-0.52122	0.026544	1	0	p-value
Flii	0.521036	0.026607	1	0	p-value
Fkbp1a	-0.52089	0.026656	1	0	p-value
Cfp	0.520619	0.02675	1	0	p-value
Mgp	-0.51994	0.026984	1	0	p-value
D330041H03Rik	0.519831	0.027022	1	0	p-value
Zfp236	0.519743	0.027052	1	0	p-value
Wdr5	0.519713	0.027062	1	0	p-value
Snx10	-0.51958	0.027107	1	0	p-value
Btbd10	-0.51941	0.027167	1	0	p-value
Smo	0.518785	0.027386	1	0	p-value
Slc8b1	0.518348	0.027539	1	0	p-value
Cog1	0.51789	0.0277	1	0	p-value
Haus2	-0.51768	0.027776	1	0	p-value
PCDHA4	-0.51762	0.027796	1	0	p-value
Gm10138	-0.51728	0.027918	1	0	p-value
Gssos1	-0.51704	0.028	1	0	p-value
Zfyve16	0.517025	0.028007	1	0	p-value
Gale	0.516941	0.028037	1	0	p-value
Pcdha9	-0.51638	0.028238	1	0	p-value
Fnbp1	0.516199	0.028303	1	0	p-value
Ace	-0.5161	0.028337	1	0	p-value
Gramd1c	0.515842	0.028431	1	0	p-value
Crispld2	-0.5158	0.028447	1	0	p-value
5031434O11Rik	0.515531	0.028543	1	0	p-value
Tsc2	-0.51552	0.028549	1	0	p-value
Lmnb2	0.515355	0.028607	1	0	p-value
Scmh1	0.514134	0.029052	1	0	p-value
S1pr1	0.513537	0.029271	1	0	p-value
Gm4952	-0.51285	0.029527	1	0	p-value
D930019O06Rik	-0.51282	0.029535	1	0	p-value
Cenpu	0.512666	0.029593	1	0	p-value
Pld1	-0.51238	0.029699	1	0	p-value
0610011F06Rik	0.511996	0.029843	1	0	p-value
Ensa	-0.51107	0.030193	1	0	p-value
Gm7030	-0.5109	0.030254	1	0	p-value
Klhl23	-0.5109	0.030255	1	0	p-value
Actr3b	-0.51043	0.030432	1	0	p-value
Coch	-0.51031	0.030479	1	0	p-value
Plekhs1	-0.51009	0.030564	1	0	p-value
Ropn1l	-0.50979	0.030676	1	0	p-value
Gm16124	-0.50976	0.030687	1	0	p-value
Cyp2j13	-0.50908	0.030951	1	0	p-value
Pstpip2	-0.50889	0.031022	1	0	p-value
Cdk5rap2	0.508707	0.031094	1	0	p-value
Cldn23	-0.50868	0.031104	1	0	p-value
Akap7	0.508607	0.031132	1	0	p-value
Exosc8	0.508509	0.03117	1	0	p-value
Dcdc2a	-0.50838	0.031221	1	0	p-value
Arl5c	0.508278	0.03126	1	0	p-value
Creg2	-0.50822	0.031283	1	0	p-value
Gm8098	-0.50799	0.031372	1	0	p-value
Pfkp	-0.50776	0.03146	1	0	p-value
S100a3	-0.50766	0.031501	1	0	p-value
Mdh1b	-0.5076	0.031522	1	0	p-value
Nxpe4	-0.5076	0.031522	1	0	p-value
Dicer1	0.507443	0.031585	1	0	p-value
Mus81	0.507205	0.031678	1	0	p-value
4933417E11Rik	-0.50699	0.031763	1	0	p-value
1700026L06Rik	-0.50669	0.03188	1	0	p-value
Smpd2	0.506543	0.031938	1	0	p-value
Sgtb	-0.50647	0.031969	1	0	p-value
Rmnd1	0.506374	0.032005	1	0	p-value
Nme2	-0.50608	0.032121	1	0	p-value
Bloc1s6	-0.50605	0.032132	1	0	p-value
Rab11a	-0.50541	0.032388	1	0	p-value
Glce	-0.50514	0.032496	1	0	p-value
Phgdh	0.504965	0.032565	1	0	p-value
Gabarapl1	-0.50492	0.032581	1	0	p-value
Cthrc1	-0.50472	0.032664	1	0	p-value
Kbtbd11	0.504609	0.032708	1	0	p-value
Spag1	0.50455	0.032731	1	0	p-value
Tbc1d16	0.504241	0.032856	1	0	p-value
Cmya5	-0.50414	0.032897	1	0	p-value
Slco1b2	-0.50399	0.032959	1	0	p-value
Slc7a10	0.503984	0.03296	1	0	p-value
Uckl1	0.503776	0.033044	1	0	p-value
Nubp1	0.503254	0.033255	1	0	p-value
Ddx41	0.503212	0.033272	1	0	p-value
Sned1	0.50297	0.033371	1	0	p-value
Napg	-0.50284	0.033424	1	0	p-value
Gm9968	0.502783	0.033447	1	0	p-value
Slc38a3	0.502613	0.033517	1	0	p-value
Gm21967	-0.5024	0.033603	1	0	p-value
Ppp1cb	-0.50239	0.033609	1	0	p-value
Ndst2	0.50192	0.033801	1	0	p-value
Emg1	0.501299	0.034058	1	0	p-value
Calhm2	-0.5012	0.034098	1	0	p-value
Tpcn1	0.50111	0.034137	1	0	p-value
Rela	0.500976	0.034192	1	0	p-value
Nrn1	-0.50074	0.034292	1	0	p-value
Dnase2a	0.500502	0.03439	1	0	p-value
Kank3	0.500134	0.034543	1	0	p-value
Fut2	-0.49983	0.03467	1	0	p-value
Klhl4	-0.49952	0.034801	1	0	p-value
Slc28a2	-0.49936	0.034871	1	0	p-value
Hyal1	0.499341	0.034877	1	0	p-value
Vwf	-0.49857	0.035204	1	0	p-value
Churc1	-0.49792	0.035483	1	0	p-value
Shmt1	-0.49783	0.035517	1	0	p-value
Spag8	0.49752	0.035652	1	0	p-value
4933407K13Rik	-0.49748	0.035671	1	0	p-value
Cenpn	-0.49738	0.035714	1	0	p-value
Atp6v0e2	-0.49737	0.035718	1	0	p-value
Dtna	0.497352	0.035724	1	0	p-value
Fam129c	0.497223	0.035779	1	0	p-value
Gm12536	-0.49684	0.035943	1	0	p-value
Ripk1	0.496707	0.036002	1	0	p-value
Megf9	-0.4963	0.036178	1	0	p-value
Ctdsp1	0.49617	0.036235	1	0	p-value
Amph	-0.49596	0.036326	1	0	p-value
Leprot	-0.49589	0.036357	1	0	p-value
Atad3a	0.495785	0.036402	1	0	p-value
Mtmr6	-0.49572	0.036431	1	0	p-value
Erc1	0.495398	0.036572	1	0	p-value
Triml2	-0.49533	0.036603	1	0	p-value
Fn1	0.49515	0.03668	1	0	p-value
Prrx1	0.494989	0.036751	1	0	p-value
Aldh1a2	-0.49494	0.036773	1	0	p-value
Prss23	-0.49477	0.036847	1	0	p-value
4930473A02Rik	0.494406	0.037008	1	0	p-value
Necab1	-0.49401	0.037182	1	0	p-value
Lime1	0.49387	0.037245	1	0	p-value
Clcn3	-0.49327	0.037511	1	0	p-value
Wls	-0.49306	0.037604	1	0	p-value
Smim18	-0.49294	0.03766	1	0	p-value
Gmnc	0.492736	0.037751	1	0	p-value
Cblb	0.492708	0.037764	1	0	p-value
Dus1l	0.492558	0.037831	1	0	p-value
Lhfpl2	0.492094	0.03804	1	0	p-value
Ptger4	-0.49168	0.038226	1	0	p-value
Cog4	0.491479	0.038318	1	0	p-value
Unc5d	-0.4914	0.038354	1	0	p-value
Prrxl1	-0.4913	0.0384	1	0	p-value
Gpr116	-0.49118	0.038454	1	0	p-value
Nphp1	0.491124	0.03848	1	0	p-value
Ick	0.490732	0.038658	1	0	p-value
1700047I17Rik2	-0.4906	0.038721	1	0	p-value
Gng2	-0.49023	0.038886	1	0	p-value
Gadd45a	-0.48975	0.039107	1	0	p-value
Kcnv1	-0.4897	0.03913	1	0	p-value
Ubr7	-0.48968	0.039142	1	0	p-value
Gm14403	0.489392	0.039274	1	0	p-value
Gm20605	0.488939	0.039484	1	0	p-value
Dynlt3	-0.48806	0.039892	1	0	p-value
Mup6	-0.48806	0.039892	1	0	p-value
Nasp	0.487712	0.040057	1	0	p-value
Dgkb	-0.48767	0.040075	1	0	p-value
Slitrk5	-0.48764	0.040088	1	0	p-value
Cyth1	0.487571	0.040123	1	0	p-value
Adam9	-0.48756	0.040129	1	0	p-value
Phka1	0.487536	0.040139	1	0	p-value
Dhx34	0.487291	0.040254	1	0	p-value
Rab6a	-0.48726	0.040267	1	0	p-value
Tfeb	0.485996	0.040868	1	0	p-value
Fndc7	-0.4857	0.041007	1	0	p-value
4931406G06Rik	-0.48559	0.041059	1	0	p-value
Rnls	0.48555	0.041081	1	0	p-value
Skp1a	-0.48547	0.041119	1	0	p-value
Caap1	0.485451	0.041128	1	0	p-value
Pphln1	-0.48529	0.041205	1	0	p-value
Ola1	-0.48521	0.041245	1	0	p-value
Gbp6	0.485081	0.041306	1	0	p-value
Cib1	0.484888	0.041398	1	0	p-value
Ptch1	0.484784	0.041448	1	0	p-value
Ankrd37	0.484736	0.041472	1	0	p-value
Angptl6	0.484654	0.041511	1	0	p-value
Srf	0.484451	0.041609	1	0	p-value
Aox1	0.484419	0.041625	1	0	p-value
Usp2	0.484279	0.041693	1	0	p-value
Rtn3	-0.48423	0.041715	1	0	p-value
Vma21	-0.48415	0.041756	1	0	p-value
Pbdc1	-0.48413	0.041764	1	0	p-value
Tbc1d8	0.483382	0.042128	1	0	p-value
Prkar1b	-0.4833	0.042168	1	0	p-value
Bcan	0.48326	0.042188	1	0	p-value
Gm14341	-0.48299	0.042317	1	0	p-value
Gm21982	0.481973	0.042819	1	0	p-value
Prkd1	0.481826	0.042892	1	0	p-value
Itga3	0.481787	0.042912	1	0	p-value
Dgke	-0.48174	0.042933	1	0	p-value
Tsr3	0.481641	0.042984	1	0	p-value
Tti2	0.481466	0.043071	1	0	p-value
Rdm1	0.481383	0.043112	1	0	p-value
Eif2ak2	-0.48117	0.043218	1	0	p-value
Sh3yl1	-0.48114	0.043234	1	0	p-value
Bid	-0.48108	0.043264	1	0	p-value
Kcnk13	-0.48106	0.043274	1	0	p-value
Arhgap24	-0.48094	0.043331	1	0	p-value
Lclat1	-0.48088	0.043364	1	0	p-value
F2rl2	-0.48076	0.043424	1	0	p-value
Hdac1	0.480648	0.043478	1	0	p-value
A930024E05Rik	0.480518	0.043543	1	0	p-value
Akr1a1	-0.48043	0.043587	1	0	p-value
Prss53	0.480397	0.043603	1	0	p-value
Igfbp4	-0.48012	0.043744	1	0	p-value
Uck1	0.480047	0.043779	1	0	p-value
Rnf123	0.479963	0.043821	1	0	p-value
Stmn1	-0.47987	0.043867	1	0	p-value
Tgfbr3l	0.479841	0.043882	1	0	p-value
Tecpr1	0.479829	0.043888	1	0	p-value
Apold1	-0.47955	0.044028	1	0	p-value
Omg	-0.47954	0.044034	1	0	p-value
Tmie	-0.47948	0.044065	1	0	p-value
Haus5	0.4793	0.044155	1	0	p-value
Atad2b	0.479271	0.04417	1	0	p-value
Ifit1	-0.47916	0.044224	1	0	p-value
Myo18b	-0.47912	0.044244	1	0	p-value
Zfat	0.47905	0.044282	1	0	p-value
Dlgap5	-0.47899	0.044311	1	0	p-value
Polb	0.478948	0.044334	1	0	p-value
Rnf141	-0.47894	0.044337	1	0	p-value
Gm15892	-0.47881	0.044405	1	0	p-value
Efnb1	-0.47869	0.044463	1	0	p-value
Bcar1	0.478641	0.044489	1	0	p-value
Phrf1	0.47862	0.0445	1	0	p-value
Shmt2	0.478542	0.044539	1	0	p-value
Ciz1	0.478481	0.044571	1	0	p-value
Nab1	0.478228	0.0447	1	0	p-value
Oasl2	-0.47812	0.044755	1	0	p-value
Diap1	0.477698	0.044971	1	0	p-value
Adck5	0.477587	0.045028	1	0	p-value
Gpr37l1	0.477545	0.045049	1	0	p-value
Prss36	0.477443	0.045102	1	0	p-value
Tdrd9	-0.47738	0.045132	1	0	p-value
Rgs9	0.477356	0.045146	1	0	p-value
Gm13421	0.477221	0.045216	1	0	p-value
Ube2n	-0.47703	0.045312	1	0	p-value
Izumo4	0.476769	0.045449	1	0	p-value
Adra1b	-0.47662	0.045525	1	0	p-value
Gmip	0.476602	0.045535	1	0	p-value
Ppp3r1	-0.47658	0.045545	1	0	p-value
Cetn2	-0.47658	0.045549	1	0	p-value
Pde2a	-0.47639	0.045645	1	0	p-value
Edil3	-0.47632	0.045683	1	0	p-value
Picalm	-0.47621	0.045737	1	0	p-value
Cecr2	0.476196	0.045745	1	0	p-value
Zscan12	0.475894	0.045902	1	0	p-value
Pknox2	-0.47588	0.045909	1	0	p-value
Ergic1	-0.47559	0.046064	1	0	p-value
Clhc1	-0.47544	0.046139	1	0	p-value
Nek7	-0.47534	0.046191	1	0	p-value
Gnpda1	-0.47527	0.046228	1	0	p-value
RP23-152O2.3	-0.47524	0.046244	1	0	p-value
Lcat	0.475091	0.046322	1	0	p-value
RP23-171A13.12	0.474872	0.046437	1	0	p-value
Atad3aos	0.474869	0.046438	1	0	p-value
Myl4	-0.4746	0.04658	1	0	p-value
Prdm1	-0.47452	0.04662	1	0	p-value
Cdc42	-0.47451	0.046626	1	0	p-value
Mcee	-0.47413	0.046827	1	0	p-value
Kcnf1	-0.47412	0.046833	1	0	p-value
Eif4ebp2	0.474095	0.046846	1	0	p-value
5330439A09Rik	-0.47403	0.046883	1	0	p-value
Hebp2	-0.474	0.046894	1	0	p-value
Sdccag3	0.47346	0.047183	1	0	p-value
Tinf2	0.473291	0.047273	1	0	p-value
Gm28791	-0.47324	0.047302	1	0	p-value
Ccnl2	0.473236	0.047302	1	0	p-value
Tagap	-0.47321	0.047318	1	0	p-value
Shoc2	-0.47282	0.047526	1	0	p-value
Coasy	0.472756	0.047558	1	0	p-value
Ism1	-0.47268	0.047597	1	0	p-value
Ptprv	-0.47234	0.047782	1	0	p-value
Exog	-0.47233	0.047788	1	0	p-value
Emc7	-0.47204	0.04794	1	0	p-value
Plxnb1	0.471987	0.047971	1	0	p-value
Reps2	-0.4716	0.048177	1	0	p-value
Tmem196	-0.47158	0.048193	1	0	p-value
Pmf1	-0.47156	0.048201	1	0	p-value
Fam228a	0.471527	0.048219	1	0	p-value
Acer2	-0.47137	0.048302	1	0	p-value
Pcmt1	-0.47122	0.048388	1	0	p-value
Sgk2	-0.47109	0.048457	1	0	p-value
Cacna2d1	-0.47108	0.048462	1	0	p-value
Nlgn1	-0.47074	0.048644	1	0	p-value
Ncald	-0.47053	0.04876	1	0	p-value
Treml4	-0.47053	0.048761	1	0	p-value
Myadml2os	-0.47011	0.048991	1	0	p-value
Spice1	0.470078	0.049007	1	0	p-value
Phf11d	-0.47001	0.049047	1	0	p-value
F3	0.469921	0.049093	1	0	p-value
Gmppa	0.469899	0.049105	1	0	p-value
1700008J07Rik	-0.46981	0.049156	1	0	p-value
Chek2	-0.46953	0.049306	1	0	p-value
Akap6	-0.46931	0.049429	1	0	p-value
Dhx16	0.469226	0.049475	1	0	p-value
Bicd2	0.469103	0.049543	1	0	p-value
Nxf7	-0.46871	0.049759	1	0	p-value
Acot2	-0.46863	0.049806	1	0	p-value
Cdhr2	-0.46863	0.049807	1	0	p-value
Srd5a1	-0.46832	0.049978	1	0	p-value
Kdelc1	0.468113	0.050092	0	0	ns
Susd1	-0.4681	0.050099	0	0	p-value
Slc37a1	-0.46795	0.050184	0	0	p-value
Crispld1	-0.46782	0.050252	0	0	p-value
Gm26839	-0.46782	0.050253	0	0	p-value
Slc1a3	0.467817	0.050256	0	0	p-value
Tpt1	-0.46763	0.05036	0	0	p-value
Gm15642	0.46747	0.05045	0	0	p-value
Pecam1	-0.46736	0.050512	0	0	p-value
Eef1e1	-0.4673	0.050546	0	0	p-value
Zfp239	-0.46697	0.050728	0	0	p-value
Tirap	0.466571	0.050955	0	0	p-value
4930506C21Rik	-0.46648	0.051005	0	0	p-value
Map2k4	-0.4663	0.05111	0	0	p-value
Ankrd54	0.466285	0.051116	0	0	p-value
Erp27	-0.46612	0.051208	0	0	p-value
Rpain	0.46592	0.051323	0	0	p-value
Upp1	0.465904	0.051332	0	0	p-value
Zfp84	0.465221	0.05172	0	0	p-value
Ap1s1	-0.46522	0.051722	0	0	p-value
Acsbg1	0.464612	0.052068	0	0	p-value
Morf4l1	-0.46455	0.052104	0	0	p-value
Pip4k2c	-0.46451	0.052125	0	0	p-value
Entpd2	0.464308	0.052242	0	0	p-value
Smim14	-0.46422	0.052291	0	0	p-value
Stac3	0.464068	0.05238	0	0	p-value
Gm11266	0.463907	0.052473	0	0	p-value
Myom1	0.463811	0.052528	0	0	p-value
Ssr3	-0.46358	0.052664	0	0	p-value
Fgfr1op2	-0.46353	0.052689	0	0	p-value
Utp23	-0.46336	0.052789	0	0	p-value
Glod4	-0.46319	0.052886	0	0	p-value
Cog2	0.462907	0.053051	0	0	p-value
H2-DMb1	-0.46265	0.053201	0	0	p-value
Gm28874	-0.46259	0.053233	0	0	p-value
Spc25	-0.46249	0.053293	0	0	p-value
Impa1	-0.46218	0.053474	0	0	p-value
Trappc12	-0.46204	0.053556	0	0	p-value
Mlc1	0.462034	0.05356	0	0	p-value
Ywhah	-0.46185	0.053671	0	0	p-value
Adam1a	0.461604	0.053812	0	0	p-value
Gm11744	0.461557	0.05384	0	0	p-value
Asl	0.461268	0.054009	0	0	p-value
Per2	0.461243	0.054024	0	0	p-value
Zfp459	-0.46101	0.054162	0	0	p-value
Rcc1	-0.46091	0.054224	0	0	p-value
Folh1	0.460903	0.054225	0	0	p-value
1700019D03Rik	0.460808	0.054281	0	0	p-value
Ptn	-0.46068	0.054356	0	0	p-value
Nxph1	-0.46044	0.054498	0	0	p-value
Chrna2	-0.46037	0.054537	0	0	p-value
Pacrgl	-0.46017	0.054658	0	0	p-value
Fam171b	-0.45993	0.0548	0	0	p-value
Crat	0.459892	0.054824	0	0	p-value
Btbd17	0.459798	0.05488	0	0	p-value
Atg4c	-0.45977	0.054896	0	0	p-value
Ppia	-0.45955	0.055029	0	0	p-value
Sox10	0.459358	0.055143	0	0	p-value
Lipo1	-0.45924	0.055214	0	0	p-value
Crh	-0.45899	0.055364	0	0	p-value
Plcb3	0.458622	0.055584	0	0	p-value
Hnmt	-0.45844	0.055692	0	0	p-value
Tssc1	-0.45834	0.055751	0	0	p-value
Bnip2	0.45821	0.055833	0	0	p-value
Adora2b	0.458102	0.055898	0	0	p-value
Nxpe3	-0.45793	0.056005	0	0	p-value
Chrna1	-0.45787	0.056041	0	0	p-value
Slc4a4	0.45782	0.056068	0	0	p-value
Hps4	0.457751	0.05611	0	0	p-value
Amt	0.457631	0.056183	0	0	p-value
E430025E21Rik	-0.45748	0.056275	0	0	p-value
Fam169b	-0.45722	0.056432	0	0	p-value
Dnajc10	-0.45718	0.056456	0	0	p-value
Ddx60	-0.45715	0.056478	0	0	p-value
Pld2	0.456769	0.056707	0	0	p-value
Napb	-0.4567	0.056751	0	0	p-value
Ids	-0.45668	0.056759	0	0	p-value
Cox20	0.456568	0.05683	0	0	p-value
Akap1	0.456341	0.056969	0	0	p-value
Anapc5	-0.4563	0.056992	0	0	p-value
Ostm1	-0.45629	0.056999	0	0	p-value
Vmn2r7	-0.45616	0.05708	0	0	p-value
Id3	0.456133	0.057097	0	0	p-value
Hprt	-0.45607	0.057138	0	0	p-value
Rpl15	-0.45582	0.057291	0	0	p-value
Lamp5	-0.45571	0.057355	0	0	p-value
Kcns2	-0.45568	0.057374	0	0	p-value
Tmem26	-0.45544	0.057526	0	0	p-value
Tmem116	-0.45508	0.057749	0	0	p-value
Gja1	0.454961	0.05782	0	0	p-value
Ppfia1	0.454926	0.057842	0	0	p-value
Capza2	-0.45486	0.057885	0	0	p-value
Mrgbp	0.45469	0.057988	0	0	p-value
Mgme1	-0.45465	0.058011	0	0	p-value
Dnlz	0.454016	0.058408	0	0	p-value
Cyp19a1	-0.454	0.058415	0	0	p-value
Snx16	-0.45384	0.05852	0	0	p-value
Pias4	0.453701	0.058605	0	0	p-value
Pcdhb19	-0.45325	0.05889	0	0	p-value
Plekha5	0.453131	0.058962	0	0	p-value
Scn7a	-0.45276	0.059199	0	0	p-value
Ivd	0.452675	0.05925	0	0	p-value
Bik	-0.45249	0.059366	0	0	p-value
Angptl4	0.45249	0.059366	0	0	p-value
Ptpn3	-0.45237	0.05944	0	0	p-value
Fgfr2	0.451813	0.059795	0	0	p-value
Lrguk	-0.45166	0.059892	0	0	p-value
Cuedc2	-0.45164	0.059903	0	0	p-value
Mrps5	0.45158	0.059944	0	0	p-value
Ptprb	-0.45133	0.060101	0	0	p-value
Abca1	0.451305	0.060119	0	0	p-value
Abca9	0.451226	0.060169	0	0	p-value
Mex3a	0.451215	0.060176	0	0	p-value
Srl	0.451205	0.060182	0	0	p-value
Ddx5	0.451006	0.06031	0	0	p-value
Gldc	0.450708	0.060501	0	0	p-value
Hsd3b7	0.450655	0.060535	0	0	p-value
Srxn1	-0.45062	0.060554	0	0	p-value
Sirt1	0.450563	0.060594	0	0	p-value
Ercc2	0.45043	0.060679	0	0	p-value
Glt6d1	-0.45041	0.060695	0	0	p-value
Mmp24	0.450333	0.060741	0	0	p-value
Gm17102	-0.45029	0.060771	0	0	p-value
Camk1d	-0.45025	0.060792	0	0	p-value
Ppp2r1b	0.450112	0.060884	0	0	p-value
1700027H10Rik	-0.44993	0.061001	0	0	p-value
Zbtb49	0.449815	0.061075	0	0	p-value
Tnfrsf13b	-0.44972	0.061138	0	0	p-value
Hgf	-0.44963	0.061196	0	0	p-value
Gm26826	0.449621	0.061201	0	0	p-value
Natd1	0.449347	0.061378	0	0
Tmprss7	0.449329	0.06139	0	0
Syt16	-0.44923	0.061455	0	0
Ido1	-0.449	0.061605	0	0
Trmu	0.448929	0.061649	0	0
Sptan1	0.448792	0.061738	0	0
Cnga2	-0.44855	0.061895	0	0
Taf6l	-0.44851	0.061922	0	0
Hes5	0.448507	0.061924	0	0
Rsl24d1	-0.44846	0.061953	0	0
Zfp523	0.448256	0.062088	0	0
Ercc8	0.448203	0.062123	0	0
Fam184a	0.448132	0.062169	0	0
Map3k3	0.448117	0.062179	0	0
Abcb10	0.447928	0.062303	0	0
Hnf4g	-0.44787	0.062339	0	0
Gga2	0.447807	0.062382	0	0
Abhd3	0.447326	0.062698	0	0
Prox1	0.447262	0.06274	0	0
2010308F09Rik	0.447098	0.062848	0	0
Tor1b	0.447059	0.062874	0	0
Zp3r	-0.44697	0.062933	0	0
Zfyve21	0.446794	0.063049	0	0
Mrpl23	-0.44675	0.063077	0	0
Utp11l	0.44672	0.063098	0	0
Hmgb3	-0.44669	0.063116	0	0
1700112D23Rik	0.446666	0.063134	0	0
Cdh4	-0.44631	0.06337	0	0
Ttc27	-0.44607	0.063526	0	0
Rgs4	-0.44607	0.06353	0	0
Tfrc	-0.44596	0.063599	0	0
Commd10	-0.44583	0.063689	0	0
Arl13b	0.445697	0.063777	0	0
Nsmaf	0.445317	0.064031	0	0
Gm17089	0.445315	0.064032	0	0
Wdr83os	-0.44513	0.064154	0	0
Rgs10	-0.44507	0.0642	0	0
Zfp688	0.444955	0.064273	0	0
Hnf4aos	-0.4446	0.064509	0	0
Mob4	-0.44364	0.065163	0	0
Gpr157	-0.44356	0.065215	0	0
Anxa9	0.44355	0.065221	0	0
Esrrb	0.443289	0.065398	0	0
Cdk2ap2	0.443198	0.06546	0	0
Tsr2	-0.44313	0.065504	0	0
Nudt22	0.443123	0.065511	0	0
Shroom2	-0.44309	0.065531	0	0
Tmem108	0.442916	0.065652	0	0
Fam175a	0.442846	0.0657	0	0
Klhl14	-0.44282	0.065714	0	0
Scd4	-0.44269	0.065805	0	0
Lgi4	0.442661	0.065826	0	0
Stx4a	0.442462	0.065962	0	0
Vasp	0.442194	0.066145	0	0
A230072C01Rik	0.442153	0.066173	0	0
Endov	0.441797	0.066417	0	0
Gm12968	-0.44178	0.066429	0	0
E130311K13Rik	-0.44163	0.066536	0	0
Kif26b	0.441525	0.066605	0	0
Scn11a	-0.4415	0.066619	0	0
Ptk7	-0.44144	0.066663	0	0
Gm29609	-0.44132	0.066746	0	0
Tbl3	0.44123	0.066808	0	0
Gm14446	-0.44113	0.066874	0	0
Gch1	0.440916	0.067025	0	0
Lyplal1	-0.44084	0.067077	0	0
Wdr45b	-0.44067	0.067194	0	0
Gng3	-0.44057	0.067263	0	0
Dennd5a	0.440569	0.067265	0	0
Nme5	-0.44036	0.067409	0	0
Plcl1	-0.44029	0.067461	0	0
Bmp8b	-0.44002	0.067644	0	0
Ptbp1	0.439987	0.06767	0	0
Gm11464	-0.43983	0.067777	0	0
Scyl1	-0.43977	0.067824	0	0
Upf3b	0.439715	0.067859	0	0
Xlr3a	0.439659	0.067899	0	0
Gm28198	-0.43948	0.068022	0	0
Slco1c1	0.439399	0.068081	0	0
Stk17b	0.439371	0.0681	0	0
Cnih1	-0.43927	0.068171	0	0
Haus1	-0.43926	0.068177	0	0
R74862	-0.43924	0.06819	0	0
AA386476	-0.43918	0.068232	0	0
Rhot2	0.439137	0.068264	0	0
Tubg2	-0.43911	0.068281	0	0
Cox14	0.439111	0.068282	0	0
Sv2b	-0.43883	0.068478	0	0
Cyb5b	-0.4388	0.068499	0	0
E330012B07Rik	-0.4388	0.068501	0	0
Dlx5	-0.43875	0.068534	0	0
Rab1	-0.43871	0.068564	0	0
Gm26810	-0.4387	0.068571	0	0
Rapgef3	0.43846	0.06874	0	0
Gm15728	-0.43845	0.068747	0	0
Ezh2	0.438268	0.068876	0	0
Prom1	0.438226	0.068905	0	0
RP23-390C13.3	-0.43798	0.06908	0	0
Srsf9	0.437906	0.069132	0	0
Gm27198	-0.43786	0.069167	0	0
Rbm11	-0.43779	0.069214	0	0
Pcyt2	0.437751	0.069241	0	0
Gm15845	-0.43769	0.069285	0	0
Zfp420	0.437622	0.069333	0	0
Fkbp3	-0.4376	0.069349	0	0
Asphd1	0.43753	0.069399	0	0
Gabra3	-0.43748	0.069431	0	0
Polr2l	0.43734	0.069533	0	0
Prpf4b	0.437247	0.069599	0	0
Tcp11l1	0.437214	0.069623	0	0
Fgf23	-0.43708	0.069716	0	0
Gnb4	-0.43706	0.069729	0	0
BC016579	0.436752	0.069952	0	0
Sumf1	-0.43672	0.069973	0	0
Poc5	-0.43671	0.06998	0	0
Rtel1	0.436492	0.070138	0	0
Acot1	-0.43638	0.070219	0	0
Dlat	-0.43636	0.070229	0	0
Rrad	-0.43617	0.070365	0	0
Rab11fip1	-0.43601	0.070483	0	0
Senp1	0.435742	0.070676	0	0
Fancm	-0.43573	0.070683	0	0
Son	0.435682	0.07072	0	0
Dnaaf1	-0.43567	0.070726	0	0
Pcdha4	-0.43564	0.070752	0	0
Prr14	0.4356	0.070778	0	0
Tmem208	0.435547	0.070816	0	0
Il18	0.435447	0.070889	0	0
Ociad2	-0.43544	0.070897	0	0
Sec16b	-0.43533	0.070972	0	0
Echdc2	0.435285	0.071005	0	0
Arhgef38	-0.43525	0.07103	0	0
Selplg	0.434913	0.071275	0	0
Prelp	0.434905	0.07128	0	0
H2-M3	-0.43488	0.0713	0	0
H2-DMb2	-0.43482	0.071344	0	0
Pigo	0.434753	0.071391	0	0
Gm26629	-0.43463	0.071478	0	0
Edem2	0.434625	0.071483	0	0
Elp3	-0.4346	0.0715	0	0
Ubr2	0.434582	0.071515	0	0
Clvs2	-0.43445	0.071613	0	0
Oplah	0.434422	0.071631	0	0
Lrwd1	0.434389	0.071655	0	0
Gpr158	-0.43429	0.071723	0	0
Tnfaip8l1	-0.4342	0.071792	0	0
Ankrd28	-0.43416	0.071824	0	0
Tril	0.434114	0.071855	0	0
Dalrd3	0.434042	0.071907	0	0
Otub1	-0.43402	0.071923	0	0
Lrch4	-0.43393	0.071991	0	0
Gja5	-0.43387	0.072031	0	0
Lamb2	0.433868	0.072034	0	0
5330416C01Rik	-0.43367	0.072179	0	0
5430402O13Rik	0.433474	0.072322	0	0
4930500J02Rik	0.433409	0.07237	0	0
Cryl1	-0.43323	0.072501	0	0
Krba1	0.433134	0.072571	0	0
Vmn2r2	-0.43303	0.072651	0	0
Prkcd	0.432922	0.072727	0	0
Ercc6l2	0.432907	0.072738	0	0
Mfge8	0.432685	0.072902	0	0
Tcf4	0.432632	0.07294	0	0
Rhpn2	0.432522	0.073022	0	0
6720483E21Rik	0.432475	0.073057	0	0
Ankrd34b	-0.43243	0.073093	0	0
Vti1a	-0.43229	0.07319	0	0
Rif1	0.432044	0.073375	0	0
Zik1	-0.43203	0.073382	0	0
Armc1	-0.43187	0.0735	0	0
Pan2	0.431595	0.073708	0	0
Gm16973	0.431491	0.073785	0	0
Atp8a2	-0.43144	0.07382	0	0
Dis3l2	-0.43126	0.073953	0	0
Gm26766	-0.43113	0.074053	0	0
Adcy1	0.431029	0.074128	0	0
Vmn2r112	-0.43102	0.074138	0	0
Ebf4	0.430868	0.074248	0	0
Igfbp7	-0.43066	0.074405	0	0
Itfg3	0.430643	0.074416	0	0
Ppme1	-0.43059	0.074453	0	0
Msi2	0.43059	0.074456	0	0
Lrrc36	-0.43058	0.074467	0	0
Ccl27a	0.430435	0.074572	0	0
Nde1	0.430407	0.074593	0	0
Cacybp	-0.43027	0.074698	0	0
Magi3	-0.42987	0.074996	0	0
Crb1	-0.42979	0.075053	0	0
Padi4	-0.42974	0.075092	0	0
Rgcc	0.42969	0.075132	0	0
3110052M02Rik	0.429673	0.075144	0	0
Tmem205	0.429667	0.075148	0	0
Dtx3l	-0.42966	0.07515	0	0
Lrp8os2	-0.42966	0.075154	0	0
Lyrm4	-0.42958	0.075214	0	0
Foxj2	0.429525	0.075256	0	0
Rpl22	0.429521	0.075259	0	0
Gosr2	-0.42952	0.075262	0	0
Fbxo28	0.42934	0.075396	0	0
Nup85	0.429214	0.07549	0	0
Plod2	0.428535	0.076004	0	0
RP23-469D21.1	0.428509	0.076024	0	0
Ctcf	0.428503	0.076029	0	0
Tmem167b	-0.42845	0.076067	0	0
Ss18l1	-0.42844	0.076077	0	0
Swi5	-0.42832	0.076165	0	0
Npy5r	-0.42823	0.07624	0	0
Nrxn3	-0.42821	0.076251	0	0
Nudt12os	-0.42802	0.076399	0	0
Gm12473	0.427994	0.076416	0	0
Prrg2	0.427938	0.076459	0	0
9330179D12Rik	0.4278	0.076564	0	0
Tppp	-0.42762	0.076703	0	0
Gm9961	-0.42759	0.076723	0	0
Slc2a9	0.427557	0.07675	0	0
1810009A15Rik	0.427492	0.076799	0	0
Nphp3	0.427461	0.076824	0	0
Zwint	-0.42733	0.076926	0	0
Cx3cr1	0.426952	0.077214	0	0
Nrap	-0.42695	0.077218	0	0
3632454L22Rik	0.426785	0.077342	0	0
Spryd3	-0.42669	0.077414	0	0
Csn1s2b	-0.42627	0.077737	0	0
Gm29570	-0.42601	0.07794	0	0
Gjb6	0.425974	0.077968	0	0
Thbs4	0.425952	0.077984	0	0
Ubl5	-0.42586	0.078053	0	0
Zfp454	0.42586	0.078055	0	0
Cdo1	-0.42584	0.078072	0	0
Mrpl30	-0.42574	0.078151	0	0
Smpdl3b	-0.42572	0.078165	0	0
Commd3	0.425717	0.078166	0	0
Anks6	0.425631	0.078233	0	0
4931414P19Rik	-0.42561	0.078248	0	0
Gm10248	-0.42559	0.078264	0	0
Pcca	0.425495	0.078339	0	0
Npy	-0.42541	0.078407	0	0
Loxl3	0.425374	0.078433	0	0
Arhgef19	0.425303	0.078488	0	0
Lnp	-0.42523	0.078541	0	0
Iba57	-0.42511	0.078637	0	0
Ighg2c	-0.42509	0.078656	0	0
Thumpd1	-0.42493	0.078775	0	0
Orc5	-0.42464	0.079004	0	0
Pank4	0.424615	0.079024	0	0
Idh3g	0.424594	0.07904	0	0
Exoc6	-0.42456	0.079067	0	0
Acaa1a	0.424505	0.07911	0	0
Rlbp1	0.424344	0.079236	0	0
Gm15208	-0.4239	0.079586	0	0
Stx2	0.423804	0.079659	0	0
Rtkn2	-0.42374	0.079713	0	0
Snx21	0.42344	0.079946	0	0
Zbtb7c	-0.42337	0.080004	0	0
Nsmce2	-0.42318	0.080148	0	0
Pcgf6	0.422852	0.08041	0	0
Cd276	-0.42269	0.080535	0	0
Psmc1	-0.42264	0.080575	0	0
Nlrp9b	-0.42262	0.080597	0	0
Lrch3	0.422475	0.080709	0	0
Rfx4	0.422467	0.080715	0	0
Sh3bgrl	-0.42244	0.080737	0	0
D930007P13Rik	-0.42224	0.080895	0	0
Trim75	-0.4222	0.080925	0	0
Pias2	-0.42204	0.081051	0	0
Gm29012	-0.42195	0.08113	0	0
Ankrd6	-0.42194	0.081131	0	0
Slc12a4	0.421906	0.081161	0	0
Mlkl	-0.42181	0.081241	0	0
Sh3kbp1	-0.42178	0.081264	0	0
Mcfd2	-0.42177	0.081272	0	0
2810030D12Rik	0.421609	0.081398	0	0
Mtss1l	0.421548	0.081447	0	0
Ilk	0.421464	0.081514	0	0
Hnrnpr	-0.42142	0.08155	0	0
Akirin1	-0.42141	0.081556	0	0
Pomp	-0.4213	0.081643	0	0
Serhl	0.421283	0.081659	0	0
Lgals4	0.421226	0.081704	0	0
Mgat1	0.421221	0.081708	0	0
Ywhab	-0.42113	0.081781	0	0
Cirbp	-0.4211	0.081806	0	0
Lmf2	0.421021	0.081868	0	0
Npff	0.420991	0.081893	0	0
Rangrf	0.420983	0.081899	0	0
Gm14435	0.420947	0.081928	0	0
9630033F20Rik	-0.42094	0.081934	0	0
Pstpip1	-0.42093	0.081943	0	0
Fam159b	-0.42073	0.082101	0	0
Pkdcc	0.420638	0.082176	0	0
Fam105a	-0.42047	0.082315	0	0
Pir	-0.42044	0.082336	0	0
Eif2ak1	-0.42029	0.082459	0	0
Apoh	-0.42028	0.082466	0	0
Ring1	0.420261	0.08248	0	0
Hscb	0.420261	0.08248	0	0
Gm13380	0.420161	0.08256	0	0
Mcm7	0.420119	0.082594	0	0
Gm17491	0.419997	0.082693	0	0
Cenpt	-0.41994	0.082741	0	0
Gm16618	0.419932	0.082745	0	0
Acot13	-0.41983	0.082824	0	0
Josd2	0.419518	0.08308	0	0
Isg20l2	0.419509	0.083087	0	0
Myo10	0.419418	0.083161	0	0
Psme2	-0.41934	0.083227	0	0
Nsmce1	-0.41932	0.083238	0	0
Mfhas1	0.419309	0.08325	0	0
Gpr173	0.419073	0.083442	0	0
Syt1	-0.41884	0.083632	0	0
A730017C20Rik	-0.41869	0.083751	0	0
Rnf135	-0.41854	0.083873	0	0
Sc5d	-0.41847	0.083937	0	0
Tyw5	0.418374	0.084011	0	0
Mif4gd	0.418313	0.084061	0	0
Cys1	0.418257	0.084107	0	0
Prkacb	-0.41823	0.084127	0	0
Tm4sf5	-0.41818	0.084171	0	0
Cept1	-0.41783	0.084458	0	0
Nfu1	-0.41781	0.084469	0	0
Pacs2	0.417738	0.084532	0	0
Plscr2	-0.41763	0.084621	0	0
Kcnk5	0.41754	0.084695	0	0
Eva1a	0.41746	0.08476	0	0
Dusp14	-0.41742	0.084796	0	0
Mro	0.41741	0.084802	0	0
Gpm6b	-0.41727	0.08492	0	0
Mpp4	0.41725	0.084933	0	0
Ssr4	0.417242	0.08494	0	0
Rabl6	0.417004	0.085136	0	0
Trmt2a	0.416956	0.085175	0	0
Acvr1c	-0.4169	0.085223	0	0
Shf	0.416881	0.085237	0	0
Gm15555	-0.41683	0.085276	0	0
Hepacam	0.416808	0.085298	0	0
Ptcd2	-0.41671	0.085382	0	0
Dnajc15	-0.41668	0.0854	0	0
Mcts1	-0.41668	0.085402	0	0
Atp6v1g2	-0.41658	0.085483	0	0
Atoh8	0.416569	0.085495	0	0
Narf	0.416532	0.085526	0	0
Gm14440	0.416532	0.085526	0	0
Rims4	0.416509	0.085545	0	0
Abcc9	-0.4165	0.08555	0	0
Gm29094	-0.41644	0.085601	0	0
D1Ertd622e	-0.4164	0.085631	0	0
Mak	-0.41638	0.085652	0	0
Sdpr	-0.41635	0.085678	0	0
Dclre1b	0.416345	0.085681	0	0
Col9a3	0.416252	0.085758	0	0
4930525G20Rik	-0.41617	0.085827	0	0
Llgl1	0.416057	0.08592	0	0
Spag6	-0.41604	0.085937	0	0
Chchd4	-0.41602	0.085954	0	0
Vps26a	-0.416	0.085968	0	0
Gm11549	-0.41571	0.086212	0	0
Cfap221	0.415699	0.086218	0	0
Lpcat3	0.415681	0.086233	0	0
Wfikkn1	0.415597	0.086302	0	0
Ppap2b	0.415406	0.086462	0	0
Edrf1	0.415266	0.086579	0	0
Slc35g1	0.415255	0.086588	0	0
Heca	0.41508	0.086735	0	0
Rab34	0.415076	0.086738	0	0
Ncoa5	0.415017	0.086787	0	0
Tmem41b	-0.41491	0.086874	0	0
Drc7	0.414833	0.086941	0	0
Heyl	0.414778	0.086987	0	0
Hecw2	0.414549	0.087179	0	0
Chrna3	0.414533	0.087192	0	0
Mkl2	-0.4144	0.087302	0	0
Smim3	0.414337	0.087357	0	0
Rps6kb2	0.414316	0.087375	0	0
Ldlrad3	0.414281	0.087404	0	0
Limk2	0.414254	0.087427	0	0
Angpt2	-0.41424	0.087436	0	0
Atrnl1	-0.41414	0.087527	0	0
Serpinb9	-0.41407	0.087582	0	0
Sh2d1a	0.414063	0.087588	0	0
Fam3c	-0.41398	0.087659	0	0
Podxl	-0.41391	0.087713	0	0
Rfng	0.413907	0.087719	0	0
Zfp110	0.413859	0.087759	0	0
Gas8	-0.41374	0.087862	0	0
Stc1	-0.41372	0.087877	0	0
6430573F11Rik	0.413594	0.087983	0	0
Rbm10	0.413589	0.087988	0	0
Apba3	0.413517	0.088049	0	0
Gm9017	0.413391	0.088155	0	0
Gm17300	0.413339	0.088199	0	0
Ass1	-0.41324	0.088279	0	0
Bcl7c	0.413228	0.088293	0	0
Rbm4	0.413193	0.088323	0	0
Rgs20	-0.41302	0.08847	0	0
Sox8	0.413003	0.088483	0	0
Cyp4f15	0.412977	0.088506	0	0
Telo2	0.412958	0.088522	0	0
Lamtor4	0.412937	0.08854	0	0
Mfsd7b	0.412914	0.088559	0	0
Trim39	0.412886	0.088583	0	0
Enpp2	-0.41278	0.088671	0	0
Kcnip1	-0.41278	0.088674	0	0
B3galnt1	-0.41266	0.088777	0	0
Adhfe1	0.412542	0.088876	0	0
Usp18	-0.41246	0.088949	0	0
Tmem14a	-0.41226	0.089116	0	0
Ppp1r16a	0.412152	0.089208	0	0
Pgam5	-0.41213	0.089224	0	0
Ahsa2	0.412068	0.08928	0	0
2610020H08Rik	0.412029	0.089314	0	0
Mfap3l	-0.412	0.089339	0	0
Txnl1	-0.41199	0.089348	0	0
Cdk2ap1	0.411827	0.089486	0	0
Apoe	0.411823	0.089489	0	0
Zc3h12b	-0.41181	0.089498	0	0
Vdac1	-0.41164	0.089649	0	0
Rhbdf1	0.41148	0.089783	0	0
Txnrd3	-0.41148	0.089784	0	0
Tnni1	-0.41148	0.089787	0	0
Trp53i11	-0.4113	0.089936	0	0
Snca	-0.41128	0.089951	0	0
Apeh	0.411279	0.089956	0	0
Nbeal2	0.411273	0.089961	0	0
Arl1	-0.41105	0.090156	0	0
Chia1	-0.41099	0.090204	0	0
Noxo1	0.410963	0.090228	0	0
Dync2li1	-0.41091	0.090274	0	0
Nup98	-0.41079	0.090376	0	0
Cybrd1	-0.41069	0.090462	0	0
Tspyl1	-0.41064	0.090509	0	0
Slc7a2	0.410604	0.090537	0	0
Aldoa	-0.41055	0.090586	0	0
Fah	0.410419	0.090696	0	0
Tmcc2	0.410407	0.090707	0	0
SCHIP1	-0.41034	0.090764	0	0
Psmb1	-0.41013	0.090945	0	0
Fosl2	0.410087	0.090983	0	0
Fchsd1	0.410046	0.091019	0	0
Pnkp	0.409875	0.091167	0	0
Tpra1	0.409859	0.091181	0	0
Rarb	-0.40975	0.091279	0	0
Gm28638	-0.4097	0.091322	0	0
Acot4	-0.40966	0.091353	0	0
Boll	-0.40955	0.091446	0	0
Rpl10a	0.409421	0.091561	0	0
Fastk	0.409313	0.091656	0	0
Tnfrsf21	-0.4093	0.091666	0	0
Oraov1	0.409215	0.09174	0	0
Zcchc10	-0.40908	0.091862	0	0
Ncaph	0.40907	0.091867	0	0
Pcgf1	0.408965	0.091959	0	0
Fbxo11	-0.40888	0.092033	0	0
Gm28045	-0.40879	0.092109	0	0
Zfp189	-0.40868	0.092207	0	0
Wscd2	0.408537	0.092333	0	0
Coq7	-0.40842	0.092437	0	0
Rnf213	-0.40842	0.092439	0	0
Acat2	-0.40838	0.09247	0	0
Tm6sf2	0.408346	0.0925	0	0
Csf1	-0.40825	0.092582	0	0
Arhgap1	-0.40825	0.092583	0	0
Zkscan16	-0.40815	0.092674	0	0
Gpr135	-0.40807	0.092744	0	0
1700095A13Rik	-0.40806	0.09275	0	0
Morf4l2	-0.40795	0.092847	0	0
Slc35b4	-0.40794	0.092856	0	0
Zmynd10	0.407914	0.092879	0	0
Ercc1	0.407885	0.092905	0	0
Gm11751	-0.40745	0.093287	0	0
9330175M20Rik	-0.40739	0.093344	0	0
Slc17a1	-0.4071	0.093596	0	0
Gm2897	0.407051	0.09364	0	0
Pak6	0.406992	0.093692	0	0
Prkar2b	-0.40698	0.093703	0	0
Gm4258	0.406979	0.093703	0	0
Slc25a42	0.406912	0.093763	0	0
Lsmem1	-0.40691	0.093766	0	0
Pnpla3	0.406803	0.093859	0	0
Apoo	-0.40677	0.093892	0	0
Abca13	-0.40663	0.094016	0	0
Mogs	0.406451	0.094172	0	0
RP24-441N3.3	-0.40641	0.094208	0	0
9130401M01Rik	-0.40636	0.094249	0	0
Nsa2	-0.40629	0.094317	0	0
9330151L19Rik	0.406207	0.094388	0	0
4732414G09Rik	0.406164	0.094427	0	0
Sumo2	-0.40608	0.094502	0	0
Appl2	0.406028	0.094548	0	0
Cpsf7	0.405927	0.094638	0	0
Gm10053	-0.40584	0.094717	0	0
Snrnp48	0.405807	0.094745	0	0
Ptgs2	-0.40576	0.094788	0	0
Mettl23	0.405758	0.094788	0	0
Gm12092	-0.4056	0.094927	0	0
Gm8108	0.405601	0.094928	0	0
Pitrm1	0.405582	0.094945	0	0
Srsf7	0.405526	0.094995	0	0
Krt222	-0.40549	0.095023	0	0
Slc33a1	-0.4054	0.095107	0	0
1110059G10Rik	-0.40532	0.095177	0	0
Ces1h	-0.40524	0.095248	0	0
Sox9	0.405191	0.095295	0	0
Rcbtb2	0.405048	0.095423	0	0
Cartpt	-0.405	0.095464	0	0
Cep89	0.404959	0.095503	0	0
Ptp4a3	-0.40489	0.09556	0	0
Stau2	-0.40473	0.095708	0	0
Ptpn20	-0.40468	0.095755	0	0
D930048N14Rik	0.404649	0.095781	0	0
Atp1a2	0.40463	0.095798	0	0
Gabbr2	-0.40437	0.096033	0	0
Ube2l6	-0.40424	0.096145	0	0
Ep300	-0.40419	0.096193	0	0
Mpzl3	0.404049	0.096321	0	0
Ak6	-0.40399	0.096371	0	0
Pex5	0.403935	0.096424	0	0
Cep95	0.403875	0.096478	0	0
2310043O21Rik	-0.40386	0.096494	0	0
Ednra	0.403857	0.096494	0	0
Elmo3	0.403719	0.096619	0	0
Ss18	0.403666	0.096667	0	0
Gm17191	0.403612	0.096716	0	0
Pafah1b2	-0.40355	0.096768	0	0
Plscr4	0.403445	0.096867	0	0
Rab2b	-0.4034	0.09691	0	0
Glra1	-0.40339	0.096915	0	0
Rsl1	-0.40332	0.096985	0	0
Fbxo34	-0.40327	0.097022	0	0
Sike1	0.403106	0.097175	0	0
Npr2	0.403055	0.097222	0	0
Tmem132b	-0.403	0.097273	0	0
Acot9	-0.40287	0.097387	0	0
Foxr2	-0.40277	0.097478	0	0
Ccl12	-0.40276	0.097489	0	0
Zfp141	-0.40265	0.097587	0	0
Cpped1	-0.4026	0.097636	0	0
Gbp3	-0.40247	0.097754	0	0
D6Wsu163e	-0.40238	0.097833	0	0
Slx1b	0.402377	0.097839	0	0
Atxn7l2	0.402372	0.097844	0	0
Spats1	-0.40235	0.097866	0	0
Mael	-0.40211	0.098085	0	0
Hist2h2be	0.402076	0.098113	0	0
Slc35d1	0.402034	0.098152	0	0
Mre11a	0.402032	0.098154	0	0
Fstl4	-0.40196	0.098216	0	0
Nup93	-0.40195	0.098226	0	0
Bhlhb9	-0.40188	0.098293	0	0
Lrp3	0.401817	0.09835	0	0
Mrvi1	-0.40178	0.09838	0	0
Fbrs	0.401734	0.098426	0	0
Ifitm2	-0.40163	0.098521	0	0
Nt5c3	-0.4016	0.098551	0	0
Ankrd35	-0.40159	0.098558	0	0
Srp54a	-0.40158	0.098567	0	0
Idh2	0.401457	0.098681	0	0
Mocs1	0.401426	0.098709	0	0
Acat3	0.401288	0.098836	0	0
Rpl18a	-0.40127	0.09885	0	0
Tbp	0.401236	0.098883	0	0
Pcsk7	-0.4012	0.098914	0	0
Lrba	0.401145	0.098967	0	0
Mff	-0.40113	0.098983	0	0
Abcd1	0.40109	0.099018	0	0
Dnd1	0.401024	0.099079	0	0
Mbnl2	-0.40095	0.099151	0	0
4930513N10Rik	-0.40084	0.099249	0	0
Zfp707	0.400825	0.099262	0	0
Cth	0.400733	0.099347	0	0
D16Ertd472e	0.400663	0.099411	0	0
Scamp1	-0.40063	0.099444	0	0
Gjb3	-0.40062	0.099454	0	0
1700001L05Rik	-0.40054	0.099528	0	0
Cmtm5	0.400325	0.099724	0	0
Acot11	0.400304	0.099744	0	0
4931403E22Rik	-0.40024	0.099801	0	0
Mto1	0.400232	0.09981	0	0
Frmd4b	0.400209	0.099831	0	0
Nfic	0.400033	0.099994	0	0
Rnf14	-0.39993	0.100089	0	0
Slc25a14	-0.39993	0.100093	0	0
Tcfl5	-0.39988	0.100141	0	0
Tcf7	-0.39974	0.100262	0	0
Bud31	-0.39965	0.100353	0	0
Gm10439	-0.39963	0.100369	0	0
Akr1b10	-0.39954	0.100454	0	0
Ccdc149	-0.3994	0.100581	0	0
Zfp54	-0.39934	0.100634	0	0
Tmod4	0.399317	0.10066	0	0
Gm16039	-0.39919	0.100781	0	0
Gm16759	0.399118	0.100845	0	0
Snapc1	-0.39904	0.10092	0	0
Eno1	-0.39888	0.101065	0	0
Gm28750	-0.39887	0.101078	0	0
Iqcc	0.398786	0.101155	0	0
Fam84a	-0.39878	0.101156	0	0
Dmpk	0.398685	0.10125	0	0
Sgcg	-0.39868	0.101252	0	0
Mospd3	0.398551	0.101375	0	0
Vdr	-0.39852	0.1014	0	0
Lrch1	0.398443	0.101477	0	0
Mmd	-0.39816	0.101742	0	0
Dnajb9	-0.39812	0.101778	0	0
C8a	-0.39776	0.10212	0	0
Hbp1	0.397651	0.10222	0	0
Mier2	0.397629	0.102241	0	0
Adam34	-0.3973	0.102547	0	0
Rassf1	0.397069	0.102769	0	0
Cemip	0.396898	0.102931	0	0
BC021891	-0.39689	0.102936	0	0
Gm17096	0.396625	0.10319	0	0
Cdkal1	0.396602	0.103211	0	0
Eno1b	-0.39656	0.103255	0	0
9330182L06Rik	-0.39652	0.103285	0	0
Dcst1	-0.39647	0.103336	0	0
Gm15825	-0.39645	0.103354	0	0
Gm26511	-0.39642	0.103384	0	0
Ikzf2	0.396412	0.103392	0	0
Sec1	0.396244	0.103551	0	0
E2f5	0.396233	0.103562	0	0
Fdft1	-0.39616	0.103628	0	0
Calm2	-0.39616	0.10363	0	0
Mipep	-0.39616	0.103633	0	0
Tmem141	0.396075	0.103712	0	0
Ier3	-0.39604	0.103747	0	0
Aloxe3	0.396029	0.103756	0	0
Gm28551	-0.39599	0.103792	0	0
Foxo1	0.395869	0.103908	0	0
Fabp5	-0.39583	0.103949	0	0
Fxyd5	0.395804	0.10397	0	0
C030017K20Rik	-0.39579	0.103984	0	0
Pla2g12b	-0.39577	0.104005	0	0
Rbm44	-0.39573	0.104039	0	0
Gm14455	0.395686	0.104082	0	0
Brpf1	0.39566	0.104107	0	0
Gm10605	0.395649	0.104118	0	0
Ran	-0.39551	0.104247	0	0
Mrpl44	-0.39538	0.104374	0	0
Med12	0.395311	0.104441	0	0
B3gnt2	-0.39528	0.104475	0	0
Cep112	0.395274	0.104476	0	0
1700001L19Rik	-0.3952	0.104546	0	0
Fbxw8	0.395122	0.104622	0	0
Adat2	0.395033	0.104707	0	0
Uts2b	-0.39503	0.10471	0	0
Bola3	0.394993	0.104745	0	0
Rad54l	0.394812	0.104919	0	0
Tnxb	0.394704	0.105023	0	0
Marveld3	-0.39469	0.10504	0	0
Bpgm	-0.39461	0.105115	0	0
Stk11	0.394534	0.105186	0	0
Hsbp1	-0.39447	0.105247	0	0
Gpr55	-0.39439	0.105321	0	0
Fndc4	0.394371	0.105343	0	0
She	-0.39428	0.105432	0	0
Ifitm3	-0.39422	0.105493	0	0
Abcc1	-0.39419	0.105516	0	0
Gatsl3	0.394135	0.10557	0	0
Jmjd6	0.394024	0.105677	0	0
Lrif1	-0.39402	0.105682	0	0
Gpr115	-0.39398	0.105716	0	0
Eif2d	0.393966	0.105733	0	0
Vipr2	0.3939	0.105797	0	0
Dars	-0.39389	0.105808	0	0
Sh3bgrl3	-0.39388	0.105813	0	0
Fam195a	0.393795	0.105898	0	0
Magohb	-0.39376	0.105935	0	0
Slfn4	-0.39339	0.106286	0	0
Zfp512	-0.39312	0.106553	0	0
4930532G15Rik	-0.39299	0.106676	0	0
Usp28	0.392911	0.106755	0	0
Pkn2	0.392862	0.106802	0	0
Ppp2r3d	0.392847	0.106817	0	0
Sugp2	0.392814	0.106849	0	0
Lrrc38	0.392709	0.106951	0	0
Reep5	-0.39269	0.106973	0	0
Pagr1b	-0.39266	0.107003	0	0
Eif5	-0.39246	0.10719	0	0
Tprn	0.392446	0.107207	0	0
Hddc2	-0.39222	0.10743	0	0
Gm13376	-0.39217	0.107476	0	0
Gm11290	0.392147	0.107498	0	0
Ccdc28b	0.392036	0.107607	0	0
Ybx3	0.392004	0.107639	0	0
Slc35a5	-0.39198	0.107664	0	0
Adam3	-0.39189	0.107749	0	0
Tmem178b	-0.39185	0.107793	0	0
Srr	-0.39184	0.1078	0	0
Cd164l2	0.391823	0.107815	0	0
Neurl4	0.39165	0.107985	0	0
Ccdc14	-0.39154	0.108092	0	0
Usp7	0.391415	0.108215	0	0
2010320O07Rik	-0.39135	0.108278	0	0
Ndufs8	-0.39134	0.108287	0	0
Gm16181	0.391323	0.108305	0	0
Gm27040	-0.3913	0.10833	0	0
Myl6b	-0.39127	0.108358	0	0
Prkg2	-0.39122	0.108406	0	0
Ccdc107	0.3912	0.108426	0	0
Gm26801	0.391123	0.108502	0	0
0610037L13Rik	0.391068	0.108556	0	0
Astn2	0.39099	0.108632	0	0
Crlf1	0.390906	0.108715	0	0
Iqcd	0.390901	0.108721	0	0
Rgl2	0.390861	0.108759	0	0
Mettl5	-0.39072	0.108901	0	0
Neil3	-0.39071	0.108908	0	0
Tle2	0.390669	0.108949	0	0
H2afj	0.390486	0.109129	0	0
Hells	-0.39047	0.109145	0	0
Zc2hc1a	-0.39045	0.109166	0	0
2310067B10Rik	0.390284	0.109329	0	0
Slc39a8	-0.39028	0.109334	0	0
Slc9a3r1	0.390272	0.109341	0	0
Zfp945	-0.39023	0.109386	0	0
Glra3	-0.39021	0.109405	0	0
Lactb2	-0.39009	0.109516	0	0
Rrm2b	-0.39006	0.109553	0	0
Pcsk6	0.389943	0.109665	0	0
Plac9a	-0.38955	0.110054	0	0
Ascc1	-0.38952	0.110088	0	0
Strn	-0.38951	0.110099	0	0
Lrp5	-0.38919	0.11041	0	0
Abca4	-0.38919	0.110413	0	0
Zbtb5	0.389095	0.110508	0	0
Atraid	-0.38909	0.110516	0	0
Rps6	-0.38903	0.110568	0	0
Helq	0.388741	0.110861	0	0
Depdc1a	-0.38873	0.110873	0	0
Hexdc	0.388704	0.110898	0	0
Micall2	0.388611	0.110991	0	0
Asb11	-0.38855	0.111056	0	0
Ar	-0.38854	0.111064	0	0
Cnnm3	0.388419	0.111183	0	0
4930522L14Rik	0.388315	0.111286	0	0
Apobec3	-0.38812	0.111478	0	0
E130006D01Rik	0.388117	0.111485	0	0
Rnasek	-0.38809	0.111509	0	0
Gm12426	0.388039	0.111563	0	0
Spred2	0.388026	0.111576	0	0
Efcab10	-0.38801	0.111591	0	0
Zswim7	-0.38798	0.111623	0	0
Arap1	0.387968	0.111635	0	0
Csf1r	0.387936	0.111666	0	0
BC031181	-0.38788	0.111723	0	0
Dnajc7	-0.38784	0.111758	0	0
Dusp11	0.387754	0.111849	0	0
Adk	-0.3876	0.112008	0	0
Spin1	-0.38756	0.112042	0	0
Ppil3	-0.38747	0.112138	0	0
Nfix	0.387442	0.112163	0	0
Zfp365	-0.38734	0.112266	0	0
Tmtc1	-0.38734	0.112267	0	0
Crbn	-0.38734	0.112269	0	0
P4ha3	-0.38728	0.112328	0	0
Cnot10	0.387108	0.1125	0	0
Ppfia4	0.387093	0.112515	0	0
Cenpv	0.387043	0.112565	0	0
Sf3b6	-0.38692	0.112685	0	0
Acp6	0.386705	0.112906	0	0
Dynlt1f	-0.3867	0.11291	0	0
Bmpr2	-0.38666	0.112956	0	0
Bspry	0.386619	0.112993	0	0
Ntpcr	-0.3866	0.11301	0	0
Slc13a3	0.386541	0.113072	0	0
Dr1	-0.38649	0.113123	0	0
Suv39h2	0.386459	0.113155	0	0
B230206L02Rik	-0.38628	0.113335	0	0
Setmar	-0.3862	0.113413	0	0
DNAJC19	0.386063	0.113556	0	0
Exosc9	-0.38605	0.113567	0	0
Ap3s2	-0.38603	0.11359	0	0
Olfr799	-0.38599	0.113634	0	0
Hal	0.385973	0.113648	0	0
Dab2	0.385965	0.113656	0	0
Ccdc125	0.385925	0.113697	0	0
Dnaja1	-0.38591	0.113711	0	0
Ctbp2	0.385895	0.113727	0	0
Prmt8	-0.3858	0.113824	0	0
Arhgdib	-0.38573	0.113891	0	0
Gm29260	-0.3857	0.113922	0	0
Igdcc3	0.385644	0.113983	0	0
Rab5b	-0.38564	0.113984	0	0
Dcdc2b	0.385642	0.113985	0	0
4921531C22Rik	0.385624	0.114003	0	0
Yipf5	-0.38561	0.114018	0	0
Abcd4	0.385507	0.114122	0	0
Mcm8	-0.38527	0.114365	0	0
Cdh19	0.385246	0.114389	0	0
Lig1	-0.38513	0.114502	0	0
Cox5a	-0.3851	0.114537	0	0
Rasgrf2	-0.38507	0.114563	0	0
Glyat	0.384985	0.114654	0	0
8030453O22Rik	0.384933	0.114707	0	0
Plbd1	0.384826	0.114818	0	0
Agt	0.384654	0.114994	0	0
1700093K21Rik	-0.38455	0.115104	0	0
Gm26665	-0.38451	0.115142	0	0
Cdh18	0.384475	0.115177	0	0
Ins2	0.384408	0.115246	0	0
Zfp235	0.384351	0.115304	0	0
Zfp316	0.384332	0.115323	0	0
Myc	0.384291	0.115366	0	0
Kazn	-0.38407	0.115594	0	0
RP23-330G24.3	-0.38399	0.115676	0	0
Gm14393	-0.3839	0.115773	0	0
1700048O20Rik	-0.38385	0.115823	0	0
Dbpht2	-0.38376	0.115916	0	0
Gatsl2	0.3837	0.115974	0	0
Mlana	-0.38357	0.116108	0	0
Atp6v1e1	-0.38353	0.116153	0	0
Mib2	0.383486	0.116194	0	0
Aim2	-0.38348	0.116204	0	0
Gabrg2	-0.38344	0.116244	0	0
9330111N05Rik	-0.38342	0.116267	0	0
Enc1	-0.38329	0.116394	0	0
Prox1os	0.383281	0.116406	0	0
AI464131	0.383274	0.116413	0	0
Pdzd11	-0.38327	0.11642	0	0
Prdm5	0.383236	0.116453	0	0
Adcy10	0.383236	0.116453	0	0
Ice2	0.383179	0.116512	0	0
Nrros	-0.38291	0.116791	0	0
6230415J03Rik	0.382886	0.116815	0	0
Tfpi	-0.38271	0.116995	0	0
Ccr2	-0.38264	0.117072	0	0
Jsrp1	-0.3826	0.117113	0	0
Dynlt1a	0.382483	0.117233	0	0
Hsh2d	-0.38244	0.117274	0	0
S1pr3	-0.38236	0.117366	0	0
Slc6a16	-0.38232	0.1174	0	0
Pcbp4	0.38225	0.117475	0	0
Skint7	-0.38223	0.117492	0	0
Ndufb3	-0.38222	0.117507	0	0
Lrp1	0.382209	0.117518	0	0
Mmp14	0.382152	0.117577	0	0
Ctsk	-0.38204	0.117694	0	0
Gnl3l	-0.38203	0.117709	0	0
Gm15918	0.382017	0.117717	0	0
Gm11592	-0.38199	0.11775	0	0
Fbln5	-0.38183	0.117912	0	0
Igflr1	0.381573	0.118181	0	0
Mettl9	-0.38153	0.118224	0	0
Ndrg2	0.381517	0.118239	0	0
Phkg1	0.381395	0.118367	0	0
Rfc1	0.381322	0.118443	0	0
Slbp	-0.3813	0.118461	0	0
D330045A20Rik	-0.38118	0.118589	0	0
Zfand2a	-0.38116	0.11861	0	0
Ric1	0.381145	0.118628	0	0
Itih3	0.381084	0.118692	0	0
Pfn1	-0.38096	0.118827	0	0
Cd274	-0.38089	0.118896	0	0
Rgs2	-0.38081	0.118975	0	0
St8sia6	-0.38076	0.119027	0	0
Gm12059	-0.38076	0.11903	0	0
Nkx2-2os	-0.38072	0.119076	0	0
Srrm3	0.380695	0.119099	0	0
Iffo2	0.380572	0.119229	0	0
Rps20	-0.38052	0.11928	0	0
Gm20033	0.380486	0.11932	0	0
Fbxl12	0.380483	0.119322	0	0
Pfn4	-0.38046	0.119351	0	0
Kpna1	-0.38043	0.119377	0	0
Cndp1	-0.38041	0.119394	0	0
Vmn2r108	-0.38036	0.119453	0	0
Rbbp8	-0.38029	0.119528	0	0
C330021F23Rik	0.380158	0.119664	0	0
Gm26965	-0.38004	0.119785	0	0
Cdh10	-0.38	0.119835	0	0
Psmd14	-0.37997	0.119863	0	0
Tm6sf1	-0.37993	0.119905	0	0
Gldn	-0.37989	0.119944	0	0
Cmtm7	0.379849	0.11999	0	0
Gm166	0.379727	0.12012	0	0
Sema4g	0.379725	0.120121	0	0
Trafd1	-0.37959	0.120267	0	0
Pcdhga1	-0.37956	0.120293	0	0
Vmn1r74	-0.37954	0.120318	0	0
Nckap1	-0.37953	0.120327	0	0
Cd38	0.379452	0.12041	0	0
4932438H23Rik	-0.3793	0.12057	0	0
Cenpb	0.379282	0.12059	0	0
Pde1c	0.379274	0.120598	0	0
Gm3604	-0.3792	0.120679	0	0
Nipsnap3b	-0.37915	0.120731	0	0
Efs	0.379	0.120889	0	0
l7Rn6	-0.37883	0.121068	0	0
Srrm4os	0.378767	0.121136	0	0
Dtnbos	-0.37874	0.121169	0	0
Psma6	-0.37864	0.121266	0	0
Samd8	-0.37859	0.121329	0	0
Srpk2	-0.37848	0.121439	0	0
Tmem17	-0.37838	0.121552	0	0
Ablim3	0.378363	0.121566	0	0
Rars	-0.37829	0.121649	0	0
Pcgf2	0.378284	0.121651	0	0
Stmn4	-0.37827	0.121669	0	0
Atp6v1c1	-0.37818	0.121759	0	0
P2rx1	-0.37813	0.121817	0	0
Chmp3	-0.37795	0.122011	0	0
Cnbp	-0.37782	0.122147	0	0
Srek1ip1	-0.37778	0.122186	0	0
Rab7	-0.37777	0.122202	0	0
Sgk1	-0.37766	0.122313	0	0
Gm28051	-0.3776	0.122377	0	0
Pik3ca	0.377597	0.122385	0	0
Atf6	-0.37751	0.122481	0	0
Ccne1	-0.37743	0.122558	0	0
RP23-132N23.22	0.377339	0.122661	0	0
Dcaf4	-0.37731	0.122689	0	0
2010007H06Rik	-0.37731	0.122689	0	0
Zfp7	0.377259	0.122747	0	0
Aldh1l1	0.376999	0.123026	0	0
A830012C17Rik	-0.37699	0.123038	0	0
Bhlhe40	-0.37692	0.123113	0	0
Ints12	-0.3767	0.123349	0	0
Nxph3	0.376693	0.123355	0	0
Gm16096	-0.37669	0.123359	0	0
Trpm4	-0.37667	0.123384	0	0
Hnrnpdl	0.376615	0.123439	0	0
Tm9sf3	-0.3766	0.123454	0	0
Necap1	-0.37647	0.123597	0	0
Gm13974	-0.37645	0.123619	0	0
Slc35f2	-0.37641	0.123664	0	0
Inha	0.376381	0.123691	0	0
Kcnip3	-0.3763	0.123782	0	0
Nsdhl	-0.3762	0.123885	0	0
Lrrc6	-0.37615	0.123936	0	0
Cx3cl1	-0.37614	0.123949	0	0
H2-M5	0.375977	0.124128	0	0
Pak1	-0.37597	0.12413	0	0
Dmtn	-0.37596	0.124151	0	0
Dcakd	0.375939	0.124168	0	0
Gm26724	0.375919	0.12419	0	0
Srpx2	-0.3759	0.124211	0	0
Gpld1	0.37572	0.124406	0	0
Rtn4rl1	-0.37558	0.12456	0	0
Coq6	0.375537	0.124603	0	0
Cables1	0.375503	0.124641	0	0
Csad	0.375235	0.124931	0	0
Adad1	-0.37517	0.125	0	0
Sec24c	0.375165	0.125007	0	0
Zpbp	-0.3751	0.125083	0	0
Fhl2	-0.37501	0.125179	0	0
Cep97	0.374947	0.125245	0	0
E030010N08Rik	-0.37493	0.125261	0	0
Atf1	-0.37487	0.125325	0	0
Tlr3	0.374799	0.125405	0	0
Tmem175	-0.37478	0.125426	0	0
Iffo1	0.374766	0.125441	0	0
Sh3rf2	-0.37472	0.125492	0	0
Hspa13	-0.37472	0.125495	0	0
3010026O09Rik	-0.37467	0.125541	0	0
Il13ra1	-0.37467	0.125543	0	0
Zfp212	0.374609	0.125613	0	0
Trub1	-0.37457	0.12566	0	0
Ptrf	-0.3745	0.125735	0	0
Tmprss13	-0.37442	0.125814	0	0
Vps41	-0.37439	0.125853	0	0
Zfp384	0.374368	0.125876	0	0
Taf9b	-0.37437	0.125877	0	0
Cep85l	-0.37436	0.125882	0	0
Sstr3	-0.37422	0.126034	0	0
Gm16283	-0.37419	0.126068	0	0
Camk2d	-0.3741	0.126166	0	0
Zfp180	-0.37388	0.12641	0	0
Gucd1	0.373839	0.126454	0	0
Amacr	-0.3738	0.126496	0	0
Cyp2j9	0.373734	0.126569	0	0
Sult4a1	-0.37361	0.126701	0	0
Thtpa	-0.37347	0.126864	0	0
Tox3	-0.37343	0.126903	0	0
2310009B15Rik	0.373418	0.126916	0	0
Gys1	0.373058	0.127311	0	0
Gm28050	0.373057	0.127312	0	0
Lias	-0.37301	0.127361	0	0
Ttc9c	0.372965	0.127414	0	0
Ajap1	-0.37293	0.127456	0	0
Slc5a5	-0.37291	0.127473	0	0
Ocln	0.372904	0.127481	0	0
Dcun1d5	0.372896	0.12749	0	0
Gtdc1	-0.3728	0.127592	0	0
Aldh1a7	-0.37279	0.127611	0	0
Ehd2	-0.37278	0.12762	0	0
Pofut1	0.372712	0.127692	0	0
Slc14a1	0.372642	0.12777	0	0
Cd96	-0.37262	0.1278	0	0
Acsl1	-0.37257	0.127847	0	0
Gm26650	-0.37246	0.127971	0	0
Macf1	0.372429	0.128005	0	0
Ropn1	-0.3724	0.128042	0	0
Ap1g2	0.37238	0.128059	0	0
Gpc5	0.3723	0.128148	0	0
Sh2b3	0.372284	0.128165	0	0
Oprl1	-0.37214	0.128322	0	0
Slco4a1	0.372114	0.128353	0	0
Ywhaq	-0.37207	0.128404	0	0
Gm10310	-0.37198	0.128507	0	0
4933433F19Rik	-0.37197	0.128513	0	0
Gm27207	-0.37196	0.128523	0	0
Sh3tc2	-0.37177	0.128736	0	0
Fam63a	0.371638	0.128881	0	0
Tango6	0.371515	0.129018	0	0
Ddah2	0.371464	0.129074	0	0
Olfr1406	0.371464	0.129075	0	0
Zfyve19	0.371075	0.129507	0	0
Soga1	0.371021	0.129567	0	0
Slc39a12	0.370971	0.129623	0	0
Tph2	-0.37095	0.129652	0	0
Irf3	0.37092	0.12968	0	0
Zmym6	0.370691	0.129935	0	0
Capzb	-0.37069	0.129939	0	0
Plagl1	-0.37064	0.129989	0	0
Sertad3	0.370581	0.130058	0	0
Rnf111	-0.37057	0.130066	0	0
Barx2	-0.37053	0.13011	0	0
Ribc1	-0.37052	0.130123	0	0
Uhrf1	-0.3705	0.130146	0	0
Psmd7	-0.37044	0.130212	0	0
Homer2	0.370383	0.13028	0	0
Dph1	-0.37022	0.130463	0	0
Triqk	-0.37008	0.130616	0	0
Wnt1	-0.37007	0.130636	0	0
1700003F12Rik	0.370026	0.130679	0	0
1700021K19Rik	0.370003	0.130705	0	0
Gtsf1	-0.37	0.130709	0	0
1700008F21Rik	-0.36998	0.130731	0	0
Lonrf1	0.369944	0.130771	0	0
Erdr1	0.369825	0.130905	0	0
Polk	0.369767	0.13097	0	0
Adamts10	0.369649	0.131102	0	0
Slc30a3	-0.36965	0.131104	0	0
Rrp9	0.369644	0.131108	0	0
Pex16	0.369644	0.131108	0	0
Aldh7a1	0.369613	0.131143	0	0
Eif5a2	-0.36961	0.131152	0	0
Cfl1	-0.3696	0.13116	0	0
Cd163	-0.36942	0.131356	0	0
Snrnp25	-0.36932	0.131472	0	0
Adat1	0.369278	0.13152	0	0
Gfral	-0.36909	0.131736	0	0
Gstm4	-0.369	0.131829	0	0
Gucy1b3	-0.36898	0.131856	0	0
Hm629797	-0.36887	0.13198	0	0
Fam47e	-0.36884	0.132018	0	0
Htra1	0.368766	0.132098	0	0
Nipa2	-0.36872	0.132149	0	0
Armc10	-0.36868	0.132196	0	0
Prkca	-0.36867	0.132208	0	0
Dnajb13	-0.36864	0.132236	0	0
Asap2	0.368564	0.132325	0	0
Mrps28	-0.36851	0.132382	0	0
Oaz2	-0.3685	0.132399	0	0
Ift20	0.368487	0.132413	0	0
Xlr3b	0.368379	0.132535	0	0
Akt2	0.368341	0.132578	0	0
Sytl3	-0.36822	0.132715	0	0
Trhr2	-0.368	0.132959	0	0
Nckap5l	0.367986	0.132981	0	0
6430628N08Rik	-0.36798	0.132983	0	0
Arl6ip1	-0.36797	0.132999	0	0
Prodh2	-0.36797	0.133001	0	0
Npepl1	0.367956	0.133014	0	0
Calml4	-0.36794	0.133036	0	0
Slc16a9	0.367934	0.133039	0	0
Kcnu1	0.367928	0.133046	0	0
Pbxip1	0.367772	0.133223	0	0
Phf20	0.367763	0.133234	0	0
Fam46c	-0.36761	0.133402	0	0
Clec4b2	-0.36758	0.133446	0	0
Ccdc167	0.367569	0.133453	0	0
Gm14322	0.367528	0.1335	0	0
5730522E02Rik	0.367404	0.133641	0	0
Oxnad1	-0.36735	0.133698	0	0
Rpl21	-0.3673	0.133755	0	0
Diexf	0.367295	0.133766	0	0
Nxf1	0.367273	0.133791	0	0
Mtrf1	-0.36722	0.133847	0	0
Prrx2	-0.36722	0.133851	0	0
St6gal2	-0.36719	0.133889	0	0
Akr1c20	-0.36702	0.134079	0	0
Dtwd1	-0.36697	0.134131	0	0
Vstm2a	-0.36696	0.134153	0	0
Itch	0.366903	0.134213	0	0
Sspo	0.366807	0.134323	0	0
Gm15718	0.366695	0.13445	0	0
Ncoa6	0.366683	0.134465	0	0
Olfr826	-0.36664	0.134509	0	0
Arl8b	-0.36663	0.134525	0	0
Stk16	0.366609	0.134549	0	0
Olfr539	-0.36642	0.134762	0	0
Ankfn1	-0.36638	0.134815	0	0
Smarcd1	-0.36635	0.134842	0	0
Mfap1b	-0.36631	0.134892	0	0
Gucy1a3	-0.36625	0.134962	0	0
Zfp68	0.36622	0.134994	0	0
Clk1	0.366188	0.135031	0	0
Brpf3	0.366161	0.135062	0	0
Pcdhga5	-0.36614	0.135089	0	0
Neu1	-0.36613	0.135101	0	0
Polrmt	0.366087	0.135147	0	0
Syt15	-0.366	0.135244	0	0
Fam20a	0.365962	0.135291	0	0
Chrnb2	-0.36586	0.135406	0	0
Ppef1	-0.36584	0.135429	0	0
Abcg5	-0.36577	0.135512	0	0
Pmm2	0.365753	0.135531	0	0
Fgf12	-0.36563	0.135669	0	0
Bax	0.365583	0.135726	0	0
Entpd4	-0.36558	0.135728	0	0
Eri2	0.365578	0.135732	0	0
Pitpnm1	0.365517	0.135803	0	0
Gm26759	-0.36548	0.135849	0	0
RP24-92E18.1	-0.36546	0.135869	0	0
Dda1	0.365455	0.135874	0	0
Spata13	-0.36539	0.135952	0	0
Ccnb2	0.365266	0.136092	0	0
Nfe2l1	-0.36526	0.136102	0	0
Lpl	-0.3652	0.136168	0	0
Apopt1	-0.36519	0.136184	0	0
Ccdc101	0.365171	0.136201	0	0
Nedd8	-0.36505	0.136345	0	0
Dbx2	0.365	0.136399	0	0
Flcn	0.364834	0.13659	0	0
Nmt1	-0.36482	0.136602	0	0
Parp9	-0.36477	0.136665	0	0
Gm29374	-0.36469	0.136758	0	0
Trat1	-0.36467	0.136782	0	0
1700037C18Rik	-0.36466	0.136788	0	0
Gm26803	0.36462	0.136838	0	0
Plekhg1	0.364613	0.136846	0	0
Ugt8a	-0.36456	0.136911	0	0
Axl	0.364539	0.136932	0	0
Gm26907	-0.36451	0.136965	0	0
Trim28	0.364509	0.136966	0	0
Ppt2	0.364474	0.137007	0	0
Kif4	-0.36438	0.137122	0	0
Acrbp	0.364335	0.137168	0	0
Mrps23	-0.36433	0.137179	0	0
Map2k1	-0.36432	0.137186	0	0
Abhd4	0.364239	0.137279	0	0
Mamdc4	0.364237	0.137282	0	0
Ube2a	-0.36416	0.137375	0	0
Syne4	0.364109	0.137431	0	0
Ssu72	-0.36408	0.137462	0	0
Dancr	0.36397	0.137592	0	0
Mlph	0.363943	0.137623	0	0
BC048546	-0.3639	0.137675	0	0
Acsl5	-0.36389	0.137688	0	0
Inpp1	0.36387	0.137708	0	0
Cdc7	0.36382	0.137766	0	0
Fan1	-0.36381	0.137783	0	0
Dnm3	-0.3638	0.137793	0	0
Pyroxd2	0.363789	0.137802	0	0
Srp54b	-0.36374	0.13786	0	0
Mcts2	-0.36371	0.137893	0	0
Tsc22d4	0.363668	0.137943	0	0
Fam122b	-0.36363	0.137985	0	0
Hmgcs1	-0.36355	0.138081	0	0
Cks1b	-0.36349	0.138147	0	0
Steap3	0.363359	0.138303	0	0
Mafb	-0.36332	0.138348	0	0
Hace1	-0.3632	0.13849	0	0
Cd300e	-0.36318	0.13851	0	0
Atp6v1h	-0.36317	0.138526	0	0
C330019F10Rik	-0.36306	0.138647	0	0
Ttll4	0.363047	0.138667	0	0
Ythdc2	0.362979	0.138747	0	0
Gm10143	-0.3629	0.138834	0	0
Gm19585	-0.36286	0.138887	0	0
Rps14	-0.36285	0.138893	0	0
Rgs7	-0.36285	0.1389	0	0
Dcaf12l1	-0.36278	0.138975	0	0
Tarsl2	-0.36275	0.139015	0	0
Akap12	0.362608	0.13918	0	0
Txn1	-0.3626	0.139194	0	0
Scn4b	-0.36257	0.139222	0	0
Fam167a	-0.3625	0.139307	0	0
Nr1h2	0.362487	0.139322	0	0
Polr3gl	0.362387	0.13944	0	0
Rgs17	-0.36237	0.139456	0	0
Pex6	0.362206	0.139652	0	0
Nsun5	0.362178	0.139686	0	0
Coq4	0.362009	0.139883	0	0
Wdr12	-0.36196	0.139943	0	0
Tfb2m	-0.36181	0.140119	0	0
Gm20536	-0.36181	0.140122	0	0
Ero1l	-0.36178	0.14015	0	0
Tmem169	-0.3617	0.140246	0	0
2310033P09Rik	0.361698	0.140249	0	0
Brinp3	-0.36169	0.14026	0	0
Mr1	0.36149	0.140495	0	0
Zbtb20	0.361327	0.140687	0	0
Cep152	0.361324	0.14069	0	0
Osbpl7	0.361308	0.14071	0	0
Sfr1	-0.36126	0.140765	0	0
Tlcd1	0.361235	0.140796	0	0
Ssmem1	-0.3612	0.140837	0	0
Amy1	0.361125	0.140925	0	0
Dsg1b	-0.36111	0.140943	0	0
Gm6871	-0.36109	0.140968	0	0
Gbp7	-0.36106	0.141007	0	0
Rabep2	0.361012	0.141059	0	0
Rasl12	-0.36097	0.141112	0	0
Eltd1	-0.36087	0.141224	0	0
Tasp1	-0.36086	0.141238	0	0
Hist3h2a	0.360802	0.141307	0	0
Mapkapk5	0.360574	0.141578	0	0
Mpzl1	0.360574	0.141578	0	0
Trabd	0.360551	0.141605	0	0
1700028P14Rik	-0.36047	0.141701	0	0
Myo1c	0.360465	0.141706	0	0
Atp6v0c	-0.36045	0.141723	0	0
Hrasls	-0.36039	0.1418	0	0
Mertk	0.360373	0.141816	0	0
Gm9929	-0.36026	0.141946	0	0
Dyrk3	-0.36021	0.142008	0	0
Cox19	0.360088	0.142154	0	0
Tspan6	-0.36008	0.142159	0	0
Retsat	0.360029	0.142225	0	0
St8sia3	-0.36001	0.142251	0	0
Camsap1	0.359977	0.142286	0	0
Ccdc60	0.359862	0.142423	0	0
Flad1	0.359815	0.142479	0	0
S100a10	-0.35977	0.14253	0	0
Trim37	-0.35973	0.142585	0	0
Pbx4	0.359706	0.142609	0	0
Acbd4	0.359702	0.142614	0	0
2210018M11Rik	-0.35969	0.142628	0	0
Gm27027	0.359669	0.142653	0	0
Rdh10	0.359659	0.142664	0	0
BC007180	-0.35966	0.142669	0	0
Gm26533	0.359633	0.142695	0	0
Slc2a2	-0.35963	0.142701	0	0
Ces5a	-0.3595	0.142859	0	0
Srrm4	0.359405	0.142968	0	0
Tmem50a	-0.35937	0.143013	0	0
Lamp2	-0.35935	0.143034	0	0
Brd7	0.359333	0.143054	0	0
Zfyve28	0.359333	0.143054	0	0
Drd3	-0.35927	0.14313	0	0
Golph3	-0.35921	0.143205	0	0
Mocs2	0.359166	0.143253	0	0
Slc25a29	0.359039	0.143405	0	0
Adam17	0.359006	0.143444	0	0
C2cd5	0.358984	0.14347	0	0
Got1	-0.35898	0.143474	0	0
Cstb	-0.35898	0.143479	0	0
Rab15	-0.35879	0.143708	0	0
Kif3c	-0.35862	0.143905	0	0
Eef2	0.358368	0.144208	0	0
Cdc42ep4	0.358291	0.144301	0	0
Rasl10b	0.358229	0.144375	0	0
Fndc8	0.358227	0.144378	0	0
Myo1d	0.358182	0.144432	0	0
Lpo	-0.35809	0.144541	0	0
Scn5a	-0.35806	0.144579	0	0
Kcnd2	0.35803	0.144614	0	0
Sepn1	0.358017	0.144631	0	0
Epb4.1l4b	-0.358	0.144656	0	0
Hmox1	-0.35798	0.144678	0	0
Ddx59	-0.35795	0.144717	0	0
Dnase1l1	-0.35794	0.144728	0	0
Gm6994	-0.35791	0.144761	0	0
Kdm4d	-0.35787	0.144809	0	0
Clk4	0.357844	0.144839	0	0
Kcnj12	0.357818	0.14487	0	0
RP23-333I7.1	-0.35781	0.144882	0	0
Gm12709	-0.35777	0.144931	0	0
Zmynd12	-0.35774	0.144967	0	0
Vmn2r18	-0.35772	0.144985	0	0
Gm20405	-0.35771	0.145005	0	0
Map2k2	0.357672	0.145046	0	0
Rprm	-0.35764	0.145079	0	0
Gm12781	0.357631	0.145095	0	0
2025-09-09	-0.35759	0.145142	0	0
Fam189a2	0.357571	0.145168	0	0
Dctn4	-0.35756	0.145182	0	0
Gm21685	-0.35755	0.145187	0	0
9030624G23Rik	-0.35754	0.145207	0	0
Dusp15	0.357491	0.145264	0	0
Btbd2	0.357452	0.145311	0	0
Ankdd1a	-0.35745	0.145313	0	0
Wdr54	-0.35744	0.14533	0	0
Pfn2	-0.35732	0.145466	0	0
Pou6f1	0.357277	0.145523	0	0
Ncapg2	-0.35721	0.145598	0	0
Trappc11	0.357191	0.145626	0	0
Atp11a	0.357119	0.145713	0	0
Zfp956	0.357094	0.145743	0	0
Ddx49	0.356956	0.145911	0	0
Mrpl50	-0.35695	0.145917	0	0
Simc1	0.356951	0.145917	0	0
Grb7	0.356842	0.146048	0	0
Arhgef10l	0.356789	0.146112	0	0
Phyh	-0.35675	0.146161	0	0
Gimap6	-0.35672	0.146201	0	0
Slc5a11	0.356607	0.146334	0	0
Snrpn	-0.35654	0.146419	0	0
Pde4b	-0.35649	0.146479	0	0
Fam173a	-0.35642	0.146562	0	0
Cyp2j12	-0.35642	0.146562	0	0
Adtrp	-0.35639	0.146602	0	0
Gnaq	-0.35636	0.146638	0	0
Sftpd	-0.35634	0.146663	0	0
Msantd1	0.356259	0.146756	0	0
Ybey	-0.35618	0.146855	0	0
Kri1	0.356151	0.146887	0	0
Noxred1	0.356121	0.146924	0	0
Ccdc79	-0.35607	0.146981	0	0
Nhp2l1	-0.35599	0.147079	0	0
Rabl3	-0.35592	0.147171	0	0
Chst1	-0.35586	0.147246	0	0
D030055H07Rik	-0.35584	0.147261	0	0
Ogfr	0.355813	0.147298	0	0
Mok	0.355791	0.147326	0	0
Cacng5	-0.35578	0.147341	0	0
Exoc1	0.355613	0.147543	0	0
Stam	-0.35556	0.147612	0	0
2900052L18Rik	0.355548	0.147622	0	0
Mapkapk2	0.355544	0.147627	0	0
Crocc	0.35549	0.147692	0	0
Mrpl34	0.355448	0.147743	0	0
Klhdc4	0.355398	0.147805	0	0
Plekha8	0.355306	0.147916	0	0
Rsbn1	-0.35516	0.148098	0	0
Pcdha10	-0.35509	0.148183	0	0
Syne2	0.355004	0.148287	0	0
Sccpdh	-0.35495	0.148357	0	0
2810008D09Rik	0.354937	0.148368	0	0
Rspo4	-0.35492	0.148385	0	0
Ighm	-0.35479	0.148554	0	0
Drg1	-0.35476	0.148589	0	0
Gm12116	0.354749	0.148598	0	0
Zkscan3	0.354679	0.148684	0	0
Ube2e1	-0.35466	0.148704	0	0
Kcnk2	-0.35459	0.148792	0	0
Smpx	0.354569	0.148819	0	0
Il1r1	0.354446	0.148971	0	0
Rft1	-0.3544	0.149032	0	0
Kat2b	0.354345	0.149095	0	0
Dctd	-0.35427	0.149181	0	0
Psmb3	-0.35407	0.149436	0	0
Catsper2	0.35401	0.149506	0	0
Arhgef40	0.353996	0.149524	0	0
Suox	0.353982	0.14954	0	0
Kansl1l	0.353932	0.149602	0	0
[truncated: 15,987 more rows]

## Sheet: 8b_middle
	Independent Variable	Dependent Variable			DotColor
Gene	r	p	sig	sigFDR	Significance
Mettl21b	-0.79146	9.13e-05	1	0	p-value
Mtpn	-0.78536	0.000113	1	0	p-value
Tmem106a	-0.74865	0.000351	1	0	p-value
RP24-359F24.1	-0.74742	0.000363	1	0	p-value
Gss	0.728026	0.000614	1	0	p-value
Gm14419	-0.71327	0.00089	1	0	p-value
Tmem254a	-0.71238	0.000909	1	0	p-value
Map3k12	0.708468	0.000999	1	0	p-value
Dxo	0.703423	0.001126	1	0	p-value
Pcdhb12	-0.69923	0.001241	1	0	p-value
Mpnd	0.69274	0.001439	1	0	p-value
Rmdn1	0.686824	0.001641	1	0	p-value
1810041L15Rik	-0.68365	0.001759	1	0	p-value
BC061194	-0.67998	0.001904	1	0	p-value
Dnajc24	0.675962	0.002074	1	0	p-value
Ywhaz	-0.6731	0.002202	1	0	p-value
Eif1a	-0.67072	0.002314	1	0	p-value
Zfp951	-0.67067	0.002316	1	0	p-value
Xndc1	0.6692	0.002388	1	0	p-value
Glrx	-0.66166	0.002783	1	0	p-value
Lyrm1	-0.66063	0.002841	1	0	p-value
Zfp710	0.660242	0.002863	1	0	p-value
Psmb8	-0.65498	0.003177	1	0	p-value
Trappc2	-0.65343	0.003274	1	0	p-value
Bzw1	-0.65232	0.003346	1	0	p-value
Gm13481	-0.65071	0.003451	1	0	p-value
Tmem39a	0.650416	0.003471	1	0	p-value
Lin28b	-0.64916	0.003556	1	0	p-value
Slc39a13	0.647949	0.003639	1	0	p-value
Ssu2	-0.64478	0.003865	1	0	p-value
Gins1	-0.64282	0.004011	1	0	p-value
Prrxl1	-0.6418	0.004088	1	0	p-value
Prodh	0.64065	0.004176	1	0	p-value
Cln8	-0.64039	0.004197	1	0	p-value
Tstd1	0.640242	0.004208	1	0	p-value
Gm11468	-0.63943	0.004272	1	0	p-value
Ccdc113	-0.6393	0.004283	1	0	p-value
4930452B06Rik	-0.63819	0.004372	1	0	p-value
Dtd2	-0.63468	0.004663	1	0	p-value
Slirp	0.634598	0.004669	1	0	p-value
Slc28a3	-0.63194	0.0049	1	0	p-value
Ikbip	-0.63131	0.004957	1	0	p-value
Ptprv	-0.62825	0.005237	1	0	p-value
Zfyve16	0.625225	0.005526	1	0	p-value
Vip	-0.6248	0.005568	1	0	p-value
Car15	0.623581	0.005688	1	0	p-value
Kcnmb2	-0.62306	0.00574	1	0	p-value
Fdxr	0.622788	0.005768	1	0	p-value
Ppp1r2	-0.62276	0.005771	1	0	p-value
Hyal1	0.621706	0.005878	1	0	p-value
Slc6a19	-0.62082	0.00597	1	0	p-value
Etf1	-0.61844	0.006222	1	0	p-value
Smim6	0.61647	0.006437	1	0	p-value
Sec22c	-0.61609	0.006479	1	0	p-value
Gm20681	0.615293	0.006568	1	0	p-value
Gm21967	-0.61229	0.006913	1	0	p-value
Pkn1	0.612254	0.006917	1	0	p-value
Smim18	-0.6122	0.006923	1	0	p-value
Gsap	0.612154	0.006929	1	0	p-value
Scmh1	0.611904	0.006958	1	0	p-value
Cfap61	-0.61173	0.006978	1	0	p-value
Ddb2	0.61159	0.006995	1	0	p-value
Erc1	0.611515	0.007004	1	0	p-value
Perm1	0.610829	0.007086	1	0	p-value
Cep19	-0.61047	0.007129	1	0	p-value
Nlrp5-ps	-0.61001	0.007185	1	0	p-value
Wbp1	0.609433	0.007254	1	0	p-value
Ankrd2	-0.60766	0.007473	1	0	p-value
Cenpu	0.607473	0.007496	1	0	p-value
Mfsd1	-0.60737	0.007509	1	0	p-value
Wdr5	0.607004	0.007555	1	0	p-value
0610030E20Rik	0.606052	0.007676	1	0	p-value
St6galnac3	-0.60493	0.00782	1	0	p-value
Acsl4	-0.60405	0.007934	1	0	p-value
1600020E01Rik	0.603471	0.008011	1	0	p-value
Hars2	0.603272	0.008037	1	0	p-value
Pcdhb9	-0.60265	0.00812	1	0	p-value
Naprt	0.600816	0.008367	1	0	p-value
Bnip3	-0.60064	0.008392	1	0	p-value
PCDHA4	-0.60043	0.00842	1	0	p-value
Sh3gl1	0.59968	0.008524	1	0	p-value
4933430I17Rik	-0.59959	0.008536	1	0	p-value
Rnf17	-0.59914	0.008599	1	0	p-value
D930019O06Rik	-0.5981	0.008745	1	0	p-value
Myadml2os	-0.59725	0.008867	1	0	p-value
Tmem215	-0.59716	0.008879	1	0	p-value
Rtn4	-0.59603	0.009043	1	0	p-value
Mettl24	-0.59596	0.009053	1	0	p-value
Akap7	0.595834	0.009071	1	0	p-value
Gale	0.595605	0.009105	1	0	p-value
Smox	0.595051	0.009186	1	0	p-value
Gpr1	-0.59482	0.00922	1	0	p-value
2610002M06Rik	-0.59444	0.009277	1	0	p-value
Nudcd1	-0.59425	0.009305	1	0	p-value
Mitf	0.593874	0.009361	1	0	p-value
0610011F06Rik	0.592369	0.009588	1	0	p-value
Gm16124	-0.59221	0.009612	1	0	p-value
Rnpep	0.592162	0.00962	1	0	p-value
Pbdc1	-0.59043	0.009887	1	0	p-value
Cap2	-0.59036	0.009899	1	0	p-value
1700008J07Rik	-0.5888	0.010146	1	0	p-value
Sorcs3	-0.5887	0.010161	1	0	p-value
Nup85	0.588603	0.010177	1	0	p-value
Dnase1l2	0.588448	0.010201	1	0	p-value
1700112E06Rik	-0.58792	0.010286	1	0	p-value
Mob4	-0.58782	0.010302	1	0	p-value
Inppl1	0.58588	0.01062	1	0	p-value
Nanos2	-0.58524	0.010726	1	0	p-value
Gm28791	-0.58521	0.010732	1	0	p-value
Psma2	-0.58508	0.010752	1	0	p-value
Myo18b	-0.58492	0.01078	1	0	p-value
Bloc1s6	-0.58465	0.010825	1	0	p-value
Gnl3l	-0.58436	0.010874	1	0	p-value
AA386476	-0.58426	0.01089	1	0	p-value
Lmnb2	0.583086	0.011091	1	0	p-value
Uevld	-0.58292	0.011119	1	0	p-value
Sptbn5	-0.58257	0.011179	1	0	p-value
Chrna2	-0.58198	0.011282	1	0	p-value
Polb	0.581943	0.011288	1	0	p-value
Tnfrsf13b	-0.5813	0.0114	1	0	p-value
Wls	-0.58057	0.011528	1	0	p-value
Mcee	-0.58047	0.011546	1	0	p-value
Cmpk1	-0.57956	0.011709	1	0	p-value
Cacng3	-0.57947	0.011725	1	0	p-value
Ctdsp2	0.578777	0.011849	1	0	p-value
Lrrc34	-0.57871	0.011861	1	0	p-value
Pias4	0.578112	0.01197	1	0	p-value
Gps2	0.577784	0.01203	1	0	p-value
Tbc1d8	0.577769	0.012033	1	0	p-value
Tdrd9	-0.57765	0.012054	1	0	p-value
Pcdhb21	-0.57762	0.01206	1	0	p-value
Nadsyn1	0.577614	0.012061	1	0	p-value
Arhgap11a	-0.57726	0.012127	1	0	p-value
Snx21	0.576153	0.012331	1	0	p-value
5330439A09Rik	-0.5754	0.012472	1	0	p-value
Rab11fip1	-0.57474	0.012596	1	0	p-value
1700007G11Rik	-0.57448	0.012647	1	0	p-value
Uck1	0.574269	0.012687	1	0	p-value
Crispld2	-0.57426	0.012689	1	0	p-value
Oacyl	-0.57425	0.012691	1	0	p-value
Gpr116	-0.57404	0.012731	1	0	p-value
Nlrp6	-0.57396	0.012746	1	0	p-value
Ptprb	-0.57393	0.012752	1	0	p-value
Fkbp1a	-0.57388	0.01276	1	0	p-value
Dnajb4	-0.57325	0.012882	1	0	p-value
Zfp800	0.573232	0.012886	1	0	p-value
Churc1	-0.57291	0.012948	1	0	p-value
Atp1a4	-0.5729	0.01295	1	0	p-value
Chn1	-0.57156	0.013213	1	0	p-value
Sec22b	-0.57135	0.013254	1	0	p-value
Esr1	-0.57109	0.013305	1	0	p-value
Atad2b	0.571048	0.013313	1	0	p-value
Rab11a	-0.57093	0.013337	1	0	p-value
Nxpe4	-0.57085	0.013353	1	0	p-value
Gm14341	-0.57031	0.013461	1	0	p-value
Kmt2c	0.569031	0.013718	1	0	p-value
Fgf23	-0.56886	0.013753	1	0	p-value
Plcd4	0.568042	0.01392	1	0	p-value
6720483E21Rik	0.567875	0.013955	1	0	p-value
4931406G06Rik	-0.5678	0.01397	1	0	p-value
Mthfs	-0.56757	0.014018	1	0	p-value
Prkd1	0.567454	0.014042	1	0	p-value
Rsph3b	-0.56634	0.014273	1	0	p-value
Ccnl2	0.56609	0.014326	1	0	p-value
Tsc2	-0.56597	0.014351	1	0	p-value
Zbtb5	0.565728	0.014402	1	0	p-value
1700028P14Rik	-0.56487	0.014585	1	0	p-value
Shmt1	-0.56472	0.014617	1	0	p-value
Pld1	-0.56385	0.014803	1	0	p-value
Slx1b	0.563767	0.014821	1	0	p-value
Prps2	-0.56364	0.014848	1	0	p-value
Cyp2j13	-0.56359	0.01486	1	0	p-value
Glt6d1	-0.56282	0.015026	1	0	p-value
Lancl2	-0.56211	0.015183	1	0	p-value
Exosc8	0.561842	0.015242	1	0	p-value
Ndufaf2	-0.56079	0.015475	1	0	p-value
Ubxn8	-0.56077	0.015479	1	0	p-value
Gm14403	0.560772	0.015479	1	0	p-value
Dguok	0.560664	0.015503	1	0	p-value
Angptl6	0.560611	0.015515	1	0	p-value
Cbs	0.560494	0.015542	1	0	p-value
Gm26614	0.560319	0.015581	1	0	p-value
Mgme1	-0.56029	0.015587	1	0	p-value
Gm4952	-0.55881	0.015923	1	0	p-value
Cdhr2	-0.55849	0.015995	1	0	p-value
Ttll7	-0.55761	0.0162	1	0	p-value
Cyp4x1	-0.55755	0.016212	1	0	p-value
Cmss1	-0.55717	0.016302	1	0	p-value
Fnbp1	0.555921	0.016594	1	0	p-value
Rnf215	0.555709	0.016645	1	0	p-value
Zfp658	0.555398	0.016718	1	0	p-value
Cys1	0.555217	0.016761	1	0	p-value
Xkr6	0.554716	0.016881	1	0	p-value
Gm16287	-0.554	0.017054	1	0	p-value
Cog4	0.55378	0.017106	1	0	p-value
Stx7	-0.55365	0.017137	1	0	p-value
Panx2	0.55347	0.017182	1	0	p-value
Ppp2r1b	0.553075	0.017278	1	0	p-value
Snap25	-0.55267	0.017376	1	0	p-value
Krt12	-0.55203	0.017534	1	0	p-value
Gng2	-0.55197	0.01755	1	0	p-value
Tmem108	0.551735	0.017607	1	0	p-value
Zfp367	-0.55158	0.017645	1	0	p-value
Suv420h2	0.551237	0.01773	1	0	p-value
Chmp2b	-0.5503	0.017964	1	0	p-value
Rab6a	-0.54954	0.018156	1	0	p-value
Map2k4	-0.54953	0.018161	1	0	p-value
Tmie	-0.54795	0.018564	1	0	p-value
Cdk5rap2	0.547806	0.018601	1	0	p-value
Eif2d	0.547801	0.018602	1	0	p-value
Narf	0.547205	0.018757	1	0	p-value
Gm17089	0.546477	0.018947	1	0	p-value
1600002K03Rik	0.545252	0.019271	1	0	p-value
Phkg2	0.544956	0.019349	1	0	p-value
Rpp21	0.544679	0.019423	1	0	p-value
Dpp10	-0.54461	0.019442	1	0	p-value
Spryd7	-0.54432	0.019519	1	0	p-value
Dlx5	-0.54419	0.019554	1	0	p-value
Myo10	0.544165	0.019561	1	0	p-value
Haus2	-0.54413	0.01957	1	0	p-value
Ppp2r2b	-0.54394	0.019621	1	0	p-value
Gas8	-0.54385	0.019645	1	0	p-value
Klhl23	-0.54383	0.019652	1	0	p-value
2610028E06Rik	-0.54373	0.019679	1	0	p-value
Ikbkb	0.5436	0.019714	1	0	p-value
Slc31a2	0.543137	0.019839	1	0	p-value
Dok2	-0.54292	0.019898	1	0	p-value
Tnfaip8l1	-0.54157	0.02027	1	0	p-value
Spag1	0.541548	0.020275	1	0	p-value
Slc26a7	-0.54151	0.020286	1	0	p-value
Slco1b2	-0.54107	0.020407	1	0	p-value
Gm10138	-0.54071	0.020508	1	0	p-value
Gabarapl1	-0.54031	0.020619	1	0	p-value
Ppfia1	0.540131	0.02067	1	0	p-value
Vma21	-0.54011	0.020677	1	0	p-value
Samd10	0.539747	0.020778	1	0	p-value
Gjb3	-0.53951	0.020845	1	0	p-value
Abcb10	0.539001	0.02099	1	0	p-value
Ncald	-0.53866	0.021086	1	0	p-value
Plod2	0.53862	0.021098	1	0	p-value
Serpinb8	-0.53862	0.021099	1	0	p-value
Ercc6l2	0.538407	0.021159	1	0	p-value
Edem2	0.538216	0.021214	1	0	p-value
Ankrd37	0.538191	0.021221	1	0	p-value
Mus81	0.53796	0.021287	1	0	p-value
Treml4	-0.53787	0.021314	1	0	p-value
Med18	-0.53786	0.021317	1	0	p-value
4933417E11Rik	-0.53767	0.021372	1	0	p-value
Spag8	0.537371	0.021457	1	0	p-value
Calhm2	-0.53725	0.021493	1	0	p-value
Nubp1	0.537085	0.02154	1	0	p-value
Otub1	-0.53653	0.021702	1	0	p-value
Tinf2	0.536288	0.021772	1	0	p-value
Slc35a1	-0.53604	0.021844	1	0	p-value
Triml2	-0.53541	0.02203	1	0	p-value
Tmem116	-0.53506	0.022135	1	0	p-value
Fndc7	-0.535	0.02215	1	0	p-value
Plekhs1	-0.53494	0.022171	1	0	p-value
Ppia	-0.53474	0.022228	1	0	p-value
Acot13	-0.53458	0.022278	1	0	p-value
Coasy	0.534203	0.022389	1	0	p-value
Zfp459	-0.53404	0.022436	1	0	p-value
Izumo4	0.533838	0.022498	1	0	p-value
Mcts1	-0.53339	0.022634	1	0	p-value
Myc	0.533056	0.022734	1	0	p-value
Srsf1	0.532882	0.022787	1	0	p-value
Nrap	-0.53255	0.022887	1	0	p-value
DNAJC19	0.532498	0.022903	1	0	p-value
Prss23	-0.53237	0.022941	1	0	p-value
Kdelc1	0.532322	0.022957	1	0	p-value
Slc7a10	0.532017	0.02305	1	0	p-value
Itga3	0.531936	0.023075	1	0	p-value
1700034P13Rik	-0.53179	0.02312	1	0	p-value
Naa50	-0.53171	0.023144	1	0	p-value
Scd4	-0.53153	0.023198	1	0	p-value
Hnf4g	-0.53115	0.023316	1	0	p-value
Pir	-0.53072	0.023451	1	0	p-value
Unc5d	-0.5306	0.023487	1	0	p-value
Erp27	-0.53039	0.023553	1	0	p-value
Lmf2	0.530164	0.023623	1	0	p-value
Poc5	-0.53015	0.023626	1	0	p-value
Kpna3	-0.52971	0.023764	1	0	p-value
Map3k3	0.529684	0.023773	1	0	p-value
5031434O11Rik	0.52959	0.023802	1	0	p-value
Acot2	-0.52953	0.023822	1	0	p-value
Pip4k2a	-0.52909	0.02396	1	0	p-value
Mgp	-0.52897	0.023998	1	0	p-value
4921531C22Rik	0.528341	0.024197	1	0	p-value
Zfp692	0.527607	0.024431	1	0	p-value
Ptpn20	-0.52757	0.024444	1	0	p-value
3110056K07Rik	0.527406	0.024495	1	0	p-value
Rhbdf1	0.526614	0.02475	1	0	p-value
Fut2	-0.52659	0.024758	1	0	p-value
5730455P16Rik	-0.52614	0.024903	1	0	p-value
1700047I17Rik2	-0.52605	0.024932	1	0	p-value
Mup6	-0.52555	0.025097	1	0	p-value
Adck5	0.524963	0.025289	1	0	p-value
Trmu	0.524818	0.025337	1	0	p-value
Fundc2	-0.52471	0.025373	1	0	p-value
Fermt2	0.524469	0.025452	1	0	p-value
Gm16638	0.52446	0.025455	1	0	p-value
Utp11l	0.523975	0.025616	1	0	p-value
Npff	0.523483	0.025779	1	0	p-value
BC007180	-0.52313	0.025898	1	0	p-value
Kcnf1	-0.52283	0.025999	1	0	p-value
Plekhg1	0.522703	0.026041	1	0	p-value
Nim1k	-0.52264	0.026062	1	0	p-value
Gm3005	0.522557	0.02609	1	0	p-value
2025-09-07	-0.52249	0.026114	1	0	p-value
Kcnv1	-0.52243	0.026133	1	0	p-value
Stmn1	-0.52207	0.026254	1	0	p-value
Prrx2	-0.52199	0.026282	1	0	p-value
Rnf125	-0.52171	0.026377	1	0	p-value
Cog2	0.52166	0.026394	1	0	p-value
Ap1s1	-0.52152	0.026442	1	0	p-value
Hgh1	0.521503	0.026447	1	0	p-value
Cep152	0.521463	0.026461	1	0	p-value
Gm26672	0.521445	0.026467	1	0	p-value
Gm14446	-0.52134	0.026502	1	0	p-value
Gm15728	-0.52128	0.026522	1	0	p-value
Fam175a	0.520964	0.026631	1	0	p-value
Tpcn1	0.520669	0.026732	1	0	p-value
D330023K18Rik	0.520502	0.02679	1	0	p-value
Nxph1	-0.51972	0.027059	1	0	p-value
Atp6v0e2	-0.51945	0.027155	1	0	p-value
Ift20	0.519419	0.027165	1	0	p-value
Susd1	-0.51939	0.027176	1	0	p-value
Cmya5	-0.51856	0.027463	1	0	p-value
Rfc1	0.518556	0.027466	1	0	p-value
Sipa1l2	0.518403	0.02752	1	0	p-value
Ptger4	-0.51804	0.027648	1	0	p-value
Rela	0.517531	0.027827	1	0	p-value
Rtkn2	-0.5173	0.02791	1	0	p-value
Boll	-0.51728	0.027916	1	0	p-value
1700001L19Rik	-0.51728	0.027917	1	0	p-value
Dgkb	-0.51726	0.027924	1	0	p-value
Lipo1	-0.51687	0.028062	1	0	p-value
Trim36	-0.51682	0.028079	1	0	p-value
Tpt1	-0.51679	0.02809	1	0	p-value
Gm11583	-0.51672	0.028115	1	0	p-value
Zfp688	0.51664	0.028145	1	0	p-value
Chrna3	0.515888	0.028414	1	0	p-value
Nxpe3	-0.51557	0.028528	1	0	p-value
Inpp5j	0.515329	0.028616	1	0	p-value
Plac9a	-0.51502	0.028727	1	0	p-value
Dnajc15	-0.51456	0.028897	1	0	p-value
Ptrh1	0.514415	0.028949	1	0	p-value
Pstpip2	-0.51429	0.028993	1	0	p-value
Dnaaf1	-0.51424	0.029014	1	0	p-value
Phka1	0.513955	0.029117	1	0	p-value
Trmt1l	0.513824	0.029166	1	0	p-value
Nipsnap3b	-0.51375	0.029194	1	0	p-value
Sdcbp2	-0.51347	0.029296	1	0	p-value
Crb1	-0.51335	0.029339	1	0	p-value
S100a3	-0.51321	0.029392	1	0	p-value
Kcnk13	-0.51308	0.029439	1	0	p-value
Aim2	-0.51287	0.029518	1	0	p-value
Setmar	-0.51281	0.029541	1	0	p-value
Napb	-0.5124	0.029692	1	0	p-value
Snx10	-0.51232	0.029724	1	0	p-value
Sirt1	0.512023	0.029833	1	0	p-value
Cyp19a1	-0.51184	0.029902	1	0	p-value
Dus1l	0.511799	0.029917	1	0	p-value
Actb	-0.51159	0.029995	1	0	p-value
Uckl1	0.511576	0.030001	1	0	p-value
Skp1a	-0.51096	0.030234	1	0	p-value
Npy	-0.51077	0.030305	1	0	p-value
Clhc1	-0.51062	0.03036	1	0	p-value
Morf4l2	-0.51051	0.030401	1	0	p-value
A230072C01Rik	0.510363	0.030459	1	0	p-value
Pycr1	-0.51004	0.030582	1	0	p-value
1700026L06Rik	-0.50988	0.030643	1	0	p-value
Hebp2	-0.50967	0.030724	1	0	p-value
Gm7030	-0.50958	0.030758	1	0	p-value
Pcdha9	-0.50949	0.030793	1	0	p-value
Ace	-0.50948	0.030796	1	0	p-value
3110052M02Rik	0.509288	0.03087	1	0	p-value
Stk17b	0.509166	0.030917	1	0	p-value
Cyth1	0.508907	0.031016	1	0	p-value
AI480526	0.508887	0.031024	1	0	p-value
Nme5	-0.50825	0.03127	1	0	p-value
Asl	0.507081	0.031727	1	0	p-value
Myg1	0.507067	0.031732	1	0	p-value
Gramd1c	0.506576	0.031925	1	0	p-value
Traf5	-0.50627	0.032044	1	0	p-value
Klhl12	-0.50617	0.032087	1	0	p-value
Eef1e1	-0.50565	0.032292	1	0	p-value
Tti2	0.505567	0.032325	1	0	p-value
Dtx3l	-0.50548	0.032359	1	0	p-value
Ptbp1	0.505368	0.032404	1	0	p-value
Ppp3r1	-0.50494	0.032575	1	0	p-value
Katnal1	-0.50474	0.032657	1	0	p-value
Inpp5e	0.50473	0.032659	1	0	p-value
Spc25	-0.50468	0.032678	1	0	p-value
Gm17191	0.50466	0.032687	1	0	p-value
Ifit2	-0.50453	0.03274	1	0	p-value
Scn10a	-0.50405	0.032935	1	0	p-value
Cfp	0.504043	0.032936	1	0	p-value
Rgs5	-0.50382	0.033025	1	0	p-value
Dtnbos	-0.50353	0.033144	1	0	p-value
Srf	0.503078	0.033327	1	0	p-value
Gm21685	-0.50279	0.033445	1	0	p-value
Gm13684	-0.50276	0.033457	1	0	p-value
Prkar1b	-0.50261	0.033519	1	0	p-value
Ppef1	-0.50256	0.033539	1	0	p-value
Ripk1	0.502346	0.033627	1	0	p-value
5830454E08Rik	0.50229	0.03365	1	0	p-value
H2-M5	0.502219	0.033679	1	0	p-value
Akr1a1	-0.50214	0.033712	1	0	p-value
Actr3b	-0.50203	0.033758	1	0	p-value
Dck	-0.50184	0.033833	1	0	p-value
Arhgef38	-0.50131	0.034053	1	0	p-value
Aqp4	0.501144	0.034123	1	0	p-value
Ncaph	0.500999	0.034182	1	0	p-value
Oasl2	-0.50084	0.034248	1	0	p-value
Pcdhb19	-0.50072	0.034298	1	0	p-value
Dynlt3	-0.50039	0.034436	1	0	p-value
Tsnax	-0.50022	0.034508	1	0	p-value
Spag7	-0.50015	0.034536	1	0	p-value
Efcab10	-0.49917	0.034948	1	0	p-value
Brinp2	-0.49858	0.0352	1	0	p-value
H2-DMb2	-0.49816	0.035377	1	0	p-value
Gadd45a	-0.49775	0.035555	1	0	p-value
Lyrm4	-0.49754	0.035644	1	0	p-value
Efemp2	0.49746	0.035678	1	0	p-value
Lcp2	-0.49728	0.035755	1	0	p-value
Gm12536	-0.49673	0.03599	1	0	p-value
Ice2	0.496649	0.036027	1	0	p-value
Gja5	-0.49588	0.03636	1	0	p-value
Cdc42	-0.49552	0.036517	1	0	p-value
Trappc4	-0.49552	0.03652	1	0	p-value
Gpc5	0.495383	0.036578	1	0	p-value
Colgalt2	-0.49534	0.036598	1	0	p-value
Helq	0.49528	0.036623	1	0	p-value
Oprm1	-0.49506	0.036722	1	0	p-value
Mepce	0.494995	0.036748	1	0	p-value
Klhl14	-0.49479	0.036838	1	0	p-value
2810008D09Rik	0.494403	0.037009	1	0	p-value
E330012B07Rik	-0.49436	0.03703	1	0	p-value
Fam159b	-0.49426	0.037072	1	0	p-value
Fam228a	0.494015	0.037181	1	0	p-value
Marveld3	-0.49389	0.037234	1	0	p-value
Ubl5	-0.49353	0.037395	1	0	p-value
Acer2	-0.4935	0.037409	1	0	p-value
Slc25a42	0.49342	0.037446	1	0	p-value
Sema3a	-0.49341	0.03745	1	0	p-value
Slc16a9	0.493085	0.037595	1	0	p-value
Dhx34	0.492877	0.037688	1	0	p-value
Fam49a	-0.49279	0.037725	1	0	p-value
4933407K13Rik	-0.49263	0.0378	1	0	p-value
Anapc5	-0.49241	0.037899	1	0	p-value
Nphp1	0.492358	0.037921	1	0	p-value
Rdh10	0.492252	0.037969	1	0	p-value
Upf1	0.49206	0.038055	1	0	p-value
Gm15892	-0.49192	0.038116	1	0	p-value
Rmnd1	0.491795	0.038175	1	0	p-value
Plekha5	0.491602	0.038262	1	0	p-value
Dnajb13	-0.49116	0.038461	1	0	p-value
Skint7	-0.49098	0.038544	1	0	p-value
Epha3	0.49095	0.038558	1	0	p-value
Srr	-0.49095	0.03856	1	0	p-value
Gm29012	-0.49085	0.038605	1	0	p-value
Adam1a	0.490407	0.038807	1	0	p-value
Dcdc2a	-0.49036	0.03883	1	0	p-value
Rnf123	0.490287	0.038862	1	0	p-value
Ankrd13a	0.48934	0.039298	1	0	p-value
Ccl27a	0.489249	0.03934	1	0	p-value
Snrnp25	-0.48908	0.039417	1	0	p-value
Egfem1	0.489062	0.039427	1	0	p-value
Rnf141	-0.48894	0.039485	1	0	p-value
Gm26839	-0.48889	0.039507	1	0	p-value
Vmn2r7	-0.4887	0.039595	1	0	p-value
Atxn7l2	0.488472	0.039701	1	0	p-value
Gm2897	0.488245	0.039807	1	0	p-value
Nsa2	-0.4882	0.039829	1	0	p-value
Zfp236	0.488109	0.03987	1	0	p-value
Cib1	0.488054	0.039896	1	0	p-value
Rhebl1	0.487882	0.039977	1	0	p-value
Aldh1a2	-0.48763	0.040096	1	0	p-value
Ube2n	-0.48713	0.040331	1	0	p-value
Hddc2	-0.48712	0.040333	1	0	p-value
Fn1	0.487118	0.040336	1	0	p-value
Lrrc27	-0.48707	0.040357	1	0	p-value
Prodh2	-0.48703	0.040376	1	0	p-value
F3	0.486944	0.040418	1	0	p-value
Fam53b	0.486919	0.04043	1	0	p-value
Gtf3c3	-0.48681	0.040483	1	0	p-value
Ilk	0.486744	0.040513	1	0	p-value
Pou6f1	0.486691	0.040538	1	0	p-value
Fam204a	-0.4863	0.040724	1	0	p-value
Ccnt2	0.486259	0.040743	1	0	p-value
Arl13b	0.486004	0.040864	1	0	p-value
Myo1c	0.485746	0.040987	1	0	p-value
Galk2	-0.48521	0.041245	1	0	p-value
Sfta2	-0.48507	0.041313	1	0	p-value
Mknk2	0.484949	0.041369	1	0	p-value
Noxo1	0.484826	0.041428	1	0	p-value
Pla2g12b	-0.48448	0.041596	1	0	p-value
Plxna3	0.484339	0.041663	1	0	p-value
Nr1h2	0.484328	0.041668	1	0	p-value
Btbd10	-0.48416	0.041751	1	0	p-value
Acp1	-0.48401	0.041822	1	0	p-value
Ola1	-0.48391	0.041869	1	0	p-value
Gm15845	-0.48379	0.041928	1	0	p-value
Pex5	0.483785	0.041932	1	0	p-value
Tecpr1	0.483735	0.041956	1	0	p-value
Lgals3bp	-0.48333	0.042155	1	0	p-value
Snx4	-0.48324	0.042196	1	0	p-value
Tspyl5	-0.48304	0.042296	1	0	p-value
Plcl1	-0.48283	0.042397	1	0	p-value
Adat1	0.482819	0.042404	1	0	p-value
Slx4	0.482806	0.04241	1	0	p-value
Nsdhl	-0.48271	0.042455	1	0	p-value
Dnlz	0.482689	0.042467	1	0	p-value
Ido1	-0.48267	0.042478	1	0	p-value
Arfrp1	0.482527	0.042547	1	0	p-value
Ccdc60	0.482492	0.042564	1	0	p-value
Gm2061	-0.48249	0.042566	1	0	p-value
Fam84a	-0.48217	0.042724	1	0	p-value
Gm11592	-0.48215	0.042734	1	0	p-value
Enthd2	0.482081	0.042766	1	0	p-value
Creg2	-0.48193	0.042839	1	0	p-value
Mns1	-0.48189	0.04286	1	0	p-value
Sdhaf2	-0.48171	0.042952	1	0	p-value
Cox7b	-0.48138	0.043113	1	0	p-value
Cenpn	-0.48103	0.043287	1	0	p-value
Pan2	0.481023	0.043291	1	0	p-value
Chia1	-0.48101	0.0433	1	0	p-value
Tmem167b	-0.48095	0.043327	1	0	p-value
Smtn	0.480898	0.043353	1	0	p-value
Mlkl	-0.48087	0.043365	1	0	p-value
Ell	0.480714	0.043445	1	0	p-value
Csf1	-0.48028	0.043662	1	0	p-value
Cnot10	0.480077	0.043764	1	0	p-value
Pacrgl	-0.47979	0.043906	1	0	p-value
Tmem216	0.479787	0.043909	1	0	p-value
E2f6	0.479775	0.043916	1	0	p-value
Zfp84	0.479733	0.043937	1	0	p-value
Cuedc2	-0.47973	0.043938	1	0	p-value
Flii	0.479581	0.044013	1	0	p-value
Adora2b	0.479451	0.044079	1	0	p-value
Tmprss7	0.479343	0.044133	1	0	p-value
Oplah	0.479135	0.044239	1	0	p-value
Srd5a1	-0.47893	0.044344	1	0	p-value
Diap1	0.478884	0.044366	1	0	p-value
Morf4l1	-0.47874	0.044441	1	0	p-value
Gm15208	-0.47857	0.044528	1	0	p-value
Gpam	0.478466	0.044578	1	0	p-value
Phf11d	-0.47836	0.044634	1	0	p-value
Ep300	-0.47802	0.044807	1	0	p-value
Tsr3	0.477568	0.045038	1	0	p-value
4930525G20Rik	-0.47733	0.045158	1	0	p-value
Gm12059	-0.47713	0.045264	1	0	p-value
Gng3	-0.47697	0.045347	1	0	p-value
Pfkfb3	-0.47685	0.045406	1	0	p-value
Megf9	-0.47669	0.045492	1	0	p-value
P4ha3	-0.4765	0.04559	1	0	p-value
Slc16a11	0.476372	0.045654	1	0	p-value
Akt2	0.476091	0.0458	1	0	p-value
Sst	-0.47588	0.045911	1	0	p-value
Dynlt1a	0.475847	0.045927	1	0	p-value
Paqr5	-0.47549	0.046114	1	0	p-value
Dennd5a	0.475394	0.046164	1	0	p-value
Aldh1l1	0.475325	0.0462	1	0	p-value
Ids	-0.47529	0.046217	1	0	p-value
Ube2a	-0.47521	0.04626	1	0	p-value
Tbl3	0.475187	0.046272	1	0	p-value
Rpl30	-0.47518	0.046275	1	0	p-value
Lrrc36	-0.47456	0.046604	1	0	p-value
Gm29570	-0.47452	0.04662	1	0	p-value
Gm13307	-0.47439	0.046691	1	0	p-value
Abca4	-0.47408	0.046856	1	0	p-value
Nhp2l1	-0.47389	0.046953	1	0	p-value
Ssmem1	-0.47388	0.046959	1	0	p-value
Ccdc79	-0.47386	0.046971	1	0	p-value
Slc39a10	-0.47385	0.046978	1	0	p-value
Rnf115	-0.47379	0.047008	1	0	p-value
Crispld1	-0.47378	0.047012	1	0	p-value
Rnf213	-0.4736	0.047107	1	0	p-value
F2rl2	-0.47328	0.047277	1	0	p-value
Lrguk	-0.47312	0.047363	1	0	p-value
D430001F17Rik	-0.4728	0.047533	1	0	p-value
D930007P13Rik	-0.47275	0.047562	1	0	p-value
Acot9	-0.47252	0.047684	1	0	p-value
Gm29443	0.472471	0.047711	1	0	p-value
Rpain	0.472256	0.047826	1	0	p-value
Cetn2	-0.47224	0.047837	1	0	p-value
Rpl15	-0.47224	0.047837	1	0	p-value
Zkscan3	0.472214	0.047849	1	0	p-value
Gimap6	-0.4721	0.047909	1	0	p-value
A930024E05Rik	0.471975	0.047978	1	0	p-value
Abcc9	-0.47197	0.047979	1	0	p-value
Sgcg	-0.47195	0.047991	1	0	p-value
Fastk	0.471945	0.047994	1	0	p-value
Ildr2	-0.47176	0.048094	1	0	p-value
Dynlt1b	0.471753	0.048097	1	0	p-value
Vdr	-0.47175	0.048099	1	0	p-value
RP23-469D21.1	0.471599	0.048181	1	0	p-value
Ergic1	-0.4715	0.048234	1	0	p-value
Pank4	0.471499	0.048235	1	0	p-value
Dpp3	0.471426	0.048274	1	0	p-value
Bik	-0.47141	0.048284	1	0	p-value
Coch	-0.4714	0.048288	1	0	p-value
Trappc13	-0.47136	0.048311	1	0	p-value
Gm14455	0.471323	0.04833	1	0	p-value
Tspyl1	-0.47124	0.048375	1	0	p-value
Sec61a1	0.471177	0.048409	1	0	p-value
Gm10248	-0.4711	0.048449	1	0	p-value
Nlrp9b	-0.47059	0.048729	1	0	p-value
Hyal3	0.470488	0.048783	1	0	p-value
Rbm11	-0.47015	0.048967	1	0	p-value
Clcn3	-0.47009	0.049002	1	0	p-value
Lrp5	-0.46997	0.049068	1	0	p-value
Dlgap5	-0.46981	0.049152	1	0	p-value
Nudt22	0.469475	0.049338	1	0	p-value
Tfeb	0.469421	0.049368	1	0	p-value
Pofut1	0.469286	0.049442	1	0	p-value
Gm15642	0.469238	0.049469	1	0	p-value
Hnmt	-0.46915	0.049516	1	0	p-value
Lin9	0.469134	0.049526	1	0	p-value
Cog1	0.468923	0.049642	1	0	p-value
TRPC2	0.468885	0.049663	1	0	p-value
Mfsd7b	0.468768	0.049728	1	0	p-value
Glce	-0.46876	0.049734	1	0	p-value
Nme2	-0.46855	0.049851	1	0	p-value
2310067B10Rik	0.468441	0.049909	1	0	p-value
Gm27198	-0.46811	0.050093	0	0	ns
Rasa1	0.467733	0.050303	0	0	ns
Gm26766	-0.46758	0.050391	0	0	ns
Gm14022	0.467487	0.05044	0	0	ns
Diap3	-0.46738	0.050502	0	0	ns
Lias	-0.46729	0.050548	0	0	ns
Ezh2	0.467224	0.050588	0	0	ns
Arf3	-0.46716	0.050623	0	0	ns
Apip	0.467159	0.050624	0	0	ns
Nudt12os	-0.46665	0.050911	0	0	ns
Pip4k2c	-0.46651	0.050992	0	0	ns
Entpd4	-0.46639	0.051057	0	0	ns
Per2	0.466323	0.051095	0	0	ns
Tfpi	-0.46612	0.051207	0	0	ns
Gm13304	-0.46603	0.051262	0	0	ns
Gm26805	-0.46571	0.051439	0	0	ns
Rab1	-0.46567	0.051467	0	0	ns
Anks6	0.465665	0.051467	0	0	ns
Gga2	0.465509	0.051556	0	0	ns
4930405A21Rik	0.465477	0.051574	0	0	ns
Zp3r	-0.46545	0.051589	0	0	ns
Dtna	0.465169	0.051749	0	0	ns
Myrf	-0.46513	0.05177	0	0	ns
D030055H07Rik	-0.46513	0.051771	0	0	ns
Gm28874	-0.46498	0.051856	0	0	ns
Otud5	0.464906	0.051899	0	0	ns
Ighg2c	-0.46478	0.051969	0	0	ns
Arhgap24	-0.46463	0.052054	0	0	ns
Cenpp	0.464539	0.052109	0	0	ns
Zfp956	0.464526	0.052117	0	0	ns
Arl5c	0.464253	0.052273	0	0	ns
Gm26803	0.46422	0.052293	0	0	ns
Lrp3	0.464204	0.052302	0	0	ns
Swi5	-0.46417	0.052322	0	0	ns
Senp1	0.463966	0.052438	0	0	ns
Secisbp2	0.463917	0.052467	0	0	ns
Gtf2h3	0.463908	0.052472	0	0	ns
Tmem141	0.463737	0.05257	0	0	ns
Snca	-0.46367	0.052611	0	0	ns
Haus5	0.463542	0.052683	0	0	ns
Gm15862	0.463377	0.052778	0	0	ns
Rilpl1	-0.46324	0.05286	0	0	ns
4931403E22Rik	-0.46315	0.05291	0	0	ns
Otc	-0.46309	0.052945	0	0	ns
Rsl24d1	-0.46301	0.052993	0	0	ns
Gm15446	-0.46293	0.053039	0	0	ns
Ldlrad3	0.462831	0.053095	0	0	ns
Mbnl2	-0.46275	0.053142	0	0	ns
Ankrd34b	-0.46265	0.053201	0	0	ns
Tab1	0.462542	0.053264	0	0	ns
Bex2	-0.46249	0.053293	0	0	ns
Neil3	-0.46243	0.053328	0	0	ns
Prdm1	-0.46239	0.053354	0	0	ns
Clk2	0.462318	0.053394	0	0	ns
Bmp8b	-0.46193	0.053619	0	0	ns
Has3	0.461858	0.053663	0	0	ns
Hirip3	0.461606	0.053811	0	0	ns
Cnnm3	0.461544	0.053847	0	0	ns
2025-09-09	-0.46154	0.053849	0	0	ns
Dhx16	0.461446	0.053905	0	0	ns
Rhbdl1	0.461433	0.053912	0	0	ns
Ebf4	0.461412	0.053925	0	0	ns
Stc1	-0.4613	0.053989	0	0	ns
Gm9929	-0.46102	0.054154	0	0	ns
Lage3	0.460981	0.054179	0	0	ns
Gys1	0.460834	0.054266	0	0	ns
Ran	-0.46081	0.054279	0	0	ns
Heca	0.460784	0.054295	0	0	ns
Commd3	0.460413	0.054515	0	0	ns
2700060E02Rik	-0.4604	0.054525	0	0	ns
Hgf	-0.46028	0.054593	0	0	ns
Tmem26	-0.46005	0.054728	0	0	ns
Zfp36l2	0.459903	0.054818	0	0	ns
Arpc3	-0.4598	0.054877	0	0	ns
Napg	-0.45978	0.054889	0	0	ns
Eno1b	-0.45962	0.054985	0	0	ns
Ssr3	-0.45954	0.055032	0	0	ns
Efnb1	-0.45942	0.055108	0	0	ns
Gm17167	-0.45937	0.055135	0	0	ns
Serpinb9	-0.45936	0.055143	0	0	ns
Sh3yl1	-0.45918	0.055251	0	0	ns
Mtif2	0.458874	0.055433	0	0	ns
Bud31	-0.4588	0.055477	0	0	ns
Lyplal1	-0.45876	0.055502	0	0	ns
Slfn4	-0.45874	0.055511	0	0	ns
Lrwd1	0.458718	0.055527	0	0	ns
Ivd	0.458708	0.055532	0	0	ns
Mdh1b	-0.45858	0.055609	0	0	ns
Rfx8	-0.45853	0.055637	0	0	ns
Cyp2d22	0.458514	0.05565	0	0	ns
Sc5d	-0.4585	0.055658	0	0	ns
Gm11751	-0.45845	0.05569	0	0	ns
Zfp354a	0.458284	0.055788	0	0	ns
Smarcd1	-0.45828	0.055788	0	0	ns
Pcdhga1	-0.45817	0.055856	0	0	ns
Gpld1	0.458134	0.055878	0	0	ns
Emc7	-0.45777	0.056096	0	0	ns
Coq7	-0.45772	0.056131	0	0	ns
Rbm4	0.457608	0.056197	0	0	ns
Lcat	0.457554	0.05623	0	0	ns
Usp28	0.457467	0.056283	0	0	ns
Tmem205	0.457447	0.056295	0	0	ns
Nphp3	0.45728	0.056396	0	0	ns
9630033F20Rik	-0.4572	0.056446	0	0	ns
Pecam1	-0.45701	0.056561	0	0	ns
Utp23	-0.45682	0.056678	0	0	ns
Mrpl18	-0.45665	0.05678	0	0	ns
1700124L16Rik	0.456552	0.05684	0	0	ns
Abca1	0.456216	0.057046	0	0	ns
Scyl2	-0.45614	0.057091	0	0	ns
Sftpd	-0.45603	0.057161	0	0	ns
Tppp	-0.45592	0.057226	0	0	ns
Exoc6	-0.45589	0.057244	0	0	ns
Crat	0.455776	0.057316	0	0	ns
Hdac1	0.455749	0.057333	0	0	ns
4931414P19Rik	-0.45567	0.057381	0	0	ns
Rpl21	-0.45558	0.057436	0	0	ns
Uts2b	-0.45556	0.057449	0	0	ns
Rgs20	-0.45551	0.057478	0	0	ns
Gm9961	-0.45547	0.057503	0	0	ns
Upf3b	0.455393	0.057552	0	0	ns
R74862	-0.45534	0.057587	0	0	ns
Csf1r	0.45533	0.057591	0	0	ns
Gm15718	0.455171	0.05769	0	0	ns
Ift88	0.455168	0.057691	0	0	ns
Padi4	-0.45506	0.057757	0	0	ns
Kbtbd11	0.454891	0.057863	0	0	ns
Scn11a	-0.45465	0.058013	0	0	ns
Ccdc137	0.454416	0.058159	0	0	ns
Spice1	0.454378	0.058182	0	0	ns
Fam20a	0.454317	0.05822	0	0	ns
Cblb	0.454179	0.058306	0	0	ns
Atg16l1	0.454173	0.058309	0	0	ns
Cth	0.454106	0.058351	0	0	ns
1700093K21Rik	-0.45391	0.058474	0	0	ns
Bcan	0.453562	0.058692	0	0	ns
Gm11464	-0.45356	0.058696	0	0	ns
Dync2li1	-0.45352	0.058717	0	0	ns
Tirap	0.453509	0.058725	0	0	ns
Ntsr2	0.453491	0.058736	0	0	ns
Zfp606	0.45331	0.058849	0	0	ns
Phgdh	0.453259	0.058882	0	0	ns
Nrros	-0.45304	0.059018	0	0	ns
Usp2	0.453028	0.059027	0	0	ns
Adam17	0.452939	0.059083	0	0	ns
Polr3gl	0.452876	0.059123	0	0	ns
Ick	0.452815	0.059161	0	0	ns
Fgl2	-0.45277	0.059187	0	0	ns
Pex16	0.452683	0.059245	0	0	ns
Tbp	0.452594	0.059301	0	0	ns
Snx12	-0.45246	0.059385	0	0	ns
Hprt	-0.45241	0.059419	0	0	ns
Lclat1	-0.45238	0.059437	0	0	ns
Gm28638	-0.45237	0.059441	0	0	ns
Smo	0.452318	0.059475	0	0	ns
Ppp6r3	0.452184	0.05956	0	0	ns
Impa1	-0.45212	0.059601	0	0	ns
Prkacb	-0.45192	0.05973	0	0	ns
Gm11722	-0.45184	0.059778	0	0	ns
Mcm7	0.451767	0.059825	0	0	ns
Zfp940	0.451503	0.059992	0	0	ns
Alkbh1	0.451417	0.060048	0	0	ns
Slc13a3	0.4513	0.060122	0	0	ns
Lcmt1	-0.4509	0.06038	0	0	ns
Fn3krp	-0.4509	0.060381	0	0	ns
9130401M01Rik	-0.45077	0.060463	0	0	ns
1110059G10Rik	-0.45067	0.060527	0	0	ns
Stxbp4	0.4506	0.06057	0	0	ns
Mrpl30	-0.45057	0.060588	0	0	ns
Ces1h	-0.45043	0.060676	0	0	ns
Col9a3	0.450417	0.060688	0	0	ns
S1pr1	0.450382	0.06071	0	0	ns
Nrn1	-0.45026	0.06079	0	0	ns
Mlana	-0.44957	0.061237	0	0	ns
Ppat	-0.44941	0.061336	0	0	ns
H2-DMb1	-0.44939	0.061351	0	0	ns
Rdm1	0.449269	0.061428	0	0	ns
Exoc1	0.449237	0.061449	0	0	ns
Smim3	0.449167	0.061495	0	0	ns
Neurl4	0.448932	0.061647	0	0	ns
Ropn1l	-0.44884	0.061706	0	0	ns
Gm3892	-0.44882	0.061722	0	0	ns
Spag6	-0.44874	0.061772	0	0	ns
Kazn	-0.44868	0.06181	0	0	ns
Pebp1	-0.44866	0.061825	0	0	ns
Gm29455	-0.44863	0.061842	0	0	ns
Wdr4	0.448625	0.061847	0	0	ns
RP23-171A13.12	0.448589	0.061871	0	0	ns
Cep104	0.448542	0.061901	0	0	ns
Gucy2e	-0.44853	0.061908	0	0	ns
C2cd5	0.448398	0.061995	0	0	ns
BC031181	-0.44839	0.061999	0	0	ns
Gm11744	0.448386	0.062003	0	0	ns
Fkbpl	-0.44828	0.062074	0	0	ns
Ankrd54	0.448268	0.06208	0	0	ns
Adrb3	-0.44825	0.062091	0	0	ns
Tagap	-0.44824	0.062096	0	0	ns
Armc2	-0.44819	0.062128	0	0	ns
9130023H24Rik	-0.44813	0.062173	0	0	ns
Pfn2	-0.44809	0.062197	0	0	ns
Lekr1	0.448087	0.062198	0	0	ns
Scn7a	-0.44807	0.062206	0	0	ns
Tmem178b	-0.44804	0.062231	0	0	ns
Prkar2b	-0.44794	0.062292	0	0	ns
Adtrp	-0.44788	0.062337	0	0	ns
Adat3	0.447833	0.062365	0	0	ns
Ssr4	0.44772	0.062439	0	0	ns
Cpsf3l	0.447695	0.062455	0	0	ns
Gm17096	0.447593	0.062522	0	0	ns
Cemip	0.447468	0.062604	0	0	ns
Ywhab	-0.44739	0.062654	0	0	ns
Tyw5	0.447208	0.062775	0	0	ns
Sumf1	-0.44718	0.062791	0	0	ns
Rps6	-0.44704	0.062887	0	0	ns
Rtn3	-0.44696	0.062938	0	0	ns
Slc1a3	0.44677	0.063065	0	0	ns
Fgfr2	0.446422	0.063295	0	0	ns
Plscr2	-0.44634	0.063353	0	0	ns
Hdac5	0.446256	0.063406	0	0	ns
Mycbpap	0.446189	0.06345	0	0	ns
Cenpt	-0.44594	0.063615	0	0	ns
Pnkp	0.445832	0.063687	0	0	ns
1700112D23Rik	0.445786	0.063718	0	0	ns
Gm11520	-0.44574	0.063746	0	0	ns
Ercc1	0.445524	0.063892	0	0	ns
Paqr6	0.445425	0.063959	0	0	ns
Pak6	0.445423	0.06396	0	0	ns
Selplg	0.44539	0.063983	0	0	ns
2010320O07Rik	-0.44538	0.063992	0	0	ns
1700095A13Rik	-0.44522	0.064093	0	0	ns
Zfat	0.445188	0.064118	0	0	ns
Ccnb2	0.445185	0.064119	0	0	ns
1700028K03Rik	0.445173	0.064127	0	0	ns
Zfyve19	0.445149	0.064143	0	0	ns
Pik3r3	0.445136	0.064152	0	0	ns
Sh3kbp1	-0.4451	0.064174	0	0	ns
Itih3	0.444858	0.064339	0	0	ns
Zfr2	0.444773	0.064395	0	0	ns
C330021F23Rik	0.444764	0.064402	0	0	ns
Ammecr1l	0.444734	0.064422	0	0	ns
Zc3h15	-0.44403	0.064895	0	0	ns
Limk2	0.444011	0.064909	0	0	ns
Cd300e	-0.44382	0.065036	0	0	ns
Zcchc10	-0.44381	0.065047	0	0	ns
Pdzd11	-0.44363	0.065164	0	0	ns
Rnf135	-0.44347	0.065273	0	0	ns
Gmppa	0.443433	0.065301	0	0	ns
Acaa1a	0.44329	0.065398	0	0	ns
Kansl1l	0.443187	0.065467	0	0	ns
Alg14	-0.44318	0.06547	0	0	ns
Heyl	0.443132	0.065505	0	0	ns
Tmem208	0.442989	0.065602	0	0	ns
Zswim7	-0.44297	0.065616	0	0	ns
Gnpat	0.442939	0.065636	0	0	ns
Zbtb49	0.442919	0.06565	0	0	ns
Zufsp	0.442873	0.065681	0	0	ns
Nqo2	-0.44286	0.065691	0	0	ns
Reps2	-0.44278	0.065743	0	0	ns
Scyl1	-0.44276	0.065755	0	0	ns
Acadvl	0.442471	0.065956	0	0	ns
Fndc9	-0.44234	0.066044	0	0	ns
Sertad3	0.442324	0.066056	0	0	ns
Cx3cr1	0.442201	0.06614	0	0	ns
Eri2	0.44178	0.066429	0	0	ns
Kank3	0.441586	0.066563	0	0	ns
Sumo2	-0.44157	0.066573	0	0	ns
Ddx60	-0.4415	0.066619	0	0	ns
Saal1	0.441368	0.066713	0	0	ns
Prrx1	0.441355	0.066722	0	0	ns
Ak6	-0.44134	0.066729	0	0	ns
Hmgb3	-0.44106	0.066923	0	0	ns
Mcts2	-0.44087	0.06706	0	0	ns
Gpnmb	-0.44086	0.067061	0	0	ns
Blm	-0.4408	0.067105	0	0	ns
Dnd1	0.440779	0.067119	0	0	ns
Gm12915	-0.44046	0.067343	0	0	ns
She	-0.44041	0.067374	0	0	ns
Lhx6	-0.44032	0.067437	0	0	ns
C330019F10Rik	-0.44032	0.06744	0	0	ns
Cdkn2a	-0.4402	0.067518	0	0	ns
Chek2	-0.44015	0.067558	0	0	ns
Rps24	-0.4401	0.06759	0	0	ns
Cdc7	0.440074	0.06761	0	0	ns
Amph	-0.44	0.06766	0	0	ns
Tgfbr3l	0.439949	0.067696	0	0	ns
Mpzl1	0.439603	0.067938	0	0	ns
Usp40	0.439542	0.06798	0	0	ns
Rnls	0.439511	0.068002	0	0	ns
Gm29514	-0.43946	0.068037	0	0	ns
Gm29374	-0.43942	0.068069	0	0	ns
Slc38a3	0.439281	0.068163	0	0	ns
Rab34	0.43927	0.068171	0	0	ns
Emg1	0.438871	0.068451	0	0	ns
Rbm44	-0.43873	0.068547	0	0	ns
Nae1	0.438676	0.068588	0	0	ns
Tmod4	0.438666	0.068595	0	0	ns
9030624G23Rik	-0.43856	0.068671	0	0	ns
Snrpd1	-0.43849	0.068719	0	0	ns
Slc12a4	0.438451	0.068747	0	0	ns
Smim14	-0.43827	0.068878	0	0	ns
Gm12758	0.438193	0.068929	0	0	ns
Olfr539	-0.43816	0.068951	0	0	ns
Lactb2	-0.43811	0.068989	0	0	ns
Clec4b2	-0.4381	0.068996	0	0	ns
Abca9	0.43796	0.069093	0	0	ns
Ptch1	0.437915	0.069125	0	0	ns
Gm27021	-0.43786	0.069163	0	0	ns
Ywhag	-0.43763	0.069327	0	0	ns
Gm20671	-0.43757	0.069366	0	0	ns
Cbx3	-0.43755	0.069387	0	0	ns
Pfn4	-0.43751	0.069411	0	0	ns
Lhfpl2	0.437466	0.069444	0	0	ns
Gm3002	0.437431	0.069469	0	0	ns
Mafb	-0.43718	0.069645	0	0	ns
Dync1li1	-0.43714	0.069678	0	0	ns
Ptpn14	-0.43706	0.069729	0	0	ns
Apeh	0.436934	0.069822	0	0	ns
Prss36	0.436909	0.06984	0	0	ns
Asphd1	0.436858	0.069876	0	0	ns
Mboat4	-0.43671	0.069984	0	0	ns
Cdo1	-0.4367	0.06999	0	0	ns
Cpt1a	0.436684	0.070001	0	0	ns
Elmo3	0.436594	0.070065	0	0	ns
Ctdsp1	0.43636	0.070233	0	0	ns
Mlf1	-0.43621	0.070338	0	0	ns
Ten1	-0.43619	0.070354	0	0	ns
Gja1	0.43605	0.070455	0	0	ns
Slc28a2	-0.43605	0.070456	0	0	ns
Hnf4aos	-0.43605	0.070458	0	0	ns
Armcx5	-0.43599	0.070497	0	0	ns
5430402O13Rik	0.435789	0.070642	0	0	ns
Sgtb	-0.43561	0.070772	0	0	ns
Tbc1d16	0.435315	0.070984	0	0	ns
Bicd2	0.435161	0.071095	0	0	ns
Ercc8	0.435079	0.071155	0	0	ns
Ywhah	-0.43506	0.071167	0	0	ns
Drd3	-0.43506	0.07117	0	0	ns
Slbp	-0.43505	0.071175	0	0	ns
Mtmr9	-0.43497	0.071236	0	0	ns
Gm26724	0.434847	0.071323	0	0	ns
Crh	-0.43482	0.071345	0	0	ns
Pnpla3	0.434809	0.07135	0	0	ns
Chp1	-0.43475	0.07139	0	0	ns
4931409K22Rik	-0.43463	0.071476	0	0	ns
Ppfia4	0.434501	0.071573	0	0	ns
Rcc1	-0.4345	0.071578	0	0	ns
U2surp	0.43447	0.071596	0	0	ns
Mff	-0.43433	0.071694	0	0	ns
Fdft1	-0.43425	0.071753	0	0	ns
Dctn4	-0.43421	0.071785	0	0	ns
Ermard	0.43418	0.071807	0	0	ns
Acvr1c	-0.43407	0.071887	0	0	ns
Mael	-0.43404	0.071909	0	0	ns
Vwf	-0.43399	0.071944	0	0	ns
Lime1	0.433889	0.072019	0	0	ns
4930532G15Rik	-0.43379	0.072089	0	0	ns
Dicer1	0.433612	0.072221	0	0	ns
Pstpip1	-0.43342	0.072358	0	0	ns
Tsen54	0.433367	0.072401	0	0	ns
Nek7	-0.43333	0.072431	0	0	ns
Ttc22	-0.43328	0.072465	0	0	ns
Rangrf	0.433267	0.072474	0	0	ns
Rps20	-0.4332	0.072523	0	0	ns
Micall2	0.43315	0.072559	0	0	ns
5430427O19Rik	-0.43315	0.072561	0	0	ns
Wdfy3	0.433034	0.072645	0	0	ns
Gdpd5	0.432936	0.072717	0	0	ns
Cecr2	0.432935	0.072717	0	0	ns
Hspa1b	-0.43268	0.072908	0	0	ns
A830012C17Rik	-0.4326	0.072963	0	0	ns
1700015F17Rik	-0.43256	0.072996	0	0	ns
Arhgef10l	0.432533	0.073014	0	0	ns
Ednra	0.432478	0.073054	0	0	ns
Trim75	-0.43243	0.073086	0	0	ns
Enkd1	0.432028	0.073386	0	0	ns
Hbp1	0.432017	0.073395	0	0	ns
Foxj3	-0.43193	0.073457	0	0	ns
Zbtb10	0.4319	0.073481	0	0	ns
Sstr3	-0.43189	0.073491	0	0	ns
Colec11	-0.43175	0.073591	0	0	ns
Gm17124	-0.43173	0.073606	0	0	ns
Angptl4	0.431695	0.073633	0	0	ns
Zfp286	0.43147	0.0738	0	0	ns
Slc8b1	0.43146	0.073807	0	0	ns
Fam167a	-0.43142	0.073838	0	0	ns
Pcsk7	-0.43132	0.07391	0	0	ns
Reps1	0.431274	0.073946	0	0	ns
Atp6v1g2	-0.43127	0.073952	0	0	ns
Prkg2	-0.43111	0.074068	0	0	ns
2810404M03Rik	-0.43104	0.074116	0	0	ns
Triqk	-0.43094	0.074197	0	0	ns
Rrad	-0.43084	0.074273	0	0	ns
Zik1	-0.43076	0.074332	0	0	ns
Ercc2	0.430746	0.074339	0	0	ns
Fam114a2	0.430716	0.074362	0	0	ns
Gm6994	-0.43058	0.074462	0	0	ns
Smpdl3b	-0.43037	0.074618	0	0	ns
Smpd2	0.430352	0.074634	0	0	ns
Gm10053	-0.43033	0.074649	0	0	ns
Gpr115	-0.43028	0.074685	0	0	ns
Dclre1b	0.430238	0.074719	0	0	ns
Rpl7	-0.43009	0.074828	0	0	ns
Zfp420	0.429978	0.074915	0	0	ns
Kctd15	0.429956	0.074931	0	0	ns
Cpsf7	0.429838	0.07502	0	0	ns
Taf9b	-0.42975	0.075087	0	0	ns
Gucy1b3	-0.42973	0.075102	0	0	ns
Coro2a	0.429718	0.07511	0	0	ns
Mrps5	0.429708	0.075117	0	0	ns
Atp6v1e1	-0.42955	0.075235	0	0	ns
Ubr7	-0.42954	0.075246	0	0	ns
Olfr826	-0.42953	0.07525	0	0	ns
1700022N22Rik	-0.42948	0.075288	0	0	ns
Trp53i11	-0.42943	0.075325	0	0	ns
Mipep	-0.42932	0.075408	0	0	ns
Fbrs	0.429277	0.075443	0	0	ns
Zcchc3	0.429232	0.075476	0	0	ns
4930506C21Rik	-0.42917	0.075521	0	0	ns
Glod4	-0.4291	0.075578	0	0	ns
Rgs9	0.428991	0.075659	0	0	ns
Gm14167	-0.42888	0.075746	0	0	ns
Gssos1	-0.42886	0.075757	0	0	ns
Diablo	0.428605	0.075951	0	0	ns
Lrrc6	-0.42857	0.075981	0	0	ns
Ifit1	-0.42854	0.076004	0	0	ns
2610507I01Rik	0.428385	0.076118	0	0	ns
Ndufs8	-0.42817	0.07628	0	0	ns
Srsf7	0.42805	0.076374	0	0	ns
Cd276	-0.428	0.07641	0	0	ns
Cfap69	0.427813	0.076554	0	0	ns
Rab5b	-0.4278	0.076568	0	0	ns
Gmip	0.427722	0.076624	0	0	ns
Dancr	0.427705	0.076637	0	0	ns
Abcd1	0.42757	0.07674	0	0	ns
Prrg2	0.427548	0.076757	0	0	ns
Armc1	-0.42753	0.07677	0	0	ns
Cox14	0.427529	0.076771	0	0	ns
Omg	-0.42734	0.076918	0	0	ns
Wdr83os	-0.42724	0.076995	0	0	ns
Mospd3	0.427205	0.07702	0	0	ns
Slc17a9	-0.42704	0.07715	0	0	ns
Gm21982	0.427031	0.077153	0	0	ns
Gpr55	-0.42702	0.077159	0	0	ns
Prpsap1	0.42699	0.077184	0	0	ns
Reep5	-0.42699	0.077188	0	0	ns
Gnb4	-0.42698	0.077192	0	0	ns
Hmgcs1	-0.42669	0.077416	0	0	ns
Inca1	0.426451	0.077599	0	0	ns
Cd163	-0.42636	0.077672	0	0	ns
Adamts16	0.42627	0.077739	0	0	ns
Idh2	0.426175	0.077812	0	0	ns
Slc17a1	-0.426	0.077949	0	0	ns
Bax	0.42594	0.077994	0	0	ns
Csnk2b	-0.42593	0.078005	0	0	ns
6430628N08Rik	-0.4259	0.078022	0	0	ns
Acsbg1	0.425893	0.07803	0	0	ns
Cfap221	0.425684	0.078192	0	0	ns
Brd7	0.425674	0.0782	0	0	ns
Pcgf5	0.425384	0.078425	0	0	ns
Atg4b	0.425235	0.07854	0	0	ns
Gm19585	-0.42519	0.078575	0	0	ns
Sgk2	-0.4251	0.078647	0	0	ns
Hmox1	-0.42505	0.078685	0	0	ns
Fam47e	-0.425	0.078726	0	0	ns
Magi3	-0.42496	0.078757	0	0	ns
Rcbtb2	0.424947	0.078765	0	0	ns
Entpd2	0.424829	0.078857	0	0	ns
Msi2	0.424813	0.07887	0	0	ns
Cdk2ap1	0.424781	0.078894	0	0	ns
Ip6k2	0.424743	0.078924	0	0	ns
2310015A10Rik	0.424743	0.078924	0	0	ns
Tnfrsf8	-0.42468	0.078975	0	0	ns
Gm26629	-0.42467	0.07898	0	0	ns
Rpl36al	-0.42463	0.079014	0	0	ns
Rps3a1	-0.42441	0.079184	0	0	ns
Haus3	0.424181	0.079363	0	0	ns
Zscan12	0.424148	0.079389	0	0	ns
Gm12426	0.424098	0.079428	0	0	ns
Heatr5a	0.424057	0.07946	0	0	ns
Gm10310	-0.42404	0.079477	0	0	ns
Gm27207	-0.42396	0.079533	0	0	ns
Gpr37l1	0.423888	0.079594	0	0	ns
Kcns2	-0.42384	0.079629	0	0	ns
Cryl1	-0.42373	0.079718	0	0	ns
Zfand2b	0.423665	0.079769	0	0	ns
Pebp4	-0.4236	0.079818	0	0	ns
Cartpt	-0.42355	0.079856	0	0	ns
Tmem181b-ps	0.423542	0.079865	0	0	ns
Flad1	0.423492	0.079905	0	0	ns
Tm4sf5	-0.42344	0.07995	0	0	ns
Cacng5	-0.42343	0.079952	0	0	ns
Zfp651	0.423294	0.080061	0	0	ns
Gm10439	-0.42309	0.080226	0	0	ns
Tceal1	-0.42308	0.080227	0	0	ns
Mtus2	0.423065	0.080242	0	0	ns
Nsg2	-0.42304	0.080259	0	0	ns
Ndufb3	-0.42299	0.080302	0	0	ns
Tsr2	-0.42299	0.080304	0	0	ns
Parp9	-0.42279	0.080459	0	0	ns
Elmod3	0.422536	0.08066	0	0	ns
Eif5a2	-0.42243	0.080749	0	0	ns
Ndst2	0.422404	0.080766	0	0	ns
RP23-333I7.1	-0.42236	0.080802	0	0	ns
Vmn2r108	-0.42234	0.080813	0	0	ns
Stx2	0.422328	0.080826	0	0	ns
Wnt1	-0.42214	0.080976	0	0	ns
Plcb3	0.422054	0.081043	0	0	ns
Gm20503	0.421994	0.081092	0	0	ns
Gm26810	-0.42191	0.081159	0	0	ns
Trappc11	0.42188	0.081182	0	0	ns
Mif4gd	0.421875	0.081186	0	0	ns
Chchd4	-0.4218	0.081249	0	0	ns
Gucd1	0.421514	0.081474	0	0	ns
Noxred1	0.421504	0.081482	0	0	ns
Atp5g3	-0.42135	0.081602	0	0	ns
Morc3	0.421342	0.081611	0	0	ns
Pla2g4b	0.42111	0.081798	0	0	ns
Lmbr1	-0.42097	0.081906	0	0	ns
Sec16b	-0.42089	0.081976	0	0	ns
Sh3rf2	-0.42082	0.082032	0	0	ns
Nckap5l	0.42076	0.082078	0	0	ns
Scn4a	-0.42061	0.082195	0	0	ns
Pygm	0.420597	0.082209	0	0	ns
Pde2a	-0.4206	0.082209	0	0	ns
Tcf7	-0.42055	0.082248	0	0	ns
Mrpl23	-0.42044	0.082336	0	0	ns
Ppap2b	0.420428	0.082345	0	0	ns
Lgi4	0.420389	0.082376	0	0	ns
Aox1	0.420388	0.082377	0	0	ns
Zfp212	0.4203	0.082448	0	0	ns
Mlc1	0.420242	0.082495	0	0	ns
Trmt2a	0.420232	0.082503	0	0	ns
Ybx3	0.420185	0.082541	0	0	ns
Cyb5b	-0.42015	0.082572	0	0	ns
Vmn2r112	-0.42012	0.082597	0	0	ns
Gabra2	0.420113	0.082599	0	0	ns
Mrpl38	0.419983	0.082704	0	0	ns
1700003F12Rik	0.419865	0.082799	0	0	ns
Mfap1b	-0.41983	0.082825	0	0	ns
Cldn23	-0.41959	0.083026	0	0	ns
Zc3h12b	-0.41951	0.083086	0	0	ns
Atad3a	0.419415	0.083164	0	0	ns
Gm9968	0.419392	0.083182	0	0	ns
2310043O21Rik	-0.41923	0.083312	0	0	ns
Mfi2	-0.41918	0.083356	0	0	ns
Rnasek	-0.41913	0.083399	0	0	ns
Ppp1r16a	0.419058	0.083454	0	0	ns
Lamtor4	0.419012	0.083491	0	0	ns
Ubr2	0.418966	0.083529	0	0	ns
Rsph1	-0.41888	0.083599	0	0	ns
Gm26511	-0.41876	0.083695	0	0	ns
Mib1	-0.41874	0.083714	0	0	ns
Myo7a	0.418732	0.083719	0	0	ns
Dusp11	0.418641	0.083793	0	0	ns
Zzz3	-0.41855	0.083864	0	0	ns
Il18	0.418516	0.083895	0	0	ns
Pitrm1	0.418285	0.084084	0	0	ns
Luzp1	0.418207	0.084148	0	0	ns
Gm15535	0.418203	0.084151	0	0	ns
Igfbp4	-0.4182	0.084153	0	0	ns
mmu-mir-5103	-0.41792	0.084385	0	0	ns
Sypl	-0.41785	0.084439	0	0	ns
Dnase2a	0.417838	0.08445	0	0	ns
Ccdc53	-0.41776	0.084514	0	0	ns
Adam34	-0.41768	0.084582	0	0	ns
Coro7	0.417498	0.084729	0	0	ns
Nfic	0.417421	0.084792	0	0	ns
Ctrl	0.417372	0.084832	0	0	ns
Vmn1r202	-0.41729	0.084898	0	0	ns
Mmaa	0.417238	0.084943	0	0	ns
Wars2	0.416954	0.085177	0	0	ns
Bola3	0.416922	0.085204	0	0	ns
Ensa	-0.4169	0.085222	0	0	ns
Psma6	-0.41678	0.085321	0	0	ns
Cyp2s1	0.416618	0.085455	0	0	ns
Caap1	0.416615	0.085457	0	0	ns
Eva1a	0.416463	0.085583	0	0	ns
Slc6a16	-0.41643	0.085611	0	0	ns
Hsd17b4	0.416264	0.085748	0	0	ns
Edrf1	0.416167	0.085829	0	0	ns
Sned1	0.416159	0.085835	0	0	ns
Sox8	0.416098	0.085885	0	0	ns
A730056A06Rik	-0.41609	0.085889	0	0	ns
Nde1	0.416038	0.085936	0	0	ns
Zfp454	0.416008	0.08596	0	0	ns
Vmn2r18	-0.41599	0.085972	0	0	ns
Nacad	0.415945	0.086013	0	0	ns
Pcf11	0.415944	0.086014	0	0	ns
Krba1	0.415939	0.086018	0	0	ns
Zmat2	-0.4159	0.086047	0	0	ns
Amy1	0.415837	0.086103	0	0	ns
R3hcc1	0.415798	0.086136	0	0	ns
Llgl1	0.415775	0.086155	0	0	ns
Gm13421	0.415758	0.086168	0	0	ns
Iba57	-0.41567	0.086241	0	0	ns
2700038G22Rik	0.415643	0.086264	0	0	ns
Nxf7	-0.41564	0.086269	0	0	ns
Rassf1	0.415524	0.086363	0	0	ns
Sike1	0.415487	0.086394	0	0	ns
Atrnl1	-0.41545	0.086423	0	0	ns
Zfp523	0.415447	0.086428	0	0	ns
Fam221b	-0.4154	0.086466	0	0	ns
Fosl2	0.415377	0.086486	0	0	ns
Cnih1	-0.41514	0.086688	0	0	ns
Sptan1	0.414961	0.086834	0	0	ns
Cyp4f15	0.414847	0.086929	0	0	ns
Cenpc1	0.414845	0.086931	0	0	ns
Gm26533	0.414837	0.086938	0	0	ns
Nsun3	-0.41477	0.086991	0	0	ns
Fkbp3	-0.41468	0.087065	0	0	ns
Mmp14	0.414683	0.087067	0	0	ns
Hecw2	0.414654	0.087091	0	0	ns
Has2os	-0.41465	0.087096	0	0	ns
Apoo	-0.4146	0.08714	0	0	ns
Trabd	0.414583	0.087151	0	0	ns
Fdps	-0.41455	0.087181	0	0	ns
Lrrc72	-0.41454	0.087185	0	0	ns
Cmbl	-0.41446	0.08725	0	0	ns
Baz1b	0.414461	0.087253	0	0	ns
2810029C07Rik	0.414401	0.087304	0	0	ns
Gch1	0.414356	0.087341	0	0	ns
Tmem169	-0.41433	0.087361	0	0	ns
BC030870	-0.41415	0.087516	0	0	ns
Vmn2r2	-0.41409	0.087565	0	0	ns
Fbln5	-0.41394	0.087694	0	0	ns
Hhipl2	-0.41391	0.087714	0	0	ns
Hsf2bp	-0.4135	0.088065	0	0	ns
Gm12968	-0.41332	0.088214	0	0	ns
Tmem132b	-0.41323	0.088291	0	0	ns
Ifi44	-0.41322	0.088299	0	0	ns
Mrpl44	-0.413	0.088483	0	0	ns
Nek1	0.412879	0.088589	0	0	ns
Cnih3	-0.41285	0.088617	0	0	ns
Olah	-0.41278	0.08867	0	0	ns
Chil1	0.41277	0.088682	0	0	ns
Dynlt1f	-0.41277	0.088684	0	0	ns
Pfn1	-0.41277	0.088685	0	0	ns
Pnma2	-0.41263	0.0888	0	0	ns
Sec1	0.412543	0.088875	0	0	ns
D930048N14Rik	0.412512	0.088901	0	0	ns
Zfp110	0.412506	0.088907	0	0	ns
Dmpk	0.412427	0.088974	0	0	ns
Igfbp7	-0.41239	0.089005	0	0	ns
Rsph10b	0.412083	0.089267	0	0	ns
Gramd1b	0.412072	0.089277	0	0	ns
SCHIP1	-0.41206	0.089287	0	0	ns
Olfr799	-0.41206	0.08929	0	0	ns
Gadl1	-0.41204	0.089301	0	0	ns
Gm11823	-0.41197	0.089365	0	0	ns
C330002G04Rik	-0.41191	0.089419	0	0	ns
Gm28551	-0.41189	0.089431	0	0	ns
Tmem132d	-0.41188	0.089439	0	0	ns
Rad54l	0.411546	0.089726	0	0	ns
Tdrd6	0.411524	0.089745	0	0	ns
Nr2f2	-0.41148	0.089787	0	0	ns
Scn5a	-0.41147	0.089788	0	0	ns
Cfdp1	-0.41144	0.089821	0	0	ns
Sh3tc2	-0.4114	0.089852	0	0	ns
Adam3	-0.41126	0.089976	0	0	ns
Eif2ak1	-0.41121	0.090012	0	0	ns
Pacrg	-0.41105	0.09015	0	0	ns
Ogt	0.411	0.090195	0	0	ns
Orc5	-0.41099	0.0902	0	0	ns
9330111N05Rik	-0.41099	0.090208	0	0	ns
Atp6v0e	0.410959	0.09023	0	0	ns
Aldh1a7	-0.41096	0.090233	0	0	ns
Zfp141	-0.41086	0.090315	0	0	ns
Rgs10	-0.41078	0.090381	0	0	ns
Ptn	-0.41078	0.090383	0	0	ns
Terf1	0.410768	0.090395	0	0	ns
Gpr143	-0.41059	0.090546	0	0	ns
Thumpd1	-0.41056	0.090574	0	0	ns
Slc14a1	0.410549	0.090584	0	0	ns
Adra1b	-0.4105	0.090626	0	0	ns
1700008F21Rik	-0.41032	0.090785	0	0	ns
Mfhas1	0.410178	0.090905	0	0	ns
Wdfy1	0.410127	0.090949	0	0	ns
Tox3	-0.41001	0.091046	0	0	ns
Mrvi1	-0.4099	0.09115	0	0	ns
Lonrf1	0.409828	0.091208	0	0	ns
Alas2	0.40978	0.09125	0	0	ns
Pcid2	0.409652	0.091361	0	0	ns
AI464131	0.409546	0.091453	0	0	ns
Gm26650	-0.40953	0.091464	0	0	ns
9630001P10Rik	-0.4095	0.091494	0	0	ns
Bcar1	0.409474	0.091515	0	0	ns
Nudt16l1	0.409394	0.091585	0	0	ns
Zcchc14	0.409349	0.091624	0	0	ns
Pantr1	0.409298	0.091669	0	0	ns
Vamp2	-0.4093	0.09167	0	0	ns
Ankrd28	-0.40919	0.091765	0	0	ns
Gm13814	-0.40908	0.091858	0	0	ns
Ppil3	-0.40889	0.092028	0	0	ns
Ccdc172	-0.40881	0.092097	0	0	ns
Gabra4	-0.40871	0.092178	0	0	ns
Ston2	0.408505	0.092361	0	0	ns
Pomp	-0.40848	0.092386	0	0	ns
Slc5a5	-0.40839	0.092461	0	0	ns
Pigo	0.40826	0.092575	0	0	ns
9330175M20Rik	-0.40812	0.092702	0	0	ns
Brca1	-0.40801	0.092797	0	0	ns
0610037L13Rik	0.408002	0.092802	0	0	ns
Arhgap33	-0.40796	0.092841	0	0	ns
Aldoa	-0.40791	0.092882	0	0	ns
Gpr157	-0.40785	0.092932	0	0	ns
Nelfb	0.407843	0.092942	0	0	ns
D5Ertd579e	0.407811	0.09297	0	0	ns
Glra1	-0.40778	0.092996	0	0	ns
Psmb1	-0.40771	0.093057	0	0	ns
Far2os2	0.407673	0.093091	0	0	ns
Heph	0.407633	0.093127	0	0	ns
Apold1	-0.40757	0.093182	0	0	ns
Folh1	0.40754	0.093208	0	0	ns
Rnf212	-0.40751	0.093233	0	0	ns
Dnajc6	-0.4075	0.09324	0	0	ns
Ube2l3	-0.40746	0.09328	0	0	ns
Optc	-0.40738	0.093349	0	0	ns
Cbwd1	-0.40729	0.09343	0	0	ns
Sh3bgrl3	-0.40727	0.093446	0	0	ns
Nfu1	-0.4072	0.093506	0	0	ns
Wdr45b	-0.40716	0.093548	0	0	ns
Sfr1	-0.40697	0.093709	0	0	ns
Mthfd1	0.406909	0.093765	0	0	ns
Slc35b3	0.406906	0.093768	0	0	ns
Nsmce1	-0.40679	0.093873	0	0	ns
Fam184a	0.406774	0.093885	0	0	ns
Gm28177	-0.40677	0.093891	0	0	ns
Cyr61	0.406574	0.094062	0	0	ns
Ccdc28b	0.406512	0.094117	0	0	ns
Csn1s2b	-0.40634	0.094267	0	0	ns
Gapdh	-0.4063	0.094308	0	0	ns
Ppp1cb	-0.40622	0.094374	0	0	ns
Cyp2j12	-0.40611	0.094471	0	0	ns
Mgat1	0.406085	0.094497	0	0	ns
Mtg2	0.406042	0.094535	0	0	ns
Uhrf1	-0.40604	0.094537	0	0	ns
Plekha4	-0.40594	0.094629	0	0	ns
Map3k4	0.40592	0.094643	0	0	ns
Wfdc1	-0.40589	0.094674	0	0	ns
Gm29260	-0.40584	0.094715	0	0	ns
Kcnk5	0.405812	0.09474	0	0	ns
Igbp1	-0.4058	0.094746	0	0	ns
Cdc25a	0.405753	0.094792	0	0	ns
Cdh4	-0.40567	0.094864	0	0	ns
Ctcf	0.405635	0.094898	0	0	ns
Wfikkn1	0.4056	0.094929	0	0	ns
Upp1	0.405538	0.094985	0	0	ns
Cfl1	-0.40552	0.095	0	0	ns
Gm17767	-0.40552	0.095002	0	0	ns
Id3	0.40549	0.095027	0	0	ns
Alox12b	-0.40545	0.095066	0	0	ns
Cep89	0.405439	0.095073	0	0	ns
Sfxn3	0.40529	0.095206	0	0	ns
Hbs1l	0.405187	0.095299	0	0	ns
Rsl1	-0.40518	0.095308	0	0	ns
Smco4	-0.40507	0.095407	0	0	ns
Smc5	0.405004	0.095462	0	0	ns
Oxnad1	-0.40498	0.095483	0	0	ns
Fam83c	-0.40483	0.09562	0	0	ns
Sdhc	-0.40481	0.095634	0	0	ns
Pkdcc	0.404769	0.095673	0	0	ns
Tgm7	-0.40474	0.095704	0	0	ns
Gm11454	-0.40469	0.095746	0	0	ns
Arhgap15	-0.40466	0.095771	0	0	ns
Acat2	-0.40466	0.095774	0	0	ns
Odf3l1	-0.40451	0.095905	0	0	ns
Gm16283	-0.40443	0.095975	0	0	ns
Rgs2	-0.40442	0.095989	0	0	ns
Prss54	-0.40435	0.096046	0	0	ns
4833417C18Rik	0.404342	0.096057	0	0	ns
Pcmt1	-0.40418	0.096203	0	0	ns
Trp53bp2	0.404138	0.096241	0	0	ns
RP23-247A1.6	-0.40409	0.09628	0	0	ns
Vasp	0.403978	0.096385	0	0	ns
Cbx2	0.403893	0.096462	0	0	ns
Cd48	0.403833	0.096516	0	0	ns
Il17ra	-0.40382	0.096532	0	0	ns
Spaca1	-0.40379	0.096556	0	0	ns
Slco4a1	0.403788	0.096557	0	0	ns
Med30	-0.40358	0.096744	0	0	ns
Gm16230	-0.40344	0.096869	0	0	ns
Pbxip1	0.403442	0.09687	0	0	ns
Trim39	0.403416	0.096894	0	0	ns
BC021891	-0.40341	0.096901	0	0	ns
Pcdha4	-0.40335	0.096954	0	0	ns
Prr14	0.403319	0.096982	0	0	ns
Phf2os1	0.403277	0.09702	0	0	ns
Prom1	0.403268	0.097028	0	0	ns
Apoe	0.403267	0.097029	0	0	ns
Gm13380	0.403202	0.097087	0	0	ns
Dynlt1c	0.403122	0.097161	0	0	ns
Atp6v1h	-0.40302	0.097255	0	0	ns
4933409G03Rik	-0.40298	0.097293	0	0	ns
1700120G11Rik	-0.40297	0.097297	0	0	ns
4632428N05Rik	0.402964	0.097304	0	0	ns
Arrdc1	0.40293	0.097335	0	0	ns
Tac2	-0.40287	0.097394	0	0	ns
Echdc2	0.402758	0.097492	0	0	ns
Setd4	0.402658	0.097582	0	0	ns
2025-03-02	-0.40262	0.097619	0	0	ns
Arhgdib	-0.40253	0.0977	0	0	ns
3632454L22Rik	0.40251	0.097717	0	0	ns
Kansl3	0.402201	0.097999	0	0	ns
6230415J03Rik	0.402163	0.098034	0	0	ns
Akap6	-0.40202	0.098164	0	0	ns
Snx11	0.402005	0.098178	0	0	ns
Acbd4	0.401972	0.098209	0	0	ns
Hsh2d	-0.40196	0.098219	0	0	ns
Zfp239	-0.40193	0.098244	0	0	ns
Hsbp1	-0.40184	0.098331	0	0	ns
Tubg2	-0.4018	0.098368	0	0	ns
Oit3	-0.40179	0.098379	0	0	ns
Myh11	-0.40168	0.098477	0	0	ns
Ass1	-0.40159	0.098559	0	0	ns
Hsd3b7	0.401457	0.098681	0	0	ns
Trub2	0.401378	0.098753	0	0	ns
Tcf4	0.401355	0.098775	0	0	ns
Phykpl	0.40123	0.098889	0	0	ns
Hps4	0.401175	0.09894	0	0	ns
Gm12092	-0.40113	0.098978	0	0	ns
Snx16	-0.40111	0.099001	0	0	ns
Capza2	-0.40109	0.099018	0	0	ns
Sorl1	0.401074	0.099032	0	0	ns
Fnbp4	0.401039	0.099065	0	0	ns
Trappc12	-0.40102	0.099082	0	0	ns
Zfand1	0.400983	0.099117	0	0	ns
Hepacam	0.40096	0.099138	0	0	ns
Tssc4	0.400956	0.099142	0	0	ns
Ncaph2	0.400834	0.099254	0	0	ns
Cirbp	-0.40083	0.09926	0	0	ns
Npy5r	-0.40082	0.099269	0	0	ns
Ptges3	-0.40079	0.099299	0	0	ns
Pex3	-0.40075	0.099333	0	0	ns
Amz1	-0.4007	0.099377	0	0	ns
Pianp	-0.40069	0.099386	0	0	ns
Map3k7cl	-0.40066	0.099412	0	0	ns
Leprot	-0.4006	0.099471	0	0	ns
Hspe1	-0.40043	0.099627	0	0	ns
Rhpn2	0.400334	0.099716	0	0	ns
Mycbp	0.400307	0.099741	0	0	ns
RP24-92E18.1	-0.4003	0.099752	0	0	ns
Bsn	-0.40013	0.099904	0	0	ns
Dynll1	-0.40002	0.100004	0	0	ns
Zpbp	-0.40002	0.10001	0	0	ns
Dennd6b	0.399898	0.100119	0	0	ns
Gm14393	-0.39986	0.100151	0	0	ns
Bnip2	0.399574	0.100421	0	0	ns
Nkx2-2os	-0.39947	0.10052	0	0	ns
Cutal	-0.39943	0.100556	0	0	ns
Gm16168	0.399198	0.100771	0	0	ns
Anxa9	0.399184	0.100784	0	0	ns
Teddm3	0.399095	0.100867	0	0	ns
Gm11959	-0.39899	0.100962	0	0	ns
Atoh8	0.398967	0.100986	0	0	ns
Crtc2	0.398834	0.10111	0	0	ns
Fam171b	-0.39882	0.10112	0	0	ns
Nme3	0.398805	0.101138	0	0	ns
Tpo	0.398698	0.101238	0	0	ns
Gm6871	-0.39867	0.10126	0	0	ns
Zc4h2	-0.39857	0.101361	0	0	ns
Adad1	-0.39854	0.101388	0	0	ns
Stra6l	-0.39851	0.101416	0	0	ns
Zfp92	-0.39844	0.101477	0	0	ns
S100a10	-0.39837	0.101546	0	0	ns
Rbm10	0.398317	0.101595	0	0	ns
Necap2	0.398292	0.101618	0	0	ns
Gmnc	0.398235	0.101671	0	0	ns
Angpt2	-0.39815	0.101754	0	0	ns
Zfp287	0.39814	0.101761	0	0	ns
Gm15555	-0.39807	0.101825	0	0	ns
AI846148	0.398041	0.101853	0	0	ns
AI317395	-0.39798	0.10191	0	0	ns
Zfand2a	-0.39793	0.101961	0	0	ns
Ube2l6	-0.39788	0.102003	0	0	ns
5730508B09Rik	-0.39785	0.10203	0	0	ns
Snx7	-0.39784	0.102044	0	0	ns
Baz2b	0.397754	0.102123	0	0	ns
Tmc7	0.397739	0.102137	0	0	ns
Klra17	-0.39772	0.102156	0	0	ns
Riok1	0.397683	0.10219	0	0	ns
Myl4	-0.39762	0.102248	0	0	ns
Gm16181	0.397618	0.102251	0	0	ns
Pkd2	0.397533	0.102331	0	0	ns
Myom1	0.397514	0.102349	0	0	ns
Ss18	0.397349	0.102505	0	0	ns
Marcksl1	-0.39728	0.102568	0	0	ns
Commd10	-0.39728	0.102571	0	0	ns
DHX30	0.397237	0.102611	0	0	ns
Insig1	-0.39721	0.102631	0	0	ns
Dcaf12l1	-0.39713	0.10271	0	0	ns
Telo2	0.39711	0.102731	0	0	ns
Pcca	0.39707	0.102768	0	0	ns
Zfp707	0.397059	0.102778	0	0	ns
Gm8098	-0.39704	0.102797	0	0	ns
Eid1	-0.39688	0.102943	0	0	ns
Lpcat3	0.396733	0.103087	0	0	ns
Nfix	0.396515	0.103294	0	0	ns
Zfp365	-0.39647	0.103339	0	0	ns
Gm14322	0.396312	0.103487	0	0	ns
Ldlrad2	-0.39626	0.10354	0	0	ns
Kif4	-0.39616	0.10363	0	0	ns
Cybrd1	-0.39615	0.103638	0	0	ns
Nkain2	-0.396	0.103781	0	0	ns
Dcst1	-0.39594	0.103843	0	0	ns
Pld4	0.395936	0.103844	0	0	ns
Cort	-0.39588	0.103898	0	0	ns
Cdkal1	0.395851	0.103925	0	0	ns
Krt222	-0.39583	0.10395	0	0	ns
Gm28051	-0.39578	0.103995	0	0	ns
Prss57	-0.39577	0.104001	0	0	ns
Psmc6	-0.39573	0.104037	0	0	ns
Fan1	-0.39567	0.104101	0	0	ns
Lpxn	0.395629	0.104137	0	0	ns
Pcdhga6	-0.39557	0.104192	0	0	ns
Adcy1	0.395532	0.104229	0	0	ns
Nlgn1	-0.39546	0.104294	0	0	ns
Ddhd1	0.39545	0.104308	0	0	ns
Pask	0.395422	0.104335	0	0	ns
Dand5	-0.39536	0.104395	0	0	ns
Tmem14a	-0.3953	0.104448	0	0	ns
Gm12756	-0.39515	0.104599	0	0	ns
Chchd2	-0.39512	0.104626	0	0	ns
Rsad2	-0.39508	0.104662	0	0	ns
Plagl1	-0.39501	0.104729	0	0	ns
Htr2a	-0.39487	0.104859	0	0	ns
S1pr3	-0.39483	0.104903	0	0	ns
Kctd13	-0.39482	0.104913	0	0	ns
Rnf43	-0.39481	0.104924	0	0	ns
Agl	-0.39474	0.104987	0	0	ns
Zmym6	0.394605	0.105118	0	0	ns
Trim38	-0.39446	0.105261	0	0	ns
Cdc14b	0.394316	0.105396	0	0	ns
Ccdc50	0.394265	0.105445	0	0	ns
Ackr3	-0.39422	0.105484	0	0	ns
Psmc1	-0.39419	0.10552	0	0	ns
Xpnpep3	-0.39413	0.105578	0	0	ns
Nsun5	0.394126	0.105579	0	0	ns
Zfp54	-0.39409	0.105618	0	0	ns
Apba3	0.394081	0.105622	0	0	ns
Wdr7	-0.39401	0.105694	0	0	ns
Mfap3l	-0.39398	0.105723	0	0	ns
Nudt21	-0.39381	0.105881	0	0	ns
Zbtb7c	-0.39359	0.106098	0	0	ns
Ccne1	-0.39359	0.1061	0	0	ns
Creb3	-0.39357	0.106115	0	0	ns
Slc25a1	0.393483	0.1062	0	0	ns
Cep112	0.393453	0.106229	0	0	ns
Nmur2	-0.39341	0.106266	0	0	ns
Atad3aos	0.393375	0.106304	0	0	ns
Ripk2	0.39337	0.106309	0	0	ns
Rsbn1	-0.39335	0.106325	0	0	ns
Bbs12	-0.39333	0.106349	0	0	ns
Eif3h	-0.39331	0.106365	0	0	ns
Serpina9	-0.3933	0.106378	0	0	ns
Dyrk3	-0.39327	0.106406	0	0	ns
Sf3b6	-0.39318	0.106492	0	0	ns
Coq9	0.393133	0.106539	0	0	ns
Gdi2	-0.39306	0.106608	0	0	ns
Ikzf2	0.393021	0.106647	0	0	ns
Rspo4	-0.39293	0.106737	0	0	ns
Mro	0.392729	0.106932	0	0	ns
Crk	-0.39271	0.106948	0	0	ns
Lama1	-0.3927	0.106956	0	0	ns
Apba2	-0.39265	0.107011	0	0	ns
Atg4d	0.392589	0.107068	0	0	ns
Prm1	0.392586	0.107071	0	0	ns
Gm13376	-0.39251	0.107148	0	0	ns
Zdhhc23	0.392473	0.10718	0	0	ns
Gm26759	-0.39243	0.107222	0	0	ns
Myl2	0.392416	0.107236	0	0	ns
Ncapg2	-0.3924	0.107252	0	0	ns
Clta	-0.39236	0.107295	0	0	ns
Lrrc38	0.392344	0.107307	0	0	ns
Gm15918	0.392235	0.107413	0	0	ns
Tmem156	-0.39218	0.107466	0	0	ns
Cox20	0.392084	0.10756	0	0	ns
Hes5	0.391911	0.10773	0	0	ns
Pagr1b	-0.39176	0.107873	0	0	ns
Zfp60	0.391762	0.107875	0	0	ns
Fbxl12	0.391671	0.107964	0	0	ns
Hps6	0.391631	0.108003	0	0	ns
Il1rap	0.391568	0.108065	0	0	ns
Cfap20	-0.39156	0.108068	0	0	ns
Calml4	-0.39153	0.108103	0	0	ns
Tcfl5	-0.39134	0.108289	0	0	ns
Slc35g1	0.391238	0.108388	0	0	ns
Cd274	-0.39119	0.108438	0	0	ns
Rhob	-0.39107	0.108555	0	0	ns
Jsrp1	-0.39103	0.108593	0	0	ns
Ogfod1	0.390971	0.108651	0	0	ns
Tril	0.390851	0.108769	0	0	ns
Adm	-0.3908	0.108818	0	0	ns
Dpep1	-0.39065	0.108972	0	0	ns
BC016579	0.390611	0.109005	0	0	ns
Gm14696	-0.39051	0.109101	0	0	ns
Naa16	0.390362	0.109251	0	0	ns
Gm12718	-0.39032	0.109288	0	0	ns
Kmt2b	0.390265	0.109347	0	0	ns
Gm6205	-0.39022	0.109394	0	0	ns
Vmn2r96	-0.39019	0.109424	0	0	ns
Suv420h1	0.390159	0.109452	0	0	ns
Spats1	-0.39013	0.109476	0	0	ns
Fam177a	0.390099	0.109511	0	0	ns
Rps7	-0.39006	0.109549	0	0	ns
Dmc1	0.390009	0.1096	0	0	ns
Rps6kb2	0.389954	0.109655	0	0	ns
Psmb7	-0.38987	0.109736	0	0	ns
Ascl4	-0.38984	0.10977	0	0	ns
Tbpl1	-0.38981	0.109798	0	0	ns
Gm15996	-0.38963	0.10998	0	0	ns
Rtel1	0.389477	0.110128	0	0	ns
Cd96	-0.38933	0.110275	0	0	ns
Pag1	0.389312	0.110292	0	0	ns
Wscd2	0.389289	0.110315	0	0	ns
Gm14268	-0.38927	0.110339	0	0	ns
Slc4a4	0.389244	0.110359	0	0	ns
6030443J06Rik	0.389143	0.11046	0	0	ns
Akr1c20	-0.3891	0.110499	0	0	ns
Tmem8	-0.38896	0.110639	0	0	ns
1700007K13Rik	-0.38895	0.110654	0	0	ns
Mocs2	0.388904	0.110698	0	0	ns
Trpc5os	0.388879	0.110723	0	0	ns
Ndrg2	0.388762	0.11084	0	0	ns
Jmjd6	0.388733	0.110869	0	0	ns
Cacybp	-0.3886	0.111006	0	0	ns
Gm26559	0.388515	0.111087	0	0	ns
Acrbp	0.388501	0.111101	0	0	ns
Ptrf	-0.38846	0.111145	0	0	ns
Vapa	-0.38844	0.111158	0	0	ns
4930415O20Rik	-0.38836	0.11124	0	0	ns
Dcaf11	0.388316	0.111286	0	0	ns
Ercc3	-0.38822	0.111386	0	0	ns
Slc25a47	-0.38815	0.111454	0	0	ns
Pyroxd2	0.388104	0.111498	0	0	ns
Ap3s2	-0.38806	0.111544	0	0	ns
Rfx4	0.388031	0.111572	0	0	ns
Gm16973	0.387998	0.111604	0	0	ns
Fam86	0.387985	0.111617	0	0	ns
Mutyh	0.387774	0.111829	0	0	ns
Cbx8	0.387717	0.111887	0	0	ns
Slc25a35	0.387615	0.111989	0	0	ns
Slc46a2	-0.38754	0.112069	0	0	ns
Plxnb1	0.387534	0.11207	0	0	ns
Gm17535	-0.38752	0.112088	0	0	ns
Mkl2	-0.38748	0.112125	0	0	ns
Dlat	-0.38737	0.112232	0	0	ns
Edaradd	-0.38731	0.112291	0	0	ns
Kpna7	-0.38716	0.112442	0	0	ns
Tle2	0.387103	0.112505	0	0	ns
Vmn2r45	-0.38709	0.112519	0	0	ns
Dpf2	0.387007	0.112601	0	0	ns
Stk11	0.386937	0.112672	0	0	ns
Rab9	-0.38682	0.112791	0	0	ns
Syne2	0.386786	0.112824	0	0	ns
Gm13974	-0.3867	0.112907	0	0	ns
Pknox2	-0.38664	0.112975	0	0	ns
Tbc1d17	0.386558	0.113055	0	0	ns
Tnfrsf21	-0.38655	0.113058	0	0	ns
Mafk	-0.38649	0.113126	0	0	ns
Prmt8	-0.38627	0.113343	0	0	ns
Rgl2	0.386203	0.113414	0	0	ns
Hnf1b	-0.38617	0.113453	0	0	ns
Alkbh2	0.386082	0.113537	0	0	ns
Osbpl7	0.385966	0.113655	0	0	ns
Dsg1b	-0.38593	0.113697	0	0	ns
C030047K22Rik	-0.38591	0.113715	0	0	ns
Slc22a5	0.385586	0.114042	0	0	ns
Snrpa1	0.385423	0.114207	0	0	ns
Apoh	-0.38542	0.114211	0	0	ns
Cox6b1	-0.3854	0.114227	0	0	ns
Phrf1	0.385371	0.11426	0	0	ns
Depdc1a	-0.38535	0.11428	0	0	ns
Vsig10l	-0.38535	0.11428	0	0	ns
Gm28045	-0.38531	0.114325	0	0	ns
Brf2	-0.3853	0.114334	0	0	ns
Cnga2	-0.38528	0.114354	0	0	ns
Catsper2	0.385267	0.114366	0	0	ns
Gabarap	-0.38523	0.114402	0	0	ns
Akap9	0.385177	0.114459	0	0	ns
Ubash3a	-0.38501	0.114632	0	0	ns
Tbc1d10a	0.384965	0.114676	0	0	ns
Ddc	-0.38494	0.114698	0	0	ns
Rpusd2	0.384826	0.114817	0	0	ns
Trim6	-0.38478	0.114869	0	0	ns
Efcab1	-0.3847	0.114945	0	0	ns
BC048546	-0.38465	0.114999	0	0	ns
AI597479	-0.38464	0.115003	0	0	ns
Ctse	-0.38464	0.11501	0	0	ns
Vps26a	-0.38458	0.115067	0	0	ns
Grhl2	-0.38458	0.115073	0	0	ns
Uap1l1	0.38456	0.115089	0	0	ns
Gm20683	0.384477	0.115175	0	0	ns
Fcgbp	-0.38431	0.115348	0	0	ns
Slc25a30	0.38429	0.115367	0	0	ns
Gm13842	-0.38426	0.1154	0	0	ns
Cdpf1	-0.38424	0.11542	0	0	ns
Vipr2	0.384189	0.11547	0	0	ns
Clvs2	-0.38415	0.115511	0	0	ns
Trmt61a	-0.38415	0.115512	0	0	ns
Cyp4f13	0.384108	0.115553	0	0	ns
Fam169b	-0.38407	0.115596	0	0	ns
Mex3d	0.384056	0.115607	0	0	ns
9830107B12Rik	-0.38391	0.115758	0	0	ns
Ccl12	-0.38389	0.115781	0	0	ns
Poli	0.383805	0.115866	0	0	ns
Eltd1	-0.38335	0.116337	0	0	ns
A330102I10Rik	0.383291	0.116396	0	0	ns
Gm4258	0.383271	0.116416	0	0	ns
Gbp3	-0.38324	0.116446	0	0	ns
Gm15738	0.38324	0.116448	0	0	ns
Trim25	-0.38306	0.116631	0	0	ns
Lrrc2	-0.38302	0.116678	0	0	ns
Atf7ip2	-0.38301	0.116683	0	0	ns
Iars2	-0.38301	0.116683	0	0	ns
Zkscan16	-0.38298	0.116718	0	0	ns
Nfkb1	0.38275	0.116956	0	0	ns
Psme2	-0.3827	0.117003	0	0	ns
Med11	-0.3827	0.117004	0	0	ns
Tmsb15l	-0.3827	0.117008	0	0	ns
Ncoa5	0.382666	0.117043	0	0	ns
4930524O08Rik	-0.38256	0.117157	0	0	ns
Gpcpd1	0.382463	0.117253	0	0	ns
Cpa3	-0.38244	0.117276	0	0	ns
Nab1	0.382378	0.117342	0	0	ns
Hscb	0.382348	0.117373	0	0	ns
Nsmaf	0.382321	0.1174	0	0	ns
Ttc4	0.382243	0.117483	0	0	ns
Retsat	0.382179	0.117549	0	0	ns
Fam109a	0.382146	0.117583	0	0	ns
Sdr42e1	-0.38204	0.117696	0	0	ns
Mcm5	-0.3819	0.117837	0	0	ns
Slc35f1	-0.38187	0.117873	0	0	ns
Pef1	-0.3818	0.117941	0	0	ns
Ccdc61	0.381637	0.118113	0	0	ns
Iffo2	0.381623	0.118128	0	0	ns
Nr1h5	-0.38162	0.118133	0	0	ns
Mmd	-0.38157	0.118178	0	0	ns
Hint1	-0.38155	0.118204	0	0	ns
Tm6sf2	0.381536	0.118219	0	0	ns
Arhgap1	-0.38149	0.118267	0	0	ns
Lpl	-0.38142	0.118338	0	0	ns
Gm8108	0.381372	0.11839	0	0	ns
Cdc5l	-0.38132	0.118444	0	0	ns
RP23-390C13.3	-0.3813	0.118461	0	0	ns
Mxd1	0.381292	0.118474	0	0	ns
Gatsl3	0.381244	0.118525	0	0	ns
Mfge8	0.381242	0.118526	0	0	ns
5830418P13Rik	-0.38114	0.11863	0	0	ns
Phf20	0.381114	0.118661	0	0	ns
Mcm10	-0.38111	0.118667	0	0	ns
Stx12	-0.38108	0.118701	0	0	ns
Gm17102	-0.38099	0.118786	0	0	ns
Ncoa3	0.380939	0.118843	0	0	ns
Ccdc149	-0.38091	0.118875	0	0	ns
Gjb6	0.380888	0.118897	0	0	ns
Abhd4	0.380832	0.118956	0	0	ns
Sh3bgrl	-0.38078	0.119008	0	0	ns
E430025E21Rik	-0.38077	0.119024	0	0	ns
Git2	0.38075	0.119042	0	0	ns
Fabp5	-0.38072	0.119069	0	0	ns
Pcyt1b	-0.38071	0.119084	0	0	ns
Ttll6	-0.38063	0.119173	0	0	ns
Rapgef3	0.380597	0.119203	0	0	ns
Nr3c2	0.38055	0.119253	0	0	ns
Hax1	-0.38053	0.119274	0	0	ns
Mlec	0.380496	0.119309	0	0	ns
Fpgs	0.380473	0.119333	0	0	ns
E030010N08Rik	-0.38041	0.1194	0	0	ns
Dbpht2	-0.38038	0.119426	0	0	ns
Katnb1	0.380331	0.119482	0	0	ns
Gm12130	0.380315	0.119499	0	0	ns
Ppp1r3a	-0.38014	0.119683	0	0	ns
Lynx1	0.380026	0.119804	0	0	ns
Sec24b	0.37998	0.119853	0	0	ns
Pms1	0.379962	0.119871	0	0	ns
Rabep2	0.379941	0.119893	0	0	ns
Ascc1	-0.37994	0.119898	0	0	ns
Arfip2	-0.37986	0.119979	0	0	ns
Clk4	0.379733	0.120113	0	0	ns
Isg20l2	0.379706	0.120142	0	0	ns
Adcy10	0.379671	0.120179	0	0	ns
Gm15246	0.379654	0.120196	0	0	ns
Fndc4	0.379653	0.120198	0	0	ns
Cdh19	0.379635	0.120217	0	0	ns
Dnase1l1	-0.37963	0.120221	0	0	ns
Tor1b	0.379587	0.120268	0	0	ns
Ccdc88c	0.379428	0.120436	0	0	ns
Ugt8a	-0.37939	0.120474	0	0	ns
Dnah5	-0.37936	0.120505	0	0	ns
A430108G06Rik	-0.37934	0.120533	0	0	ns
Gdf9	-0.37932	0.120548	0	0	ns
Tmprss13	-0.37931	0.120564	0	0	ns
Cox5a	-0.3793	0.120572	0	0	ns
Camk2d	-0.37928	0.120592	0	0	ns
Ccdc3	-0.37925	0.120624	0	0	ns
Barx2	-0.37914	0.120746	0	0	ns
Nrxn3	-0.37906	0.120821	0	0	ns
Gm15492	-0.37901	0.120878	0	0	ns
Grik1	-0.37896	0.120928	0	0	ns
Cep192	-0.37896	0.120935	0	0	ns
Syf2	0.378939	0.120954	0	0	ns
Basp1	-0.37894	0.120958	0	0	ns
Zfp72	0.378861	0.121037	0	0	ns
Efs	0.378678	0.121231	0	0	ns
Stac3	0.378676	0.121234	0	0	ns
Gstp1	-0.37862	0.121294	0	0	ns
Tprg	-0.37856	0.121356	0	0	ns
Cxcr5	-0.37847	0.121454	0	0	ns
Txnl1	-0.37843	0.121496	0	0	ns
Pcyt2	0.378391	0.121536	0	0	ns
Ribc1	-0.37837	0.121562	0	0	ns
Txlnb	-0.37831	0.121628	0	0	ns
Clic6	-0.37829	0.121645	0	0	ns
Apcdd1	0.378263	0.121673	0	0	ns
Mmp24	0.378231	0.121707	0	0	ns
Eno1	-0.37821	0.121728	0	0	ns
Cthrc1	-0.37803	0.121926	0	0	ns
Selt	-0.37802	0.121929	0	0	ns
Rprm	-0.3779	0.122059	0	0	ns
A830092H15Rik	0.37784	0.122125	0	0	ns
Mrfap1	-0.37782	0.122141	0	0	ns
Lrp8os2	-0.37782	0.122149	0	0	ns
2410152P15Rik	-0.3778	0.122169	0	0	ns
Rabl2	0.377797	0.12217	0	0	ns
Acacb	-0.37779	0.122183	0	0	ns
Ccdc22	0.377747	0.122224	0	0	ns
Slc7a9	-0.37772	0.122248	0	0	ns
Map2k1	-0.37771	0.122259	0	0	ns
Kri1	0.377356	0.122643	0	0	ns
Pkn2	0.377328	0.122673	0	0	ns
Cyb5r4	0.377289	0.122714	0	0	ns
Caps2	-0.37726	0.12275	0	0	ns
Slamf1	-0.37725	0.122753	0	0	ns
Ppp1r11	-0.37724	0.122764	0	0	ns
Rlbp1	0.377227	0.122781	0	0	ns
Tars2	0.377215	0.122794	0	0	ns
Mex3a	0.377215	0.122794	0	0	ns
Foxj2	0.377146	0.122868	0	0	ns
Bcl9	0.377072	0.122947	0	0	ns
Vav1	0.376928	0.123102	0	0	ns
Axin2	0.376822	0.123216	0	0	ns
Clip1	0.376759	0.123284	0	0	ns
Gfral	-0.37675	0.123289	0	0	ns
Emc8	0.37672	0.123326	0	0	ns
Eif2ak2	-0.37665	0.123402	0	0	ns
Elp3	-0.37653	0.123529	0	0	ns
Pcbp4	0.376528	0.123533	0	0	ns
Ttll5	0.376432	0.123636	0	0	ns
Lrba	0.376417	0.123652	0	0	ns
Mmp28	-0.37637	0.123701	0	0	ns
Dmtn	-0.37633	0.123744	0	0	ns
Srrm3	0.376267	0.123814	0	0	ns
Fah	0.376161	0.123929	0	0	ns
Ctu2	0.376145	0.123946	0	0	ns
Fam186b	-0.37614	0.123956	0	0	ns
2410004N09Rik	0.376037	0.124062	0	0	ns
Man2a1	0.37593	0.124178	0	0	ns
C330013F16Rik	-0.37557	0.124569	0	0	ns
2025-09-05	-0.37556	0.124577	0	0	ns
Ndufaf1	-0.37543	0.124715	0	0	ns
Rims4	0.375421	0.12473	0	0	ns
Bag2	-0.37535	0.124811	0	0	ns
Ccbl1	0.375198	0.124971	0	0	ns
Ism1	-0.37517	0.125002	0	0	ns
RP24-295G1.1	-0.37513	0.125042	0	0	ns
Tssc1	-0.37508	0.125105	0	0	ns
Akr1b10	-0.375	0.125182	0	0	ns
Mical3	0.374987	0.125201	0	0	ns
Gm2916	-0.37494	0.125251	0	0	ns
4933427I04Rik	-0.37491	0.125284	0	0	ns
Mrpl50	-0.37489	0.125304	0	0	ns
Vmn2r1	-0.37486	0.125334	0	0	ns
D330041H03Rik	0.374847	0.125353	0	0	ns
Mcur1	0.374832	0.12537	0	0	ns
Ngfrap1	-0.37472	0.125494	0	0	ns
Ppme1	-0.37462	0.125601	0	0	ns
Adat2	0.374619	0.125602	0	0	ns
Gm3106	-0.37461	0.12561	0	0	ns
Rps15	-0.37459	0.125634	0	0	ns
Crhbp	-0.37447	0.125761	0	0	ns
Trp53i13	0.374403	0.125838	0	0	ns
Fam98c	0.374403	0.125838	0	0	ns
Gal3st2	-0.37436	0.125887	0	0	ns
Mib2	0.374278	0.125974	0	0	ns
Sdccag3	0.374238	0.126017	0	0	ns
Slc22a13b-ps	0.374226	0.126031	0	0	ns
Fgfr1op2	-0.37422	0.126038	0	0	ns
2310033P09Rik	0.374146	0.126118	0	0	ns
Acss2os	0.374139	0.126126	0	0	ns
Zfp605	0.37408	0.12619	0	0	ns
Luc7l3	0.374057	0.126216	0	0	ns
Fbxw5	0.373998	0.126281	0	0	ns
Pphln1	-0.37388	0.126412	0	0	ns
Pard6a	0.373864	0.126427	0	0	ns
Ttc27	-0.37374	0.126563	0	0	ns
Dnaja1	-0.3737	0.126602	0	0	ns
1700048O20Rik	-0.37358	0.126743	0	0	ns
Syngr2	0.373562	0.126757	0	0	ns
Dab2	0.37356	0.12676	0	0	ns
Sec61g	-0.3735	0.126827	0	0	ns
Bmpr2	-0.37339	0.126942	0	0	ns
Ankrd6	-0.37339	0.126948	0	0	ns
Zfp189	-0.3733	0.127048	0	0	ns
Axl	0.373279	0.127069	0	0	ns
Stx6	0.373219	0.127134	0	0	ns
Enah	0.373211	0.127143	0	0	ns
Sorbs1	0.373127	0.127236	0	0	ns
Slc39a8	-0.3731	0.127268	0	0	ns
Polrmt	0.373062	0.127308	0	0	ns
Itga8	0.372995	0.127381	0	0	ns
Lrrc31	-0.37288	0.127509	0	0	ns
Kcnip3	-0.37287	0.127516	0	0	ns
Chrna1	-0.37287	0.12752	0	0	ns
Slc37a1	-0.37281	0.127589	0	0	ns
Ankrd27	0.372803	0.127592	0	0	ns
Gm26907	-0.37277	0.127626	0	0	ns
Alg6	0.372757	0.127643	0	0	ns
Wisp3	-0.37274	0.127663	0	0	ns
Rgcc	0.372733	0.12767	0	0	ns
1700021K19Rik	0.372712	0.127693	0	0	ns
Ssbp4	0.372704	0.127702	0	0	ns
Nfxl1	0.372703	0.127703	0	0	ns
Trhr2	-0.37268	0.127728	0	0	ns
Zfp945	-0.37268	0.12773	0	0	ns
Isoc2a	0.372656	0.127755	0	0	ns
Mrap2	-0.37254	0.127888	0	0	ns
Arf1	-0.37243	0.128004	0	0	ns
4930548K13Rik	-0.37229	0.128164	0	0	ns
Exosc10	0.372241	0.128213	0	0	ns
Zwint	-0.37221	0.128246	0	0	ns
Stx4a	0.372169	0.128293	0	0	ns
Picalm	-0.37215	0.128312	0	0	ns
Gm12790	-0.37215	0.128316	0	0	ns
Lrif1	-0.37214	0.128323	0	0	ns
Camk1d	-0.37198	0.128499	0	0	ns
Epha8	0.371948	0.128537	0	0	ns
Fer1l4	-0.37186	0.128639	0	0	ns
Lrrc1	0.371856	0.128639	0	0	ns
1700057H15Rik	-0.37181	0.128685	0	0	ns
Usp20	0.371795	0.128707	0	0	ns
Afm	-0.37165	0.128868	0	0	ns
Igflr1	0.371634	0.128886	0	0	ns
2025-09-14	-0.37162	0.1289	0	0	ns
Rif1	0.37147	0.129068	0	0	ns
Pias2	-0.37124	0.129329	0	0	ns
Serhl	0.371232	0.129333	0	0	ns
Zmym5	0.37122	0.129345	0	0	ns
Ndufa11	-0.37121	0.12936	0	0	ns
Dgat1	0.371204	0.129363	0	0	ns
Pcgf2	0.371106	0.129473	0	0	ns
Kcnip1	-0.3711	0.129475	0	0	ns
4930429F24Rik	-0.37108	0.129501	0	0	ns
Pmm2	0.371052	0.129533	0	0	ns
Stamos	-0.37102	0.129573	0	0	ns
Itch	0.371	0.129591	0	0	ns
Grm2	0.370971	0.129623	0	0	ns
Lins	0.37097	0.129624	0	0	ns
Gm17300	0.370944	0.129653	0	0	ns
Mtmr6	-0.37089	0.129717	0	0	ns
Prdm11	0.370879	0.129726	0	0	ns
Fbxl15	0.370848	0.12976	0	0	ns
Xab2	0.370841	0.129768	0	0	ns
Arap1	0.370808	0.129805	0	0	ns
Olr1	-0.37073	0.129894	0	0	ns
Aars2	0.370711	0.129914	0	0	ns
Plekho2	0.370651	0.12998	0	0	ns
Gm16432	0.370616	0.130019	0	0	ns
Slc25a29	0.370539	0.130105	0	0	ns
Chmp5	-0.37053	0.130113	0	0	ns
Zfp68	0.370464	0.130189	0	0	ns
Gm4951	-0.3704	0.130259	0	0	ns
Rem2	0.37031	0.130362	0	0	ns
[truncated: 15,987 more rows]

## Sheet: 8b_right
	Independent Variable	Dependent Variable			DotColor
Gene	r	p	sig	sigFDR	Significance
Ssbp4	-0.86994	2.72e-06	1	1	p-adjusted
Gabra2	-0.86942	2.8e-06	1	1	p-adjusted
Dynlt1b	-0.86598	3.41e-06	1	1	p-adjusted
Gm15446	0.853121	6.8e-06	1	1	p-adjusted
Pcid2	-0.8177	3.4e-05	1	0	p-value
Gm3448	-0.80217	6.21e-05	1	0	p-value
Nme3	-0.79482	8.11e-05	1	0	p-value
Gpcpd1	-0.79453	8.19e-05	1	0	p-value
Nae1	-0.77989	0.000135	1	0	p-value
Gm17167	0.775215	0.000157	1	0	p-value
Lrrc49	-0.77478	0.00016	1	0	p-value
Tmem254a	0.769061	0.000191	1	0	p-value
Ppp2r5e	0.759971	0.000252	1	0	p-value
Gm26672	-0.75753	0.000271	1	0	p-value
Qsox1	-0.75311	0.000309	1	0	p-value
Hsd17b4	-0.75206	0.000318	1	0	p-value
Sepsecs	-0.75055	0.000333	1	0	p-value
Efcab7	-0.74615	0.000377	1	0	p-value
Cyba	-0.73636	0.000493	1	0	p-value
Ermard	-0.72689	0.000632	1	0	p-value
Zfp711	-0.72639	0.00064	1	0	p-value
Gm15952	-0.72418	0.000678	1	0	p-value
Tab1	-0.72414	0.000678	1	0	p-value
Cep44	-0.71793	0.000793	1	0	p-value
Rpusd3	-0.7136	0.000883	1	0	p-value
Tpo	-0.71313	0.000893	1	0	p-value
Gm13307	0.710962	0.000941	1	0	p-value
Edaradd	0.710643	0.000948	1	0	p-value
Gm27002	0.709745	0.000969	1	0	p-value
Dpp3	-0.709	0.000986	1	0	p-value
Dtnbos	0.707073	0.001033	1	0	p-value
Abhd11	-0.70377	0.001117	1	0	p-value
Zkscan17	-0.70237	0.001154	1	0	p-value
Fam53b	-0.70207	0.001162	1	0	p-value
Tmem181b-ps	-0.69823	0.00127	1	0	p-value
Ahrr	0.693783	0.001405	1	0	p-value
Smc5	-0.69355	0.001413	1	0	p-value
Stradb	-0.69333	0.00142	1	0	p-value
Fermt3	-0.69225	0.001455	1	0	p-value
Gm3005	-0.69015	0.001525	1	0	p-value
Ankrd26	-0.68968	0.001541	1	0	p-value
Ccdc79	0.68677	0.001643	1	0	p-value
Snai2	0.686585	0.00165	1	0	p-value
Ndn	-0.6841	0.001742	1	0	p-value
Ccdc37	-0.68128	0.001851	1	0	p-value
Misp	0.678522	0.001964	1	0	p-value
1700028P14Rik	0.678402	0.001969	1	0	p-value
Gjb3	0.678217	0.001977	1	0	p-value
Prrxl1	0.676744	0.00204	1	0	p-value
Gm13304	0.676652	0.002044	1	0	p-value
Gnl3l	0.676324	0.002058	1	0	p-value
Nudt21	0.675828	0.002079	1	0	p-value
Ogfod2	-0.67414	0.002155	1	0	p-value
Fktn	0.672114	0.002248	1	0	p-value
Gm14022	-0.6714	0.002281	1	0	p-value
Fign	0.670814	0.002309	1	0	p-value
Rab27a	0.668282	0.002433	1	0	p-value
Suv420h2	-0.66621	0.002539	1	0	p-value
2810008D09Rik	-0.66326	0.002695	1	0	p-value
Rem2	-0.66168	0.002782	1	0	p-value
Zfp772	-0.65916	0.002925	1	0	p-value
Ctsc	-0.65908	0.00293	1	0	p-value
Mid1	0.656362	0.003092	1	0	p-value
Gm12150	0.655792	0.003126	1	0	p-value
Gpt2	-0.65553	0.003143	1	0	p-value
Gm29443	-0.65552	0.003143	1	0	p-value
Psph	0.654937	0.003179	1	0	p-value
Adamts16	-0.65374	0.003255	1	0	p-value
Dact2	-0.65241	0.00334	1	0	p-value
Pag1	-0.65082	0.003444	1	0	p-value
A530058N18Rik	-0.65057	0.003461	1	0	p-value
Mtmr11	-0.65051	0.003465	1	0	p-value
Zbtb6	0.650277	0.00348	1	0	p-value
Igsf11	0.650241	0.003483	1	0	p-value
Prima1	-0.64989	0.003506	1	0	p-value
Ccdc78	0.647307	0.003684	1	0	p-value
Polb	-0.64711	0.003698	1	0	p-value
Atic	0.646252	0.003759	1	0	p-value
Hltf	-0.64602	0.003776	1	0	p-value
Rdx	-0.64432	0.003899	1	0	p-value
Ip6k2	-0.64332	0.003973	1	0	p-value
Sh3bp5l	-0.64317	0.003984	1	0	p-value
Mrpl38	-0.64249	0.004035	1	0	p-value
Bfar	-0.64242	0.004041	1	0	p-value
Sfta2	0.642123	0.004063	1	0	p-value
G530011O06Rik	0.641738	0.004092	1	0	p-value
C87436	-0.64132	0.004125	1	0	p-value
Atrx	-0.64121	0.004133	1	0	p-value
Hpgd	-0.64084	0.004161	1	0	p-value
Hps6	-0.64056	0.004183	1	0	p-value
BC061194	0.640287	0.004205	1	0	p-value
Tbc1d10a	-0.63951	0.004266	1	0	p-value
Cit	-0.6394	0.004274	1	0	p-value
Ccdc22	-0.63838	0.004356	1	0	p-value
Med25	-0.63794	0.004391	1	0	p-value
Adprhl2	-0.636	0.004551	1	0	p-value
Adcy7	-0.63562	0.004583	1	0	p-value
Gpnmb	0.635586	0.004586	1	0	p-value
Gm26520	0.634489	0.004679	1	0	p-value
Aars2	-0.63444	0.004683	1	0	p-value
1810032O08Rik	-0.6344	0.004686	1	0	p-value
Clk3	-0.63313	0.004796	1	0	p-value
Aspscr1	-0.63282	0.004823	1	0	p-value
Gm21685	0.632085	0.004888	1	0	p-value
4931409K22Rik	0.631107	0.004975	1	0	p-value
Gm3892	0.630958	0.004988	1	0	p-value
Acox3	-0.62971	0.005101	1	0	p-value
5330426P16Rik	0.629578	0.005113	1	0	p-value
Enkd1	-0.6294	0.00513	1	0	p-value
Sppl2b	-0.62889	0.005177	1	0	p-value
Klhdc10	-0.62833	0.005229	1	0	p-value
Gm3667	-0.62824	0.005238	1	0	p-value
Cep152	-0.62806	0.005254	1	0	p-value
Efemp2	-0.62788	0.005271	1	0	p-value
1700001C19Rik	0.627104	0.005345	1	0	p-value
Duxbl1	0.626938	0.00536	1	0	p-value
Mfap1a	0.626624	0.00539	1	0	p-value
2310061I04Rik	-0.62588	0.005462	1	0	p-value
Oxa1l	-0.62577	0.005473	1	0	p-value
Ccdc40	-0.62486	0.005561	1	0	p-value
Scmh1	-0.62413	0.005633	1	0	p-value
Lynx1	-0.6241	0.005636	1	0	p-value
Arrdc1	-0.6221	0.005838	1	0	p-value
Cep85	-0.62191	0.005858	1	0	p-value
Gphn	-0.62187	0.005861	1	0	p-value
Trim55	0.6218	0.005869	1	0	p-value
Gm13684	0.620861	0.005966	1	0	p-value
1600002H07Rik	-0.62079	0.005973	1	0	p-value
Kmt2e	-0.62078	0.005975	1	0	p-value
Myo10	-0.62011	0.006044	1	0	p-value
Serpinf2	0.619734	0.006084	1	0	p-value
Dbf4	0.619699	0.006088	1	0	p-value
Cyp11a1	-0.61936	0.006123	1	0	p-value
Baz2b	-0.61872	0.006192	1	0	p-value
Fam126b	-0.61824	0.006244	1	0	p-value
Wnt8a	0.617788	0.006292	1	0	p-value
Efhc1	-0.61777	0.006294	1	0	p-value
Ptprb	0.61724	0.006352	1	0	p-value
Gm29455	0.616066	0.006482	1	0	p-value
Dnah5	0.615877	0.006503	1	0	p-value
Isx	0.615704	0.006522	1	0	p-value
Gm20671	0.61493	0.006609	1	0	p-value
Capn8	0.614673	0.006638	1	0	p-value
Myo9b	-0.61412	0.006701	1	0	p-value
1700061G19Rik	0.614099	0.006704	1	0	p-value
Zfp217	0.614047	0.006709	1	0	p-value
Tnfrsf13b	0.613826	0.006735	1	0	p-value
Frmd5	-0.61328	0.006798	1	0	p-value
Cass4	0.61306	0.006823	1	0	p-value
Golim4	-0.61155	0.007	1	0	p-value
Ccdc150	-0.6113	0.00703	1	0	p-value
Mtdh	-0.60987	0.007201	1	0	p-value
Myadml2os	0.608417	0.007379	1	0	p-value
Rps6kl1	-0.60833	0.00739	1	0	p-value
Disp1	-0.60824	0.007401	1	0	p-value
Diap3	0.607673	0.007471	1	0	p-value
RP23-453G13.2	0.607579	0.007483	1	0	p-value
Uap1l1	-0.6073	0.007518	1	0	p-value
Hexb	-0.60675	0.007588	1	0	p-value
Gm26612	0.606561	0.007611	1	0	p-value
Klhl32	-0.60583	0.007704	1	0	p-value
Cphx1	0.605568	0.007738	1	0	p-value
Ddhd1	-0.60555	0.00774	1	0	p-value
Ell	-0.6051	0.007798	1	0	p-value
E2f1	0.605056	0.007804	1	0	p-value
Yes1	-0.60364	0.007989	1	0	p-value
Rnpep	-0.6036	0.007994	1	0	p-value
Gpc6	-0.60318	0.008049	1	0	p-value
Pold3	-0.60298	0.008076	1	0	p-value
Efcab9	-0.60272	0.008111	1	0	p-value
Actl6a	-0.60137	0.008292	1	0	p-value
Eea1	-0.60089	0.008358	1	0	p-value
Kansl1l	-0.60069	0.008385	1	0	p-value
Cd59a	-0.60062	0.008394	1	0	p-value
Rmdn3	-0.60049	0.008413	1	0	p-value
Gabrg3	-0.59969	0.008523	1	0	p-value
Mrpl37	-0.59909	0.008607	1	0	p-value
Gle1	-0.59861	0.008673	1	0	p-value
Acer3	-0.5983	0.008717	1	0	p-value
Fbxl15	-0.59823	0.008727	1	0	p-value
Usp34	-0.59806	0.008751	1	0	p-value
Myom3	0.59806	0.008751	1	0	p-value
Paqr5	0.597991	0.008761	1	0	p-value
Rab42	-0.59779	0.008789	1	0	p-value
Khdrbs2	-0.59742	0.008842	1	0	p-value
Dus3l	-0.59695	0.00891	1	0	p-value
Rbm39	-0.59693	0.008912	1	0	p-value
Gm19967	0.596628	0.008956	1	0	p-value
Angptl1	-0.59624	0.009011	1	0	p-value
Dcaf11	-0.5962	0.009017	1	0	p-value
Alox12e	0.595979	0.00905	1	0	p-value
Dgat1	-0.59568	0.009094	1	0	p-value
Mgme1	0.595595	0.009106	1	0	p-value
Cysltr1	-0.59544	0.009129	1	0	p-value
Bdp1	-0.59542	0.009131	1	0	p-value
Ebag9	-0.59513	0.009174	1	0	p-value
Setd4	-0.59505	0.009187	1	0	p-value
Gm13629	-0.59491	0.009207	1	0	p-value
Gm21860	0.594877	0.009212	1	0	p-value
Nfam1	-0.59461	0.009251	1	0	p-value
Secisbp2	-0.59448	0.009271	1	0	p-value
Gm15461	0.594028	0.009338	1	0	p-value
Pafah1b1	0.59399	0.009343	1	0	p-value
Saal1	-0.59306	0.009484	1	0	p-value
Scarb1	-0.59257	0.009557	1	0	p-value
Mgat4c	-0.59211	0.009627	1	0	p-value
Acadvl	-0.59132	0.00975	1	0	p-value
Nadsyn1	-0.59111	0.009782	1	0	p-value
Reps1	-0.59071	0.009843	1	0	p-value
D2Wsu81e	-0.59004	0.009949	1	0	p-value
Nr1h5	0.58977	0.009991	1	0	p-value
Entpd4	0.589471	0.010038	1	0	p-value
Orc2	-0.58899	0.010115	1	0	p-value
Trappc10	0.588271	0.01023	1	0	p-value
Fam13a	-0.58801	0.010271	1	0	p-value
Tmem81	0.587926	0.010285	1	0	p-value
Gm12576	0.587745	0.010315	1	0	p-value
Col3a1	-0.58752	0.010352	1	0	p-value
D3Ertd751e	-0.58639	0.010535	1	0	p-value
Meis3	-0.58639	0.010536	1	0	p-value
Rac2	-0.58554	0.010676	1	0	p-value
Kras	0.585331	0.010711	1	0	p-value
Usp53	-0.58518	0.010736	1	0	p-value
E130304I02Rik	0.585112	0.010748	1	0	p-value
Gm10409	-0.5848	0.0108	1	0	p-value
Phf2os1	-0.58472	0.010813	1	0	p-value
Pard3b	-0.58432	0.010881	1	0	p-value
Tfr2	-0.58401	0.010934	1	0	p-value
Ttc22	0.583947	0.010944	1	0	p-value
Cbx2	-0.58369	0.010987	1	0	p-value
Katnb1	-0.58361	0.011	1	0	p-value
Nek1	-0.58308	0.011091	1	0	p-value
Yipf2	-0.58275	0.011148	1	0	p-value
Rmnd5b	-0.58257	0.011179	1	0	p-value
Ccser2	-0.58248	0.011195	1	0	p-value
Zfr2	-0.58222	0.011239	1	0	p-value
4930527B05Rik	-0.58183	0.011308	1	0	p-value
Spata7	-0.58173	0.011325	1	0	p-value
Dhps	-0.58163	0.011343	1	0	p-value
Fgfr1op	-0.58148	0.011369	1	0	p-value
Sec14l5	0.581139	0.011428	1	0	p-value
Scd3	0.580912	0.011468	1	0	p-value
Zfp641	-0.5809	0.01147	1	0	p-value
Alkbh1	-0.58068	0.011508	1	0	p-value
Ncald	0.580493	0.011542	1	0	p-value
Mob4	0.579611	0.011699	1	0	p-value
Epsti1	0.579608	0.0117	1	0	p-value
Gm28229	-0.57953	0.011713	1	0	p-value
Xylt2	-0.57947	0.011725	1	0	p-value
Wdfy1	-0.57942	0.011734	1	0	p-value
Gm2897	-0.57939	0.011739	1	0	p-value
Rdh10	-0.57935	0.011745	1	0	p-value
Tnfsf15	0.579208	0.011771	1	0	p-value
Thoc5	-0.57913	0.011786	1	0	p-value
Hnf1b	0.578929	0.011822	1	0	p-value
Gdpd5	-0.57889	0.01183	1	0	p-value
Art3	0.578729	0.011858	1	0	p-value
Aifm3	-0.57843	0.011912	1	0	p-value
H2-DMb2	0.578421	0.011914	1	0	p-value
Rtkn2	0.578196	0.011955	1	0	p-value
Vwa1	-0.57814	0.011965	1	0	p-value
Nelfb	-0.57811	0.01197	1	0	p-value
Cort	0.577673	0.01205	1	0	p-value
Chil1	-0.57717	0.012142	1	0	p-value
Gpr64	-0.57637	0.01229	1	0	p-value
Cers4	-0.57635	0.012295	1	0	p-value
9130023H24Rik	0.576346	0.012295	1	0	p-value
Llgl2	-0.57623	0.012316	1	0	p-value
Impa2	-0.57619	0.012325	1	0	p-value
Gm20468	0.575918	0.012375	1	0	p-value
Actb	0.575248	0.012501	1	0	p-value
Ncaph2	-0.57466	0.012612	1	0	p-value
Unc119b	-0.57429	0.012683	1	0	p-value
Lrrc40	-0.57422	0.012696	1	0	p-value
Thg1l	0.574107	0.012718	1	0	p-value
Gm15486	0.574047	0.012729	1	0	p-value
Atg16l1	-0.57375	0.012787	1	0	p-value
2810442N19Rik	0.573671	0.012801	1	0	p-value
Ctss	-0.57338	0.012857	1	0	p-value
Dph7	-0.57303	0.012925	1	0	p-value
5430400D12Rik	-0.57299	0.012933	1	0	p-value
Slx4ip	-0.57299	0.012933	1	0	p-value
Nfe2	0.572159	0.013095	1	0	p-value
Tmem108	-0.572	0.013125	1	0	p-value
C7	0.571711	0.013182	1	0	p-value
3110043O21Rik	-0.57162	0.0132	1	0	p-value
Pcdhga1	0.57155	0.013214	1	0	p-value
Zfp956	-0.57149	0.013226	1	0	p-value
Dhrs11	-0.5709	0.013343	1	0	p-value
Plcxd1	-0.57042	0.013438	1	0	p-value
Enah	-0.57039	0.013445	1	0	p-value
Malsu1	-0.57031	0.013461	1	0	p-value
Pcdhb12	0.570266	0.013469	1	0	p-value
Gbe1	-0.57012	0.013498	1	0	p-value
Shd	-0.56938	0.013648	1	0	p-value
Pantr1	-0.5687	0.013785	1	0	p-value
Trpc5os	-0.56856	0.013815	1	0	p-value
Col11a1	-0.56839	0.013848	1	0	p-value
Mettl7a1	0.568268	0.013874	1	0	p-value
Mycbp	-0.56816	0.013896	1	0	p-value
Nrap	0.567852	0.013959	1	0	p-value
R3hcc1l	0.567844	0.013961	1	0	p-value
Lage3	-0.56749	0.014034	1	0	p-value
Ift20	-0.56728	0.014078	1	0	p-value
AI854517	-0.56686	0.014166	1	0	p-value
Gm16152	0.566467	0.014247	1	0	p-value
E2f2	0.566399	0.014261	1	0	p-value
Ssmem1	0.565889	0.014368	1	0	p-value
Fam98c	-0.56555	0.01444	1	0	p-value
Fam199x	-0.56536	0.014481	1	0	p-value
Rpl39l	0.565252	0.014503	1	0	p-value
Plin3	0.565064	0.014543	1	0	p-value
9430015G10Rik	-0.56461	0.014639	1	0	p-value
Erc1	-0.5645	0.014663	1	0	p-value
C230037L18Rik	-0.56444	0.014677	1	0	p-value
0610011F06Rik	-0.56422	0.014723	1	0	p-value
B230369F24Rik	0.564055	0.014759	1	0	p-value
Snx21	-0.56386	0.014801	1	0	p-value
Cep104	-0.56354	0.01487	1	0	p-value
Cyyr1	0.56337	0.014907	1	0	p-value
Ccdc33	0.563225	0.014939	1	0	p-value
Cd151	-0.56303	0.014981	1	0	p-value
4930548K13Rik	0.562819	0.015027	1	0	p-value
Def6	-0.56279	0.015034	1	0	p-value
D930019O06Rik	0.562733	0.015046	1	0	p-value
Fpgs	-0.56262	0.015071	1	0	p-value
Stxbp4	-0.56253	0.015089	1	0	p-value
Fbxo17	-0.56224	0.015153	1	0	p-value
Pawr	0.562132	0.015178	1	0	p-value
Gm9828	0.562064	0.015193	1	0	p-value
Pank4	-0.56199	0.01521	1	0	p-value
Myh11	0.561581	0.015299	1	0	p-value
1700017B05Rik	-0.56121	0.015382	1	0	p-value
Eif2d	-0.56115	0.015396	1	0	p-value
mmu-mir-5103	0.561078	0.015411	1	0	p-value
Polh	0.560854	0.015461	1	0	p-value
Gm3373	-0.56083	0.015467	1	0	p-value
Tmprss2	0.560395	0.015564	1	0	p-value
Gm26559	-0.56036	0.015572	1	0	p-value
Gfra3	0.56013	0.015624	1	0	p-value
Hc	0.56012	0.015626	1	0	p-value
AU022252	0.559985	0.015656	1	0	p-value
Erich5	0.559547	0.015755	1	0	p-value
Uspl1	-0.55915	0.015845	1	0	p-value
Trmt1l	-0.5591	0.015857	1	0	p-value
Ptpn20	0.559037	0.015871	1	0	p-value
Rpusd2	-0.55899	0.015882	1	0	p-value
Brf2	0.558853	0.015913	1	0	p-value
Cabp4	-0.55814	0.016076	1	0	p-value
Arhgap5	-0.55813	0.01608	1	0	p-value
Tigd2	-0.55806	0.016096	1	0	p-value
Scara3	-0.55805	0.016097	1	0	p-value
Met	-0.55759	0.016205	1	0	p-value
Vrtn	0.557577	0.016207	1	0	p-value
Srrm1	-0.55757	0.016209	1	0	p-value
Fmnl2	-0.55722	0.01629	1	0	p-value
Cpxm1	-0.55714	0.016308	1	0	p-value
Sms	-0.55656	0.016445	1	0	p-value
Gm13145	0.556517	0.016454	1	0	p-value
Arhgef15	-0.55636	0.016492	1	0	p-value
Wdr33	-0.55625	0.016517	1	0	p-value
Gas2l2	-0.55623	0.016522	1	0	p-value
Ak9	0.556081	0.016557	1	0	p-value
Pappa2	0.555928	0.016593	1	0	p-value
Slc16a9	-0.55587	0.016606	1	0	p-value
Kctd15	-0.55581	0.016622	1	0	p-value
Ankrd24	-0.55571	0.016644	1	0	p-value
B230112J18Rik	0.555506	0.016693	1	0	p-value
1700025O08Rik	0.555369	0.016725	1	0	p-value
Alg6	-0.55517	0.016771	1	0	p-value
Neurl4	-0.55509	0.016792	1	0	p-value
6430710C18Rik	0.554804	0.01686	1	0	p-value
Mcidas	0.554495	0.016934	1	0	p-value
Rfc1	-0.55446	0.016943	1	0	p-value
Mettl21b	0.554083	0.017033	1	0	p-value
Ppan	-0.55376	0.01711	1	0	p-value
Srr	0.55349	0.017177	1	0	p-value
Nek8	0.552955	0.017307	1	0	p-value
Atp11c	-0.55256	0.017403	1	0	p-value
Knop1	-0.55254	0.017408	1	0	p-value
Dnajb13	0.55254	0.017408	1	0	p-value
Olfr1109	0.552105	0.017516	1	0	p-value
Bhmt	0.551728	0.017609	1	0	p-value
Twf2	-0.55152	0.017661	1	0	p-value
Kcnb1	-0.55151	0.017662	1	0	p-value
U2surp	-0.55054	0.017905	1	0	p-value
Fgf22	-0.55012	0.01801	1	0	p-value
Ddb2	-0.55008	0.01802	1	0	p-value
Arfgap3	-0.54995	0.018053	1	0	p-value
Luzp1	-0.54994	0.018056	1	0	p-value
Gm28175	-0.54988	0.018072	1	0	p-value
Diablo	-0.54987	0.018075	1	0	p-value
Tcf3	-0.5498	0.01809	1	0	p-value
Rmdn1	-0.54919	0.018246	1	0	p-value
Plek	-0.54905	0.018282	1	0	p-value
Wbp1	-0.5489	0.018319	1	0	p-value
Scn4a	0.548717	0.018367	1	0	p-value
Gm15319	0.548574	0.018403	1	0	p-value
Gm15996	0.548283	0.018478	1	0	p-value
Gm15246	-0.54813	0.018519	1	0	p-value
C1qc	-0.548	0.018552	1	0	p-value
Gm26555	-0.54783	0.018595	1	0	p-value
Trim71	0.547557	0.018665	1	0	p-value
Hip1r	-0.5473	0.018731	1	0	p-value
Prrg4	0.546968	0.018819	1	0	p-value
Ube2l3	0.546798	0.018863	1	0	p-value
Gm26807	-0.54629	0.018997	1	0	p-value
Mmp25	0.546252	0.019006	1	0	p-value
Sftpd	0.545814	0.019122	1	0	p-value
Gm27174	0.545475	0.019211	1	0	p-value
Cd48	-0.54538	0.019237	1	0	p-value
Angptl3	-0.54537	0.019239	1	0	p-value
Ggt7	-0.54528	0.019263	1	0	p-value
Prss44	0.545217	0.01928	1	0	p-value
4930415O20Rik	0.545049	0.019325	1	0	p-value
Tnfrsf10b	0.544905	0.019363	1	0	p-value
Eif3j2	0.544648	0.019432	1	0	p-value
Ankrd12	-0.54451	0.019468	1	0	p-value
Hyal5	0.544373	0.019505	1	0	p-value
Arid4b	-0.5442	0.019551	1	0	p-value
Cope	-0.54418	0.019557	1	0	p-value
4930455G09Rik	0.543863	0.019643	1	0	p-value
Lrrc27	0.543854	0.019645	1	0	p-value
Gapvd1	-0.54376	0.019669	1	0	p-value
Mc4r	-0.5437	0.019687	1	0	p-value
Edc4	-0.54351	0.019738	1	0	p-value
Slc29a2	-0.54322	0.019818	1	0	p-value
Xab2	-0.54321	0.019819	1	0	p-value
A630031M04Rik	0.543088	0.019853	1	0	p-value
Mmgt2	-0.54297	0.019885	1	0	p-value
Gm17484	0.542836	0.019921	1	0	p-value
Ddx47	-0.54276	0.019943	1	0	p-value
Gm8237	-0.54274	0.019949	1	0	p-value
Serinc2	-0.54233	0.02006	1	0	p-value
Myo18b	0.542292	0.02007	1	0	p-value
Gm21967	0.542151	0.020109	1	0	p-value
Ncapd2	-0.54212	0.020117	1	0	p-value
Dnah7b	-0.54211	0.020119	1	0	p-value
Tbcd	-0.54181	0.020202	1	0	p-value
Acoxl	0.541758	0.020217	1	0	p-value
5530401A14Rik	-0.54174	0.020223	1	0	p-value
Efemp1	0.541535	0.020279	1	0	p-value
Col4a3bp	-0.54108	0.020405	1	0	p-value
Gm9725	0.540982	0.020432	1	0	p-value
Cftr	-0.54091	0.020451	1	0	p-value
Coa7	-0.54086	0.020465	1	0	p-value
Tssc4	-0.54081	0.020479	1	0	p-value
Nptx2	-0.54044	0.020583	1	0	p-value
Cd177	0.540242	0.020639	1	0	p-value
Akap8l	-0.54015	0.020666	1	0	p-value
Akap9	-0.54009	0.020683	1	0	p-value
Zfyve27	-0.54008	0.020684	1	0	p-value
Pak4	0.539923	0.020729	1	0	p-value
Plagl2	0.539888	0.020739	1	0	p-value
Sirt1	-0.53976	0.020774	1	0	p-value
Gfra2	-0.53875	0.021062	1	0	p-value
Gm15728	0.538591	0.021106	1	0	p-value
Acsl6	-0.53854	0.021122	1	0	p-value
Gm13481	0.538242	0.021206	1	0	p-value
Neo1	0.537932	0.021295	1	0	p-value
Liph	0.537649	0.021377	1	0	p-value
Necap2	-0.53764	0.02138	1	0	p-value
Gm11690	0.537619	0.021385	1	0	p-value
Gpx7	-0.53741	0.021447	1	0	p-value
Vps16	-0.53658	0.021687	1	0	p-value
Atp6v0a4	0.536305	0.021767	1	0	p-value
1700123O12Rik	0.53594	0.021874	1	0	p-value
Gm20446	0.535921	0.02188	1	0	p-value
Smtnl2	0.53591	0.021883	1	0	p-value
Rpp40	0.535875	0.021893	1	0	p-value
Zc3hav1	0.535774	0.021923	1	0	p-value
Fbxo3	-0.53544	0.022021	1	0	p-value
Ppl	0.535406	0.022032	1	0	p-value
4921504A21Rik	-0.53534	0.02205	1	0	p-value
Abcd1	-0.53529	0.022067	1	0	p-value
Gm21885	-0.53512	0.022117	1	0	p-value
Abcf3	-0.5351	0.022121	1	0	p-value
Tspan11	-0.53498	0.022157	1	0	p-value
Rnf8	-0.53494	0.02217	1	0	p-value
Hipk4	-0.53471	0.022237	1	0	p-value
Enpp1	-0.53465	0.022254	1	0	p-value
Lipo4	0.534625	0.022263	1	0	p-value
Wnt5b	0.534609	0.022268	1	0	p-value
Rsad1	-0.53441	0.022327	1	0	p-value
Myo6	-0.53431	0.022358	1	0	p-value
Zfp770	0.534129	0.022411	1	0	p-value
Oprk1	-0.53393	0.022471	1	0	p-value
Asap3	-0.5338	0.022511	1	0	p-value
Vmn2r95	0.533542	0.022587	1	0	p-value
Cacna1g	-0.53349	0.022604	1	0	p-value
Tbc1d9b	-0.53313	0.02271	1	0	p-value
Gm26805	0.533122	0.022714	1	0	p-value
Auh	-0.53306	0.022733	1	0	p-value
Stk38	-0.53255	0.022887	1	0	p-value
Crx	0.532259	0.022976	1	0	p-value
Snrnp40	-0.53203	0.023045	1	0	p-value
Phip	-0.53175	0.023132	1	0	p-value
Ctso	-0.53175	0.023132	1	0	p-value
Gm20646	-0.53162	0.023172	1	0	p-value
Bpifa3	0.531556	0.023192	1	0	p-value
Gm16004	0.53137	0.023249	1	0	p-value
Mgmt	0.531151	0.023316	1	0	p-value
Sdr42e1	0.530637	0.023476	1	0	p-value
Dcdc2c	0.530615	0.023483	1	0	p-value
Chd6	-0.53051	0.023516	1	0	p-value
Fbxo15	0.53044	0.023537	1	0	p-value
Rhbdl1	-0.53007	0.023653	1	0	p-value
Mrps26	-0.52991	0.023702	1	0	p-value
Tsc22d2	-0.52986	0.023717	1	0	p-value
Rbms1	-0.52976	0.023748	1	0	p-value
Gm14446	0.529747	0.023753	1	0	p-value
BB365896	-0.52939	0.023866	1	0	p-value
Hmces	-0.52919	0.023928	1	0	p-value
Elmo1	-0.52898	0.023994	1	0	p-value
Skint11	0.528745	0.024068	1	0	p-value
Mvb12a	-0.52836	0.024191	1	0	p-value
Ache	-0.52832	0.024203	1	0	p-value
Sytl2	-0.52822	0.024237	1	0	p-value
Slc13a4	0.527903	0.024336	1	0	p-value
Gm10785	0.52781	0.024366	1	0	p-value
Prss45	0.527799	0.024369	1	0	p-value
Gm29502	0.527715	0.024396	1	0	p-value
Gm9929	0.5277	0.024401	1	0	p-value
Tmem202	0.527537	0.024453	1	0	p-value
Zak	0.527081	0.0246	1	0	p-value
Gpatch2	-0.52697	0.024637	1	0	p-value
Pgm5	0.526489	0.024791	1	0	p-value
Hhipl2	0.526379	0.024826	1	0	p-value
Sh2d3c	-0.5263	0.024853	1	0	p-value
Olfr1267-ps1	0.526015	0.024945	1	0	p-value
Rab4a	-0.52595	0.024966	1	0	p-value
AI846148	-0.52575	0.025032	1	0	p-value
Tdg	-0.52558	0.025087	1	0	p-value
Bmp6	0.525418	0.02514	1	0	p-value
Gm2061	0.525325	0.02517	1	0	p-value
Gm20498	-0.52523	0.025202	1	0	p-value
Tmem72	0.52521	0.025208	1	0	p-value
Ada	-0.52509	0.025247	1	0	p-value
Olfr683	0.525091	0.025247	1	0	p-value
Sncaip	-0.52503	0.025267	1	0	p-value
Zbtb10	-0.52503	0.025267	1	0	p-value
3110083C13Rik	-0.52472	0.025368	1	0	p-value
Dancr	-0.52456	0.025423	1	0	p-value
Chga	-0.52446	0.025454	1	0	p-value
Gm16853	0.524331	0.025498	1	0	p-value
1700065O20Rik	0.524231	0.025531	1	0	p-value
Xndc1	-0.52418	0.025547	1	0	p-value
9230110C19Rik	0.52413	0.025564	1	0	p-value
Dgki	0.523939	0.025627	1	0	p-value
Prosc	-0.52348	0.025781	1	0	p-value
Akip1	0.523257	0.025855	1	0	p-value
Prrx2	0.523041	0.025927	1	0	p-value
Zfp286	-0.52298	0.025947	1	0	p-value
Rab11fip4os1	-0.52294	0.02596	1	0	p-value
Nacad	-0.5227	0.026043	1	0	p-value
Mfsd2b	-0.52263	0.026067	1	0	p-value
Nudt16l1	-0.52239	0.026147	1	0	p-value
Gtpbp8	-0.52229	0.026179	1	0	p-value
Fgf23	0.521983	0.026284	1	0	p-value
Ildr2	0.521944	0.026297	1	0	p-value
Ganab	-0.52177	0.026355	1	0	p-value
Has3	-0.52167	0.026389	1	0	p-value
Serp1	-0.52166	0.026394	1	0	p-value
Itga11	0.521485	0.026453	1	0	p-value
Gm9871	0.521362	0.026495	1	0	p-value
1700028K03Rik	-0.52121	0.026547	1	0	p-value
Pparg	-0.52117	0.02656	1	0	p-value
Smpdl3a	-0.52113	0.026574	1	0	p-value
Ccdc109b	0.52101	0.026616	1	0	p-value
Mpg	-0.52101	0.026617	1	0	p-value
Anapc4	-0.52075	0.026704	1	0	p-value
Boll	0.520748	0.026705	1	0	p-value
Man2a1	-0.52069	0.026725	1	0	p-value
Gm13554	-0.52047	0.026802	1	0	p-value
Kank4	-0.52042	0.026818	1	0	p-value
PCDHA4	0.520406	0.026823	1	0	p-value
1700123I01Rik	0.520303	0.026859	1	0	p-value
Crb1	0.52011	0.026925	1	0	p-value
Gm12915	0.519842	0.027018	1	0	p-value
Zfp518a	-0.51982	0.027024	1	0	p-value
Creb3l3	0.519641	0.027087	1	0	p-value
Lca5l	-0.51937	0.02718	1	0	p-value
Trim34a	0.519333	0.027195	1	0	p-value
Zfyve16	-0.51925	0.027224	1	0	p-value
Gm16299	0.519138	0.027262	1	0	p-value
4632404H12Rik	0.518835	0.027368	1	0	p-value
Gins1	0.518705	0.027414	1	0	p-value
Pif1	0.518509	0.027482	1	0	p-value
Got1l1	0.518451	0.027503	1	0	p-value
Gm20465	0.518407	0.027518	1	0	p-value
Cd72	-0.51839	0.027526	1	0	p-value
Exosc10	-0.51831	0.027551	1	0	p-value
Upk3b	0.518213	0.027587	1	0	p-value
1700022N22Rik	0.517973	0.027671	1	0	p-value
Gm16294	-0.51789	0.0277	1	0	p-value
Lyrm4	0.517749	0.02775	1	0	p-value
Panx3	0.517408	0.027871	1	0	p-value
Dmrt1	0.517392	0.027877	1	0	p-value
Zfand1	-0.51729	0.027913	1	0	p-value
Snrpa1	-0.51727	0.027919	1	0	p-value
Mpdu1	-0.51694	0.028039	1	0	p-value
Lrrcc1	-0.51689	0.028054	1	0	p-value
Gm14005	0.516833	0.028076	1	0	p-value
Ctrl	-0.51665	0.02814	1	0	p-value
Vil1	0.516622	0.028151	1	0	p-value
Baiap2l1	-0.51631	0.028264	1	0	p-value
Zc3hav1l	0.515959	0.028389	1	0	p-value
Plekhg4	-0.51594	0.028394	1	0	p-value
Myt1l	-0.51572	0.028475	1	0	p-value
Lin28b	0.515616	0.028513	1	0	p-value
Ehmt1	-0.51532	0.028618	1	0	p-value
Hs3st5	-0.51523	0.028652	1	0	p-value
Etv6	-0.51519	0.028666	1	0	p-value
Otud6b	-0.51485	0.028791	1	0	p-value
Tmem242	-0.51481	0.028806	1	0	p-value
Sirt6	0.514563	0.028895	1	0	p-value
Tmed7	0.514402	0.028954	1	0	p-value
Ezh2	-0.51433	0.028981	1	0	p-value
Gm29283	0.514048	0.029083	1	0	p-value
Synj2	0.514024	0.029092	1	0	p-value
Nipsnap3b	0.513709	0.029208	1	0	p-value
Gm10715	0.513535	0.029272	1	0	p-value
Gm11722	0.513433	0.029309	1	0	p-value
Gm13944	-0.5133	0.029358	1	0	p-value
Ccbl1	-0.51323	0.029385	1	0	p-value
Mlkl	0.513185	0.029401	1	0	p-value
Gm11685	0.513156	0.029412	1	0	p-value
Cep192	0.512998	0.02947	1	0	p-value
Tulp3	-0.51288	0.029514	1	0	p-value
Gm10605	0.512688	0.029585	1	0	p-value
Pcdh7	-0.51248	0.029661	1	0	p-value
Rint1	-0.51232	0.02972	1	0	p-value
Unc93a	0.512004	0.02984	1	0	p-value
Sec23ip	0.511776	0.029926	1	0	p-value
Aco1	-0.51155	0.030009	1	0	p-value
Spdl1	0.511417	0.030061	1	0	p-value
Ctdspl	-0.51091	0.030252	1	0	p-value
Sars2	-0.5109	0.030257	1	0	p-value
Pi16	0.510861	0.03027	1	0	p-value
Gucy2e	0.510428	0.030434	1	0	p-value
Dupd1	0.51028	0.030491	1	0	p-value
2500002B13Rik	0.510254	0.030501	1	0	p-value
Plod2	-0.51022	0.030514	1	0	p-value
Hck	-0.50995	0.030617	1	0	p-value
Gm13847	-0.50979	0.030678	1	0	p-value
Ttc39d	0.509434	0.030814	1	0	p-value
Chrna2	0.509404	0.030825	1	0	p-value
Kctd16	-0.50921	0.030901	1	0	p-value
Gm11732	0.509088	0.030947	1	0	p-value
Gdpgp1	0.508698	0.031097	1	0	p-value
Dera	-0.50855	0.031153	1	0	p-value
Akap17b	-0.50854	0.031159	1	0	p-value
Gm15679	-0.50838	0.03122	1	0	p-value
Slc16a4	-0.50837	0.031222	1	0	p-value
2025-03-10	0.508183	0.031297	1	0	p-value
Gna12	-0.50815	0.031309	1	0	p-value
Sp4	-0.50805	0.031349	1	0	p-value
Crot	-0.5079	0.031406	1	0	p-value
Slc2a8	-0.5079	0.031406	1	0	p-value
Nrm	-0.50759	0.031526	1	0	p-value
Efnb2	0.507482	0.031569	1	0	p-value
Trnau1ap	-0.50746	0.031579	1	0	p-value
Ktn1	-0.5074	0.031601	1	0	p-value
Wwp1	-0.50721	0.031677	1	0	p-value
Mecom	0.507168	0.031692	1	0	p-value
Slc25a39	-0.50712	0.03171	1	0	p-value
Zfp142	0.507081	0.031727	1	0	p-value
Ttll5	-0.50701	0.031754	1	0	p-value
Gm13157	-0.507	0.031758	1	0	p-value
Ripk4	0.506841	0.031821	1	0	p-value
Cyp2s1	-0.50678	0.031845	1	0	p-value
Abcb1b	0.506458	0.031972	1	0	p-value
B230307C23Rik	-0.50635	0.032014	1	0	p-value
Nctc1	0.506307	0.032031	1	0	p-value
Fam35a	0.506291	0.032038	1	0	p-value
Bet1	0.506153	0.032092	1	0	p-value
Vmn2r97	0.506064	0.032127	1	0	p-value
St3gal3	-0.50606	0.032128	1	0	p-value
Gm3020	-0.50604	0.032138	1	0	p-value
E2f6	-0.50583	0.032219	1	0	p-value
Gale	-0.50581	0.03223	1	0	p-value
Cth	-0.50576	0.032248	1	0	p-value
Fbxw26	0.505672	0.032283	1	0	p-value
Mkrn1	-0.50561	0.03231	1	0	p-value
Cfb	0.505542	0.032335	1	0	p-value
Golga5	-0.50546	0.032368	1	0	p-value
Tdrd12	0.505282	0.032438	1	0	p-value
Rhod	0.505243	0.032454	1	0	p-value
Sgsm3	-0.50518	0.03248	1	0	p-value
Gm20661	0.504884	0.032597	1	0	p-value
Prpf19	0.504765	0.032645	1	0	p-value
Ece2	-0.50475	0.032651	1	0	p-value
Ptbp1	-0.50469	0.032674	1	0	p-value
Wars2	-0.5045	0.032753	1	0	p-value
Esam	-0.50409	0.032917	1	0	p-value
Pcdhb9	0.503914	0.032988	1	0	p-value
Pvrl3	-0.50386	0.033008	1	0	p-value
Ccdc137	-0.50381	0.033032	1	0	p-value
Synrg	0.503753	0.033053	1	0	p-value
Mrps15	-0.50366	0.033093	1	0	p-value
Ntrk3	-0.50344	0.033181	1	0	p-value
Setbp1	-0.50338	0.033205	1	0	p-value
Ptpn14	0.503375	0.033206	1	0	p-value
Gm3252	-0.5033	0.033235	1	0	p-value
Scn10a	0.503244	0.03326	1	0	p-value
Gas6	-0.50323	0.033264	1	0	p-value
Arhgef10	-0.50322	0.03327	1	0	p-value
Golga2	-0.50316	0.033295	1	0	p-value
Rgag4	0.503034	0.033345	1	0	p-value
Chd2	-0.50302	0.033352	1	0	p-value
Tmem234	-0.50293	0.033388	1	0	p-value
AI317395	0.502917	0.033393	1	0	p-value
Esrrg	-0.5029	0.0334	1	0	p-value
Msra	-0.50273	0.03347	1	0	p-value
Amn	-0.50268	0.033491	1	0	p-value
Fam114a2	-0.50244	0.033589	1	0	p-value
A430108G06Rik	0.502206	0.033684	1	0	p-value
1700086D15Rik	0.502206	0.033684	1	0	p-value
E230008N13Rik	0.502073	0.033739	1	0	p-value
Erc2	0.502066	0.033741	1	0	p-value
F2rl1	0.502005	0.033767	1	0	p-value
Alyref	0.501842	0.033834	1	0	p-value
Cnnm3	-0.50171	0.033889	1	0	p-value
Lcp1	-0.50167	0.033904	1	0	p-value
RP23-227A12.5	0.501618	0.033926	1	0	p-value
Mtfr1	-0.50154	0.033957	1	0	p-value
Adam8	0.501467	0.033989	1	0	p-value
Gm11823	0.501339	0.034041	1	0	p-value
Kcnn4	0.500899	0.034224	1	0	p-value
Cdc20	-0.50085	0.034246	1	0	p-value
1700057H15Rik	0.500811	0.034261	1	0	p-value
Ccdc88a	-0.50076	0.034284	1	0	p-value
P2rx4	-0.5006	0.034349	1	0	p-value
Trappc6a	-0.50039	0.034437	1	0	p-value
Cisd2	-0.50037	0.034444	1	0	p-value
Pdzd2	-0.50029	0.034479	1	0	p-value
Gm12339	0.500097	0.034559	1	0	p-value
Adtrp	0.499885	0.034648	1	0	p-value
Hsf2	0.499793	0.034687	1	0	p-value
Ankrd9	-0.49964	0.034753	1	0	p-value
Gm12130	-0.49922	0.034928	1	0	p-value
Ttll6	0.499116	0.034972	1	0	p-value
Tmco4	-0.49906	0.034996	1	0	p-value
H2-M5	-0.49903	0.035007	1	0	p-value
Tmem25	-0.49899	0.035026	1	0	p-value
RP23-247A1.6	0.498781	0.035114	1	0	p-value
Nelfcd	-0.49869	0.035153	1	0	p-value
Elac1	-0.49865	0.035171	1	0	p-value
Pisd	-0.49861	0.035185	1	0	p-value
Cutal	0.498453	0.035253	1	0	p-value
Chmp6	-0.49832	0.035311	1	0	p-value
Lhcgr	0.498288	0.035323	1	0	p-value
Mical1	-0.49819	0.035367	1	0	p-value
Sertad3	-0.49816	0.035379	1	0	p-value
Tmem41a	-0.4979	0.035487	1	0	p-value
Abo	0.497811	0.035527	1	0	p-value
Pcdh9	-0.49766	0.035594	1	0	p-value
Rab11fip1	0.497642	0.0356	1	0	p-value
Rnf39	-0.49749	0.035663	1	0	p-value
Tsen54	-0.49749	0.035666	1	0	p-value
Rptor	-0.49743	0.03569	1	0	p-value
Myc	-0.49742	0.035695	1	0	p-value
Rac1	0.497293	0.035749	1	0	p-value
Clic6	0.497251	0.035768	1	0	p-value
Mapk1ip1	-0.49714	0.035817	1	0	p-value
Fuk	-0.49707	0.035844	1	0	p-value
Mcm5	0.496983	0.035883	1	0	p-value
Fer1l6	-0.49698	0.035886	1	0	p-value
Rtn4ip1	-0.49693	0.035905	1	0	p-value
Gm14266	0.496802	0.035961	1	0	p-value
Cdkl3	-0.49671	0.036	1	0	p-value
4930507D10Rik	0.496569	0.036062	1	0	p-value
D930020B18Rik	0.49641	0.036131	1	0	p-value
Fndc7	0.496345	0.036159	1	0	p-value
Ssfa2	-0.49611	0.036261	1	0	p-value
Gm16596	-0.49606	0.036284	1	0	p-value
Oit3	0.496034	0.036294	1	0	p-value
Wnt3a	0.495861	0.036369	1	0	p-value
Pik3r3	-0.49585	0.036372	1	0	p-value
Ctc1	-0.49577	0.036411	1	0	p-value
Asl	-0.49572	0.036429	1	0	p-value
Scn1a	-0.49566	0.036456	1	0	p-value
Stra6l	0.495583	0.036491	1	0	p-value
Fbxo33	-0.49509	0.036708	1	0	p-value
Drd3	0.494872	0.036802	1	0	p-value
Atp2a1	0.494678	0.036888	1	0	p-value
Cyp2c54	0.494328	0.037042	1	0	p-value
1700093K21Rik	0.494235	0.037084	1	0	p-value
Fam84a	0.494174	0.037111	1	0	p-value
Pacrg	0.4941	0.037143	1	0	p-value
Trub2	-0.49399	0.037193	1	0	p-value
2010007H06Rik	-0.49395	0.037208	1	0	p-value
Gimap6	0.493595	0.037367	1	0	p-value
Rab43	-0.49345	0.037432	1	0	p-value
1700096K18Rik	0.493349	0.037477	1	0	p-value
Pou6f1	-0.49329	0.037504	1	0	p-value
Col1a2	-0.49326	0.037518	1	0	p-value
Enpp3	0.493229	0.03753	1	0	p-value
Mroh1	-0.493	0.037632	1	0	p-value
Kynu	0.492778	0.037732	1	0	p-value
Ercc6l2	-0.49277	0.037735	1	0	p-value
Dpep1	0.492627	0.0378	1	0	p-value
Rgs20	0.49254	0.037839	1	0	p-value
Lrp3	-0.49251	0.037854	1	0	p-value
Gm16054	0.492274	0.037959	1	0	p-value
Exoc1	-0.49227	0.037963	1	0	p-value
C1galt1	-0.49224	0.037975	1	0	p-value
Egf	0.492138	0.03802	1	0	p-value
Ephb6	-0.49213	0.038023	1	0	p-value
Gys1	-0.49205	0.03806	1	0	p-value
Tubg1	-0.49204	0.038063	1	0	p-value
D430001F17Rik	0.492011	0.038077	1	0	p-value
Usp20	-0.49191	0.038121	1	0	p-value
Pggt1b	0.491842	0.038153	1	0	p-value
Hrasls5	0.49177	0.038186	1	0	p-value
Trim34b	0.491677	0.038228	1	0	p-value
Gpank1	-0.49167	0.038232	1	0	p-value
Mrpl53	-0.49158	0.038273	1	0	p-value
Srsf10	-0.4914	0.038353	1	0	p-value
Dennd5a	-0.49123	0.038432	1	0	p-value
Galk1	-0.49112	0.038481	1	0	p-value
Egfl6	-0.491	0.038535	1	0	p-value
Nod2	0.490875	0.038593	1	0	p-value
Trmu	-0.49081	0.038624	1	0	p-value
Trip11	-0.49071	0.038669	1	0	p-value
Prss54	0.490694	0.038675	1	0	p-value
Ccdc175	0.490443	0.03879	1	0	p-value
4933422H20Rik	0.490391	0.038814	1	0	p-value
Rnf167	-0.49031	0.03885	1	0	p-value
Gm16235	-0.49005	0.03897	1	0	p-value
Gcnt4	-0.48981	0.039079	1	0	p-value
Terf1	-0.48962	0.039167	1	0	p-value
Fam47e	0.489567	0.039193	1	0	p-value
Slfn4	0.489512	0.039219	1	0	p-value
Zfp35	0.489429	0.039257	1	0	p-value
Tcte3	-0.48943	0.039257	1	0	p-value
Pcdh11x	-0.48932	0.039308	1	0	p-value
Casq1	0.489029	0.039442	1	0	p-value
Efcab10	0.488758	0.039568	1	0	p-value
Cflar	0.488687	0.039601	1	0	p-value
D030055H07Rik	0.488539	0.03967	1	0	p-value
2410018L13Rik	-0.48842	0.039723	1	0	p-value
2010204K13Rik	0.488393	0.039738	1	0	p-value
Cacna1i	-0.48791	0.039964	1	0	p-value
Bckdhb	-0.48787	0.039981	1	0	p-value
Ubr3	-0.48755	0.040134	1	0	p-value
Pantr2	-0.48748	0.040167	1	0	p-value
Rassf4	-0.48745	0.040179	1	0	p-value
Zswim2	0.487445	0.040182	1	0	p-value
Heatr9	-0.48718	0.040307	1	0	p-value
Pilra	-0.48674	0.040515	1	0	p-value
P2rx6	-0.48654	0.040609	1	0	p-value
Nfkbil1	-0.48645	0.040652	1	0	p-value
Myh8	0.486284	0.040731	1	0	p-value
Oprm1	0.486274	0.040736	1	0	p-value
Mgrn1	-0.48622	0.040763	1	0	p-value
1700057G04Rik	0.486197	0.040772	1	0	p-value
Gm8279	0.486194	0.040774	1	0	p-value
Nfxl1	-0.48605	0.040843	1	0	p-value
Zfp429	-0.48592	0.040906	1	0	p-value
Rnpc3	-0.48562	0.041047	1	0	p-value
Olfr816	0.485569	0.041072	1	0	p-value
Slc39a13	-0.48555	0.041078	1	0	p-value
Nsa2	0.485525	0.041093	1	0	p-value
Ciao1	-0.48551	0.0411	1	0	p-value
Prrc2c	-0.48549	0.041109	1	0	p-value
8030443G20Rik	0.485412	0.041147	1	0	p-value
Layn	-0.48525	0.041222	1	0	p-value
Bco1	0.485189	0.041254	1	0	p-value
3300002I08Rik	-0.48513	0.041283	1	0	p-value
4930533B01Rik	0.485037	0.041327	1	0	p-value
Pax2	0.48483	0.041426	1	0	p-value
Afm	0.484721	0.041479	1	0	p-value
Uba7	0.484718	0.04148	1	0	p-value
Sfrp4	-0.4847	0.041488	1	0	p-value
Mdc1	0.484661	0.041508	1	0	p-value
Rabepk	-0.48464	0.04152	1	0	p-value
Pgap3	-0.48463	0.041524	1	0	p-value
Zp3	0.484508	0.041582	1	0	p-value
Cdk5rap2	-0.484	0.041825	1	0	p-value
Nmrk1	-0.48393	0.041861	1	0	p-value
Zfp442	-0.4839	0.041875	1	0	p-value
Etv3	-0.48389	0.041882	1	0	p-value
Zdhhc16	-0.48381	0.041921	1	0	p-value
R3hcc1	-0.4838	0.041922	1	0	p-value
Galt	-0.48363	0.042005	1	0	p-value
Efhb	0.483541	0.04205	1	0	p-value
Msh2	-0.48351	0.042067	1	0	p-value
Col22a1	0.483317	0.04216	1	0	p-value
Tpst2	-0.48317	0.042232	1	0	p-value
4930502E18Rik	0.483156	0.042239	1	0	p-value
Tmprss12	0.483103	0.042265	1	0	p-value
Acsf2	0.482971	0.042329	1	0	p-value
Ttc12	0.482956	0.042336	1	0	p-value
AB124611	-0.48292	0.042355	1	0	p-value
Hyal3	-0.48279	0.042419	1	0	p-value
Tnfrsf8	0.482739	0.042443	1	0	p-value
Sec61a1	-0.48269	0.042465	1	0	p-value
Tspyl5	0.482567	0.042527	1	0	p-value
Pex5	-0.48245	0.042584	1	0	p-value
Gpr116	0.4823	0.042659	1	0	p-value
Dok7	-0.48217	0.042724	1	0	p-value
Tmem29	-0.48212	0.042747	1	0	p-value
Gm16892	-0.48198	0.042816	1	0	p-value
Lmcd1	-0.48182	0.042894	1	0	p-value
Nipa1	0.48176	0.042925	1	0	p-value
Pnma3	-0.48175	0.042932	1	0	p-value
Slc28a3	0.481349	0.043129	1	0	p-value
Slc10a7	-0.48125	0.043179	1	0	p-value
Apeh	-0.48117	0.043218	1	0	p-value
Sgta	-0.48109	0.043256	1	0	p-value
Ccdc80	-0.48097	0.043315	1	0	p-value
Caps2	0.480526	0.043539	1	0	p-value
4632428N05Rik	-0.48044	0.04358	1	0	p-value
RHBG	0.48042	0.043592	1	0	p-value
Ptgis	-0.48035	0.043626	1	0	p-value
Med11	0.48028	0.043662	1	0	p-value
Cant1	-0.48019	0.043709	1	0	p-value
Bmx	0.480184	0.04371	1	0	p-value
Pnma2	0.480125	0.04374	1	0	p-value
Zfp791	0.480092	0.043756	1	0	p-value
Aldh1l1	-0.48006	0.043774	1	0	p-value
Gm13842	0.479955	0.043825	1	0	p-value
Arhgef38	0.479857	0.043874	1	0	p-value
Olfr38	0.479724	0.043941	1	0	p-value
Zfp354a	-0.47972	0.043942	1	0	p-value
Crispld2	0.479707	0.04395	1	0	p-value
Sypl2	0.479664	0.043971	1	0	p-value
Ninl	-0.47966	0.043972	1	0	p-value
Vmn2r56	0.479649	0.043979	1	0	p-value
Wdr19	-0.47959	0.04401	1	0	p-value
BC030499	-0.4794	0.044105	1	0	p-value
Gm14327	0.479387	0.044111	1	0	p-value
Zfp74	0.479384	0.044113	1	0	p-value
RP23-247J17.2	0.47936	0.044125	1	0	p-value
Fryl	-0.47924	0.044184	1	0	p-value
Fkbpl	0.479092	0.044261	1	0	p-value
Tsc1	-0.47904	0.044287	1	0	p-value
Tars2	-0.47896	0.044328	1	0	p-value
Ndufs1	-0.47871	0.044456	1	0	p-value
Gm26691	-0.47831	0.044659	1	0	p-value
Ftl1	-0.47815	0.04474	1	0	p-value
Fbxo44	-0.47801	0.04481	1	0	p-value
Gjc2	0.477882	0.044877	1	0	p-value
Prdm11	-0.47783	0.044902	1	0	p-value
Ctps2	-0.47766	0.044992	1	0	p-value
Gm26532	-0.47764	0.045001	1	0	p-value
Tbx19	0.477384	0.045132	1	0	p-value
Tradd	-0.47714	0.045258	1	0	p-value
RP24-190B16.4	0.476796	0.045435	1	0	p-value
Kif21a	-0.47654	0.045567	1	0	p-value
Slc34a1	0.476539	0.045568	1	0	p-value
BC017643	-0.47653	0.045571	1	0	p-value
Acaa1a	-0.47627	0.045709	1	0	p-value
Tmem218	-0.47623	0.04573	1	0	p-value
Atp5sl	-0.47622	0.045733	1	0	p-value
Dtl	0.475904	0.045897	1	0	p-value
Ccr4	0.475817	0.045943	1	0	p-value
4930556J24Rik	0.475758	0.045974	1	0	p-value
Capn13	0.475729	0.045988	1	0	p-value
Itgal	-0.47566	0.046022	1	0	p-value
Gm10552	0.475564	0.046074	1	0	p-value
Tmem135	-0.47525	0.046238	1	0	p-value
Mpl	0.475069	0.046334	1	0	p-value
Sdcbp2	0.475055	0.046341	1	0	p-value
Vwa2	0.474968	0.046387	1	0	p-value
Kif17	-0.47493	0.046409	1	0	p-value
Fndc3a	-0.47485	0.046451	1	0	p-value
Dynlt1c	-0.47484	0.046453	1	0	p-value
Dcaf17	-0.47469	0.046534	1	0	p-value
Rdh9	-0.47463	0.046565	1	0	p-value
Pabpc1	-0.47456	0.046604	1	0	p-value
Rftn1	-0.47448	0.046643	1	0	p-value
Bglap3	-0.47432	0.046728	1	0	p-value
Pcdhb16	0.474212	0.046785	1	0	p-value
Sel1l3	-0.47418	0.0468	1	0	p-value
F2r	-0.47416	0.04681	1	0	p-value
Pou3f2	-0.47415	0.04682	1	0	p-value
Gm29345	0.474077	0.046856	1	0	p-value
Itpka	0.474069	0.04686	1	0	p-value
Slc25a30	-0.47402	0.046886	1	0	p-value
Ppip5k1	-0.47379	0.047007	1	0	p-value
Mtus2	-0.47361	0.047106	1	0	p-value
Glyctk	-0.47357	0.047123	1	0	p-value
Dnah12	0.473569	0.047125	1	0	p-value
Coro7	-0.47344	0.047194	1	0	p-value
Scyl3	-0.47327	0.047287	1	0	p-value
Ccdc172	0.473233	0.047304	1	0	p-value
D930015M05Rik	-0.47318	0.047333	1	0	p-value
Gm15567	0.473149	0.047349	1	0	p-value
Chmp5	0.472968	0.047445	1	0	p-value
Zfp292	-0.47289	0.047488	1	0	p-value
Csf3r	-0.47286	0.047504	1	0	p-value
Tmem156	0.472775	0.047548	1	0	p-value
Gm17191	-0.47269	0.047592	1	0	p-value
Wnk1	-0.47269	0.047596	1	0	p-value
Polr3c	-0.47236	0.047768	1	0	p-value
Slfn5	0.472034	0.047946	1	0	p-value
Sult1c1	0.471966	0.047983	1	0	p-value
Myo7a	-0.47196	0.047985	1	0	p-value
Coasy	-0.47194	0.047994	1	0	p-value
Crls1	0.471933	0.048	1	0	p-value
Uqcc3	-0.47174	0.048104	1	0	p-value
Dcun1d3	0.471621	0.048168	1	0	p-value
Nup210l	0.471569	0.048196	1	0	p-value
Bckdha	-0.47124	0.048376	1	0	p-value
Syngr2	-0.47118	0.048407	1	0	p-value
Tmem144	0.471108	0.048446	1	0	p-value
BC034090	-0.47106	0.048472	1	0	p-value
Spata32	0.471025	0.048491	1	0	p-value
Wasf1	0.471005	0.048502	1	0	p-value
Fam186a	0.470993	0.048509	1	0	p-value
Egfem1	-0.47094	0.048538	1	0	p-value
0610009E02Rik	0.470879	0.04857	1	0	p-value
Gm15738	-0.47082	0.048604	1	0	p-value
Tmc6	0.470758	0.048636	1	0	p-value
Tspan17	-0.47073	0.048652	1	0	p-value
Vmn1r78	0.470617	0.048713	1	0	p-value
RP23-152I6.2	-0.47061	0.048719	1	0	p-value
Porcn	-0.4706	0.048722	1	0	p-value
Sirpb1a	0.470423	0.048819	1	0	p-value
Cacfd1	-0.47036	0.048851	1	0	p-value
Rhebl1	-0.47028	0.048896	1	0	p-value
Gm1305	0.470213	0.048933	1	0	p-value
Dpep2	0.470191	0.048945	1	0	p-value
4933427E13Rik	0.469936	0.049085	1	0	p-value
Pcdh15	-0.46993	0.049087	1	0	p-value
Smg6	-0.46984	0.049137	1	0	p-value
Polr2f	0.469788	0.049166	1	0	p-value
Stox1	0.46963	0.049253	1	0	p-value
Sdccag8	-0.46918	0.049498	1	0	p-value
Grb10	-0.46916	0.049512	1	0	p-value
Osbpl5	-0.46908	0.049554	1	0	p-value
Syndig1	-0.46907	0.04956	1	0	p-value
Igsf9	-0.46876	0.049733	1	0	p-value
Ttc26	0.468669	0.049783	1	0	p-value
Cdk5rap1	-0.46863	0.049806	1	0	p-value
Gm17767	0.468545	0.049852	1	0	p-value
Cspg5	0.468228	0.050027	0	0	ns
Stamos	0.468172	0.050059	0	0	ns
Adck2	-0.4681	0.050097	0	0	ns
Slc2a7	0.468017	0.050145	0	0	ns
6430590A07Rik	-0.4679	0.050208	0	0	ns
Gm28791	0.467818	0.050256	0	0	ns
Snrpd1	0.467704	0.050319	0	0	ns
Hcrtr2	-0.46768	0.050331	0	0	ns
Ddx56	-0.46766	0.050346	0	0	ns
Gm11491	0.467648	0.050351	0	0	ns
Slc25a28	0.467603	0.050376	0	0	ns
Skint7	0.467522	0.050421	0	0	ns
Nxnl1	0.46746	0.050455	0	0	ns
Dapl1	0.467387	0.050496	0	0	ns
0610040F04Rik	-0.46737	0.050504	0	0	ns
Pim3	-0.46736	0.050509	0	0	ns
Kdm8	-0.46732	0.050533	0	0	ns
Gm26569	0.467309	0.05054	0	0	ns
Hnf4g	0.467287	0.050552	0	0	ns
Wnt10a	-0.46707	0.050672	0	0	ns
Zfp951	0.467023	0.0507	0	0	ns
Atp12a	-0.46695	0.050744	0	0	ns
Mmgt1	-0.46693	0.05075	0	0	ns
Otc	0.466828	0.05081	0	0	ns
Gm12592	0.466757	0.05085	0	0	ns
Fam171a1	0.466746	0.050856	0	0	ns
Fn3krp	0.466683	0.050891	0	0	ns
Gjc1	0.466663	0.050903	0	0	ns
Erdr1	0.466656	0.050907	0	0	ns
Ms4a1	0.466594	0.050942	0	0	ns
Pax3	0.466579	0.05095	0	0	ns
Polrmt	-0.46649	0.050998	0	0	ns
Fmo2	0.466283	0.051117	0	0	ns
Xlr4a	0.466219	0.051153	0	0	ns
Slc25a38	-0.46622	0.051153	0	0	ns
Sipa1l3	0.466113	0.051213	0	0	ns
Per3	-0.46597	0.051295	0	0	ns
Pygm	-0.4659	0.051334	0	0	ns
Tcf7l1	0.465853	0.05136	0	0	ns
Vsig2	-0.46584	0.051365	0	0	ns
6720483E21Rik	-0.46584	0.051368	0	0	ns
Elovl7	-0.46573	0.051432	0	0	ns
Fbxo8	-0.46568	0.051456	0	0	ns
Abcb9	-0.46564	0.051484	0	0	ns
Ankrd32	-0.46548	0.051571	0	0	ns
Otoa	0.465448	0.051591	0	0	ns
Pvt1	0.465363	0.051639	0	0	ns
Bend7	-0.46534	0.051652	0	0	ns
Gm14230	0.465335	0.051655	0	0	ns
Uxt	-0.46523	0.051716	0	0	ns
Nr5a2	0.465181	0.051742	0	0	ns
Tmem194b	-0.46509	0.051792	0	0	ns
Gramd1b	-0.46508	0.051799	0	0	ns
Spry2	0.465048	0.051818	0	0	ns
Sft2d3	0.464815	0.051951	0	0	ns
Gm19301	0.464755	0.051986	0	0	ns
Pla2g6	-0.46474	0.051994	0	0	ns
Gm11280	0.464678	0.05203	0	0	ns
Plod1	-0.4646	0.052072	0	0	ns
Ttc29	0.464492	0.052136	0	0	ns
Mroh2a	0.464434	0.052169	0	0	ns
Gm12911	0.464389	0.052195	0	0	ns
2025-03-02	-0.46439	0.052196	0	0	ns
Gm26728	0.464267	0.052265	0	0	ns
Gm10271	0.464266	0.052266	0	0	ns
Trmt11	-0.46426	0.052267	0	0	ns
Lrrc1	-0.46424	0.052279	0	0	ns
Akap7	-0.46408	0.052371	0	0	ns
Chd3os	-0.46398	0.052431	0	0	ns
Fbxo43	0.463961	0.052441	0	0	ns
Hdx	-0.46396	0.052442	0	0	ns
Zufsp	-0.46387	0.052497	0	0	ns
Ebf4	-0.46369	0.0526	0	0	ns
Snta1	0.463559	0.052673	0	0	ns
Igf2bp2	0.463469	0.052726	0	0	ns
Nup85	-0.46346	0.052732	0	0	ns
2610316D01Rik	-0.46342	0.052756	0	0	ns
Hsd17b2	0.463365	0.052786	0	0	ns
Cd163	0.463345	0.052797	0	0	ns
Gpr55	0.463332	0.052804	0	0	ns
2810404M03Rik	0.463135	0.052919	0	0	ns
Sycp3	0.463011	0.052991	0	0	ns
Ppfia4	-0.46295	0.053025	0	0	ns
Ppp2r4	-0.46291	0.053048	0	0	ns
1810041L15Rik	0.462822	0.0531	0	0	ns
2025-03-11	-0.46279	0.053121	0	0	ns
Gm5420	0.462771	0.05313	0	0	ns
4933408N05Rik	0.462698	0.053173	0	0	ns
Lrrc63	0.46264	0.053206	0	0	ns
Farp2	-0.46248	0.053299	0	0	ns
Gm4737	0.462435	0.053326	0	0	ns
Zdhhc19	0.462334	0.053385	0	0	ns
Pdia5	0.462254	0.053431	0	0	ns
Gata6	0.462191	0.053468	0	0	ns
Ttll11	0.462002	0.053578	0	0	ns
Ralgps2	-0.46187	0.053654	0	0	ns
Twist2	0.461859	0.053662	0	0	ns
Zfp937	-0.46179	0.053702	0	0	ns
C1qb	-0.46173	0.05374	0	0	ns
Eya3	0.461602	0.053813	0	0	ns
Cpsf2	-0.46159	0.05382	0	0	ns
Gm10556	0.461474	0.053888	0	0	ns
Pax5	0.461467	0.053893	0	0	ns
Il18bp	0.461316	0.053981	0	0	ns
Bex1	0.461167	0.054069	0	0	ns
Gm14698	0.461061	0.054132	0	0	ns
4930405A21Rik	-0.46092	0.054212	0	0	ns
Vmn2r38	0.460887	0.054234	0	0	ns
Clec14a	0.46084	0.054262	0	0	ns
2025-09-04	-0.46075	0.054313	0	0	ns
Gm26594	0.460737	0.054323	0	0	ns
Cdk2ap1	-0.46069	0.054348	0	0	ns
Gnrhr	0.46056	0.054428	0	0	ns
Alox12	0.460526	0.054448	0	0	ns
Gm17322	-0.46017	0.054661	0	0	ns
Stat3	-0.46017	0.054662	0	0	ns
Mrpl3	-0.46009	0.054707	0	0	ns
Cbx3	0.460077	0.054714	0	0	ns
Nxpe5	0.460045	0.054733	0	0	ns
9330136K24Rik	0.460031	0.054741	0	0	ns
Gm13822	0.459952	0.054788	0	0	ns
Cys1	-0.45993	0.054804	0	0	ns
Fam178a	0.459866	0.05484	0	0	ns
Cct6b	0.459798	0.05488	0	0	ns
C230029F24Rik	0.459714	0.05493	0	0	ns
Gm8923	0.459712	0.054932	0	0	ns
Dcbld1	-0.45969	0.054946	0	0	ns
Wnt1	0.459645	0.054971	0	0	ns
2410004P03Rik	0.459458	0.055083	0	0	ns
Trpv5	0.459257	0.055203	0	0	ns
Mrpl21	-0.45916	0.055263	0	0	ns
Ccdc174	-0.45911	0.05529	0	0	ns
Slc39a7	-0.45907	0.055313	0	0	ns
Nlrp9b	0.459057	0.055323	0	0	ns
Slc3a1	-0.45899	0.055362	0	0	ns
Cby3	-0.45898	0.055369	0	0	ns
Gm11337	0.458939	0.055394	0	0	ns
Fam175a	-0.45892	0.055404	0	0	ns
Gm10030	0.458907	0.055413	0	0	ns
Afg3l1	-0.45885	0.055449	0	0	ns
Mus81	-0.45873	0.055521	0	0	ns
Zfp524	0.458692	0.055542	0	0	ns
Tmem208	-0.4586	0.055595	0	0	ns
Mtch1	0.458464	0.05568	0	0	ns
Cdsn	-0.45838	0.055732	0	0	ns
Zfp606	-0.45825	0.055807	0	0	ns
Tlk1	-0.45822	0.055828	0	0	ns
Gm3294	-0.4582	0.055839	0	0	ns
Chrnb3	-0.45797	0.055975	0	0	ns
Cyp2b23	0.457942	0.055994	0	0	ns
Eprs	-0.45793	0.056004	0	0	ns
Jag1	0.457818	0.056069	0	0	ns
Gm26834	-0.45781	0.056076	0	0	ns
Tfip11	-0.45779	0.056086	0	0	ns
Olfr1451	0.457779	0.056093	0	0	ns
Mrpl41	-0.45773	0.056125	0	0	ns
Cse1l	-0.45771	0.056134	0	0	ns
Slc22a5	-0.45771	0.056134	0	0	ns
RP24-92E18.1	0.457637	0.056179	0	0	ns
6030443J06Rik	-0.45752	0.056251	0	0	ns
5430416O09Rik	0.457453	0.056291	0	0	ns
Dync2h1	-0.45743	0.056303	0	0	ns
Hus1	-0.4574	0.056323	0	0	ns
Pmm1	-0.45732	0.056369	0	0	ns
Mcu	0.457229	0.056427	0	0	ns
Selp	0.457221	0.056432	0	0	ns
Gm10658	0.45722	0.056433	0	0	ns
E230016M11Rik	-0.45713	0.056488	0	0	ns
Gm10553	0.457044	0.05654	0	0	ns
Vdr	0.456755	0.056716	0	0	ns
Ccdc141	-0.45675	0.05672	0	0	ns
Mta3	0.45672	0.056738	0	0	ns
Car7	-0.45664	0.056789	0	0	ns
1700029F12Rik	0.456633	0.056791	0	0	ns
Acsl4	0.456588	0.056818	0	0	ns
Ano9	0.456564	0.056833	0	0	ns
Dohh	-0.45644	0.056909	0	0	ns
Mfsd3	-0.45639	0.056937	0	0	ns
Il17rc	-0.45617	0.057075	0	0	ns
Ptchd3	0.455983	0.057189	0	0	ns
Mab21l3	0.455961	0.057203	0	0	ns
Mybl2	0.455914	0.057232	0	0	ns
Ccnf	-0.45591	0.057233	0	0	ns
Alkbh5	0.455689	0.05737	0	0	ns
Fam3b	0.455671	0.057381	0	0	ns
Ppp1r3e	-0.45559	0.057432	0	0	ns
Lhx8	0.455551	0.057455	0	0	ns
Gm11959	0.455516	0.057477	0	0	ns
Bckdk	-0.45542	0.057537	0	0	ns
Nmur2	0.455368	0.057568	0	0	ns
Zswim4	0.455303	0.057608	0	0	ns
4930471C04Rik	-0.45528	0.057622	0	0	ns
Vmn2r94	0.455174	0.057688	0	0	ns
Upk1b	0.45504	0.057771	0	0	ns
Uts2b	0.455019	0.057784	0	0	ns
Amt	0.454985	0.057805	0	0	ns
Eef1a2	0.454916	0.057848	0	0	ns
Ankrd54	-0.45487	0.057878	0	0	ns
Cenpc1	-0.4548	0.057919	0	0	ns
Ssbp2	-0.45475	0.057953	0	0	ns
BC030870	0.454738	0.057958	0	0	ns
1700027I24Rik	0.454548	0.058076	0	0	ns
Hnf1aos1	0.454362	0.058192	0	0	ns
Lsm4	-0.45417	0.058312	0	0	ns
Thoc3	-0.45415	0.058325	0	0	ns
Gm16337	0.453981	0.058429	0	0	ns
Abtb1	-0.45383	0.058523	0	0	ns
Cd302	-0.45382	0.058531	0	0	ns
Zeb1	-0.45379	0.058551	0	0	ns
Gm15995	-0.45359	0.058672	0	0	ns
Arhgef16	0.453553	0.058697	0	0	ns
Smox	-0.4533	0.058858	0	0	ns
Trim2	-0.45326	0.058882	0	0	ns
Wdfy3	-0.45325	0.058888	0	0	ns
D630024D03Rik	0.453242	0.058892	0	0	ns
Gm26608	0.453085	0.058991	0	0	ns
Kat2b	-0.45308	0.058997	0	0	ns
Msrb1	0.453072	0.058999	0	0	ns
Zfp942	-0.45283	0.059151	0	0	ns
Dffb	-0.45278	0.059181	0	0	ns
Banf2	0.452691	0.05924	0	0	ns
Gdpd4	0.452661	0.059258	0	0	ns
Naa16	-0.45265	0.059268	0	0	ns
Gm14403	-0.45265	0.059268	0	0	ns
Gm16157	0.452635	0.059274	0	0	ns
Sgol1	0.452616	0.059287	0	0	ns
Slc39a14	-0.4526	0.0593	0	0	ns
Gm11468	0.452569	0.059316	0	0	ns
Mon2	-0.45253	0.059342	0	0	ns
Ivd	-0.45253	0.059344	0	0	ns
Wwp2	-0.45247	0.059376	0	0	ns
Epor	-0.45245	0.059392	0	0	ns
Gal3st1	0.452213	0.059542	0	0	ns
Zscan4f	0.452198	0.059551	0	0	ns
Akr1b7	0.452178	0.059564	0	0	ns
Ryr1	0.452153	0.05958	0	0	ns
Vmn2r71	0.452074	0.05963	0	0	ns
Rfc2	-0.45206	0.059639	0	0	ns
Setmar	0.451936	0.059717	0	0	ns
RP24-71M17.1	0.451921	0.059727	0	0	ns
Gm28049	0.45183	0.059784	0	0	ns
Ctnna2	-0.4517	0.059864	0	0	ns
Msto1	-0.4517	0.059867	0	0	ns
Sdk1	-0.45168	0.059877	0	0	ns
Parvg	0.451581	0.059943	0	0	ns
Gm15286	0.451547	0.059965	0	0	ns
Dnah7c	0.451536	0.059971	0	0	ns
Nup214	-0.45146	0.06002	0	0	ns
Osbpl9	-0.45145	0.060026	0	0	ns
Il11ra1	-0.45142	0.060045	0	0	ns
Lman1	-0.45123	0.060164	0	0	ns
Serpina12	-0.45122	0.06017	0	0	ns
Gm15726	0.451111	0.060243	0	0	ns
Rapgef6	-0.45105	0.060282	0	0	ns
C330027C09Rik	-0.45102	0.060299	0	0	ns
Bmp2	-0.45091	0.060369	0	0	ns
Ldlrad2	0.450869	0.060397	0	0	ns
Usp9x	-0.45075	0.060476	0	0	ns
Ttl	-0.45071	0.060499	0	0	ns
Rnf20	-0.45071	0.060501	0	0	ns
Slc4a7	0.450683	0.060517	0	0	ns
Cxxc1	-0.45056	0.060595	0	0	ns
4930510E17Rik	0.450504	0.060631	0	0	ns
Rbm27	-0.45043	0.060682	0	0	ns
Kif11	0.450304	0.06076	0	0	ns
Tmem116	0.450265	0.060785	0	0	ns
Prr7	0.450226	0.06081	0	0	ns
Capn10	-0.45017	0.060847	0	0	ns
Rapgef4	-0.44999	0.060962	0	0	ns
Olfr539	0.449937	0.060997	0	0	ns
Snx22	-0.44982	0.061071	0	0	ns
Ubr1	-0.44961	0.061208	0	0	ns
Nicn1	-0.44945	0.061314	0	0	ns
Hydin	0.449273	0.061426	0	0	ns
Adrm1	-0.44926	0.061435	0	0	ns
Ero1lb	-0.44922	0.06146	0	0	ns
Gm11592	0.449215	0.061463	0	0	ns
Ppp2r3a	-0.44919	0.061477	0	0	ns
Cox7b	0.449181	0.061485	0	0	ns
Gpatch8	-0.44912	0.061525	0	0	ns
Ctps	-0.44907	0.061558	0	0	ns
Lgi3	-0.44902	0.061592	0	0	ns
Fam20a	-0.44895	0.061632	0	0	ns
Micu1	-0.44884	0.06171	0	0	ns
Traf3ip2	-0.44878	0.061747	0	0	ns
Ppig	-0.44874	0.061772	0	0	ns
Mroh5	-0.44867	0.061819	0	0	ns
Fam178b	0.448545	0.061899	0	0	ns
Olfr373	0.448517	0.061917	0	0	ns
Gm14268	0.448511	0.061922	0	0	ns
Arf3	0.448457	0.061956	0	0	ns
4933440M02Rik	0.448452	0.06196	0	0	ns
Trim26	-0.44833	0.06204	0	0	ns
Cdt1	-0.44832	0.062046	0	0	ns
1700003M02Rik	0.448319	0.062047	0	0	ns
4930444A19Rik	-0.44824	0.062095	0	0	ns
Slc16a12	0.448232	0.062103	0	0	ns
Ceacam5	0.448213	0.062116	0	0	ns
Cd34	-0.44798	0.062266	0	0	ns
Syt6	-0.44788	0.062335	0	0	ns
Xrn2	-0.44777	0.062404	0	0	ns
Gbp4	0.44777	0.062406	0	0	ns
Ccnh	-0.44775	0.062418	0	0	ns
2010109A12Rik	0.447741	0.062425	0	0	ns
Mfsd8	0.447739	0.062426	0	0	ns
Il17ra	0.447657	0.06248	0	0	ns
Emr1	-0.44764	0.062489	0	0	ns
Cd180	0.447611	0.062511	0	0	ns
Fam159b	0.447552	0.062549	0	0	ns
Eml1	-0.44755	0.062553	0	0	ns
Sat2	-0.44753	0.06256	0	0	ns
Olfr164	-0.44753	0.062565	0	0	ns
Cyp2u1	0.447262	0.06274	0	0	ns
Gm12606	0.447204	0.062778	0	0	ns
DNAJC19	-0.44716	0.062807	0	0	ns
Mtg2	-0.44714	0.062821	0	0	ns
Rfx8	0.447111	0.062839	0	0	ns
Klhl7	-0.44706	0.062871	0	0	ns
Gm11751	0.447011	0.062905	0	0	ns
Cntnap5b	-0.44701	0.062907	0	0	ns
Tspan14	-0.44697	0.062933	0	0	ns
Gm15345	0.446913	0.06297	0	0	ns
Vmn2r96	0.446811	0.063038	0	0	ns
Peli3	-0.4468	0.063042	0	0	ns
Eng	0.4468	0.063045	0	0	ns
Wdr4	-0.44678	0.063057	0	0	ns
Cnn3	-0.44672	0.063096	0	0	ns
Nexn	-0.44666	0.06314	0	0	ns
Cdh17	0.446617	0.063166	0	0	ns
Exoc7	-0.44654	0.063214	0	0	ns
Snx11	-0.44644	0.063283	0	0	ns
Dusp26	-0.44641	0.063304	0	0	ns
Spns1	-0.44639	0.063314	0	0	ns
Caly	0.446378	0.063324	0	0	ns
Lin37	-0.44626	0.063405	0	0	ns
Pycr2	-0.44614	0.063484	0	0	ns
Fbxo30	-0.44613	0.063491	0	0	ns
Gm12694	0.44607	0.063529	0	0	ns
5430416N02Rik	0.446004	0.063573	0	0	ns
1700055N04Rik	0.445965	0.063599	0	0	ns
Adcyap1	-0.44596	0.0636	0	0	ns
Gata4	0.445935	0.063619	0	0	ns
Ehbp1l1	0.445931	0.063621	0	0	ns
Nubp2	-0.4459	0.063639	0	0	ns
Mpped2	-0.44581	0.063704	0	0	ns
Csf1r	-0.44572	0.06376	0	0	ns
Ppp1r14c	-0.44549	0.063914	0	0	ns
Hnrnpd	0.445417	0.063964	0	0	ns
Myoz2	0.445376	0.063991	0	0	ns
Nr1h2	-0.44524	0.064084	0	0	ns
Luzp2	-0.44522	0.064097	0	0	ns
Gm29051	0.445151	0.064142	0	0	ns
Sync	0.445115	0.064166	0	0	ns
Gm14391	-0.44511	0.064172	0	0	ns
Fbln5	0.4451	0.064176	0	0	ns
Tmprss11b	0.445075	0.064193	0	0	ns
Slitrk6	-0.44501	0.06424	0	0	ns
2410152P15Rik	0.444957	0.064272	0	0	ns
Mup6	0.444942	0.064282	0	0	ns
Rpe65	0.444934	0.064287	0	0	ns
Gm13568	0.444882	0.064322	0	0	ns
Rnf170	-0.44484	0.064353	0	0	ns
Sp3os	0.444714	0.064436	0	0	ns
E330012B07Rik	0.444665	0.064468	0	0	ns
Sptbn5	0.444503	0.064577	0	0	ns
Vsig10l	0.444322	0.064699	0	0	ns
Pcdha5	0.444054	0.06488	0	0	ns
Gm5475	0.443922	0.064969	0	0	ns
Sardhos	0.443896	0.064987	0	0	ns
Prcc	0.443805	0.065048	0	0	ns
Lbp	-0.44373	0.065096	0	0	ns
Slc50a1	-0.44371	0.065116	0	0	ns
Tmem141	-0.44363	0.065169	0	0	ns
Akirin2	0.443487	0.065264	0	0	ns
Antxr2	0.443465	0.065278	0	0	ns
1500009C09Rik	-0.44338	0.065338	0	0	ns
Zfp41	-0.44336	0.065347	0	0	ns
Mgll	-0.44328	0.065406	0	0	ns
Ppp2r3c	-0.44328	0.065407	0	0	ns
Gm16193	0.443186	0.065468	0	0	ns
Bik	0.443087	0.065535	0	0	ns
Gm29561	0.443012	0.065586	0	0	ns
Plbd2	-0.44296	0.06562	0	0	ns
Atxn7l1os2	0.442857	0.065692	0	0	ns
Amy1	-0.44283	0.065709	0	0	ns
Pon1	0.442753	0.065763	0	0	ns
Syde2	0.442477	0.065951	0	0	ns
Cenpu	-0.44245	0.065972	0	0	ns
Ccnt2	-0.4423	0.06607	0	0	ns
H13	-0.44224	0.066115	0	0	ns
Heca	-0.44216	0.066165	0	0	ns
Tbc1d5	-0.44208	0.066223	0	0	ns
Mmp20	0.442038	0.066252	0	0	ns
Zbtb5	-0.44201	0.066274	0	0	ns
Gm12724	0.442005	0.066274	0	0	ns
Gm6205	0.441998	0.06628	0	0	ns
Uhrf1bp1l	-0.44194	0.066319	0	0	ns
Lepre1	-0.44191	0.066337	0	0	ns
Sntg2	-0.44181	0.066406	0	0	ns
3632454L22Rik	-0.44171	0.066478	0	0	ns
Blm	0.441682	0.066497	0	0	ns
Mrpl18	0.441602	0.066552	0	0	ns
Zfp629	-0.44159	0.066559	0	0	ns
Glt6d1	0.441569	0.066574	0	0	ns
Gem	-0.44147	0.066641	0	0	ns
Cotl1	-0.44146	0.06665	0	0	ns
Cachd1	-0.44142	0.066678	0	0	ns
Spry1	-0.44139	0.0667	0	0	ns
Ywhaz	0.441377	0.066707	0	0	ns
Pdcd10	-0.44129	0.066767	0	0	ns
Gm26549	0.441235	0.066805	0	0	ns
Gm26766	0.441146	0.066866	0	0	ns
Cntn4	-0.44109	0.066905	0	0	ns
Rab30	-0.44072	0.067163	0	0	ns
Nyap1	-0.44069	0.067179	0	0	ns
Spsb3	-0.44064	0.067214	0	0	ns
Thap8	0.440631	0.067222	0	0	ns
Rnf212	0.440605	0.067241	0	0	ns
8430419L09Rik	-0.44057	0.067265	0	0	ns
Kat6a	-0.44053	0.067294	0	0	ns
Coro6	-0.4405	0.067311	0	0	ns
Kdm2b	-0.44048	0.06733	0	0	ns
Insig1	0.440413	0.067373	0	0	ns
Dock7	-0.44036	0.067412	0	0	ns
Gm15642	-0.44032	0.067437	0	0	ns
Gm14632	0.440278	0.067468	0	0	ns
Depdc5	-0.44024	0.06749	0	0	ns
Aatf	-0.44015	0.067556	0	0	ns
Zp2	0.440071	0.067612	0	0	ns
Cd74	-0.44001	0.067652	0	0	ns
Map3k7cl	0.440002	0.06766	0	0	ns
Ppp1r9a	-0.4399	0.067729	0	0	ns
Gm3248	-0.43965	0.067908	0	0	ns
A430110L20Rik	-0.43928	0.068166	0	0	ns
Oplah	-0.43927	0.068173	0	0	ns
RP23-167H24.1	0.439098	0.068292	0	0	ns
Spata16	0.438997	0.068362	0	0	ns
2010009K17Rik	0.438994	0.068365	0	0	ns
Pcdh10	-0.43895	0.068394	0	0	ns
Stbd1	0.438951	0.068395	0	0	ns
Zc2hc1c	0.438901	0.06843	0	0	ns
Arf6	0.43887	0.068451	0	0	ns
Prtg	0.438837	0.068475	0	0	ns
Gm14419	0.438799	0.068502	0	0	ns
Gm6846	0.438798	0.068502	0	0	ns
Ttc34	0.438532	0.06869	0	0	ns
Poc5	0.438484	0.068724	0	0	ns
Gdap2	-0.43833	0.068829	0	0	ns
Cep63	-0.43829	0.068862	0	0	ns
Klf6	0.438153	0.068957	0	0	ns
4732465J04Rik	0.438133	0.068971	0	0	ns
Gm525	0.438024	0.069048	0	0	ns
RP23-407E2.5	-0.43801	0.069059	0	0	ns
Jtb	-0.43799	0.069069	0	0	ns
Rassf1	-0.43788	0.069149	0	0	ns
Tmem117	0.437842	0.069177	0	0	ns
Tyw1	-0.43775	0.069246	0	0	ns
Socs6	-0.43774	0.069249	0	0	ns
Igf2r	0.437692	0.069283	0	0	ns
Prkag1	-0.43769	0.069283	0	0	ns
1700012P22Rik	0.437658	0.069307	0	0	ns
Tmem260	-0.43766	0.069309	0	0	ns
Timd2	0.43759	0.069356	0	0	ns
Ovgp1	-0.4375	0.069416	0	0	ns
Sod3	0.437483	0.069431	0	0	ns
Gm11508	0.437478	0.069435	0	0	ns
Tnfrsf26	0.437456	0.069451	0	0	ns
Fbxo25	-0.43741	0.069487	0	0	ns
Gpr146	-0.43736	0.06952	0	0	ns
Prl5a1	0.437349	0.069527	0	0	ns
Tnfsf18	0.437095	0.069708	0	0	ns
Gm7271	0.437025	0.069757	0	0	ns
Tmem219	-0.43698	0.06979	0	0	ns
Socs3	-0.43679	0.069926	0	0	ns
Gmpr	-0.43677	0.069937	0	0	ns
Oraov1	0.436731	0.069968	0	0	ns
Prr5	-0.43666	0.070021	0	0	ns
1500026H17Rik	-0.43664	0.070036	0	0	ns
Steap4	-0.43663	0.070042	0	0	ns
Lgmn	-0.43655	0.070095	0	0	ns
Mrpl4	-0.43649	0.070142	0	0	ns
Mypopos	0.43644	0.070175	0	0	ns
Gm10717	0.436304	0.070273	0	0	ns
Garem	0.436157	0.070378	0	0	ns
Gm6288	-0.43612	0.070405	0	0	ns
Gm15657	0.436108	0.070413	0	0	ns
Mastl	0.436096	0.070422	0	0	ns
Gm17124	0.436025	0.070473	0	0	ns
Klra17	0.435948	0.070528	0	0	ns
Kmo	0.435822	0.070619	0	0	ns
Ces1c	0.435725	0.070689	0	0	ns
Grik3	0.435636	0.070753	0	0	ns
Ccnd3	-0.43559	0.070789	0	0	ns
Tbl3	-0.43538	0.070937	0	0	ns
4933427G17Rik	0.435275	0.071013	0	0	ns
Gsg1l	0.435092	0.071145	0	0	ns
Trim50	0.435022	0.071196	0	0	ns
Sorl1	-0.43502	0.071196	0	0	ns
Tle2	-0.43501	0.071203	0	0	ns
C1qa	-0.4348	0.071354	0	0	ns
Grin2d	0.434712	0.07142	0	0	ns
Ctse	0.43468	0.071443	0	0	ns
Myh6	0.434674	0.071448	0	0	ns
Zfp57	-0.43465	0.071463	0	0	ns
4931423N10Rik	-0.43447	0.071594	0	0	ns
Vnn1	0.434469	0.071596	0	0	ns
Abcd2	-0.43438	0.07166	0	0	ns
Gm17268	0.43436	0.071676	0	0	ns
Lyg2	0.434309	0.071713	0	0	ns
Pomt2	-0.43423	0.07177	0	0	ns
Zan	0.434112	0.071856	0	0	ns
4933400C23Rik	-0.43408	0.071883	0	0	ns
Pi15	0.433917	0.071999	0	0	ns
Gm4922	-0.43373	0.072134	0	0	ns
1700086P04Rik	0.433604	0.072227	0	0	ns
Ccdc184	-0.43343	0.072355	0	0	ns
Plekhm2	-0.43341	0.072367	0	0	ns
Ngdn	-0.43327	0.072473	0	0	ns
Dyx1c1Ccpg1	0.433236	0.072496	0	0	ns
Gm28638	0.433098	0.072598	0	0	ns
Skp2	-0.43304	0.072641	0	0	ns
Fbxo16	0.432949	0.072708	0	0	ns
Lyz2	-0.43288	0.072758	0	0	ns
Wdr63	0.432784	0.072828	0	0	ns
Rhbdf1	-0.43271	0.072885	0	0	ns
Lin7b	-0.43269	0.072896	0	0	ns
Rarres1	-0.43254	0.073007	0	0	ns
A3galt2	0.432538	0.07301	0	0	ns
Ell3	-0.43251	0.073028	0	0	ns
Gm884	0.432474	0.073057	0	0	ns
Ccdc50	-0.43242	0.073097	0	0	ns
Mrpl57	0.432407	0.073107	0	0	ns
Celsr1	0.432361	0.073141	0	0	ns
Recql4	0.432203	0.073257	0	0	ns
Poldip2	-0.43211	0.073327	0	0	ns
Dpm3	-0.43199	0.073416	0	0	ns
Pan2	-0.43198	0.073423	0	0	ns
Abcb10	-0.43196	0.073434	0	0	ns
Kcnb2	-0.43186	0.073509	0	0	ns
Yjefn3	-0.43174	0.073596	0	0	ns
Gss	-0.43174	0.073601	0	0	ns
Lmnb2	-0.4317	0.07363	0	0	ns
Iglon5	-0.43165	0.073666	0	0	ns
Tc2n	0.431622	0.073687	0	0	ns
Cxadr	-0.43158	0.073717	0	0	ns
4933431K23Rik	0.431575	0.073722	0	0	ns
4921504E06Rik	0.431527	0.073758	0	0	ns
Slc7a5	0.431394	0.073857	0	0	ns
Mir124-2hg	-0.43129	0.073938	0	0	ns
Nudt22	-0.43119	0.074012	0	0	ns
Lrrc6	0.431177	0.074018	0	0	ns
Ufd1l	-0.43115	0.07404	0	0	ns
AI854703	-0.43104	0.074119	0	0	ns
Nlrp12	0.431019	0.074136	0	0	ns
Phkb	-0.43094	0.074195	0	0	ns
Defb13	0.430906	0.07422	0	0	ns
Tmed4	-0.43088	0.074236	0	0	ns
Ccl25	-0.43088	0.07424	0	0	ns
Tfpi	0.43084	0.074269	0	0	ns
RP23-93C9.1	0.430806	0.074295	0	0	ns
Ago4	-0.43072	0.074361	0	0	ns
Snx24	-0.43071	0.074368	0	0	ns
Tmcc3	0.430645	0.074415	0	0	ns
Defb1	0.430433	0.074573	0	0	ns
4930539E08Rik	0.43042	0.074584	0	0	ns
Olfr734	0.430405	0.074595	0	0	ns
Muc15	-0.43036	0.074626	0	0	ns
Gm5751	-0.43036	0.074628	0	0	ns
Olfr1366	0.430311	0.074665	0	0	ns
Ogt	-0.4303	0.074674	0	0	ns
Plekho2	-0.43028	0.074691	0	0	ns
Dpysl2	0.430219	0.074734	0	0	ns
Pld4	-0.4302	0.074746	0	0	ns
Ncbp2	-0.43018	0.074762	0	0	ns
Sra1	-0.43017	0.074769	0	0	ns
Gm11418	-0.43015	0.074783	0	0	ns
Brsk2	-0.43012	0.074806	0	0	ns
Iah1	-0.43002	0.074881	0	0	ns
4930564B18Rik	0.429994	0.074903	0	0	ns
Rpgrip1	0.429943	0.074941	0	0	ns
Atad5	-0.42994	0.074942	0	0	ns
Opcml	-0.42988	0.074987	0	0	ns
Tlr13	0.429814	0.075038	0	0	ns
B4galnt1	-0.42978	0.075063	0	0	ns
Fcer1g	-0.42977	0.07507	0	0	ns
Gm8126	0.429707	0.075118	0	0	ns
Gm16559	0.429694	0.075128	0	0	ns
Kdm6a	-0.42954	0.075247	0	0	ns
Fam19a5	-0.42951	0.075269	0	0	ns
4930550C14Rik	0.429493	0.07528	0	0	ns
Gm773	0.42933	0.075403	0	0	ns
Gm10406	-0.42925	0.075467	0	0	ns
Adamts6	0.429237	0.075473	0	0	ns
C330021F23Rik	-0.42917	0.075522	0	0	ns
Atp9a	-0.42917	0.075523	0	0	ns
Gadl1	0.429119	0.075562	0	0	ns
Olfr93	0.429036	0.075625	0	0	ns
Smyd4	-0.42902	0.075636	0	0	ns
Zbtb1	-0.42899	0.075657	0	0	ns
H2-D1	-0.42896	0.075685	0	0	ns
1110017D15Rik	-0.42891	0.075718	0	0	ns
Tmub1	-0.4289	0.07573	0	0	ns
Ddi2	0.42873	0.075857	0	0	ns
Clec12a	0.428689	0.075888	0	0	ns
Gm20548	-0.42861	0.075946	0	0	ns
Gm28177	0.428583	0.075968	0	0	ns
Kcnab3	-0.42837	0.07613	0	0	ns
Pitpnm1	-0.42833	0.076159	0	0	ns
Mrps5	-0.4282	0.07626	0	0	ns
Chd1l	0.428176	0.076277	0	0	ns
5730409E04Rik	-0.42816	0.076288	0	0	ns
4933405D12Rik	0.42815	0.076297	0	0	ns
Bpifb5	0.428097	0.076337	0	0	ns
Gja5	0.428017	0.076399	0	0	ns
A630012P03Rik	0.428008	0.076406	0	0	ns
Gm12128	0.427875	0.076507	0	0	ns
Fam167a	0.427865	0.076515	0	0	ns
Wnk3	-0.42773	0.07662	0	0	ns
Gm28548	0.427725	0.076622	0	0	ns
4931406C07Rik	-0.42772	0.076628	0	0	ns
Plekho1	-0.42769	0.076644	0	0	ns
1700008J07Rik	0.427674	0.07666	0	0	ns
Bin3	-0.42763	0.076697	0	0	ns
Themis	0.427556	0.076751	0	0	ns
Gm5592	0.42751	0.076786	0	0	ns
Tcirg1	-0.4275	0.076792	0	0	ns
Vbp1	-0.4275	0.076795	0	0	ns
Gimap8	0.427486	0.076804	0	0	ns
Lrch2	-0.42737	0.076895	0	0	ns
Pip5kl1	-0.42736	0.076903	0	0	ns
Atrip	-0.42735	0.076905	0	0	ns
Sec23b	-0.42732	0.076928	0	0	ns
Yif1b	-0.42731	0.076941	0	0	ns
Zfp112	0.427291	0.076954	0	0	ns
Mtif2	-0.42724	0.076989	0	0	ns
Rars2	-0.42721	0.077012	0	0	ns
Slc35f6	-0.42711	0.077094	0	0	ns
Cpne1	-0.42698	0.07719	0	0	ns
Ier5	-0.42694	0.07722	0	0	ns
2210418O10Rik	-0.42685	0.077289	0	0	ns
Map3k12	-0.4268	0.077329	0	0	ns
Rnf17	0.426771	0.077352	0	0	ns
Gm26685	0.426765	0.077357	0	0	ns
Gm11520	0.426758	0.077362	0	0	ns
Spr	-0.4267	0.077405	0	0	ns
Slc35d2	0.426613	0.077474	0	0	ns
Clcc1	-0.42658	0.077501	0	0	ns
Gm3259	0.426545	0.077526	0	0	ns
Lyrm1	0.426541	0.07753	0	0	ns
Pold1	-0.42647	0.077588	0	0	ns
Rassf2	-0.42645	0.0776	0	0	ns
Syt3	-0.42642	0.077619	0	0	ns
Pld1	0.426415	0.077627	0	0	ns
4930556N13Rik	0.426366	0.077665	0	0	ns
Dusp7	-0.42632	0.077699	0	0	ns
Gm27204	0.426273	0.077736	0	0	ns
Ppp6r3	-0.42621	0.077784	0	0	ns
Zfp101	-0.42619	0.077799	0	0	ns
Igf2bp1	0.426161	0.077823	0	0	ns
Slc12a8	-0.42606	0.077901	0	0	ns
Fbxw21	0.426056	0.077904	0	0	ns
1700086O06Rik	0.425929	0.078002	0	0	ns
Cc2d2a	-0.42592	0.078006	0	0	ns
Cdh3	0.425917	0.078011	0	0	ns
Polr1c	-0.4259	0.078025	0	0	ns
Rb1cc1	-0.42579	0.078112	0	0	ns
Acsm5	0.425762	0.078132	0	0	ns
Muc13	0.425646	0.078221	0	0	ns
Ylpm1	-0.42563	0.078237	0	0	ns
P2ry6	-0.42558	0.078269	0	0	ns
Taf1a	-0.42553	0.078313	0	0	ns
Gm29103	0.425504	0.078331	0	0	ns
1700066N21Rik	0.425494	0.078339	0	0	ns
Lamc3	0.425484	0.078347	0	0	ns
Baiap2l2	0.425482	0.078349	0	0	ns
Tcam1	0.425416	0.0784	0	0	ns
Pmfbp1	0.425368	0.078438	0	0	ns
D430019H16Rik	0.425309	0.078483	0	0	ns
Gatb	-0.42517	0.078591	0	0	ns
Crk	0.424994	0.078728	0	0	ns
Gm13412	0.424874	0.078822	0	0	ns
2410012E07Rik	0.424861	0.078832	0	0	ns
Prpf38a	-0.42482	0.078861	0	0	ns
Tlcd2	0.424756	0.078914	0	0	ns
Csmd1	-0.42475	0.078917	0	0	ns
Btbd1	0.424554	0.079072	0	0	ns
C230052I12Rik	-0.42455	0.079075	0	0	ns
Ces4a	0.424518	0.0791	0	0	ns
Tmem245	0.424453	0.079151	0	0	ns
Tle1	0.42438	0.079208	0	0	ns
Pole	0.424311	0.079261	0	0	ns
Robo3	-0.42429	0.079281	0	0	ns
Dgat2l6	0.424259	0.079302	0	0	ns
Gm29585	0.424256	0.079304	0	0	ns
Slc25a15	0.424237	0.07932	0	0	ns
Folr2	0.424215	0.079337	0	0	ns
6530411M01Rik	0.424101	0.079426	0	0	ns
Slc6a8	-0.42409	0.079437	0	0	ns
1700045H11Rik	0.424052	0.079465	0	0	ns
9230020A06Rik	0.424021	0.079489	0	0	ns
Mael	0.424011	0.079497	0	0	ns
Nfatc2	-0.42396	0.079539	0	0	ns
Igdcc4	0.423943	0.07955	0	0	ns
Gm12703	0.423916	0.079572	0	0	ns
Cpa3	0.423863	0.079613	0	0	ns
Ago3	-0.42383	0.079639	0	0	ns
Zwilch	-0.4238	0.079661	0	0	ns
Ercc1	-0.42379	0.079673	0	0	ns
Ctu2	-0.42368	0.079754	0	0	ns
Spag9	-0.42368	0.079759	0	0	ns
Gm3893	0.423551	0.079858	0	0	ns
TRPC2	-0.42352	0.079883	0	0	ns
Gm12248	0.423486	0.079909	0	0	ns
2210019I11Rik	0.423484	0.079911	0	0	ns
Cyth1	-0.42336	0.08001	0	0	ns
6230415J03Rik	-0.42325	0.080093	0	0	ns
Gm10720	0.423202	0.080134	0	0	ns
C030039L03Rik	-0.42319	0.080145	0	0	ns
Gm5627	0.423056	0.080249	0	0	ns
Treml4	0.423047	0.080256	0	0	ns
Dynlt1a	-0.42304	0.080261	0	0	ns
P4ha3	0.422923	0.080354	0	0	ns
Nipsnap3a	0.422914	0.080361	0	0	ns
4930593A02Rik	0.422819	0.080437	0	0	ns
Ttc3	-0.42279	0.080462	0	0	ns
Arsj	0.422662	0.080561	0	0	ns
Ppp2ca	0.42261	0.080602	0	0	ns
Gm12082	0.422574	0.08063	0	0	ns
1700063D05Rik	0.422567	0.080636	0	0	ns
Gm14820	0.422527	0.080668	0	0	ns
Gm12758	-0.4225	0.080689	0	0	ns
Tsix	-0.42243	0.080743	0	0	ns
2810404F17Rik	0.422414	0.080757	0	0	ns
Dbpht2	0.422387	0.080778	0	0	ns
Cxcl14	-0.42219	0.080932	0	0	ns
Tinf2	-0.42206	0.081036	0	0	ns
Vmn2r33	0.422036	0.081057	0	0	ns
Sipa1	-0.42193	0.081146	0	0	ns
Dus1l	-0.42191	0.08116	0	0	ns
Ckap2l	0.421869	0.08119	0	0	ns
Tmem134	-0.42185	0.081204	0	0	ns
Rsad2	0.421549	0.081446	0	0	ns
Sparcl1	-0.42153	0.081461	0	0	ns
4930524O07Rik	-0.4214	0.081563	0	0	ns
Gm17089	-0.42136	0.081596	0	0	ns
Noxred1	-0.42136	0.081597	0	0	ns
Gm11634	0.421249	0.081686	0	0	ns
B4galnt2	0.421235	0.081697	0	0	ns
Gm12963	-0.42121	0.081719	0	0	ns
3110002H16Rik	-0.42119	0.081733	0	0	ns
Lmf2	-0.42116	0.081759	0	0	ns
Ptges3	0.421102	0.081804	0	0	ns
Smek2	-0.4211	0.081805	0	0	ns
Il31	0.421081	0.08182	0	0	ns
Gm16181	-0.42108	0.081821	0	0	ns
Olfr388-ps1	0.421044	0.08185	0	0	ns
Lrp2	0.420987	0.081896	0	0	ns
G630016G05Rik	-0.42098	0.081898	0	0	ns
Syn2	0.420957	0.08192	0	0	ns
Melk	0.420869	0.08199	0	0	ns
Kat5	-0.42078	0.082058	0	0	ns
Ctnnd1	-0.42071	0.082119	0	0	ns
Lpar3	0.420706	0.082121	0	0	ns
Gm2155	0.420703	0.082124	0	0	ns
Ddr2	0.420597	0.082209	0	0	ns
Gm13775	0.420534	0.08226	0	0	ns
Zfp213	-0.42037	0.082389	0	0	ns
Hoxaas3	0.420359	0.082401	0	0	ns
Gm11290	0.420357	0.082403	0	0	ns
4930570N19Rik	-0.42033	0.082425	0	0	ns
Ankrd53	0.420299	0.082449	0	0	ns
Gpr89	0.420278	0.082466	0	0	ns
AC133103.1	0.420231	0.082504	0	0	ns
Tbc1d13	0.420133	0.082583	0	0	ns
Gm6432	0.420055	0.082646	0	0	ns
Ctsz	-0.41996	0.08272	0	0	ns
Gm20683	-0.41996	0.082726	0	0	ns
Pbx4	-0.41994	0.082742	0	0	ns
Lrp12	-0.41993	0.082744	0	0	ns
Tgm7	0.419928	0.082749	0	0	ns
RP24-507O16.3	0.419899	0.082772	0	0	ns
Chrna6	-0.41977	0.08288	0	0	ns
Gm17171	0.419698	0.082934	0	0	ns
1700054A03Rik	0.419607	0.083008	0	0	ns
Asb3	-0.41943	0.083149	0	0	ns
Slc36a3	0.419335	0.083228	0	0	ns
Tmprss11f	0.419281	0.083272	0	0	ns
Gm26533	-0.41923	0.083311	0	0	ns
Thoc2	-0.41922	0.083323	0	0	ns
Gm16341	0.419214	0.083327	0	0	ns
Uevld	0.419154	0.083375	0	0	ns
Riok3	-0.41915	0.083381	0	0	ns
Car11	-0.4191	0.083419	0	0	ns
2900041M22Rik	0.41895	0.083542	0	0	ns
Krt86	-0.41894	0.083546	0	0	ns
Scn3b	0.418943	0.083547	0	0	ns
Gata3	-0.41891	0.083571	0	0	ns
Ampd2	-0.41881	0.083657	0	0	ns
Gm4745	0.418766	0.083691	0	0	ns
1700001L19Rik	0.418732	0.083719	0	0	ns
Kif9	0.41866	0.083777	0	0	ns
Cyp4f13	-0.41859	0.083836	0	0	ns
Aadat	0.418545	0.083871	0	0	ns
Rela	-0.41845	0.08395	0	0	ns
Polr2c	-0.41842	0.083977	0	0	ns
Cchcr1	-0.41835	0.084031	0	0	ns
Mir99ahg	-0.41832	0.084059	0	0	ns
Gm29012	0.41826	0.084104	0	0	ns
Osbpl1a	-0.41826	0.084106	0	0	ns
Pyroxd1	-0.41824	0.084125	0	0	ns
Gatad2b	0.418226	0.084132	0	0	ns
Emilin1	-0.41822	0.084138	0	0	ns
Herpud2	0.418186	0.084164	0	0	ns
Olfr826	0.418176	0.084173	0	0	ns
Gpr108	-0.41801	0.084308	0	0	ns
Abcc9	0.417722	0.084545	0	0	ns
Tm7sf2	-0.41759	0.084656	0	0	ns
Man1a2	-0.41756	0.084675	0	0	ns
Tm6sf1	-0.41751	0.084718	0	0	ns
Lrp8os3	-0.41749	0.084735	0	0	ns
1810022K09Rik	-0.41742	0.084789	0	0	ns
Eif6	-0.4173	0.084889	0	0	ns
Runx1	0.417286	0.084904	0	0	ns
Tmtc2	0.417242	0.084939	0	0	ns
2310039L15Rik	0.417238	0.084943	0	0	ns
Scg3	-0.41717	0.084995	0	0	ns
Cnih3	0.417168	0.085001	0	0	ns
Samm50	-0.41717	0.085002	0	0	ns
Nudt3	0.417143	0.085022	0	0	ns
Vmn1r73	0.417133	0.08503	0	0	ns
Stpg1	0.417094	0.085062	0	0	ns
Medag	-0.41694	0.085191	0	0	ns
1700039E15Rik	0.416912	0.085212	0	0	ns
Gm15155	-0.41687	0.085245	0	0	ns
Gm5893	0.41684	0.085271	0	0	ns
Clec4b1	0.416769	0.08533	0	0	ns
Senp3	-0.41672	0.085372	0	0	ns
Gpr97	0.416718	0.085372	0	0	ns
Lrrc8e	0.416707	0.085381	0	0	ns
Ldlr	0.416659	0.085421	0	0	ns
Dnajc6	0.416601	0.085469	0	0	ns
Elf5	0.416598	0.085471	0	0	ns
Bdkrb2	-0.41648	0.08557	0	0	ns
Lipk	0.416478	0.085571	0	0	ns
Slc25a35	-0.41642	0.085619	0	0	ns
Abl2	-0.41641	0.085626	0	0	ns
Elmod3	-0.41637	0.085664	0	0	ns
Gm12531	-0.41634	0.085684	0	0	ns
Gm21971	-0.41623	0.085773	0	0	ns
Fbxw2	-0.41621	0.085789	0	0	ns
Nr3c2	-0.41621	0.085793	0	0	ns
Atad2b	-0.41621	0.085794	0	0	ns
Cd9	-0.4162	0.085805	0	0	ns
Rexo1	-0.4161	0.085888	0	0	ns
Tmem158	0.416013	0.085956	0	0	ns
Pnkp	-0.416	0.085967	0	0	ns
Arhgdig	-0.41588	0.086071	0	0	ns
Scd4	0.415809	0.086126	0	0	ns
0610030E20Rik	-0.41575	0.086179	0	0	ns
1700007K13Rik	0.415734	0.086188	0	0	ns
Odf3l1	0.415712	0.086206	0	0	ns
Plekha4	0.415642	0.086265	0	0	ns
Spink2	0.415623	0.086281	0	0	ns
Birc6	0.415606	0.086295	0	0	ns
Vasn	-0.41557	0.086328	0	0	ns
Hspa1l	0.415564	0.08633	0	0	ns
Rasgrp3	0.415554	0.086338	0	0	ns
Mtpap	-0.41553	0.086356	0	0	ns
RP23-333I7.1	0.41552	0.086367	0	0	ns
Ndufa4	-0.4155	0.086382	0	0	ns
Cdc42bpa	-0.41548	0.086399	0	0	ns
Gm13962	0.415381	0.086482	0	0	ns
Smarca2	-0.41536	0.086496	0	0	ns
Otx2	-0.41529	0.086563	0	0	ns
Vmn2r88	0.415284	0.086564	0	0	ns
Dhrs9	0.415159	0.086668	0	0	ns
Atg14	0.41497	0.086826	0	0	ns
Gm13470	0.414883	0.086899	0	0	ns
Prkaca	0.414735	0.087023	0	0	ns
Rasa4	-0.41465	0.087094	0	0	ns
Cldn18	0.414485	0.087233	0	0	ns
C230038L03Rik	-0.41448	0.087237	0	0	ns
Mtl5	0.414422	0.087286	0	0	ns
Gm28424	0.414407	0.087299	0	0	ns
Ipo7	-0.41431	0.087384	0	0	ns
Fbxw9	-0.4143	0.087385	0	0	ns
4930579H20Rik	-0.4143	0.087387	0	0	ns
B3gat3	-0.41422	0.087456	0	0	ns
Gm26571	0.414152	0.087513	0	0	ns
Rrm2	0.414128	0.087533	0	0	ns
Xpa	-0.41396	0.087676	0	0	ns
Kif18b	0.413853	0.087764	0	0	ns
CK137956	0.413746	0.087855	0	0	ns
Zfp64	-0.41371	0.087886	0	0	ns
Gm2916	0.413644	0.087941	0	0	ns
Tapbp	-0.41354	0.088033	0	0	ns
Slc35e3	0.413534	0.088034	0	0	ns
5330413P13Rik	0.413509	0.088055	0	0	ns
Bax	-0.41344	0.088118	0	0	ns
Adh4	0.41341	0.088139	0	0	ns
Pcyt1b	0.413233	0.088289	0	0	ns
Nop58	-0.4132	0.088313	0	0	ns
Tgfb1i1	-0.41315	0.088356	0	0	ns
Lrrc37a	0.413068	0.088429	0	0	ns
Gla	0.41302	0.088469	0	0	ns
RP24-288J3.2	0.412936	0.088541	0	0	ns
Pcdhb19	0.41283	0.088631	0	0	ns
Hsd17b1	0.412786	0.088668	0	0	ns
Efna1	-0.41272	0.088725	0	0	ns
Zfp51	-0.41271	0.08873	0	0	ns
Gm10718	0.412649	0.088785	0	0	ns
Efcab1	0.412614	0.088814	0	0	ns
Lemd1	-0.41261	0.088817	0	0	ns
Lgals3	-0.41259	0.088835	0	0	ns
B630019K06Rik	0.41253	0.088886	0	0	ns
Ucp3	0.412492	0.088918	0	0	ns
Stag2	-0.41249	0.088921	0	0	ns
Adat1	-0.41239	0.089004	0	0	ns
Eif2b4	-0.41239	0.089008	0	0	ns
Arfrp1	-0.41225	0.089128	0	0	ns
Zfhx4	-0.41222	0.089151	0	0	ns
2310016D03Rik	0.41217	0.089193	0	0	ns
Lrsam1	-0.41213	0.089229	0	0	ns
Dnah8	0.41208	0.089269	0	0	ns
Zfp874a	-0.412	0.089338	0	0	ns
Akr1c18	-0.412	0.089341	0	0	ns
Rtp1	0.411973	0.089361	0	0	ns
Gfod1	0.411895	0.089428	0	0	ns
Fam184b	-0.41189	0.089435	0	0	ns
Ccdc132	-0.41185	0.089462	0	0	ns
Xpot	0.41185	0.089466	0	0	ns
Aifm2	-0.41181	0.089502	0	0	ns
Evc	-0.4118	0.089506	0	0	ns
BC046401	-0.41166	0.089626	0	0	ns
Gm12162	0.411563	0.089712	0	0	ns
Gm15179	0.411538	0.089733	0	0	ns
Rab3b	0.411498	0.089768	0	0	ns
Gm15802	0.411442	0.089816	0	0	ns
Gm15943	-0.41141	0.089842	0	0	ns
Gm16080	0.411385	0.089865	0	0	ns
Wdr93	0.411367	0.08988	0	0	ns
Fat4	-0.41134	0.0899	0	0	ns
Styx	0.411305	0.089933	0	0	ns
Phf21a	0.411255	0.089976	0	0	ns
Tfpt	-0.41118	0.090038	0	0	ns
Itga3	-0.41102	0.090177	0	0	ns
Nt5c1a	0.411016	0.090181	0	0	ns
Cacnb2	-0.411	0.090199	0	0	ns
Dopey2	0.410977	0.090215	0	0	ns
Naaladl1	0.410912	0.090271	0	0	ns
Mcf2	-0.41091	0.090276	0	0	ns
Zswim8	0.410875	0.090303	0	0	ns
Gm498	0.410872	0.090306	0	0	ns
Marveld1	-0.4108	0.090365	0	0	ns
Tmem216	-0.41077	0.090396	0	0	ns
Lrig3	0.410701	0.090453	0	0	ns
Ulk1	-0.4107	0.090455	0	0	ns
Ptplad2	-0.41066	0.090489	0	0	ns
Gabrr2	-0.4106	0.090544	0	0	ns
Gm16586	-0.41059	0.090546	0	0	ns
[truncated: 15,987 more rows]

## Sheet: 8c
DotColor	Independent Variable (Left)	Independent Variable (Middle)	Dependent Variable (Left & Middle)	Independent Variable (Right)	Dependent Variable (Right)
AgeGroup	Δ Alt. Frac. Requested	Δ Alt. Frac. Aligned	Mtpn FPKM	Alt. Remaps/Trial	Gabra2 FPKM
1	0.257799	0.126553	2077.61	0.071971	15759.1
1	0.311668	0.151863	1680.41	0.0754	11235.4
1	0.321791	0.151863	1713.97	0.0754	23606.6
1	0.319969	0.126553	1844.12	0.091645	11092
1	0.303089	0.151863	1780.82	0.095074	16717.3
1	0.322289	0.126552	1984.86	0.091645	21455.5
2	0.421861	0.154545	2156.84	0.15783	1805.14
2	0.41576	0.110389	1836.16	0.128946	2082.05
2	0.445066	0.154545	1989.68	0.132446	1039.74
2	0.403321	0.176623	1551.35	0.142946	1169.75
2	0.415839	0.132467	2253.12	0.15223	936.564
2	0.432759	0.132467	1692.37	0.15643	2444.5
3	0.060951	-0.049954	3704.19	0.131168	4344.6
3	0.055986	-0.039964	2657.34	0.123771	1139.07
3	0.087271	-0.049955	3137	0.145961	2915.2
3	0.025026	-0.059946	1854.42	0.158238	1792.11
3	0.04029	-0.059946	2804.87	0.158238	886.194
3	0.050669	-0.059946	3012.78	0.158238	1413.8

## Sheet: 8e
Independent Variable	Dependent Variable
CellType	RelativeExpression
EX	-0.0340118		Wilcoxon rank sum test with continuity correction
EX	-0.0363379
EX	-0.0163255		W = 15059994, p-value < 2.2e-16
EX	0.00566037		alternative hypothesis: true location shift is not equal to 0
EX	-0.00890131
EX	-0.0751013		Cluster	Mean	SEM
EX	-0.0508881		EX	-0.0302974	0.000238198
EX	-0.0604705		IN	-0.0206502	0.000475494
EX	-0.051949
EX	-0.0129172
EX	-0.0597195
EX	0.0176534
EX	-0.0469592
EX	-0.0103295
EX	-0.0361657
EX	-0.0458421
EX	-0.0305875
EX	-0.0114051
EX	0.00329759
EX	-0.0121385
EX	-0.00737721
EX	-0.0212752
EX	-0.0305104
EX	-0.039736
EX	-0.00659169
EX	-0.0140679
EX	-0.0221149
EX	-0.0378572
EX	-0.0356948
EX	-0.0330011
EX	-0.0234845
EX	-0.0432459
EX	-0.000694472
EX	-0.0301102
EX	-0.0626242
EX	-0.0413348
EX	-0.0520776
EX	-0.0247207
EX	-0.0170914
EX	-0.0219926
EX	-0.034766
EX	-0.0272784
EX	-0.0509406
EX	-0.0195553
EX	-0.0181526
EX	-0.0333106
EX	-0.0428457
EX	-0.0305467
EX	-0.0256184
EX	-0.0565948
EX	0.0200637
EX	-0.0681947
EX	-0.0421996
EX	-0.0300155
EX	-0.0489254
EX	-0.0113132
EX	-0.0632216
EX	-0.0634808
EX	-0.0108694
EX	-0.0184993
EX	-0.0136171
EX	-0.0397755
EX	-0.0309666
EX	-0.0313095
EX	-0.0116814
EX	-0.00538435
EX	-0.0709594
EX	-0.0516782
EX	-0.0391186
EX	-0.0798248
EX	-0.0418133
EX	0.0410894
EX	-0.0381459
EX	-0.0354796
EX	-0.0655505
EX	-0.0350242
EX	0.0107253
EX	-0.0234395
EX	-0.0268055
EX	-0.0440792
EX	-0.0141706
EX	-0.073131
EX	-0.039045
EX	-0.0164525
EX	-0.0173361
EX	-0.0440839
EX	-0.06226
EX	-0.071289
EX	-0.0726185
EX	-0.0349509
EX	-0.00923059
EX	0.0200607
EX	-0.0625102
EX	-0.0329066
EX	-0.051468
EX	-0.0366563
EX	-0.00941374
EX	0.0062764
EX	-0.0241083
EX	-0.0111545
EX	-0.0156342
EX	-0.0280269
EX	-0.0170514
EX	-0.0193851
EX	0.00329056
EX	-0.0389938
EX	-0.0207908
EX	-0.0360958
EX	-0.0381763
EX	-0.0300522
EX	-0.0516626
EX	0.00841318
EX	-0.0472698
EX	-0.00092529
EX	-0.0495083
EX	-0.0205262
EX	-0.00741273
EX	-0.000574393
EX	-0.00513033
EX	0.00944438
EX	-0.0557538
EX	-0.0402202
EX	-0.00933379
EX	-0.0226425
EX	0.0046251
EX	-0.0610699
EX	-0.0477822
EX	-0.065682
EX	-0.0420542
EX	-0.0179781
EX	-0.0193584
EX	-0.0377453
EX	-0.0216636
EX	-0.0381439
EX	-0.0246656
EX	-0.0167861
EX	-0.0480466
EX	0.0267574
EX	-0.0388647
EX	-0.0363845
EX	-0.0444603
EX	-0.0351746
EX	-0.0506132
EX	-0.0393912
EX	-0.0170625
EX	-0.0178661
EX	-0.0398722
EX	-0.0126518
EX	-0.0256965
EX	-0.0324407
EX	-0.00603577
EX	-0.0209307
EX	-0.0344502
EX	0.0250974
EX	-0.030945
EX	-0.0628092
EX	-0.0486352
EX	-0.0537589
EX	-0.0167706
EX	-0.0106465
EX	-0.0162413
EX	-0.0199642
EX	-0.0235464
EX	-0.0936121
EX	-0.017153
EX	-0.0268509
EX	-0.0409284
EX	-0.0239685
EX	-0.0375023
EX	-0.00502732
EX	-0.062879
EX	-0.064744
EX	-0.00528824
EX	-0.0585277
EX	0.0141005
EX	-0.0322541
EX	-0.0277489
EX	-0.0214043
EX	-0.042614
EX	-0.0101078
EX	-0.0438807
EX	-0.0257125
EX	-0.0325927
EX	-0.0313578
EX	-0.035018
EX	-0.0252213
EX	0.0236191
EX	-0.0308843
EX	-0.0379413
EX	-0.0748954
EX	-0.0450042
EX	0.0205734
EX	0.00408051
EX	-0.035574
EX	-0.0209462
EX	-0.00513011
EX	-0.0157086
EX	-0.0354956
EX	-0.00359586
EX	0.0232329
EX	-0.0278233
EX	-0.0163209
EX	-0.00110709
EX	-0.00627921
EX	-0.0227871
EX	-0.0453549
EX	-0.0265515
EX	-0.0405501
EX	-0.0301004
EX	-0.045106
EX	-0.0297994
EX	-0.061441
EX	-0.00788044
EX	-0.0427313
EX	-0.0428848
EX	-0.0481922
EX	-0.0657446
EX	-0.00187932
EX	-0.0591308
EX	-0.0431318
EX	-0.0330204
EX	-0.0605144
EX	-0.025631
EX	-0.0418694
EX	-0.0515806
EX	-0.0596226
EX	-0.0459483
EX	-0.00353608
EX	0.0137587
EX	-0.0425899
EX	-0.0299587
EX	-0.0343185
EX	0.0183484
EX	-0.0095172
EX	-0.0405658
EX	-0.0277219
EX	0.00321641
EX	-0.064993
EX	-0.0427131
EX	-0.0423381
EX	0.0350945
EX	-0.0120155
EX	-0.010704
EX	-0.0532078
EX	-0.029719
EX	-0.00637398
EX	-0.00993226
EX	-0.00880999
EX	0.00447801
EX	-0.0320564
EX	-0.0384793
EX	-0.0626901
EX	-0.0546647
EX	-0.0445492
EX	-0.0358133
EX	-0.0451142
EX	-0.0185926
EX	-0.00823919
EX	-0.0360017
EX	-0.0411401
EX	0.0140168
EX	-0.0278621
EX	-0.0511097
EX	-0.0273401
EX	-0.0599468
EX	-0.0450603
EX	-0.0172403
EX	-0.0338566
EX	-0.013854
EX	-0.0180105
EX	0.0305163
EX	-0.0607228
EX	-0.0408553
EX	-0.0113798
EX	0.0255577
EX	-0.0059827
EX	-0.0321242
EX	-0.0348296
EX	-0.0447311
EX	0.010736
EX	-0.0172997
EX	0.00579831
EX	-0.0164683
EX	-0.0721183
EX	-0.00327165
EX	0.0402608
EX	-0.0137022
EX	-0.0788754
EX	-0.0646164
EX	-0.031334
EX	-0.090035
EX	0.0168922
EX	-0.0478474
EX	0.0139441
EX	-0.038626
EX	0.00637676
EX	-0.0622284
EX	-0.00510626
EX	-0.021886
EX	-0.0281409
EX	-0.0303085
EX	-0.00268249
EX	-0.0210978
EX	-0.0644805
EX	-0.0166837
EX	0.0306399
EX	-0.0444081
EX	-0.00983271
EX	-0.0224196
EX	-0.0532088
EX	-0.0276718
EX	-0.0143767
EX	-0.0420796
EX	-0.0501858
EX	-0.00652147
EX	-0.0395189
EX	-0.0417811
EX	-0.0151403
EX	-0.020467
EX	-0.0280085
EX	-0.0516482
EX	-0.00609577
EX	-0.050761
EX	-0.0228862
EX	-0.0557602
EX	0.0135689
EX	-0.00778652
EX	-0.00505
EX	-0.0125986
EX	-0.0629503
EX	-0.0174982
EX	-0.0577542
EX	-0.0489879
EX	-0.0626359
EX	-0.0302455
EX	-0.0546365
EX	-0.0360472
EX	-0.0501971
EX	-0.058013
EX	-0.00607245
EX	-0.0311265
EX	-0.00763492
EX	0.00164718
EX	-0.003373
EX	-0.0346936
EX	0.0186364
EX	-0.062706
EX	-0.01729
EX	-0.058525
EX	-0.00652617
EX	-0.0317479
EX	-0.0255282
EX	-0.0465014
EX	-0.0207548
EX	-0.00720313
EX	0.00181788
EX	-0.0663378
EX	-0.0290089
EX	-0.0117703
EX	-0.0404704
EX	-0.0460574
EX	0.00598391
EX	-0.0317542
EX	-0.0413922
EX	-0.00429798
EX	-0.019361
EX	-0.0118302
EX	-0.0481742
EX	-0.0593044
EX	-0.023577
EX	-0.0370897
EX	-0.00912057
EX	0.00493142
EX	-0.0628274
EX	-0.0528384
EX	-0.0197245
EX	-0.036806
EX	-0.034819
EX	-0.00633786
EX	-0.0291004
EX	-0.034056
EX	-0.0436281
EX	-0.0404442
EX	0.00610203
EX	-0.0330365
EX	-0.0472125
EX	0.00863713
EX	-0.0210121
EX	-0.00531389
EX	0.0572663
EX	-0.0268615
EX	-0.033065
EX	0.0124301
EX	-0.0685249
EX	0.00123193
EX	-0.0512388
EX	-0.0310594
EX	-0.00484022
EX	0.00481114
EX	-0.0699801
EX	-0.027142
EX	0.017276
EX	-0.0481648
EX	-0.007183
EX	-0.0204285
EX	-0.0531313
EX	-0.0371483
EX	-0.0242551
EX	-0.0307282
EX	-0.0262366
EX	0.0249968
EX	-0.0463283
EX	-0.0550147
EX	-0.0298808
EX	-0.0348132
EX	-0.0158544
EX	-0.0334506
EX	0.0346208
EX	-0.0377387
EX	0.000653784
EX	-0.0471222
EX	-0.00458005
EX	-0.0430731
EX	-0.0218412
EX	-0.0776137
EX	-0.0328006
EX	-0.013569
EX	-0.0544249
EX	-0.0179569
EX	-0.0318628
EX	-0.0108225
EX	-0.0215652
EX	-0.0318372
EX	0.00587938
EX	-0.0396865
EX	-0.056187
EX	-0.00721524
EX	-0.0347981
EX	-0.0377852
EX	-0.010103
EX	-0.0474477
EX	-0.0159344
EX	-0.0178548
EX	-0.0392249
EX	-0.03208
EX	-0.031329
EX	-0.021751
EX	0.0248257
EX	-0.0479815
EX	0.0203253
EX	-0.0161976
EX	-0.0347844
EX	-0.0587315
EX	-0.0109017
EX	-0.0391304
EX	0.02468
EX	0.000268961
EX	-0.0286296
EX	-0.0270727
EX	-0.0227244
EX	-0.0349972
EX	-0.0263122
EX	-0.0077134
EX	-0.0431733
EX	-0.0367162
EX	-0.0352892
EX	-0.0207374
EX	-0.0392604
EX	-0.0679725
EX	0.00783078
EX	-0.0284636
EX	0.020101
EX	-0.0233817
EX	-0.0421406
EX	-0.0395312
EX	-0.00549794
EX	-0.040732
EX	-0.0513534
EX	-0.0606084
EX	-0.0197274
EX	-0.0408958
EX	0.0241133
EX	-0.0644917
EX	-0.00100516
EX	-0.0704276
EX	-0.0418151
EX	0.00775838
EX	-0.0362928
EX	-0.0298475
EX	-0.0388306
EX	0.00576552
EX	-0.0233954
EX	-0.0121926
EX	-0.00283872
EX	-0.0678932
EX	-0.0481852
EX	-0.0150783
EX	-0.0754813
EX	-0.0199045
EX	-0.0497395
EX	-0.027388
EX	-0.00744837
EX	-0.0309446
EX	0.0303436
EX	-0.00564742
EX	-0.0210195
EX	-0.0235445
EX	-0.0275688
EX	0.0283599
EX	-0.0565898
EX	-0.0223288
EX	-0.0241702
EX	-0.0125576
EX	-0.0358879
EX	-0.0430055
EX	-0.0262949
EX	-0.0279641
EX	0.00837106
EX	-0.00809512
EX	-0.0393617
EX	-0.0492016
EX	-0.0449505
EX	-0.0501256
EX	-0.0124123
EX	-0.0452373
EX	-0.0418674
EX	-0.0381589
EX	-0.0499965
EX	-0.0170414
EX	-0.0155236
EX	-0.0116678
EX	-0.00434202
EX	-0.0184969
EX	-0.0224395
EX	-0.0337656
EX	-0.0376733
EX	0.00690551
EX	-0.0115695
EX	-0.0476398
EX	-0.0241611
EX	-0.027724
EX	-0.0336829
EX	-0.0427913
EX	-0.0358843
EX	-0.00628757
EX	-0.0554143
EX	-0.024619
EX	-0.06872
EX	-0.00196551
EX	-0.0370538
EX	-0.0172746
EX	-0.0771255
EX	-0.0310876
EX	-0.002783
EX	-0.0214828
EX	-0.0266034
EX	-0.0237695
EX	0.022375
EX	0.00403105
EX	-0.05331
EX	-0.0720187
EX	-0.0464347
EX	-0.0255741
EX	-0.0206239
EX	-0.00403993
EX	-0.0346414
EX	-0.000653352
EX	-0.0122167
EX	-0.0396158
EX	-0.0449237
EX	-0.0563272
EX	-0.0307612
EX	-0.0108645
EX	0.00696408
EX	0.0061113
EX	-0.073773
EX	-0.00669659
EX	-0.0188649
EX	-0.0203103
EX	-0.0527349
EX	-0.0469448
EX	-0.0431634
EX	-0.00155683
EX	-0.00783636
EX	-0.0382196
EX	-0.0529439
EX	-0.0239267
EX	0.0461765
EX	-0.069796
EX	-0.0599149
EX	-0.0157123
EX	-0.0149964
EX	-0.031447
EX	-0.0226125
EX	0.00439734
EX	-0.0305268
EX	-0.0744777
EX	0.00265747
EX	-0.024838
EX	-0.0172789
EX	-0.0510233
EX	-0.0556243
EX	-0.0517325
EX	-0.0376227
EX	-0.0105117
EX	-0.0332557
EX	-0.0224
EX	-0.0640655
EX	-0.0462412
EX	-0.0207277
EX	-0.0347019
EX	-0.021048
EX	-0.0327863
EX	-0.0109295
EX	-0.042726
EX	-0.0207257
EX	0.00161592
EX	-0.042808
EX	-0.0163975
EX	-0.0204263
EX	-0.0128028
EX	-0.0702761
EX	-0.0630133
EX	-0.0340933
EX	0.00863041
EX	-0.0412539
EX	-0.0409431
EX	-0.029421
EX	-0.0140106
EX	-0.0125374
EX	-0.0144818
EX	-0.0533594
EX	0.00932253
EX	-0.00542817
EX	-0.0182709
EX	-0.0672247
EX	-0.026112
EX	-0.0894211
EX	-0.0634308
EX	-0.0170392
EX	-0.0392035
EX	-0.0224313
EX	-0.0234173
EX	-0.0564575
EX	-0.0353315
EX	-0.0409484
EX	-0.0361031
EX	-0.0617062
EX	-0.0155106
EX	-0.0672894
EX	-0.0404994
EX	-0.0235189
EX	0.0310308
EX	-0.0122962
EX	-0.0305263
EX	-0.0430024
EX	-0.0433051
EX	0.0115178
EX	-0.00164726
EX	0.0116342
EX	-0.0135618
EX	-0.0532246
EX	-0.022204
EX	-0.00761889
EX	0.0124513
EX	-0.010906
EX	-0.048629
EX	-0.0420289
EX	-0.0229928
EX	-0.0656506
EX	-0.000368579
EX	-0.0427552
EX	-0.076322
EX	-0.0407383
EX	-0.0171242
EX	-0.0481156
EX	-0.0344896
EX	-0.0431403
EX	-0.034357
EX	-0.0280653
EX	-0.0328325
EX	-0.0327244
EX	-0.0330559
EX	-0.0778587
EX	0.0134407
EX	-0.0497529
EX	-0.0332955
EX	0.0467604
EX	-0.0197499
EX	-0.0200973
EX	0.0269529
EX	-0.0195637
EX	-0.0455142
EX	-0.0123887
EX	-0.0130703
EX	-0.0446495
EX	-0.0197442
EX	-0.0670777
EX	-0.0170862
EX	-0.0335835
EX	-0.0478883
EX	-0.025421
EX	-0.0500497
EX	-0.038007
EX	-0.0550957
EX	-0.0423762
EX	-0.016269
EX	-0.0315452
EX	-0.0194851
EX	-0.0165732
EX	-0.0158487
EX	-0.0208701
EX	-0.00562859
EX	0.00190354
EX	-0.0141149
EX	-0.03008
EX	0.0061249
EX	-0.0481468
EX	-0.0454052
EX	-0.0153087
EX	-0.0301518
EX	-0.0580709
EX	-0.058425
EX	0.009809
EX	-0.0411409
EX	-0.0526942
EX	-0.0389782
EX	-0.0564152
EX	-0.0454096
EX	-0.00643125
EX	-0.0197806
EX	-0.0451772
EX	-0.0041803
EX	-0.0426958
EX	-0.0201192
EX	-0.0484407
EX	-0.00431907
EX	-0.00112371
EX	0.0239861
EX	-0.00162874
EX	-0.0199897
EX	-0.0393695
EX	0.0135484
EX	-0.00164822
EX	0.00626231
EX	-0.0282266
EX	-0.029904
EX	0.0156891
EX	-0.0352211
EX	-0.00349227
EX	-0.0306892
EX	0.00310938
EX	-0.0461976
EX	-0.0408735
EX	-0.0175321
EX	-0.0260551
EX	-0.0543326
EX	-0.0138814
EX	-0.00557792
EX	-0.0315717
EX	0.0227849
EX	-0.000639639
EX	-0.0202945
EX	-0.0169201
EX	-0.0142015
EX	-0.0215401
EX	-0.0384876
EX	0.00768924
EX	-0.0051472
EX	-0.0598755
EX	-0.0513431
EX	-0.0362398
EX	-0.00809039
EX	-0.00465357
EX	-0.0257174
EX	-0.0105837
EX	-0.0602743
EX	-0.0281
EX	0.0073623
EX	-0.0322987
EX	-0.0626958
EX	-0.0122392
EX	-0.0405759
EX	-0.0257558
EX	0.0313873
EX	-0.0594353
EX	-0.0391228
EX	-0.0534076
EX	-0.0165726
EX	-0.0299715
EX	-0.0507949
EX	-0.0194185
EX	-0.0309086
EX	-0.0401097
EX	-0.0282836
EX	-0.0214737
EX	-0.0159626
EX	-0.040859
EX	-0.0253902
EX	-0.0240587
EX	-0.0227698
EX	-0.0083529
EX	-0.0230721
EX	-0.0467749
EX	-0.0583465
EX	-0.0190639
EX	-0.0529088
EX	-0.0339268
EX	-0.0287983
EX	-0.0523526
EX	0.00433706
EX	-0.0504208
EX	-0.0269907
EX	-0.0829188
EX	-0.0203804
EX	-0.0489123
EX	0.0233292
EX	-0.0370918
EX	-0.00938447
EX	-0.0340153
EX	-0.0444797
EX	-0.0775087
EX	-0.0353268
EX	-0.0382946
EX	-0.0368846
EX	-0.0220774
EX	-0.052087
EX	-0.00161975
EX	-0.0807573
EX	-0.000196395
EX	-0.0243609
EX	-0.0193998
EX	-0.0493365
EX	-0.0272142
EX	-0.00176673
EX	0.0159801
EX	-0.0463228
EX	-0.0485053
EX	0.0300683
EX	-0.0277626
EX	-0.0160372
EX	-0.031299
EX	-0.0376613
EX	-0.0282988
EX	-0.0435594
EX	-0.00613979
EX	-0.0527594
EX	-0.0383855
EX	-0.0247457
EX	-0.00901612
EX	-0.060411
EX	0.0325718
EX	-0.0336342
EX	-0.0253175
EX	-0.0330745
EX	-0.0347897
EX	-0.0380156
EX	-0.05015
EX	-0.0247502
EX	0.0167054
EX	-0.00670228
EX	-0.0339867
EX	-0.0100904
EX	0.0111695
EX	-0.0369142
EX	-0.061716
EX	-0.0700219
EX	-0.0292192
EX	-0.0497345
EX	-0.0385533
EX	-0.0421958
EX	-0.0423664
EX	-0.0356759
EX	-0.0231075
EX	-0.0533303
EX	-0.0470477
EX	0.0170988
EX	-0.0133951
EX	-0.0510412
EX	-0.0103446
EX	-0.0568974
EX	-0.0219397
EX	-0.0492207
EX	-0.0391018
EX	-0.0857683
EX	-0.0425028
EX	-0.0679173
EX	-0.0170256
EX	-0.0395049
EX	-0.0137474
EX	-0.0108595
EX	-0.0170516
EX	-0.0133772
EX	-0.0467622
EX	-0.0515445
EX	-0.00015345
EX	-0.0281452
EX	-0.0806682
EX	-0.0304968
EX	0.00391623
EX	-0.0368538
EX	-0.00307704
EX	-0.00755619
EX	-0.0663437
EX	-0.0190728
EX	-0.024217
EX	-0.0346887
EX	-0.0216749
EX	-0.0162157
EX	-0.0141593
EX	-0.00590305
EX	0.00559188
EX	-0.0481479
EX	0.00333114
EX	-0.0293746
EX	-0.0306514
EX	0.0212428
EX	0.0232228
EX	-0.0201048
EX	-0.0298963
EX	0.00989155
EX	-0.0125267
EX	-0.0216193
EX	-0.0154062
EX	-0.0639438
EX	-0.0535406
EX	-0.0311283
EX	-0.0574158
EX	-0.0631826
EX	-0.0328666
EX	-0.0204173
EX	-0.053692
EX	-0.0510002
EX	-0.0493346
EX	0.00615478
EX	-0.0368881
EX	-0.0567153
EX	-0.0562838
EX	-0.0439123
EX	-0.0450596
EX	-0.0314269
EX	-0.00702156
EX	-0.0355055
EX	-0.021079
EX	-0.0511471
EX	-0.0428116
EX	-0.0380724
EX	-0.0404131
EX	-0.0365168
EX	-0.0406378
EX	-0.0618016
EX	-0.0287689
EX	-0.0439473
EX	-0.0482677
EX	-0.0128607
EX	-0.0340973
EX	-0.0775632
EX	-0.0429644
EX	-0.0516471
EX	-0.041402
EX	-0.0403615
EX	-0.0376894
EX	-0.0156786
EX	-0.0205564
EX	-0.0274505
EX	0.0225388
EX	-0.015597
EX	-0.0101366
EX	0.0327105
EX	-0.0363439
EX	-0.0738306
EX	-0.0109083
EX	-0.018967
EX	-0.062635
EX	0.000247413
EX	-0.00533309
EX	-0.0102946
EX	-0.0349363
EX	-0.0317715
EX	-0.0233061
EX	-0.0471239
EX	-0.0251015
EX	-0.0321423
EX	-0.0216451
EX	-0.0271011
EX	-0.0472591
EX	0.00513913
EX	-0.0300237
EX	-0.0233633
EX	-0.0325114
EX	-0.00982745
EX	-0.0214007
EX	-0.0473021
EX	-0.0409345
EX	-0.0310781
EX	-0.035691
EX	-0.0263073
EX	-0.0414504
EX	-0.0240733
EX	0.0207886
EX	-0.00099143
EX	0.0229746
EX	-0.0699067
EX	-0.00360114
EX	-0.0466732
EX	-0.0360431
EX	-0.0220653
EX	-0.0191798
EX	-0.0309215
EX	-0.0434124
EX	-0.0469395
EX	0.00556971
EX	-0.0551691
EX	-0.0483155
EX	-0.0367253
EX	-0.0210959
EX	-0.00758443
EX	-0.043497
EX	-0.0183269
EX	8.91943e-05
EX	-0.0426531
EX	-0.0535118
EX	-0.0915067
EX	-0.00922648
EX	-0.0162052
EX	-0.0582572
EX	-0.0260728
EX	-0.00362609
EX	-0.0279309
EX	-0.0579665
EX	-0.0227762
EX	-0.0381707
EX	0.00664984
EX	-0.0328388
EX	-0.0347836
EX	-0.0360419
EX	-0.0101827
EX	-0.0606299
EX	-0.0161419
EX	-0.040526
EX	-0.0763084
EX	0.0127792
EX	-0.0119543
EX	-0.0499872
EX	-0.0109426
EX	-0.0380791
EX	-0.0201309
EX	-0.0765579
EX	-0.0245099
EX	-0.00715639
EX	-0.0168803
EX	-0.0391858
EX	-0.0246342
EX	-0.0349099
EX	-0.0294092
EX	-0.0463887
EX	-0.00967088
EX	-0.0216924
EX	-0.0260514
EX	-0.00121351
EX	-0.0267122
EX	-0.0499414
EX	0.0162156
EX	-0.0112399
EX	0.00735658
EX	-0.057069
EX	0.0149388
EX	-0.0359467
EX	-0.0151998
EX	-0.0165596
EX	-0.0206861
EX	-0.00565904
EX	-0.042275
EX	-0.0158633
EX	-0.0290628
EX	-0.0383548
EX	-0.062107
EX	-0.0506221
EX	-0.0110119
EX	-0.0225067
EX	-0.0224063
EX	-0.0448105
EX	0.00420216
EX	-0.0105715
EX	-0.00891344
EX	-0.0285771
EX	-0.00932824
EX	-0.0308831
EX	-0.0353395
EX	-0.0133264
EX	-0.0469143
EX	-0.0338677
EX	-0.0706649
EX	-0.0458169
EX	-0.0514871
EX	-0.0485472
EX	-0.0366751
EX	0.0184331
EX	-0.0640807
EX	-0.0199937
EX	-0.0361255
EX	-0.047744
EX	0.00896145
EX	0.00829688
EX	-0.0434098
EX	-0.06957
EX	-0.0488423
EX	-0.038579
EX	0.0314992
EX	-0.0608227
EX	-0.0472032
EX	-0.0149618
EX	-0.0130529
EX	0.0662825
EX	-0.0121498
EX	-0.0084868
EX	-0.00919794
EX	-0.00885802
EX	-0.0571375
EX	-0.0075876
EX	-0.0476268
EX	-0.0309791
EX	0.00351334
EX	-0.0408571
EX	-0.0305868
EX	-0.00958829
EX	-0.0293023
EX	-0.0815197
EX	-0.0655799
EX	-0.00597824
EX	0.0158383
EX	-0.026156
EX	-0.0326319
EX	-0.0396616
EX	-0.00611506
EX	-0.0200042
EX	-0.0205703
EX	0.0476541
EX	-0.045237
EX	-0.0157458
EX	-0.0594144
EX	-0.0364214
EX	0.00284279
EX	-0.00686002
EX	-0.037084
EX	-0.0226457
EX	0.0208504
EX	-0.0218038
EX	0.00234794
EX	-0.0620882
EX	-0.0103833
EX	-0.0179526
EX	-0.041247
EX	-0.0403628
EX	0.0417814
EX	-0.0029746
EX	-0.0144558
EX	-0.064341
EX	-0.0185738
EX	-0.0605555
EX	-0.0358183
EX	-0.0189902
EX	-0.0488932
EX	-0.0257173
EX	-0.0471498
EX	-0.0574473
EX	-0.0306543
EX	-0.0378872
EX	0.0197848
EX	-0.0223255
EX	-0.0287293
EX	-0.0346665
EX	-0.0504469
EX	-0.0298067
EX	-0.0239691
EX	-0.0576163
EX	-0.011059
EX	-0.00974003
EX	-0.0480931
EX	-0.0112638
EX	-0.00470976
EX	-0.0286202
EX	-0.0344652
EX	-0.0814448
EX	-0.0592189
EX	-0.0237331
EX	-0.0336759
EX	-0.0295856
EX	-0.0313221
EX	-0.0103131
EX	-0.0115606
EX	-0.0393385
EX	0.00960749
EX	-0.00392757
EX	0.0091219
EX	-0.0389578
EX	0.0401684
EX	-0.0332099
EX	-0.0615246
EX	-0.0429546
EX	-0.0181392
EX	-0.0123154
EX	-0.0254431
EX	-0.00373728
EX	-0.0550087
EX	-0.0489827
EX	-0.0118236
EX	-0.0559214
EX	-0.0172801
EX	0.0197656
EX	-0.0650419
EX	-0.0361703
EX	-0.00738838
EX	-0.0254537
EX	-0.0724844
EX	0.00302496
EX	-0.0241772
EX	-0.0610282
EX	-0.0245287
EX	-0.021491
EX	-0.0412484
EX	-0.0244556
EX	-0.0498492
EX	-0.0764166
EX	-0.00325679
EX	-0.0739546
EX	-0.0325684
EX	-0.0653808
EX	-0.000411712
EX	-0.0177251
EX	-0.0135454
EX	-0.0164706
EX	-0.0479689
EX	-0.0119395
EX	-0.0817858
EX	-0.0350425
EX	-0.036035
EX	-0.0174614
EX	0.0037232
EX	-0.0357169
EX	-0.0289488
EX	-0.0330576
EX	-0.0515248
EX	0.0006533
EX	-0.0293304
EX	-0.0404822
EX	-0.0541909
EX	-0.033747
EX	-0.0506973
EX	-0.0102255
EX	-0.032602
EX	-0.0373084
EX	-0.00911813
EX	-0.0372869
EX	-0.0185442
EX	-0.0341945
EX	-0.0215384
EX	-0.0370136
EX	-0.0291134
EX	-0.057812
EX	-0.00975204
EX	-0.00871809
EX	-0.0562292
EX	-0.0567508
EX	-0.027361
EX	-0.0454892
EX	-0.0185502
EX	-0.00529796
EX	-0.0125987
EX	-0.0463113
EX	-0.0330599
EX	-0.0387866
EX	0.015419
EX	-0.0375043
EX	-0.0466741
EX	0.0118255
EX	-0.0202099
EX	-0.0404002
EX	-0.0165484
EX	-0.0428465
EX	-0.0368737
EX	-0.0187239
EX	-0.0594868
EX	-0.0374104
EX	-0.0576221
EX	-0.035573
EX	-0.0103408
EX	-0.0360855
EX	-0.0344115
EX	-0.0295989
EX	-0.0265058
EX	-0.0434868
EX	-0.00897296
EX	0.00829129
EX	-0.0124488
EX	0.0224929
EX	0.00711313
EX	-0.0522489
EX	-0.0483746
EX	-0.0412344
EX	-0.0238607
EX	-0.0536904
EX	-0.0321171
EX	-0.0265147
EX	-0.0376427
EX	-0.0245226
EX	-0.0382206
EX	-0.039825
EX	-0.0328724
EX	-0.00370228
EX	-0.0181867
EX	-0.0430332
EX	-0.0319862
EX	-0.0364017
EX	-0.036425
EX	-0.0531939
EX	0.0167488
EX	-0.0644313
EX	-0.0686395
EX	-0.0385305
EX	-0.0154621
EX	-0.0252248
EX	-0.0559496
EX	-0.0490451
EX	-0.0197909
EX	0.00148063
EX	-0.0138393
EX	0.000369325
EX	-0.00258816
EX	0.0359474
EX	-0.0284859
EX	-0.0427502
EX	-0.0309598
EX	-0.0564052
EX	-0.0106963
EX	-0.0280749
EX	-0.0362008
EX	-0.031524
EX	-0.0447612
EX	-0.0445055
EX	-0.0404381
EX	-0.0156867
EX	-0.0294748
EX	-0.00235866
EX	0.021313
EX	0.0186709
EX	0.0206087
EX	-0.0263609
EX	-0.0615858
EX	-0.0551768
EX	-0.0399805
EX	-0.0319666
EX	-0.044084
EX	-0.0261698
EX	-0.0310684
EX	-0.00151462
EX	-0.0213689
EX	-0.00227612
EX	0.0008481
EX	-0.0174293
EX	-0.0438115
EX	-0.0468969
EX	-0.0130305
EX	-0.0495305
EX	-0.00619222
EX	-0.0361635
EX	-0.0485192
EX	-0.012066
EX	-0.0164681
EX	-0.0475963
EX	-0.0272707
EX	-0.0082508
EX	-0.0090475
EX	-0.0434503
EX	-0.000557788
EX	-0.0313637
EX	-0.0461114
EX	0.00904233
EX	-0.0408514
EX	-0.0211653
EX	-0.0294717
EX	-0.0636389
EX	-0.055003
EX	-0.00711392
EX	-0.0299653
EX	-0.0642838
EX	-0.0252172
EX	-0.0179617
EX	-0.0633638
EX	-0.0203345
EX	-0.0153991
EX	-0.00612971
EX	-0.000493507
EX	-0.0311969
EX	-0.0115062
EX	0.0466541
EX	-0.00829502
EX	-0.0382071
EX	-0.0384104
EX	0.000959576
EX	4.58835e-05
EX	-0.0280503
EX	-0.0141015
EX	-0.0596709
EX	-0.016444
EX	-0.00973487
EX	-0.0158599
EX	-0.0136319
EX	-0.0425604
EX	-0.0414626
EX	-0.0536737
EX	-0.034709
EX	-0.0771046
EX	-0.0155291
EX	-0.0373601
EX	-0.00214296
EX	-0.0383391
EX	-0.0240022
EX	0.00246467
EX	-0.0360448
EX	-0.0486817
EX	-0.0369085
EX	-0.0394765
EX	-0.0478338
EX	-0.0374297
EX	-0.0772714
EX	-0.0309305
EX	-0.0348918
EX	-0.0396968
EX	-0.0465514
EX	-0.0310028
EX	-0.0195052
EX	-0.00941443
EX	0.00480212
EX	-0.0328356
EX	-0.0293681
EX	-0.0488983
EX	-0.0361273
EX	0.0296552
EX	-0.0467535
EX	-0.000911289
EX	-0.00281946
EX	-0.0175568
EX	-0.0130912
EX	-0.0452233
EX	-0.0469549
EX	0.0059261
EX	-0.0414418
EX	-0.0364633
EX	-0.0478263
EX	-0.0286256
EX	-0.0289506
EX	-0.0234048
EX	-0.0354935
EX	-0.0257133
EX	-0.061254
EX	-0.0308138
EX	-0.0465798
EX	-0.0128747
EX	-0.0169774
EX	-0.0215609
EX	-0.019266
EX	-0.0220455
EX	-0.0104778
EX	-0.0451765
EX	-0.0283907
EX	0.0168511
EX	-0.0153208
EX	-0.0257431
EX	-0.0378212
EX	-0.0552131
EX	0.0126358
EX	-0.034579
EX	-0.00711345
EX	0.00179936
EX	-0.0578414
EX	-0.013478
EX	-0.0322201
EX	-0.0291947
EX	0.00620919
EX	-0.0479225
EX	-0.0663867
EX	-0.0213787
EX	-0.0583448
EX	-0.0362273
EX	-0.00596281
EX	-0.0277991
EX	0.0463422
EX	-0.0233111
EX	-0.0148331
EX	-0.0483981
EX	-0.0197671
EX	-0.030947
EX	-0.0178241
EX	-0.0124672
EX	-0.046052
EX	-0.0206082
EX	-0.0286814
EX	-0.027439
EX	-0.0433234
EX	-0.0611463
EX	-0.0216361
EX	-0.0185888
EX	-0.0612314
EX	0.0137885
EX	-0.0521845
EX	-0.0653084
EX	-0.00681828
EX	0.00818232
EX	0.00242609
EX	-0.0164459
EX	-0.0081849
EX	-0.00835603
EX	0.00876057
EX	-0.0662031
EX	-0.054465
EX	-0.0253889
EX	-0.0632792
EX	-0.0279058
EX	-0.00101293
EX	-0.0419457
EX	-0.0393877
EX	-0.0164417
EX	-0.0577034
EX	-0.00764269
EX	-0.00175058
EX	-0.0233813
EX	0.0127139
EX	-0.0416171
EX	-0.0570297
EX	-0.0304618
EX	-0.0528933
EX	-0.0497647
EX	-0.00848672
EX	-0.0391506
EX	-0.0140579
EX	-0.0811967
EX	-0.0547093
EX	-0.0329739
EX	-0.0397221
EX	-0.0260956
EX	-0.0536012
EX	0.0418289
EX	-0.0383579
EX	-0.0717332
EX	-0.0533881
EX	-0.0211512
EX	-0.0235066
EX	-0.0532339
EX	-0.0362457
EX	-0.0365458
EX	0.0126741
EX	0.00496028
EX	-0.00253055
EX	-0.0303903
EX	-0.00406698
EX	-0.0400135
EX	-0.0211449
EX	-0.0130701
EX	-0.0592929
EX	-0.000441704
EX	-0.0330219
EX	-0.00304985
EX	-0.00886965
EX	0.00232938
EX	-0.0375807
EX	-0.00113918
EX	-0.0463636
EX	-0.0322588
EX	-0.00508864
EX	-0.0265427
EX	-0.0198843
EX	-0.0272897
EX	-0.026447
EX	0.0040266
EX	-0.0640418
EX	-0.0337564
EX	-0.0093233
EX	-0.0328567
EX	-0.0496964
EX	-0.00643253
EX	-0.044396
EX	-0.0233164
EX	-0.0271811
EX	-0.00727334
EX	-0.0448454
EX	-0.0248717
EX	-0.0193766
EX	0.0202131
EX	-0.040261
EX	-0.0383838
EX	0.00523525
EX	-0.0522708
EX	-0.0419214
EX	-0.00602506
EX	-0.0569381
EX	-0.0205635
EX	-0.0204448
EX	-0.035155
EX	-0.00933244
EX	-0.0123537
EX	-1.10259e-06
EX	-0.0817641
EX	-0.0276439
EX	-0.04995
EX	-0.0399261
EX	0.0133995
EX	-0.0545988
EX	-0.0677273
EX	-0.0586724
EX	-0.0172085
EX	-0.00804058
EX	-0.0316166
EX	-0.0359985
EX	-0.025433
EX	-0.0531776
EX	-0.0388342
EX	-0.0109623
EX	-0.0664663
EX	-0.0120407
EX	-0.0291308
EX	-0.0148482
EX	-0.0538946
EX	-0.0482416
EX	-0.0477368
EX	-0.0184366
EX	-0.0600175
EX	-0.0398248
EX	-0.0355771
EX	-0.0876236
EX	-0.0543134
EX	-0.0156287
EX	-0.00609775
EX	-0.0184267
EX	-0.0158418
EX	-0.0243483
EX	-0.00492837
EX	-0.0278552
EX	-0.0265986
EX	-0.0783682
EX	-0.034661
EX	-0.0332257
EX	0.0225849
EX	-0.0240609
EX	-0.000323018
EX	-0.038053
EX	-0.0353387
EX	-0.0103014
EX	-0.0195447
EX	-0.0508293
EX	-0.0104227
EX	-0.0236209
EX	-0.0281992
EX	0.00527421
EX	0.0172364
EX	-0.0615124
EX	0.00143934
EX	-0.0253536
EX	-0.0400101
EX	-0.0203277
EX	-0.0357528
EX	-0.0380564
EX	0.0111191
EX	-0.0397815
EX	-0.0308729
EX	-0.0721838
EX	-0.00527231
EX	-0.0470444
EX	-0.0323456
EX	-0.0130172
EX	-0.0267438
EX	-0.0539396
EX	-0.0413353
EX	-0.0468182
EX	-0.0262893
EX	-0.0513053
EX	-0.0550421
EX	-0.0179068
EX	-0.0335855
EX	-0.0187077
EX	-0.0647019
EX	-0.0383883
EX	-0.0358678
EX	-0.0202017
EX	-0.00788562
EX	-0.0262001
EX	-0.0791345
EX	-0.0285605
EX	-0.0620185
EX	-0.0138107
EX	-0.0325686
EX	0.0043135
EX	0.0126467
EX	-0.0693871
EX	-0.0309479
EX	-0.0362285
EX	-0.0821384
EX	-0.0344623
EX	-0.0452553
EX	-0.0355629
EX	-0.0202837
EX	-0.00470049
EX	-0.0475333
EX	-0.0632294
EX	-0.0231915
EX	-0.0222064
EX	-0.0387372
EX	-0.00074107
EX	-0.0415182
EX	-0.011935
EX	-0.013084
EX	-0.0282076
EX	-0.0624079
EX	-0.0376633
EX	-0.0167505
EX	-0.022806
EX	-0.0440186
EX	-0.0145838
EX	-0.0478246
EX	0.0316165
EX	-0.0386424
EX	0.00151123
EX	-0.0675272
EX	-0.0414887
EX	-0.0201773
EX	0.104895
EX	-0.0442483
EX	-0.017529
EX	0.0227517
EX	-0.0225427
EX	-0.0381632
EX	0.0365232
EX	-0.024072
EX	-0.0458408
EX	-0.016938
EX	-0.0435164
EX	-0.0548272
EX	-0.0712584
EX	-0.00891855
EX	-0.0238584
EX	-0.0359542
EX	-0.027489
EX	0.0107832
EX	-0.0472882
EX	-0.0870566
EX	-0.0557381
EX	-0.014986
EX	-0.0172724
EX	-0.0417741
EX	-0.0121365
EX	-0.0523907
EX	-0.0393656
EX	-0.0592295
EX	-0.0148393
EX	-0.0618225
EX	0.00164988
EX	-0.00669744
EX	-0.0256114
EX	-0.0438287
EX	-0.0148245
EX	-0.0116269
EX	-0.0483526
EX	-0.0540843
EX	-0.0326088
EX	-0.0460293
EX	-0.0159778
EX	-0.0263607
EX	0.01551
EX	-0.061469
EX	-0.0139512
EX	-0.0352546
EX	-0.0509985
EX	-0.0413877
EX	-0.0301147
EX	-0.046535
EX	-0.0648353
EX	-0.0399333
EX	-0.0301756
EX	-0.0414508
EX	-0.0150291
EX	-0.0557518
EX	-0.0322618
EX	-0.0299751
EX	-0.00129464
EX	-0.019131
EX	-0.0152627
EX	-0.0472793
EX	-0.034898
EX	-0.0448912
EX	-0.0421677
EX	-0.060706
EX	0.0271906
EX	-0.0479437
EX	-0.0165763
EX	-0.0320569
EX	-0.0436713
EX	-0.0369345
EX	-0.0146188
EX	-0.0262862
EX	-0.0335026
EX	-0.0192736
EX	-0.0602495
EX	-0.056446
EX	-0.0241906
EX	-0.0280188
EX	-0.0654073
EX	-0.0356535
EX	-0.0128024
EX	-0.0537306
EX	-0.0360745
EX	-0.00993309
EX	-0.0172872
EX	-0.0233103
EX	-0.0286757
EX	-0.0387198
EX	-0.0156324
EX	-0.0978963
EX	-9.5673e-05
EX	-0.00506794
EX	-0.0292667
EX	-0.0363839
EX	-0.0130933
EX	-0.0285406
EX	-0.0280783
EX	-0.0727735
EX	-0.0412302
EX	-0.0286705
EX	-0.00234591
EX	-0.0279607
EX	0.0344003
EX	-0.0288937
EX	0.00140594
EX	-0.0190749
EX	-0.0341421
EX	-0.06714
EX	-0.0438546
EX	-0.0319024
EX	-0.0054353
EX	-0.0652204
EX	-0.0123803
EX	-0.0375866
EX	-0.0803708
EX	-0.0286688
EX	-0.0456444
EX	0.0140157
EX	-0.0225027
EX	-0.0422297
EX	-0.000991903
EX	-0.0591077
EX	-0.0226309
EX	-0.0207523
EX	-0.02624
EX	-0.0732887
EX	-0.0613715
EX	-0.0288248
EX	-0.0256313
EX	-0.0446459
EX	-0.0153598
EX	-0.0404249
EX	-0.0524045
EX	-0.020779
EX	-0.023577
EX	-0.0338394
EX	-0.03926
EX	0.0275031
EX	0.0220321
EX	-0.0258946
EX	-0.0718246
EX	-0.0378745
EX	-0.0451755
EX	-0.0456216
EX	-0.0260384
EX	-0.0540207
EX	-0.0456119
EX	-0.0476723
EX	-0.0145355
EX	-0.0572743
EX	-0.0334072
EX	-0.0366326
EX	-0.0114542
EX	-0.0598782
EX	-0.0170213
EX	0.0321566
EX	-0.0484386
EX	-0.0239687
EX	-0.0187802
EX	-0.0255509
EX	-0.0334061
EX	-0.032013
EX	-0.0251932
EX	-0.025131
EX	-0.044122
EX	-0.0536387
EX	-0.0307529
EX	-0.0433229
EX	-0.0145761
EX	0.00424795
EX	-0.0462373
EX	-0.0286197
EX	-0.0506102
EX	-0.0217826
EX	-0.0287866
EX	-0.0741912
EX	-0.0108768
EX	-0.0542426
EX	-0.00478037
EX	-0.0330355
EX	-0.00247431
EX	-0.0108227
EX	-0.0684456
EX	-0.0670994
EX	0.00704881
EX	0.0122416
EX	-0.0769504
EX	-0.0340578
EX	-0.0364645
EX	-0.0409369
EX	-0.0169968
EX	0.0251872
EX	-0.0350628
EX	-0.00855338
EX	-0.00602953
EX	-0.0404551
EX	-0.0510326
EX	-0.00414581
EX	-0.0573738
EX	-0.0303517
EX	-0.0194732
EX	-0.0424923
EX	-0.0626432
EX	-0.0108997
EX	0.00583366
EX	-0.0555886
EX	-0.0402973
EX	-0.0505141
EX	-0.0355743
EX	-0.0240146
EX	-0.0274473
EX	-0.0236738
EX	-0.043089
EX	-0.00798717
EX	-0.0277595
EX	-0.0423444
EX	-0.0274715
EX	0.0146142
EX	-0.0234631
EX	-0.0125583
EX	-0.00891788
EX	-0.0204256
EX	-0.0230932
EX	-0.0369598
EX	-0.0448343
EX	-0.010854
EX	-0.00703076
EX	-0.028722
EX	-0.0446063
EX	-0.0129739
EX	-0.0665151
EX	-0.0342193
EX	-0.03602
EX	-0.0619369
EX	0.0116994
EX	-0.012263
EX	-0.0461428
EX	-0.0419847
EX	-0.0141045
EX	-0.0403425
EX	-0.0490994
EX	-0.0108336
EX	-0.0365524
EX	-0.0734195
EX	-0.0212308
EX	-0.0390337
EX	-0.057812
EX	0.0101368
EX	-0.0346054
EX	-0.0527775
EX	-0.0145607
EX	-0.0160772
EX	-0.0273272
EX	-0.0578873
EX	-0.00213012
EX	-0.0242447
EX	0.00877212
EX	-0.0475361
EX	-0.00566499
EX	-0.026156
EX	-0.0733388
EX	-0.0314434
EX	-0.0413592
EX	0.0136565
EX	-0.0582583
EX	-0.0458346
EX	-0.0183461
EX	-0.0472758
EX	-0.010407
EX	0.00615671
EX	-0.00748653
[truncated: 10,095 more rows]

## Sheet: 8g
Independent Variable	Dependent Variable
CellType	RelativeExpression		Wilcoxon rank sum test with continuity correction
EX	-0.0214949
EX	-0.0251857		W = 13427415, p-value < 2.2e-16
EX	-0.0322405		alternative hypothesis: true location shift is not equal to 0
EX	-0.0146483
EX	0.00532716		Cluster	Mean	SEM
EX	-0.0545965		EX	-0.0198545	0.000243011
EX	-0.0639558		IN	-0.0153918	0.000487957
EX	-0.0203271
EX	-0.0730751
EX	0.00359393
EX	-0.048376
EX	0.0233939
EX	-0.0295035
EX	-0.00155099
EX	-0.0114961
EX	-0.014554
EX	-0.0143899
EX	-0.00237445
EX	0.000832725
EX	-0.0242133
EX	-0.0147258
EX	-0.00118896
EX	-0.00648771
EX	-0.0224578
EX	0.0149447
EX	-0.032416
EX	0.015729
EX	-0.0255093
EX	-0.0400641
EX	-0.00466754
EX	-0.0191752
EX	-0.00542157
EX	0.00563774
EX	-0.0276668
EX	-0.0205061
EX	-0.0417553
EX	-0.0499757
EX	-0.00488842
EX	0.0163511
EX	0.00729609
EX	-0.00813229
EX	-0.0163726
EX	-0.0515616
EX	-0.00537827
EX	0.00822408
EX	-0.0160471
EX	-0.0396122
EX	-0.00259537
EX	-0.00899463
EX	-0.042711
EX	0.0388715
EX	-0.0660458
EX	-0.0138919
EX	-0.024202
EX	-0.0337623
EX	-0.00198876
EX	-0.0644332
EX	-0.0396329
EX	-0.0321877
EX	-0.0204908
EX	-0.0236375
EX	-0.00436966
EX	-0.00615451
EX	-0.0365412
EX	0.00647182
EX	0.0122039
EX	-0.0478058
EX	-0.0447339
EX	-0.0366441
EX	-0.0522861
EX	-0.0160256
EX	-0.0193866
EX	-0.0340862
EX	-0.0131854
EX	-0.0585334
EX	-0.0141481
EX	0.00417074
EX	-0.00402917
EX	-0.00491659
EX	-0.0343947
EX	-0.00403957
EX	-0.0739404
EX	-0.0257736
EX	-0.005762
EX	-0.0232661
EX	-0.0330941
EX	-0.043433
EX	-0.034065
EX	-0.0479543
EX	-0.00217123
EX	0.00333112
EX	0.00661699
EX	-0.0469977
EX	-0.0256012
EX	-0.0324311
EX	-0.0457032
EX	0.0228276
EX	0.0022706
EX	-0.024391
EX	0.0117865
EX	0.0102061
EX	-0.0120749
EX	0.00798202
EX	0.00165016
EX	0.00985943
EX	-0.0315988
EX	0.00575045
EX	-0.0267893
EX	-0.019561
EX	-0.0486747
EX	-0.0434602
EX	-0.0143463
EX	5.61607e-05
EX	-3.54132e-05
EX	-0.051351
EX	0.00309235
EX	-0.0042639
EX	-0.00540012
EX	-0.0158948
EX	0.0190872
EX	-0.0112864
EX	-0.00939715
EX	-0.0200726
EX	-0.00901956
EX	-0.0143391
EX	-0.0263988
EX	-0.038968
EX	-0.0372816
EX	-0.0078924
EX	-0.0133683
EX	-0.0159561
EX	-0.0725345
EX	-0.0318636
EX	-0.0354994
EX	-0.0139814
EX	0.00359146
EX	-0.0441559
EX	0.0234439
EX	-0.05657
EX	-0.00217383
EX	-0.0143089
EX	-0.0103778
EX	-0.0437771
EX	-0.0296409
EX	-0.0121848
EX	-0.00349346
EX	-0.0297948
EX	0.00491279
EX	-0.0102745
EX	0.0112035
EX	-0.0230519
EX	-0.00320612
EX	-0.024305
EX	0.0411277
EX	-0.00865982
EX	-0.0478792
EX	-0.066504
EX	-0.0202129
EX	-0.00969863
EX	-0.00428971
EX	-0.027231
EX	-0.00820289
EX	-0.0383816
EX	-0.0569928
EX	-0.0231985
EX	-0.0291468
EX	-0.00399806
EX	-0.0277811
EX	-0.0345439
EX	-0.0142596
EX	-0.0261982
EX	-0.0633383
EX	-0.0183063
EX	-0.037993
EX	0.0228488
EX	0.000564807
EX	0.00443514
EX	-0.013025
EX	-0.0335865
EX	-0.00872662
EX	-0.0222352
EX	-0.00329928
EX	-0.00422716
EX	-0.024386
EX	-0.0286994
EX	-0.0256982
EX	0.0115842
EX	-0.0337428
EX	-0.0104891
EX	-0.0629949
EX	-0.058907
EX	0.038831
EX	0.00743667
EX	-0.0217758
EX	-0.0205159
EX	0.00254207
EX	-0.0152635
EX	-0.0471159
EX	0.00131361
EX	0.0293204
EX	-0.0349883
EX	0.00444953
EX	-0.0197683
EX	0.00300576
EX	-0.0237802
EX	-0.0122754
EX	-0.0150969
EX	-0.0312449
EX	-0.0185713
EX	-0.024789
EX	-0.00818898
EX	-0.0561549
EX	-0.00241126
EX	-0.0464605
EX	-0.0214508
EX	-0.0224667
EX	-0.0441628
EX	-0.00382747
EX	-0.0207979
EX	-0.0202256
EX	-0.0636157
EX	-0.0346221
EX	-0.0178944
EX	-0.0333145
EX	-0.0418442
EX	-0.0386809
EX	-0.0422583
EX	0.00198985
EX	0.00738527
EX	-0.0395576
EX	-0.00843419
EX	-0.0587459
EX	0.0073576
EX	0.0123639
EX	-0.0313892
EX	-0.00623093
EX	0.000342418
EX	-0.0183924
EX	-0.0261769
EX	0.0047137
EX	0.0259262
EX	-0.0051299
EX	0.0060105
EX	-0.0284107
EX	-0.0121212
EX	0.0112103
EX	0.0165546
EX	0.0149283
EX	-0.00179986
EX	-0.0543854
EX	-0.0139537
EX	-0.0388559
EX	-0.0542176
EX	-0.0272917
EX	0.00432248
EX	-0.0180683
EX	0.00747428
EX	0.00296461
EX	-0.00893421
EX	-0.0545878
EX	-0.00714518
EX	-0.0460399
EX	-0.0199812
EX	0.0218469
EX	-0.0311945
EX	-0.0145105
EX	0.0117746
EX	0.00341335
EX	-0.0163874
EX	-0.0168666
EX	0.0202911
EX	-0.0539703
EX	-0.00778236
EX	-0.0157807
EX	0.0260354
EX	0.00872711
EX	-0.017802
EX	0.0129521
EX	-0.00484746
EX	0.00888095
EX	-0.0277055
EX	-0.020801
EX	-0.0476112
EX	-0.0582139
EX	-0.00299873
EX	0.0464468
EX	0.0289863
EX	-0.00865497
EX	-0.0713954
EX	-0.0386692
EX	-0.0316669
EX	0.011801
EX	-0.0437963
EX	0.00350359
EX	0.00677342
EX	0.0533344
EX	-0.0306209
EX	0.0404616
EX	-0.00791192
EX	-0.00680656
EX	-0.0233544
EX	-0.0109199
EX	0.00213521
EX	-0.0500616
EX	-0.0224964
EX	0.00847926
EX	-0.00596774
EX	-0.00316494
EX	-0.0367347
EX	-0.0465135
EX	0.00186037
EX	-0.0331645
EX	-0.0153549
EX	-0.0324922
EX	-0.0186517
EX	-0.016458
EX	-0.0348532
EX	-0.0314138
EX	-0.0449553
EX	-0.0348269
EX	-0.0477817
EX	0.00209023
EX	-0.0327813
EX	-0.00144237
EX	-0.0306112
EX	0.000744064
EX	-0.0170733
EX	-0.0201865
EX	-0.00726984
EX	-0.0745557
EX	-0.0275468
EX	-0.0519368
EX	-0.0330608
EX	-0.0410731
EX	-0.0168668
EX	-0.0162015
EX	-0.0240047
EX	-0.00273132
EX	-0.0302168
EX	0.00889408
EX	0.00902755
EX	0.0257578
EX	-0.00303836
EX	0.0252443
EX	-0.0543631
EX	-0.00057106
EX	-0.0467144
EX	-0.0108803
EX	-0.0546151
EX	-0.0154561
EX	-0.0456403
EX	-0.0533322
EX	-0.0468774
EX	0.0283211
EX	-0.0327118
EX	0.0191579
EX	-0.0286241
EX	-0.0318169
EX	0.0029845
EX	0.0152538
EX	-0.050406
EX	0.0231774
EX	-0.0280393
EX	-0.0367359
EX	0.0245333
EX	-0.0124109
EX	-0.00919524
EX	0.00127995
EX	-0.0196737
EX	-0.0155872
EX	-0.0469946
EX	-0.016723
EX	-0.0196612
EX	-0.0505995
EX	-0.0340006
EX	0.00863533
EX	-0.0356672
EX	-0.0457163
EX	-0.0248804
EX	-0.0128912
EX	-0.0202938
EX	-0.0513937
EX	0.0125181
EX	0.0429153
EX	-0.0371252
EX	-0.00907472
EX	0.0382829
EX	-0.0138939
EX	0.00410352
EX	0.0250104
EX	-0.00309751
EX	-0.0390303
EX	-0.0253156
EX	-0.0721459
EX	-0.0229078
EX	-0.0442317
EX	-0.0344692
EX	0.014651
EX	0.0186312
EX	-0.0636879
EX	-0.0313503
EX	-0.0135285
EX	-0.0386637
EX	-0.0245996
EX	-0.0493597
EX	-0.0495512
EX	-0.0244128
EX	-0.0157279
EX	-0.010399
EX	-0.00379282
EX	0.00919994
EX	-0.0584438
EX	-0.0424505
EX	-0.00818278
EX	-0.0231124
EX	-0.0299081
EX	-0.0206616
EX	0.0217069
EX	-0.0260639
EX	0.0106931
EX	-0.00965085
EX	-0.0359287
EX	-0.0184778
EX	-0.0249326
EX	-0.0520849
EX	-0.0505916
EX	0.000160622
EX	-0.0435935
EX	-0.00225484
EX	-0.0407582
EX	-0.00507999
EX	-0.003555
EX	-0.0282877
EX	0.0203638
EX	-0.0273859
EX	-0.032612
EX	-0.000398118
EX	-0.0114321
EX	-0.0325982
EX	-0.0171641
EX	0.00343292
EX	0.0142237
EX	-0.0209224
EX	0.0120615
EX	-0.0167726
EX	-0.0314244
EX	-0.0506756
EX	0.00514689
EX	-0.0378296
EX	-0.00451038
EX	-0.00321782
EX	-0.0275905
EX	-0.0789739
EX	-0.0033068
EX	-0.0415851
EX	0.0114512
EX	-0.0163565
EX	-0.0154479
EX	-0.0256763
EX	-0.0241943
EX	-0.0218591
EX	-0.0164814
EX	-0.0301219
EX	-0.0532197
EX	-0.0224
EX	-0.0114985
EX	-0.0135091
EX	-0.0458427
EX	-0.0564462
EX	0.0175657
EX	0.00411238
EX	0.00765649
EX	-0.0073453
EX	-0.0247256
EX	-0.0133297
EX	0.0299436
EX	-0.0342845
EX	-0.0305272
EX	-0.0147714
EX	0.0190836
EX	-0.0437474
EX	0.00448398
EX	-0.0147675
EX	-0.0120619
EX	-0.0687699
EX	-0.0272107
EX	0.00488551
EX	-0.0351296
EX	-0.0485894
EX	-0.0387949
EX	0.000639069
EX	-0.0156267
EX	0.00464815
EX	0.00331846
EX	-0.0304606
EX	-0.07381
EX	0.00280028
EX	-0.0652472
EX	-0.0348793
EX	-0.0479313
EX	-0.0355568
EX	-0.00210091
EX	-0.0347637
EX	-0.00110615
EX	0.013076
EX	-0.0204412
EX	-0.0201885
EX	-0.032503
EX	0.0323426
EX	-0.018398
EX	0.00246025
EX	-0.025693
EX	-0.0140621
EX	-0.0041453
EX	-0.042385
EX	-0.00903934
EX	-0.0219973
EX	0.039742
EX	-0.011396
EX	-0.0242909
EX	-0.027818
EX	-0.0433654
EX	0.00194446
EX	-0.00763977
EX	-0.0390836
EX	-0.0359887
EX	-0.0437895
EX	-0.0279555
EX	-0.00854542
EX	0.00533191
EX	-0.00363331
EX	0.024665
EX	-0.0176786
EX	-0.0377233
EX	-0.0346017
EX	-0.0394664
EX	0.0473152
EX	-0.00528157
EX	-0.0327491
EX	-0.00736257
EX	-0.0225869
EX	-0.0259541
EX	-0.00873945
EX	-0.0237385
EX	-0.0207059
EX	-0.0457501
EX	-0.0135771
EX	-0.0632937
EX	0.00571474
EX	-0.0531038
EX	-0.0234343
EX	-0.0666555
EX	-0.0552263
EX	0.0122488
EX	-0.00189318
EX	0.00694659
EX	-0.0140072
EX	0.0221476
EX	0.00141025
EX	-0.017137
EX	-0.0742055
EX	-0.0502683
EX	-0.0127157
EX	0.00427873
EX	-0.0160943
EX	-0.0227674
EX	0.0183303
EX	-0.00304927
EX	0.0102714
EX	-0.0269358
EX	-0.0649596
EX	-0.0236615
EX	0.0069842
EX	0.0238007
EX	0.0269869
EX	-0.0422996
EX	-0.0108994
EX	0.00177447
EX	-0.0382627
EX	-0.0506393
EX	-0.0244593
EX	-0.0486296
EX	0.0167547
EX	0.00431621
EX	-0.0154925
EX	-0.015556
EX	-0.0225877
EX	0.0225174
EX	-0.0652523
EX	-0.0275397
EX	-0.00679607
EX	-0.0295506
EX	-0.0178638
EX	-0.0261252
EX	-0.0105609
EX	-0.0144159
EX	-0.0633399
EX	0.0278407
EX	0.00926597
EX	0.0075428
EX	0.00191111
EX	-0.0397564
EX	-0.0390834
EX	0.0049494
EX	0.0225027
EX	-0.0208899
EX	-0.034269
EX	-0.00707398
EX	-0.00524757
EX	-0.0281157
EX	-0.0275455
EX	0.00332132
EX	-0.0165143
EX	-0.0344351
EX	0.0111733
EX	-0.0196053
EX	-0.0186199
EX	-0.0640546
EX	-0.0111667
EX	-0.00136975
EX	0.000140746
EX	-0.0551655
EX	-0.0561827
EX	-0.0507934
EX	0.0120785
EX	-0.0261891
EX	-0.0238465
EX	-0.0312515
EX	-0.0151783
EX	-0.00706209
EX	0.011883
EX	-0.0437179
EX	0.0196992
EX	-0.0232881
EX	-0.0017305
EX	-0.0629965
EX	0.00977955
EX	-0.0438326
EX	-0.0433877
EX	0.00334083
EX	-0.037341
EX	0.00684329
EX	0.0239569
EX	-0.0137583
EX	0.00139667
EX	-0.0495414
EX	-0.0414393
EX	-0.0273729
EX	-0.0161832
EX	-0.0454618
EX	-0.0186714
EX	-0.0117041
EX	0.0172029
EX	0.00791239
EX	-0.0446259
EX	-0.0386097
EX	-0.0470063
EX	0.0307571
EX	-0.0416957
EX	0.00808312
EX	-0.00464493
EX	-0.00748807
EX	-0.0431627
EX	0.0143478
EX	0.0328397
EX	-0.00713554
EX	-0.0153953
EX	-0.00234202
EX	-0.0291829
EX	-0.0748745
EX	0.00708922
EX	-0.0197274
EX	-0.0378691
EX	-0.0257152
EX	-0.0178112
EX	-0.059517
EX	-0.0263943
EX	-0.0346696
EX	-0.0349629
EX	-0.0161899
EX	-0.0216795
EX	-0.0299828
EX	-0.015633
EX	-0.0607933
EX	0.0015623
EX	-0.0429159
EX	-0.00816156
EX	0.06392
EX	-0.0243948
EX	-0.00791059
EX	0.0522582
EX	0.00657772
EX	-0.0404186
EX	-0.0264591
EX	-0.0265187
EX	-0.040644
EX	0.00662907
EX	-0.0735449
EX	-0.0188148
EX	-0.0280641
EX	-0.0053321
EX	-0.00803407
EX	-0.0142336
EX	-0.0376058
EX	-0.0684062
EX	-0.0327989
EX	-0.0431578
EX	0.00590325
EX	-0.0211064
EX	0.000774136
EX	-0.0136818
EX	-0.0245088
EX	-0.00864362
EX	0.0362965
EX	0.0122031
EX	-0.060434
EX	0.013112
EX	-0.04308
EX	-0.0352868
EX	-0.00221197
EX	-0.0226429
EX	-0.0389141
EX	-0.0345828
EX	0.0264351
EX	-0.00971488
EX	-0.0404148
EX	0.00946917
EX	-0.0391654
EX	-0.0386014
EX	0.023449
EX	-0.0123497
EX	-0.0137437
EX	0.0331761
EX	-0.0245133
EX	0.0139392
EX	-0.0138971
EX	-0.0345526
EX	-0.00380826
EX	0.0435089
EX	0.0281261
EX	0.0125531
EX	-0.0135186
EX	0.0240237
EX	0.0322666
EX	-0.00890734
EX	0.00237217
EX	-0.0309797
EX	-0.0120965
EX	-0.0452273
EX	0.00132853
EX	-0.00691593
EX	-0.0194752
EX	-0.0612686
EX	-0.0478976
EX	-0.0143432
EX	-0.0186076
EX	-0.0409941
EX	-0.0384631
EX	-0.0217309
EX	-0.0274662
EX	0.0503249
EX	0.00784477
EX	0.00073653
EX	-0.033179
EX	0.0045754
EX	-0.0047948
EX	-0.0483
EX	0.00369045
EX	0.00997795
EX	-0.0611048
EX	-0.0259088
EX	-0.0370215
EX	-0.00242621
EX	0.0115672
EX	0.00358224
EX	-0.0012351
EX	-0.0350263
EX	-0.0174432
EX	-0.0211676
EX	0.0129697
EX	-0.037499
EX	-0.0127286
EX	-0.00331604
EX	0.00530383
EX	0.0140727
EX	-0.0287186
EX	-0.00603821
EX	-0.0510515
EX	-0.010208
EX	-0.00107261
EX	-0.0252636
EX	0.0103424
EX	-0.0432837
EX	-0.0262814
EX	-0.00314652
EX	-0.0148519
EX	-0.0165598
EX	-0.0328934
EX	-0.0433217
EX	-0.0220547
EX	0.00318392
EX	-0.0152923
EX	-0.022238
EX	0.00991399
EX	-0.0407544
EX	0.00638159
EX	-0.0268479
EX	0.0105996
EX	-0.02934
EX	-0.0218207
EX	-0.00721575
EX	-0.056982
EX	-0.0201466
EX	-0.0650818
EX	-0.0144739
EX	-0.0369929
EX	0.0344049
EX	-0.0430378
EX	-0.0139348
EX	-0.0392006
EX	-0.0320355
EX	-0.0426609
EX	-0.0487645
EX	-0.0235114
EX	-0.00736664
EX	-0.0266307
EX	-0.0427366
EX	-0.0158796
EX	-0.0579677
EX	0.0403548
EX	-0.0420882
EX	0.00890971
EX	-0.0328772
EX	0.00103191
EX	0.000166588
EX	-0.00271517
EX	-0.0320555
EX	-0.0143117
EX	-0.0021309
EX	-0.00584379
EX	0.0053357
EX	-0.0170388
EX	-0.00144353
EX	0.00171549
EX	-0.0445065
EX	-0.00742579
EX	-0.0429555
EX	-0.05898
EX	-0.0182455
EX	0.0152024
EX	-0.0269284
EX	0.028444
EX	-0.0262693
EX	-0.00216524
EX	-0.0326591
EX	-0.0295671
EX	-0.00859222
EX	-0.0199989
EX	-0.0387848
EX	-0.0148591
EX	0.00512216
EX	-0.04411
EX	-0.00103585
EX	0.00727468
EX	-0.0417561
EX	-0.023547
EX	-0.0255747
EX	-0.00251263
EX	-0.0256564
EX	0.0111831
EX	-0.03447
EX	-0.035386
EX	0.0125215
EX	-0.0156162
EX	-0.036709
EX	-0.0145428
EX	0.018207
EX	-0.0199688
EX	0.005998
EX	-0.024925
EX	-0.0422575
EX	-0.0125054
EX	-0.0210266
EX	-0.00818313
EX	-0.0390081
EX	0.0173119
EX	-0.0477246
EX	-0.0321869
EX	-0.0185745
EX	-0.0272897
EX	-0.00107235
EX	-0.0370228
EX	-0.0156729
EX	-0.0150473
EX	-0.0328525
EX	0.0166672
EX	0.00376595
EX	-0.0761914
EX	-0.0337138
EX	-0.00595791
EX	-0.026977
EX	0.0145363
EX	0.0220731
EX	-0.0668258
EX	-0.0140079
EX	-0.0191183
EX	-0.0257975
EX	0.000393111
EX	-0.0501779
EX	-0.0115044
EX	-0.0257984
EX	0.00718474
EX	-0.0118691
EX	0.00351471
EX	-0.0304028
EX	-0.00439725
EX	0.00132254
EX	0.0241883
EX	-0.034374
EX	-0.0528837
EX	0.0107255
EX	-0.0243884
EX	-0.0303376
EX	-0.00602759
EX	-0.0278312
EX	-0.0374216
EX	-0.0107863
EX	-0.0250547
EX	-0.0565135
EX	-0.015238
EX	0.00768593
EX	-0.0530049
EX	-0.0126015
EX	-0.0414966
EX	0.0137651
EX	-0.0196109
EX	0.027256
EX	-0.0594613
EX	-0.0395944
EX	-0.0401155
EX	0.00747613
EX	0.0261029
EX	-0.0329158
EX	-0.0117391
EX	-0.0167153
EX	-0.0153021
EX	-0.044367
EX	-0.012746
EX	-0.0205751
EX	-0.0374359
EX	-0.0299411
EX	-0.0164644
EX	-0.02632
EX	-0.035297
EX	-0.0346592
EX	-0.0330737
EX	-0.0533533
EX	0.0121724
EX	-0.0522709
EX	-0.017731
EX	-0.0236906
EX	-0.0191114
EX	0.0100972
EX	-0.00218334
EX	-0.0115569
EX	0.0143482
EX	-0.0274742
EX	-0.00390849
EX	0.0178296
EX	-0.0300001
EX	-0.0511591
EX	-0.0139763
EX	0.00279916
EX	-0.0594816
EX	-0.027914
EX	0.0173846
EX	-0.0273026
EX	-0.0298218
EX	0.00702517
EX	-0.0208993
EX	-0.018593
EX	0.0117141
EX	-0.00321012
EX	-0.0265471
EX	-0.0280897
EX	-0.027722
EX	0.00335906
EX	-0.0275588
EX	-0.000504041
EX	-0.0299639
EX	-0.00415103
EX	0.00580896
EX	-0.0542653
EX	-0.0562071
EX	-0.0434232
EX	-0.0368354
EX	-0.0124532
EX	-0.0114104
EX	0.00466698
EX	-0.0170012
EX	-0.00492896
EX	0.0285956
EX	-0.0586773
EX	-0.00676987
EX	-0.0268647
EX	-0.00225719
EX	-0.00343056
EX	0.00511042
EX	0.0084461
EX	-0.0164114
EX	-0.0300675
EX	-0.0176786
EX	-0.0159075
EX	-0.056554
EX	-0.0330628
EX	-0.0273334
EX	-0.0265342
EX	-0.00145093
EX	0.0118971
EX	0.00347868
EX	-0.0301202
EX	-0.053148
EX	-0.0489042
EX	0.0142623
EX	-0.0217848
EX	-0.0506802
EX	-0.00294398
EX	0.00431231
EX	-0.0572232
EX	-0.032243
EX	0.0093645
EX	-0.00826376
EX	0.025088
EX	-0.0314326
EX	-0.0287255
EX	-0.0285786
EX	0.0258349
EX	-0.0598189
EX	0.00534415
EX	-0.041415
EX	-0.0530606
EX	0.0215015
EX	-0.019673
EX	-0.0268846
EX	0.000211551
EX	-0.038279
EX	-0.0295195
EX	-0.0352451
EX	-0.0152354
EX	-0.0207231
EX	-0.00761369
EX	-0.0081489
EX	-0.0250679
EX	-0.0468516
EX	-0.0188794
EX	-0.0350894
EX	0.00162357
EX	-0.0330195
EX	0.0346715
EX	0.000855489
EX	-0.0173274
EX	-0.0686042
EX	-0.0113679
EX	0.00228264
EX	-0.0115889
EX	-0.00133789
EX	0.0441358
EX	-0.0170302
EX	0.00519219
EX	-0.0257708
EX	0.0194934
EX	0.0241343
EX	-0.0108727
EX	0.0158111
EX	0.00771411
EX	-0.0513093
EX	-0.0683892
EX	-0.00338566
EX	-0.00710451
EX	-0.0201264
EX	0.00411699
EX	-0.00370653
EX	0.0492815
EX	-0.00721117
EX	0.00548073
EX	-0.0246331
EX	-0.017898
EX	-0.0159594
EX	-0.0350533
EX	-0.00853706
EX	-0.0303871
EX	-0.0313393
EX	-0.0455775
EX	-0.0200255
EX	-0.0234178
EX	-0.0128945
EX	0.0245545
EX	-0.0113928
EX	-0.0593786
EX	-0.017167
EX	-0.0342661
EX	-0.0208094
EX	-0.00307418
EX	0.0189724
EX	-0.00921759
EX	-0.0674437
EX	-0.0426019
EX	-0.00540083
EX	-0.00949171
EX	-0.0289365
EX	-0.0328975
EX	-0.0432751
EX	-0.0115652
EX	0.0643663
EX	-0.0105933
EX	0.00360951
EX	0.0194017
EX	-0.00921384
EX	-0.0608509
EX	-0.00279528
EX	-0.0440376
EX	-0.0214687
EX	0.0338498
EX	-0.0224683
EX	-0.0283857
EX	-0.00663127
EX	-0.00150761
EX	-0.0626776
EX	-0.0342175
EX	0.000769637
EX	-0.0176115
EX	-0.0205121
EX	-0.0295337
EX	-0.000574222
EX	0.0237724
EX	-0.000765234
EX	-0.00780188
EX	0.0539736
EX	-0.0294643
EX	0.010323
EX	0.00510971
EX	-0.036768
EX	0.00809626
EX	0.0181392
EX	-0.0370998
EX	-0.0179771
EX	0.021273
EX	-0.00599567
EX	-0.0060418
EX	-0.0592937
EX	0.0247597
EX	-0.00273327
EX	-0.0183703
EX	-0.0232292
EX	0.0815617
EX	-0.00266358
EX	0.00477125
EX	-0.0508457
EX	-0.0276476
EX	-0.0393684
EX	-0.0242186
EX	-0.0282023
EX	-0.0345296
EX	-0.0404464
EX	-0.0473906
EX	-0.0523583
EX	-0.0030794
EX	-0.0323435
EX	0.0688139
EX	0.00807491
EX	-0.0409994
EX	3.2764e-05
EX	-0.0219073
EX	-0.0294518
EX	-0.0112215
EX	-0.0415128
EX	-0.0261249
EX	-0.0320997
EX	-0.00548745
EX	-0.0194235
EX	0.0221904
EX	-0.0134248
EX	-0.00504661
EX	-0.0462788
EX	-0.0131851
EX	-0.0320965
EX	-0.0309487
EX	-0.034914
EX	-0.0262922
EX	-0.0122939
EX	-0.0361509
EX	-0.0254376
EX	0.0322612
EX	0.0120731
EX	0.0559052
EX	-0.00496554
EX	0.0301001
EX	-0.00730168
EX	-0.019736
EX	-0.0289455
EX	-0.0093629
EX	0.00820621
EX	-0.0268906
EX	0.00372735
EX	-0.01168
EX	-0.0423738
EX	0.0198598
EX	-0.0343425
EX	-0.0169273
EX	0.0248306
EX	-0.0770604
EX	-0.0192996
EX	0.0339408
EX	-0.0338126
EX	-0.00046278
EX	0.0117121
EX	-0.0121934
EX	-0.0382912
EX	0.00396096
EX	-0.0114531
EX	-0.0426433
EX	-0.0028196
EX	-0.0516063
EX	-0.0271553
EX	0.0265616
EX	-0.0385086
EX	0.00120408
EX	-0.0656818
EX	0.0305008
EX	-0.0210513
EX	0.00693122
EX	-0.0188809
EX	-0.0400585
EX	0.0110423
EX	-0.0447443
EX	-0.0179529
EX	-0.0511633
EX	0.000308775
EX	0.021802
EX	-0.0470081
EX	-0.0132004
EX	0.0118337
EX	0.00955885
EX	-0.00877696
EX	-0.0295945
EX	-0.0282576
EX	-0.0549658
EX	-0.00662278
EX	0.00256499
EX	0.00402558
EX	-0.0154995
EX	0.0128138
EX	0.0445195
EX	-0.0349898
EX	-0.0109899
EX	-0.0108587
EX	0.026608
EX	-0.0441015
EX	-3.60981e-05
EX	-0.0387219
EX	-0.00427905
EX	0.0205925
EX	-0.0359875
EX	-0.0313245
EX	-0.00903032
EX	-0.0312657
EX	-0.00108155
EX	-0.0305866
EX	-0.003921
EX	-0.0316897
EX	-0.032947
EX	-0.0244029
EX	0.00864698
EX	-0.0187279
EX	-0.00623245
EX	0.0310985
EX	-0.008551
EX	-0.0324902
EX	0.00291485
EX	-0.0735979
EX	-0.00751143
EX	-0.0224092
EX	-0.0231838
EX	0.00468344
EX	-0.010418
EX	0.000889794
EX	-0.00512228
EX	-0.0203803
EX	-0.0232075
EX	-0.0149706
EX	-0.0117073
EX	-0.0385753
EX	-0.00413371
EX	0.00525854
EX	0.00873472
EX	0.0075262
EX	0.00191384
EX	-0.0612947
EX	-0.0338417
EX	-0.0212124
EX	-0.0254077
EX	-0.0323076
EX	-0.00102045
EX	0.00555245
EX	-0.0174484
EX	-0.00821143
EX	-0.0255604
EX	-0.0207115
EX	-0.013388
EX	0.0205905
EX	0.0208626
EX	-0.0218997
EX	-0.0196488
EX	-0.0198656
EX	-0.00721836
EX	-0.0422412
EX	-0.00202391
EX	-0.0419806
EX	-0.0526947
EX	-0.0252265
EX	-0.0307222
EX	0.000792451
EX	-0.0206673
EX	0.00191819
EX	-0.012627
EX	-0.0238257
EX	-0.00487291
EX	-0.0107517
EX	-0.0217869
EX	0.0185054
EX	-0.015446
EX	-0.0509319
EX	-0.0201133
EX	-0.0143648
EX	-0.0060427
EX	-0.00626676
EX	-0.0264333
EX	0.0185822
EX	0.000517639
EX	-0.0197463
EX	-0.0345149
EX	-0.0331535
EX	0.0121644
EX	-0.0193775
EX	0.0132274
EX	0.0201135
EX	0.0439317
EX	-0.0147629
EX	-0.0412019
EX	-0.0125178
EX	-0.0118082
EX	-0.000443224
EX	-0.00704575
EX	-0.0109804
EX	-0.0212093
EX	0.00268783
EX	-0.0340244
EX	0.0452974
EX	0.00523288
EX	-0.0146312
EX	-0.00524994
EX	-0.0137257
EX	-0.0462296
EX	-0.0274054
EX	0.0109853
EX	-0.0313837
EX	-0.0183436
EX	-0.00229798
EX	-0.00485794
EX	-0.00403219
EX	-0.0175711
EX	-0.00611699
EX	-0.0209142
EX	-0.0356979
EX	0.0156065
EX	-0.0106722
EX	-0.0380442
EX	0.0384321
EX	-0.0357992
EX	-0.0231269
EX	0.0070201
EX	-0.0374124
EX	-0.0493076
EX	0.0229322
EX	0.0102715
EX	-0.0444914
EX	-0.0151518
EX	-0.0190188
EX	-0.060019
EX	-0.012623
EX	-0.0424728
EX	-0.0261623
EX	-0.015354
EX	-0.00692535
EX	-0.00910017
EX	0.0243367
EX	-0.0230924
EX	-0.0165898
EX	0.000763404
EX	0.00777721
EX	0.0107473
EX	-0.0418812
EX	-0.0173555
EX	-0.0712115
EX	-0.0119895
EX	0.00981186
EX	-0.0144752
EX	-0.0164126
EX	-0.0503814
EX	-0.0227603
EX	-0.0140572
EX	0.00720165
EX	-0.0718412
EX	-0.00182246
EX	-0.0524228
EX	0.0124729
EX	-0.0111561
EX	-0.0216525
EX	-0.0212299
EX	-0.0225957
EX	-0.00940611
EX	-0.0152017
EX	0.00606634
EX	-0.00415638
EX	-0.00402948
EX	-0.0469003
EX	-0.0239612
EX	-0.0252923
EX	-0.00914911
EX	-0.029329
EX	-0.00857637
EX	0.0123223
EX	-0.0376349
EX	0.017918
EX	-0.0203343
EX	0.011709
EX	-0.0367042
EX	-0.015264
EX	0.0251215
EX	-0.0174912
EX	-0.00904229
EX	0.0113102
EX	0.0388301
EX	-0.0112615
EX	-0.00738244
EX	-0.0330849
EX	0.0307333
EX	-0.0112941
EX	-0.00361569
EX	-0.00922955
EX	-0.0118676
EX	-0.0230098
EX	-0.0100731
EX	-0.0364774
EX	-0.00295516
EX	-0.0283714
EX	-0.00874965
EX	-0.0503597
EX	0.0141824
EX	0.0163819
EX	-0.0374634
EX	0.0144329
EX	0.00236492
EX	-0.0231665
EX	-0.02378
EX	-0.038058
EX	0.0134723
EX	0.0125965
EX	-0.0177241
EX	-0.027291
EX	-0.0357011
EX	-0.0169927
EX	-0.0328847
EX	-0.0285041
EX	-0.0220104
EX	-0.00306106
EX	-0.0136769
EX	0.00615445
EX	-0.0155635
EX	0.0208571
EX	-0.0372278
EX	-0.0313149
EX	-0.0239106
EX	-0.0164832
EX	-0.0499714
EX	0.0353175
EX	-0.0141826
EX	0.0257742
EX	-0.0113664
EX	-0.0130886
EX	-0.0417038
EX	0.00219929
EX	-0.00752
EX	-0.0139209
EX	-0.00796176
EX	-0.0197747
EX	0.00563023
EX	-0.0241131
EX	-0.0322093
EX	-0.0173944
EX	-0.0479981
EX	-0.0212367
EX	-0.0063083
EX	-0.0257238
EX	0.00772498
EX	-0.023864
EX	-0.0567123
EX	-0.00142439
EX	0.00987135
EX	0.0276515
EX	0.0256639
EX	-0.00209308
EX	-0.0240975
EX	0.0250088
EX	-0.0405596
EX	-0.0388911
EX	-0.00387656
EX	-0.0164307
EX	-0.0509775
EX	0.012667
EX	0.0102778
EX	-0.0447566
EX	0.00294753
EX	-0.0348424
EX	-0.0246472
EX	0.0175602
EX	-0.00561469
EX	0.0140884
EX	0.00722287
EX	-0.0254798
EX	0.00856923
EX	-0.0499474
EX	-0.0128955
EX	-0.0393946
EX	-0.0281326
EX	-0.0114485
EX	-0.0613857
EX	-0.0627285
EX	0.0123392
EX	-0.0260375
EX	-0.00724293
EX	-0.0184506
EX	0.0388015
EX	-0.0143852
EX	-0.0282828
EX	-0.0244503
EX	-0.0199809
EX	-0.0255496
EX	-0.0388029
EX	-0.065513
EX	-0.0272358
EX	-0.016079
EX	0.0325844
EX	0.0120456
EX	-0.020724
EX	-0.0244807
EX	-0.0236585
EX	-0.00749622
EX	0.00953871
EX	-0.0508967
EX	0.0166969
EX	-0.0430382
EX	0.0187167
EX	-0.0236166
EX	-0.0079988
EX	-0.0392
EX	-0.0311547
EX	-0.026488
EX	-0.00950966
EX	-0.00791253
EX	-0.00733698
EX	-0.00800845
EX	-0.00661005
EX	-0.0170441
EX	0.00224256
EX	-0.0481232
EX	-0.00522792
EX	0.00620819
EX	-0.023149
EX	-0.00573491
EX	-0.017978
EX	-0.0266043
EX	-0.04222
EX	0.00318935
EX	0.00896747
EX	-0.019413
EX	-0.00492488
EX	-0.00223639
EX	0.0576716
EX	-0.0322539
EX	-0.0262812
EX	0.0193349
EX	-0.0251903
EX	-0.0336616
EX	-0.0310737
EX	-0.044073
EX	-0.0164367
EX	-0.0401261
EX	-0.0398629
EX	-0.024307
EX	-0.015025
EX	-0.0218369
EX	-0.0386895
EX	0.00112362
EX	-0.0233457
EX	-0.0421527
EX	0.0346982
EX	-0.0394222
EX	-0.0705267
EX	-0.0423903
EX	-0.0182464
EX	0.00261427
EX	-0.0310378
EX	-0.0310359
EX	-0.0236652
EX	-0.0341304
EX	-0.0235782
EX	0.00215575
EX	-0.0671736
EX	0.00661373
EX	-0.0186385
EX	-0.0143617
EX	-0.0279959
EX	-0.0288889
EX	-0.0183959
EX	-0.0243666
EX	-0.0479535
EX	-0.0514096
EX	-0.0357927
EX	-0.0400301
EX	-0.0163015
EX	-0.000454249
EX	0.00828953
EX	0.00601669
EX	-0.0170709
EX	-0.036452
EX	-0.0328834
EX	0.0157626
EX	-0.0270475
EX	-0.040803
EX	-0.0275173
EX	-0.0275375
EX	0.00736369
EX	-0.0157037
EX	-0.0153085
EX	0.00411165
EX	-0.0390328
EX	-0.0424003
EX	-0.0187352
EX	-0.0497948
EX	0.00628644
EX	-0.0124222
EX	-0.010605
EX	0.0195568
EX	-0.0004857
EX	-0.0511795
EX	-0.00953446
EX	-0.0431794
EX	-0.0194593
EX	-4.74845e-05
EX	-0.0383037
EX	-0.0415521
EX	0.0241723
EX	-0.0332975
EX	-0.0476065
EX	-0.0691328
EX	0.0095079
EX	-0.0231816
EX	-0.013679
EX	0.0068761
EX	-0.00490755
EX	-0.0287096
EX	-0.0331093
EX	-0.0397353
EX	-0.013402
EX	-0.0417173
EX	-0.0512405
EX	-0.0012126
EX	-0.0285835
EX	-0.0335017
EX	-0.0398486
EX	-0.0288575
EX	-0.0172604
EX	0.0150759
EX	0.00735334
EX	-0.0252123
EX	-0.0598427
EX	-0.00997725
EX	-0.0430733
EX	0.00172682
EX	-0.0329275
EX	-0.0080348
EX	-0.0130543
EX	-0.0507321
EX	-0.0102828
EX	-0.0450799
EX	-0.0545567
EX	-0.0260572
EX	-0.0180135
EX	-0.00824361
EX	-0.024766
EX	-0.0102935
EX	0.00190444
EX	-0.0618919
EX	-0.00851826
EX	-0.0300929
EX	-0.0245543
EX	0.0179297
EX	-0.00800002
EX	-0.010286
EX	0.0070636
EX	-0.00409006
EX	-0.0340729
EX	-0.0518257
EX	-0.0326952
EX	-0.0138604
EX	-0.0536742
EX	-0.0138415
EX	-0.0334785
EX	0.0512412
EX	-0.0171654
EX	0.0074962
EX	-0.0209408
EX	-0.0537691
EX	0.0120142
EX	0.0722953
EX	-0.0145689
EX	-0.0240318
EX	0.0103
EX	-0.00566124
EX	-0.00572787
EX	0.0511855
EX	0.00930877
EX	-0.0370556
EX	-0.0306974
EX	-0.0189383
EX	-0.0486184
EX	-0.0677577
EX	0.00771832
EX	-0.0247127
EX	-0.0156152
EX	-0.0342244
EX	0.0120393
EX	-0.0360525
EX	-0.0353222
EX	-0.0399829
EX	-0.0369146
EX	-0.0532586
EX	-0.0378433
EX	-0.0115163
EX	-0.0580088
EX	-0.0115663
EX	-0.027324
EX	-0.00713499
EX	-0.0649006
EX	-0.0128644
EX	0.0246288
EX	-0.00592344
EX	-0.043549
EX	-0.041048
EX	-0.00913631
EX	-0.0343693
EX	-0.0393267
EX	-0.032904
EX	-0.0215094
EX	-0.00552578
EX	-0.0115418
EX	0.0224493
EX	-0.0444681
EX	0.00833253
EX	-0.0189715
EX	-0.031672
EX	0.00211945
EX	0.00176058
EX	-0.0333374
EX	-0.0548768
EX	-0.0308545
EX	-0.0195664
EX	-0.0394458
EX	0.0212872
EX	-0.0441298
EX	-0.020194
EX	0.010586
EX	-0.0147916
EX	-0.019956
EX	-0.0171692
EX	-0.0437529
EX	-0.0368087
EX	-0.0359999
EX	-0.0285339
EX	-0.0381184
EX	0.0232658
EX	-0.0164413
EX	0.00928408
EX	-0.0382628
EX	-0.00476178
EX	-0.0281876
EX	-0.00176059
EX	-0.0408344
EX	-0.0373146
EX	0.0104334
EX	-0.0201918
EX	-0.0431946
EX	-0.0143606
EX	-0.0463314
EX	-0.0797978
EX	-0.0151475
EX	0.00592616
EX	-0.0493046
EX	-0.0306569
EX	-0.0119712
EX	-0.00417512
EX	-0.0545524
EX	-0.0133766
EX	-0.0308326
EX	-0.0266483
EX	-0.0767421
EX	-0.0136004
EX	0.00776987
EX	-0.0153942
EX	-0.0192847
EX	0.00713034
EX	-0.0358558
EX	-0.0224728
EX	-0.0479098
EX	-0.00537599
EX	-0.0233226
EX	0.00586551
EX	-0.030343
EX	0.0374522
EX	-0.00901876
EX	-0.0335891
EX	-0.000879174
EX	-0.00409067
EX	-0.0442173
EX	-0.0365962
EX	-0.0196503
EX	0.0198582
EX	-0.0524755
EX	-0.014718
EX	-0.0346538
EX	-0.0317951
EX	-0.0183854
EX	-0.0283093
EX	0.00727756
EX	-0.0167526
EX	-0.0475128
EX	0.0125964
EX	-0.0437785
EX	-0.0314961
EX	-0.0210493
EX	-0.00270847
EX	-0.0752627
EX	-0.0151628
EX	-0.0348567
EX	-0.0265945
EX	-0.0295171
EX	-0.00691882
EX	-0.0216024
EX	-0.00826376
EX	-0.0168036
EX	-0.022392
EX	0.00808884
EX	-0.0428772
EX	0.0619928
EX	0.0367557
EX	-0.021934
EX	-0.0268177
EX	-0.0378775
EX	-0.0135616
EX	-0.00863497
EX	-0.0100497
EX	-0.058603
EX	-0.0456237
EX	-0.0382537
EX	-0.00139302
EX	-0.0352634
EX	-0.00268377
EX	-0.0152577
EX	-0.0160612
EX	-0.0318733
EX	-0.0294331
EX	0.0413255
EX	-0.00962837
EX	0.0181835
EX	-0.0148521
EX	-0.0315104
EX	-0.0276046
EX	-0.0285079
EX	0.00413426
EX	-0.013895
EX	-0.0447951
EX	-0.0243848
EX	-0.0207963
EX	-0.0255563
EX	-0.000997081
EX	0.0299804
EX	-0.0222878
EX	-0.00581561
EX	-0.0472928
EX	0.048547
EX	-0.0400701
EX	-0.0436297
EX	0.00996937
EX	-0.0386382
EX	0.0275673
EX	-0.0426941
EX	0.0194562
EX	-0.0132592
EX	-0.0174828
EX	-0.038737
EX	0.0615554
EX	0.024497
EX	-0.0675532
EX	-0.032894
EX	-0.00681885
EX	-0.0444588
EX	0.00465564
EX	0.0387992
EX	-0.0326277
EX	-0.024712
EX	0.0167466
EX	-0.050181
EX	-0.0252607
EX	-0.0142676
EX	-0.00700013
EX	-0.0155935
EX	-0.0110766
EX	-0.0412844
EX	-0.0408182
EX	0.010033
EX	-0.0252582
EX	-0.00292161
EX	0.00588197
EX	-0.0659886
EX	-0.0193392
EX	-0.0368185
EX	-0.0245005
EX	-0.00334023
EX	-0.0444873
EX	0.00448918
EX	-0.00102056
EX	-0.0283285
EX	-0.013962
EX	0.000437913
EX	0.00844164
EX	-0.0104966
EX	0.00685754
EX	-0.0337098
EX	-0.00488666
EX	-0.00607366
EX	-0.0415368
EX	0.0179715
EX	0.022053
EX	-0.0236608
EX	-0.0251372
EX	-0.016937
EX	-0.0596229
EX	-0.0185861
EX	-0.00929999
EX	-0.0487538
EX	0.0143831
EX	0.00484872
EX	-0.0203234
EX	-0.0053575
EX	-0.00340849
EX	-0.0208166
EX	-0.0214562
EX	-0.000835767
EX	-0.00402752
EX	-0.0696402
EX	-0.0360092
EX	-0.0529372
EX	-0.0179057
EX	-0.00203132
EX	-0.0127836
EX	-0.0311057
EX	-0.0113233
EX	-0.0204101
EX	-0.0225958
EX	-0.0442882
EX	0.00421403
EX	-0.0208364
EX	-0.0024389
EX	-0.0379073
EX	-0.0301593
EX	-0.0276102
EX	-0.031997
EX	-0.0198633
EX	-0.022034
EX	0.00839643
EX	-0.010251
EX	-0.0202523
EX	-0.0133968
EX	-0.0224742
EX	-0.0213276
EX	0.0250555
EX	0.00233124
[truncated: 10,095 more rows]

## Sheet: 8i
Independent Variable	Dependent Variable
CellType	RelativeExpression		Wilcoxon rank sum test with continuity correction
EX	-0.0331232
EX	-0.0286672		W = 8793219, p-value < 2.2e-16
EX	-0.0196082		alternative hypothesis: true location shift is not equal to 0
EX	-0.031173
EX	-0.0339716		Cluster	Mean	SEM
EX	-0.0214258		EX	-0.0274606	0.000122477
EX	-0.0337153		IN	-0.0332762	0.000248922
EX	-0.0379942
EX	-0.0169589
EX	-0.00901252
EX	-0.0210452
EX	-0.037388
EX	-0.017507
EX	-0.0236009
EX	-0.0175061
EX	-0.0321349
EX	-0.017532
EX	-0.0181891
EX	0.00590429
EX	-0.0436449
EX	-0.0476382
EX	-0.0120637
EX	-0.0222719
EX	-0.0112733
EX	-0.0365836
EX	-0.0525204
EX	-0.0414016
EX	-0.0200828
EX	-0.0323467
EX	-0.0105262
EX	-0.0250203
EX	-0.0222543
EX	-0.032563
EX	-0.00887826
EX	-0.0383289
EX	-0.0518879
EX	-0.0301465
EX	-0.0300765
EX	-0.00335241
EX	-0.0225808
EX	-0.0213801
EX	-0.00244458
EX	-0.0335986
EX	-0.0482207
EX	-0.0479349
EX	-0.0199711
EX	-0.0469075
EX	-0.0279564
EX	-0.0281302
EX	-0.0218332
EX	-0.0360895
EX	-0.0309755
EX	-0.035291
EX	-0.0349354
EX	-0.0284008
EX	-0.019407
EX	-0.033125
EX	-0.0302917
EX	-0.0135275
EX	-0.0339112
EX	-0.00988607
EX	-0.0192818
EX	-0.0394614
EX	-0.0334207
EX	-0.0294737
EX	-0.00593519
EX	-0.00665101
EX	-0.0225692
EX	-0.0361127
EX	-0.0278348
EX	-0.0236309
EX	-0.0428703
EX	-0.0277111
EX	-0.0340536
EX	-0.0210373
EX	-0.0271526
EX	-0.0257222
EX	-0.0361927
EX	-0.0151113
EX	-0.0295209
EX	-0.0145408
EX	-0.0304756
EX	-0.0342741
EX	-0.0460778
EX	-0.0230922
EX	-0.0225997
EX	-0.0231685
EX	-0.0124732
EX	0.00413521
EX	-0.015875
EX	-0.03719
EX	-0.0347836
EX	-0.0233868
EX	-0.0242769
EX	-0.0061411
EX	-0.0345284
EX	-0.0297734
EX	-0.0335781
EX	0.00224797
EX	0.000403056
EX	-0.034499
EX	-0.0370703
EX	-0.0318531
EX	-0.0353094
EX	-0.0170201
EX	-0.0179221
EX	-0.0400784
EX	-0.0305419
EX	-0.0295487
EX	-0.0328689
EX	-0.026172
EX	-0.0235918
EX	0.00312743
EX	-0.0378996
EX	-0.0314828
EX	-0.0425324
EX	-0.0296802
EX	-0.0444845
EX	-0.0276464
EX	-0.0521071
EX	-0.0443239
EX	-0.0357291
EX	-0.0274958
EX	-0.0305345
EX	-0.0353964
EX	-0.0202496
EX	-0.0527925
EX	-0.0306559
EX	-7.43738e-05
EX	-0.0311872
EX	-0.0373803
EX	-0.0356764
EX	-0.0174091
EX	-0.0166977
EX	-0.039886
EX	-0.0348148
EX	-0.0235492
EX	-0.0205498
EX	-0.0491805
EX	-0.00541128
EX	-0.0372256
EX	-0.00941463
EX	-0.024957
EX	-0.0367113
EX	-0.0206046
EX	-0.0250533
EX	-0.0278115
EX	-0.0260852
EX	-0.00586126
EX	0.00235131
EX	-0.00932618
EX	-0.0151763
EX	-0.0367834
EX	-0.0443548
EX	-0.0184458
EX	-0.0200109
EX	0.0020212
EX	-0.030653
EX	-0.0279877
EX	-0.0222223
EX	-0.0300655
EX	-0.0268955
EX	-0.0329693
EX	-0.0506588
EX	-0.0379728
EX	-0.0318207
EX	-0.00683614
EX	-0.0128425
EX	-0.0380336
EX	-0.0160216
EX	-0.030129
EX	-0.0352679
EX	-0.035579
EX	-0.0220933
EX	-0.00695878
EX	-0.0400274
EX	-0.0205037
EX	-0.0309282
EX	-0.0398085
EX	-0.0316033
EX	-0.0209659
EX	0.00211355
EX	0.00122613
EX	-0.0134195
EX	-0.0389663
EX	-0.036931
EX	-0.0115632
EX	-0.0341464
EX	-0.0296794
EX	-0.0347153
EX	-0.0412772
EX	-0.0125192
EX	-0.0270084
EX	-0.0118428
EX	-0.0383208
EX	-0.0239786
EX	-0.0275603
EX	-0.0406971
EX	-0.0417367
EX	-0.0292005
EX	-0.00846532
EX	-0.0354538
EX	-0.0218135
EX	-0.0285532
EX	-0.0245691
EX	-0.0200002
EX	-0.0458512
EX	-0.0259291
EX	-0.0426534
EX	-0.033901
EX	-0.0315596
EX	-0.0367033
EX	-0.0207461
EX	-0.014064
EX	-0.0297469
EX	-0.0306422
EX	-0.0222502
EX	-0.0411408
EX	-0.0251144
EX	-0.0294468
EX	-0.025154
EX	-0.00874023
EX	-0.0244003
EX	-0.0203091
EX	-0.0388893
EX	-0.0196095
EX	-0.0244581
EX	-0.0239527
EX	-0.00756849
EX	-0.0351834
EX	-0.0122707
EX	-0.0469119
EX	-0.0312549
EX	-0.0200954
EX	-0.0409957
EX	-0.0230103
EX	-0.0448959
EX	-0.0340416
EX	-0.0333435
EX	-0.0191965
EX	-0.0267945
EX	-0.0237068
EX	-0.0313785
EX	-0.0419161
EX	-0.021839
EX	-0.0471585
EX	-0.0169036
EX	-0.0371373
EX	-0.0209155
EX	-0.0179495
EX	-0.0514601
EX	-0.030935
EX	-0.0365443
EX	-0.035076
EX	-0.0155753
EX	-0.0284877
EX	-0.0309901
EX	-0.031443
EX	-0.0261065
EX	-0.0222599
EX	-0.0182616
EX	-0.0412809
EX	-0.0241501
EX	-0.0226597
EX	-0.0275066
EX	-0.0394112
EX	-0.0449767
EX	-0.0269861
EX	-0.0245224
EX	-0.0251744
EX	-0.0304059
EX	-0.0320982
EX	-0.0208004
EX	-0.0537522
EX	0.00330823
EX	-0.041938
EX	-0.015059
EX	-0.0214123
EX	-0.0404909
EX	-0.0231543
EX	-0.00997183
EX	-0.0229486
EX	-0.0222086
EX	-0.0495344
EX	-0.0325534
EX	-0.0434008
EX	-0.00699721
EX	-0.0257087
EX	-0.016897
EX	-0.0214969
EX	-0.039811
EX	-0.0145323
EX	-0.0334493
EX	-0.0332555
EX	-0.0284893
EX	-0.0231097
EX	-0.0159207
EX	-0.0310646
EX	-0.033134
EX	-0.0268311
EX	-0.0202887
EX	-0.0322572
EX	-0.0391647
EX	-0.0236539
EX	-0.0356384
EX	-0.0327874
EX	-0.0142382
EX	0.00841797
EX	-0.0488996
EX	-0.0106895
EX	-0.0308882
EX	-0.0420468
EX	-0.0164136
EX	-0.017702
EX	-0.0181419
EX	-0.0447379
EX	-0.00522626
EX	-0.0489117
EX	-0.0178776
EX	-0.028424
EX	-0.016672
EX	-0.0433653
EX	-0.026892
EX	-0.0342525
EX	-0.0267566
EX	-0.0315014
EX	-0.0330937
EX	-0.0185589
EX	-0.0280949
EX	-0.0344126
EX	-0.0447361
EX	-0.024714
EX	-0.0451866
EX	-0.0361843
EX	-0.0208618
EX	-0.00868222
EX	-0.0374125
EX	-0.0126112
EX	-0.0203632
EX	-0.022392
EX	-0.0276638
EX	-0.000504062
EX	-0.00282145
EX	-0.0141398
EX	-0.00644249
EX	-0.024777
EX	-0.0201088
EX	-0.0035719
EX	-0.0444989
EX	-0.0186556
EX	-0.0372569
EX	-0.036721
EX	-0.0486887
EX	-0.0376916
EX	-0.0153738
EX	-0.0336732
EX	-0.0329649
EX	-0.0404134
EX	-0.0332763
EX	-0.0249585
EX	-0.0276354
EX	-0.01019
EX	-0.0365773
EX	-0.0304904
EX	-0.0135141
EX	-0.0327854
EX	-0.00523726
EX	0.00104061
EX	-0.0475713
EX	-0.0343449
EX	-0.0308852
EX	-0.0339927
EX	-0.0312137
EX	-0.0257973
EX	-0.0350908
EX	-0.038011
EX	-0.000392753
EX	-0.0306719
EX	-0.02511
EX	-0.0185651
EX	-0.0458319
EX	-0.0304199
EX	-0.0442865
EX	-0.0229221
EX	-0.0351403
EX	-0.024191
EX	-0.0328607
EX	-0.0281144
EX	-0.035596
EX	-0.0341296
EX	-0.0519271
EX	-0.044824
EX	-0.0160045
EX	-0.0127961
EX	-0.0033845
EX	-0.00791531
EX	0.00122212
EX	-0.0264204
EX	-0.0383486
EX	-0.0341667
EX	-0.0405488
EX	-0.0262679
EX	-0.045563
EX	-0.0270959
EX	-0.0305601
EX	-0.0338037
EX	-0.0101751
EX	-0.0237405
EX	-0.0313752
EX	-0.0286931
EX	-0.0139709
EX	-0.0238199
EX	-0.0424619
EX	-0.0276571
EX	-0.0228926
EX	-0.0245414
EX	-0.0376102
EX	-0.0190951
EX	-0.0377576
EX	-0.0233793
EX	-0.0184348
EX	-0.0255945
EX	-0.013296
EX	-0.0273761
EX	-0.0127595
EX	-0.0448171
EX	-0.035983
EX	-0.0184088
EX	-0.0319268
EX	-0.0214731
EX	-0.0116297
EX	-0.0363504
EX	-0.0449413
EX	-0.00163276
EX	-0.0340542
EX	-0.0383086
EX	-0.0403107
EX	-0.00193799
EX	-0.0309685
EX	-0.015889
EX	-0.0324979
EX	-0.022581
EX	-0.0306961
EX	-0.0449088
EX	-0.0238473
EX	-0.00685415
EX	-0.0400577
EX	-0.0490644
EX	-0.0523437
EX	-0.0289668
EX	-0.00354013
EX	-0.0376517
EX	-0.0271278
EX	-0.0171973
EX	-0.016983
EX	-0.0264415
EX	-0.029701
EX	-0.0333776
EX	-0.00290405
EX	-0.0105473
EX	-0.0335861
EX	-0.0427179
EX	-0.0292618
EX	-0.00993834
EX	-0.0275093
EX	-0.0418655
EX	-0.0252389
EX	-0.0144488
EX	-0.0258337
EX	-0.0371331
EX	-0.0381651
EX	-0.0306133
EX	-0.0266732
EX	-0.0326359
EX	-0.0284692
EX	-0.0394197
EX	-0.000735855
EX	-0.0316231
EX	-0.0458514
EX	-0.0133467
EX	-0.0112097
EX	-0.0377029
EX	-0.0477632
EX	-0.0158837
EX	-0.0314005
EX	-0.0352556
EX	-0.0174728
EX	-0.0147637
EX	-0.0336548
EX	-0.0371609
EX	-0.010674
EX	-0.0155916
EX	0.00748151
EX	-0.0292309
EX	-0.0365361
EX	-0.0402309
EX	-0.0121877
EX	-0.0327928
EX	-0.031447
EX	-0.0313096
EX	-0.0414523
EX	-0.0371399
EX	-0.0312651
EX	-0.0365789
EX	-0.0312533
EX	-0.0251635
EX	-0.0259495
EX	-0.0147105
EX	-0.00592815
EX	-0.00711079
EX	-0.0253811
EX	-0.0266883
EX	-0.0419
EX	-0.0279038
EX	-0.042607
EX	-0.0466512
EX	-0.0360596
EX	0.0081844
EX	-0.0368835
EX	-0.0388549
EX	-0.0328142
EX	-0.0188183
EX	-0.0283332
EX	-0.0305288
EX	-0.0155562
EX	-0.010085
EX	-0.0296669
EX	-0.0339746
EX	-0.0269945
EX	-0.0229415
EX	-0.0489994
EX	-0.00593006
EX	-0.0227955
EX	-0.0418091
EX	-0.0339533
EX	-0.0236904
EX	-0.0180515
EX	-0.0341715
EX	-0.021638
EX	-0.031819
EX	-0.0282981
EX	-0.0314977
EX	-0.0203803
EX	-0.0304681
EX	-0.0359957
EX	-0.0342262
EX	-0.0235294
EX	-0.0140264
EX	-0.0215874
EX	-0.0259984
EX	0.00895419
EX	-0.0438017
EX	-0.0321806
EX	-0.0380308
EX	-0.0473485
EX	0.00177955
EX	-0.0364563
EX	-0.038802
EX	-0.0239061
EX	-0.0210117
EX	-0.0223886
EX	-0.0269764
EX	-0.0387108
EX	-0.00681707
EX	-0.0102757
EX	-0.01341
EX	-0.0297696
EX	-0.0370496
EX	-0.0349259
EX	-0.0106486
EX	-0.0195498
EX	-0.0179207
EX	-0.0314168
EX	-0.0247965
EX	0.000994497
EX	-0.0282944
EX	-0.0243574
EX	-0.0288627
EX	-0.0289326
EX	-0.0372629
EX	-0.040225
EX	-0.0252911
EX	-0.0359891
EX	-0.00242435
EX	-0.0378787
EX	-0.0248204
EX	-0.0473927
EX	-0.0163002
EX	-0.0178118
EX	-0.0268172
EX	-0.0338882
EX	-0.0253727
EX	-0.0189774
EX	-0.00669619
EX	-0.0225453
EX	-0.0218002
EX	-0.0273797
EX	-0.0164855
EX	-0.0248388
EX	-0.0207021
EX	-0.0272111
EX	-0.0415776
EX	-0.0303018
EX	-0.021217
EX	-0.0454751
EX	-0.0203091
EX	-0.0343329
EX	-0.00776919
EX	-0.02252
EX	-0.0287467
EX	-0.0122317
EX	-0.0209099
EX	-0.0383586
EX	-0.00595642
EX	-0.0348343
EX	-0.0253
EX	-0.0297123
EX	-0.02125
EX	-0.0423556
EX	-0.0332616
EX	-0.00120088
EX	0.000883689
EX	-0.0523784
EX	-0.0337727
EX	-0.0406377
EX	-0.0174941
EX	-0.0248722
EX	0.00329514
EX	-0.0301653
EX	-0.0288195
EX	-0.0234238
EX	-0.0274265
EX	-0.0233657
EX	-0.0278223
EX	-0.0287967
EX	-0.0320781
EX	-0.0366808
EX	-0.0309682
EX	-0.0553
EX	-0.0148474
EX	-0.0214401
EX	-0.0364876
EX	-0.0103452
EX	-0.0308642
EX	-0.0186612
EX	-0.0370061
EX	-0.0457714
EX	-0.0242334
EX	-0.0317298
EX	-0.0216814
EX	-0.0443128
EX	-0.0471141
EX	-0.038026
EX	-0.0261113
EX	-0.0457898
EX	-0.0246636
EX	-0.0266568
EX	-0.0356544
EX	-0.0407031
EX	-0.0301601
EX	-0.0353452
EX	-0.0186284
EX	-0.0272173
EX	-0.0463282
EX	-0.0334057
EX	-0.0398727
EX	-0.0328206
EX	-0.0230119
EX	-0.0426987
EX	0.00015934
EX	-0.0214267
EX	-0.00120149
EX	-0.00816915
EX	-0.0365321
EX	-0.0216063
EX	-0.0167037
EX	-0.033062
EX	-0.0268613
EX	-0.0289124
EX	-0.0264052
EX	-0.0212273
EX	-0.0341634
EX	-0.0269685
EX	-0.0253032
EX	-0.0297146
EX	-0.0220781
EX	-0.0253199
EX	0.00450771
EX	-0.0162655
EX	-0.0316148
EX	0.0165381
EX	-0.0264466
EX	-0.0457524
EX	-0.0345821
EX	-0.0325972
EX	-0.0552314
EX	-0.0430723
EX	0.00475215
EX	-0.0265207
EX	-0.00550201
EX	-0.0285525
EX	-0.0300377
EX	-0.0261523
EX	-0.0400788
EX	-0.0268194
EX	-0.00837259
EX	-0.0382593
EX	-0.0384335
EX	-0.0325483
EX	-0.0241536
EX	-0.0289832
EX	-0.0118447
EX	-0.00451206
EX	-0.0261509
EX	-0.0225731
EX	-0.0110063
EX	-0.0459697
EX	-0.0275545
EX	-0.0449652
EX	-0.00879828
EX	-0.0339066
EX	-0.0213705
EX	-0.0267498
EX	-0.0135885
EX	-0.0313174
EX	-0.0160267
EX	-0.0406969
EX	-0.018397
EX	-0.0235417
EX	-0.0359391
EX	-0.0295469
EX	-0.0158261
EX	-0.0195767
EX	-0.0274361
EX	-0.0137501
EX	-0.00439738
EX	-0.0321851
EX	-0.0269878
EX	-0.0318049
EX	-0.0363801
EX	-0.01833
EX	-0.0177634
EX	-0.00458552
EX	-0.0378088
EX	-0.0268319
EX	-0.0262912
EX	-0.0350169
EX	-0.00289842
EX	-0.0334884
EX	-0.0434447
EX	-0.0374121
EX	-0.0327985
EX	-0.0316147
EX	-0.0177161
EX	-0.0334467
EX	-0.0373979
EX	-0.0232953
EX	-0.0285306
EX	-0.0424695
EX	-0.0201318
EX	-0.000691537
EX	-0.0390363
EX	-0.0195618
EX	-0.0091512
EX	-0.0361733
EX	-0.0170244
EX	-0.0158181
EX	-0.0326031
EX	-0.0249181
EX	-0.0299219
EX	-0.0163134
EX	-0.0145654
EX	-0.00575097
EX	-0.01903
EX	-0.0145186
EX	-0.024721
EX	-0.0303282
EX	-0.0406853
EX	-0.0150003
EX	-0.0386829
EX	-0.0209739
EX	-0.0271887
EX	-0.0312625
EX	-0.018673
EX	-0.0201891
EX	-0.0250307
EX	-0.0113118
EX	-0.0201126
EX	-0.0234118
EX	-0.0443169
EX	-0.0390301
EX	-0.030253
EX	-0.0162456
EX	-0.0187637
EX	-0.0178147
EX	-0.0294761
EX	-0.0392783
EX	-0.00875141
EX	-0.0367027
EX	-0.00992279
EX	-0.0262698
EX	-0.0378151
EX	-0.0297957
EX	-0.020528
EX	-0.0281537
EX	-0.0337554
EX	-0.0327775
EX	-0.0212878
EX	-0.0208213
EX	-0.018571
EX	0.0199655
EX	-0.0308952
EX	-0.0268191
EX	-0.0485351
EX	-0.0333995
EX	-0.0482612
EX	-0.025749
EX	-0.0279308
EX	-0.03734
EX	-0.0368826
EX	-0.028351
EX	-0.0361503
EX	-0.0170287
EX	-0.0356151
EX	-0.00921959
EX	-0.031195
EX	-0.0177645
EX	-0.0127951
EX	-0.0320716
EX	-0.0186727
EX	-0.0139834
EX	-0.0376859
EX	-0.0333726
EX	-0.059305
EX	-0.0380117
EX	-0.0240105
EX	-0.0326095
EX	-0.0191335
EX	-0.0407015
EX	-0.0250654
EX	-0.0335924
EX	-0.030024
EX	-0.0229889
EX	-0.00409493
EX	-0.0325584
EX	-0.0242862
EX	-0.0140969
EX	-0.0174414
EX	-0.0353593
EX	-0.0260609
EX	-0.0474021
EX	-0.0168779
EX	-0.0119149
EX	-0.0252331
EX	-0.0233974
EX	-0.030077
EX	-0.0202069
EX	-0.0420769
EX	-0.0344483
EX	-0.0288684
EX	-0.0350611
EX	-0.0415246
EX	0.00212828
EX	-0.0110947
EX	-0.0122025
EX	-0.0262042
EX	-0.00929721
EX	-0.0321617
EX	-0.025295
EX	-0.04356
EX	-0.00772367
EX	-0.0422026
EX	-0.0234886
EX	0.00199849
EX	-0.022468
EX	-0.0281876
EX	-0.013908
EX	-0.0316158
EX	-0.0346448
EX	-0.0384279
EX	-0.0235918
EX	-0.0241946
EX	-0.0367117
EX	-0.017847
EX	-0.0438646
EX	-0.0521388
EX	-0.0309408
EX	0.0019797
EX	-0.0402268
EX	-0.0283941
EX	-0.0241275
EX	-0.0280736
EX	-0.0274429
EX	-0.0185916
EX	-0.0489055
EX	-0.0276679
EX	-0.0224613
EX	-0.0232915
EX	-0.0242922
EX	-0.0242295
EX	-0.0165196
EX	-0.0272085
EX	-0.0450915
EX	-0.027465
EX	-0.0268307
EX	-0.0487055
EX	-0.0162428
EX	-0.0321206
EX	-0.018338
EX	-0.0415623
EX	-0.0243646
EX	-0.0272731
EX	-0.0152276
EX	-0.0113806
EX	-0.0190412
EX	-0.0412029
EX	-0.0298078
EX	-0.0410764
EX	-0.0318591
EX	-0.000856621
EX	-0.0337628
EX	-0.0406804
EX	-0.0287477
EX	-0.000951413
EX	-0.0576986
EX	-0.021148
EX	-0.0128068
EX	-0.00877373
EX	-0.0353427
EX	-0.00157237
EX	-0.0276575
EX	-0.039324
EX	-0.0418435
EX	-0.0195706
EX	-0.0239452
EX	-0.0518124
EX	-0.0408377
EX	-0.0242872
EX	-0.0251385
EX	-0.0177575
EX	-0.0397543
EX	-0.0568076
EX	-0.0365902
EX	-0.0148325
EX	-0.0139898
EX	-0.0276128
EX	-0.0343213
EX	-0.0341594
EX	0.00348782
EX	-0.0119894
EX	-0.0423038
EX	-0.0361724
EX	-0.0292898
EX	-0.0346839
EX	-0.0579224
EX	-0.0368716
EX	-0.00419533
EX	-0.0350421
EX	-0.0313206
EX	-0.020749
EX	-0.0223154
EX	-0.0239329
EX	-0.0408343
EX	-0.00255312
EX	-0.0177783
EX	-0.0144497
EX	-0.0125709
EX	-0.0276793
EX	-0.0255782
EX	-0.0508762
EX	-0.0305822
EX	-0.0288756
EX	-0.0209385
EX	-0.0296421
EX	-0.0318862
EX	-0.0423513
EX	-0.0275917
EX	-0.0433788
EX	-0.027674
EX	-0.0314516
EX	-0.0306605
EX	-0.0153272
EX	-0.029153
EX	-0.0400208
EX	-0.0367751
EX	-0.0280053
EX	-0.0390569
EX	-0.0364002
EX	-0.00962749
EX	-0.0249215
EX	-0.00207495
EX	-0.0403604
EX	-0.0355227
EX	-0.024455
EX	-0.033368
EX	-0.0501936
EX	-0.0291588
EX	-0.0307236
EX	-0.0239714
EX	-0.0307069
EX	-0.0386153
EX	-0.0132381
EX	-0.0219864
EX	-0.0203395
EX	-0.0352976
EX	-0.0232689
EX	-0.0398006
EX	-0.0349018
EX	-0.0174117
EX	-0.0267031
EX	-0.0337367
EX	-0.0119576
EX	-0.0293417
EX	-0.0223084
EX	-0.00531572
EX	-0.0287467
EX	-0.0320175
EX	-0.0494972
EX	-0.0174118
EX	-0.0302233
EX	-0.0221202
EX	-0.0193734
EX	-0.0279982
EX	-0.0168554
EX	-0.0292809
EX	-0.0450112
EX	-0.0265885
EX	-0.0415812
EX	-0.0323278
EX	-0.0297246
EX	-0.00791153
EX	-0.034219
EX	-0.0395852
EX	-0.0264678
EX	-0.031987
EX	-0.00835405
EX	-0.0222923
EX	-0.0158123
EX	-0.0175084
EX	-0.041618
EX	-0.0138603
EX	-0.03355
EX	-0.0312738
EX	-0.00188624
EX	-0.0274743
EX	-0.0197189
EX	-0.0333479
EX	0.00562119
EX	-0.0132206
EX	-0.0240758
EX	-0.0229549
EX	-0.0194658
EX	-0.0489014
EX	-0.0151414
EX	-0.0273726
EX	-0.0227129
EX	-0.0513218
EX	-0.0375889
EX	0.000293696
EX	-0.0412698
EX	-0.0349107
EX	-0.00716146
EX	-0.0296989
EX	-0.0177668
EX	-0.0331174
EX	-0.00904059
EX	-0.00677745
EX	-0.0122343
EX	-0.0122653
EX	-0.0154184
EX	-0.00422783
EX	-0.0499444
EX	-0.0260213
EX	-0.00837671
EX	-0.0302672
EX	-0.0433712
EX	-0.0332164
EX	-0.0342193
EX	-0.0182569
EX	-0.0329828
EX	-0.0437806
EX	-0.0306999
EX	-0.0255911
EX	-0.00632602
EX	-0.0310807
EX	-0.032035
EX	-0.0434307
EX	-0.00427012
EX	-0.0313969
EX	-0.0295256
EX	-0.0349634
EX	-0.0304557
EX	-0.0248649
EX	-0.0324719
EX	-0.0240129
EX	-0.02954
EX	-0.0419806
EX	-0.0244983
EX	-0.0166972
EX	-0.02367
EX	-0.0132561
EX	-0.0261599
EX	-0.0380297
EX	-0.00607451
EX	-0.0257758
EX	-0.0287655
EX	-0.0380479
EX	-0.0158875
EX	-0.0578261
EX	-0.0275734
EX	-0.0380513
EX	-0.0258149
EX	0.00056937
EX	-0.0272109
EX	-0.0105222
EX	-0.0312334
EX	-0.0206155
EX	-0.0378609
EX	-0.0321953
EX	-0.0116646
EX	-0.0289904
EX	-0.0343573
EX	-0.0314441
EX	-0.0259337
EX	-0.0321653
EX	-0.0425909
EX	-0.0362089
EX	-0.0346806
EX	-0.023029
EX	-0.00892314
EX	-0.0371111
EX	-0.0192923
EX	-0.0262689
EX	-0.0271849
EX	-0.0221157
EX	-0.0411754
EX	-0.0387154
EX	-0.0213736
EX	-0.03027
EX	-0.0326298
EX	-0.0362429
EX	-0.0331953
EX	-0.0204739
EX	-0.0313771
EX	-0.0311715
EX	-0.0532367
EX	-0.022752
EX	-0.0404286
EX	-0.000987153
EX	-0.0167941
EX	-0.00451663
EX	-0.0388582
EX	-0.0130717
EX	-0.0520384
EX	0.000425876
EX	-0.0388009
EX	-0.0272371
EX	-0.0195436
EX	-0.0385856
EX	-0.0416965
EX	-0.00444342
EX	-0.0235237
EX	-0.0145505
EX	-0.0210821
EX	-0.00118528
EX	-0.0326071
EX	-0.0413351
EX	-0.0232101
EX	-0.00922441
EX	-0.0380702
EX	-0.0472173
EX	-0.0214076
EX	-0.0416325
EX	-0.0268123
EX	-0.0203135
EX	-0.0144628
EX	-0.00191622
EX	-0.021086
EX	-0.0430013
EX	-0.0109063
EX	-0.0184868
EX	-0.0273522
EX	-0.0124786
EX	-0.0190165
EX	-0.0385275
EX	-0.0202965
EX	-0.0289681
EX	-0.0430419
EX	-0.0251486
EX	-0.0348042
EX	-0.0401058
EX	-0.015741
EX	0.0127764
EX	-0.0228961
EX	-0.0317281
EX	-0.0151218
EX	-0.0348929
EX	-0.0245934
EX	-0.0302835
EX	-0.0310072
EX	-0.0295968
EX	-0.00971876
EX	-0.0370249
EX	-0.0323927
EX	-0.0237343
EX	-0.0336056
EX	-0.00693782
EX	-0.0532479
EX	-0.0260818
EX	-0.0156072
EX	-0.0259065
EX	-0.0193446
EX	-0.0285491
EX	-0.0346524
EX	-0.0164485
EX	-0.0221231
EX	-0.0300399
EX	-0.0340796
EX	-0.0213546
EX	-0.0240858
EX	-0.0256816
EX	-0.0230369
EX	-0.0101869
EX	-0.0423545
EX	-0.0179955
EX	-0.0342422
EX	-0.0427492
EX	-0.0267017
EX	-0.00320202
EX	-0.0431377
EX	-0.0444717
EX	-0.0291377
EX	-0.0250805
EX	-0.0208038
EX	-0.0302986
EX	-0.0422518
EX	-0.0163572
EX	-0.0403223
EX	-0.0477638
EX	-0.0631328
EX	-0.0283632
EX	-0.034186
EX	-0.0454583
EX	-0.0143396
EX	-0.0241342
EX	-0.0422815
EX	-0.0332057
EX	-0.0316099
EX	-0.0225107
EX	-0.0266437
EX	-0.0378107
EX	-0.0171558
EX	-0.00430742
EX	-0.00473909
EX	-0.0445847
EX	-0.0267597
EX	-0.0337083
EX	-0.0281163
EX	-0.0230823
EX	-0.0101867
EX	-0.016476
EX	-0.0240367
EX	-0.0602343
EX	-0.0222368
EX	-0.0400368
EX	-0.0162471
EX	-0.00172446
EX	-0.0535396
EX	-0.0423969
EX	-0.0218054
EX	-0.027555
EX	-0.0205804
EX	-0.0161823
EX	-0.00997533
EX	-0.0238276
EX	-0.0115831
EX	-0.0332611
EX	-0.00895675
EX	-0.0356541
EX	-0.0426118
EX	-0.0221697
EX	-0.0348173
EX	-0.0318808
EX	-0.016832
EX	-0.0186191
EX	-0.023998
EX	-0.0106542
EX	-0.0429682
EX	-0.0303991
EX	-0.0530019
EX	-0.0310941
EX	-0.0377941
EX	-0.0269774
EX	-0.0210663
EX	-0.0356372
EX	-0.0225473
EX	-0.0383764
EX	-0.0221767
EX	-0.0304405
EX	-0.0206026
EX	-0.0306516
EX	-0.00516276
EX	-0.0148424
EX	-0.0237903
EX	-0.0241221
EX	-0.0200173
EX	-0.0150325
EX	-0.0180955
EX	-0.0307261
EX	-0.0321391
EX	-0.0406668
EX	-0.0136819
EX	-0.0162107
EX	-0.0200298
EX	-0.0425976
EX	-0.0275159
EX	-0.0242182
EX	-0.0127948
EX	-0.0140384
EX	-0.0331927
EX	-0.0153928
EX	-0.0302667
EX	-0.0494059
EX	-0.0107743
EX	-0.0155953
EX	0.00525718
EX	-0.0185612
EX	-0.0371174
EX	-0.00525249
EX	-0.0142687
EX	-0.0436839
EX	-0.0124994
EX	-0.0367546
EX	-0.0141113
EX	-0.0271543
EX	-0.032549
EX	-0.0248565
EX	-0.0110673
EX	-0.0103767
EX	-0.023897
EX	-0.0455567
EX	-0.0505823
EX	-0.0143369
EX	-0.0164225
EX	-0.014921
EX	-0.0106659
EX	-0.0374901
EX	-0.0187116
EX	-0.0173482
EX	-0.0325912
EX	-0.029556
EX	-0.00927594
EX	-0.0339979
EX	0.00490185
EX	-0.0235491
EX	-0.0364246
EX	-0.0512639
EX	-0.0249002
EX	-0.0269705
EX	-0.054734
EX	-0.0221371
EX	-0.0286793
EX	-0.033801
EX	-0.0178433
EX	-0.0335616
EX	-0.0262282
EX	-0.0232908
EX	-0.0140285
EX	-0.0398933
EX	-0.0229551
EX	-0.0191615
EX	-0.0326145
EX	-0.0237335
EX	-0.0109053
EX	-0.0411023
EX	-0.0306036
EX	-0.0105001
EX	-0.0546484
EX	-0.0391363
EX	-0.0219302
EX	-0.0489556
EX	-0.0413308
EX	-0.0324702
EX	-0.0456134
EX	-0.0376058
EX	-0.0253283
EX	-0.00417525
EX	-0.0438345
EX	-0.0311815
EX	-0.00338277
EX	-0.0208305
EX	-0.0252036
EX	-0.0259202
EX	-0.0205107
EX	-0.0153312
EX	-0.0281392
EX	-0.017241
EX	-0.0373161
EX	-0.022537
EX	-0.022953
EX	-0.0563208
EX	-0.0305039
EX	-0.0370172
EX	-0.029817
EX	-0.0192745
EX	-0.00468191
EX	-0.045238
EX	0.0018054
EX	-0.0235283
EX	-0.0381478
EX	-0.0195425
EX	-0.000221212
EX	-0.0208429
EX	-0.0286127
EX	-0.0242553
EX	-0.033146
EX	-0.046348
EX	-0.0177657
EX	-0.0121623
EX	-0.0354003
EX	-0.0317653
EX	-0.0234456
EX	-0.0145935
EX	-0.0340744
EX	-0.00954249
EX	-0.0223904
EX	-0.0130696
EX	-0.0221019
EX	-0.0350125
EX	-0.0435124
EX	-0.0293645
EX	-0.00900556
EX	-0.0120897
EX	-0.0448694
EX	-0.0508951
EX	-0.0378121
EX	-0.0402062
EX	-0.0528173
EX	-0.0175496
EX	-0.0321925
EX	-0.027229
EX	-0.0334366
EX	-0.0271614
EX	-0.0347738
EX	-0.0414343
EX	-0.0302331
EX	-0.0382848
EX	-0.0376769
EX	-0.0363294
EX	-0.03837
EX	-0.0173379
EX	-0.0459584
EX	-0.0321438
EX	-0.0375515
EX	-0.0294819
EX	-0.0298717
EX	-0.054693
EX	-0.0166486
EX	-0.0183879
EX	-0.05541
EX	-0.0359816
EX	-0.0549906
EX	-0.02788
EX	-0.0169675
EX	-0.00529248
EX	-0.000771141
EX	-0.0335741
EX	-0.00689516
EX	-0.0312944
EX	-0.0345529
EX	-0.0124746
EX	-0.0246085
EX	-0.039598
EX	-0.0225336
EX	-0.0276898
EX	-0.0296592
EX	-0.0269599
EX	-0.0360602
EX	-0.0346144
EX	-0.0393012
EX	-0.0215143
EX	-0.0342012
EX	-0.0327202
EX	-0.0283224
EX	-0.0237067
EX	-0.0393458
EX	-0.0393224
EX	-0.0282528
EX	-0.0313625
EX	-0.0429282
EX	-0.0222201
EX	-0.0378226
EX	-0.0386943
EX	-0.0302658
EX	-0.0349114
EX	-0.038554
EX	-0.0167551
EX	-0.0381148
EX	-0.0302864
EX	-0.0457508
EX	-0.0238502
EX	-0.0179794
EX	-0.0387689
EX	-0.0459867
EX	-0.0345291
EX	-0.0285028
EX	-0.0525616
EX	-0.0241063
EX	-0.0252121
EX	-0.0246107
EX	-0.015228
EX	-0.0489927
EX	0.0128704
EX	-0.0494362
EX	-0.02165
EX	-0.0328308
EX	-0.00768991
EX	0.00526523
EX	-0.0237643
EX	-0.0095655
EX	-0.0178789
EX	-0.0234835
EX	-0.00784382
EX	-0.0199097
EX	-0.0415158
EX	-0.0341268
EX	-0.0299761
EX	-0.0118834
EX	-0.0199575
EX	-0.0416465
EX	-0.046505
EX	-0.0279875
EX	-0.0368042
EX	-0.0363214
EX	-0.0308962
EX	-0.016169
EX	-0.0278434
EX	-0.0118462
EX	-0.0445535
EX	-0.0385668
EX	-0.032896
EX	-0.0219592
EX	-0.0447278
EX	-0.029634
EX	-0.0328009
EX	-0.0142087
EX	-0.0348947
EX	-0.0245709
EX	-0.0164596
EX	-0.0328438
EX	-0.0332629
EX	-0.0401567
EX	0.0091938
EX	-0.030214
EX	-0.0111824
EX	-0.0162118
EX	-0.0286644
EX	-0.0495739
EX	-0.0518415
EX	-0.035365
EX	-0.0284934
EX	-0.0349369
EX	-0.0316879
EX	-0.0141123
EX	-0.0201022
EX	-0.0260301
EX	-0.0268713
EX	-0.00969602
EX	-0.00776137
EX	-0.0284448
EX	-0.017373
EX	-0.0107022
EX	-0.0385357
EX	-0.0337041
EX	-0.0482837
EX	-0.0185185
EX	-0.0217714
EX	-0.0169676
EX	-0.0408414
EX	-0.0100128
EX	-0.0292229
EX	0.00683717
EX	-0.00442581
EX	-0.0202765
EX	-0.0119859
EX	-0.0391366
EX	-0.0190889
EX	-0.0410201
EX	-0.0327426
EX	-0.0193215
EX	0.0047469
EX	-0.0350294
EX	-0.0450972
EX	-0.0407497
EX	-0.0502923
EX	-0.0255686
EX	-0.0203978
EX	0.0140299
EX	-0.0445246
EX	-0.0128901
EX	-0.0277616
EX	-0.0090692
EX	-0.016763
EX	-0.0331671
EX	-0.0302073
EX	-0.00777029
EX	-0.00522923
EX	-0.0233677
EX	-0.0215985
EX	-0.0334897
EX	-0.0263106
EX	-0.0334082
EX	-0.0329119
EX	-0.0251407
EX	-0.0254052
EX	-0.0129776
EX	-0.0351909
EX	-0.0328902
EX	-0.0315525
EX	-0.0363869
EX	-0.0494412
EX	-0.0397656
EX	-0.0269179
EX	-0.0239172
EX	-0.0346902
EX	-0.0374272
EX	-0.0176744
EX	-0.037432
EX	-0.0237664
EX	-0.0297487
EX	-0.0296864
EX	-0.00266048
EX	-0.00711028
EX	-0.0389397
EX	-0.0112988
EX	-0.0532385
EX	-0.0414001
EX	-0.019553
EX	-0.0386797
EX	-0.0345783
EX	-0.0282888
EX	-0.0258939
EX	-0.0323027
EX	-0.0152058
EX	-0.0285963
EX	-0.0554833
EX	-0.0286272
EX	-0.0142968
EX	-0.0301976
EX	-0.0135433
EX	-0.0381719
EX	-0.018812
EX	-0.0398496
EX	-0.0376693
EX	-0.0275665
EX	-0.0329966
EX	-0.0269494
EX	-0.0397196
EX	-0.033636
EX	-0.00263616
EX	-0.0488238
EX	-0.0330013
EX	-0.0335278
EX	-0.0269886
EX	-0.0389869
EX	-0.0363569
EX	-0.0328765
EX	-0.0291036
EX	-0.010003
EX	-0.0380651
EX	-0.0216828
EX	-0.0151213
EX	-0.0287463
EX	-0.0358645
EX	-0.0155136
EX	-0.0474598
EX	-0.0273056
EX	-0.0328174
EX	-0.00952684
EX	-0.0171506
EX	-0.0242871
EX	-0.0323397
EX	-0.0135056
EX	-0.0201801
EX	-0.0136159
EX	-0.0286531
EX	-0.0436432
EX	-0.0249483
EX	-0.0135986
EX	-0.0364118
EX	-0.0340544
EX	-0.0378204
EX	-0.0257341
EX	-0.0219739
EX	-0.0300257
EX	-0.0226637
EX	-0.032874
EX	-0.03658
EX	-0.0184289
EX	-0.0412685
EX	-0.031813
EX	-0.02681
EX	-0.0269901
EX	-0.0357293
EX	-0.0315628
EX	-0.0188891
EX	-0.00606168
EX	-0.0270035
EX	-0.0402345
EX	-0.0272521
EX	0.00138854
EX	-0.0207217
EX	-0.0221121
EX	-0.0139341
EX	-0.0295755
EX	-0.00375636
EX	-0.0218353
EX	-0.033486
EX	-0.0275723
EX	-0.0315214
EX	-0.0375794
EX	-0.0444551
EX	-0.0321542
EX	-0.0328949
EX	-0.0182427
EX	-0.0077402
EX	-0.00833341
EX	-0.0259598
EX	-0.0194224
EX	-0.0313576
EX	-0.0346808
EX	-0.0459307
EX	-0.0496391
EX	-0.0226229
EX	-0.0274114
EX	-0.0608741
EX	-0.00855245
EX	-0.0258609
EX	-0.0472114
EX	-0.0217056
EX	-0.02847
EX	-0.0420251
EX	-0.021829
EX	-0.0338046
EX	0.0075104
EX	-0.0403318
EX	-0.0439402
EX	-0.0301987
EX	-0.0356014
EX	-0.0421198
EX	-0.0254104
EX	-0.0269759
EX	-0.00901756
EX	-0.0479081
EX	-0.0260834
EX	-0.00566058
EX	-0.013751
EX	-0.0446984
EX	0.0044543
EX	-0.0392284
EX	-0.0309021
EX	-0.0348552
EX	-0.0232508
EX	-0.0275378
EX	-0.0345206
EX	-0.0141202
EX	-0.0326423
EX	-0.0254086
EX	-0.00295832
EX	-0.0401902
EX	-0.0259603
EX	-0.0359724
EX	-0.0453147
EX	-0.040766
EX	-0.0490466
EX	-0.0469458
EX	-0.0293805
EX	-0.0165208
EX	-0.0226933
EX	-0.0120146
EX	-0.0465844
EX	-0.0277874
EX	-0.0231598
EX	-0.0299723
EX	-0.0174157
EX	-0.0245892
EX	-0.0361463
EX	-0.0177328
EX	-0.0387927
EX	-0.0301459
EX	-0.0435325
EX	-0.0277229
EX	-0.0177453
EX	-0.0230413
EX	-0.0183539
EX	-0.0315713
EX	-0.0332111
EX	-0.0117261
EX	-0.0312926
EX	-0.0231528
EX	-0.0348655
EX	-0.0354056
EX	-0.000979666
EX	-0.0367059
EX	-0.0483059
EX	-0.0335344
EX	-0.0142893
EX	-0.0223966
EX	-0.0106773
EX	-0.0280635
EX	-0.0410184
EX	-0.0280163
EX	-0.0141739
EX	-0.0267306
EX	-0.014787
EX	-0.0352222
EX	-0.0257921
EX	-0.0127648
EX	-0.0406084
EX	-0.0333051
EX	-0.0353992
EX	-0.0265638
EX	-0.0326466
EX	-0.024315
EX	-0.0286278
EX	-0.0146757
EX	-0.0253177
EX	-0.0385432
EX	-0.0453931
EX	-0.0316326
EX	-0.0247961
EX	-0.0325643
EX	-0.0147171
EX	-0.0450659
EX	-0.0461478
EX	-0.0103524
EX	-0.0381903
EX	-0.0573169
EX	-0.0258857
EX	-0.0145623
EX	-0.0230366
EX	-0.0294659
EX	-0.0320801
EX	-0.0154972
EX	-0.0284274
EX	-0.010932
EX	-0.0376887
EX	-0.0143689
EX	-0.0206212
EX	-0.0354334
EX	-0.029155
EX	-0.040144
EX	-0.0205172
EX	-0.0259379
EX	-0.0139521
EX	-0.0219879
EX	-0.0116976
EX	-0.03571
EX	-0.0301258
EX	-0.0316091
EX	-0.0305899
EX	-0.0284638
EX	-0.0253789
EX	-0.0243409
EX	-0.0268352
EX	-0.0332284
EX	-0.0228885
EX	-0.0163091
EX	-0.0359771
EX	-0.0214141
EX	-0.0339835
EX	-0.0103566
EX	-0.0193456
EX	-0.0132697
EX	-0.0317074
EX	-0.0247393
EX	0.00110548
EX	-0.0234331
EX	-0.0511496
EX	-0.0293357
EX	-0.023773
EX	-0.0356848
EX	-0.02555
EX	-0.0366006
EX	-0.017855
EX	-0.0278159
EX	-0.0237735
EX	-0.0155138
EX	-0.0115068
EX	-0.0270248
EX	-0.0269606
EX	-0.0391125
EX	-0.0217036
EX	-0.0150657
EX	-0.0157064
EX	-0.0243735
EX	-0.0235159
EX	-0.0437698
EX	-0.0262199
EX	-0.0196272
EX	-0.0296099
EX	-0.0314268
EX	-0.0233852
EX	0.00378827
EX	-0.0389481
EX	-0.0442874
EX	-0.0364561
EX	-0.00933516
EX	0.015402
EX	-0.0544881
EX	-0.0246261
EX	-0.0528528
EX	-0.0364149
EX	-0.0312485
EX	-0.0180084
EX	-0.0244969
EX	-0.0174811
EX	-0.0146285
EX	-0.0448287
EX	-0.0415191
EX	-0.0226182
EX	-0.0234067
EX	-0.0297311
EX	-0.0367992
EX	-0.0304679
EX	-0.0179629
EX	-0.028564
EX	-0.0286231
EX	-0.0534672
EX	-0.00847332
EX	-0.027938
EX	-0.0173117
EX	-0.0435934
EX	-0.0379076
EX	-0.0195865
EX	-0.0427098
EX	-0.0193487
EX	-0.0233399
EX	-0.0128408
EX	-0.049066
EX	-0.0352955
EX	-0.0258645
EX	-0.0086093
EX	-0.032877
EX	-0.0133376
EX	-0.0515509
EX	-0.0282156
EX	-0.0209132
EX	-0.0384577
EX	-0.0343206
EX	0.00516129
EX	-0.0562227
EX	-0.0361767
EX	-0.0129586
EX	-0.036383
EX	-0.0232582
EX	-0.0478243
EX	-0.0210294
EX	-0.0159814
EX	-0.0114748
EX	-0.0472571
EX	-0.0541243
EX	-0.00474603
EX	-0.0256295
EX	-0.0270539
EX	-0.0219532
EX	-0.0151339
EX	-0.0448068
EX	-0.0337095
EX	-0.0151258
EX	-0.0289521
EX	-0.0320966
EX	-0.0313047
EX	-0.0393798
EX	-0.0260601
EX	-0.00640066
EX	-0.0321252
EX	-0.0308232
EX	-0.0419265
EX	-0.0427422
EX	-0.0130528
EX	-0.0348832
EX	-0.0301732
EX	-0.043109
EX	-0.00601945
EX	-0.0349341
EX	-0.0469601
EX	-0.038005
EX	-0.0288986
EX	-0.0351954
EX	-0.0261948
EX	-0.0243714
EX	-0.0339716
EX	-0.0400285
EX	-0.0261526
EX	-0.0163203
EX	-0.0393413
EX	-0.0323094
[truncated: 10,095 more rows]

## Sheet: 8k
Independent Variable	Dependent Variable
CellType	RelativeExpression		Wilcoxon rank sum test with continuity correction
EX	0.050629
EX	0.0842753		W = 9067477, p-value < 2.2e-16
EX	0.0402465		alternative hypothesis: true location shift is not equal to 0
EX	0.0251173
EX	0.0641518		Cluster	Mean	SEM
EX	0.0307029		EX	0.0514338	0.000312488
EX	-0.00217808		IN	0.0383656	0.000483786
EX	0.0461709
EX	0.083212
EX	0.0137129
EX	0.090869
EX	0.012079
EX	0.0159223
EX	0.0247228
EX	0.0212852
EX	0.096738
EX	0.0996939
EX	0.0624526
EX	0.0608953
EX	0.0495065
EX	-0.000594082
EX	0.0490763
EX	-0.0153289
EX	0.0551746
EX	0.000687506
EX	0.0409732
EX	0.0554164
EX	0.0493361
EX	0.0769624
EX	0.0496686
EX	0.0456696
EX	0.103119
EX	-0.00105788
EX	0.0418382
EX	0.0483685
EX	0.0284726
EX	0.0559354
EX	0.0245458
EX	0.035244
EX	0.066741
EX	0.0727584
EX	0.0105812
EX	0.0391079
EX	0.0660067
EX	0.066249
EX	0.0393691
EX	0.044756
EX	0.0361052
EX	0.041142
EX	0.0587568
EX	0.00986214
EX	-0.00192725
EX	0.0484166
EX	0.0120961
EX	0.091596
EX	0.0689733
EX	0.108558
EX	0.0357419
EX	0.0720343
EX	0.0754087
EX	0.0651795
EX	0.0333195
EX	0.0151933
EX	0.0611821
EX	0.0383519
EX	-0.00407511
EX	-0.00302803
EX	-0.00452925
EX	0.00247464
EX	0.0884572
EX	0.0511596
EX	0.0403061
EX	0.0508323
EX	0.0388264
EX	0.0575295
EX	0.0497518
EX	0.072422
EX	0.0604056
EX	0.0444031
EX	0.0544732
EX	0.0679109
EX	0.11574
EX	0.0418048
EX	0.0503101
EX	0.0879353
EX	0.0145202
EX	0.00860195
EX	0.0490642
EX	0.0703173
EX	0.0275303
EX	0.0619282
EX	0.0463212
EX	0.00690542
EX	0.0504401
EX	0.0885639
EX	-0.0333043
EX	0.00353293
EX	0.0702028
EX	0.00594018
EX	0.0616326
EX	0.0943236
EX	0.0106519
EX	0.0244276
EX	0.0714887
EX	0.0509517
EX	0.0751894
EX	-0.0161293
EX	0.0124704
EX	0.0415519
EX	0.0310355
EX	0.0827363
EX	0.0278978
EX	-0.0159337
EX	0.0475496
EX	0.0878219
EX	0.0480425
EX	0.0548496
EX	0.00825076
EX	0.0105977
EX	0.0411164
EX	0.0314707
EX	0.0126699
EX	0.0406921
EX	0.0896532
EX	0.0287926
EX	0.0543843
EX	0.0725243
EX	0.0559011
EX	0.011767
EX	0.0627979
EX	0.0652694
EX	0.0128203
EX	0.0336258
EX	0.0285887
EX	0.0502817
EX	0.0564141
EX	0.0504086
EX	0.04923
EX	0.058691
EX	0.00272891
EX	0.0676735
EX	0.0135782
EX	0.0307371
EX	-0.0331697
EX	0.00635016
EX	0.0351876
EX	0.0373912
EX	0.00856688
EX	0.0466621
EX	0.0477523
EX	0.0582894
EX	0.0351732
EX	0.0733069
EX	0.0483203
EX	0.00106327
EX	0.0502792
EX	0.0330363
EX	-0.00577512
EX	-0.00902263
EX	0.057938
EX	0.00761059
EX	0.0941424
EX	0.0694111
EX	0.023602
EX	0.060936
EX	0.0315806
EX	0.0167671
EX	0.0060791
EX	0.0680945
EX	-0.0139406
EX	0.0257876
EX	0.0649898
EX	0.00707451
EX	0.0792383
EX	0.0425352
EX	0.0688411
EX	0.0270394
EX	0.0416233
EX	0.0305465
EX	0.0321694
EX	0.00986853
EX	0.0361474
EX	0.0526986
EX	0.0936844
EX	0.0841754
EX	0.0363336
EX	0.0471823
EX	0.072671
EX	0.0133491
EX	0.0975725
EX	0.0611
EX	0.047024
EX	0.0304128
EX	0.0870026
EX	0.105855
EX	0.0552823
EX	0.0347905
EX	0.0371965
EX	0.0302168
EX	0.040097
EX	0.0483806
EX	0.0301876
EX	0.0735158
EX	0.0374675
EX	0.0580108
EX	0.0649926
EX	0.057264
EX	0.0565215
EX	0.0213263
EX	-0.00381604
EX	0.0264332
EX	0.0369158
EX	0.0672554
EX	0.0246915
EX	0.0883321
EX	0.0445852
EX	0.0079314
EX	0.0186967
EX	0.0866182
EX	-0.0293507
EX	0.0114725
EX	0.0522094
EX	0.022637
EX	0.0205477
EX	0.0255575
EX	0.0767029
EX	0.0565772
EX	0.0909674
EX	-0.0023304
EX	0.10437
EX	0.0303249
EX	0.0661455
EX	0.0724596
EX	0.0479186
EX	0.0636882
EX	0.0554014
EX	0.00412884
EX	0.0568667
EX	0.0255396
EX	0.0751966
EX	0.0496486
EX	0.0151053
EX	0.0414836
EX	-0.00512074
EX	0.0452035
EX	0.0567196
EX	0.0550821
EX	0.0685492
EX	-0.00724026
EX	0.0588136
EX	0.0263173
EX	0.0925187
EX	0.0460568
EX	0.043907
EX	0.0358042
EX	-0.0302579
EX	0.0348508
EX	0.0107999
EX	0.0789959
EX	0.0356205
EX	0.050204
EX	-0.00577299
EX	0.0926531
EX	-0.0061873
EX	0.043243
EX	0.0285308
EX	0.0535979
EX	0.0227727
EX	0.0124877
EX	0.0685618
EX	0.0253197
EX	0.0356565
EX	0.0832417
EX	0.00776837
EX	0.0275585
EX	0.0235808
EX	0.0419411
EX	0.0483548
EX	-0.00523153
EX	0.0304388
EX	0.0262961
EX	0.0197105
EX	0.0508917
EX	0.0419508
EX	0.0650183
EX	-0.00116072
EX	-0.0189182
EX	0.0204917
EX	0.0567238
EX	0.0475458
EX	0.00872944
EX	0.0460168
EX	0.117953
EX	0.00131265
EX	0.0606629
EX	0.0205415
EX	0.0777177
EX	0.0748707
EX	-0.00897142
EX	0.0207656
EX	0.00901542
EX	0.00250808
EX	0.0720632
EX	0.0453864
EX	-0.016767
EX	0.0770027
EX	0.0405201
EX	0.0227756
EX	0.124788
EX	0.0698766
EX	0.066555
EX	0.0181439
EX	0.0191919
EX	0.0308634
EX	-0.00567615
EX	0.0436671
EX	0.0806031
EX	0.0438655
EX	0.0281154
EX	0.0842689
EX	0.0372904
EX	0.0248107
EX	0.0229327
EX	0.081178
EX	0.111522
EX	-0.00394477
EX	-0.00141741
EX	0.0455666
EX	0.020261
EX	0.0386695
EX	0.0589241
EX	0.0475978
EX	0.0501232
EX	0.0708468
EX	-0.0109963
EX	0.017222
EX	0.0555414
EX	0.0770425
EX	0.0273567
EX	0.0447216
EX	0.0737883
EX	0.034119
EX	0.0277545
EX	-0.00324117
EX	-0.0178068
EX	0.00823542
EX	-0.00269421
EX	0.0128203
EX	0.0249499
EX	0.028353
EX	0.0336401
EX	0.019664
EX	0.0286747
EX	0.0236924
EX	0.0913589
EX	0.0873161
EX	0.0536977
EX	0.0650275
EX	0.0328002
EX	0.0821112
EX	0.0479107
EX	0.0220834
EX	0.072981
EX	0.0739012
EX	0.0755962
EX	-0.00184203
EX	0.00474748
EX	0.0310143
EX	0.000544783
EX	0.0683972
EX	0.00768965
EX	0.0714632
EX	-0.0202222
EX	0.0161364
EX	0.0949344
EX	-0.000190444
EX	0.0391547
EX	0.0418051
EX	0.0382923
EX	0.0446681
EX	0.0337388
EX	0.0590963
EX	0.051675
EX	0.0250353
EX	0.0564229
EX	0.0841224
EX	-0.017332
EX	0.0885853
EX	0.0736733
EX	-0.0097786
EX	0.0122718
EX	0.0331462
EX	0.0264836
EX	0.0426823
EX	0.058439
EX	0.0970286
EX	0.0291637
EX	0.05977
EX	0.0150129
EX	0.0453751
EX	0.0175117
EX	0.0236358
EX	0.0188584
EX	0.0144624
EX	0.0224319
EX	0.0710679
EX	0.0403822
EX	0.0497666
EX	0.0896818
EX	0.0364296
EX	0.05858
EX	0.00810335
EX	0.0011402
EX	0.0760465
EX	0.00749882
EX	0.0468472
EX	0.0474423
EX	-0.0260488
EX	0.0472561
EX	0.0536922
EX	0.0219136
EX	0.0411909
EX	0.0435902
EX	0.0663331
EX	0.0958609
EX	0.0296989
EX	0.0578652
EX	0.0791279
EX	0.0113337
EX	0.0574815
EX	0.105545
EX	0.0897796
EX	0.0554527
EX	0.0362337
EX	0.0625133
EX	0.0377612
EX	0.0387745
EX	0.0189416
EX	0.0326864
EX	0.0710207
EX	0.0486154
EX	0.0348657
EX	0.0683362
EX	0.0392229
EX	0.0655485
EX	0.10144
EX	-0.00345324
EX	0.0659696
EX	0.0327979
EX	0.0394355
EX	0.0443479
EX	0.0495621
EX	0.0749557
EX	0.0569751
EX	0.0799692
EX	0.00724039
EX	0.0686275
EX	0.0599704
EX	0.0186735
EX	0.0637449
EX	0.00351535
EX	0.100784
EX	-0.00143079
EX	0.0484918
EX	0.0609646
EX	0.0237406
EX	0.0534475
EX	0.0316177
EX	-0.00486261
EX	0.00367266
EX	0.038721
EX	0.0466482
EX	0.0405217
EX	0.0263946
EX	0.0222597
EX	-0.00653987
EX	0.076708
EX	0.017585
EX	0.0753457
EX	0.0627147
EX	0.046713
EX	0.0377123
EX	0.0504021
EX	0.0738554
EX	0.0429752
EX	0.0194263
EX	0.0348233
EX	0.0535654
EX	0.0195954
EX	0.0222638
EX	0.0486175
EX	0.0522966
EX	0.084867
EX	0.0418115
EX	0.0347849
EX	0.0994015
EX	0.0330792
EX	0.040525
EX	0.0438091
EX	0.0417649
EX	0.0562893
EX	0.056744
EX	0.0603399
EX	0.0346225
EX	0.0611222
EX	0.0253045
EX	0.0418833
EX	0.025841
EX	0.0470695
EX	0.0534773
EX	0.0928949
EX	0.0572447
EX	0.0258399
EX	0.0608088
EX	0.0490316
EX	0.0625272
EX	0.085333
EX	0.0689121
EX	0.0628964
EX	0.0394159
EX	0.0592395
EX	0.0243111
EX	0.0530896
EX	0.0181224
EX	0.06906
EX	0.0633133
EX	0.0834692
EX	0.05685
EX	0.0419999
EX	0.0253011
EX	0.0232562
EX	0.0345716
EX	0.00134184
EX	0.0550329
EX	0.0357571
EX	0.0216568
EX	0.00963386
EX	0.0556527
EX	0.0627091
EX	0.0263007
EX	0.0699137
EX	0.0804259
EX	0.0344781
EX	0.0460824
EX	0.0673184
EX	0.0469723
EX	0.0454776
EX	0.0545068
EX	0.0429745
EX	0.0436153
EX	0.00435104
EX	0.0495307
EX	0.0630109
EX	0.0307299
EX	0.04048
EX	0.024775
EX	0.0498801
EX	0.0403341
EX	0.0249646
EX	0.105504
EX	0.0851533
EX	0.0540727
EX	0.0426576
EX	0.0165409
EX	0.0578912
EX	0.0442443
EX	0.0453854
EX	0.0219812
EX	0.0814356
EX	0.0972243
EX	0.0361419
EX	0.0494546
EX	0.0498253
EX	0.0289732
EX	0.0263294
EX	0.0614466
EX	0.0856896
EX	0.0323423
EX	0.0482216
EX	0.0558769
EX	0.0390503
EX	0.0415598
EX	0.0263837
EX	0.082571
EX	0.0390073
EX	0.0762655
EX	0.0342043
EX	0.0216053
EX	0.0219428
EX	0.073277
EX	0.0377745
EX	0.00931113
EX	0.148847
EX	0.0509184
EX	0.0255557
EX	0.079575
EX	0.0471934
EX	0.0321075
EX	0.0207266
EX	0.0531708
EX	0.0376488
EX	0.0301675
EX	0.0896218
EX	0.0560235
EX	0.0149517
EX	0.0546186
EX	0.0665152
EX	0.0646734
EX	0.0945583
EX	0.0410151
EX	0.0886909
EX	0.0964984
EX	0.0760127
EX	0.0527718
EX	0.00945029
EX	0.0725818
EX	0.021262
EX	0.0269307
EX	0.0547065
EX	0.0248279
EX	0.0531247
EX	0.0619832
EX	0.0152274
EX	0.0671698
EX	0.0494789
EX	0.105698
EX	0.0723618
EX	0.0722756
EX	0.0869064
EX	0.063192
EX	0.0387778
EX	0.0745633
EX	0.0443942
EX	0.0197477
EX	0.0815236
EX	0.0620135
EX	0.0616166
EX	0.0510146
EX	0.0293856
EX	0.062393
EX	0.0631307
EX	0.0435864
EX	0.0403247
EX	0.0282139
EX	0.0731836
EX	0.12449
EX	0.00995768
EX	0.0205238
EX	0.0273321
EX	0.0508843
EX	0.0825029
EX	0.0429035
EX	0.0483824
EX	0.0213029
EX	0.0401931
EX	0.0612124
EX	0.0850513
EX	0.0441585
EX	0.0128234
EX	0.0398164
EX	0.0546807
EX	0.0614532
EX	0.0605859
EX	0.0219805
EX	0.00635321
EX	0.0594958
EX	0.0981037
EX	0.0680268
EX	-0.00390083
EX	0.0334218
EX	0.0519001
EX	0.0444678
EX	0.0605859
EX	0.0385946
EX	0.064934
EX	0.071591
EX	0.0245447
EX	0.0544521
EX	0.0269328
EX	0.0713065
EX	0.0498861
EX	0.0405228
EX	0.0388602
EX	0.0859707
EX	0.0217153
EX	0.0287032
EX	0.07305
EX	0.038187
EX	0.0967389
EX	0.0416216
EX	0.0834349
EX	0.113694
EX	0.0043944
EX	0.0171734
EX	0.0347928
EX	0.0277326
EX	0.0198111
EX	0.0599338
EX	0.0177469
EX	0.0459616
EX	0.0342906
EX	0.0129669
EX	0.0933237
EX	0.029692
EX	0.0437043
EX	0.0851997
EX	0.0570007
EX	0.0306612
EX	0.0763684
EX	0.093289
EX	0.0435409
EX	0.0435662
EX	0.0611364
EX	0.0484752
EX	0.0520204
EX	0.0368887
EX	0.0231482
EX	0.0540231
EX	0.0129028
EX	0.0422042
EX	0.0450505
EX	0.0279817
EX	0.0112442
EX	0.0617665
EX	0.0642468
EX	0.0417407
EX	0.0820455
EX	0.0646859
EX	0.104396
EX	0.0473081
EX	0.0362615
EX	0.0391231
EX	0.043454
EX	0.0372053
EX	0.0605135
EX	0.0414191
EX	0.0257421
EX	0.0759364
EX	0.033686
EX	0.0313312
EX	0.0319705
EX	0.0227622
EX	0.0355364
EX	0.0609338
EX	0.0776265
EX	0.0462083
EX	0.0436548
EX	-0.00955232
EX	0.0100469
EX	0.0271768
EX	0.088317
EX	0.0823746
EX	0.0572188
EX	0.0897704
EX	0.0353068
EX	0.00735274
EX	0.0711058
EX	0.00116508
EX	0.0611645
EX	0.0312358
EX	-0.00340563
EX	0.0185112
EX	0.0576007
EX	0.0426603
EX	0.00925243
EX	0.0581424
EX	0.0777299
EX	0.0854532
EX	0.00642476
EX	0.0236464
EX	0.110187
EX	0.0560053
EX	0.0277364
EX	0.0468161
EX	0.0565142
EX	0.0030798
EX	0.0179854
EX	0.0420333
EX	0.0285962
EX	0.033462
EX	0.0836028
EX	0.0608595
EX	0.0230747
EX	0.0802003
EX	-0.000113637
EX	0.0188575
EX	0.0684434
EX	0.0145646
EX	-0.00499168
EX	0.0247861
EX	0.043946
EX	0.0468317
EX	0.0412755
EX	0.0373339
EX	0.0761765
EX	0.0360154
EX	0.0316625
EX	0.104753
EX	0.0111138
EX	0.0364741
EX	0.0642177
EX	0.0431687
EX	0.0686208
EX	0.0356804
EX	0.0724774
EX	0.0657291
EX	0.0353194
EX	-0.011941
EX	0.0184203
EX	0.0476757
EX	0.0505118
EX	0.0482223
EX	0.0488747
EX	0.0318338
EX	0.00998483
EX	0.0753567
EX	0.0581053
EX	0.0662354
EX	0.0881162
EX	0.0355091
EX	0.0626371
EX	0.0774054
EX	0.0813503
EX	0.0798026
EX	0.0472427
EX	0.0573471
EX	0.0455158
EX	0.0428894
EX	0.0443815
EX	0.0487897
EX	0.0631451
EX	0.0351495
EX	0.0216538
EX	0.0307025
EX	0.0879016
EX	0.0526196
EX	0.0245181
EX	0.061484
EX	0.0463355
EX	0.120183
EX	0.0523144
EX	0.0543274
EX	0.0551075
EX	0.0983891
EX	0.0268285
EX	0.0113135
EX	0.0566418
EX	0.104287
EX	0.0716971
EX	0.074337
EX	0.0172171
EX	-0.00737036
EX	0.00909057
EX	0.0391677
EX	0.026604
EX	0.0319038
EX	0.0259375
EX	0.0844632
EX	0.0134893
EX	0.0580024
EX	0.0405869
EX	0.0434863
EX	0.0138515
EX	0.0543705
EX	0.10471
EX	0.0511043
EX	0.0660439
EX	0.0769778
EX	0.077121
EX	0.0695797
EX	0.0291885
EX	0.0276967
EX	0.0175161
EX	0.0289188
EX	0.0847684
EX	0.0695809
EX	0.0137283
EX	0.0402349
EX	0.0292835
EX	0.0553762
EX	0.0343746
EX	0.0746412
EX	0.0825319
EX	0.083349
EX	0.0818655
EX	0.0530962
EX	0.090445
EX	0.0127226
EX	0.0385933
EX	0.0279407
EX	0.0170602
EX	0.0570928
EX	0.0450839
EX	0.0851285
EX	0.0550118
EX	0.0287966
EX	0.00118878
EX	0.0430198
EX	-0.000639024
EX	0.0959962
EX	0.0182862
EX	-0.0116898
EX	0.0353849
EX	0.0805096
EX	0.067198
EX	-0.0119572
EX	0.00243518
EX	0.0239425
EX	0.0354469
EX	0.0591935
EX	0.0323614
EX	0.0439588
EX	0.00701724
EX	0.064275
EX	0.0991273
EX	0.098365
EX	0.0118878
EX	0.0518453
EX	0.0550616
EX	0.0981548
EX	0.018646
EX	0.0526971
EX	0.0799279
EX	0.0584153
EX	0.0163899
EX	0.086385
EX	0.0418941
EX	0.07226
EX	0.0465665
EX	0.0305776
EX	0.0373586
EX	0.0743595
EX	0.0288338
EX	0.0913334
EX	0.0472599
EX	0.0740773
EX	0.0723269
EX	0.0331374
EX	0.0759189
EX	0.116644
EX	0.0587314
EX	0.0398875
EX	0.0596357
EX	0.0254963
EX	0.0707153
EX	0.0679754
EX	0.0433843
EX	-0.0135283
EX	0.0391786
EX	0.010552
EX	0.0665769
EX	0.0470706
EX	0.05623
EX	0.0374282
EX	0.0293842
EX	-0.0291799
EX	0.0708903
EX	0.0290344
EX	0.0513206
EX	0.0292212
EX	0.0578398
EX	0.0492074
EX	0.0754971
EX	0.0726661
EX	0.0659506
EX	0.0177797
EX	0.0551864
EX	0.0364718
EX	0.0251748
EX	0.0287652
EX	0.0644181
EX	0.073789
EX	0.0168379
EX	0.0320577
EX	0.0368815
EX	0.0323259
EX	0.0780368
EX	0.0498841
EX	0.0279618
EX	0.0524547
EX	0.0530724
EX	0.0254064
EX	0.0587971
EX	0.0280611
EX	0.0557037
EX	0.0835285
EX	0.044826
EX	0.0521407
EX	0.0228152
EX	0.0858516
EX	0.0190434
EX	0.00690016
EX	0.0115129
EX	0.109533
EX	0.0916983
EX	0.0298376
EX	0.0368161
EX	0.0560664
EX	0.0522546
EX	0.0374549
EX	0.048985
EX	0.0104183
EX	0.0280606
EX	0.0286995
EX	0.000982381
EX	0.0738814
EX	0.0755252
EX	0.0537482
EX	0.0459956
EX	0.033304
EX	0.0264205
EX	0.0272715
EX	0.0437992
EX	0.0343009
EX	0.139486
EX	0.0499661
EX	0.0305663
EX	0.0411929
EX	0.0257495
EX	0.0385197
EX	0.0410758
EX	0.0225778
EX	0.0366413
EX	0.0523991
EX	0.0558344
EX	0.0559488
EX	0.0981468
EX	0.0171423
EX	0.0376945
EX	0.0883264
EX	0.0184214
EX	0.0399151
EX	0.0998537
EX	0.0474118
EX	0.0397532
EX	0.0256418
EX	0.0562344
EX	0.00387761
EX	0.080193
EX	0.0686124
EX	0.054257
EX	0.0164868
EX	0.0831626
EX	0.114969
EX	0.0454211
EX	0.0399403
EX	0.0649504
EX	-0.00825157
EX	0.0352353
EX	0.00915061
EX	0.0317245
EX	0.0250556
EX	0.027722
EX	0.11608
EX	0.0815067
EX	0.0388137
EX	0.0581979
EX	0.0469275
EX	0.0222867
EX	0.0242262
EX	0.0691269
EX	0.036995
EX	0.0148907
EX	0.0707481
EX	0.0395352
EX	0.0809067
EX	0.0501132
EX	0.0379692
EX	0.0427986
EX	0.0252075
EX	0.00020775
EX	0.0252707
EX	0.045517
EX	0.0169661
EX	0.0370899
EX	0.0162106
EX	0.0852835
EX	0.0156583
EX	0.0220863
EX	0.0294841
EX	0.0269097
EX	0.059944
EX	0.0711479
EX	0.0418139
EX	0.0332625
EX	0.0372352
EX	0.0376587
EX	0.0554059
EX	0.0639344
EX	-0.0193874
EX	0.0194506
EX	0.0516748
EX	0.0266323
EX	0.0462101
EX	0.0432023
EX	0.0672742
EX	0.0301667
EX	0.0879906
EX	0.0659546
EX	0.0423755
EX	0.013081
EX	0.0566097
EX	0.0132936
EX	0.0134302
EX	0.0254595
EX	0.0713386
EX	0.0453638
EX	-0.0136401
EX	0.021509
EX	-0.0105276
EX	0.02668
EX	0.00552811
EX	0.0447018
EX	0.0409561
EX	0.0615311
EX	0.0501437
EX	0.0755941
EX	0.049188
EX	0.0944156
EX	0.0302381
EX	0.0652627
EX	0.0712802
EX	0.0352755
EX	0.0210164
EX	0.043811
EX	0.03489
EX	0.0549092
EX	0.109997
EX	0.0838947
EX	0.048798
EX	0.0212937
EX	0.0421944
EX	0.041147
EX	0.0618195
EX	0.0707734
EX	0.0542244
EX	0.0157255
EX	0.0867602
EX	0.0378888
EX	0.0440459
EX	0.0970415
EX	0.0322088
EX	0.0806493
EX	0.0314221
EX	0.0939866
EX	0.0161173
EX	0.00396603
EX	0.0585652
EX	0.0409228
EX	0.104427
EX	0.0241766
EX	0.0682712
EX	0.0970692
EX	0.0390669
EX	0.0251663
EX	0.017152
EX	0.0347375
EX	0.043586
EX	-0.0119664
EX	0.0213958
EX	-0.0013067
EX	0.0360957
EX	0.0665924
EX	0.0367773
EX	0.0896176
EX	0.0466564
EX	0.0336477
EX	0.0560821
EX	0.0266639
EX	0.0259336
EX	0.0578955
EX	0.096039
EX	0.00385812
EX	0.0778128
EX	0.0443871
EX	0.0979248
EX	0.0543923
EX	0.0591149
EX	0.0310756
EX	0.0700487
EX	0.104958
EX	0.0299979
EX	0.0823256
EX	0.111674
EX	0.0505284
EX	0.0404063
EX	0.0554806
EX	0.0256195
EX	0.00759509
EX	0.0681668
EX	0.0368854
EX	0.0732115
EX	0.0659041
EX	0.0699903
EX	0.0235666
EX	0.0793646
EX	0.0290086
EX	0.000778737
EX	0.039166
EX	0.0505662
EX	0.0381681
EX	0.00508213
EX	0.0268958
EX	-0.00881893
EX	0.0486336
EX	-0.00929651
EX	0.0579148
EX	0.0538609
EX	0.0441162
EX	0.0312923
EX	0.0836717
EX	0.0944507
EX	0.0842922
EX	0.0528455
EX	0.0578517
EX	0.0107661
EX	0.00632379
EX	0.0545175
EX	0.066381
EX	0.0353079
EX	0.0312425
EX	0.082283
EX	0.067086
EX	0.0396901
EX	0.0488837
EX	0.0711214
EX	0.0507764
EX	0.020588
EX	0.0971951
EX	0.0235236
EX	-0.00862512
EX	0.0890049
EX	0.0324212
EX	0.0648035
EX	0.0338181
EX	0.0353771
EX	0.0646946
EX	0.0614124
EX	0.0429037
EX	0.0203442
EX	-0.0160977
EX	0.0777344
EX	0.0578037
EX	0.0468706
EX	0.0620018
EX	0.0223331
EX	0.0811126
EX	0.0505462
EX	0.103609
EX	0.0381292
EX	0.0446989
EX	0.018554
EX	0.0140276
EX	0.0523417
EX	0.0287584
EX	0.0433656
EX	-0.0122256
EX	0.0425377
EX	0.0577444
EX	0.093573
EX	0.071171
EX	0.0390142
EX	0.0692589
EX	0.0617632
EX	0.0266337
EX	0.0495938
EX	-0.0362384
EX	0.0333081
EX	0.0399091
EX	-0.0105318
EX	0.0505098
EX	0.0677513
EX	0.056766
EX	0.014419
EX	0.0169022
EX	0.0195932
EX	0.0568144
EX	0.0339716
EX	0.0558516
EX	0.0557009
EX	0.0742265
EX	0.0476592
EX	0.0628189
EX	0.0306148
EX	0.017657
EX	0.0181764
EX	0.0369477
EX	0.0578591
EX	0.0251445
EX	0.010818
EX	0.0196244
EX	-0.00327914
EX	0.0263124
EX	0.0879851
EX	0.0252793
EX	0.0560013
EX	0.00906077
EX	0.0784727
EX	0.0834702
EX	0.0892921
EX	0.020632
EX	0.0756561
EX	0.063365
EX	0.0439674
EX	0.0994006
EX	0.0509939
EX	0.0381173
EX	0.0595937
EX	0.068486
EX	0.0729563
EX	0.0407072
EX	0.0450633
EX	0.0383514
EX	0.0289967
EX	0.0456131
EX	0.0191258
EX	0.0325876
EX	0.0860939
EX	0.0159895
EX	0.0362077
EX	0.00692873
EX	0.0388034
EX	0.0572104
EX	0.04373
EX	0.0636615
EX	0.0789734
EX	0.067648
EX	0.0427722
EX	0.00619294
EX	0.0364609
EX	0.0381776
EX	0.0597649
EX	0.0546408
EX	0.031023
EX	0.00722198
EX	0.069537
EX	0.0607021
EX	0.000135859
EX	0.0384685
EX	0.0569205
EX	0.0254696
EX	0.0372198
EX	0.011959
EX	0.0289353
EX	0.0380572
EX	0.0119503
EX	0.0181545
EX	-0.005275
EX	0.0317307
EX	0.0378387
EX	0.0487282
EX	0.0335486
EX	0.0848653
EX	0.0263542
EX	0.0217632
EX	0.0621728
EX	-0.000232859
EX	0.0230171
EX	0.0203168
EX	0.0246509
EX	0.0601888
EX	0.0662397
EX	0.0699298
EX	0.0300298
EX	0.0368541
EX	0.0933941
EX	0.0103566
EX	0.0365861
EX	-0.0129362
EX	0.0235226
EX	0.00924282
EX	0.0125664
EX	0.0118966
EX	0.00264113
EX	0.0113691
EX	0.00629001
EX	0.0240613
EX	0.0381266
EX	0.0402216
EX	-0.0040926
EX	0.0331336
EX	0.0248756
EX	0.0364349
EX	0.0584584
EX	0.0747597
EX	0.0849953
EX	0.0507677
EX	0.0141576
EX	0.0234883
EX	0.0268894
EX	0.0379055
EX	0.0692097
EX	-0.00929379
EX	0.0517687
EX	0.0218787
EX	0.0309279
EX	-0.0250844
EX	0.052331
EX	0.0754108
EX	0.0135306
EX	0.0387453
EX	0.0211509
EX	0.000574313
EX	0.0701838
EX	0.00370151
EX	0.0294988
EX	0.053531
EX	0.0651323
EX	0.0742232
EX	0.10434
EX	0.0189329
EX	0.0149689
EX	0.0339015
EX	-0.00941492
EX	0.0615419
EX	0.0651448
EX	0.0115016
EX	0.0263209
EX	0.0809422
EX	0.0595364
EX	0.0832769
EX	0.0650901
EX	0.0410755
EX	0.0127226
EX	0.0466083
EX	0.0690046
EX	0.0774966
EX	0.0606107
EX	0.0643347
EX	0.0688174
EX	0.0273332
EX	0.0647812
EX	0.0753702
EX	0.0289277
EX	0.101705
EX	0.0417522
EX	0.0424665
EX	0.0621864
EX	0.0655649
EX	0.055124
EX	0.0278049
EX	0.0486883
EX	0.0620287
EX	0.0167851
EX	0.0524187
EX	0.050373
EX	0.020733
EX	0.0777197
EX	0.0456779
EX	0.0437968
EX	0.0992738
EX	0.0852997
EX	0.0799796
EX	0.0617181
EX	0.0224548
EX	0.0369957
EX	0.0414412
EX	0.0109714
EX	0.0537907
EX	0.00148647
EX	0.0356364
EX	0.0371905
EX	0.0318232
EX	0.0525631
EX	0.0224103
EX	0.0730216
EX	0.0178014
EX	0.0132743
EX	0.0466824
EX	-0.00580074
EX	0.024356
EX	0.00522684
EX	0.0414019
EX	-0.0173053
EX	0.0309359
EX	0.0220408
EX	0.0757556
EX	0.0146607
EX	0.0403428
EX	0.0140452
EX	0.0292117
EX	0.0207722
EX	0.0990759
EX	0.056786
EX	0.0696272
EX	0.0290586
EX	0.0324062
EX	0.0112543
EX	0.0159673
EX	0.0641614
EX	0.0577562
EX	0.00550318
EX	0.0508068
EX	0.0247119
EX	0.0638487
EX	0.035684
EX	0.0331797
EX	0.0569454
EX	0.0656483
EX	0.0497157
EX	0.00915933
EX	0.0421567
EX	0.0707493
EX	0.0130095
EX	0.0424146
EX	0.0431131
EX	0.0128659
EX	0.0206638
EX	0.0602097
EX	0.0225682
EX	0.0451691
EX	0.0645562
EX	0.014252
EX	0.0679101
EX	0.111747
EX	0.0691904
EX	0.079637
EX	0.0444842
EX	0.0550758
EX	0.0160185
EX	0.0395635
EX	0.0577268
EX	0.0564191
EX	0.0668055
EX	0.0538209
EX	0.0136306
EX	0.0678459
EX	0.056086
EX	0.0449261
EX	0.0357768
EX	0.00544177
EX	0.0366932
EX	0.120696
EX	0.0418532
EX	-0.00196833
EX	0.0997375
EX	0.116637
EX	0.057338
EX	0.0386593
EX	0.0516077
EX	0.0399824
EX	0.0600014
EX	0.0198349
EX	0.0824948
EX	0.0554253
EX	0.0970228
EX	0.109778
EX	0.00950763
EX	0.0289235
EX	0.0757727
EX	0.0370361
EX	0.0423159
EX	0.00998382
EX	0.0241495
EX	-0.0226376
EX	0.0663023
EX	0.0395636
EX	0.0280377
EX	0.0356004
EX	0.0282891
EX	0.0213979
EX	0.00428023
EX	0.0509359
EX	0.0221593
EX	0.0209113
EX	0.0614161
EX	-0.000303084
EX	0.0618769
EX	0.0501166
EX	0.040099
EX	0.0350467
EX	0.0457882
EX	0.0118128
EX	0.0580288
EX	0.0684702
EX	0.0963103
EX	0.0401061
EX	0.0655747
EX	0.0280237
EX	0.0782666
EX	0.0495406
EX	-0.00584448
EX	0.0504732
EX	0.0450661
EX	0.0283186
EX	0.0407032
EX	0.0278077
EX	0.0927427
EX	0.0205945
EX	0.0176944
EX	0.129574
EX	0.0397075
EX	0.0377788
EX	-0.00192203
EX	0.0576212
EX	0.0554675
EX	0.0597916
EX	0.0633193
EX	0.048521
EX	0.0636418
EX	0.0438178
EX	0.0612697
EX	0.0461677
EX	0.0647665
EX	0.045724
EX	0.0253257
EX	0.0465218
EX	0.0575142
EX	0.0333878
EX	0.031038
EX	0.0502848
EX	0.0661144
EX	0.0359128
EX	0.109227
EX	0.026504
EX	0.0225302
EX	0.0402722
EX	0.032253
EX	0.0618388
EX	-0.013687
EX	0.0354154
EX	0.0154358
EX	0.0462028
EX	0.0414436
EX	0.0480549
EX	0.0239057
EX	0.0716606
EX	0.00859216
EX	0.0411049
EX	0.0387224
EX	0.0248988
EX	0.0700701
EX	0.0721648
EX	0.102312
EX	0.0935015
EX	0.00989821
EX	0.0112822
EX	0.0838706
EX	0.0928413
EX	0.0946574
EX	0.0703061
EX	0.0330389
EX	-0.00167417
EX	0.0757609
EX	0.0737816
EX	0.0243458
EX	0.0380405
EX	0.0575227
EX	0.0756127
EX	0.0924332
EX	0.0416953
EX	0.0945984
EX	0.012298
EX	0.0650245
EX	0.0801863
EX	0.0426544
EX	0.0143202
EX	0.0628658
EX	0.0521707
EX	0.0791268
EX	0.00754809
EX	0.0533871
EX	0.0342447
EX	0.0294101
EX	0.042009
EX	0.0542457
EX	0.0607748
EX	0.0924958
EX	0.0999963
EX	0.047678
EX	0.0256462
EX	0.0594604
EX	0.00321428
EX	0.0140649
EX	0.0872851
EX	0.0398506
EX	0.0208866
EX	0.0646189
EX	0.0459002
EX	0.0791543
EX	0.0054275
EX	0.0310789
EX	0.0794773
EX	0.0855741
EX	0.0556039
EX	0.0414501
EX	0.0660244
EX	0.0144919
EX	0.0456757
EX	0.0586942
EX	0.0306419
EX	0.0315697
EX	0.0806655
EX	0.104751
EX	0.061323
EX	0.0539169
EX	0.0096844
EX	0.0524507
EX	0.0153193
EX	0.0668797
EX	0.0290996
EX	0.0656486
EX	0.0310281
EX	0.050636
EX	0.0611709
EX	0.103281
EX	0.0565072
EX	0.0011885
EX	0.0696157
EX	0.0260033
EX	0.016896
EX	0.0463086
EX	0.0835043
EX	0.108037
EX	0.0315914
EX	0.0200446
EX	0.101615
EX	0.0695319
EX	0.0480157
EX	0.0673967
EX	0.100383
EX	0.0300889
EX	0.0776645
EX	0.0414034
EX	0.0673769
EX	0.0444288
EX	0.0614015
EX	0.0330976
EX	0.02808
EX	0.0165449
EX	0.0996789
EX	0.0278367
EX	0.0230159
EX	0.0428966
EX	0.0245064
EX	0.0297997
EX	0.0589745
EX	0.0149591
EX	0.0543841
EX	0.0203579
EX	0.0327953
EX	0.0543139
EX	0.0761925
EX	0.0324252
EX	0.0592029
EX	0.0350591
EX	0.0177878
EX	0.0550889
EX	0.0461386
EX	0.0230204
EX	0.11343
EX	0.0159407
EX	0.0772822
EX	0.0366595
EX	0.0380885
EX	0.00896291
EX	0.0562396
EX	0.0352419
EX	0.0483449
EX	0.0194377
EX	0.0560281
EX	0.016157
EX	0.0308335
EX	0.0955394
EX	0.0221934
EX	0.0603024
EX	0.101821
EX	0.0628245
EX	0.0631289
EX	0.0363443
EX	0.032126
EX	0.0742436
EX	0.04152
EX	0.0224368
EX	0.047318
EX	0.010401
EX	0.0335071
EX	0.10113
EX	0.068265
EX	0.0284134
EX	0.0327353
EX	0.0690525
EX	0.0667093
EX	0.0214253
EX	0.0547221
EX	0.0473397
EX	0.0513248
EX	0.117138
EX	0.0422572
EX	0.0382276
EX	0.0806133
EX	-0.0113006
EX	0.0433835
EX	0.0296522
EX	0.101869
EX	0.0573073
EX	0.0529862
EX	-0.0160952
EX	0.0646068
EX	0.0970047
EX	0.0538318
EX	0.0400885
EX	0.0492112
EX	0.0551433
EX	-0.0324664
EX	0.0658288
EX	0.0779273
EX	0.0720669
EX	0.0618185
EX	0.0749879
EX	0.0236703
EX	0.0299086
EX	0.101982
EX	0.105415
EX	0.106291
EX	0.0281253
EX	0.108869
EX	0.0450426
EX	0.0526997
EX	0.0638278
EX	0.0344701
EX	0.0662003
EX	0.0588319
EX	0.0200677
EX	0.046788
EX	0.0389489
EX	0.0517421
EX	0.0308126
EX	0.00737844
EX	-0.00277472
EX	0.068752
EX	0.00928395
EX	0.0150961
EX	0.057347
EX	0.033184
EX	0.0458872
EX	0.0725998
EX	0.0677983
EX	0.103911
EX	0.0429298
EX	-0.000974066
EX	0.0595345
EX	0.0329338
EX	0.0578938
EX	0.0185947
EX	0.072983
EX	0.025644
EX	0.00222627
EX	0.0464332
EX	0.0701271
EX	0.0587738
EX	0.026684
EX	0.0619666
EX	0.0509312
EX	0.0935564
EX	0.0275437
EX	0.0304737
EX	0.00638393
EX	0.0233273
EX	0.105368
EX	0.0923543
EX	0.081918
EX	0.00638096
EX	0.0524135
EX	0.0220345
EX	-0.00634154
EX	0.0369503
EX	0.0271018
EX	0.0756652
EX	0.0316936
EX	0.0508629
EX	0.075792
EX	0.0581609
EX	0.0692051
EX	0.0594978
EX	0.027436
EX	0.0839256
EX	0.0698161
EX	0.0537309
EX	0.0255605
EX	0.0230056
EX	-0.00645109
EX	0.010207
EX	0.0474855
EX	0.0907199
EX	0.0585664
EX	0.0271394
EX	-0.00379805
EX	0.0120282
EX	-0.00309337
EX	0.0400349
EX	0.0638585
EX	0.0904672
EX	0.079139
EX	0.00881278
EX	0.0518153
EX	0.0359852
EX	0.0362204
EX	0.038017
EX	0.0856995
EX	0.0224633
EX	0.0377619
EX	0.0390804
EX	0.094666
EX	0.0456715
EX	0.0448671
EX	0.029625
EX	0.0256095
EX	0.0609847
EX	0.00997371
EX	0.0659323
EX	0.0388573
EX	0.0222944
EX	0.0497647
EX	0.00515428
EX	0.101795
EX	0.0459808
EX	0.01124
EX	0.0453032
EX	0.0610444
EX	-0.00804516
EX	0.0500036
EX	0.0407013
EX	0.0902454
EX	0.00959881
EX	0.00672532
EX	0.0558077
EX	0.00788824
EX	0.0344863
EX	0.0494095
EX	0.0589004
EX	0.0264171
EX	0.05758
EX	0.0662564
EX	0.0863371
EX	0.0510023
EX	0.0309949
EX	0.077903
EX	0.00958687
EX	0.0150381
EX	0.0447455
EX	0.0335804
EX	0.0734842
EX	0.024777
EX	0.034594
EX	0.0188206
EX	0.0576817
EX	0.0414064
EX	0.0252254
EX	0.0518218
EX	0.0430871
EX	0.0427821
EX	0.0526326
EX	0.0298967
EX	0.0666006
EX	0.0679999
EX	-0.0107469
EX	0.0507874
EX	0.0766087
EX	0.0502337
EX	0.0226742
EX	0.0245349
EX	0.0328587
EX	0.0182421
EX	0.0189715
EX	0.0269399
EX	0.0466181
EX	0.0632981
EX	0.00545235
EX	0.0306235
EX	0.00465762
EX	0.0447316
EX	0.107682
EX	0.0366234
EX	0.0581467
EX	0.0783606
EX	0.0457079
EX	0.0552389
EX	0.0412393
EX	0.0116719
EX	0.0342044
EX	0.0239222
EX	0.0217976
EX	0.0132544
EX	0.103937
EX	0.0431761
EX	0.0241482
EX	0.0704303
EX	0.053696
EX	0.0188179
EX	0.0348475
EX	0.0574868
EX	0.0334221
EX	0.0316566
EX	0.0938178
EX	0.0170199
EX	0.0122697
EX	0.0317353
[truncated: 10,095 more rows]

## Sheet: 8m
Independent Variable	Dependent Variable
CellType	RelativeExpression		Wilcoxon rank sum test with continuity correction
EX	0.0065339
EX	0.0257701		W = 13022229, p-value = 1.449e-08
EX	-0.00735997		alternative hypothesis: true location shift is not equal to 0
EX	0.00145416
EX	-0.0110569		Cluster	Mean	SEM
EX	0.0250685		EX	0.00337086	0.000206871
EX	-0.0135299		IN	0.00602772	0.000379749
EX	0.00783332
EX	0.0221101
EX	-0.0250268
EX	0.0384913
EX	-0.00361574
EX	-0.0233113
EX	-0.026081
EX	-0.00625497
EX	0.0271813
EX	0.0381443
EX	-0.00424289
EX	0.0228677
EX	-0.0156433
EX	-0.0244663
EX	6.04413e-05
EX	-0.0276924
EX	0.00469299
EX	-0.0268413
EX	-0.00288527
EX	0.0142823
EX	0.0241193
EX	0.0128648
EX	0.00678232
EX	-0.00869871
EX	0.0224536
EX	-0.0294056
EX	-0.00880428
EX	-0.00164838
EX	-0.00697008
EX	-0.0113579
EX	-0.0182927
EX	0.00695134
EX	0.0261247
EX	0.0211035
EX	-0.0176007
EX	-0.0308983
EX	0.00970132
EX	0.0175553
EX	-0.000733204
EX	0.000819038
EX	0.0127719
EX	-0.0117424
EX	0.0274576
EX	-0.0239302
EX	-0.0230952
EX	0.00171761
EX	-0.00996957
EX	0.0415933
EX	0.0199767
EX	0.0366712
EX	0.0252242
EX	0.0182565
EX	0.0238978
EX	0.0275914
EX	-0.0242333
EX	-0.0324948
EX	0.00952163
EX	-0.0144856
EX	-0.00991857
EX	-0.00420183
EX	-0.0210284
EX	-0.0168704
EX	0.0249745
EX	-0.00769026
EX	0.00565869
EX	-0.00949582
EX	-0.00607877
EX	0.00207507
EX	-0.0125334
EX	0.00312135
EX	-0.00243644
EX	0.00688272
EX	0.00254935
EX	0.00770163
EX	0.0303653
EX	0.0196885
EX	-0.0091572
EX	0.0276908
EX	-0.0182939
EX	-0.0143361
EX	-0.0305086
EX	0.0187888
EX	-0.00666772
EX	0.0127991
EX	0.00380779
EX	-0.0214807
EX	0.0130936
EX	0.0134455
EX	-0.0453604
EX	-0.0362522
EX	-0.00311991
EX	-0.0185577
EX	-0.00304295
EX	0.0112639
EX	-0.0342488
EX	-0.02328
EX	0.0239034
EX	0.00196632
EX	0.0178891
EX	-0.0484719
EX	-0.00682061
EX	0.00675048
EX	0.0168614
EX	0.0135202
EX	-0.0477205
EX	-0.0360746
EX	0.00838514
EX	0.020125
EX	0.000933535
EX	-0.0154109
EX	-0.0353587
EX	-0.0173439
EX	-0.0058
EX	0.00283969
EX	-0.0225079
EX	0.00447816
EX	0.0122424
EX	-0.013798
EX	0.00394516
EX	0.0137059
EX	0.0097534
EX	-0.0207941
EX	0.00104999
EX	0.0102779
EX	-0.00637
EX	-0.016147
EX	-0.024617
EX	-0.0181507
EX	0.0191067
EX	0.00270961
EX	-0.0139639
EX	0.0106964
EX	-0.001322
EX	0.00104259
EX	0.00126238
EX	-0.00564588
EX	-0.0531945
EX	-0.0205061
EX	-0.0112482
EX	0.0217518
EX	-0.00901092
EX	-0.00271375
EX	-0.00245493
EX	0.0140114
EX	-0.00598437
EX	0.0109578
EX	-0.0155543
EX	-0.0306229
EX	-0.000871837
EX	-0.0170388
EX	-0.0251802
EX	-0.0279269
EX	0.0304813
EX	-0.00279165
EX	0.0202489
EX	0.0114952
EX	-0.0239873
EX	0.00299981
EX	-0.00153309
EX	-0.00229345
EX	-0.0106215
EX	0.0167382
EX	-0.033117
EX	-0.0123497
EX	0.0403176
EX	0.00323472
EX	0.0124519
EX	0.0204268
EX	0.00184226
EX	-0.0151097
EX	0.0200249
EX	-0.0237032
EX	-0.0220195
EX	-0.0351233
EX	0.0239165
EX	0.0135481
EX	0.0220388
EX	0.0180624
EX	-0.00297574
EX	0.00223298
EX	0.0147237
EX	-0.00738519
EX	0.0312289
EX	-0.000234736
EX	-0.0218107
EX	-0.0278377
EX	0.0206291
EX	0.019546
EX	-0.0180951
EX	-0.0111191
EX	-0.00747839
EX	-0.00126366
EX	-0.0195635
EX	-0.00243291
EX	-0.015196
EX	0.0220991
EX	-0.0249474
EX	0.00395985
EX	0.0333326
EX	0.00259758
EX	0.00678047
EX	-0.0130943
EX	-0.0253011
EX	0.0126974
EX	-0.0193312
EX	0.0312323
EX	0.00424688
EX	0.0213111
EX	-0.00261683
EX	-0.0108627
EX	-0.0183777
EX	0.0315486
EX	-0.0429673
EX	0.00432553
EX	0.00899027
EX	-0.00131901
EX	-0.0141722
EX	-0.00589203
EX	0.0119131
EX	0.0117678
EX	0.0265171
EX	-0.00922064
EX	0.0339961
EX	0.0117149
EX	0.000809802
EX	0.00399745
EX	0.00124872
EX	0.0152623
EX	0.00408709
EX	-0.0375583
EX	0.0136898
EX	0.0089505
EX	0.00493293
EX	0.00746191
EX	-0.0184798
EX	-0.000154909
EX	-0.0177234
EX	-0.00806736
EX	0.0253818
EX	0.0352761
EX	0.00133742
EX	-0.0162232
EX	0.0125219
EX	-0.00624644
EX	0.0134172
EX	-0.0109849
EX	0.00250817
EX	-0.00528935
EX	-0.0450347
EX	-0.0102843
EX	-0.0193169
EX	-0.00396036
EX	-0.0192518
EX	0.000417688
EX	-0.00653883
EX	0.0181971
EX	-0.0265527
EX	-0.0212376
EX	-0.00516954
EX	0.00313523
EX	-0.0182908
EX	-0.0263825
EX	0.0388655
EX	0.000730824
EX	-0.00296503
EX	-0.0015876
EX	-0.0268976
EX	-0.00437459
EX	-0.0152613
EX	-0.0109546
EX	0.00768914
EX	-0.0414932
EX	0.00299147
EX	0.00961041
EX	-0.0149961
EX	0.0146798
EX	-0.0184565
EX	0.000791152
EX	-0.0226017
EX	-0.0241296
EX	-0.0127119
EX	0.0104456
EX	0.0195731
EX	-0.0254498
EX	0.011423
EX	0.025258
EX	-0.0140562
EX	0.0225236
EX	-0.00774544
EX	0.0285813
EX	0.0211763
EX	-0.00489411
EX	-0.018054
EX	-0.0291167
EX	-0.00685041
EX	0.00355669
EX	-0.000474377
EX	-0.0541164
EX	0.0509887
EX	-0.00981291
EX	-0.00575053
EX	0.0275759
EX	0.0331031
EX	0.0173657
EX	-0.0105811
EX	-0.0235206
EX	-0.00362763
EX	-0.0351782
EX	0.0150552
EX	0.00629771
EX	-0.00107745
EX	0.00487052
EX	0.0357646
EX	0.00183924
EX	-0.00666462
EX	-0.0179862
EX	0.023024
EX	0.0432586
EX	-0.0328291
EX	-0.0284277
EX	-0.00466796
EX	-0.0280398
EX	-0.0127084
EX	0.0135917
EX	-0.0203135
EX	-0.0102624
EX	0.00673403
EX	-0.0103582
EX	-0.0112611
EX	0.0118017
EX	0.0154933
EX	-0.0191031
EX	0.00208532
EX	0.0177619
EX	0.00851363
EX	-0.0116071
EX	-0.014694
EX	-0.0314342
EX	-0.0297884
EX	-0.0354533
EX	-0.0174997
EX	-0.0415697
EX	-0.0239539
EX	-0.00242499
EX	-0.00225095
EX	-0.0156616
EX	-0.022563
EX	0.0184136
EX	0.00828666
EX	0.0197605
EX	0.0178088
EX	-0.000536234
EX	0.0122666
EX	-0.00281301
EX	-0.0143039
EX	0.0111307
EX	-0.00941662
EX	0.0138903
EX	-0.0412443
EX	-0.0129609
EX	-0.0174441
EX	-0.024216
EX	-0.0060858
EX	-0.00744114
EX	0.0116929
EX	-0.037744
EX	-0.0199631
EX	0.0259104
EX	-0.0147131
EX	0.005309
EX	-0.013459
EX	-0.00490341
EX	0.00149622
EX	0.00211417
EX	0.0134117
EX	0.00355161
EX	0.0140351
EX	0.00842698
EX	0.0207601
EX	-0.0347364
EX	0.0219146
EX	0.019171
EX	-0.0214023
EX	-0.0236184
EX	-0.0105286
EX	-0.0267923
EX	-0.00671813
EX	0.00650755
EX	0.033986
EX	0.00963111
EX	-0.00360931
EX	-0.00359517
EX	-0.00284394
EX	0.00196543
EX	-0.0201133
EX	-0.0211667
EX	-0.00613372
EX	-0.0176705
EX	0.0223788
EX	0.0201043
EX	-0.00204748
EX	0.0205324
EX	-0.0165965
EX	-0.0108113
EX	-0.0253681
EX	-0.032761
EX	0.011846
EX	-0.0027262
EX	0.00233136
EX	0.0171483
EX	-0.034608
EX	-0.00307743
EX	0.0103892
EX	-0.0211435
EX	0.003926
EX	0.00280246
EX	0.0171611
EX	0.0235787
EX	-0.00693489
EX	-0.000435253
EX	0.0153852
EX	-0.0157164
EX	0.0129666
EX	0.0542206
EX	0.0291627
EX	-0.0183146
EX	-0.000884623
EX	-0.00631098
EX	-0.0113791
EX	-0.0044542
EX	0.0210038
EX	-0.00453722
EX	0.0211581
EX	0.01167
EX	0.00064515
EX	0.00852379
EX	-0.0152607
EX	0.00279456
EX	0.0393362
EX	-0.0258763
EX	0.00754775
EX	0.00757267
EX	-0.0213219
EX	0.0076712
EX	-0.0329988
EX	0.00272975
EX	0.0234854
EX	0.00814799
EX	-0.0183434
EX	0.0109279
EX	0.00904622
EX	-0.0192237
EX	-0.00458519
EX	-0.0138831
EX	0.0224256
EX	-0.0283168
EX	-0.00657045
EX	-0.00213406
EX	-0.00880165
EX	0.00052821
EX	-0.0114258
EX	-0.0434449
EX	-0.0212228
EX	0.00773016
EX	-0.00318071
EX	0.00282323
EX	-0.015469
EX	-0.023235
EX	-0.0559581
EX	0.0266332
EX	-0.0236648
EX	0.00649181
EX	0.00325097
EX	0.0147971
EX	-0.00543048
EX	-0.00508944
EX	0.00348111
EX	0.0136565
EX	-0.0189296
EX	0.0113508
EX	0.000642951
EX	-0.0294668
EX	-0.033277
EX	0.0401067
EX	-0.0101422
EX	-0.00941306
EX	-0.0144647
EX	-0.00874489
EX	0.0468091
EX	-0.000908554
EX	-0.00699827
EX	0.0286347
EX	0.00770992
EX	-0.00949117
EX	-0.0051271
EX	-0.00238304
EX	-0.00703921
EX	0.00893748
EX	-0.0130786
EX	0.0209661
EX	-0.0115722
EX	-0.00871987
EX	0.00877801
EX	0.0334312
EX	0.0137538
EX	0.00128806
EX	0.0146437
EX	-0.00285432
EX	-0.0102415
EX	0.0188012
EX	0.00191891
EX	0.0153874
EX	-0.0198336
EX	0.0172796
EX	-0.00617164
EX	0.030165
EX	-0.00443194
EX	0.0173174
EX	0.00701346
EX	0.00690644
EX	0.00813605
EX	-0.0125094
EX	0.0117671
EX	-0.00248923
EX	0.00934816
EX	-0.0165589
EX	0.000595415
EX	0.0235424
EX	-0.015088
EX	-0.0396198
EX	0.0190468
EX	0.0221521
EX	0.00534088
EX	0.0138361
EX	0.012719
EX	-0.00454456
EX	0.0144205
EX	0.0175832
EX	-0.0114566
EX	-0.0168178
EX	0.00849349
EX	-0.00346613
EX	-0.006676
EX	-0.0451587
EX	-0.001239
EX	0.00116715
EX	-0.0200102
EX	-0.000612678
EX	0.0015384
EX	0.00223304
EX	0.00281888
EX	-0.0361125
EX	0.033252
EX	0.0173644
EX	-0.00898227
EX	0.0113143
EX	-0.00917559
EX	0.0140121
EX	-0.00652432
EX	0.00283194
EX	0.0066126
EX	0.03374
EX	0.0340895
EX	-0.0134869
EX	-0.0208555
EX	-0.000645076
EX	0.00628815
EX	-0.0230218
EX	0.0166642
EX	0.00993305
EX	0.000363925
EX	0.000711872
EX	0.00632813
EX	0.00332496
EX	-0.00353974
EX	-0.0331863
EX	0.0217699
EX	-0.00101891
EX	0.0131498
EX	-0.0130443
EX	-0.0182844
EX	-0.00528951
EX	-0.0011435
EX	0.000383979
EX	-0.0268072
EX	0.0596116
EX	0.015386
EX	-0.0100746
EX	0.0241043
EX	0.0151754
EX	-0.0165455
EX	-0.00964144
EX	0.00386654
EX	0.00133757
EX	0.00141245
EX	0.0190919
EX	0.00808027
EX	-0.0309312
EX	0.0155432
EX	-0.00373897
EX	-0.00375136
EX	0.0259151
EX	0.0150213
EX	0.0115179
EX	0.0133172
EX	0.00407617
EX	0.00363697
EX	-0.0151842
EX	0.0141497
EX	-0.0155278
EX	-0.00159047
EX	0.000988586
EX	-0.0119504
EX	-0.00439554
EX	0.0203038
EX	-0.023459
EX	0.0263336
EX	-0.000697128
EX	0.0398158
EX	0.0090307
EX	0.00720068
EX	0.0257463
EX	0.000449733
EX	-0.0213038
EX	0.0398794
EX	0.000576982
EX	-0.0079474
EX	0.0232873
EX	0.00109602
EX	-0.000281964
EX	0.0146731
EX	-0.0110586
EX	0.00963438
EX	0.0121041
EX	0.00284908
EX	0.0171029
EX	-0.017779
EX	0.0312002
EX	0.0380696
EX	-0.0101941
EX	0.00381575
EX	-0.0109181
EX	0.02085
EX	0.0176416
EX	0.0063938
EX	-0.0102826
EX	-0.0218288
EX	0.00376061
EX	-0.000565461
EX	0.0248824
EX	-0.00441482
EX	-0.013208
EX	0.0235496
EX	0.00759338
EX	-0.0237061
EX	0.00242349
EX	-0.0165049
EX	-0.022995
EX	0.00804483
EX	0.0277756
EX	0.00245248
EX	-0.0307203
EX	-0.00592531
EX	0.000184888
EX	0.0165752
EX	0.0182458
EX	0.00673589
EX	0.0195669
EX	0.0192807
EX	0.00699987
EX	0.00889244
EX	-0.00790148
EX	0.0215286
EX	0.0410403
EX	-0.00627563
EX	-0.00110158
EX	0.0281025
EX	-0.0225806
EX	-0.0158339
EX	0.000255695
EX	0.0314014
EX	0.0299317
EX	0.00374791
EX	0.0095009
EX	0.0300412
EX	-0.0359923
EX	-0.025747
EX	-0.0185177
EX	-0.0191893
EX	-0.0278756
EX	0.00527259
EX	0.00854364
EX	0.0221015
EX	-0.00394515
EX	-0.0091329
EX	0.0235194
EX	0.00154784
EX	-0.00810052
EX	0.0353766
EX	-0.0107254
EX	-0.014358
EX	0.0147663
EX	0.0307306
EX	0.000142351
EX	0.0128471
EX	0.00465824
EX	-0.00740577
EX	0.00677341
EX	0.0332039
EX	-0.0126871
EX	0.000528177
EX	-0.0480303
EX	-0.0220874
EX	-0.0182585
EX	-0.0244859
EX	-0.00907061
EX	0.0144753
EX	0.0124148
EX	-0.00506887
EX	0.0190694
EX	0.00931142
EX	0.0499944
EX	-0.00450898
EX	-0.0216748
EX	0.000887437
EX	-0.0162266
EX	0.0100337
EX	0.0227519
EX	0.0134673
EX	-0.000682489
EX	0.0241958
EX	0.00475266
EX	-0.0172388
EX	0.0126376
EX	-0.000162872
EX	0.00145542
EX	-0.000395813
EX	0.00398613
EX	0.0169494
EX	-0.0104628
EX	-0.0107448
EX	0.00766982
EX	0.00654795
EX	0.00790013
EX	0.0204835
EX	0.0111178
EX	0.0544968
EX	-0.00846815
EX	-0.0357409
EX	0.012027
EX	-0.0476512
EX	-0.00665771
EX	-0.00794961
EX	-0.0428591
EX	-0.0224877
EX	0.0154667
EX	-0.000978724
EX	-0.0199836
EX	0.027926
EX	-0.00206929
EX	0.00774569
EX	-0.027516
EX	-0.0083217
EX	0.0206998
EX	0.00984194
EX	-0.0120922
EX	-0.00919617
EX	0.000541107
EX	-0.0278271
EX	-0.0258864
EX	-0.0171272
EX	-0.0120466
EX	-0.0246522
EX	0.0145995
EX	0.0197074
EX	-0.000571641
EX	0.0304038
EX	0.000445297
EX	-0.0141813
EX	0.028093
EX	-0.0236418
EX	-0.0300856
EX	-0.00771673
EX	-0.00621207
EX	0.00139087
EX	0.00870282
EX	-0.0124007
EX	0.0145072
EX	-0.0208486
EX	-0.00405485
EX	0.0237136
EX	-0.0297964
EX	0.00968981
EX	-0.0113549
EX	-0.000186262
EX	0.00163907
EX	0.000427541
EX	0.0214652
EX	0.00416503
EX	-0.0184134
EX	-0.0388038
EX	-0.0151772
EX	-0.00625163
EX	0.00102135
EX	0.00662089
EX	-0.00635932
EX	-0.0448408
EX	-0.0417778
EX	0.0259899
EX	0.00306866
EX	-0.00146816
EX	0.0337949
EX	0.00694981
EX	-7.45931e-05
EX	0.0192386
EX	0.000625137
EX	0.0224235
EX	0.00921437
EX	0.00876905
EX	0.0246404
EX	0.00408104
EX	0.0110134
EX	-0.0054803
EX	0.0214278
EX	-0.00320108
EX	-0.0125812
EX	-0.0102397
EX	0.0331642
EX	0.0121361
EX	-0.00986591
EX	0.0133103
EX	0.00591651
EX	0.033254
EX	-0.00562586
EX	0.0133386
EX	-0.0110958
EX	0.0449498
EX	-0.00215523
EX	0.00271279
EX	0.00635473
EX	0.0320609
EX	0.00223974
EX	0.0227736
EX	-0.0372304
EX	-0.0278619
EX	-0.0166006
EX	-0.00137269
EX	-0.000559739
EX	-0.0158559
EX	-0.0139741
EX	0.00915184
EX	-0.0402653
EX	0.00556102
EX	-0.000493797
EX	0.010601
EX	0.00183918
EX	0.00601562
EX	0.0319232
EX	0.00197274
EX	0.0269812
EX	0.0177446
EX	0.0301338
EX	0.00380814
EX	-0.0174791
EX	0.0185034
EX	-0.0142906
EX	-0.00637017
EX	0.035019
EX	0.0186955
EX	-0.00118061
EX	-0.0132923
EX	-0.0117487
EX	0.00316439
EX	-0.0100536
EX	0.00975488
EX	0.0128193
EX	0.0277529
EX	-0.0026973
EX	-0.0186129
EX	0.00673623
EX	-0.0064261
EX	-0.0028738
EX	0.00853889
EX	-0.0210962
EX	0.0292975
EX	-0.00965181
EX	0.0243322
EX	0.00811903
EX	-0.00425857
EX	-0.0295513
EX	-3.65066e-05
EX	-0.0169199
EX	0.039607
EX	-0.0209837
EX	-0.0490846
EX	-0.0155328
EX	0.0224809
EX	0.0130618
EX	-0.0430551
EX	-0.00716612
EX	-0.00400441
EX	-0.00796777
EX	0.00218211
EX	0.00020595
EX	-0.00325072
EX	-0.0136809
EX	0.0198081
EX	0.0281209
EX	0.0102791
EX	-0.0157449
EX	-0.000965602
EX	-0.00751702
EX	0.0400304
EX	-0.0193117
EX	-0.0124425
EX	0.034369
EX	-0.00353553
EX	-0.026114
EX	0.0109494
EX	0.00789115
EX	-2.8464e-06
EX	0.00776535
EX	-0.0170408
EX	-0.00462007
EX	0.0306298
EX	-0.0204825
EX	0.020245
EX	-0.0127288
EX	0.00683994
EX	0.00227537
EX	0.0158853
EX	0.00280288
EX	0.0381111
EX	-0.0148007
EX	-0.0142626
EX	0.00834188
EX	0.0116282
EX	0.0158067
EX	0.0244217
EX	-0.00336776
EX	-0.0338343
EX	0.024142
EX	0.00585165
EX	0.00348263
EX	-0.0134806
EX	0.00250238
EX	-0.00646642
EX	-0.0244975
EX	-0.0320183
EX	0.0139753
EX	-0.0186266
EX	0.0123351
EX	-0.0316061
EX	0.00738162
EX	0.011134
EX	0.0297594
EX	-0.00602887
EX	0.00252179
EX	-0.0189638
EX	0.0135318
EX	1.46066e-05
EX	-0.00922339
EX	-0.0105993
EX	0.0179265
EX	0.0151226
EX	0.00625973
EX	-0.0109725
EX	-0.0296679
EX	-0.00743322
EX	0.00214009
EX	0.00689179
EX	-0.0188764
EX	0.0164815
EX	0.0120002
EX	-0.00458927
EX	0.0170075
EX	-0.00739604
EX	0.00144751
EX	0.0215008
EX	-0.0037361
EX	0.0125431
EX	-0.00278548
EX	0.0299828
EX	-0.0158633
EX	-0.030853
EX	-0.0426535
EX	0.0291738
EX	0.0314853
EX	-0.00314671
EX	0.00154067
EX	0.00864096
EX	-0.00195552
EX	-0.00277272
EX	-0.0108258
EX	-0.0186248
EX	0.0179658
EX	-0.00698406
EX	-0.0324967
EX	0.00901218
EX	0.0225408
EX	0.0170519
EX	0.00387558
EX	-0.0133954
EX	-0.016304
EX	0.000715816
EX	0.00672776
EX	0.0061504
EX	0.0711315
EX	0.00668498
EX	0.0141737
EX	-0.014373
EX	-0.0150885
EX	-0.0258498
EX	-0.0138756
EX	-0.0276037
EX	-0.0231796
EX	0.00285609
EX	-0.00154144
EX	-8.90523e-05
EX	0.0248274
EX	-0.020158
EX	-0.0107683
EX	0.00864908
EX	-0.0052134
EX	0.00380318
EX	0.0193255
EX	-0.00817659
EX	0.00366844
EX	0.00369872
EX	0.0142251
EX	-0.0129723
EX	0.0235127
EX	0.0178586
EX	0.00627683
EX	-0.0218299
EX	0.0355454
EX	0.0532305
EX	0.00535391
EX	0.0222888
EX	0.0186976
EX	-0.0201691
EX	-0.00564825
EX	-0.0218753
EX	-0.00991577
EX	0.00161715
EX	-0.0100131
EX	0.0182584
EX	0.00853997
EX	-0.0149536
EX	-0.0142774
EX	0.0124378
EX	0.0135473
EX	-0.0134143
EX	0.0236883
EX	0.0115184
EX	-0.0186107
EX	0.0127595
EX	0.0121244
EX	0.0117861
EX	0.0238911
EX	0.0230146
EX	-0.00834351
EX	-0.0371169
EX	-0.00637423
EX	-0.0217723
EX	-0.0124909
EX	-0.0149939
EX	0.00312768
EX	-0.0164041
EX	0.0146543
EX	-0.0333255
EX	-0.0305713
EX	-0.0103914
EX	-0.00675397
EX	0.0312134
EX	0.00753493
EX	-0.000630559
EX	-0.00159449
EX	0.00488023
EX	-0.0111352
EX	0.0083213
EX	-0.00342345
EX	-0.0282543
EX	-0.0100127
EX	-0.0185007
EX	-0.0126095
EX	-0.00108145
EX	0.00307034
EX	0.0137356
EX	-0.0270118
EX	0.0200917
EX	0.0198115
EX	0.0149706
EX	-0.0201137
EX	-0.00828141
EX	-0.0118814
EX	-0.0228582
EX	0.00179327
EX	0.0415719
EX	-0.0015728
EX	-0.0379893
EX	-0.0191942
EX	-0.0458739
EX	-0.00933258
EX	-0.0161195
EX	0.0148701
EX	-0.00884064
EX	0.0102079
EX	0.00224833
EX	0.0334439
EX	-0.00443252
EX	0.0375581
EX	0.00297926
EX	0.025202
EX	0.0256067
EX	0.0051797
EX	-0.0234231
EX	0.00243385
EX	-0.0239773
EX	0.00468707
EX	0.0388599
EX	0.0319413
EX	0.0121116
EX	-0.0203723
EX	-0.0124795
EX	0.0166647
EX	-0.00857277
EX	0.0405223
EX	0.00138103
EX	-0.0235955
EX	0.0375838
EX	-0.0065767
EX	-0.00361568
EX	0.0295412
EX	-0.0176709
EX	0.0255193
EX	-0.0100747
EX	0.0235598
EX	-0.00700778
EX	-0.0310756
EX	0.00713846
EX	-0.0016307
EX	0.0367863
EX	0.020533
EX	0.00518196
EX	0.0295723
EX	0.00245389
EX	-0.00729992
EX	-0.0214481
EX	0.0138602
EX	-0.00246228
EX	-0.0463762
EX	-0.0185354
EX	-0.0143771
EX	-0.00522028
EX	0.0184247
EX	-0.0198623
EX	0.00945072
EX	0.000419353
EX	-0.0238059
EX	0.0512951
EX	0.00651471
EX	-0.0214197
EX	-0.00438408
EX	0.0183612
EX	-0.00654822
EX	0.0248596
EX	-0.000880358
EX	0.0120387
EX	0.0156244
EX	0.0137804
EX	-0.00636033
EX	0.0295134
EX	0.0569077
EX	-0.0265195
EX	0.0197121
EX	0.0516811
EX	-0.0101896
EX	-0.00889547
EX	-0.000750185
EX	-0.00449794
EX	-0.0176846
EX	0.0160278
EX	-0.01782
EX	0.00814256
EX	0.0237616
EX	0.0118962
EX	0.0129752
EX	0.00625629
EX	0.00534851
EX	-0.0346294
EX	0.00168696
EX	0.00185472
EX	0.0115497
EX	-0.0187411
EX	-0.00773258
EX	-0.0394847
EX	0.000254438
EX	-0.0401997
EX	0.00429432
EX	-0.0126678
EX	0.00223267
EX	-0.012319
EX	0.0261932
EX	0.0169825
EX	0.0272192
EX	0.0053818
EX	0.0163028
EX	-0.0438926
EX	-0.00820086
EX	0.0107497
EX	0.00427617
EX	0.0156379
EX	0.0173842
EX	0.0245424
EX	0.0180058
EX	-0.0132869
EX	0.00704406
EX	0.0213379
EX	0.00587773
EX	-0.0142114
EX	0.0404006
EX	-0.0188081
EX	-0.037544
EX	0.0191703
EX	-0.00958907
EX	-0.00556006
EX	-0.0131567
EX	0.0027566
EX	-0.0103964
EX	-0.000107513
EX	0.00367849
EX	-0.00756571
EX	-0.0429398
EX	0.0211792
EX	-8.10871e-05
EX	0.0169559
EX	-0.000496432
EX	-0.0113115
EX	0.0197881
EX	0.00120873
EX	0.0289931
EX	-0.00605745
EX	-0.00624701
EX	-0.00457111
EX	-0.004485
EX	0.0116095
EX	-0.0226857
EX	-0.00800972
EX	-0.0338202
EX	0.00710332
EX	-0.00440669
EX	0.0454544
EX	0.0184723
EX	-0.04187
EX	-0.00711743
EX	-0.0051259
EX	-0.00854027
EX	-0.000896967
EX	-0.0446872
EX	-0.0147452
EX	0.0122136
EX	-0.0238979
EX	-0.0103295
EX	0.012957
EX	-0.0021693
EX	-0.0234735
EX	-0.00902426
EX	-0.019177
EX	0.00656273
EX	0.0185266
EX	0.0153034
EX	0.0129485
EX	0.0151746
EX	-0.0190477
EX	-0.0154516
EX	-0.0206492
EX	-0.00828852
EX	-0.00494452
EX	0.00230168
EX	-0.00319873
EX	-0.0182037
EX	-0.0109828
EX	-0.00496953
EX	-0.0226881
EX	-0.0085685
EX	-0.00264068
EX	-0.00607527
EX	-0.00688117
EX	-0.000317436
EX	0.0220111
EX	0.0155216
EX	0.027686
EX	0.00224152
EX	0.00715699
EX	0.00719805
EX	-0.00412079
EX	0.0310726
EX	0.0232709
EX	-0.0215873
EX	0.0162017
EX	0.0204123
EX	0.0230015
EX	-0.0119199
EX	-0.00986808
EX	-0.00227232
EX	3.11472e-05
EX	-0.0132257
EX	-0.0301496
EX	0.0195861
EX	0.0202639
EX	-0.0163345
EX	-0.0126029
EX	-0.0162881
EX	-0.0163253
EX	0.0171838
EX	0.00777827
EX	0.0358186
EX	0.0312829
EX	0.00217285
EX	0.0275336
EX	-0.0128883
EX	-0.0164599
EX	-0.0183874
EX	0.0167772
EX	0.00689825
EX	-0.0279798
EX	-0.0141757
EX	0.00463964
EX	0.0243733
EX	-0.00200859
EX	0.0145424
EX	0.0132403
EX	-0.0177075
EX	-0.00713862
EX	0.00306163
EX	-0.0220284
EX	-0.0123166
EX	0.0038099
EX	0.0138965
EX	-0.0300249
EX	-0.00937747
EX	0.0129879
EX	-0.0149546
EX	0.00383301
EX	0.019741
EX	0.00205105
EX	-0.0243588
EX	0.00803169
EX	-0.0167821
EX	-0.0122327
EX	-0.00446419
EX	-0.0213337
EX	0.0130476
EX	0.004462
EX	0.00363098
EX	-0.00527398
EX	-0.0101824
EX	0.0243188
EX	-0.0227038
EX	0.0154559
EX	-0.0361276
EX	-0.0241496
EX	-0.0305032
EX	-0.0190317
EX	-0.00256705
EX	-0.012926
EX	-0.0270761
EX	-0.00935457
EX	-0.0215641
EX	-0.00634515
EX	-0.00157431
EX	-0.0283829
EX	-0.0239326
EX	-0.0107178
EX	-0.0151279
EX	-0.00662715
EX	0.027086
EX	0.013269
EX	0.0108085
EX	-0.018837
EX	-0.00685145
EX	0.00454717
EX	-0.0223447
EX	0.0358222
EX	-0.0481854
EX	-0.004719
EX	-0.0110539
EX	-0.00622278
EX	-0.0305077
EX	0.0128131
EX	0.0195443
EX	-0.00512413
EX	-0.00382309
EX	-0.0227998
EX	-0.0278836
EX	-0.00902809
EX	-0.0307501
EX	0.000602677
EX	0.00739362
EX	0.0278052
EX	0.0429537
EX	0.0229816
EX	-0.0109773
EX	-0.00508435
EX	0.00233697
EX	-0.0192252
EX	0.0188763
EX	0.0109038
EX	-0.0261586
EX	-0.0131461
EX	0.0142095
EX	0.010143
EX	0.0169022
EX	0.00915611
EX	0.0118373
EX	-0.0142301
EX	-0.00195829
EX	0.0114549
EX	0.0366099
EX	-0.00899599
EX	-0.00306286
EX	0.00584743
EX	-0.0212598
EX	0.00215903
EX	0.00510125
EX	-0.0149022
EX	0.0216481
EX	-0.0082523
EX	0.00578539
EX	0.00643614
EX	-0.0120788
EX	0.00290774
EX	-0.0250499
EX	-0.00161439
EX	0.0114301
EX	-0.0136804
EX	0.0054091
EX	0.00863915
EX	-0.01159
EX	0.0273498
EX	-0.0144527
EX	-0.00193879
EX	0.033903
EX	0.0163502
EX	0.0127179
EX	-0.0060602
EX	-0.0127173
EX	-0.00540792
EX	-0.0142605
EX	-0.00551788
EX	0.00133875
EX	-0.0425706
EX	0.00258228
EX	-0.0121534
EX	0.000727885
EX	0.0127727
EX	-0.00683909
EX	0.0224969
EX	-0.0182649
EX	-0.00447919
EX	0.0109651
EX	-0.0337328
EX	-0.0161001
EX	-0.0239672
EX	0.0198114
EX	-0.0500267
EX	-0.0323118
EX	-0.0107297
EX	0.0186654
EX	-0.00861786
EX	0.00412538
EX	-0.0240921
EX	0.00399511
EX	-0.0128248
EX	0.0200352
EX	-0.00045028
EX	0.0169236
EX	-0.0187678
EX	-0.00697969
EX	-0.0156414
EX	-0.0138727
EX	0.0123329
EX	0.0324265
EX	-0.0401807
EX	-0.00886518
EX	-0.00125076
EX	0.00212321
EX	-0.0199621
EX	-0.0150046
EX	0.0104966
EX	-0.00857999
EX	0.0136463
EX	-0.0225844
EX	0.0228109
EX	-0.000637623
EX	-0.0263744
EX	-0.00997581
EX	0.00140753
EX	-0.00245686
EX	-0.0180905
EX	0.00085138
EX	-0.00557737
EX	0.0310604
EX	0.0136064
EX	0.00424395
EX	0.000284793
EX	0.021867
EX	0.0214618
EX	0.0202592
EX	0.00994977
EX	0.00619409
EX	-0.0250269
EX	-0.00507474
EX	-0.00509991
EX	0.0173529
EX	0.00719172
EX	0.00494081
EX	0.00275815
EX	0.0422496
EX	-0.00177402
EX	0.0144761
EX	0.00361696
EX	-0.0428133
EX	-0.00940573
EX	0.048379
EX	-0.00476322
EX	-0.00785871
EX	0.0452405
EX	0.0504594
EX	0.0187244
EX	-0.0107388
EX	0.0094414
EX	-0.0280608
EX	-0.0136712
EX	0.00080815
EX	0.00922283
EX	0.0169303
EX	0.0180406
EX	0.0349877
EX	-0.035563
EX	-0.00771541
EX	0.0188645
EX	-0.00969565
EX	-0.00235457
EX	0.0204864
EX	-0.00476676
EX	-0.0201722
EX	-0.00430666
EX	-0.00264812
EX	-0.000778907
EX	0.00407397
EX	-0.0112926
EX	-0.00485245
EX	-0.0170776
EX	-0.00703963
EX	0.00433121
EX	0.00107918
EX	0.00885582
EX	-0.03804
EX	0.00235789
EX	-0.00122863
EX	-0.0145238
EX	-0.00713123
EX	0.0131669
EX	-0.0106106
EX	-0.0131885
EX	0.0200596
EX	0.0189909
EX	-0.0133238
EX	0.00846468
EX	0.0115436
EX	0.0163561
EX	-0.0192108
EX	-0.0356003
EX	0.00398649
EX	0.0134966
EX	-0.00284103
EX	-0.00808193
EX	0.00789941
EX	0.0157964
EX	-0.00297559
EX	0.00968325
EX	0.0694563
EX	-0.0109896
EX	-0.024226
EX	-0.0380257
EX	0.0280132
EX	0.00551722
EX	0.0205315
EX	0.0242836
EX	-0.000781637
EX	0.0128537
EX	0.0149095
EX	0.0160695
EX	0.025756
EX	0.026311
EX	-0.000278978
EX	-0.0185056
EX	-0.0114324
EX	0.0127752
EX	0.00716269
EX	-0.00850031
EX	0.0221067
EX	0.0141638
EX	0.000627811
EX	0.0300621
EX	-0.00380862
EX	0.00253149
EX	-0.00848377
EX	-0.0120429
EX	0.00127359
EX	-0.0353632
EX	0.010534
EX	-0.0251493
EX	0.00928389
EX	-0.00713946
EX	0.000619321
EX	-0.00889815
EX	0.00524242
EX	-0.0341144
EX	0.0159624
EX	-0.00551157
EX	0.000174648
EX	-0.00388649
EX	0.014666
EX	-0.000429829
EX	0.0362434
EX	-0.022874
EX	-0.0239929
EX	0.0215603
EX	0.0185672
EX	0.0407163
EX	0.0187988
EX	0.00535885
EX	-0.0381269
EX	0.0157138
EX	0.0170545
EX	-0.00488262
EX	0.00144899
EX	-0.00610738
EX	0.0153052
EX	0.0342015
EX	-0.0131932
EX	0.0171385
EX	-0.0408504
EX	0.0066575
EX	0.0251459
EX	-0.00299888
EX	0.000284696
EX	0.0121363
EX	-0.0194991
EX	0.0180489
EX	-0.0308377
EX	0.00637211
EX	-0.0339387
EX	-0.00334649
EX	-0.0022004
EX	-0.0326019
EX	0.0220849
EX	0.0247464
EX	0.031686
EX	-0.00751372
EX	0.0180444
EX	0.00253218
EX	-0.0401041
EX	0.008702
EX	0.0186633
EX	6.07036e-05
EX	-0.00332228
EX	0.0103077
EX	-0.00552424
EX	0.0168794
EX	-0.0195569
EX	-0.0064017
EX	0.0238222
EX	0.010719
EX	-0.00482078
EX	0.00317581
EX	0.00971188
EX	-0.011396
EX	-0.0107648
EX	0.0226419
EX	-0.0178007
EX	-0.023288
EX	0.0158313
EX	0.0264507
EX	0.00436702
EX	0.00529513
EX	-0.0122952
EX	0.00370812
EX	-0.0324975
EX	0.0190859
EX	-0.0144625
EX	-0.00516373
EX	-0.0145597
EX	-0.013189
EX	0.00963973
EX	0.0353761
EX	0.00310457
EX	-0.0318642
EX	-0.00360134
EX	-0.0129571
EX	0.0188983
EX	0.00383299
EX	0.0289143
EX	0.0362712
EX	-0.0340505
EX	-0.00229596
EX	0.0366086
EX	0.0136448
EX	-0.0180629
EX	0.0113981
EX	0.030277
EX	-0.0178853
EX	0.0184617
EX	0.00891048
EX	0.000383234
EX	0.0163558
EX	-0.00608912
EX	-0.023978
EX	0.00214092
EX	-0.00961403
EX	0.0256476
EX	-0.0184506
EX	-0.0307629
EX	0.0301559
EX	-0.0209647
EX	0.0208191
EX	0.0101684
EX	-0.0249243
EX	-0.00536979
EX	-0.0325129
EX	0.0116657
EX	-0.00466563
EX	0.0207087
EX	0.0242066
EX	0.014113
EX	-0.00958455
EX	-0.0296578
EX	0.0070582
EX	0.0137272
EX	-0.000185578
EX	0.0404556
EX	-0.0082423
EX	0.0161705
EX	-0.0174475
EX	0.00762561
EX	-0.00868856
EX	0.016196
EX	-0.0174663
EX	0.0180686
EX	-0.00918602
EX	0.0261268
EX	-0.00168195
EX	-0.00809363
EX	0.0229007
EX	-0.0178882
EX	0.0241461
EX	0.0295151
EX	0.00765232
EX	0.000887948
EX	-0.0132798
EX	0.0132219
EX	0.042054
EX	-0.0178073
EX	-0.00206571
EX	-0.0316198
EX	-0.0356861
EX	0.0047467
EX	0.0255574
EX	0.00782492
EX	0.00422004
EX	-0.0213304
EX	-0.00192418
EX	0.0284107
EX	-0.0143951
EX	-0.0101817
EX	0.00669789
EX	0.00484456
EX	0.039692
EX	-0.00487698
EX	0.00429007
EX	0.02782
EX	-0.0432386
EX	-0.00250494
EX	-5.5978e-05
EX	0.0380164
EX	-0.000683727
EX	0.0058395
EX	-0.0338413
EX	0.00784966
EX	0.0192527
EX	-0.0106788
EX	-0.00336295
EX	0.00183987
EX	-0.00207566
EX	-0.0396822
EX	-0.000157935
EX	0.0183454
EX	0.0465987
EX	0.0147683
EX	0.0030482
EX	-0.0371589
EX	-0.0140283
EX	0.0402215
EX	0.0178934
EX	0.0297067
EX	0.00376545
EX	0.0456269
EX	0.0302606
EX	0.00677236
EX	0.000236528
EX	-0.0056755
EX	0.0106152
EX	-0.00677266
EX	-0.00469073
EX	-0.00305435
EX	-0.00620488
EX	-0.0170268
EX	-0.0259621
EX	-0.0207015
EX	-0.0069432
EX	0.0184242
EX	-0.0266784
EX	-0.0185542
EX	-0.00827203
EX	-0.000939456
EX	0.00223635
EX	0.0288701
EX	0.022381
EX	0.0146612
EX	0.0221913
EX	-0.0149373
EX	0.00907853
EX	0.00148523
EX	-0.00110098
EX	0.00140048
EX	0.0174702
EX	0.00102182
EX	0.00165114
EX	-0.00193646
EX	0.0173552
EX	0.00528397
EX	-0.010267
EX	0.00187385
EX	-0.00300866
EX	0.0410405
EX	-0.00129464
EX	-0.0114855
EX	-0.0144407
EX	-0.0037311
EX	0.0351218
EX	0.0193776
EX	0.0129863
EX	-0.0116646
EX	0.00921644
EX	-0.013856
EX	-0.0330796
EX	-0.0120906
EX	0.00453164
EX	0.0238449
EX	0.00425362
EX	-0.00897375
EX	0.0149087
EX	0.00423
EX	0.0106417
EX	-0.00193578
EX	-0.00594674
EX	0.0396598
EX	0.0185447
EX	-0.0097362
EX	-0.0104502
EX	-0.0168994
EX	-0.0301427
EX	-0.0194886
EX	-0.00623345
EX	0.0284384
EX	0.0155429
EX	0.00650505
EX	-0.0259523
EX	-0.00596934
EX	-0.0013256
EX	-0.00355384
EX	-0.00327115
EX	0.0208278
EX	0.0258645
EX	-0.0409586
EX	-0.00172676
EX	0.00471859
EX	-0.0263792
EX	0.0114116
EX	0.020387
EX	0.000418561
EX	0.0301917
EX	-0.00889091
EX	0.0420755
EX	0.00622556
EX	-0.0192345
EX	-0.0135911
EX	-0.0262071
EX	0.0230169
EX	-0.0180195
EX	0.00448427
EX	-0.000867365
EX	-0.0262998
EX	0.0331672
EX	-0.0333221
EX	0.0143286
EX	0.0201508
EX	-0.0133852
EX	-0.0241318
EX	0.00719001
EX	-0.0250897
EX	-0.000827567
EX	0.00786947
EX	0.0198525
EX	-0.0217156
EX	-0.00541792
EX	0.00591248
EX	-0.0319299
EX	-0.0192612
EX	0.0128554
EX	-0.00457479
EX	-0.0248337
EX	0.00408861
EX	0.0299637
EX	0.0219009
EX	-0.0167418
EX	0.0229298
EX	0.0123264
EX	-0.015937
EX	-0.0145453
EX	-0.0053438
EX	-0.0246217
EX	0.0195029
EX	0.000968373
EX	0.00675228
EX	-0.0110041
EX	0.00393817
EX	-0.0137345
EX	-0.0339239
EX	0.0100762
EX	0.00614046
EX	-0.0114523
EX	-0.0118587
EX	-0.0160541
EX	-0.00617463
EX	0.00366125
EX	-0.0240307
EX	0.018478
EX	0.0293464
EX	0.0001256
EX	-0.0328295
EX	-0.0312702
EX	0.0181858
EX	-0.0355866
EX	-0.00390951
EX	-0.0156601
EX	0.00913955
EX	0.0145628
EX	0.00770872
EX	0.00274107
EX	-0.00959367
EX	0.0102228
EX	0.0305045
EX	-0.00331971
EX	-0.038446
EX	0.0319128
EX	-0.0102299
EX	-0.0154096
EX	0.00812397
EX	-0.0234129
EX	0.00454132
EX	-0.017953
EX	0.00684087
EX	-0.0185521
EX	0.0458086
EX	0.00603368
EX	-0.0303322
EX	0.00918929
EX	0.00698687
EX	-0.0336928
EX	-0.0238561
EX	0.00938902
EX	-0.00405269
EX	-0.0104345
EX	0.00522804
EX	0.00269995
EX	-0.0204717
EX	-0.0211113
[truncated: 10,095 more rows]

[truncated: 3 more sheets: 8o, 8p, 8q]
